# Supplementary material for: Considerations for clinical read alignment and mutational profiling using next-generation sequencing
Source: F1000Res. 2012 Sep 20;1:2. Originally published 2012 Jul 16. [Version 2] doi: 10.12688/f1000research.1-2.v2 (PMC3945748; doi:10.12688/f1000research.1-2.v2)
Supplement: VCF files describing the known mutations in each read file — VCF files describing the mutations contained in the sixty-seven groups of BRCA1 reads. These were selected from a test set of 2211 (1299 unique) known BRCA1 variants containing 1340 SNPs, 320 insertions and 551 deletions. [file f1000research-1-402-s0000.tgz]

Archive with 67 entries (67 files):
- Brca1Mutations_0.vcf
- Brca1Mutations_1.vcf
- Brca1Mutations_4.vcf
- Brca1Mutations_5.vcf
- Brca1Mutations_6.vcf
- Brca1Mutations_7.vcf
- Brca1Mutations_8.vcf
- Brca1Mutations_14.vcf
- Brca1Mutations_16.vcf
- Brca1Mutations_17.vcf
- Brca1Mutations_18.vcf
- Brca1Mutations_20.vcf
- Brca1Mutations_23.vcf
- Brca1Mutations_24.vcf
- Brca1Mutations_25.vcf
- Brca1Mutations_27.vcf
- Brca1Mutations_28.vcf
- Brca1Mutations_29.vcf
- Brca1Mutations_30.vcf
- Brca1Mutations_31.vcf
- Brca1Mutations_32.vcf
- Brca1Mutations_34.vcf
- Brca1Mutations_36.vcf
- Brca1Mutations_37.vcf
- Brca1Mutations_38.vcf
- Brca1Mutations_41.vcf
- Brca1Mutations_42.vcf
- Brca1Mutations_43.vcf
- Brca1Mutations_44.vcf
- Brca1Mutations_45.vcf
- Brca1Mutations_46.vcf
- Brca1Mutations_47.vcf
- Brca1Mutations_48.vcf
- Brca1Mutations_49.vcf
- Brca1Mutations_50.vcf
- Brca1Mutations_52.vcf
- Brca1Mutations_54.vcf
- Brca1Mutations_56.vcf
- Brca1Mutations_57.vcf
- Brca1Mutations_58.vcf
- Brca1Mutations_59.vcf
- Brca1Mutations_60.vcf
- Brca1Mutations_62.vcf
- Brca1Mutations_63.vcf
- Brca1Mutations_64.vcf
- Brca1Mutations_65.vcf
- Brca1Mutations_66.vcf
- Brca1Mutations_67.vcf
- Brca1Mutations_69.vcf
- Brca1Mutations_70.vcf
- Brca1Mutations_71.vcf
- Brca1Mutations_73.vcf
- Brca1Mutations_74.vcf
- Brca1Mutations_75.vcf
- Brca1Mutations_76.vcf
- Brca1Mutations_77.vcf
- Brca1Mutations_79.vcf
- Brca1Mutations_81.vcf
- Brca1Mutations_85.vcf
- Brca1Mutations_86.vcf
- Brca1Mutations_92.vcf
- Brca1Mutations_93.vcf
- Brca1Mutations_94.vcf
- Brca1Mutations_95.vcf
- Brca1Mutations_96.vcf
- Brca1Mutations_97.vcf
- Brca1Mutations_98.vcf
