# Supplementary material for: Considerations for clinical read alignment and mutational profiling using next-generation sequencing
Source: F1000Res. 2012 Sep 20;1:2. Originally published 2012 Jul 16. [Version 2] doi: 10.12688/f1000research.1-2.v2 (PMC3945748; doi:10.12688/f1000research.1-2.v2)
Supplement: VCF files describing the known mutations in each read file — VCF files describing the mutations contained in the sixty-seven groups of BRCA1 reads. These were selected from a test set of 2211 (1299 unique) known BRCA1 variants containing 1340 SNPs, 320 insertions and 551 deletions. [file f1000research-1-402-s0000.tgz › Brca1Mutations_0.vcf]

##fileformat=VCFv4.0
#CHROM	POS	ID	REF	ALT	QUAL	FILTER	INFO	FORMAT
17	41209068	rs80358150	C	T	100	PASS	.
17	41228617	rs80356932	G	A	100	PASS	.
17	41234404	rs80358180	T	C	100	PASS	.
17	41234477	rs80357790	C	CT	100	PASS	.
17	41234574	rs80357365	G	A	100	PASS	.
17	41239491	rs8176170	T	C	100	PASS	.
17	41240750	rs8176165	G	A	100	PASS	.
17	41241568	rs34293035	T	TC	100	PASS	.
17	41243502	rs80357345	G	A	100	PASS	.
17	41243575	rs80357987	TC	T	100	PASS	.
17	41243615	rs80357504	GT	G	100	PASS	.
17	41243834	rs80357552	AGGTATATT	A	100	PASS	.
17	41244216	rs80357777	TGCTT	T	100	PASS	.
17	41244366	rs80357702	AT	A	100	PASS	.
17	41244369	rs80357184	T	G	100	PASS	.
17	41244986	rs80357968	A	AGC	100	PASS	.
17	41245074	rs80357249	T	A	100	PASS	.
17	41245815	rs80356939	G	T	100	PASS	.
17	41246187	rs80357181	C	T	100	PASS	.
17	41246355	rs80357068	G	C	100	PASS	.
17	41246455	rs80359880	TAGGATTCTCTG	T	100	PASS	.
17	41248006	rs115632775	C	A	100	PASS	.
17	41250379	rs111480954	AATT	A	100	PASS	.
17	41251305	rs78506123	T	A	100	PASS	.
17	41252646	rs67481339	ATGT	A	100	PASS	.
17	41252697	rs10445302	T	A	100	PASS	.
17	41259556	rs8176124	C	T	100	PASS	.
17	41262175	rs11651855	T	C	100	PASS	.
17	41266103	rs71778332	A	AA	100	PASS	.
17	41266305	rs1793982	A	C	100	PASS	.
17	41267518	rs35149296	CA	C	100	PASS	.
17	41276049	rs80357438	A	G	100	PASS	.
17	41280639	rs9892210	A	T	100	PASS	.
