# Supplementary material for: Considerations for clinical read alignment and mutational profiling using next-generation sequencing
Source: F1000Res. 2012 Sep 20;1:2. Originally published 2012 Jul 16. [Version 2] doi: 10.12688/f1000research.1-2.v2 (PMC3945748; doi:10.12688/f1000research.1-2.v2)
Supplement: VCF files describing the known mutations in each read file — VCF files describing the mutations contained in the sixty-seven groups of BRCA1 reads. These were selected from a test set of 2211 (1299 unique) known BRCA1 variants containing 1340 SNPs, 320 insertions and 551 deletions. [file f1000research-1-402-s0000.tgz › Brca1Mutations_1.vcf]

##fileformat=VCFv4.0
#CHROM	POS	ID	REF	ALT	QUAL	FILTER	INFO	FORMAT
17	41200036	rs34189929	C	CG	100	PASS	.
17	41201130	rs55946644	A	G	100	PASS	.
17	41201198	rs80357284	C	T	100	PASS	.
17	41209153	rs80358173	C	T	100	PASS	.
17	41215396	rs80358129	G	T	100	PASS	.
17	41215756	rs56034136	G	C	100	PASS	.
17	41216205	rs8176257	G	T	100	PASS	.
17	41223265	rs80358122	A	T	100	PASS	.
17	41226396	rs80357542	CAG	C	100	PASS	.
17	41226499	rs80356885	C	T	100	PASS	.
17	41228278	rs34399634	A	AG	100	PASS	.
17	41228587	rs80357022	T	G	100	PASS	.
17	41229773	rs8176203	T	C	100	PASS	.
17	41237251	rs34193078	T	TG	100	PASS	.
17	41243899	rs80357902	A	AT	100	PASS	.
17	41244405	rs80356899	C	A	100	PASS	.
17	41244436	rs80357161	C	A	100	PASS	.
17	41244526	rs80357749	TTGAA	T	100	PASS	.
17	41244582	rs4986848	A	G	100	PASS	.
17	41244777	rs80357661	TTAAC	T	100	PASS	.
17	41244964	rs80356927	T	C	100	PASS	.
17	41245032	rs80357607	TG	T	100	PASS	.
17	41245097	rs80357679	AC	A	100	PASS	.
17	41245900	rs56012641	T	G	100	PASS	.
17	41245996	rs80357630	TA	T	100	PASS	.
17	41252687	rs12941007	A	G	100	PASS	.
17	41252697	rs10445302	T	A	100	PASS	.
17	41260792	rs71361503	G	GG	100	PASS	.
17	41263566	rs8176117	T	C	100	PASS	.
17	41266038	rs113808892	G	GC	100	PASS	.
17	41271304	rs61461583	AA	A	100	PASS	.
17	41276032	rs80358128	A	C	100	PASS	.
17	41309752	rs34120358	G	T	100	PASS	.
