# Supplementary material for: Considerations for clinical read alignment and mutational profiling using next-generation sequencing
Source: F1000Res. 2012 Sep 20;1:2. Originally published 2012 Jul 16. [Version 2] doi: 10.12688/f1000research.1-2.v2 (PMC3945748; doi:10.12688/f1000research.1-2.v2)
Supplement: VCF files describing the known mutations in each read file — VCF files describing the mutations contained in the sixty-seven groups of BRCA1 reads. These were selected from a test set of 2211 (1299 unique) known BRCA1 variants containing 1340 SNPs, 320 insertions and 551 deletions. [file f1000research-1-402-s0000.tgz › Brca1Mutations_4.vcf]

##fileformat=VCFv4.0
#CHROM	POS	ID	REF	ALT	QUAL	FILTER	INFO	FORMAT
17	41201181	rs80357069	C	A	100	PASS	.
17	41203103	rs80357581	CC	C	100	PASS	.
17	41209068	rs80358150	C	T	100	PASS	.
17	41216205	rs8176257	G	T	100	PASS	.
17	41223120	rs80357439	T	C	100	PASS	.
17	41223538	rs74418374	G	T	100	PASS	.
17	41228042	rs56295923	G	A	100	PASS	.
17	41242960	rs80358076	C	A	100	PASS	.
17	41243505	rs80357727	CCT	C	100	PASS	.
17	41243615	rs80357504	GT	G	100	PASS	.
17	41243725	rs80357280	T	C	100	PASS	.
17	41243834	rs80357552	AGGTATATT	A	100	PASS	.
17	41244194	rs80357334	C	A	100	PASS	.
17	41244217	rs80358335	GCTT	G	100	PASS	.
17	41244821	rs80357614	AT	A	100	PASS	.
17	41245332	rs80357930	T	TAG	100	PASS	.
17	41245473	rs80357554	TG	T	100	PASS	.
17	41245621	rs80357105	T	C	100	PASS	.
17	41245699	rs80358329	TAGA	T	100	PASS	.
17	41245748	rs80357452	G	C	100	PASS	.
17	41245872	rs80356980	C	A	100	PASS	.
17	41246029	rs80357947	TC	T	100	PASS	.
17	41246334	rs80357481	G	T	100	PASS	.
17	41246862	rs80357824	GA	G	100	PASS	.
17	41247603	rs112891369	A	AC	100	PASS	.
17	41252672	rs709630	A	T	100	PASS	.
17	41252697	rs10445302	T	A	100	PASS	.
17	41256200	rs80357189	C	T	100	PASS	.
17	41258474	rs80357382	T	C	100	PASS	.
17	41258489	rs80357869	TC	T	100	PASS	.
17	41267792	rs80357443	C	A	100	PASS	.
17	41269935	rs8176093	T	G	100	PASS	.
17	41280849	rs115997013	T	C	100	PASS	.
