# Supplementary material for: Considerations for clinical read alignment and mutational profiling using next-generation sequencing
Source: F1000Res. 2012 Sep 20;1:2. Originally published 2012 Jul 16. [Version 2] doi: 10.12688/f1000research.1-2.v2 (PMC3945748; doi:10.12688/f1000research.1-2.v2)
Supplement: VCF files describing the known mutations in each read file — VCF files describing the mutations contained in the sixty-seven groups of BRCA1 reads. These were selected from a test set of 2211 (1299 unique) known BRCA1 variants containing 1340 SNPs, 320 insertions and 551 deletions. [file f1000research-1-402-s0000.tgz › Brca1Mutations_5.vcf]

##fileformat=VCFv4.0
#CHROM	POS	ID	REF	ALT	QUAL	FILTER	INFO	FORMAT
17	41204390	rs4793192	T	C	100	PASS	.
17	41208692	rs113472038	G	GA	100	PASS	.
17	41208883	rs8176284	A	G	100	PASS	.
17	41215362	rs80357975	TTTTC	T	100	PASS	.
17	41215378	rs80357104	G	A	100	PASS	.
17	41222990	rs80357302	G	T	100	PASS	.
17	41223266	rs34941199	T	TG	100	PASS	.
17	41234525	rs80357977	AAC	A	100	PASS	.
17	41239699	rs114047976	G	A	100	PASS	.
17	41243533	rs80357021	C	A	100	PASS	.
17	41243584	rs80357343	T	A	100	PASS	.
17	41243788	rs80357868	TAGAC	T	100	PASS	.
17	41243893	rs80356921	C	T	100	PASS	.
17	41243961	rs80357531	G	GT	100	PASS	.
17	41244062	rs80357509	AT	A	100	PASS	.
17	41244130	rs2227945	T	C	100	PASS	.
17	41244216	rs80357777	TGCTT	T	100	PASS	.
17	41245062	rs80358331	AAGC	A	100	PASS	.
17	41245186	rs80357060	C	T	100	PASS	.
17	41245280	rs80356884	C	G	100	PASS	.
17	41245443	rs80357298	A	C	100	PASS	.
17	41245959	rs80357613	TCAGGAGT	T	100	PASS	.
17	41246062	rs28897676	G	A	100	PASS	.
17	41251262	rs117230992	A	G	100	PASS	.
17	41252697	rs10445302	T	A	100	PASS	.
17	41254106	rs77583369	G	T	100	PASS	.
17	41258545	rs80357150	C	A	100	PASS	.
17	41260792	rs71361503	G	GG	100	PASS	.
17	41264146	rs11657823	G	A	100	PASS	.
17	41267752	rs80357943	AT	A	100	PASS	.
17	41267792	rs80357728	CCA	C	100	PASS	.
17	41268746	rs8176095	G	A	100	PASS	.
17	41280751	rs117082098	T	C	100	PASS	.
