# Supplementary material for: Considerations for clinical read alignment and mutational profiling using next-generation sequencing
Source: F1000Res. 2012 Sep 20;1:2. Originally published 2012 Jul 16. [Version 2] doi: 10.12688/f1000research.1-2.v2 (PMC3945748; doi:10.12688/f1000research.1-2.v2)
Supplement: VCF files describing the known mutations in each read file — VCF files describing the mutations contained in the sixty-seven groups of BRCA1 reads. These were selected from a test set of 2211 (1299 unique) known BRCA1 variants containing 1340 SNPs, 320 insertions and 551 deletions. [file f1000research-1-402-s0000.tgz › Brca1Mutations_6.vcf]

##fileformat=VCFv4.0
#CHROM	POS	ID	REF	ALT	QUAL	FILTER	INFO	FORMAT
17	41202023	rs8176301	G	T	100	PASS	.
17	41202895	rs8176298	T	G	100	PASS	.
17	41208208	rs117436114	C	T	100	PASS	.
17	41212761	rs112704890	TG	T	100	PASS	.
17	41227102	rs35635836	A	AAGGA	100	PASS	.
17	41230105	rs35184764	CT	C	100	PASS	.
17	41234435	rs80357354	C	T	100	PASS	.
17	41234533	rs41293453	T	C	100	PASS	.
17	41236043	rs8176181	G	A	100	PASS	.
17	41237693	rs8176175	T	TA	100	PASS	.
17	41238135	rs67894015	A	AACACAC	100	PASS	.
17	41239928	rs79996471	T	C	100	PASS	.
17	41243015	rs80356871	G	T	100	PASS	.
17	41243575	rs80357987	TC	T	100	PASS	.
17	41243619	rs80357257	G	T	100	PASS	.
17	41244215	rs80357701	TTGCT	T	100	PASS	.
17	41244607	rs80357876	GT	G	100	PASS	.
17	41244980	rs80356832	A	G	100	PASS	.
17	41245349	rs80357755	CTCTTC	C	100	PASS	.
17	41245443	rs80357298	A	C	100	PASS	.
17	41245898	rs80357619	AT	A	100	PASS	.
17	41246103	rs80357648	AT	A	100	PASS	.
17	41246529	rs80357774	AC	A	100	PASS	.
17	41251861	rs62625285	C	T	100	PASS	.
17	41252697	rs10445302	T	A	100	PASS	.
17	41256945	rs80357350	G	A	100	PASS	.
17	41258450	rs8176128	A	T	100	PASS	.
17	41261046	rs115747310	T	C	100	PASS	.
17	41267946	rs117625847	C	T	100	PASS	.
17	41268209	rs66716706	T	TT	100	PASS	.
17	41269297	rs4793200	A	T	100	PASS	.
17	41281078	rs79725272	A	G	100	PASS	.
17	41281088	rs115517187	C	T	100	PASS	.
