# Supplementary material for: Considerations for clinical read alignment and mutational profiling using next-generation sequencing
Source: F1000Res. 2012 Sep 20;1:2. Originally published 2012 Jul 16. [Version 2] doi: 10.12688/f1000research.1-2.v2 (PMC3945748; doi:10.12688/f1000research.1-2.v2)
Supplement: VCF files describing the known mutations in each read file — VCF files describing the mutations contained in the sixty-seven groups of BRCA1 reads. These were selected from a test set of 2211 (1299 unique) known BRCA1 variants containing 1340 SNPs, 320 insertions and 551 deletions. [file f1000research-1-402-s0000.tgz › Brca1Mutations_7.vcf]

##fileformat=VCFv4.0
#CHROM	POS	ID	REF	ALT	QUAL	FILTER	INFO	FORMAT
17	41199123	rs8176312	T	C	100	PASS	.
17	41204654	rs79944172	T	G	100	PASS	.
17	41204839	rs67242330	CACTC	C	100	PASS	.
17	41219804	rs8176233	T	C	100	PASS	.
17	41220223	rs8176231	A	G	100	PASS	.
17	41223192	rs80357411	G	A	100	PASS	.
17	41226364	rs80357561	CAAGT	C	100	PASS	.
17	41227104	rs77985181	A	G	100	PASS	.
17	41228525	rs80357620	A	AT	100	PASS	.
17	41243023	rs80357397	C	A	100	PASS	.
17	41243611	rs80357318	G	A	100	PASS	.
17	41243843	rs80357609	GTTTAC	G	100	PASS	.
17	41243904	rs80357805	TTC	T	100	PASS	.
17	41244288	rs80357172	C	G	100	PASS	.
17	41244353	rs80357883	A	AC	100	PASS	.
17	41244405	rs80356899	C	A	100	PASS	.
17	41244466	rs80357049	G	A	100	PASS	.
17	41245873	rs80357600	CT	C	100	PASS	.
17	41246152	rs80356964	G	A	100	PASS	.
17	41247603	rs112891369	A	AC	100	PASS	.
17	41249318	rs80358164	C	T	100	PASS	.
17	41252585	rs71160007	ATA	A	100	PASS	.
17	41252697	rs10445302	T	A	100	PASS	.
17	41259099	rs59166922	T	TT	100	PASS	.
17	41259825	rs11079054	G	C	100	PASS	.
17	41263558	rs35919712	G	GC	100	PASS	.
17	41266452	rs1709438	A	G	100	PASS	.
17	41267763	rs80357949	CTT	C	100	PASS	.
17	41267797	rs80358018	C	T	100	PASS	.
17	41268468	rs114323360	G	C	100	PASS	.
17	41276033	rs80359877	CCAGATGGGACA	C	100	PASS	.
17	41280638	rs9889706	G	T	100	PASS	.
17	41316747	rs35070007	C	G	100	PASS	.
