# Supplementary material for: Considerations for clinical read alignment and mutational profiling using next-generation sequencing
Source: F1000Res. 2012 Sep 20;1:2. Originally published 2012 Jul 16. [Version 2] doi: 10.12688/f1000research.1-2.v2 (PMC3945748; doi:10.12688/f1000research.1-2.v2)
Supplement: VCF files describing the known mutations in each read file — VCF files describing the mutations contained in the sixty-seven groups of BRCA1 reads. These were selected from a test set of 2211 (1299 unique) known BRCA1 variants containing 1340 SNPs, 320 insertions and 551 deletions. [file f1000research-1-402-s0000.tgz › Brca1Mutations_8.vcf]

##fileformat=VCFv4.0
#CHROM	POS	ID	REF	ALT	QUAL	FILTER	INFO	FORMAT
17	41203100	rs80357025	G	A	100	PASS	.
17	41205370	rs8176293	GT	G	100	PASS	.
17	41210783	rs8176275	A	C	100	PASS	.
17	41215890	rs80358094	C	A	100	PASS	.
17	41216341	rs8176255	G	A	100	PASS	.
17	41219341	rs11654396	G	T	100	PASS	.
17	41228600	rs80356997	G	T	100	PASS	.
17	41229777	rs11368665	G	GT	100	PASS	.
17	41241503	rs8176160	T	C	100	PASS	.
17	41243645	rs80357646	ACT	A	100	PASS	.
17	41243765	rs80356831	T	C	100	PASS	.
17	41243776	rs80357993	CCT	C	100	PASS	.
17	41243835	rs28897688	G	A	100	PASS	.
17	41244004	rs80357296	G	A	100	PASS	.
17	41244021	rs80357027	A	T	100	PASS	.
17	41244150	rs80356971	A	T	100	PASS	.
17	41244186	rs80356919	T	C	100	PASS	.
17	41244193	rs80356949	T	A	100	PASS	.
17	41244218	rs80357575	CTTTT	C	100	PASS	.
17	41244660	rs80357559	GT	G	100	PASS	.
17	41244821	rs80357614	AT	A	100	PASS	.
17	41244951	rs80356911	C	T	100	PASS	.
17	41245073	rs80357830	G	GT	100	PASS	.
17	41245190	rs80357820	CAGTAACG	C	100	PASS	.
17	41245332	rs80357930	T	TAG	100	PASS	.
17	41246047	rs80357632	TATTT	T	100	PASS	.
17	41246460	rs80357897	TTC	T	100	PASS	.
17	41250254	rs62076412	C	A	100	PASS	.
17	41250556	rs80083136	T	TTT	100	PASS	.
17	41252697	rs10445302	T	A	100	PASS	.
17	41261563	rs8065872	A	T	100	PASS	.
17	41281025	rs73307344	A	G	100	PASS	.
17	41291953	rs11657835	C	G	100	PASS	.
