# Supplementary material for: Considerations for clinical read alignment and mutational profiling using next-generation sequencing
Source: F1000Res. 2012 Sep 20;1:2. Originally published 2012 Jul 16. [Version 2] doi: 10.12688/f1000research.1-2.v2 (PMC3945748; doi:10.12688/f1000research.1-2.v2)
Supplement: VCF files describing the known mutations in each read file — VCF files describing the mutations contained in the sixty-seven groups of BRCA1 reads. These were selected from a test set of 2211 (1299 unique) known BRCA1 variants containing 1340 SNPs, 320 insertions and 551 deletions. [file f1000research-1-402-s0000.tgz › Brca1Mutations_14.vcf]

##fileformat=VCFv4.0
#CHROM	POS	ID	REF	ALT	QUAL	FILTER	INFO	FORMAT
17	41197716	rs28897699	C	A	100	PASS	.
17	41197722	rs80359883	TATCAGGTAGGTGTCCAGCTCCTGGCACTGGTAGAGTGCTACACTGTCCAACACCCACTCTCG	T	100	PASS	.
17	41199660	rs80357212	C	T	100	PASS	.
17	41199695	rs80357040	T	C	100	PASS	.
17	41204839	rs67242330	CACTC	C	100	PASS	.
17	41206131	rs8176288	A	G	100	PASS	.
17	41219907	rs11421282	T	TA	100	PASS	.
17	41223039	rs80357656	C	CT	100	PASS	.
17	41223175	rs80357837	CTG	C	100	PASS	.
17	41234534	rs80357981	TC	T	100	PASS	.
17	41234580	rs80357306	T	C	100	PASS	.
17	41243505	rs80357727	CCT	C	100	PASS	.
17	41243677	rs80357918	ATT	A	100	PASS	.
17	41243850	rs80357141	T	C	100	PASS	.
17	41243857	rs41293451	A	G	100	PASS	.
17	41244684	rs80357295	G	T	100	PASS	.
17	41245585	rs80357166	A	C	100	PASS	.
17	41245632	rs80357267	A	T	100	PASS	.
17	41245664	rs80357495	A	C	100	PASS	.
17	41246164	rs80357221	C	T	100	PASS	.
17	41246518	rs79727659	C	A	100	PASS	.
17	41247722	rs8176149	A	T	100	PASS	.
17	41247856	rs80358167	C	T	100	PASS	.
17	41251097	rs799921	C	T	100	PASS	.
17	41252697	rs10445302	T	A	100	PASS	.
17	41252717	rs56679756	TAT	T	100	PASS	.
17	41254374	rs35584960	C	CT	100	PASS	.
17	41257959	rs8176131	C	T	100	PASS	.
17	41263558	rs35919712	G	GC	100	PASS	.
17	41265776	rs8176109	A	G	100	PASS	.
17	41266352	rs79415432	G	A	100	PASS	.
17	41276048	rs77944974	T	TCT	100	PASS	.
17	41280850	rs67133848	C	CT	100	PASS	.
