# Supplementary material for: Considerations for clinical read alignment and mutational profiling using next-generation sequencing
Source: F1000Res. 2012 Sep 20;1:2. Originally published 2012 Jul 16. [Version 2] doi: 10.12688/f1000research.1-2.v2 (PMC3945748; doi:10.12688/f1000research.1-2.v2)
Supplement: VCF files describing the known mutations in each read file — VCF files describing the mutations contained in the sixty-seven groups of BRCA1 reads. These were selected from a test set of 2211 (1299 unique) known BRCA1 variants containing 1340 SNPs, 320 insertions and 551 deletions. [file f1000research-1-402-s0000.tgz › Brca1Mutations_16.vcf]

##fileformat=VCFv4.0
#CHROM	POS	ID	REF	ALT	QUAL	FILTER	INFO	FORMAT
17	41196917	rs11655841	C	G	100	PASS	.
17	41201070	rs8176307	A	G	100	PASS	.
17	41202023	rs8176301	G	T	100	PASS	.
17	41214616	rs62076410	A	T	100	PASS	.
17	41215416	rs80358109	T	C	100	PASS	.
17	41221145	rs35240258	GA	G	100	PASS	.
17	41222099	rs8176222	C	T	100	PASS	.
17	41222654	rs112316042	A	G	100	PASS	.
17	41223414	rs34485008	TA	T	100	PASS	.
17	41230157	rs111562492	A	C	100	PASS	.
17	41234439	rs80357825	GTTCTGGAT	G	100	PASS	.
17	41241568	rs34293035	T	TC	100	PASS	.
17	41243705	rs80357584	CTG	C	100	PASS	.
17	41243763	rs80357269	G	A	100	PASS	.
17	41244000	rs16942	T	C	100	PASS	.
17	41244194	rs80357334	C	A	100	PASS	.
17	41244217	rs80357996	G	GT	100	PASS	.
17	41244840	rs80357717	C	CAT	100	PASS	.
17	41244879	rs80356874	C	A	100	PASS	.
17	41245250	rs80357780	ACT	A	100	PASS	.
17	41245792	rs80357153	G	A	100	PASS	.
17	41246130	rs80357057	T	A	100	PASS	.
17	41246221	rs80357543	T	TAC	100	PASS	.
17	41246480	rs80357796	CT	C	100	PASS	.
17	41246531	rs80357618	CT	C	100	PASS	.
17	41251900	rs8176139	A	C	100	PASS	.
17	41252697	rs10445302	T	A	100	PASS	.
17	41258946	rs799913	T	C	100	PASS	.
17	41265807	rs8176108	G	C	100	PASS	.
17	41266101	rs11435503	A	AA	100	PASS	.
17	41267518	rs76381085	C	A	100	PASS	.
17	41275656	rs35119301	C	G	100	PASS	.
17	41278010	rs72262247	A	AGTT	100	PASS	.
