# Supplementary material for: Considerations for clinical read alignment and mutational profiling using next-generation sequencing
Source: F1000Res. 2012 Sep 20;1:2. Originally published 2012 Jul 16. [Version 2] doi: 10.12688/f1000research.1-2.v2 (PMC3945748; doi:10.12688/f1000research.1-2.v2)
Supplement: VCF files describing the known mutations in each read file — VCF files describing the mutations contained in the sixty-seven groups of BRCA1 reads. These were selected from a test set of 2211 (1299 unique) known BRCA1 variants containing 1340 SNPs, 320 insertions and 551 deletions. [file f1000research-1-402-s0000.tgz › Brca1Mutations_17.vcf]

##fileformat=VCFv4.0
#CHROM	POS	ID	REF	ALT	QUAL	FILTER	INFO	FORMAT
17	41199696	rs80358348	GCACAAC	G	100	PASS	.
17	41207462	rs62076408	C	A	100	PASS	.
17	41215898	rs80357094	G	T	100	PASS	.
17	41215930	rs80356858	G	A	100	PASS	.
17	41217111	rs8176246	C	T	100	PASS	.
17	41223246	rs80357096	G	A	100	PASS	.
17	41226428	rs80357826	A	AGA	100	PASS	.
17	41228525	rs80357620	A	AT	100	PASS	.
17	41229812	rs4239147	A	G	100	PASS	.
17	41243016	rs80357921	CTT	C	100	PASS	.
17	41243770	rs80357798	AA	A	100	PASS	.
17	41243788	rs80357362	T	C	100	PASS	.
17	41244366	rs80357702	AT	A	100	PASS	.
17	41244436	rs80357161	C	A	100	PASS	.
17	41244534	rs80357937	TC	T	100	PASS	.
17	41245218	rs80357725	TA	T	100	PASS	.
17	41245249	rs80357194	T	C	100	PASS	.
17	41245291	rs80357557	T	TTA	100	PASS	.
17	41245546	rs80357521	G	GT	100	PASS	.
17	41245591	rs80357526	TTTTC	T	100	PASS	.
17	41245682	rs1800064	C	A	100	PASS	.
17	41245898	rs80357619	AT	A	100	PASS	.
17	41247943	rs80358081	T	C	100	PASS	.
17	41248484	rs66499067	G	C	100	PASS	.
17	41250027	rs799918	G	C	100	PASS	.
17	41250254	rs62076412	C	A	100	PASS	.
17	41251855	rs55816927	C	G	100	PASS	.
17	41252611	rs799925	A	G	100	PASS	.
17	41252697	rs10445302	T	A	100	PASS	.
17	41259362	rs111513157	G	T	100	PASS	.
17	41280846	rs72242259	T	TT	100	PASS	.
17	41290937	rs113392248	G	A	100	PASS	.
17	41293480	rs116591987	C	G	100	PASS	.
