# Supplementary material for: Considerations for clinical read alignment and mutational profiling using next-generation sequencing
Source: F1000Res. 2012 Sep 20;1:2. Originally published 2012 Jul 16. [Version 2] doi: 10.12688/f1000research.1-2.v2 (PMC3945748; doi:10.12688/f1000research.1-2.v2)
Supplement: VCF files describing the known mutations in each read file — VCF files describing the mutations contained in the sixty-seven groups of BRCA1 reads. These were selected from a test set of 2211 (1299 unique) known BRCA1 variants containing 1340 SNPs, 320 insertions and 551 deletions. [file f1000research-1-402-s0000.tgz › Brca1Mutations_18.vcf]

##fileformat=VCFv4.0
#CHROM	POS	ID	REF	ALT	QUAL	FILTER	INFO	FORMAT
17	41197777	rs80357307	C	T	100	PASS	.
17	41199678	rs80356868	C	A	100	PASS	.
17	41201435	rs75604863	A	T	100	PASS	.
17	41203090	rs80357818	GTT	G	100	PASS	.
17	41218426	rs8176239	G	A	100	PASS	.
17	41226347	rs80358044	C	T	100	PASS	.
17	41226354	rs80356906	C	G	100	PASS	.
17	41230990	rs8176196	A	G	100	PASS	.
17	41234435	rs80357354	C	T	100	PASS	.
17	41234579	rs80357473	A	G	100	PASS	.
17	41238157	rs72023429	A	AACACAC	100	PASS	.
17	41244318	rs80357635	CCT	C	100	PASS	.
17	41244679	rs80357929	GA	G	100	PASS	.
17	41244862	rs80357188	T	A	100	PASS	.
17	41244986	rs80357968	A	AGC	100	PASS	.
17	41245023	rs28897684	T	C	100	PASS	.
17	41245154	rs80357850	TG	T	100	PASS	.
17	41245422	rs80357871	A	AT	100	PASS	.
17	41245476	rs80357688	CT	C	100	PASS	.
17	41245900	rs56012641	T	G	100	PASS	.
17	41248598	rs72279264	AA	A	100	PASS	.
17	41252673	rs71737634	A	ATATGTT	100	PASS	.
17	41252697	rs10445302	T	A	100	PASS	.
17	41258531	rs80357084	G	A	100	PASS	.
17	41258946	rs799913	T	C	100	PASS	.
17	41265955	rs2671874	G	A	100	PASS	.
17	41266103	rs71778332	A	AA	100	PASS	.
17	41266407	rs77558167	C	T	100	PASS	.
17	41267747	rs80357327	A	T	100	PASS	.
17	41275391	rs12941042	T	G	100	PASS	.
17	41276030	rs80358003	T	A	100	PASS	.
17	41276085	rs80359887	TCTTCAACGC	T	100	PASS	.
17	41306697	rs35646478	TTAAG	T	100	PASS	.
