# Supplementary material for: Considerations for clinical read alignment and mutational profiling using next-generation sequencing
Source: F1000Res. 2012 Sep 20;1:2. Originally published 2012 Jul 16. [Version 2] doi: 10.12688/f1000research.1-2.v2 (PMC3945748; doi:10.12688/f1000research.1-2.v2)
Supplement: VCF files describing the known mutations in each read file — VCF files describing the mutations contained in the sixty-seven groups of BRCA1 reads. These were selected from a test set of 2211 (1299 unique) known BRCA1 variants containing 1340 SNPs, 320 insertions and 551 deletions. [file f1000research-1-402-s0000.tgz › Brca1Mutations_20.vcf]

##fileformat=VCFv4.0
#CHROM	POS	ID	REF	ALT	QUAL	FILTER	INFO	FORMAT
17	41196582	rs111791349	C	T	100	PASS	.
17	41204837	rs59278478	CACACTC	C	100	PASS	.
17	41206131	rs8176288	A	G	100	PASS	.
17	41215068	rs8176261	C	T	100	PASS	.
17	41215892	rs80357720	GA	G	100	PASS	.
17	41219652	rs80356879	C	A	100	PASS	.
17	41219711	rs80357205	A	T	100	PASS	.
17	41222985	rs80357655	CTT	C	100	PASS	.
17	41223202	rs80356909	A	G	100	PASS	.
17	41224597	rs75947060	T	TTT	100	PASS	.
17	41225028	rs76875337	T	G	100	PASS	.
17	41225661	rs5820482	AA	A	100	PASS	.
17	41226656	rs117690037	T	G	100	PASS	.
17	41235209	rs117762056	G	T	100	PASS	.
17	41241271	rs12150520	T	C	100	PASS	.
17	41243654	rs80358339	TGAA	T	100	PASS	.
17	41243765	rs80356831	T	C	100	PASS	.
17	41243887	rs80357310	C	A	100	PASS	.
17	41244418	rs80357271	T	C	100	PASS	.
17	41244677	rs80357961	CTGAGA	C	100	PASS	.
17	41245346	rs80357539	TTTCTC	T	100	PASS	.
17	41245422	rs80357871	A	AT	100	PASS	.
17	41245682	rs1800064	C	A	100	PASS	.
17	41246749	rs80357789	AAA	A	100	PASS	.
17	41249318	rs80358164	C	T	100	PASS	.
17	41252697	rs10445302	T	A	100	PASS	.
17	41256161	rs80357816	CTCTGTAG	C	100	PASS	.
17	41261056	rs8176122	T	TGTAGGTAGATAGATAGAG	100	PASS	.
17	41264755	rs67177158	TGAAAC	T	100	PASS	.
17	41264897	rs8176110	T	C	100	PASS	.
17	41266423	rs117669170	T	G	100	PASS	.
17	41267753	rs80357163	T	C	100	PASS	.
17	41288843	rs79345851	A	G	100	PASS	.
