# Supplementary material for: Considerations for clinical read alignment and mutational profiling using next-generation sequencing
Source: F1000Res. 2012 Sep 20;1:2. Originally published 2012 Jul 16. [Version 2] doi: 10.12688/f1000research.1-2.v2 (PMC3945748; doi:10.12688/f1000research.1-2.v2)
Supplement: VCF files describing the known mutations in each read file — VCF files describing the mutations contained in the sixty-seven groups of BRCA1 reads. These were selected from a test set of 2211 (1299 unique) known BRCA1 variants containing 1340 SNPs, 320 insertions and 551 deletions. [file f1000research-1-402-s0000.tgz › Brca1Mutations_23.vcf]

##fileformat=VCFv4.0
#CHROM	POS	ID	REF	ALT	QUAL	FILTER	INFO	FORMAT
17	41198776	rs75854232	A	C	100	PASS	.
17	41208478	rs8176285	G	C	100	PASS	.
17	41208991	rs80358107	C	T	100	PASS	.
17	41215943	rs45519437	T	C	100	PASS	.
17	41219694	rs80357087	C	A	100	PASS	.
17	41226447	rs80357813	CTT	C	100	PASS	.
17	41226458	rs80357379	T	C	100	PASS	.
17	41230336	rs8176201	A	G	100	PASS	.
17	41230524	rs8176199	T	G	100	PASS	.
17	41231821	rs56914599	A	AA	100	PASS	.
17	41243032	rs80357861	AC	A	100	PASS	.
17	41243809	rs80357191	C	T	100	PASS	.
17	41244404	rs80356837	A	G	100	PASS	.
17	41244679	rs80356973	G	A	100	PASS	.
17	41244783	rs80357460	G	C	100	PASS	.
17	41244838	rs80357035	C	A	100	PASS	.
17	41245141	rs80357706	TCA	T	100	PASS	.
17	41245263	rs80357657	CTT	C	100	PASS	.
17	41245348	rs80357944	TC	T	100	PASS	.
17	41245574	rs55678461	C	G	100	PASS	.
17	41246036	rs80357817	A	AC	100	PASS	.
17	41246149	rs80357279	T	A	100	PASS	.
17	41246306	rs80357514	G	GT	100	PASS	.
17	41246426	rs80357612	TG	T	100	PASS	.
17	41246645	rs80357726	C	CA	100	PASS	.
17	41247864	rs80357745	CT	C	100	PASS	.
17	41251495	rs8176141	C	G	100	PASS	.
17	41252592	rs66524247	A	AAT	100	PASS	.
17	41252697	rs10445302	T	A	100	PASS	.
17	41254979	rs56300722	T	TT	100	PASS	.
17	41256266	rs28897673	T	C	100	PASS	.
17	41278725	rs799907	C	G	100	PASS	.
17	41281754	rs1877837	G	A	100	PASS	.
