# Supplementary material for: Considerations for clinical read alignment and mutational profiling using next-generation sequencing
Source: F1000Res. 2012 Sep 20;1:2. Originally published 2012 Jul 16. [Version 2] doi: 10.12688/f1000research.1-2.v2 (PMC3945748; doi:10.12688/f1000research.1-2.v2)
Supplement: VCF files describing the known mutations in each read file — VCF files describing the mutations contained in the sixty-seven groups of BRCA1 reads. These were selected from a test set of 2211 (1299 unique) known BRCA1 variants containing 1340 SNPs, 320 insertions and 551 deletions. [file f1000research-1-402-s0000.tgz › Brca1Mutations_24.vcf]

##fileformat=VCFv4.0
#CHROM	POS	ID	REF	ALT	QUAL	FILTER	INFO	FORMAT
17	41197423	rs8176317	T	C	100	PASS	.
17	41201345	rs8176306	G	T	100	PASS	.
17	41201364	rs8176305	T	C	100	PASS	.
17	41215390	rs41293461	C	G	100	PASS	.
17	41219927	rs71157702	A	AAA	100	PASS	.
17	41223165	rs80357795	CGA	C	100	PASS	.
17	41226411	rs80356992	G	A	100	PASS	.
17	41241503	rs8176160	T	C	100	PASS	.
17	41241568	rs34293035	T	TC	100	PASS	.
17	41243581	rs80357262	G	A	100	PASS	.
17	41243677	rs80357918	ATT	A	100	PASS	.
17	41243967	rs80357290	G	A	100	PASS	.
17	41244118	rs80357369	G	A	100	PASS	.
17	41244149	rs80357577	TAA	T	100	PASS	.
17	41244217	rs80357089	G	A	100	PASS	.
17	41244337	rs41293445	C	T	100	PASS	.
17	41244389	rs80357769	T	TC	100	PASS	.
17	41244783	rs80357460	G	C	100	PASS	.
17	41245109	rs80357503	T	TC	100	PASS	.
17	41245847	rs80357784	A	AT	100	PASS	.
17	41245991	rs80357662	CT	C	100	PASS	.
17	41246024	rs80357782	AG	A	100	PASS	.
17	41246223	rs80357570	CAT	C	100	PASS	.
17	41246737	rs80357244	C	G	100	PASS	.
17	41246832	rs80357396	T	C	100	PASS	.
17	41252697	rs10445302	T	A	100	PASS	.
17	41259089	rs66917717	T	TTT	100	PASS	.
17	41263566	rs8176117	T	C	100	PASS	.
17	41267518	rs35149296	CA	C	100	PASS	.
17	41269310	rs8176094	T	A	100	PASS	.
17	41275802	rs8176080	G	A	100	PASS	.
17	41276027	rs80358098	G	A	100	PASS	.
17	41315311	rs78563065	T	C	100	PASS	.
