# Supplementary material for: Considerations for clinical read alignment and mutational profiling using next-generation sequencing
Source: F1000Res. 2012 Sep 20;1:2. Originally published 2012 Jul 16. [Version 2] doi: 10.12688/f1000research.1-2.v2 (PMC3945748; doi:10.12688/f1000research.1-2.v2)
Supplement: VCF files describing the known mutations in each read file — VCF files describing the mutations contained in the sixty-seven groups of BRCA1 reads. These were selected from a test set of 2211 (1299 unique) known BRCA1 variants containing 1340 SNPs, 320 insertions and 551 deletions. [file f1000research-1-402-s0000.tgz › Brca1Mutations_25.vcf]

##fileformat=VCFv4.0
#CHROM	POS	ID	REF	ALT	QUAL	FILTER	INFO	FORMAT
17	41197809	rs80357973	CTGCCCAAT	C	100	PASS	.
17	41200036	rs34189929	C	CG	100	PASS	.
17	41209094	rs80357442	C	G	100	PASS	.
17	41214280	rs78800885	A	T	100	PASS	.
17	41216710	rs8176253	A	T	100	PASS	.
17	41219907	rs11421282	T	TA	100	PASS	.
17	41222946	rs28897695	A	G	100	PASS	.
17	41223088	rs80356987	C	T	100	PASS	.
17	41234439	rs80357825	GTTCTGGAT	G	100	PASS	.
17	41235799	rs8067269	G	A	100	PASS	.
17	41243503	rs80357231	T	G	100	PASS	.
17	41244124	rs80357101	C	G	100	PASS	.
17	41244157	rs80357900	CT	C	100	PASS	.
17	41244217	rs80358335	GCTT	G	100	PASS	.
17	41244435	rs16941	T	C	100	PASS	.
17	41245079	rs80357799	TC	T	100	PASS	.
17	41245333	rs56329598	T	A	100	PASS	.
17	41245359	rs80357566	T	TC	100	PASS	.
17	41245392	rs80357715	T	TT	100	PASS	.
17	41245546	rs80357250	G	A	100	PASS	.
17	41245632	rs80357267	A	T	100	PASS	.
17	41245755	rs80357118	A	T	100	PASS	.
17	41246007	rs56100707	G	C	100	PASS	.
17	41246282	rs80357417	A	C	100	PASS	.
17	41246426	rs80357612	TG	T	100	PASS	.
17	41246512	rs80357015	G	A	100	PASS	.
17	41246537	rs80357911	TT	T	100	PASS	.
17	41249094	rs8176145	A	G	100	PASS	.
17	41249637	rs79775007	C	T	100	PASS	.
17	41252697	rs10445302	T	A	100	PASS	.
17	41267763	rs80357949	CTT	C	100	PASS	.
17	41268712	rs1793979	T	A	100	PASS	.
17	41317512	rs59461861	T	TT	100	PASS	.
