# Supplementary material for: Considerations for clinical read alignment and mutational profiling using next-generation sequencing
Source: F1000Res. 2012 Sep 20;1:2. Originally published 2012 Jul 16. [Version 2] doi: 10.12688/f1000research.1-2.v2 (PMC3945748; doi:10.12688/f1000research.1-2.v2)
Supplement: VCF files describing the known mutations in each read file — VCF files describing the mutations contained in the sixty-seven groups of BRCA1 reads. These were selected from a test set of 2211 (1299 unique) known BRCA1 variants containing 1340 SNPs, 320 insertions and 551 deletions. [file f1000research-1-402-s0000.tgz › Brca1Mutations_27.vcf]

##fileformat=VCFv4.0
#CHROM	POS	ID	REF	ALT	QUAL	FILTER	INFO	FORMAT
17	41196408	rs12516	G	A	100	PASS	.
17	41223098	rs80356842	G	A	100	PASS	.
17	41226488	rs1800744	C	A	100	PASS	.
17	41226536	rs80356953	G	T	100	PASS	.
17	41226539	rs80358189	C	T	100	PASS	.
17	41237693	rs8176175	T	TA	100	PASS	.
17	41238157	rs72023429	A	AACACAC	100	PASS	.
17	41239071	rs8176172	G	T	100	PASS	.
17	41239996	rs79046304	G	A	100	PASS	.
17	41243676	rs80357560	CATTTT	C	100	PASS	.
17	41243908	rs80356923	C	A	100	PASS	.
17	41244429	rs4986852	C	T	100	PASS	.
17	41244680	rs80357819	AGATGA	A	100	PASS	.
17	41244990	rs80357835	T	TT	100	PASS	.
17	41245032	rs80357607	TG	T	100	PASS	.
17	41245274	rs80357681	C	CA	100	PASS	.
17	41245588	rs80357355	T	A	100	PASS	.
17	41246077	rs62625303	G	A	100	PASS	.
17	41246555	rs80357140	C	G	100	PASS	.
17	41246709	rs80357199	G	C	100	PASS	.
17	41246737	rs80357244	C	G	100	PASS	.
17	41252577	rs799924	A	G	100	PASS	.
17	41252697	rs10445302	T	A	100	PASS	.
17	41256262	rs80357950	AT	A	100	PASS	.
17	41256582	rs799911	T	G	100	PASS	.
17	41259089	rs66917717	T	TTT	100	PASS	.
17	41262357	rs111615606	A	G	100	PASS	.
17	41263558	rs35919712	G	GC	100	PASS	.
17	41266038	rs113808892	G	GC	100	PASS	.
17	41266102	rs35757194	A	AA	100	PASS	.
17	41266413	rs68041744	T	TTT	100	PASS	.
17	41268746	rs8176095	G	A	100	PASS	.
17	41276952	rs8176076	G	A	100	PASS	.
