# Supplementary material for: Considerations for clinical read alignment and mutational profiling using next-generation sequencing
Source: F1000Res. 2012 Sep 20;1:2. Originally published 2012 Jul 16. [Version 2] doi: 10.12688/f1000research.1-2.v2 (PMC3945748; doi:10.12688/f1000research.1-2.v2)
Supplement: VCF files describing the known mutations in each read file — VCF files describing the mutations contained in the sixty-seven groups of BRCA1 reads. These were selected from a test set of 2211 (1299 unique) known BRCA1 variants containing 1340 SNPs, 320 insertions and 551 deletions. [file f1000research-1-402-s0000.tgz › Brca1Mutations_28.vcf]

##fileformat=VCFv4.0
#CHROM	POS	ID	REF	ALT	QUAL	FILTER	INFO	FORMAT
17	41196917	rs11655841	C	G	100	PASS	.
17	41197765	rs80357368	C	T	100	PASS	.
17	41197794	rs80357582	AG	A	100	PASS	.
17	41209627	rs8176280	C	A	100	PASS	.
17	41214481	rs8176262	G	C	100	PASS	.
17	41215936	rs80357553	AT	A	100	PASS	.
17	41222723	rs3092987	T	C	100	PASS	.
17	41222975	rs1799967	C	T	100	PASS	.
17	41222997	rs80357833	C	CTT	100	PASS	.
17	41223242	rs80357433	G	C	100	PASS	.
17	41225043	rs2355968	T	C	100	PASS	.
17	41226923	rs35466763	G	GC	100	PASS	.
17	41237953	rs3950989	G	A	100	PASS	.
17	41243807	rs80359882	AACGGTGCTATGCCTAGTAG	A	100	PASS	.
17	41243921	rs80357571	TA	T	100	PASS	.
17	41243935	rs80357294	C	T	100	PASS	.
17	41244288	rs80357172	C	G	100	PASS	.
17	41244447	rs80357967	T	TTTTCTCTAATGTTA	100	PASS	.
17	41244568	rs34725869	A	AT	100	PASS	.
17	41245186	rs80357060	C	T	100	PASS	.
17	41245722	rs80357736	TT	T	100	PASS	.
17	41245776	rs80356859	A	G	100	PASS	.
17	41246017	rs80357735	CT	C	100	PASS	.
17	41246547	rs41286290	G	A	100	PASS	.
17	41246697	rs80357989	T	TGTAATGA	100	PASS	.
17	41246721	rs80357436	G	C	100	PASS	.
17	41246849	rs80357747	TAC	T	100	PASS	.
17	41249283	rs80357090	C	T	100	PASS	.
17	41249318	rs80358164	C	T	100	PASS	.
17	41252697	rs10445302	T	A	100	PASS	.
17	41256087	rs72065008	G	GAAAAAA	100	PASS	.
17	41277103	rs55680227	A	C	100	PASS	.
17	41309825	rs12937425	T	C	100	PASS	.
