# Supplementary material for: Considerations for clinical read alignment and mutational profiling using next-generation sequencing
Source: F1000Res. 2012 Sep 20;1:2. Originally published 2012 Jul 16. [Version 2] doi: 10.12688/f1000research.1-2.v2 (PMC3945748; doi:10.12688/f1000research.1-2.v2)
Supplement: VCF files describing the known mutations in each read file — VCF files describing the mutations contained in the sixty-seven groups of BRCA1 reads. These were selected from a test set of 2211 (1299 unique) known BRCA1 variants containing 1340 SNPs, 320 insertions and 551 deletions. [file f1000research-1-402-s0000.tgz › Brca1Mutations_29.vcf]

##fileformat=VCFv4.0
#CHROM	POS	ID	REF	ALT	QUAL	FILTER	INFO	FORMAT
17	41200109	rs4793190	T	C	100	PASS	.
17	41203065	rs80358148	C	G	100	PASS	.
17	41203092	rs80357823	T	TG	100	PASS	.
17	41203115	rs80357463	A	C	100	PASS	.
17	41204840	rs72360697	ACT	A	100	PASS	.
17	41207462	rs62076408	C	A	100	PASS	.
17	41213506	rs79826053	C	A	100	PASS	.
17	41215899	rs45444999	C	T	100	PASS	.
17	41215950	rs80357710	TCA	T	100	PASS	.
17	41219679	rs80358343	TGTG	T	100	PASS	.
17	41220272	rs8176230	C	T	100	PASS	.
17	41226743	rs67855358	GGTTGG	G	100	PASS	.
17	41232344	rs6416927	G	C	100	PASS	.
17	41244138	rs80357297	A	G	100	PASS	.
17	41244190	rs80357827	CA	C	100	PASS	.
17	41244252	rs80357201	G	A	100	PASS	.
17	41244613	rs80357741	GA	G	100	PASS	.
17	41244627	rs80356872	A	G	100	PASS	.
17	41246038	rs80357445	G	A	100	PASS	.
17	41246420	rs80357821	AT	A	100	PASS	.
17	41251809	rs80357758	GA	G	100	PASS	.
17	41252575	rs112341198	GTA	G	100	PASS	.
17	41252694	rs67109310	TA	T	100	PASS	.
17	41252697	rs10445302	T	A	100	PASS	.
17	41256266	rs28897673	T	C	100	PASS	.
17	41256904	rs80359879	CTGAAAAGCACAAA	C	100	PASS	.
17	41258471	rs80358026	A	G	100	PASS	.
17	41260792	rs71361503	G	GG	100	PASS	.
17	41261343	rs117190188	G	T	100	PASS	.
17	41261563	rs8065872	A	T	100	PASS	.
17	41266352	rs79415432	G	A	100	PASS	.
17	41277822	rs77018036	G	T	100	PASS	.
17	41278725	rs799907	C	G	100	PASS	.
