# Supplementary material for: Considerations for clinical read alignment and mutational profiling using next-generation sequencing
Source: F1000Res. 2012 Sep 20;1:2. Originally published 2012 Jul 16. [Version 2] doi: 10.12688/f1000research.1-2.v2 (PMC3945748; doi:10.12688/f1000research.1-2.v2)
Supplement: VCF files describing the known mutations in each read file — VCF files describing the mutations contained in the sixty-seven groups of BRCA1 reads. These were selected from a test set of 2211 (1299 unique) known BRCA1 variants containing 1340 SNPs, 320 insertions and 551 deletions. [file f1000research-1-402-s0000.tgz › Brca1Mutations_30.vcf]

##fileformat=VCFv4.0
#CHROM	POS	ID	REF	ALT	QUAL	FILTER	INFO	FORMAT
17	41196582	rs111791349	C	T	100	PASS	.
17	41201436	rs76318199	C	T	100	PASS	.
17	41209071	rs80357732	TT	T	100	PASS	.
17	41209094	rs80357442	C	G	100	PASS	.
17	41209130	rs80357227	T	C	100	PASS	.
17	41213748	rs8176267	T	C	100	PASS	.
17	41215805	rs8176259	CA	C	100	PASS	.
17	41217380	rs8176245	A	G	100	PASS	.
17	41218372	rs8176240	A	G	100	PASS	.
17	41219272	rs34267863	G	GT	100	PASS	.
17	41222942	rs80358023	C	G	100	PASS	.
17	41226830	rs8176210	C	T	100	PASS	.
17	41230336	rs8176201	A	G	100	PASS	.
17	41243688	rs80357842	TCACT	T	100	PASS	.
17	41243893	rs80356921	C	T	100	PASS	.
17	41244293	rs80357625	T	TT	100	PASS	.
17	41244499	rs80357004	C	A	100	PASS	.
17	41244526	rs80357749	TTGAA	T	100	PASS	.
17	41244803	rs80357540	AGA	A	100	PASS	.
17	41244936	rs799917	G	A	100	PASS	.
17	41245274	rs80357681	C	CA	100	PASS	.
17	41245348	rs80357771	TCTCTT	T	100	PASS	.
17	41245735	rs80357927	CT	C	100	PASS	.
17	41246697	rs80357989	T	TGTAATGA	100	PASS	.
17	41246793	rs80357138	C	T	100	PASS	.
17	41249094	rs8176145	A	G	100	PASS	.
17	41252697	rs10445302	T	A	100	PASS	.
17	41254723	rs34765977	G	A	100	PASS	.
17	41255859	rs8176137	C	T	100	PASS	.
17	41256098	rs71863639	G	GAA	100	PASS	.
17	41258473	rs80356913	C	T	100	PASS	.
17	41259100	rs66535723	G	GT	100	PASS	.
17	41267792	rs80357443	C	A	100	PASS	.
