# Supplementary material for: Considerations for clinical read alignment and mutational profiling using next-generation sequencing
Source: F1000Res. 2012 Sep 20;1:2. Originally published 2012 Jul 16. [Version 2] doi: 10.12688/f1000research.1-2.v2 (PMC3945748; doi:10.12688/f1000research.1-2.v2)
Supplement: VCF files describing the known mutations in each read file — VCF files describing the mutations contained in the sixty-seven groups of BRCA1 reads. These were selected from a test set of 2211 (1299 unique) known BRCA1 variants containing 1340 SNPs, 320 insertions and 551 deletions. [file f1000research-1-402-s0000.tgz › Brca1Mutations_31.vcf]

##fileformat=VCFv4.0
#CHROM	POS	ID	REF	ALT	QUAL	FILTER	INFO	FORMAT
17	41212762	rs111581719	G	A	100	PASS	.
17	41215385	rs80357895	TCA	T	100	PASS	.
17	41215943	rs45519437	T	C	100	PASS	.
17	41218572	rs4793195	T	C	100	PASS	.
17	41219927	rs71157702	A	AAA	100	PASS	.
17	41222975	rs1799967	C	T	100	PASS	.
17	41223271	rs80358067	G	C	100	PASS	.
17	41229780	rs11384014	T	TT	100	PASS	.
17	41242960	rs80358076	C	A	100	PASS	.
17	41243467	rs80357218	T	G	100	PASS	.
17	41243505	rs80357727	CCT	C	100	PASS	.
17	41243751	rs80357160	C	G	100	PASS	.
17	41244370	rs80357424	C	A	100	PASS	.
17	41244716	rs80357458	A	T	100	PASS	.
17	41244861	rs80357636	CTT	C	100	PASS	.
17	41245109	rs80357503	T	TC	100	PASS	.
17	41245648	rs80357056	G	A	100	PASS	.
17	41245947	rs80357173	T	C	100	PASS	.
17	41246055	rs80357527	AG	A	100	PASS	.
17	41246317	rs80357301	C	T	100	PASS	.
17	41246532	rs80359872	TTTTTTTCTGTGCTGGGAGTCCGCCTATCATTACATGTTTCCTTACTTCCAGCCCATCTGTTATG	T	100	PASS	.
17	41246705	rs80357792	G	GCT	100	PASS	.
17	41246738	rs80357965	AT	A	100	PASS	.
17	41251831	rs80357325	G	A	100	PASS	.
17	41251844	rs80357762	C	CA	100	PASS	.
17	41252615	rs12948474	T	C	100	PASS	.
17	41252697	rs10445302	T	A	100	PASS	.
17	41256595	rs1793988	T	C	100	PASS	.
17	41266038	rs113808892	G	GC	100	PASS	.
17	41267758	rs80357972	TCA	T	100	PASS	.
17	41268468	rs114323360	G	C	100	PASS	.
17	41273731	rs62076413	T	A	100	PASS	.
17	41277103	rs55680227	A	C	100	PASS	.
