# Supplementary material for: Considerations for clinical read alignment and mutational profiling using next-generation sequencing
Source: F1000Res. 2012 Sep 20;1:2. Originally published 2012 Jul 16. [Version 2] doi: 10.12688/f1000research.1-2.v2 (PMC3945748; doi:10.12688/f1000research.1-2.v2)
Supplement: VCF files describing the known mutations in each read file — VCF files describing the mutations contained in the sixty-seven groups of BRCA1 reads. These were selected from a test set of 2211 (1299 unique) known BRCA1 variants containing 1340 SNPs, 320 insertions and 551 deletions. [file f1000research-1-402-s0000.tgz › Brca1Mutations_32.vcf]

##fileformat=VCFv4.0
#CHROM	POS	ID	REF	ALT	QUAL	FILTER	INFO	FORMAT
17	41199719	rs80357149	C	G	100	PASS	.
17	41201199	rs80357219	C	T	100	PASS	.
17	41204840	rs72360697	ACT	A	100	PASS	.
17	41204856	rs17671533	G	A	100	PASS	.
17	41209081	rs76171189	GG	G	100	PASS	.
17	41215538	rs45518438	G	T	100	PASS	.
17	41215936	rs80357553	AT	A	100	PASS	.
17	41219623	rs80358089	A	G	100	PASS	.
17	41219665	rs80357862	ATTAG	A	100	PASS	.
17	41222997	rs80357833	C	CTT	100	PASS	.
17	41223265	rs80358122	A	T	100	PASS	.
17	41226364	rs80357561	CAAGT	C	100	PASS	.
17	41227593	rs118131373	G	T	100	PASS	.
17	41239071	rs8176172	G	T	100	PASS	.
17	41243988	rs80356975	C	T	100	PASS	.
17	41244218	rs80357692	C	CT	100	PASS	.
17	41244614	rs80357115	A	C	100	PASS	.
17	41244790	rs80357361	C	T	100	PASS	.
17	41245198	rs80357399	A	C	100	PASS	.
17	41245316	rs4986846	A	G	100	PASS	.
17	41245390	rs80356875	C	A	100	PASS	.
17	41245574	rs55678461	C	G	100	PASS	.
17	41245683	rs56039126	G	A	100	PASS	.
17	41245996	rs80357630	TA	T	100	PASS	.
17	41246712	rs80357523	TG	T	100	PASS	.
17	41247126	rs34725251	A	ACCT	100	PASS	.
17	41252697	rs10445302	T	A	100	PASS	.
17	41253328	rs111387199	C	T	100	PASS	.
17	41256119	rs71160010	A	ATTC	100	PASS	.
17	41258452	rs80358147	C	T	100	PASS	.
17	41266101	rs11435503	A	AA	100	PASS	.
17	41267742	rs80358043	C	G	100	PASS	.
17	41276187	rs8176078	GACA	G	100	PASS	.
