# Supplementary material for: Considerations for clinical read alignment and mutational profiling using next-generation sequencing
Source: F1000Res. 2012 Sep 20;1:2. Originally published 2012 Jul 16. [Version 2] doi: 10.12688/f1000research.1-2.v2 (PMC3945748; doi:10.12688/f1000research.1-2.v2)
Supplement: VCF files describing the known mutations in each read file — VCF files describing the mutations contained in the sixty-seven groups of BRCA1 reads. These were selected from a test set of 2211 (1299 unique) known BRCA1 variants containing 1340 SNPs, 320 insertions and 551 deletions. [file f1000research-1-402-s0000.tgz › Brca1Mutations_34.vcf]

##fileformat=VCFv4.0
#CHROM	POS	ID	REF	ALT	QUAL	FILTER	INFO	FORMAT
17	41196363	rs8176320	C	T	100	PASS	.
17	41200716	rs67906350	TT	T	100	PASS	.
17	41204856	rs17671533	G	A	100	PASS	.
17	41208216	rs116703787	A	C	100	PASS	.
17	41215963	rs80358345	CAGC	C	100	PASS	.
17	41219706	rs80357169	C	T	100	PASS	.
17	41223094	rs1799966	T	A	100	PASS	.
17	41226458	rs80357379	T	C	100	PASS	.
17	41227104	rs77985181	A	G	100	PASS	.
17	41238165	rs60834728	A	ACACA	100	PASS	.
17	41241520	rs8176159	T	G	100	PASS	.
17	41243028	rs80357804	TCA	T	100	PASS	.
17	41243584	rs80357343	T	A	100	PASS	.
17	41243800	rs28897686	C	A	100	PASS	.
17	41243848	rs80357873	CT	C	100	PASS	.
17	41244453	rs80357647	CTAATGTTATTA	C	100	PASS	.
17	41244542	rs80357846	GT	G	100	PASS	.
17	41244680	rs80357819	AGATGA	A	100	PASS	.
17	41244711	rs80358332	ATAC	A	100	PASS	.
17	41244734	rs80356851	T	C	100	PASS	.
17	41244865	rs80357971	GTT	G	100	PASS	.
17	41245079	rs80357799	TC	T	100	PASS	.
17	41245306	rs80357650	TG	T	100	PASS	.
17	41245729	rs80357220	T	A	100	PASS	.
17	41245861	rs80356898	G	A	100	PASS	.
17	41246282	rs80357417	A	C	100	PASS	.
17	41252697	rs10445302	T	A	100	PASS	.
17	41256180	rs80357568	CAC	C	100	PASS	.
17	41258471	rs80358026	A	G	100	PASS	.
17	41258545	rs80357150	C	A	100	PASS	.
17	41258946	rs799913	T	C	100	PASS	.
17	41280422	rs1709430	G	A	100	PASS	.
17	41281754	rs1877837	G	A	100	PASS	.
