# Supplementary material for: Considerations for clinical read alignment and mutational profiling using next-generation sequencing
Source: F1000Res. 2012 Sep 20;1:2. Originally published 2012 Jul 16. [Version 2] doi: 10.12688/f1000research.1-2.v2 (PMC3945748; doi:10.12688/f1000research.1-2.v2)
Supplement: VCF files describing the known mutations in each read file — VCF files describing the mutations contained in the sixty-seven groups of BRCA1 reads. These were selected from a test set of 2211 (1299 unique) known BRCA1 variants containing 1340 SNPs, 320 insertions and 551 deletions. [file f1000research-1-402-s0000.tgz › Brca1Mutations_36.vcf]

##fileformat=VCFv4.0
#CHROM	POS	ID	REF	ALT	QUAL	FILTER	INFO	FORMAT
17	41210416	rs8176278	T	C	100	PASS	.
17	41213620	rs8176270	G	A	100	PASS	.
17	41218829	rs34253779	CT	C	100	PASS	.
17	41222099	rs8176222	C	T	100	PASS	.
17	41230105	rs35184764	CT	C	100	PASS	.
17	41230793	rs76331837	T	C	100	PASS	.
17	41232344	rs6416927	G	C	100	PASS	.
17	41234488	rs80357556	A	AG	100	PASS	.
17	41235209	rs117762056	G	T	100	PASS	.
17	41235839	rs8176182	T	A	100	PASS	.
17	41238126	rs117537294	T	C	100	PASS	.
17	41243034	rs80357529	CCA	C	100	PASS	.
17	41243512	rs80357407	C	T	100	PASS	.
17	41243776	rs80357993	CCT	C	100	PASS	.
17	41244130	rs2227945	T	C	100	PASS	.
17	41244196	rs80357785	G	GA	100	PASS	.
17	41244243	rs80356900	T	C	100	PASS	.
17	41244955	rs80357756	TT	T	100	PASS	.
17	41245154	rs80357850	TG	T	100	PASS	.
17	41245336	rs80357654	CTG	C	100	PASS	.
17	41245699	rs80358329	TAGA	T	100	PASS	.
17	41245722	rs80357236	T	C	100	PASS	.
17	41246100	rs80357489	A	G	100	PASS	.
17	41246849	rs80357747	TAC	T	100	PASS	.
17	41247864	rs80357537	C	CT	100	PASS	.
17	41252697	rs10445302	T	A	100	PASS	.
17	41256210	rs80357448	T	C	100	PASS	.
17	41258470	rs80358083	T	C	100	PASS	.
17	41259825	rs11079054	G	C	100	PASS	.
17	41267792	rs80357728	CCA	C	100	PASS	.
17	41267797	rs80358018	C	T	100	PASS	.
17	41273537	rs36086436	A	C	100	PASS	.
17	41280751	rs117082098	T	C	100	PASS	.
