# Supplementary material for: Considerations for clinical read alignment and mutational profiling using next-generation sequencing
Source: F1000Res. 2012 Sep 20;1:2. Originally published 2012 Jul 16. [Version 2] doi: 10.12688/f1000research.1-2.v2 (PMC3945748; doi:10.12688/f1000research.1-2.v2)
Supplement: VCF files describing the known mutations in each read file — VCF files describing the mutations contained in the sixty-seven groups of BRCA1 reads. These were selected from a test set of 2211 (1299 unique) known BRCA1 variants containing 1340 SNPs, 320 insertions and 551 deletions. [file f1000research-1-402-s0000.tgz › Brca1Mutations_37.vcf]

##fileformat=VCFv4.0
#CHROM	POS	ID	REF	ALT	QUAL	FILTER	INFO	FORMAT
17	41199716	rs80356920	A	T	100	PASS	.
17	41213615	rs75604663	TTT	T	100	PASS	.
17	41223538	rs74418374	G	T	100	PASS	.
17	41223539	rs72130855	A	AAATGTTCACTGTAACAATGCTTGT	100	PASS	.
17	41226539	rs80358189	C	T	100	PASS	.
17	41227083	rs8176207	C	CGGAA	100	PASS	.
17	41235209	rs117762056	G	T	100	PASS	.
17	41243670	rs80357213	G	A	100	PASS	.
17	41243834	rs80357552	AGGTATATT	A	100	PASS	.
17	41244085	rs80357857	C	CT	100	PASS	.
17	41244309	rs80357145	A	T	100	PASS	.
17	41244366	rs80357702	AT	A	100	PASS	.
17	41244453	rs80357647	CTAATGTTATTA	C	100	PASS	.
17	41244899	rs80357513	TGCA	T	100	PASS	.
17	41245104	rs80357598	AT	A	100	PASS	.
17	41245293	rs80357602	AAC	A	100	PASS	.
17	41245316	rs4986846	A	G	100	PASS	.
17	41245648	rs80357056	G	A	100	PASS	.
17	41246028	rs80357224	C	A	100	PASS	.
17	41246340	rs80356934	G	A	100	PASS	.
17	41246605	rs80357050	T	C	100	PASS	.
17	41247620	rs78583225	C	A	100	PASS	.
17	41248606	rs60390659	AA	A	100	PASS	.
17	41252697	rs10445302	T	A	100	PASS	.
17	41256880	rs80358149	C	T	100	PASS	.
17	41270412	rs75370952	C	T	100	PASS	.
17	41275656	rs35119301	C	G	100	PASS	.
17	41276033	rs80359877	CCAGATGGGACA	C	100	PASS	.
17	41277765	rs8176074	C	T	100	PASS	.
17	41280454	rs1709431	G	A	100	PASS	.
17	41291194	rs34960683	CT	C	100	PASS	.
17	41302940	rs34534709	C	G	100	PASS	.
17	41313612	rs35521261	A	G	100	PASS	.
