# Supplementary material for: Considerations for clinical read alignment and mutational profiling using next-generation sequencing
Source: F1000Res. 2012 Sep 20;1:2. Originally published 2012 Jul 16. [Version 2] doi: 10.12688/f1000research.1-2.v2 (PMC3945748; doi:10.12688/f1000research.1-2.v2)
Supplement: VCF files describing the known mutations in each read file — VCF files describing the mutations contained in the sixty-seven groups of BRCA1 reads. These were selected from a test set of 2211 (1299 unique) known BRCA1 variants containing 1340 SNPs, 320 insertions and 551 deletions. [file f1000research-1-402-s0000.tgz › Brca1Mutations_38.vcf]

##fileformat=VCFv4.0
#CHROM	POS	ID	REF	ALT	QUAL	FILTER	INFO	FORMAT
17	41200626	rs111562683	C	T	100	PASS	.
17	41201185	rs80357065	A	T	100	PASS	.
17	41204840	rs72360697	ACT	A	100	PASS	.
17	41208192	rs72372636	T	TT	100	PASS	.
17	41208467	rs8176286	A	G	100	PASS	.
17	41209627	rs8176280	C	A	100	PASS	.
17	41213506	rs79826053	C	A	100	PASS	.
17	41223063	rs80356862	G	C	100	PASS	.
17	41227153	rs75665117	C	A	100	PASS	.
17	41234041	rs8176185	T	C	100	PASS	.
17	41242978	rs80357847	C	CCT	100	PASS	.
17	41243604	rs80357500	G	T	100	PASS	.
17	41243704	rs80358338	CCTG	C	100	PASS	.
17	41244021	rs80357027	A	T	100	PASS	.
17	41244085	rs80357857	C	CT	100	PASS	.
17	41244186	rs80356919	T	C	100	PASS	.
17	41244567	rs80357502	CA	C	100	PASS	.
17	41244676	rs80357693	A	AT	100	PASS	.
17	41245280	rs80356884	C	G	100	PASS	.
17	41245348	rs80357944	TC	T	100	PASS	.
17	41245723	rs80357585	TCTTT	T	100	PASS	.
17	41246007	rs56100707	G	C	100	PASS	.
17	41246029	rs80357947	TC	T	100	PASS	.
17	41246100	rs80357801	ATAAT	A	100	PASS	.
17	41246605	rs80357050	T	C	100	PASS	.
17	41252697	rs10445302	T	A	100	PASS	.
17	41256880	rs80358149	C	T	100	PASS	.
17	41259099	rs59166922	T	TT	100	PASS	.
17	41263801	rs55685838	C	T	100	PASS	.
17	41268208	rs8176097	C	CT	100	PASS	.
17	41273715	rs9892009	A	C	100	PASS	.
17	41287789	rs12936199	G	A	100	PASS	.
17	41305140	rs716105	G	A	100	PASS	.
