# Supplementary material for: Considerations for clinical read alignment and mutational profiling using next-generation sequencing
Source: F1000Res. 2012 Sep 20;1:2. Originally published 2012 Jul 16. [Version 2] doi: 10.12688/f1000research.1-2.v2 (PMC3945748; doi:10.12688/f1000research.1-2.v2)
Supplement: VCF files describing the known mutations in each read file — VCF files describing the mutations contained in the sixty-seven groups of BRCA1 reads. These were selected from a test set of 2211 (1299 unique) known BRCA1 variants containing 1340 SNPs, 320 insertions and 551 deletions. [file f1000research-1-402-s0000.tgz › Brca1Mutations_41.vcf]

##fileformat=VCFv4.0
#CHROM	POS	ID	REF	ALT	QUAL	FILTER	INFO	FORMAT
17	41199716	rs80356920	A	T	100	PASS	.
17	41200551	rs79860047	A	G	100	PASS	.
17	41220223	rs8176231	A	G	100	PASS	.
17	41222461	rs8176221	T	A	100	PASS	.
17	41226396	rs80357542	CAG	C	100	PASS	.
17	41238135	rs67894015	A	AACACAC	100	PASS	.
17	41239491	rs8176170	T	C	100	PASS	.
17	41242077	rs78286195	A	G	100	PASS	.
17	41243503	rs80357231	T	G	100	PASS	.
17	41243769	rs80357849	A	AT	100	PASS	.
17	41243904	rs80357805	TTC	T	100	PASS	.
17	41243935	rs80357294	C	T	100	PASS	.
17	41244190	rs80357827	CA	C	100	PASS	.
17	41244309	rs80357145	A	T	100	PASS	.
17	41244625	rs80357497	G	A	100	PASS	.
17	41244817	rs80357605	CTTGA	C	100	PASS	.
17	41244954	rs80357675	TTTGAAACC	T	100	PASS	.
17	41245248	rs80357786	CT	C	100	PASS	.
17	41245381	rs4986845	T	C	100	PASS	.
17	41245996	rs80357630	TA	T	100	PASS	.
17	41246191	rs80357939	CT	C	100	PASS	.
17	41246565	rs80357772	CAT	C	100	PASS	.
17	41247032	rs11658905	C	A	100	PASS	.
17	41252577	rs799924	A	G	100	PASS	.
17	41252672	rs709630	A	T	100	PASS	.
17	41252697	rs10445302	T	A	100	PASS	.
17	41254376	rs80078547	T	C	100	PASS	.
17	41258452	rs80358147	C	T	100	PASS	.
17	41266552	rs12601356	C	T	100	PASS	.
17	41266997	rs8176104	C	T	100	PASS	.
17	41273725	rs71160013	A	AAAAA	100	PASS	.
17	41276212	rs56209245	ATAAAG	A	100	PASS	.
17	41309837	rs12946407	C	A	100	PASS	.
