# Supplementary material for: Considerations for clinical read alignment and mutational profiling using next-generation sequencing
Source: F1000Res. 2012 Sep 20;1:2. Originally published 2012 Jul 16. [Version 2] doi: 10.12688/f1000research.1-2.v2 (PMC3945748; doi:10.12688/f1000research.1-2.v2)
Supplement: VCF files describing the known mutations in each read file — VCF files describing the mutations contained in the sixty-seven groups of BRCA1 reads. These were selected from a test set of 2211 (1299 unique) known BRCA1 variants containing 1340 SNPs, 320 insertions and 551 deletions. [file f1000research-1-402-s0000.tgz › Brca1Mutations_42.vcf]

##fileformat=VCFv4.0
#CHROM	POS	ID	REF	ALT	QUAL	FILTER	INFO	FORMAT
17	41199696	rs80358348	GCACAAC	G	100	PASS	.
17	41201465	rs8176303	T	C	100	PASS	.
17	41203121	rs80357281	A	G	100	PASS	.
17	41203229	rs55875201	TC	T	100	PASS	.
17	41209069	rs80356854	C	T	100	PASS	.
17	41212761	rs112704890	TG	T	100	PASS	.
17	41215892	rs80357720	GA	G	100	PASS	.
17	41219820	rs34581553	G	GT	100	PASS	.
17	41222877	rs80358036	T	C	100	PASS	.
17	41230376	rs8176200	A	G	100	PASS	.
17	41230955	rs111819895	G	A	100	PASS	.
17	41232262	rs8176191	T	C	100	PASS	.
17	41242931	rs80358139	C	T	100	PASS	.
17	41244232	rs45599040	G	A	100	PASS	.
17	41244542	rs80357846	GT	G	100	PASS	.
17	41244607	rs80357876	GT	G	100	PASS	.
17	41245546	rs80357521	G	GT	100	PASS	.
17	41245574	rs55678461	C	G	100	PASS	.
17	41245873	rs80357600	CT	C	100	PASS	.
17	41246029	rs80357947	TC	T	100	PASS	.
17	41246892	rs80358058	A	T	100	PASS	.
17	41247107	rs11658946	C	A	100	PASS	.
17	41250379	rs111480954	AATT	A	100	PASS	.
17	41251818	rs80357639	TG	T	100	PASS	.
17	41252697	rs10445302	T	A	100	PASS	.
17	41254106	rs77583369	G	T	100	PASS	.
17	41256877	rs80358101	A	G	100	PASS	.
17	41267861	rs80358117	C	G	100	PASS	.
17	41270355	rs9895855	T	C	100	PASS	.
17	41271254	rs113288336	C	G	100	PASS	.
17	41273537	rs36086436	A	C	100	PASS	.
17	41276066	rs80359871	ATTAATGACATTTTGTACTTCTTCAACGCG	A	100	PASS	.
17	41314554	rs1137393	C	T	100	PASS	.
