# Supplementary material for: Considerations for clinical read alignment and mutational profiling using next-generation sequencing
Source: F1000Res. 2012 Sep 20;1:2. Originally published 2012 Jul 16. [Version 2] doi: 10.12688/f1000research.1-2.v2 (PMC3945748; doi:10.12688/f1000research.1-2.v2)
Supplement: VCF files describing the known mutations in each read file — VCF files describing the mutations contained in the sixty-seven groups of BRCA1 reads. These were selected from a test set of 2211 (1299 unique) known BRCA1 variants containing 1340 SNPs, 320 insertions and 551 deletions. [file f1000research-1-402-s0000.tgz › Brca1Mutations_43.vcf]

##fileformat=VCFv4.0
#CHROM	POS	ID	REF	ALT	QUAL	FILTER	INFO	FORMAT
17	41203086	rs1800757	G	A	100	PASS	.
17	41206002	rs79220302	G	A	100	PASS	.
17	41216864	rs60879064	TT	T	100	PASS	.
17	41223538	rs8176218	G	GAATGTTCACTGTAACAATGCTTGT	100	PASS	.
17	41224914	rs2355967	T	C	100	PASS	.
17	41228278	rs34399634	A	AG	100	PASS	.
17	41239071	rs8176172	G	T	100	PASS	.
17	41239996	rs79046304	G	A	100	PASS	.
17	41243555	rs70953658	C	G	100	PASS	.
17	41243811	rs80357578	GT	G	100	PASS	.
17	41244127	rs80358337	GACT	G	100	PASS	.
17	41244224	rs80357763	TATTT	T	100	PASS	.
17	41244291	rs80357006	A	G	100	PASS	.
17	41244544	rs80358333	TTTCCTC	T	100	PASS	.
17	41244677	rs80357961	CTGAGA	C	100	PASS	.
17	41244766	rs80356995	C	T	100	PASS	.
17	41244886	rs80357480	G	A	100	PASS	.
17	41245066	rs80357185	C	T	100	PASS	.
17	41245306	rs80357650	TG	T	100	PASS	.
17	41245755	rs80357118	A	T	100	PASS	.
17	41246282	rs80357417	A	C	100	PASS	.
17	41246292	rs80357535	AC	A	100	PASS	.
17	41246440	rs80358325	CATC	C	100	PASS	.
17	41249180	rs67193085	A	AT	100	PASS	.
17	41250923	rs799919	T	C	100	PASS	.
17	41251306	rs78667772	A	G	100	PASS	.
17	41251790	rs80358047	A	T	100	PASS	.
17	41251830	rs80357264	C	T	100	PASS	.
17	41252697	rs10445302	T	A	100	PASS	.
17	41260723	rs35561635	C	CA	100	PASS	.
17	41267763	rs1800062	C	A	100	PASS	.
17	41278010	rs74612973	A	G	100	PASS	.
17	41281088	rs115517187	C	T	100	PASS	.
