# Supplementary material for: Considerations for clinical read alignment and mutational profiling using next-generation sequencing
Source: F1000Res. 2012 Sep 20;1:2. Originally published 2012 Jul 16. [Version 2] doi: 10.12688/f1000research.1-2.v2 (PMC3945748; doi:10.12688/f1000research.1-2.v2)
Supplement: VCF files describing the known mutations in each read file — VCF files describing the mutations contained in the sixty-seven groups of BRCA1 reads. These were selected from a test set of 2211 (1299 unique) known BRCA1 variants containing 1340 SNPs, 320 insertions and 551 deletions. [file f1000research-1-402-s0000.tgz › Brca1Mutations_44.vcf]

##fileformat=VCFv4.0
#CHROM	POS	ID	REF	ALT	QUAL	FILTER	INFO	FORMAT
17	41196582	rs111791349	C	T	100	PASS	.
17	41197859	rs80358151	A	T	100	PASS	.
17	41200551	rs79860047	A	G	100	PASS	.
17	41201202	rs80357694	TC	T	100	PASS	.
17	41215387	rs80357743	AC	A	100	PASS	.
17	41215930	rs80356858	G	A	100	PASS	.
17	41219908	rs71806934	A	AA	100	PASS	.
17	41230336	rs8176201	A	G	100	PASS	.
17	41234435	rs80357354	C	T	100	PASS	.
17	41234523	rs80357309	C	G	100	PASS	.
17	41243581	rs80357979	GT	G	100	PASS	.
17	41243686	rs80357889	CCTCA	C	100	PASS	.
17	41243769	rs80357849	A	AT	100	PASS	.
17	41243967	rs80357663	GT	G	100	PASS	.
17	41244148	rs80357018	C	A	100	PASS	.
17	41244221	rs41293449	T	G	100	PASS	.
17	41244916	rs80357230	C	T	100	PASS	.
17	41244957	rs80357003	G	A	100	PASS	.
17	41245708	rs80357282	T	A	100	PASS	.
17	41246554	rs80357176	G	A	100	PASS	.
17	41246584	rs80357252	C	G	100	PASS	.
17	41246775	rs80357225	G	C	100	PASS	.
17	41246785	rs80357009	C	A	100	PASS	.
17	41250048	rs75184889	T	C	100	PASS	.
17	41251305	rs78506123	T	A	100	PASS	.
17	41252697	rs10445302	T	A	100	PASS	.
17	41254392	rs71160008	T	TTTTTTTTT	100	PASS	.
17	41256087	rs72065008	G	GAAAAAA	100	PASS	.
17	41256266	rs28897673	T	C	100	PASS	.
17	41266101	rs11435503	A	AA	100	PASS	.
17	41267752	rs80357943	AT	A	100	PASS	.
17	41278010	rs72262247	A	AGTT	100	PASS	.
17	41306697	rs35646478	TTAAG	T	100	PASS	.
