# Supplementary material for: Considerations for clinical read alignment and mutational profiling using next-generation sequencing
Source: F1000Res. 2012 Sep 20;1:2. Originally published 2012 Jul 16. [Version 2] doi: 10.12688/f1000research.1-2.v2 (PMC3945748; doi:10.12688/f1000research.1-2.v2)
Supplement: VCF files describing the known mutations in each read file — VCF files describing the mutations contained in the sixty-seven groups of BRCA1 reads. These were selected from a test set of 2211 (1299 unique) known BRCA1 variants containing 1340 SNPs, 320 insertions and 551 deletions. [file f1000research-1-402-s0000.tgz › Brca1Mutations_45.vcf]

##fileformat=VCFv4.0
#CHROM	POS	ID	REF	ALT	QUAL	FILTER	INFO	FORMAT
17	41197776	rs80357839	CC	C	100	PASS	.
17	41201129	rs80358040	A	G	100	PASS	.
17	41203124	rs80357007	C	A	100	PASS	.
17	41204900	rs117151230	T	G	100	PASS	.
17	41212169	rs11652377	C	T	100	PASS	.
17	41215391	rs80358137	C	G	100	PASS	.
17	41226489	rs80357137	T	A	100	PASS	.
17	41228042	rs56295923	G	A	100	PASS	.
17	41235135	rs79221305	G	T	100	PASS	.
17	41243190	rs799916	T	G	100	PASS	.
17	41243677	rs80357918	ATT	A	100	PASS	.
17	41244186	rs80356919	T	C	100	PASS	.
17	41244637	rs80357893	GT	G	100	PASS	.
17	41244679	rs80357929	GA	G	100	PASS	.
17	41245714	rs80357245	T	C	100	PASS	.
17	41245830	rs80357640	GATTCT	G	100	PASS	.
17	41246017	rs80357735	CT	C	100	PASS	.
17	41246301	rs80357964	AGAACGTC	A	100	PASS	.
17	41246432	rs80357468	C	T	100	PASS	.
17	41246594	rs80357555	ATGTTG	A	100	PASS	.
17	41246725	rs8176153	C	T	100	PASS	.
17	41246889	rs8176152	C	CA	100	PASS	.
17	41247603	rs112891369	A	AC	100	PASS	.
17	41250048	rs75184889	T	C	100	PASS	.
17	41250556	rs80083136	T	TTT	100	PASS	.
17	41250923	rs799919	T	C	100	PASS	.
17	41252697	rs10445302	T	A	100	PASS	.
17	41254979	rs56300722	T	TT	100	PASS	.
17	41255102	rs67060599	A	G	100	PASS	.
17	41258497	rs80357086	A	T	100	PASS	.
17	41267816	rs80358039	G	A	100	PASS	.
17	41276081	rs80357811	T	TG	100	PASS	.
17	41278010	rs74612973	A	G	100	PASS	.
