# Supplementary material for: Considerations for clinical read alignment and mutational profiling using next-generation sequencing
Source: F1000Res. 2012 Sep 20;1:2. Originally published 2012 Jul 16. [Version 2] doi: 10.12688/f1000research.1-2.v2 (PMC3945748; doi:10.12688/f1000research.1-2.v2)
Supplement: VCF files describing the known mutations in each read file — VCF files describing the mutations contained in the sixty-seven groups of BRCA1 reads. These were selected from a test set of 2211 (1299 unique) known BRCA1 variants containing 1340 SNPs, 320 insertions and 551 deletions. [file f1000research-1-402-s0000.tgz › Brca1Mutations_46.vcf]

##fileformat=VCFv4.0
#CHROM	POS	ID	REF	ALT	QUAL	FILTER	INFO	FORMAT
17	41199721	rs80358029	C	G	100	PASS	.
17	41201345	rs8176306	G	T	100	PASS	.
17	41202895	rs8176298	T	G	100	PASS	.
17	41217106	rs8176247	CA	C	100	PASS	.
17	41217111	rs8176246	C	T	100	PASS	.
17	41226447	rs80357813	CTT	C	100	PASS	.
17	41226489	rs80357137	T	A	100	PASS	.
17	41234525	rs80357977	AAC	A	100	PASS	.
17	41238136	rs72027202	C	CCACACACA	100	PASS	.
17	41243473	rs80357456	G	A	100	PASS	.
17	41243670	rs80357213	G	A	100	PASS	.
17	41244217	rs80358335	GCTT	G	100	PASS	.
17	41244526	rs80357749	TTGAA	T	100	PASS	.
17	41244684	rs80357295	G	T	100	PASS	.
17	41245171	rs80357913	TC	T	100	PASS	.
17	41245345	rs80357982	GT	G	100	PASS	.
17	41245360	rs80357058	C	A	100	PASS	.
17	41245574	rs55678461	C	G	100	PASS	.
17	41245586	rs80357522	CT	C	100	PASS	.
17	41246489	rs80356935	C	T	100	PASS	.
17	41246624	rs80357953	GC	G	100	PASS	.
17	41247604	rs7503154	A	C	100	PASS	.
17	41251811	rs34545365	C	T	100	PASS	.
17	41252592	rs66524247	A	AAT	100	PASS	.
17	41252697	rs10445302	T	A	100	PASS	.
17	41256075	rs71160009	A	ACTTTTTTTTTTT	100	PASS	.
17	41258552	rs80358065	T	C	100	PASS	.
17	41273322	rs799901	G	T	100	PASS	.
17	41276039	rs80357633	GGG	G	100	PASS	.
17	41276043	rs80357198	C	T	100	PASS	.
17	41279298	rs4793204	A	G	100	PASS	.
17	41280751	rs117082098	T	C	100	PASS	.
17	41309825	rs12937425	T	C	100	PASS	.
