# Supplementary material for: Considerations for clinical read alignment and mutational profiling using next-generation sequencing
Source: F1000Res. 2012 Sep 20;1:2. Originally published 2012 Jul 16. [Version 2] doi: 10.12688/f1000research.1-2.v2 (PMC3945748; doi:10.12688/f1000research.1-2.v2)
Supplement: VCF files describing the known mutations in each read file — VCF files describing the mutations contained in the sixty-seven groups of BRCA1 reads. These were selected from a test set of 2211 (1299 unique) known BRCA1 variants containing 1340 SNPs, 320 insertions and 551 deletions. [file f1000research-1-402-s0000.tgz › Brca1Mutations_47.vcf]

##fileformat=VCFv4.0
#CHROM	POS	ID	REF	ALT	QUAL	FILTER	INFO	FORMAT
17	41200639	rs113336506	C	A	100	PASS	.
17	41223769	rs55809351	C	T	100	PASS	.
17	41234520	rs80357305	G	A	100	PASS	.
17	41242931	rs80358139	C	T	100	PASS	.
17	41243676	rs80357560	CATTTT	C	100	PASS	.
17	41243800	rs28897686	C	A	100	PASS	.
17	41244058	rs80357910	TAGTATCTTCCT	T	100	PASS	.
17	41244171	rs80356887	G	A	100	PASS	.
17	41244495	rs80357856	T	TTCTCA	100	PASS	.
17	41244528	rs80357168	G	C	100	PASS	.
17	41245120	rs28897682	T	A	100	PASS	.
17	41245365	rs80357335	C	T	100	PASS	.
17	41245792	rs80357153	G	A	100	PASS	.
17	41245847	rs80357784	A	AT	100	PASS	.
17	41245861	rs80356898	G	A	100	PASS	.
17	41246037	rs56272539	C	T	100	PASS	.
17	41246297	rs80357197	A	C	100	PASS	.
17	41246489	rs80356935	C	T	100	PASS	.
17	41246594	rs80357555	ATGTTG	A	100	PASS	.
17	41246889	rs8176152	C	CA	100	PASS	.
17	41247864	rs80357537	C	CT	100	PASS	.
17	41248006	rs115632775	C	A	100	PASS	.
17	41251809	rs80357758	GA	G	100	PASS	.
17	41252694	rs67109310	TA	T	100	PASS	.
17	41252697	rs10445302	T	A	100	PASS	.
17	41254093	rs79885857	T	G	100	PASS	.
17	41256180	rs80357568	CAC	C	100	PASS	.
17	41256275	rs80357190	G	C	100	PASS	.
17	41260366	rs57489305	A	AA	100	PASS	.
17	41261563	rs8065872	A	T	100	PASS	.
17	41268217	rs66522250	G	GT	100	PASS	.
17	41276048	rs80357642	T	TAA	100	PASS	.
17	41314554	rs1137393	C	T	100	PASS	.
