# Supplementary material for: Considerations for clinical read alignment and mutational profiling using next-generation sequencing
Source: F1000Res. 2012 Sep 20;1:2. Originally published 2012 Jul 16. [Version 2] doi: 10.12688/f1000research.1-2.v2 (PMC3945748; doi:10.12688/f1000research.1-2.v2)
Supplement: VCF files describing the known mutations in each read file — VCF files describing the mutations contained in the sixty-seven groups of BRCA1 reads. These were selected from a test set of 2211 (1299 unique) known BRCA1 variants containing 1340 SNPs, 320 insertions and 551 deletions. [file f1000research-1-402-s0000.tgz › Brca1Mutations_48.vcf]

##fileformat=VCFv4.0
#CHROM	POS	ID	REF	ALT	QUAL	FILTER	INFO	FORMAT
17	41199652	rs80358062	C	T	100	PASS	.
17	41201191	rs80357744	G	GT	100	PASS	.
17	41211487	rs12947330	A	T	100	PASS	.
17	41215892	rs80357720	GA	G	100	PASS	.
17	41221077	rs74852376	C	A	100	PASS	.
17	41221674	rs8176224	T	C	100	PASS	.
17	41234525	rs80357977	AAC	A	100	PASS	.
17	41234581	rs80357649	GGT	G	100	PASS	.
17	41239699	rs114047976	G	A	100	PASS	.
17	41243837	rs80357388	T	C	100	PASS	.
17	41243868	rs80357671	TGGAA	T	100	PASS	.
17	41244292	rs80357624	A	ATC	100	PASS	.
17	41244379	rs80357479	T	C	100	PASS	.
17	41244759	rs80357256	G	A	100	PASS	.
17	41244935	rs80357948	C	CA	100	PASS	.
17	41245060	rs80357658	TA	T	100	PASS	.
17	41245074	rs80357249	T	A	100	PASS	.
17	41245250	rs80357780	ACT	A	100	PASS	.
17	41245586	rs80357522	CT	C	100	PASS	.
17	41245664	rs80357495	A	C	100	PASS	.
17	41245801	rs80356928	T	A	100	PASS	.
17	41246007	rs56100707	G	C	100	PASS	.
17	41246563	rs80357775	T	TG	100	PASS	.
17	41252697	rs10445302	T	A	100	PASS	.
17	41254104	rs76700125	T	G	100	PASS	.
17	41254965	rs36085989	C	CT	100	PASS	.
17	41255921	rs8176136	C	A	100	PASS	.
17	41256098	rs45489593	G	A	100	PASS	.
17	41256956	rs80357209	G	A	100	PASS	.
17	41264716	rs8176112	G	A	100	PASS	.
17	41267762	rs80357164	A	G	100	PASS	.
17	41267780	rs80357066	C	G	100	PASS	.
17	41306697	rs35646478	TTAAG	T	100	PASS	.
