# Supplementary material for: Considerations for clinical read alignment and mutational profiling using next-generation sequencing
Source: F1000Res. 2012 Sep 20;1:2. Originally published 2012 Jul 16. [Version 2] doi: 10.12688/f1000research.1-2.v2 (PMC3945748; doi:10.12688/f1000research.1-2.v2)
Supplement: VCF files describing the known mutations in each read file — VCF files describing the mutations contained in the sixty-seven groups of BRCA1 reads. These were selected from a test set of 2211 (1299 unique) known BRCA1 variants containing 1340 SNPs, 320 insertions and 551 deletions. [file f1000research-1-402-s0000.tgz › Brca1Mutations_49.vcf]

##fileformat=VCFv4.0
#CHROM	POS	ID	REF	ALT	QUAL	FILTER	INFO	FORMAT
17	41201179	rs80357078	C	A	100	PASS	.
17	41201181	rs80357069	C	A	100	PASS	.
17	41201196	rs55808233	A	G	100	PASS	.
17	41207660	rs36113921	C	T	100	PASS	.
17	41208192	rs72372636	T	TT	100	PASS	.
17	41213760	rs8176266	C	T	100	PASS	.
17	41222998	rs80356926	T	C	100	PASS	.
17	41223144	rs80357429	G	A	100	PASS	.
17	41226488	rs1800744	C	A	100	PASS	.
17	41234525	rs80357977	AAC	A	100	PASS	.
17	41242979	rs80357532	ACTCT	A	100	PASS	.
17	41243034	rs80357529	CCA	C	100	PASS	.
17	41243707	rs80356866	G	A	100	PASS	.
17	41244056	rs80357877	ACTAGTATCTTC	A	100	PASS	.
17	41244124	rs80357101	C	G	100	PASS	.
17	41244202	rs55909400	C	G	100	PASS	.
17	41244216	rs80357777	TGCTT	T	100	PASS	.
17	41244337	rs41293445	C	T	100	PASS	.
17	41244679	rs80356973	G	A	100	PASS	.
17	41244821	rs80357614	AT	A	100	PASS	.
17	41245250	rs80357780	ACT	A	100	PASS	.
17	41245330	rs80357802	C	CT	100	PASS	.
17	41246024	rs80357782	AG	A	100	PASS	.
17	41246099	rs80358327	TATA	T	100	PASS	.
17	41246149	rs80357279	T	A	100	PASS	.
17	41246211	rs80357978	CTT	C	100	PASS	.
17	41246841	rs80356990	G	C	100	PASS	.
17	41252697	rs10445302	T	A	100	PASS	.
17	41276043	rs80357536	C	CGACA	100	PASS	.
17	41279882	rs12947782	A	G	100	PASS	.
17	41305826	rs56647868	G	T	100	PASS	.
17	41309837	rs12946407	C	A	100	PASS	.
17	41313612	rs35521261	A	G	100	PASS	.
