# Supplementary material for: Considerations for clinical read alignment and mutational profiling using next-generation sequencing
Source: F1000Res. 2012 Sep 20;1:2. Originally published 2012 Jul 16. [Version 2] doi: 10.12688/f1000research.1-2.v2 (PMC3945748; doi:10.12688/f1000research.1-2.v2)
Supplement: VCF files describing the known mutations in each read file — VCF files describing the mutations contained in the sixty-seven groups of BRCA1 reads. These were selected from a test set of 2211 (1299 unique) known BRCA1 variants containing 1340 SNPs, 320 insertions and 551 deletions. [file f1000research-1-402-s0000.tgz › Brca1Mutations_50.vcf]

##fileformat=VCFv4.0
#CHROM	POS	ID	REF	ALT	QUAL	FILTER	INFO	FORMAT
17	41200550	rs77510730	T	A	100	PASS	.
17	41201432	rs8176304	G	T	100	PASS	.
17	41209139	rs45553935	A	G	100	PASS	.
17	41209373	rs111611613	A	G	100	PASS	.
17	41220272	rs8176230	C	T	100	PASS	.
17	41222985	rs80357655	CTT	C	100	PASS	.
17	41228504	rs80358063	C	T	100	PASS	.
17	41229780	rs11384014	T	TT	100	PASS	.
17	41234404	rs80358180	T	C	100	PASS	.
17	41242963	rs80357260	G	A	100	PASS	.
17	41243512	rs80357711	CT	C	100	PASS	.
17	41243904	rs80357805	TTC	T	100	PASS	.
17	41243941	rs62625308	G	A	100	PASS	.
17	41244215	rs80357701	TTGCT	T	100	PASS	.
17	41244280	rs80357402	G	A	100	PASS	.
17	41244777	rs80357661	TTAAC	T	100	PASS	.
17	41244871	rs80357170	T	G	100	PASS	.
17	41244985	rs80357131	G	A	100	PASS	.
17	41245062	rs80358331	AAGC	A	100	PASS	.
17	41245584	rs80357193	T	A	100	PASS	.
17	41246157	rs80357770	GT	G	100	PASS	.
17	41246721	rs80357436	G	C	100	PASS	.
17	41252697	rs10445302	T	A	100	PASS	.
17	41256098	rs45489593	G	A	100	PASS	.
17	41256250	rs80357604	C	CT	100	PASS	.
17	41258463	rs80358174	A	C	100	PASS	.
17	41259100	rs66535723	G	GT	100	PASS	.
17	41268217	rs66522250	G	GT	100	PASS	.
17	41271304	rs61461583	AA	A	100	PASS	.
17	41273731	rs62076413	T	A	100	PASS	.
17	41282292	rs4793206	A	G	100	PASS	.
17	41287789	rs12936199	G	A	100	PASS	.
17	41317512	rs59461861	T	TT	100	PASS	.
