# Supplementary material for: Considerations for clinical read alignment and mutational profiling using next-generation sequencing
Source: F1000Res. 2012 Sep 20;1:2. Originally published 2012 Jul 16. [Version 2] doi: 10.12688/f1000research.1-2.v2 (PMC3945748; doi:10.12688/f1000research.1-2.v2)
Supplement: VCF files describing the known mutations in each read file — VCF files describing the mutations contained in the sixty-seven groups of BRCA1 reads. These were selected from a test set of 2211 (1299 unique) known BRCA1 variants containing 1340 SNPs, 320 insertions and 551 deletions. [file f1000research-1-402-s0000.tgz › Brca1Mutations_52.vcf]

##fileformat=VCFv4.0
#CHROM	POS	ID	REF	ALT	QUAL	FILTER	INFO	FORMAT
17	41203080	rs80357112	C	T	100	PASS	.
17	41203092	rs80357823	T	TG	100	PASS	.
17	41204018	rs113892722	T	C	100	PASS	.
17	41209102	rs80357676	AC	A	100	PASS	.
17	41211524	rs72439753	C	CCAACAA	100	PASS	.
17	41212169	rs11652377	C	T	100	PASS	.
17	41215328	rs8176260	G	A	100	PASS	.
17	41219908	rs71806934	A	AA	100	PASS	.
17	41221425	rs116772760	G	A	100	PASS	.
17	41234534	rs80357981	TC	T	100	PASS	.
17	41240750	rs8176165	G	A	100	PASS	.
17	41243505	rs80357727	CCT	C	100	PASS	.
17	41243608	rs80356954	C	T	100	PASS	.
17	41243954	rs80357562	C	CAA	100	PASS	.
17	41244221	rs41293449	T	G	100	PASS	.
17	41244235	rs80357288	G	T	100	PASS	.
17	41244825	rs80357731	TCTTC	T	100	PASS	.
17	41244936	rs799917	G	A	100	PASS	.
17	41245021	rs80357435	T	C	100	PASS	.
17	41245070	rs80357740	TG	T	100	PASS	.
17	41245156	rs80357546	GTT	G	100	PASS	.
17	41245918	rs80356952	G	A	100	PASS	.
17	41246211	rs80357978	CTT	C	100	PASS	.
17	41246287	rs80357046	C	T	100	PASS	.
17	41246427	rs80357235	G	A	100	PASS	.
17	41252673	rs71737634	A	ATATGTT	100	PASS	.
17	41252697	rs10445302	T	A	100	PASS	.
17	41254104	rs76700125	T	G	100	PASS	.
17	41258518	rs80357550	T	TTC	100	PASS	.
17	41269306	rs4793202	A	G	100	PASS	.
17	41270411	rs78735591	T	C	100	PASS	.
17	41276049	rs80357438	A	G	100	PASS	.
17	41278010	rs74612973	A	G	100	PASS	.
