# Supplementary material for: Considerations for clinical read alignment and mutational profiling using next-generation sequencing
Source: F1000Res. 2012 Sep 20;1:2. Originally published 2012 Jul 16. [Version 2] doi: 10.12688/f1000research.1-2.v2 (PMC3945748; doi:10.12688/f1000research.1-2.v2)
Supplement: VCF files describing the known mutations in each read file — VCF files describing the mutations contained in the sixty-seven groups of BRCA1 reads. These were selected from a test set of 2211 (1299 unique) known BRCA1 variants containing 1340 SNPs, 320 insertions and 551 deletions. [file f1000research-1-402-s0000.tgz › Brca1Mutations_54.vcf]

##fileformat=VCFv4.0
#CHROM	POS	ID	REF	ALT	QUAL	FILTER	INFO	FORMAT
17	41197836	rs80358176	C	T	100	PASS	.
17	41200036	rs34189929	C	CG	100	PASS	.
17	41203049	rs80358190	C	T	100	PASS	.
17	41203325	rs8176297	T	A	100	PASS	.
17	41208208	rs117436114	C	T	100	PASS	.
17	41209071	rs80357732	TT	T	100	PASS	.
17	41214278	rs76731038	T	A	100	PASS	.
17	41215390	rs41293461	C	G	100	PASS	.
17	41216021	rs8176258	G	A	100	PASS	.
17	41216710	rs8176253	A	T	100	PASS	.
17	41223039	rs80357656	C	CT	100	PASS	.
17	41226405	rs80357277	C	A	100	PASS	.
17	41229365	rs71160003	T	TT	100	PASS	.
17	41230336	rs8176201	A	G	100	PASS	.
17	41234456	rs80357748	T	TC	100	PASS	.
17	41244130	rs2227945	T	C	100	PASS	.
17	41244218	rs80357680	CTTTTT	C	100	PASS	.
17	41245070	rs80357740	TG	T	100	PASS	.
17	41245473	rs80357554	TG	T	100	PASS	.
17	41246029	rs80357947	TC	T	100	PASS	.
17	41246489	rs80356935	C	T	100	PASS	.
17	41249180	rs67193085	A	AT	100	PASS	.
17	41249322	rs80358171	C	T	100	PASS	.
17	41250063	rs71359601	T	TT	100	PASS	.
17	41251870	rs80356897	A	G	100	PASS	.
17	41252689	rs12941008	A	G	100	PASS	.
17	41252694	rs67109310	TA	T	100	PASS	.
17	41252697	rs10445302	T	A	100	PASS	.
17	41256236	rs80357881	GGA	G	100	PASS	.
17	41256596	rs1709440	C	G	100	PASS	.
17	41258486	rs80357102	C	A	100	PASS	.
17	41260071	rs79477535	A	G	100	PASS	.
17	41275901	rs799904	A	G	100	PASS	.
