# Supplementary material for: Considerations for clinical read alignment and mutational profiling using next-generation sequencing
Source: F1000Res. 2012 Sep 20;1:2. Originally published 2012 Jul 16. [Version 2] doi: 10.12688/f1000research.1-2.v2 (PMC3945748; doi:10.12688/f1000research.1-2.v2)
Supplement: VCF files describing the known mutations in each read file — VCF files describing the mutations contained in the sixty-seven groups of BRCA1 reads. These were selected from a test set of 2211 (1299 unique) known BRCA1 variants containing 1340 SNPs, 320 insertions and 551 deletions. [file f1000research-1-402-s0000.tgz › Brca1Mutations_56.vcf]

##fileformat=VCFv4.0
#CHROM	POS	ID	REF	ALT	QUAL	FILTER	INFO	FORMAT
17	41199671	rs80357286	T	C	100	PASS	.
17	41201345	rs8176306	G	T	100	PASS	.
17	41202895	rs8176298	T	G	100	PASS	.
17	41203450	rs55771949	T	A	100	PASS	.
17	41204805	rs72046338	CACAC	C	100	PASS	.
17	41217106	rs8176247	CA	C	100	PASS	.
17	41219908	rs71806934	A	AA	100	PASS	.
17	41242978	rs80357847	C	CCT	100	PASS	.
17	41243584	rs80357343	T	A	100	PASS	.
17	41243788	rs80357868	TAGAC	T	100	PASS	.
17	41243977	rs80357845	TAG	T	100	PASS	.
17	41244240	rs80357135	C	A	100	PASS	.
17	41244290	rs80357858	T	TA	100	PASS	.
17	41245273	rs80356999	G	A	100	PASS	.
17	41245291	rs80357557	T	TTA	100	PASS	.
17	41245333	rs56329598	T	A	100	PASS	.
17	41245425	rs80357182	G	T	100	PASS	.
17	41245667	rs80356838	G	C	100	PASS	.
17	41245898	rs80357619	AT	A	100	PASS	.
17	41246418	rs80357776	C	CT	100	PASS	.
17	41246756	rs80357214	A	C	100	PASS	.
17	41247921	rs80357394	C	G	100	PASS	.
17	41249319	rs80358115	C	A	100	PASS	.
17	41249323	rs80358014	C	A	100	PASS	.
17	41250556	rs80083136	T	TTT	100	PASS	.
17	41252697	rs10445302	T	A	100	PASS	.
17	41256190	rs80356888	G	T	100	PASS	.
17	41256595	rs1793988	T	C	100	PASS	.
17	41266452	rs1709438	A	G	100	PASS	.
17	41276039	rs80356839	G	A	100	PASS	.
17	41276047	rs80357783	C	CT	100	PASS	.
17	41276187	rs8176078	GACA	G	100	PASS	.
17	41281570	rs116806134	G	A	100	PASS	.
