# Supplementary material for: Considerations for clinical read alignment and mutational profiling using next-generation sequencing
Source: F1000Res. 2012 Sep 20;1:2. Originally published 2012 Jul 16. [Version 2] doi: 10.12688/f1000research.1-2.v2 (PMC3945748; doi:10.12688/f1000research.1-2.v2)
Supplement: VCF files describing the known mutations in each read file — VCF files describing the mutations contained in the sixty-seven groups of BRCA1 reads. These were selected from a test set of 2211 (1299 unique) known BRCA1 variants containing 1340 SNPs, 320 insertions and 551 deletions. [file f1000research-1-402-s0000.tgz › Brca1Mutations_57.vcf]

##fileformat=VCFv4.0
#CHROM	POS	ID	REF	ALT	QUAL	FILTER	INFO	FORMAT
17	41199695	rs80357040	T	C	100	PASS	.
17	41200550	rs77510730	T	A	100	PASS	.
17	41203130	rs80356905	A	G	100	PASS	.
17	41203229	rs55875201	TC	T	100	PASS	.
17	41210602	rs8176276	T	C	100	PASS	.
17	41215387	rs80357743	AC	A	100	PASS	.
17	41216206	rs8176256	T	C	100	PASS	.
17	41216341	rs8176255	G	A	100	PASS	.
17	41228504	rs80358063	C	T	100	PASS	.
17	41243462	rs80357737	AT	A	100	PASS	.
17	41243837	rs80357564	TA	T	100	PASS	.
17	41243887	rs80357310	C	A	100	PASS	.
17	41244145	rs80357136	G	A	100	PASS	.
17	41244218	rs80357575	CTTTT	C	100	PASS	.
17	41244567	rs80357502	CA	C	100	PASS	.
17	41245007	rs80357195	C	T	100	PASS	.
17	41245266	rs80356869	T	G	100	PASS	.
17	41245280	rs80356884	C	G	100	PASS	.
17	41245465	rs28897681	C	A	100	PASS	.
17	41246024	rs80357782	AG	A	100	PASS	.
17	41246772	rs80357628	TC	T	100	PASS	.
17	41249386	rs8176143	A	G	100	PASS	.
17	41249636	rs78422766	G	A	100	PASS	.
17	41252697	rs10445302	T	A	100	PASS	.
17	41260792	rs71361503	G	GG	100	PASS	.
17	41265807	rs8176108	G	C	100	PASS	.
17	41266101	rs11435503	A	AA	100	PASS	.
17	41266413	rs68041744	T	TTT	100	PASS	.
17	41267763	rs1800062	C	A	100	PASS	.
17	41276043	rs80357536	C	CGACA	100	PASS	.
17	41277413	rs8176075	TA	T	100	PASS	.
17	41281025	rs73307344	A	G	100	PASS	.
17	41309825	rs12937425	T	C	100	PASS	.
