# Supplementary material for: Considerations for clinical read alignment and mutational profiling using next-generation sequencing
Source: F1000Res. 2012 Sep 20;1:2. Originally published 2012 Jul 16. [Version 2] doi: 10.12688/f1000research.1-2.v2 (PMC3945748; doi:10.12688/f1000research.1-2.v2)
Supplement: VCF files describing the known mutations in each read file — VCF files describing the mutations contained in the sixty-seven groups of BRCA1 reads. These were selected from a test set of 2211 (1299 unique) known BRCA1 variants containing 1340 SNPs, 320 insertions and 551 deletions. [file f1000research-1-402-s0000.tgz › Brca1Mutations_58.vcf]

##fileformat=VCFv4.0
#CHROM	POS	ID	REF	ALT	QUAL	FILTER	INFO	FORMAT
17	41200716	rs67906350	TT	T	100	PASS	.
17	41201198	rs80357284	C	T	100	PASS	.
17	41203049	rs80358190	C	T	100	PASS	.
17	41211487	rs12947330	A	T	100	PASS	.
17	41215360	rs34570933	A	AT	100	PASS	.
17	41221145	rs35240258	GA	G	100	PASS	.
17	41222941	rs80358087	T	A	100	PASS	.
17	41223142	rs80357187	T	C	100	PASS	.
17	41226675	rs2236762	A	T	100	PASS	.
17	41227972	rs114256395	G	A	100	PASS	.
17	41232262	rs8176191	T	C	100	PASS	.
17	41243503	rs80357231	T	G	100	PASS	.
17	41243964	rs28897685	T	C	100	PASS	.
17	41244116	rs80356922	C	A	100	PASS	.
17	41244261	rs80357533	TG	T	100	PASS	.
17	41244291	rs80357764	A	ATC	100	PASS	.
17	41245026	rs80357337	C	T	100	PASS	.
17	41245034	rs80357863	GT	G	100	PASS	.
17	41245070	rs80357740	TG	T	100	PASS	.
17	41245135	rs80357664	ACT	A	100	PASS	.
17	41245729	rs80357220	T	A	100	PASS	.
17	41246490	rs80356908	C	T	100	PASS	.
17	41246512	rs80357015	G	A	100	PASS	.
17	41246539	rs67284603	C	CT	100	PASS	.
17	41247941	rs80358033	T	G	100	PASS	.
17	41247943	rs80358081	T	C	100	PASS	.
17	41249311	rs1799736	AA	A	100	PASS	.
17	41250063	rs71359601	T	TT	100	PASS	.
17	41252697	rs10445302	T	A	100	PASS	.
17	41256894	rs80357409	C	G	100	PASS	.
17	41267532	rs71160011	AA	A	100	PASS	.
17	41267758	rs80357972	TCA	T	100	PASS	.
17	41281754	rs1877837	G	A	100	PASS	.
