# Supplementary material for: Considerations for clinical read alignment and mutational profiling using next-generation sequencing
Source: F1000Res. 2012 Sep 20;1:2. Originally published 2012 Jul 16. [Version 2] doi: 10.12688/f1000research.1-2.v2 (PMC3945748; doi:10.12688/f1000research.1-2.v2)
Supplement: VCF files describing the known mutations in each read file — VCF files describing the mutations contained in the sixty-seven groups of BRCA1 reads. These were selected from a test set of 2211 (1299 unique) known BRCA1 variants containing 1340 SNPs, 320 insertions and 551 deletions. [file f1000research-1-402-s0000.tgz › Brca1Mutations_59.vcf]

##fileformat=VCFv4.0
#CHROM	POS	ID	REF	ALT	QUAL	FILTER	INFO	FORMAT
17	41197790	rs80357268	C	T	100	PASS	.
17	41199660	rs80357212	C	T	100	PASS	.
17	41201105	rs80358092	T	A	100	PASS	.
17	41203092	rs80357823	T	TG	100	PASS	.
17	41208883	rs8176284	A	G	100	PASS	.
17	41215805	rs8176259	CA	C	100	PASS	.
17	41219634	rs80358344	TAAC	T	100	PASS	.
17	41230376	rs8176200	A	G	100	PASS	.
17	41234431	rs80356840	T	C	100	PASS	.
17	41243670	rs80357213	G	A	100	PASS	.
17	41243770	rs80357798	AA	A	100	PASS	.
17	41244218	rs80358334	CTTT	C	100	PASS	.
17	41244766	rs80356995	C	T	100	PASS	.
17	41245233	rs80357957	AC	A	100	PASS	.
17	41245947	rs80357173	T	C	100	PASS	.
17	41246480	rs80357796	CT	C	100	PASS	.
17	41246652	rs80357806	A	ACATT	100	PASS	.
17	41246749	rs80357789	AAA	A	100	PASS	.
17	41246791	rs80357293	C	T	100	PASS	.
17	41246832	rs80357396	T	C	100	PASS	.
17	41249364	rs74395723	A	T	100	PASS	.
17	41252592	rs66524247	A	AAT	100	PASS	.
17	41252697	rs10445302	T	A	100	PASS	.
17	41254965	rs36085989	C	CT	100	PASS	.
17	41256258	rs80357544	CA	C	100	PASS	.
17	41256917	rs80357174	A	G	100	PASS	.
17	41262357	rs111615606	A	G	100	PASS	.
17	41264364	rs8176114	A	G	100	PASS	.
17	41267761	rs80357498	C	T	100	PASS	.
17	41267763	rs80357949	CTT	C	100	PASS	.
17	41276082	rs80357017	A	G	100	PASS	.
17	41277187	rs799905	G	C	100	PASS	.
17	41277822	rs77018036	G	T	100	PASS	.
