# Supplementary material for: Considerations for clinical read alignment and mutational profiling using next-generation sequencing
Source: F1000Res. 2012 Sep 20;1:2. Originally published 2012 Jul 16. [Version 2] doi: 10.12688/f1000research.1-2.v2 (PMC3945748; doi:10.12688/f1000research.1-2.v2)
Supplement: VCF files describing the known mutations in each read file — VCF files describing the mutations contained in the sixty-seven groups of BRCA1 reads. These were selected from a test set of 2211 (1299 unique) known BRCA1 variants containing 1340 SNPs, 320 insertions and 551 deletions. [file f1000research-1-402-s0000.tgz › Brca1Mutations_60.vcf]

##fileformat=VCFv4.0
#CHROM	POS	ID	REF	ALT	QUAL	FILTER	INFO	FORMAT
17	41197765	rs80357721	CT	C	100	PASS	.
17	41204361	rs111563453	G	A	100	PASS	.
17	41209081	rs76171189	GG	G	100	PASS	.
17	41212547	rs35330014	C	T	100	PASS	.
17	41219927	rs71157702	A	AAA	100	PASS	.
17	41223257	rs80358096	T	C	100	PASS	.
17	41234523	rs80357309	C	G	100	PASS	.
17	41243765	rs80357545	TA	T	100	PASS	.
17	41243945	rs80356830	A	C	100	PASS	.
17	41244100	rs80357272	G	A	100	PASS	.
17	41244447	rs80357967	T	TTTTCTCTAATGTTA	100	PASS	.
17	41244781	rs80357812	CT	C	100	PASS	.
17	41244865	rs80357971	GTT	G	100	PASS	.
17	41245066	rs80357185	C	T	100	PASS	.
17	41245097	rs80357679	AC	A	100	PASS	.
17	41245233	rs80357467	A	G	100	PASS	.
17	41245466	rs1799949	G	A	100	PASS	.
17	41245479	rs80357733	TT	T	100	PASS	.
17	41245603	rs80356907	C	A	100	PASS	.
17	41246418	rs80357776	C	CT	100	PASS	.
17	41248589	rs118118345	A	C	100	PASS	.
17	41251852	rs80357708	TCA	T	100	PASS	.
17	41252697	rs10445302	T	A	100	PASS	.
17	41252717	rs56679756	TAT	T	100	PASS	.
17	41256953	rs80357884	CT	C	100	PASS	.
17	41259556	rs8176124	C	T	100	PASS	.
17	41266423	rs117669170	T	G	100	PASS	.
17	41266452	rs1709438	A	G	100	PASS	.
17	41268678	rs1709441	G	C	100	PASS	.
17	41268712	rs1793979	T	A	100	PASS	.
17	41270685	rs112239971	A	C	100	PASS	.
17	41276080	rs80357134	G	A	100	PASS	.
17	41279534	rs8077035	C	T	100	PASS	.
