# Supplementary material for: Considerations for clinical read alignment and mutational profiling using next-generation sequencing
Source: F1000Res. 2012 Sep 20;1:2. Originally published 2012 Jul 16. [Version 2] doi: 10.12688/f1000research.1-2.v2 (PMC3945748; doi:10.12688/f1000research.1-2.v2)
Supplement: VCF files describing the known mutations in each read file — VCF files describing the mutations contained in the sixty-seven groups of BRCA1 reads. These were selected from a test set of 2211 (1299 unique) known BRCA1 variants containing 1340 SNPs, 320 insertions and 551 deletions. [file f1000research-1-402-s0000.tgz › Brca1Mutations_62.vcf]

##fileformat=VCFv4.0
#CHROM	POS	ID	REF	ALT	QUAL	FILTER	INFO	FORMAT
17	41201105	rs80358092	T	A	100	PASS	.
17	41209130	rs80358347	TCTC	T	100	PASS	.
17	41214278	rs76731038	T	A	100	PASS	.
17	41215947	rs41293459	C	A	100	PASS	.
17	41218467	rs112966361	C	T	100	PASS	.
17	41226414	rs80357229	G	A	100	PASS	.
17	41243950	rs62625307	G	A	100	PASS	.
17	41244085	rs80357857	C	CT	100	PASS	.
17	41244138	rs80357297	A	G	100	PASS	.
17	41244218	rs80357680	CTTTTT	C	100	PASS	.
17	41244240	rs80357135	C	A	100	PASS	.
17	41244246	rs41293447	C	T	100	PASS	.
17	41244680	rs80357819	AGATGA	A	100	PASS	.
17	41244825	rs80357731	TCTTC	T	100	PASS	.
17	41244985	rs80357131	G	A	100	PASS	.
17	41245032	rs80357607	TG	T	100	PASS	.
17	41245209	rs80357515	TGA	T	100	PASS	.
17	41245285	rs41286296	C	A	100	PASS	.
17	41245563	rs80357494	T	C	100	PASS	.
17	41245722	rs80357736	TT	T	100	PASS	.
17	41246196	rs80356891	G	T	100	PASS	.
17	41246340	rs80356934	G	A	100	PASS	.
17	41246482	rs80357215	G	A	100	PASS	.
17	41246878	rs80358020	C	A	100	PASS	.
17	41247453	rs34869005	A	AC	100	PASS	.
17	41247603	rs112891369	A	AC	100	PASS	.
17	41250677	rs72540131	C	CT	100	PASS	.
17	41252697	rs10445302	T	A	100	PASS	.
17	41252920	rs35486643	T	C	100	PASS	.
17	41258518	rs80357550	T	TTC	100	PASS	.
17	41263558	rs35919712	G	GC	100	PASS	.
17	41265993	rs60853932	G	A	100	PASS	.
17	41276032	rs80358128	A	C	100	PASS	.
