# Supplementary material for: Considerations for clinical read alignment and mutational profiling using next-generation sequencing
Source: F1000Res. 2012 Sep 20;1:2. Originally published 2012 Jul 16. [Version 2] doi: 10.12688/f1000research.1-2.v2 (PMC3945748; doi:10.12688/f1000research.1-2.v2)
Supplement: VCF files describing the known mutations in each read file — VCF files describing the mutations contained in the sixty-seven groups of BRCA1 reads. These were selected from a test set of 2211 (1299 unique) known BRCA1 variants containing 1340 SNPs, 320 insertions and 551 deletions. [file f1000research-1-402-s0000.tgz › Brca1Mutations_63.vcf]

##fileformat=VCFv4.0
#CHROM	POS	ID	REF	ALT	QUAL	FILTER	INFO	FORMAT
17	41203088	rs41293463	A	C	100	PASS	.
17	41215898	rs80357094	G	T	100	PASS	.
17	41219700	rs80357204	T	A	100	PASS	.
17	41219732	rs80358035	T	C	100	PASS	.
17	41234556	rs80356989	G	A	100	PASS	.
17	41239996	rs79046304	G	A	100	PASS	.
17	41243705	rs80357584	CTG	C	100	PASS	.
17	41243859	rs80357162	A	C	100	PASS	.
17	41243929	rs80357455	T	A	100	PASS	.
17	41244202	rs55909400	C	G	100	PASS	.
17	41244252	rs80357201	G	A	100	PASS	.
17	41244288	rs80357172	C	G	100	PASS	.
17	41244435	rs80357920	TCTTTAA	T	100	PASS	.
17	41244524	rs1800704	C	T	100	PASS	.
17	41244660	rs80357559	GT	G	100	PASS	.
17	41244986	rs80357968	A	AGC	100	PASS	.
17	41245549	rs80356889	G	A	100	PASS	.
17	41245721	rs80357952	ATTCT	A	100	PASS	.
17	41246455	rs80359880	TAGGATTCTCTG	T	100	PASS	.
17	41246617	rs80357689	GC	G	100	PASS	.
17	41246738	rs80357965	AT	A	100	PASS	.
17	41247864	rs80357745	CT	C	100	PASS	.
17	41251448	rs35484932	T	TG	100	PASS	.
17	41251844	rs80357762	C	CA	100	PASS	.
17	41251899	rs80358155	T	G	100	PASS	.
17	41252697	rs10445302	T	A	100	PASS	.
17	41252717	rs56679756	TAT	T	100	PASS	.
17	41257816	rs8176132	T	C	100	PASS	.
17	41266479	rs1793980	A	G	100	PASS	.
17	41266997	rs8176104	C	T	100	PASS	.
17	41270442	rs8176089	G	A	100	PASS	.
17	41273725	rs71160013	A	AAAAA	100	PASS	.
17	41280638	rs9889706	G	T	100	PASS	.
