# Supplementary material for: Considerations for clinical read alignment and mutational profiling using next-generation sequencing
Source: F1000Res. 2012 Sep 20;1:2. Originally published 2012 Jul 16. [Version 2] doi: 10.12688/f1000research.1-2.v2 (PMC3945748; doi:10.12688/f1000research.1-2.v2)
Supplement: VCF files describing the known mutations in each read file — VCF files describing the mutations contained in the sixty-seven groups of BRCA1 reads. These were selected from a test set of 2211 (1299 unique) known BRCA1 variants containing 1340 SNPs, 320 insertions and 551 deletions. [file f1000research-1-402-s0000.tgz › Brca1Mutations_64.vcf]

##fileformat=VCFv4.0
#CHROM	POS	ID	REF	ALT	QUAL	FILTER	INFO	FORMAT
17	41197734	rs80357326	G	T	100	PASS	.
17	41209071	rs80357732	TT	T	100	PASS	.
17	41214278	rs76731038	T	A	100	PASS	.
17	41215930	rs80356858	G	A	100	PASS	.
17	41219907	rs11421282	T	TA	100	PASS	.
17	41220272	rs8176230	C	T	100	PASS	.
17	41223246	rs80357096	G	A	100	PASS	.
17	41226447	rs80357813	CTT	C	100	PASS	.
17	41226539	rs80358189	C	T	100	PASS	.
17	41234439	rs80357825	GTTCTGGAT	G	100	PASS	.
17	41243786	rs80357928	C	CAA	100	PASS	.
17	41244118	rs80357369	G	A	100	PASS	.
17	41244856	rs80357420	T	C	100	PASS	.
17	41245073	rs80357830	G	GT	100	PASS	.
17	41245359	rs80357566	T	TC	100	PASS	.
17	41245708	rs80357282	T	A	100	PASS	.
17	41245936	rs80356893	G	A	100	PASS	.
17	41246165	rs56046357	A	T	100	PASS	.
17	41246282	rs80357417	A	C	100	PASS	.
17	41246697	rs80357989	T	TGTAATGA	100	PASS	.
17	41247864	rs80357537	C	CT	100	PASS	.
17	41247892	rs55680408	T	C	100	PASS	.
17	41248588	rs34226398	CA	C	100	PASS	.
17	41249251	rs80358187	T	C	100	PASS	.
17	41252671	rs66792711	T	TAAC	100	PASS	.
17	41252697	rs10445302	T	A	100	PASS	.
17	41255102	rs67060599	A	G	100	PASS	.
17	41256917	rs80357174	A	G	100	PASS	.
17	41259089	rs66917717	T	TTT	100	PASS	.
17	41276029	rs80358045	C	T	100	PASS	.
17	41276187	rs8176078	GACA	G	100	PASS	.
17	41277187	rs799905	G	C	100	PASS	.
17	41290937	rs113392248	G	A	100	PASS	.
