# Supplementary material for: Considerations for clinical read alignment and mutational profiling using next-generation sequencing
Source: F1000Res. 2012 Sep 20;1:2. Originally published 2012 Jul 16. [Version 2] doi: 10.12688/f1000research.1-2.v2 (PMC3945748; doi:10.12688/f1000research.1-2.v2)
Supplement: VCF files describing the known mutations in each read file — VCF files describing the mutations contained in the sixty-seven groups of BRCA1 reads. These were selected from a test set of 2211 (1299 unique) known BRCA1 variants containing 1340 SNPs, 320 insertions and 551 deletions. [file f1000research-1-402-s0000.tgz › Brca1Mutations_65.vcf]

##fileformat=VCFv4.0
#CHROM	POS	ID	REF	ALT	QUAL	FILTER	INFO	FORMAT
17	41197659	rs3092995	G	C	100	PASS	.
17	41199686	rs80357946	GC	G	100	PASS	.
17	41201211	rs80357041	T	C	100	PASS	.
17	41203086	rs1800757	G	A	100	PASS	.
17	41208192	rs72372636	T	TT	100	PASS	.
17	41213059	rs113657329	C	T	100	PASS	.
17	41221178	rs8176226	C	T	100	PASS	.
17	41222994	rs28897694	A	T	100	PASS	.
17	41223118	rs80359888	ATTGGGGAACTTTCAA	A	100	PASS	.
17	41226053	rs55893499	C	T	100	PASS	.
17	41234573	rs80356882	T	C	100	PASS	.
17	41241520	rs8176159	T	G	100	PASS	.
17	41243950	rs62625307	G	A	100	PASS	.
17	41244085	rs80357857	C	CT	100	PASS	.
17	41244252	rs80357201	G	A	100	PASS	.
17	41244262	rs80357485	G	A	100	PASS	.
17	41244494	rs80357547	G	GTCTCA	100	PASS	.
17	41244821	rs80357614	AT	A	100	PASS	.
17	41245071	rs80357631	GT	G	100	PASS	.
17	41245156	rs80357546	GTT	G	100	PASS	.
17	41245192	rs80357990	G	GT	100	PASS	.
17	41245530	rs80357638	TC	T	100	PASS	.
17	41245759	rs55650082	C	A	100	PASS	.
17	41245847	rs80357784	A	AT	100	PASS	.
17	41246446	rs80357665	C	CG	100	PASS	.
17	41248006	rs115632775	C	A	100	PASS	.
17	41251306	rs78667772	A	G	100	PASS	.
17	41252697	rs10445302	T	A	100	PASS	.
17	41256155	rs55971303	G	T	100	PASS	.
17	41258552	rs80358065	T	C	100	PASS	.
17	41265776	rs8176109	A	G	100	PASS	.
17	41266419	rs72037866	T	TT	100	PASS	.
17	41275655	rs113117695	G	A	100	PASS	.
