# Supplementary material for: Considerations for clinical read alignment and mutational profiling using next-generation sequencing
Source: F1000Res. 2012 Sep 20;1:2. Originally published 2012 Jul 16. [Version 2] doi: 10.12688/f1000research.1-2.v2 (PMC3945748; doi:10.12688/f1000research.1-2.v2)
Supplement: VCF files describing the known mutations in each read file — VCF files describing the mutations contained in the sixty-seven groups of BRCA1 reads. These were selected from a test set of 2211 (1299 unique) known BRCA1 variants containing 1340 SNPs, 320 insertions and 551 deletions. [file f1000research-1-402-s0000.tgz › Brca1Mutations_66.vcf]

##fileformat=VCFv4.0
#CHROM	POS	ID	REF	ALT	QUAL	FILTER	INFO	FORMAT
17	41197816	rs70953662	A	T	100	PASS	.
17	41198264	rs71157698	T	TT	100	PASS	.
17	41215416	rs80358109	T	C	100	PASS	.
17	41215899	rs45444999	C	T	100	PASS	.
17	41222461	rs8176221	T	A	100	PASS	.
17	41223539	rs72130855	A	AAATGTTCACTGTAACAATGCTTGT	100	PASS	.
17	41226428	rs80357826	A	AGA	100	PASS	.
17	41226489	rs80357137	T	A	100	PASS	.
17	41226811	rs111621189	G	T	100	PASS	.
17	41230998	rs8176195	C	T	100	PASS	.
17	41234431	rs80356840	T	C	100	PASS	.
17	41234523	rs80357309	C	G	100	PASS	.
17	41243016	rs80357921	CTT	C	100	PASS	.
17	41243555	rs70953658	C	G	100	PASS	.
17	41243645	rs80357646	ACT	A	100	PASS	.
17	41243802	rs80357099	G	C	100	PASS	.
17	41243967	rs80357663	GT	G	100	PASS	.
17	41244389	rs80357769	T	TC	100	PASS	.
17	41244404	rs80356837	A	G	100	PASS	.
17	41244899	rs80357513	TGCA	T	100	PASS	.
17	41245333	rs56329598	T	A	100	PASS	.
17	41245348	rs80357944	TC	T	100	PASS	.
17	41245586	rs80357522	CT	C	100	PASS	.
17	41245699	rs45564238	T	C	100	PASS	.
17	41246407	rs80357385	T	A	100	PASS	.
17	41252615	rs12948474	T	C	100	PASS	.
17	41252697	rs10445302	T	A	100	PASS	.
17	41266103	rs71778332	A	AA	100	PASS	.
17	41267763	rs80357949	CTT	C	100	PASS	.
17	41270411	rs78735591	T	C	100	PASS	.
17	41270778	rs35150209	C	CT	100	PASS	.
17	41275901	rs799904	A	G	100	PASS	.
17	41276033	rs80358010	C	A	100	PASS	.
