# Supplementary material for: Considerations for clinical read alignment and mutational profiling using next-generation sequencing
Source: F1000Res. 2012 Sep 20;1:2. Originally published 2012 Jul 16. [Version 2] doi: 10.12688/f1000research.1-2.v2 (PMC3945748; doi:10.12688/f1000research.1-2.v2)
Supplement: VCF files describing the known mutations in each read file — VCF files describing the mutations contained in the sixty-seven groups of BRCA1 reads. These were selected from a test set of 2211 (1299 unique) known BRCA1 variants containing 1340 SNPs, 320 insertions and 551 deletions. [file f1000research-1-402-s0000.tgz › Brca1Mutations_67.vcf]

##fileformat=VCFv4.0
#CHROM	POS	ID	REF	ALT	QUAL	FILTER	INFO	FORMAT
17	41211027	rs8176274	A	C	100	PASS	.
17	41222976	rs80356968	A	G	100	PASS	.
17	41223266	rs34941199	T	TG	100	PASS	.
17	41226411	rs80356992	G	A	100	PASS	.
17	41228619	rs80357130	G	C	100	PASS	.
17	41232374	rs112920552	G	A	100	PASS	.
17	41234435	rs80357354	C	T	100	PASS	.
17	41234525	rs80357977	AAC	A	100	PASS	.
17	41239996	rs79046304	G	A	100	PASS	.
17	41243451	rs80358178	C	T	100	PASS	.
17	41243509	rs80358340	TTTC	T	100	PASS	.
17	41243575	rs80357987	TC	T	100	PASS	.
17	41243688	rs80357842	TCACT	T	100	PASS	.
17	41244418	rs80357271	T	C	100	PASS	.
17	41244819	rs80357712	TGATTT	T	100	PASS	.
17	41245171	rs80357913	TC	T	100	PASS	.
17	41245390	rs80356875	C	A	100	PASS	.
17	41245729	rs80357220	T	A	100	PASS	.
17	41245792	rs80357153	G	A	100	PASS	.
17	41246040	rs62625304	T	C	100	PASS	.
17	41246047	rs80357632	TATTT	T	100	PASS	.
17	41246420	rs80357821	AT	A	100	PASS	.
17	41246584	rs80357252	C	G	100	PASS	.
17	41246594	rs80357690	A	ACA	100	PASS	.
17	41246624	rs80357644	GCT	G	100	PASS	.
17	41250254	rs62076412	C	A	100	PASS	.
17	41251809	rs80357758	GA	G	100	PASS	.
17	41252697	rs10445302	T	A	100	PASS	.
17	41257458	rs8176133	A	C	100	PASS	.
17	41258569	rs80358123	G	T	100	PASS	.
17	41264740	rs55820479	TGA	T	100	PASS	.
17	41276043	rs80357198	C	T	100	PASS	.
17	41279298	rs4793204	A	G	100	PASS	.
