# Supplementary material for: Considerations for clinical read alignment and mutational profiling using next-generation sequencing
Source: F1000Res. 2012 Sep 20;1:2. Originally published 2012 Jul 16. [Version 2] doi: 10.12688/f1000research.1-2.v2 (PMC3945748; doi:10.12688/f1000research.1-2.v2)
Supplement: VCF files describing the known mutations in each read file — VCF files describing the mutations contained in the sixty-seven groups of BRCA1 reads. These were selected from a test set of 2211 (1299 unique) known BRCA1 variants containing 1340 SNPs, 320 insertions and 551 deletions. [file f1000research-1-402-s0000.tgz › Brca1Mutations_69.vcf]

##fileformat=VCFv4.0
#CHROM	POS	ID	REF	ALT	QUAL	FILTER	INFO	FORMAT
17	41204805	rs72046338	CACAC	C	100	PASS	.
17	41219908	rs71806934	A	AA	100	PASS	.
17	41220288	rs8176229	C	T	100	PASS	.
17	41225305	rs76306112	T	C	100	PASS	.
17	41228600	rs80359885	GTATTCACTACTTTTCTG	G	100	PASS	.
17	41230982	rs8176197	C	T	100	PASS	.
17	41241277	rs79251976	T	G	100	PASS	.
17	41243645	rs80357646	ACT	A	100	PASS	.
17	41243670	rs80357213	G	A	100	PASS	.
17	41243705	rs80357584	CTG	C	100	PASS	.
17	41243840	rs80357666	ATT	A	100	PASS	.
17	41243891	rs80356876	C	G	100	PASS	.
17	41244157	rs80357900	CT	C	100	PASS	.
17	41244822	rs80357127	T	A	100	PASS	.
17	41244879	rs80356874	C	A	100	PASS	.
17	41244889	rs80357541	C	CT	100	PASS	.
17	41245349	rs80357755	CTCTTC	C	100	PASS	.
17	41245682	rs1800064	C	A	100	PASS	.
17	41246191	rs80357939	CT	C	100	PASS	.
17	41246617	rs80357689	GC	G	100	PASS	.
17	41247864	rs80357745	CT	C	100	PASS	.
17	41252697	rs10445302	T	A	100	PASS	.
17	41252708	rs28385359	A	G	100	PASS	.
17	41255859	rs8176137	C	T	100	PASS	.
17	41256894	rs80357409	C	G	100	PASS	.
17	41257050	rs80358100	A	T	100	PASS	.
17	41259316	rs12946839	G	A	100	PASS	.
17	41264124	rs74627056	T	G	100	PASS	.
17	41267696	rs78127297	C	A	100	PASS	.
17	41276095	rs80356994	G	A	100	PASS	.
17	41276247	rs3765640	A	G	100	PASS	.
17	41277371	rs34191881	G	GA	100	PASS	.
17	41279534	rs8077035	C	T	100	PASS	.
