# Supplementary material for: Considerations for clinical read alignment and mutational profiling using next-generation sequencing
Source: F1000Res. 2012 Sep 20;1:2. Originally published 2012 Jul 16. [Version 2] doi: 10.12688/f1000research.1-2.v2 (PMC3945748; doi:10.12688/f1000research.1-2.v2)
Supplement: VCF files describing the known mutations in each read file — VCF files describing the mutations contained in the sixty-seven groups of BRCA1 reads. These were selected from a test set of 2211 (1299 unique) known BRCA1 variants containing 1340 SNPs, 320 insertions and 551 deletions. [file f1000research-1-402-s0000.tgz › Brca1Mutations_70.vcf]

##fileformat=VCFv4.0
#CHROM	POS	ID	REF	ALT	QUAL	FILTER	INFO	FORMAT
17	41196582	rs111791349	C	T	100	PASS	.
17	41197781	rs80356942	C	A	100	PASS	.
17	41199123	rs8176312	T	C	100	PASS	.
17	41215886	rs80358165	C	T	100	PASS	.
17	41228529	rs80357126	T	C	100	PASS	.
17	41229857	rs4239148	G	A	100	PASS	.
17	41231821	rs56914599	A	AA	100	PASS	.
17	41241286	rs12150042	G	C	100	PASS	.
17	41241578	rs77725050	TTTT	T	100	PASS	.
17	41243023	rs80357397	C	A	100	PASS	.
17	41243705	rs80357584	CTG	C	100	PASS	.
17	41244389	rs80357769	T	TC	100	PASS	.
17	41244453	rs80357647	CTAATGTTATTA	C	100	PASS	.
17	41244468	rs80357386	C	T	100	PASS	.
17	41244825	rs80357731	TCTTC	T	100	PASS	.
17	41244871	rs80357170	T	G	100	PASS	.
17	41245250	rs80357780	ACT	A	100	PASS	.
17	41245348	rs80357944	TC	T	100	PASS	.
17	41245574	rs55678461	C	G	100	PASS	.
17	41245595	rs80357885	C	CT	100	PASS	.
17	41245699	rs45564238	T	C	100	PASS	.
17	41245735	rs80357927	CT	C	100	PASS	.
17	41245959	rs80357613	TCAGGAGT	T	100	PASS	.
17	41246599	rs80357211	G	A	100	PASS	.
17	41247603	rs112891369	A	AC	100	PASS	.
17	41249319	rs80358115	C	A	100	PASS	.
17	41251974	rs113716879	C	A	100	PASS	.
17	41252697	rs10445302	T	A	100	PASS	.
17	41256155	rs55971303	G	T	100	PASS	.
17	41256970	rs80356967	G	T	100	PASS	.
17	41264740	rs55820479	TGA	T	100	PASS	.
17	41273348	rs799902	T	C	100	PASS	.
17	41277822	rs77018036	G	T	100	PASS	.
