# Supplementary material for: Considerations for clinical read alignment and mutational profiling using next-generation sequencing
Source: F1000Res. 2012 Sep 20;1:2. Originally published 2012 Jul 16. [Version 2] doi: 10.12688/f1000research.1-2.v2 (PMC3945748; doi:10.12688/f1000research.1-2.v2)
Supplement: VCF files describing the known mutations in each read file — VCF files describing the mutations contained in the sixty-seven groups of BRCA1 reads. These were selected from a test set of 2211 (1299 unique) known BRCA1 variants containing 1340 SNPs, 320 insertions and 551 deletions. [file f1000research-1-402-s0000.tgz › Brca1Mutations_71.vcf]

##fileformat=VCFv4.0
#CHROM	POS	ID	REF	ALT	QUAL	FILTER	INFO	FORMAT
17	41199660	rs80357212	C	T	100	PASS	.
17	41201070	rs8176307	A	G	100	PASS	.
17	41201345	rs8176306	G	T	100	PASS	.
17	41206852	rs8176287	T	C	100	PASS	.
17	41209130	rs80357227	T	C	100	PASS	.
17	41218467	rs112966361	C	T	100	PASS	.
17	41219864	rs11421283	T	TT	100	PASS	.
17	41221138	rs8176227	G	C	100	PASS	.
17	41222950	rs80357401	C	A	100	PASS	.
17	41222996	rs80357373	C	G	100	PASS	.
17	41223073	rs8176219	T	C	100	PASS	.
17	41223414	rs34485008	TA	T	100	PASS	.
17	41226923	rs35466763	G	GC	100	PASS	.
17	41234517	rs80357013	G	A	100	PASS	.
17	41243015	rs80356871	G	T	100	PASS	.
17	41243935	rs80357980	CT	C	100	PASS	.
17	41244124	rs80357101	C	G	100	PASS	.
17	41244292	rs80357624	A	ATC	100	PASS	.
17	41244861	rs80357636	CTT	C	100	PASS	.
17	41245817	rs80357834	TTC	T	100	PASS	.
17	41246187	rs80357181	C	T	100	PASS	.
17	41248606	rs60390659	AA	A	100	PASS	.
17	41249637	rs79775007	C	T	100	PASS	.
17	41251855	rs55816927	C	G	100	PASS	.
17	41252697	rs10445302	T	A	100	PASS	.
17	41256277	rs80356936	A	C	100	PASS	.
17	41266104	rs11412754	A	AA	100	PASS	.
17	41268217	rs66522250	G	GT	100	PASS	.
17	41270778	rs35150209	C	CT	100	PASS	.
17	41277413	rs8176075	TA	T	100	PASS	.
17	41277998	rs73625095	G	A	100	PASS	.
17	41280762	rs34493401	T	C	100	PASS	.
17	41291194	rs34960683	CT	C	100	PASS	.
