# Supplementary material for: Considerations for clinical read alignment and mutational profiling using next-generation sequencing
Source: F1000Res. 2012 Sep 20;1:2. Originally published 2012 Jul 16. [Version 2] doi: 10.12688/f1000research.1-2.v2 (PMC3945748; doi:10.12688/f1000research.1-2.v2)
Supplement: VCF files describing the known mutations in each read file — VCF files describing the mutations contained in the sixty-seven groups of BRCA1 reads. These were selected from a test set of 2211 (1299 unique) known BRCA1 variants containing 1340 SNPs, 320 insertions and 551 deletions. [file f1000research-1-402-s0000.tgz › Brca1Mutations_73.vcf]

##fileformat=VCFv4.0
#CHROM	POS	ID	REF	ALT	QUAL	FILTER	INFO	FORMAT
17	41197734	rs80357326	G	T	100	PASS	.
17	41199686	rs80357946	GC	G	100	PASS	.
17	41208690	rs62076409	G	A	100	PASS	.
17	41215362	rs80357975	TTTTC	T	100	PASS	.
17	41215916	rs80357874	TC	T	100	PASS	.
17	41215963	rs80358345	CAGC	C	100	PASS	.
17	41219341	rs11654396	G	T	100	PASS	.
17	41219667	rs80357924	TAGTT	T	100	PASS	.
17	41221674	rs8176224	T	C	100	PASS	.
17	41228619	rs80357130	G	C	100	PASS	.
17	41236411	rs8176179	G	A	100	PASS	.
17	41242975	rs80357538	TGTCA	T	100	PASS	.
17	41243686	rs80357889	CCTCA	C	100	PASS	.
17	41243713	rs80357036	C	T	100	PASS	.
17	41245156	rs80357546	GTT	G	100	PASS	.
17	41245249	rs80357194	T	C	100	PASS	.
17	41245393	rs80357147	T	C	100	PASS	.
17	41245898	rs80357619	AT	A	100	PASS	.
17	41246223	rs80357570	CAT	C	100	PASS	.
17	41246282	rs80357809	A	AT	100	PASS	.
17	41246651	rs80357670	TAC	T	100	PASS	.
17	41246855	rs62625298	C	T	100	PASS	.
17	41249369	rs55693317	AA	A	100	PASS	.
17	41252696	rs10445319	A	T	100	PASS	.
17	41252697	rs10445302	T	A	100	PASS	.
17	41256277	rs80356936	A	C	100	PASS	.
17	41256319	rs8176135	A	G	100	PASS	.
17	41258452	rs80358147	C	T	100	PASS	.
17	41258545	rs80357150	C	A	100	PASS	.
17	41261046	rs115747310	T	C	100	PASS	.
17	41268678	rs1709441	G	C	100	PASS	.
17	41275802	rs8176080	G	A	100	PASS	.
17	41276070	rs80357316	A	G	100	PASS	.
