# Supplementary material for: Considerations for clinical read alignment and mutational profiling using next-generation sequencing
Source: F1000Res. 2012 Sep 20;1:2. Originally published 2012 Jul 16. [Version 2] doi: 10.12688/f1000research.1-2.v2 (PMC3945748; doi:10.12688/f1000research.1-2.v2)
Supplement: VCF files describing the known mutations in each read file — VCF files describing the mutations contained in the sixty-seven groups of BRCA1 reads. These were selected from a test set of 2211 (1299 unique) known BRCA1 variants containing 1340 SNPs, 320 insertions and 551 deletions. [file f1000research-1-402-s0000.tgz › Brca1Mutations_74.vcf]

##fileformat=VCFv4.0
#CHROM	POS	ID	REF	ALT	QUAL	FILTER	INFO	FORMAT
17	41199002	rs8176313	C	T	100	PASS	.
17	41208467	rs8176286	A	G	100	PASS	.
17	41211027	rs8176274	A	C	100	PASS	.
17	41211487	rs12947330	A	T	100	PASS	.
17	41213626	rs8176269	G	T	100	PASS	.
17	41219864	rs11421283	T	TT	100	PASS	.
17	41223118	rs80356833	A	G	100	PASS	.
17	41223120	rs80357439	T	C	100	PASS	.
17	41223121	rs80357352	G	A	100	PASS	.
17	41223202	rs80356909	A	G	100	PASS	.
17	41226536	rs80356953	G	T	100	PASS	.
17	41227083	rs8176207	C	CGGAA	100	PASS	.
17	41238155	rs72406799	A	AACACAC	100	PASS	.
17	41239980	rs8176167	T	C	100	PASS	.
17	41243925	rs80357512	T	TT	100	PASS	.
17	41244435	rs80357920	TCTTTAA	T	100	PASS	.
17	41245071	rs80357631	GT	G	100	PASS	.
17	41245190	rs80357820	CAGTAACG	C	100	PASS	.
17	41245577	rs28897679	T	C	100	PASS	.
17	41245655	rs80357932	T	TA	100	PASS	.
17	41245664	rs80357495	A	C	100	PASS	.
17	41245699	rs80358329	TAGA	T	100	PASS	.
17	41246165	rs56046357	A	T	100	PASS	.
17	41246537	rs80357911	TT	T	100	PASS	.
17	41247932	rs80357109	C	T	100	PASS	.
17	41249322	rs80358171	C	T	100	PASS	.
17	41252575	rs112341198	GTA	G	100	PASS	.
17	41252697	rs10445302	T	A	100	PASS	.
17	41256878	rs80358113	C	T	100	PASS	.
17	41267743	rs80356863	T	G	100	PASS	.
17	41267758	rs80357972	TCA	T	100	PASS	.
17	41276043	rs80357536	C	CGACA	100	PASS	.
17	41280634	rs112034027	T	C	100	PASS	.
