# Supplementary material for: Considerations for clinical read alignment and mutational profiling using next-generation sequencing
Source: F1000Res. 2012 Sep 20;1:2. Originally published 2012 Jul 16. [Version 2] doi: 10.12688/f1000research.1-2.v2 (PMC3945748; doi:10.12688/f1000research.1-2.v2)
Supplement: VCF files describing the known mutations in each read file — VCF files describing the mutations contained in the sixty-seven groups of BRCA1 reads. These were selected from a test set of 2211 (1299 unique) known BRCA1 variants containing 1340 SNPs, 320 insertions and 551 deletions. [file f1000research-1-402-s0000.tgz › Brca1Mutations_75.vcf]

##fileformat=VCFv4.0
#CHROM	POS	ID	REF	ALT	QUAL	FILTER	INFO	FORMAT
17	41197776	rs80357839	CC	C	100	PASS	.
17	41201202	rs80357694	TC	T	100	PASS	.
17	41202295	rs8176300	A	G	100	PASS	.
17	41202637	rs117309158	A	G	100	PASS	.
17	41211532	rs60735548	A	ACAA	100	PASS	.
17	41215378	rs80357104	G	A	100	PASS	.
17	41219622	rs80358181	T	C	100	PASS	.
17	41228120	rs8176206	T	C	100	PASS	.
17	41228619	rs80357130	G	C	100	PASS	.
17	41229778	rs33943445	T	TT	100	PASS	.
17	41243517	rs55639854	T	C	100	PASS	.
17	41243704	rs80358338	CCTG	C	100	PASS	.
17	41243786	rs80357928	C	CAA	100	PASS	.
17	41244116	rs80356922	C	A	100	PASS	.
17	41244239	rs80357317	A	T	100	PASS	.
17	41244538	rs80357617	CAA	C	100	PASS	.
17	41245023	rs28897684	T	C	100	PASS	.
17	41245141	rs80357706	TCA	T	100	PASS	.
17	41245462	rs80357441	T	C	100	PASS	.
17	41245546	rs80357521	G	GT	100	PASS	.
17	41245873	rs80357600	CT	C	100	PASS	.
17	41246250	rs80357794	GC	G	100	PASS	.
17	41246594	rs80357690	A	ACA	100	PASS	.
17	41246697	rs80357989	T	TGTAATGA	100	PASS	.
17	41249111	rs113655645	T	C	100	PASS	.
17	41251885	rs41286288	G	A	100	PASS	.
17	41252697	rs10445302	T	A	100	PASS	.
17	41256976	rs80358119	G	C	100	PASS	.
17	41258148	rs55974475	A	G	100	PASS	.
17	41265776	rs8176109	A	G	100	PASS	.
17	41267742	rs80358043	C	G	100	PASS	.
17	41276348	rs8176077	T	C	100	PASS	.
17	41281078	rs79725272	A	G	100	PASS	.
