# Supplementary material for: Considerations for clinical read alignment and mutational profiling using next-generation sequencing
Source: F1000Res. 2012 Sep 20;1:2. Originally published 2012 Jul 16. [Version 2] doi: 10.12688/f1000research.1-2.v2 (PMC3945748; doi:10.12688/f1000research.1-2.v2)
Supplement: VCF files describing the known mutations in each read file — VCF files describing the mutations contained in the sixty-seven groups of BRCA1 reads. These were selected from a test set of 2211 (1299 unique) known BRCA1 variants containing 1340 SNPs, 320 insertions and 551 deletions. [file f1000research-1-402-s0000.tgz › Brca1Mutations_76.vcf]

##fileformat=VCFv4.0
#CHROM	POS	ID	REF	ALT	QUAL	FILTER	INFO	FORMAT
17	41198264	rs71157698	T	TT	100	PASS	.
17	41199719	rs80357149	C	G	100	PASS	.
17	41201432	rs8176304	G	T	100	PASS	.
17	41203115	rs80357463	A	C	100	PASS	.
17	41203130	rs80356905	A	G	100	PASS	.
17	41204805	rs72046338	CACAC	C	100	PASS	.
17	41207462	rs62076408	C	A	100	PASS	.
17	41209081	rs76171189	GG	G	100	PASS	.
17	41219780	rs8176234	T	C	100	PASS	.
17	41220320	rs8176228	C	A	100	PASS	.
17	41230376	rs8176200	A	G	100	PASS	.
17	41230537	rs8176198	A	T	100	PASS	.
17	41234304	rs3737559	C	T	100	PASS	.
17	41234464	rs80356856	G	C	100	PASS	.
17	41242931	rs80358139	C	T	100	PASS	.
17	41243050	rs80358070	C	T	100	PASS	.
17	41243347	rs55790327	T	TTTAAC	100	PASS	.
17	41243555	rs70953658	C	G	100	PASS	.
17	41244157	rs80357900	CT	C	100	PASS	.
17	41244370	rs80357424	C	A	100	PASS	.
17	41244780	rs80357822	ACTGT	A	100	PASS	.
17	41245060	rs80357658	TA	T	100	PASS	.
17	41245171	rs80357913	TC	T	100	PASS	.
17	41246480	rs80357796	CT	C	100	PASS	.
17	41251811	rs34545365	C	T	100	PASS	.
17	41252682	rs66943650	TA	T	100	PASS	.
17	41252697	rs10445302	T	A	100	PASS	.
17	41256249	rs80357754	CCT	C	100	PASS	.
17	41258531	rs80357084	G	A	100	PASS	.
17	41264125	rs74588497	G	T	100	PASS	.
17	41275389	rs77134832	TTTG	T	100	PASS	.
17	41280846	rs72242259	T	TT	100	PASS	.
17	41321023	rs111729545	C	G	100	PASS	.
