# Supplementary material for: Considerations for clinical read alignment and mutational profiling using next-generation sequencing
Source: F1000Res. 2012 Sep 20;1:2. Originally published 2012 Jul 16. [Version 2] doi: 10.12688/f1000research.1-2.v2 (PMC3945748; doi:10.12688/f1000research.1-2.v2)
Supplement: VCF files describing the known mutations in each read file — VCF files describing the mutations contained in the sixty-seven groups of BRCA1 reads. These were selected from a test set of 2211 (1299 unique) known BRCA1 variants containing 1340 SNPs, 320 insertions and 551 deletions. [file f1000research-1-402-s0000.tgz › Brca1Mutations_77.vcf]

##fileformat=VCFv4.0
#CHROM	POS	ID	REF	ALT	QUAL	FILTER	INFO	FORMAT
17	41201199	rs80357219	C	T	100	PASS	.
17	41210062	rs12451607	A	T	100	PASS	.
17	41215367	rs80357501	T	C	100	PASS	.
17	41222099	rs8176222	C	T	100	PASS	.
17	41223539	rs72130855	A	AAATGTTCACTGTAACAATGCTTGT	100	PASS	.
17	41226499	rs80356885	C	T	100	PASS	.
17	41226923	rs35466763	G	GC	100	PASS	.
17	41229777	rs11368665	G	GT	100	PASS	.
17	41243575	rs80357987	TC	T	100	PASS	.
17	41243967	rs80357290	G	A	100	PASS	.
17	41244100	rs80357272	G	A	100	PASS	.
17	41244252	rs80357201	G	A	100	PASS	.
17	41244321	rs80357313	C	G	100	PASS	.
17	41244568	rs34725869	A	AT	100	PASS	.
17	41244712	rs80357519	T	TA	100	PASS	.
17	41244825	rs80357731	TCTTC	T	100	PASS	.
17	41244951	rs80356911	C	T	100	PASS	.
17	41245161	rs80357364	G	A	100	PASS	.
17	41245341	rs80357860	TC	T	100	PASS	.
17	41245790	rs80357723	AG	A	100	PASS	.
17	41245830	rs80357640	GATTCT	G	100	PASS	.
17	41246085	rs80357599	G	GT	100	PASS	.
17	41246529	rs80357774	AC	A	100	PASS	.
17	41246579	rs45586033	T	A	100	PASS	.
17	41252697	rs10445302	T	A	100	PASS	.
17	41253779	rs9898965	G	A	100	PASS	.
17	41258550	rs80356883	T	A	100	PASS	.
17	41267541	rs8176101	T	A	100	PASS	.
17	41267758	rs80357972	TCA	T	100	PASS	.
17	41269297	rs4793200	A	T	100	PASS	.
17	41271306	rs111489251	G	A	100	PASS	.
17	41277833	rs8176073	T	C	100	PASS	.
17	41281078	rs79725272	A	G	100	PASS	.
