# Supplementary material for: Considerations for clinical read alignment and mutational profiling using next-generation sequencing
Source: F1000Res. 2012 Sep 20;1:2. Originally published 2012 Jul 16. [Version 2] doi: 10.12688/f1000research.1-2.v2 (PMC3945748; doi:10.12688/f1000research.1-2.v2)
Supplement: VCF files describing the known mutations in each read file — VCF files describing the mutations contained in the sixty-seven groups of BRCA1 reads. These were selected from a test set of 2211 (1299 unique) known BRCA1 variants containing 1340 SNPs, 320 insertions and 551 deletions. [file f1000research-1-402-s0000.tgz › Brca1Mutations_79.vcf]

##fileformat=VCFv4.0
#CHROM	POS	ID	REF	ALT	QUAL	FILTER	INFO	FORMAT
17	41197708	rs116185952	T	G	100	PASS	.
17	41199686	rs80357946	GC	G	100	PASS	.
17	41211532	rs60735548	A	ACAA	100	PASS	.
17	41216206	rs8176256	T	C	100	PASS	.
17	41218747	rs8176237	C	T	100	PASS	.
17	41219694	rs80357087	C	A	100	PASS	.
17	41219908	rs71806934	A	AA	100	PASS	.
17	41223214	rs80357718	CAGAGA	C	100	PASS	.
17	41226413	rs70953659	T	C	100	PASS	.
17	41230105	rs35184764	CT	C	100	PASS	.
17	41234556	rs80356989	G	A	100	PASS	.
17	41236303	rs8176180	T	A	100	PASS	.
17	41243967	rs80357290	G	A	100	PASS	.
17	41244122	rs80356843	T	C	100	PASS	.
17	41244149	rs80357577	TAA	T	100	PASS	.
17	41244190	rs80357827	CA	C	100	PASS	.
17	41244500	rs80357866	A	ATCTCA	100	PASS	.
17	41245101	rs80357108	T	C	100	PASS	.
17	41245233	rs80357467	A	G	100	PASS	.
17	41245280	rs80356884	C	G	100	PASS	.
17	41245311	rs80357909	T	TC	100	PASS	.
17	41245341	rs80357860	TC	T	100	PASS	.
17	41245663	rs80357567	TACTG	T	100	PASS	.
17	41245710	rs80357652	CT	C	100	PASS	.
17	41245830	rs80357640	GATTCT	G	100	PASS	.
17	41246149	rs80357279	T	A	100	PASS	.
17	41246287	rs80357046	C	T	100	PASS	.
17	41246298	rs80357113	T	C	100	PASS	.
17	41252697	rs10445302	T	A	100	PASS	.
17	41258450	rs8176128	A	T	100	PASS	.
17	41267518	rs76381085	C	A	100	PASS	.
17	41267632	rs8176100	G	A	100	PASS	.
17	41267767	rs80356880	G	T	100	PASS	.
