# Supplementary material for: Considerations for clinical read alignment and mutational profiling using next-generation sequencing
Source: F1000Res. 2012 Sep 20;1:2. Originally published 2012 Jul 16. [Version 2] doi: 10.12688/f1000research.1-2.v2 (PMC3945748; doi:10.12688/f1000research.1-2.v2)
Supplement: VCF files describing the known mutations in each read file — VCF files describing the mutations contained in the sixty-seven groups of BRCA1 reads. These were selected from a test set of 2211 (1299 unique) known BRCA1 variants containing 1340 SNPs, 320 insertions and 551 deletions. [file f1000research-1-402-s0000.tgz › Brca1Mutations_81.vcf]

##fileformat=VCFv4.0
#CHROM	POS	ID	REF	ALT	QUAL	FILTER	INFO	FORMAT
17	41200626	rs111562683	C	T	100	PASS	.
17	41209071	rs80357732	TT	T	100	PASS	.
17	41212761	rs112704890	TG	T	100	PASS	.
17	41215379	rs80358346	ACTG	A	100	PASS	.
17	41215396	rs80358129	G	T	100	PASS	.
17	41215890	rs80358094	C	A	100	PASS	.
17	41218707	rs8176238	C	G	100	PASS	.
17	41222099	rs8176222	C	T	100	PASS	.
17	41226366	rs80357431	A	T	100	PASS	.
17	41226937	rs8176208	A	ACCTTTCCTTTCTTTC	100	PASS	.
17	41234488	rs80357556	A	AG	100	PASS	.
17	41236642	rs8176178	T	C	100	PASS	.
17	41241578	rs77725050	TTTT	T	100	PASS	.
17	41242975	rs80357538	TGTCA	T	100	PASS	.
17	41243581	rs80357979	GT	G	100	PASS	.
17	41244094	rs80357175	C	T	100	PASS	.
17	41244614	rs80357115	A	C	100	PASS	.
17	41244985	rs80357131	G	A	100	PASS	.
17	41245138	rs80356982	G	A	100	PASS	.
17	41245333	rs80357574	TA	T	100	PASS	.
17	41246446	rs80357139	C	A	100	PASS	.
17	41246483	rs41286292	C	T	100	PASS	.
17	41246709	rs80357199	G	C	100	PASS	.
17	41251306	rs78667772	A	G	100	PASS	.
17	41252697	rs10445302	T	A	100	PASS	.
17	41254979	rs56300722	T	TT	100	PASS	.
17	41258489	rs80357869	TC	T	100	PASS	.
17	41259100	rs66535723	G	GT	100	PASS	.
17	41260421	rs111870007	A	C	100	PASS	.
17	41263785	rs55979584	G	C	100	PASS	.
17	41267985	rs113046417	T	A	100	PASS	.
17	41268209	rs66716706	T	TT	100	PASS	.
17	41314429	rs1137399	A	G	100	PASS	.
