# Supplementary material for: Considerations for clinical read alignment and mutational profiling using next-generation sequencing
Source: F1000Res. 2012 Sep 20;1:2. Originally published 2012 Jul 16. [Version 2] doi: 10.12688/f1000research.1-2.v2 (PMC3945748; doi:10.12688/f1000research.1-2.v2)
Supplement: VCF files describing the known mutations in each read file — VCF files describing the mutations contained in the sixty-seven groups of BRCA1 reads. These were selected from a test set of 2211 (1299 unique) known BRCA1 variants containing 1340 SNPs, 320 insertions and 551 deletions. [file f1000research-1-402-s0000.tgz › Brca1Mutations_85.vcf]

##fileformat=VCFv4.0
#CHROM	POS	ID	REF	ALT	QUAL	FILTER	INFO	FORMAT
17	41197836	rs80358176	C	T	100	PASS	.
17	41200537	rs4792972	T	C	100	PASS	.
17	41201133	rs80358073	C	A	100	PASS	.
17	41202023	rs8176301	G	T	100	PASS	.
17	41203450	rs55771949	T	A	100	PASS	.
17	41215936	rs80357553	AT	A	100	PASS	.
17	41219634	rs80358344	TAAC	T	100	PASS	.
17	41221674	rs8176224	T	C	100	PASS	.
17	41226923	rs35466763	G	GC	100	PASS	.
17	41228042	rs56295923	G	A	100	PASS	.
17	41228600	rs80356997	G	T	100	PASS	.
17	41228617	rs80356932	G	A	100	PASS	.
17	41230998	rs8176195	C	T	100	PASS	.
17	41242960	rs80358076	C	A	100	PASS	.
17	41243028	rs80357804	TCA	T	100	PASS	.
17	41243031	rs55848034	C	T	100	PASS	.
17	41243494	rs80357202	C	T	100	PASS	.
17	41243776	rs80357993	CCT	C	100	PASS	.
17	41243840	rs80357666	ATT	A	100	PASS	.
17	41244258	rs80357686	CTT	C	100	PASS	.
17	41244290	rs80357858	T	TA	100	PASS	.
17	41244614	rs80357115	A	C	100	PASS	.
17	41245209	rs80357515	TGA	T	100	PASS	.
17	41245233	rs80357467	A	G	100	PASS	.
17	41245670	rs8176154	T	C	100	PASS	.
17	41246306	rs80357514	G	GT	100	PASS	.
17	41246426	rs80357612	TG	T	100	PASS	.
17	41246705	rs80357792	G	GCT	100	PASS	.
17	41249315	rs80358052	T	C	100	PASS	.
17	41252697	rs10445302	T	A	100	PASS	.
17	41256248	rs80357312	T	G	100	PASS	.
17	41260100	rs35688186	A	C	100	PASS	.
17	41275389	rs77134832	TTTG	T	100	PASS	.
