# Supplementary material for: Considerations for clinical read alignment and mutational profiling using next-generation sequencing
Source: F1000Res. 2012 Sep 20;1:2. Originally published 2012 Jul 16. [Version 2] doi: 10.12688/f1000research.1-2.v2 (PMC3945748; doi:10.12688/f1000research.1-2.v2)
Supplement: VCF files describing the known mutations in each read file — VCF files describing the mutations contained in the sixty-seven groups of BRCA1 reads. These were selected from a test set of 2211 (1299 unique) known BRCA1 variants containing 1340 SNPs, 320 insertions and 551 deletions. [file f1000research-1-402-s0000.tgz › Brca1Mutations_86.vcf]

##fileformat=VCFv4.0
#CHROM	POS	ID	REF	ALT	QUAL	FILTER	INFO	FORMAT
17	41208467	rs8176286	A	G	100	PASS	.
17	41209082	rs80357906	G	GG	100	PASS	.
17	41215943	rs45519437	T	C	100	PASS	.
17	41218850	rs71157700	TT	T	100	PASS	.
17	41221674	rs8176224	T	C	100	PASS	.
17	41223049	rs80357465	T	C	100	PASS	.
17	41223414	rs34485008	TA	T	100	PASS	.
17	41228600	rs80359885	GTATTCACTACTTTTCTG	G	100	PASS	.
17	41229365	rs71160003	T	TT	100	PASS	.
17	41234534	rs80357981	TC	T	100	PASS	.
17	41236642	rs8176178	T	C	100	PASS	.
17	41241390	rs8176161	C	A	100	PASS	.
17	41241569	rs8176158	T	C	100	PASS	.
17	41243769	rs80357849	A	AT	100	PASS	.
17	41244657	rs80357890	CCA	C	100	PASS	.
17	41244865	rs80357596	GTTTC	G	100	PASS	.
17	41244986	rs80357968	A	AGC	100	PASS	.
17	41245136	rs55746541	C	G	100	PASS	.
17	41245591	rs80357526	TTTTC	T	100	PASS	.
17	41245603	rs80356907	C	A	100	PASS	.
17	41245714	rs80357245	T	C	100	PASS	.
17	41245824	rs111539978	T	C	100	PASS	.
17	41245972	rs80356984	G	A	100	PASS	.
17	41246037	rs56272539	C	T	100	PASS	.
17	41246537	rs80357563	T	TT	100	PASS	.
17	41246579	rs45586033	T	A	100	PASS	.
17	41251448	rs35484932	T	TG	100	PASS	.
17	41252575	rs10445316	G	A	100	PASS	.
17	41252697	rs10445302	T	A	100	PASS	.
17	41256927	rs80357091	A	C	100	PASS	.
17	41257458	rs8176133	A	C	100	PASS	.
17	41258497	rs80357086	A	T	100	PASS	.
17	41267746	rs80357446	C	A	100	PASS	.
