# Supplementary material for: Considerations for clinical read alignment and mutational profiling using next-generation sequencing
Source: F1000Res. 2012 Sep 20;1:2. Originally published 2012 Jul 16. [Version 2] doi: 10.12688/f1000research.1-2.v2 (PMC3945748; doi:10.12688/f1000research.1-2.v2)
Supplement: VCF files describing the known mutations in each read file — VCF files describing the mutations contained in the sixty-seven groups of BRCA1 reads. These were selected from a test set of 2211 (1299 unique) known BRCA1 variants containing 1340 SNPs, 320 insertions and 551 deletions. [file f1000research-1-402-s0000.tgz › Brca1Mutations_92.vcf]

##fileformat=VCFv4.0
#CHROM	POS	ID	REF	ALT	QUAL	FILTER	INFO	FORMAT
17	41196408	rs12516	G	A	100	PASS	.
17	41197859	rs80358151	A	T	100	PASS	.
17	41198547	rs8176315	T	C	100	PASS	.
17	41201202	rs80357694	TC	T	100	PASS	.
17	41201434	rs78467612	C	A	100	PASS	.
17	41203092	rs80357823	T	TG	100	PASS	.
17	41204896	rs67331201	T	TT	100	PASS	.
17	41212359	rs113488132	G	A	100	PASS	.
17	41222723	rs3092987	T	C	100	PASS	.
17	41223266	rs80358088	T	C	100	PASS	.
17	41227083	rs117873685	C	A	100	PASS	.
17	41236411	rs8176179	G	A	100	PASS	.
17	41240810	rs8176164	A	G	100	PASS	.
17	41241390	rs8176161	C	A	100	PASS	.
17	41243034	rs80357935	C	CAGAT	100	PASS	.
17	41243056	rs80358007	T	C	100	PASS	.
17	41243494	rs80357202	C	T	100	PASS	.
17	41243786	rs80357928	C	CAA	100	PASS	.
17	41243961	rs80357531	G	GT	100	PASS	.
17	41244067	rs80357781	CCTTT	C	100	PASS	.
17	41244293	rs80357625	T	TT	100	PASS	.
17	41244500	rs80357866	A	ATCTCA	100	PASS	.
17	41244781	rs80357812	CT	C	100	PASS	.
17	41245280	rs80356884	C	G	100	PASS	.
17	41245348	rs80357771	TCTCTT	T	100	PASS	.
17	41245748	rs80357452	G	C	100	PASS	.
17	41246029	rs80357947	TC	T	100	PASS	.
17	41246121	rs55720177	T	A	100	PASS	.
17	41246186	rs80357969	ACT	A	100	PASS	.
17	41252697	rs10445302	T	A	100	PASS	.
17	41256927	rs80357091	A	C	100	PASS	.
17	41269058	rs75371343	G	A	100	PASS	.
17	41276030	rs80358003	T	A	100	PASS	.
