# Supplementary material for: Considerations for clinical read alignment and mutational profiling using next-generation sequencing
Source: F1000Res. 2012 Sep 20;1:2. Originally published 2012 Jul 16. [Version 2] doi: 10.12688/f1000research.1-2.v2 (PMC3945748; doi:10.12688/f1000research.1-2.v2)
Supplement: VCF files describing the known mutations in each read file — VCF files describing the mutations contained in the sixty-seven groups of BRCA1 reads. These were selected from a test set of 2211 (1299 unique) known BRCA1 variants containing 1340 SNPs, 320 insertions and 551 deletions. [file f1000research-1-402-s0000.tgz › Brca1Mutations_93.vcf]

##fileformat=VCFv4.0
#CHROM	POS	ID	REF	ALT	QUAL	FILTER	INFO	FORMAT
17	41199002	rs8176313	C	T	100	PASS	.
17	41203325	rs8176297	T	A	100	PASS	.
17	41217111	rs8176246	C	T	100	PASS	.
17	41229365	rs116981880	T	G	100	PASS	.
17	41231821	rs56914599	A	AA	100	PASS	.
17	41234464	rs80356856	G	C	100	PASS	.
17	41234603	rs80358080	G	A	100	PASS	.
17	41243512	rs80357711	CT	C	100	PASS	.
17	41244232	rs45599040	G	A	100	PASS	.
17	41244447	rs80357967	T	TTTTCTCTAATGTTA	100	PASS	.
17	41244637	rs80357478	G	T	100	PASS	.
17	41244857	rs80357549	T	TT	100	PASS	.
17	41245138	rs80357674	GACTC	G	100	PASS	.
17	41245192	rs80357990	G	GT	100	PASS	.
17	41245348	rs80357771	TCTCTT	T	100	PASS	.
17	41245576	rs55932871	T	C	100	PASS	.
17	41246103	rs80357648	AT	A	100	PASS	.
17	41246282	rs80357809	A	AT	100	PASS	.
17	41246826	rs80357351	G	A	100	PASS	.
17	41247959	rs80358017	T	C	100	PASS	.
17	41249369	rs55693317	AA	A	100	PASS	.
17	41251539	rs76215381	T	C	100	PASS	.
17	41252615	rs12948474	T	C	100	PASS	.
17	41252697	rs10445302	T	A	100	PASS	.
17	41254965	rs36085989	C	CT	100	PASS	.
17	41256927	rs80357091	A	C	100	PASS	.
17	41256953	rs80357884	CT	C	100	PASS	.
17	41264124	rs74627056	T	G	100	PASS	.
17	41264861	rs1793984	C	G	100	PASS	.
17	41267632	rs8176100	G	A	100	PASS	.
17	41276081	rs80357811	T	TG	100	PASS	.
17	41278725	rs799907	C	G	100	PASS	.
17	41319363	rs76161693	C	G	100	PASS	.
