# Supplementary material for: Considerations for clinical read alignment and mutational profiling using next-generation sequencing
Source: F1000Res. 2012 Sep 20;1:2. Originally published 2012 Jul 16. [Version 2] doi: 10.12688/f1000research.1-2.v2 (PMC3945748; doi:10.12688/f1000research.1-2.v2)
Supplement: VCF files describing the known mutations in each read file — VCF files describing the mutations contained in the sixty-seven groups of BRCA1 reads. These were selected from a test set of 2211 (1299 unique) known BRCA1 variants containing 1340 SNPs, 320 insertions and 551 deletions. [file f1000research-1-402-s0000.tgz › Brca1Mutations_94.vcf]

##fileformat=VCFv4.0
#CHROM	POS	ID	REF	ALT	QUAL	FILTER	INFO	FORMAT
17	41203450	rs55771949	T	A	100	PASS	.
17	41223202	rs80356909	A	G	100	PASS	.
17	41223266	rs34941199	T	TG	100	PASS	.
17	41225781	rs8176216	A	T	100	PASS	.
17	41234439	rs80357825	GTTCTGGAT	G	100	PASS	.
17	41242077	rs78286195	A	G	100	PASS	.
17	41243789	rs80357963	AGACA	A	100	PASS	.
17	41243887	rs80357310	C	A	100	PASS	.
17	41244016	rs80357621	TA	T	100	PASS	.
17	41244111	rs80357247	C	G	100	PASS	.
17	41244254	rs80357992	AAG	A	100	PASS	.
17	41244293	rs80357625	T	TT	100	PASS	.
17	41244955	rs80357756	TT	T	100	PASS	.
17	41245190	rs80357820	CAGTAACG	C	100	PASS	.
17	41245748	rs80357452	G	C	100	PASS	.
17	41246157	rs80357770	GT	G	100	PASS	.
17	41250677	rs72540131	C	CT	100	PASS	.
17	41251861	rs62625285	C	T	100	PASS	.
17	41252687	rs12941007	A	G	100	PASS	.
17	41252697	rs10445302	T	A	100	PASS	.
17	41255102	rs67060599	A	G	100	PASS	.
17	41256155	rs55971303	G	T	100	PASS	.
17	41256880	rs80358149	C	T	100	PASS	.
17	41256894	rs80357409	C	G	100	PASS	.
17	41258474	rs80357382	T	C	100	PASS	.
17	41258486	rs80357102	C	A	100	PASS	.
17	41260792	rs71361503	G	GG	100	PASS	.
17	41263566	rs8176117	T	C	100	PASS	.
17	41270229	rs8176092	T	G	100	PASS	.
17	41276047	rs80357783	C	CT	100	PASS	.
17	41276085	rs80359887	TCTTCAACGC	T	100	PASS	.
17	41278916	rs799908	A	G	100	PASS	.
17	41317892	rs7216846	A	T	100	PASS	.
