# Supplementary material for: Considerations for clinical read alignment and mutational profiling using next-generation sequencing
Source: F1000Res. 2012 Sep 20;1:2. Originally published 2012 Jul 16. [Version 2] doi: 10.12688/f1000research.1-2.v2 (PMC3945748; doi:10.12688/f1000research.1-2.v2)
Supplement: VCF files describing the known mutations in each read file — VCF files describing the mutations contained in the sixty-seven groups of BRCA1 reads. These were selected from a test set of 2211 (1299 unique) known BRCA1 variants containing 1340 SNPs, 320 insertions and 551 deletions. [file f1000research-1-402-s0000.tgz › Brca1Mutations_95.vcf]

##fileformat=VCFv4.0
#CHROM	POS	ID	REF	ALT	QUAL	FILTER	INFO	FORMAT
17	41197829	rs8176316	G	T	100	PASS	.
17	41201202	rs80357694	TC	T	100	PASS	.
17	41208690	rs62076409	G	A	100	PASS	.
17	41211524	rs72439753	C	CCAACAA	100	PASS	.
17	41213506	rs79826053	C	A	100	PASS	.
17	41215920	rs28897696	G	A	100	PASS	.
17	41218850	rs71157700	TT	T	100	PASS	.
17	41219908	rs71806934	A	AA	100	PASS	.
17	41223121	rs80357352	G	A	100	PASS	.
17	41226489	rs80357137	T	A	100	PASS	.
17	41229365	rs116981880	T	G	100	PASS	.
17	41230990	rs8176196	A	G	100	PASS	.
17	41238137	rs72054909	A	AACACACAC	100	PASS	.
17	41241503	rs8176160	T	C	100	PASS	.
17	41243051	rs80358019	T	C	100	PASS	.
17	41243462	rs80357737	AT	A	100	PASS	.
17	41243789	rs80357963	AGACA	A	100	PASS	.
17	41244209	rs80357421	A	C	100	PASS	.
17	41245635	rs80357933	TC	T	100	PASS	.
17	41246037	rs80357908	CG	C	100	PASS	.
17	41246594	rs80357690	A	ACA	100	PASS	.
17	41246624	rs80357953	GC	G	100	PASS	.
17	41247959	rs80358017	T	C	100	PASS	.
17	41249311	rs1799736	AA	A	100	PASS	.
17	41252697	rs10445302	T	A	100	PASS	.
17	41253779	rs9898965	G	A	100	PASS	.
17	41255859	rs8176137	C	T	100	PASS	.
17	41261343	rs117190188	G	T	100	PASS	.
17	41264146	rs11657823	G	A	100	PASS	.
17	41266413	rs68041744	T	TTT	100	PASS	.
17	41267747	rs80357327	A	T	100	PASS	.
17	41267810	rs80358006	G	A	100	PASS	.
17	41271294	rs75222562	A	G	100	PASS	.
