# Supplementary material for: Considerations for clinical read alignment and mutational profiling using next-generation sequencing
Source: F1000Res. 2012 Sep 20;1:2. Originally published 2012 Jul 16. [Version 2] doi: 10.12688/f1000research.1-2.v2 (PMC3945748; doi:10.12688/f1000research.1-2.v2)
Supplement: VCF files describing the known mutations in each read file — VCF files describing the mutations contained in the sixty-seven groups of BRCA1 reads. These were selected from a test set of 2211 (1299 unique) known BRCA1 variants containing 1340 SNPs, 320 insertions and 551 deletions. [file f1000research-1-402-s0000.tgz › Brca1Mutations_96.vcf]

##fileformat=VCFv4.0
#CHROM	POS	ID	REF	ALT	QUAL	FILTER	INFO	FORMAT
17	41197756	rs80357323	A	C	100	PASS	.
17	41201185	rs80357065	A	T	100	PASS	.
17	41201435	rs75604863	A	T	100	PASS	.
17	41203130	rs80356905	A	G	100	PASS	.
17	41210396	rs8176279	A	C	100	PASS	.
17	41211487	rs12947330	A	T	100	PASS	.
17	41219693	rs80357938	GC	G	100	PASS	.
17	41225774	rs72101068	T	TTA	100	PASS	.
17	41242962	rs80356972	T	C	100	PASS	.
17	41243763	rs80357269	G	A	100	PASS	.
17	41243840	rs80357666	ATT	A	100	PASS	.
17	41244215	rs80357701	TTGCT	T	100	PASS	.
17	41244542	rs80357846	GT	G	100	PASS	.
17	41244626	rs80357611	TAA	T	100	PASS	.
17	41244871	rs80357170	T	G	100	PASS	.
17	41245003	rs80356951	C	A	100	PASS	.
17	41245141	rs80357706	TCA	T	100	PASS	.
17	41245465	rs28897681	C	A	100	PASS	.
17	41245721	rs80357952	ATTCT	A	100	PASS	.
17	41245927	rs80356904	G	A	100	PASS	.
17	41246037	rs80357908	CG	C	100	PASS	.
17	41246215	rs80356915	C	A	100	PASS	.
17	41250047	rs35771473	C	CT	100	PASS	.
17	41252671	rs66792711	T	TAAC	100	PASS	.
17	41252697	rs10445302	T	A	100	PASS	.
17	41256098	rs45489593	G	A	100	PASS	.
17	41256210	rs80357448	T	C	100	PASS	.
17	41256262	rs80357950	AT	A	100	PASS	.
17	41256880	rs80358149	C	T	100	PASS	.
17	41259752	rs35981190	A	T	100	PASS	.
17	41261084	rs58891786	T	TACCTACCTATCTATCT	100	PASS	.
17	41270355	rs9895855	T	C	100	PASS	.
17	41270463	rs8176088	G	A	100	PASS	.
