# Supplementary material for: Considerations for clinical read alignment and mutational profiling using next-generation sequencing
Source: F1000Res. 2012 Sep 20;1:2. Originally published 2012 Jul 16. [Version 2] doi: 10.12688/f1000research.1-2.v2 (PMC3945748; doi:10.12688/f1000research.1-2.v2)
Supplement: VCF files describing the known mutations in each read file — VCF files describing the mutations contained in the sixty-seven groups of BRCA1 reads. These were selected from a test set of 2211 (1299 unique) known BRCA1 variants containing 1340 SNPs, 320 insertions and 551 deletions. [file f1000research-1-402-s0000.tgz › Brca1Mutations_97.vcf]

##fileformat=VCFv4.0
#CHROM	POS	ID	REF	ALT	QUAL	FILTER	INFO	FORMAT
17	41204900	rs117151230	T	G	100	PASS	.
17	41223039	rs80357656	C	CT	100	PASS	.
17	41223271	rs80358067	G	C	100	PASS	.
17	41226675	rs2236762	A	T	100	PASS	.
17	41228617	rs80356932	G	A	100	PASS	.
17	41234567	rs80356916	A	G	100	PASS	.
17	41234574	rs80357365	G	A	100	PASS	.
17	41236066	rs79460193	G	T	100	PASS	.
17	41239628	rs8176168	A	G	100	PASS	.
17	41243059	rs80358057	C	T	100	PASS	.
17	41243615	rs80357504	GT	G	100	PASS	.
17	41243727	rs80357616	A	AC	100	PASS	.
17	41243921	rs80357571	TA	T	100	PASS	.
17	41244217	rs80357996	G	GT	100	PASS	.
17	41244548	rs80357991	CT	C	100	PASS	.
17	41244822	rs80357127	T	A	100	PASS	.
17	41244865	rs80357596	GTTTC	G	100	PASS	.
17	41244986	rs80357968	A	AGC	100	PASS	.
17	41245104	rs80357598	AT	A	100	PASS	.
17	41245346	rs80357539	TTTCTC	T	100	PASS	.
17	41245428	rs80357192	C	T	100	PASS	.
17	41245621	rs80357105	T	C	100	PASS	.
17	41246152	rs80356964	G	A	100	PASS	.
17	41246781	rs11658785	C	A	100	PASS	.
17	41247620	rs78583225	C	A	100	PASS	.
17	41247722	rs8176149	A	T	100	PASS	.
17	41247864	rs80357745	CT	C	100	PASS	.
17	41251844	rs80357762	C	CA	100	PASS	.
17	41252697	rs10445302	T	A	100	PASS	.
17	41259049	rs8176126	C	T	100	PASS	.
17	41271306	rs111489251	G	A	100	PASS	.
17	41276187	rs8176078	GACA	G	100	PASS	.
17	41280422	rs1709430	G	A	100	PASS	.
