# Supplementary material for: Considerations for clinical read alignment and mutational profiling using next-generation sequencing
Source: F1000Res. 2012 Sep 20;1:2. Originally published 2012 Jul 16. [Version 2] doi: 10.12688/f1000research.1-2.v2 (PMC3945748; doi:10.12688/f1000research.1-2.v2)
Supplement: VCF files describing the known mutations in each read file — VCF files describing the mutations contained in the sixty-seven groups of BRCA1 reads. These were selected from a test set of 2211 (1299 unique) known BRCA1 variants containing 1340 SNPs, 320 insertions and 551 deletions. [file f1000research-1-402-s0000.tgz › Brca1Mutations_98.vcf]

##fileformat=VCFv4.0
#CHROM	POS	ID	REF	ALT	QUAL	FILTER	INFO	FORMAT
17	41197774	rs80357107	A	T	100	PASS	.
17	41197790	rs80357268	C	T	100	PASS	.
17	41197809	rs80357973	CTGCCCAAT	C	100	PASS	.
17	41201105	rs80358092	T	A	100	PASS	.
17	41218747	rs8176237	C	T	100	PASS	.
17	41219625	rs80187739	C	A	100	PASS	.
17	41223059	rs11555992	C	A	100	PASS	.
17	41226878	rs8176209	C	T	100	PASS	.
17	41228539	rs80357404	A	T	100	PASS	.
17	41239071	rs8176172	G	T	100	PASS	.
17	41241569	rs8176158	T	C	100	PASS	.
17	41241578	rs77725050	TTTT	T	100	PASS	.
17	41242952	rs80358034	G	A	100	PASS	.
17	41242979	rs80357532	ACTCT	A	100	PASS	.
17	41243482	rs80358341	GATT	G	100	PASS	.
17	41243753	rs80357767	AT	A	100	PASS	.
17	41243787	rs80357986	T	TA	100	PASS	.
17	41243954	rs80357562	C	CAA	100	PASS	.
17	41244132	rs80357228	C	A	100	PASS	.
17	41244148	rs80357018	C	A	100	PASS	.
17	41244218	rs80358334	CTTT	C	100	PASS	.
17	41244613	rs80356970	G	A	100	PASS	.
17	41246748	rs80357724	GAA	G	100	PASS	.
17	41246879	rs80358108	T	G	100	PASS	.
17	41252697	rs10445302	T	A	100	PASS	.
17	41256878	rs80358113	C	T	100	PASS	.
17	41256894	rs80357738	CTG	C	100	PASS	.
17	41256956	rs80357209	G	A	100	PASS	.
17	41259100	rs66535723	G	GT	100	PASS	.
17	41262549	rs75129942	G	A	100	PASS	.
17	41266103	rs71778332	A	AA	100	PASS	.
17	41276047	rs80357783	C	CT	100	PASS	.
17	41282292	rs4793206	A	G	100	PASS	.
