# Supplementary material for: Considerations for clinical read alignment and mutational profiling using next-generation sequencing
Source: F1000Res. 2012 Sep 20;1:2. Originally published 2012 Jul 16. [Version 2] doi: 10.12688/f1000research.1-2.v2 (PMC3945748; doi:10.12688/f1000research.1-2.v2)
Supplement: Aligner execution scripts — BASH scripts to process SAM files and perform variant calling with GATK [file f1000research-1-402-s0004.tgz]

Archive with 16 entries (16 files):
- bfast_pe_run.sh
- bfast_se_run.sh
- bowtie2_pe_run.sh
- bowtie2_se_run.sh
- bwa_pe_run.sh
- bwa_se_run.sh
- mosaik_pe_run.sh
- mosaik_se_run.sh
- novo_pe_run.sh
- novo_se_run.sh
- omixon_pe_run.sh
- omixon_se_run.sh
- smalt_pe_run.sh
- smalt_se_run.sh
- stampy_pe_run.sh
- stampy_se_run.sh
