# Supplementary material for: Considerations for clinical read alignment and mutational profiling using next-generation sequencing
Source: F1000Res. 2012 Sep 20;1:2. Originally published 2012 Jul 16. [Version 2] doi: 10.12688/f1000research.1-2.v2 (PMC3945748; doi:10.12688/f1000research.1-2.v2)
Supplement: Aligner execution scripts — BASH scripts to process SAM files and perform variant calling with GATK [file f1000research-1-402-s0004.tgz › bfast_pe_run.sh]

#!/bin/bash

READDIR="/home/reads/" # Directory all reads are stored in
GENOME="/home/ref_chr_17" # reference genome
THREADS="24" # no. of threads available

for file in $READDIR*fastq; do file2=${file%%.fastq}; file2=${file2#$READDIR}; bfast match -f $GENOME -i 1,2,3,4,5,6,7,8,9,10 -r ${file} -l -n $THREADS > ${file2}.bmf; done

for file in *bmf; do bfast localalign -f $GENOME -m ${file} -n $THREADS > ${file%%.bmf}.baf; done

for file in *baf; do bfast postprocess -Y 0 -f $GENOME -i ${file} > ${file%%.baf}.sam; done
