# Supplementary material for: Considerations for clinical read alignment and mutational profiling using next-generation sequencing
Source: F1000Res. 2012 Sep 20;1:2. Originally published 2012 Jul 16. [Version 2] doi: 10.12688/f1000research.1-2.v2 (PMC3945748; doi:10.12688/f1000research.1-2.v2)
Supplement: Aligner execution scripts — BASH scripts to process SAM files and perform variant calling with GATK [file f1000research-1-402-s0004.tgz › mosaik_se_run.sh]

#!/bin/bash

READDIR="/home/reads/" # Directory all reads are stored in
GENOME="/home/ref_chr_17.dat" # Reference genome
JUMP="ref_chr17.hg.19.mosaikh15" # Mosaik jump database
THREADS="24" # no. of threads available
NETWORKPE="MOSAIK/networkFile/2.1.26.pe.100.0065.ann" # Mosaik pe neural network file
NETWORKSE="MOSAIK/networkFile/2.1.26.se.100.005.ann" # Mosaik se neural network file
# Output must be converted to SAM/BAM with MosaikText

for file in $READDIR*.1.fastq; do prefix=${file##$READDIR}; prefix=${prefix%%.fastq}; MosaikAligner -in $file -out $prefix.dat -ia $GENOME -p $THREADS -j $JUMP -annpe $NETWORKPE -annse $NETWORKSE;done
