# Supplementary material for: Considerations for clinical read alignment and mutational profiling using next-generation sequencing
Source: F1000Res. 2012 Sep 20;1:2. Originally published 2012 Jul 16. [Version 2] doi: 10.12688/f1000research.1-2.v2 (PMC3945748; doi:10.12688/f1000research.1-2.v2)
Supplement: Aligner execution scripts — BASH scripts to process SAM files and perform variant calling with GATK [file f1000research-1-402-s0004.tgz › omixon_se_run.sh]

#!/bin/bash

READDIR="/home/reads/" # Directory all reads are stored in
GENOME="/home/ref_chr_17" # reference genome 
INDEX="chr17.fa.ormind" # Genome index

for file in $READDIR*.1.fastq; do prefix=${file%%.fastq}; prefix=${prefix##$READDIR}; java -Xmx4000M -jar omixon-toolkit-cmd.jar -config orm.properties -orm.referenceUrl $GENOME -orm.outputUrl ./$prefix.sam -orm.inputUrl $READDIR$prefix.fastq -orm.mate.mode false -toolkit.useAllProcessors true -orm.index.loadUrl $INDEX -toolkit.tmpDir ./ -orm.alignment.maxindel 65; done
