# Supplementary material for: Considerations for clinical read alignment and mutational profiling using next-generation sequencing
Source: F1000Res. 2012 Sep 20;1:2. Originally published 2012 Jul 16. [Version 2] doi: 10.12688/f1000research.1-2.v2 (PMC3945748; doi:10.12688/f1000research.1-2.v2)
Supplement: Aligner execution scripts — BASH scripts to process SAM files and perform variant calling with GATK [file f1000research-1-402-s0004.tgz › smalt_se_run.sh]

#!/bin/bash

READDIR="/home/reads/" # Directory all reads are stored in
GENOME="/home/ref_chr_17" # reference genome 
THREADS="8" # no. of threads available


for file in $READDIR*.1.fastq; do prefix=${file%%.fastq}; prefix=${prefix##$READDIR};smalt_x86_64 map -f sam -n $THREADS -o $prefix.sam $GENOME $READDIR$prefix\.fastq; done
