# Supplementary material for: Considerations for clinical read alignment and mutational profiling using next-generation sequencing
Source: F1000Res. 2012 Sep 20;1:2. Originally published 2012 Jul 16. [Version 2] doi: 10.12688/f1000research.1-2.v2 (PMC3945748; doi:10.12688/f1000research.1-2.v2)
Supplement: Aligner execution scripts — BASH scripts to process SAM files and perform variant calling with GATK [file f1000research-1-402-s0004.tgz › stampy_pe_run.sh]

#!/bin/bash

READDIR="/home/reads/" # Directory all reads are stored in
GENOME="/home/ref_chr_17.stidx" # reference genome index file
GENOME2="home/ref_chr_17.sthash" # Reference genome hash file

for file in $READDIR*.1.fastq; do prefix=${file%%.1.fastq}; prefix=${prefix##$READDIR}; stampy.py -g $GENOME -h $GENOME2 -M $READDIR$prefix.1.fastq $READDIR$prefix.2.fastq > ${prefix}.sam;done
