# Supplementary material for: Considerations for clinical read alignment and mutational profiling using next-generation sequencing
Source: F1000Res. 2012 Sep 20;1:2. Originally published 2012 Jul 16. [Version 2] doi: 10.12688/f1000research.1-2.v2 (PMC3945748; doi:10.12688/f1000research.1-2.v2)
Supplement: Alignment processing and variant calling scripts — BASH scripts to perform alignment of reads to reference [file f1000research-1-402-s0003.tgz]

Archive with 2 entries (2 files):
- gatk.sh
- sam2bam.sh
