# Supplementary material for: Considerations for clinical read alignment and mutational profiling using next-generation sequencing
Source: F1000Res. 2012 Sep 20;1:2. Originally published 2012 Jul 16. [Version 2] doi: 10.12688/f1000research.1-2.v2 (PMC3945748; doi:10.12688/f1000research.1-2.v2)
Supplement: Alignment processing and variant calling scripts — BASH scripts to perform alignment of reads to reference [file f1000research-1-402-s0003.tgz › gatk.sh]

#!/bin/bash

# Call variants from bam files
# Use after processing with sam2bam.sh
# e.g. gatk.sh example.bam 

JAR=/u01/software/ngs/GenomeAnalysisTK-1.2-24-g6478681/GenomeAnalysisTK.jar # GATK jar location
MEMLIMIT=-Xmx4g # RAM available to GATK
GATK="java $MEMLIMIT -jar $JAR -l ERROR -R ref_chr17.hg19.fa -T" # GATK command prefix
DBSNP=dbsnp_132.hg19.vcf # DBSNP VCF file location
NT='-nt 4' # No. of threads available to GATK

# Error check subroutine
check_result(){
ERROR=$?
if [ $ERROR -ne 0 ]; then
	echo "Error retruned by $1 error code: $ERROR"
	exit 1;
fi
echo Successfully completed $1
}

# Remove file input file extension
prefix=${1%.*}

# Create targets for realignment around indels
$GATK RealignerTargetCreator -o $prefix.intervals -I $prefix.bam
check_result  RealignerTargetCreator

# Realign around indels
$GATK IndelRealigner -targetIntervals $prefix.intervals -I $prefix.bam -o $prefix.aligned.bam
check_result IndelRealigner

# Count covariates for quality score recalibration
$GATK CountCovariates $NT -I $prefix.aligned.bam -cov ReadGroupCovariate -cov QualityScoreCovariate -cov CycleCovariate -cov DinucCovariate -recalFile $prefix.reca.csv --knownSites $DBSNP --default_platform illumina --default_read_group rg001
check_result CountCovariates

# Recalibrate quality scores
$GATK TableRecalibration -I $prefix.aligned.bam --out $prefix.recalib.bam -recalFile $prefix.reca.csv --default_platform illumina --default_read_group rg001
check_result TableRecalibration

# Call variants
$GATK UnifiedGenotyper $NT -I $prefix.recalib.bam -o $prefix.vcf -stand_call_conf 30.0 -stand_emit_conf 4.0 -glm BOTH -D $DBSNP -rf BadCigar 
check_result UnifiedGenotyper
