# Supplementary material for: Considerations for clinical read alignment and mutational profiling using next-generation sequencing
Source: F1000Res. 2012 Sep 20;1:2. Originally published 2012 Jul 16. [Version 2] doi: 10.12688/f1000research.1-2.v2 (PMC3945748; doi:10.12688/f1000research.1-2.v2)
Supplement: Aligner-specific VCF files containing the mutations called for each set of reads in single and paired-end modes — VCF files describing the mutations detected in the sixty-seven groups of BRCA1 reads when testing each alignment program in paired-end and single-end mode. [file f1000research-1-402-s0002.tgz]

Archive with 1,474 entries (1,474 files):
- Bfast_Paired_End_Calls.0.vcf
- Bfast_Paired_End_Calls.1.vcf
- Bfast_Paired_End_Calls.4.vcf
- Bfast_Paired_End_Calls.5.vcf
- Bfast_Paired_End_Calls.6.vcf
- Bfast_Paired_End_Calls.7.vcf
- Bfast_Paired_End_Calls.8.vcf
- Bfast_Paired_End_Calls.14.vcf
- Bfast_Paired_End_Calls.16.vcf
- Bfast_Paired_End_Calls.17.vcf
- Bfast_Paired_End_Calls.18.vcf
- Bfast_Paired_End_Calls.20.vcf
- Bfast_Paired_End_Calls.23.vcf
- Bfast_Paired_End_Calls.24.vcf
- Bfast_Paired_End_Calls.25.vcf
- Bfast_Paired_End_Calls.27.vcf
- Bfast_Paired_End_Calls.28.vcf
- Bfast_Paired_End_Calls.29.vcf
- Bfast_Paired_End_Calls.30.vcf
- Bfast_Paired_End_Calls.31.vcf
- Bfast_Paired_End_Calls.32.vcf
- Bfast_Paired_End_Calls.34.vcf
- Bfast_Paired_End_Calls.36.vcf
- Bfast_Paired_End_Calls.37.vcf
- Bfast_Paired_End_Calls.38.vcf
- Bfast_Paired_End_Calls.41.vcf
- Bfast_Paired_End_Calls.42.vcf
- Bfast_Paired_End_Calls.43.vcf
- Bfast_Paired_End_Calls.44.vcf
- Bfast_Paired_End_Calls.45.vcf
- Bfast_Paired_End_Calls.46.vcf
- Bfast_Paired_End_Calls.47.vcf
- Bfast_Paired_End_Calls.48.vcf
- Bfast_Paired_End_Calls.49.vcf
- Bfast_Paired_End_Calls.50.vcf
- Bfast_Paired_End_Calls.52.vcf
- Bfast_Paired_End_Calls.54.vcf
- Bfast_Paired_End_Calls.56.vcf
- Bfast_Paired_End_Calls.57.vcf
- Bfast_Paired_End_Calls.58.vcf
- Bfast_Paired_End_Calls.59.vcf
- Bfast_Paired_End_Calls.60.vcf
- Bfast_Paired_End_Calls.62.vcf
- Bfast_Paired_End_Calls.63.vcf
- Bfast_Paired_End_Calls.64.vcf
- Bfast_Paired_End_Calls.65.vcf
- Bfast_Paired_End_Calls.66.vcf
- Bfast_Paired_End_Calls.67.vcf
- Bfast_Paired_End_Calls.69.vcf
- Bfast_Paired_End_Calls.70.vcf
- Bfast_Paired_End_Calls.71.vcf
- Bfast_Paired_End_Calls.73.vcf
- Bfast_Paired_End_Calls.74.vcf
- Bfast_Paired_End_Calls.75.vcf
- Bfast_Paired_End_Calls.76.vcf
- Bfast_Paired_End_Calls.77.vcf
- Bfast_Paired_End_Calls.79.vcf
- Bfast_Paired_End_Calls.81.vcf
- Bfast_Paired_End_Calls.85.vcf
- Bfast_Paired_End_Calls.86.vcf
- Bfast_Paired_End_Calls.92.vcf
- Bfast_Paired_End_Calls.93.vcf
- Bfast_Paired_End_Calls.94.vcf
- Bfast_Paired_End_Calls.95.vcf
- Bfast_Paired_End_Calls.96.vcf
- Bfast_Paired_End_Calls.97.vcf
- Bfast_Paired_End_Calls.98.vcf
- Bfast_Single_End_Calls.0.vcf
- Bfast_Single_End_Calls.1.vcf
- Bfast_Single_End_Calls.4.vcf
- Bfast_Single_End_Calls.5.vcf
- Bfast_Single_End_Calls.6.vcf
- Bfast_Single_End_Calls.7.vcf
- Bfast_Single_End_Calls.8.vcf
- Bfast_Single_End_Calls.14.vcf
- Bfast_Single_End_Calls.16.vcf
- Bfast_Single_End_Calls.17.vcf
- Bfast_Single_End_Calls.18.vcf
- Bfast_Single_End_Calls.20.vcf
- Bfast_Single_End_Calls.23.vcf
- Bfast_Single_End_Calls.24.vcf
- Bfast_Single_End_Calls.25.vcf
- Bfast_Single_End_Calls.27.vcf
- Bfast_Single_End_Calls.28.vcf
- Bfast_Single_End_Calls.29.vcf
- Bfast_Single_End_Calls.30.vcf
- Bfast_Single_End_Calls.31.vcf
- Bfast_Single_End_Calls.32.vcf
- Bfast_Single_End_Calls.34.vcf
- Bfast_Single_End_Calls.36.vcf
- Bfast_Single_End_Calls.37.vcf
- Bfast_Single_End_Calls.38.vcf
- Bfast_Single_End_Calls.41.vcf
- Bfast_Single_End_Calls.42.vcf
- Bfast_Single_End_Calls.43.vcf
- Bfast_Single_End_Calls.44.vcf
- Bfast_Single_End_Calls.45.vcf
- Bfast_Single_End_Calls.46.vcf
- Bfast_Single_End_Calls.47.vcf
- Bfast_Single_End_Calls.48.vcf
- Bfast_Single_End_Calls.49.vcf
- Bfast_Single_End_Calls.50.vcf
- Bfast_Single_End_Calls.52.vcf
- Bfast_Single_End_Calls.54.vcf
- Bfast_Single_End_Calls.56.vcf
- Bfast_Single_End_Calls.57.vcf
- Bfast_Single_End_Calls.58.vcf
- Bfast_Single_End_Calls.59.vcf
- Bfast_Single_End_Calls.60.vcf
- Bfast_Single_End_Calls.62.vcf
- Bfast_Single_End_Calls.63.vcf
- Bfast_Single_End_Calls.64.vcf
- Bfast_Single_End_Calls.65.vcf
- Bfast_Single_End_Calls.66.vcf
- Bfast_Single_End_Calls.67.vcf
- Bfast_Single_End_Calls.69.vcf
- Bfast_Single_End_Calls.70.vcf
- Bfast_Single_End_Calls.71.vcf
- Bfast_Single_End_Calls.73.vcf
- Bfast_Single_End_Calls.74.vcf
- Bfast_Single_End_Calls.75.vcf
- Bfast_Single_End_Calls.76.vcf
- Bfast_Single_End_Calls.77.vcf
- Bfast_Single_End_Calls.79.vcf
- Bfast_Single_End_Calls.81.vcf
- Bfast_Single_End_Calls.85.vcf
- Bfast_Single_End_Calls.86.vcf
- Bfast_Single_End_Calls.92.vcf
- Bfast_Single_End_Calls.93.vcf
- Bfast_Single_End_Calls.94.vcf
- Bfast_Single_End_Calls.95.vcf
- Bfast_Single_End_Calls.96.vcf
- Bfast_Single_End_Calls.97.vcf
- Bfast_Single_End_Calls.98.vcf
- BWA_Paired_End_Calls.0.vcf
- BWA_Paired_End_Calls.1.vcf
- BWA_Paired_End_Calls.4.vcf
- BWA_Paired_End_Calls.5.vcf
- BWA_Paired_End_Calls.6.vcf
- BWA_Paired_End_Calls.7.vcf
- BWA_Paired_End_Calls.8.vcf
- BWA_Paired_End_Calls.14.vcf
- BWA_Paired_End_Calls.16.vcf
- BWA_Paired_End_Calls.17.vcf
- BWA_Paired_End_Calls.18.vcf
- BWA_Paired_End_Calls.20.vcf
- BWA_Paired_End_Calls.23.vcf
- BWA_Paired_End_Calls.24.vcf
- BWA_Paired_End_Calls.25.vcf
- BWA_Paired_End_Calls.27.vcf
- BWA_Paired_End_Calls.28.vcf
- BWA_Paired_End_Calls.29.vcf
- BWA_Paired_End_Calls.30.vcf
- BWA_Paired_End_Calls.31.vcf
- BWA_Paired_End_Calls.32.vcf
- BWA_Paired_End_Calls.34.vcf
- BWA_Paired_End_Calls.36.vcf
- BWA_Paired_End_Calls.37.vcf
- BWA_Paired_End_Calls.38.vcf
- BWA_Paired_End_Calls.41.vcf
- BWA_Paired_End_Calls.42.vcf
- BWA_Paired_End_Calls.43.vcf
- BWA_Paired_End_Calls.44.vcf
- BWA_Paired_End_Calls.45.vcf
- BWA_Paired_End_Calls.46.vcf
- BWA_Paired_End_Calls.47.vcf
- BWA_Paired_End_Calls.48.vcf
- BWA_Paired_End_Calls.49.vcf
- BWA_Paired_End_Calls.50.vcf
- BWA_Paired_End_Calls.52.vcf
- BWA_Paired_End_Calls.54.vcf
- BWA_Paired_End_Calls.56.vcf
- BWA_Paired_End_Calls.57.vcf
- BWA_Paired_End_Calls.58.vcf
- BWA_Paired_End_Calls.59.vcf
- BWA_Paired_End_Calls.60.vcf
- BWA_Paired_End_Calls.62.vcf
- BWA_Paired_End_Calls.64.vcf
- BWA_Paired_End_Calls.63.vcf
- BWA_Paired_End_Calls.65.vcf
- BWA_Paired_End_Calls.66.vcf
- BWA_Paired_End_Calls.67.vcf
- BWA_Paired_End_Calls.69.vcf
- BWA_Paired_End_Calls.70.vcf
- BWA_Paired_End_Calls.71.vcf
- BWA_Paired_End_Calls.73.vcf
- BWA_Paired_End_Calls.74.vcf
- BWA_Paired_End_Calls.75.vcf
- BWA_Paired_End_Calls.76.vcf
- BWA_Paired_End_Calls.79.vcf
- BWA_Paired_End_Calls.77.vcf
- BWA_Paired_End_Calls.81.vcf
- BWA_Paired_End_Calls.85.vcf
- BWA_Paired_End_Calls.86.vcf
- BWA_Paired_End_Calls.92.vcf
- BWA_Paired_End_Calls.93.vcf
- BWA_Paired_End_Calls.94.vcf
- BWA_Paired_End_Calls.95.vcf
- BWA_Paired_End_Calls.96.vcf
- BWA_Paired_End_Calls.97.vcf
- BWA_Paired_End_Calls.98.vcf
- BWA_Single_End_Calls.0.vcf
- BWA_Single_End_Calls.1.vcf
- BWA_Single_End_Calls.5.vcf
- BWA_Single_End_Calls.4.vcf
- BWA_Single_End_Calls.6.vcf
- BWA_Single_End_Calls.7.vcf
- BWA_Single_End_Calls.8.vcf
- BWA_Single_End_Calls.14.vcf
- BWA_Single_End_Calls.16.vcf
- BWA_Single_End_Calls.17.vcf
- BWA_Single_End_Calls.18.vcf
- BWA_Single_End_Calls.20.vcf
- BWA_Single_End_Calls.23.vcf
- BWA_Single_End_Calls.24.vcf
- BWA_Single_End_Calls.25.vcf
- BWA_Single_End_Calls.27.vcf
- BWA_Single_End_Calls.28.vcf
- BWA_Single_End_Calls.29.vcf
- BWA_Single_End_Calls.30.vcf
- BWA_Single_End_Calls.31.vcf
- BWA_Single_End_Calls.32.vcf
- BWA_Single_End_Calls.34.vcf
- BWA_Single_End_Calls.36.vcf
- BWA_Single_End_Calls.37.vcf
- BWA_Single_End_Calls.38.vcf
- BWA_Single_End_Calls.41.vcf
- BWA_Single_End_Calls.42.vcf
- BWA_Single_End_Calls.43.vcf
- BWA_Single_End_Calls.44.vcf
- BWA_Single_End_Calls.45.vcf
- BWA_Single_End_Calls.46.vcf
- BWA_Single_End_Calls.47.vcf
- BWA_Single_End_Calls.48.vcf
- BWA_Single_End_Calls.49.vcf
- BWA_Single_End_Calls.50.vcf
- BWA_Single_End_Calls.52.vcf
- BWA_Single_End_Calls.54.vcf
- BWA_Single_End_Calls.57.vcf
- BWA_Single_End_Calls.56.vcf
- BWA_Single_End_Calls.58.vcf
- BWA_Single_End_Calls.59.vcf
- BWA_Single_End_Calls.60.vcf
- BWA_Single_End_Calls.62.vcf
- BWA_Single_End_Calls.63.vcf
- BWA_Single_End_Calls.64.vcf
- BWA_Single_End_Calls.65.vcf
- BWA_Single_End_Calls.66.vcf
- BWA_Single_End_Calls.67.vcf
- BWA_Single_End_Calls.69.vcf
- BWA_Single_End_Calls.70.vcf
- BWA_Single_End_Calls.71.vcf
- BWA_Single_End_Calls.73.vcf
- BWA_Single_End_Calls.74.vcf
- BWA_Single_End_Calls.75.vcf
- BWA_Single_End_Calls.76.vcf
- BWA_Single_End_Calls.77.vcf
- BWA_Single_End_Calls.79.vcf
- BWA_Single_End_Calls.81.vcf
- BWA_Single_End_Calls.85.vcf
- BWA_Single_End_Calls.86.vcf
- BWA_Single_End_Calls.92.vcf
- BWA_Single_End_Calls.93.vcf
- BWA_Single_End_Calls.94.vcf
- BWA_Single_End_Calls.95.vcf
- BWA_Single_End_Calls.96.vcf
- BWA_Single_End_Calls.98.vcf
- BWA_Single_End_Calls.97.vcf
- CLCBeta_Paired_End_Calls.0.vcf
- CLCBeta_Paired_End_Calls.1.vcf
- CLCBeta_Paired_End_Calls.5.vcf
- CLCBeta_Paired_End_Calls.4.vcf
- CLCBeta_Paired_End_Calls.6.vcf
- CLCBeta_Paired_End_Calls.8.vcf
- CLCBeta_Paired_End_Calls.7.vcf
- CLCBeta_Paired_End_Calls.14.vcf
- CLCBeta_Paired_End_Calls.16.vcf
- CLCBeta_Paired_End_Calls.17.vcf
- CLCBeta_Paired_End_Calls.18.vcf
- CLCBeta_Paired_End_Calls.20.vcf
- CLCBeta_Paired_End_Calls.23.vcf
- CLCBeta_Paired_End_Calls.24.vcf
- CLCBeta_Paired_End_Calls.25.vcf
- CLCBeta_Paired_End_Calls.27.vcf
- CLCBeta_Paired_End_Calls.28.vcf
- CLCBeta_Paired_End_Calls.29.vcf
- CLCBeta_Paired_End_Calls.30.vcf
- CLCBeta_Paired_End_Calls.31.vcf
- CLCBeta_Paired_End_Calls.32.vcf
- CLCBeta_Paired_End_Calls.34.vcf
- CLCBeta_Paired_End_Calls.36.vcf
- CLCBeta_Paired_End_Calls.37.vcf
- CLCBeta_Paired_End_Calls.38.vcf
- CLCBeta_Paired_End_Calls.41.vcf
- CLCBeta_Paired_End_Calls.42.vcf
- CLCBeta_Paired_End_Calls.43.vcf
- CLCBeta_Paired_End_Calls.44.vcf
- CLCBeta_Paired_End_Calls.45.vcf
- CLCBeta_Paired_End_Calls.47.vcf
- CLCBeta_Paired_End_Calls.46.vcf
[truncated: 1,174 more entries]
