# Supplementary material for: Considerations for clinical read alignment and mutational profiling using next-generation sequencing
Source: F1000Res. 2012 Sep 20;1:2. Originally published 2012 Jul 16. [Version 2] doi: 10.12688/f1000research.1-2.v2 (PMC3945748; doi:10.12688/f1000research.1-2.v2)
Supplement: Aligner-specific VCF files containing the mutations called for each set of reads in single and paired-end modes — VCF files describing the mutations detected in the sixty-seven groups of BRCA1 reads when testing each alignment program in paired-end and single-end mode. [file f1000research-1-402-s0002.tgz › Bfast_Paired_End_Calls.0.vcf]

##fileformat=VCFv4.1
##FILTER=<ID=LowQual,Description="Low quality">
##FORMAT=<ID=AD,Number=.,Type=Integer,Description="Allelic depths for the ref and alt alleles in the order listed">
##FORMAT=<ID=DP,Number=1,Type=Integer,Description="Read Depth (only filtered reads used for calling)">
##FORMAT=<ID=GQ,Number=1,Type=Float,Description="Genotype Quality">
##FORMAT=<ID=GT,Number=1,Type=String,Description="Genotype">
##FORMAT=<ID=PL,Number=G,Type=Integer,Description="Normalized, Phred-scaled likelihoods for genotypes as defined in the VCF specification">
##INFO=<ID=AC,Number=A,Type=Integer,Description="Allele count in genotypes, for each ALT allele, in the same order as listed">
##INFO=<ID=AF,Number=A,Type=Float,Description="Allele Frequency, for each ALT allele, in the same order as listed">
##INFO=<ID=AN,Number=1,Type=Integer,Description="Total number of alleles in called genotypes">
##INFO=<ID=BaseQRankSum,Number=1,Type=Float,Description="Z-score from Wilcoxon rank sum test of Alt Vs. Ref base qualities">
##INFO=<ID=DB,Number=0,Type=Flag,Description="dbSNP Membership">
##INFO=<ID=DP,Number=1,Type=Integer,Description="Filtered Depth">
##INFO=<ID=DS,Number=0,Type=Flag,Description="Were any of the samples downsampled?">
##INFO=<ID=Dels,Number=1,Type=Float,Description="Fraction of Reads Containing Spanning Deletions">
##INFO=<ID=FS,Number=1,Type=Float,Description="Phred-scaled p-value using Fisher's exact test to detect strand bias">
##INFO=<ID=HRun,Number=1,Type=Integer,Description="Largest Contiguous Homopolymer Run of Variant Allele In Either Direction">
##INFO=<ID=HaplotypeScore,Number=1,Type=Float,Description="Consistency of the site with at most two segregating haplotypes">
##INFO=<ID=InbreedingCoeff,Number=1,Type=Float,Description="Inbreeding coefficient as estimated from the genotype likelihoods per-sample when compared against the Hardy-Weinberg expectation">
##INFO=<ID=MQ,Number=1,Type=Float,Description="RMS Mapping Quality">
##INFO=<ID=MQ0,Number=1,Type=Integer,Description="Total Mapping Quality Zero Reads">
##INFO=<ID=MQRankSum,Number=1,Type=Float,Description="Z-score From Wilcoxon rank sum test of Alt vs. Ref read mapping qualities">
##INFO=<ID=QD,Number=1,Type=Float,Description="Variant Confidence/Quality by Depth">
##INFO=<ID=ReadPosRankSum,Number=1,Type=Float,Description="Z-score from Wilcoxon rank sum test of Alt vs. Ref read position bias">
##UnifiedGenotyper="analysis_type=UnifiedGenotyper input_file=[../Bfast_Default/brca1_0.recalib.bam] sample_metadata=[] read_buffer_size=null phone_home=STANDARD read_filter=[BadCigar] intervals=null excludeIntervals=null reference_sequence=ref_chr17.hg19.fa rodBind=[] rodToIntervalTrackName=null BTI_merge_rule=UNION nonDeterministicRandomSeed=false downsampling_type=null downsample_to_fraction=null downsample_to_coverage=null baq=OFF baqGapOpenPenalty=40.0 performanceLog=null useOriginalQualities=false defaultBaseQualities=-1 validation_strictness=SILENT unsafe=null num_threads=4 interval_merging=ALL read_group_black_list=null processingTracker=null restartProcessingTracker=false processingTrackerStatusFile=null processingTrackerID=-1 allow_intervals_with_unindexed_bam=false disable_experimental_low_memory_sharding=false logging_level=ERROR log_to_file=null help=false genotype_likelihoods_model=BOTH p_nonref_model=EXACT heterozygosity=0.0010 pcr_error_rate=1.0E-4 genotyping_mode=DISCOVERY output_mode=EMIT_VARIANTS_ONLY standard_min_confidence_threshold_for_calling=30.0 standard_min_confidence_threshold_for_emitting=4.0 computeSLOD=false alleles=(RodBinding name= source=UNBOUND) assume_single_sample_reads=null abort_at_too_much_coverage=-1 min_base_quality_score=17 min_mapping_quality_score=20 max_deletion_fraction=0.05 min_indel_count_for_genotyping=5 indel_heterozygosity=1.25E-4 indelGapContinuationPenalty=10.0 indelGapOpenPenalty=45.0 indelHaplotypeSize=80 doContextDependentGapPenalties=true getGapPenaltiesFromData=false indel_recal_file=indel.recal_data.csv indelDebug=false dovit=false GSA_PRODUCTION_ONLY=false exactCalculation=LINEAR_EXPERIMENTAL ignoreSNPAlleles=false output_all_callable_bases=false genotype=false dbsnp=(RodBinding name=dbsnp source=dbsnp_132.hg19.vcf) out=org.broadinstitute.sting.gatk.io.stubs.VCFWriterStub NO_HEADER=org.broadinstitute.sting.gatk.io.stubs.VCFWriterStub sites_only=org.broadinstitute.sting.gatk.io.stubs.VCFWriterStub debug_file=null metrics_file=null annotation=[]"
##contig=<ID=17,length=81195210,assembly=hg19>
##reference=file:///CL_diags/ngs/OmixonPaper/brca1-test-suite/ref_chr17.hg19.fa
#CHROM	POS	ID	REF	ALT	QUAL	FILTER	INFO	FORMAT	DePristo
17	41196309	.	T	G	5.06	LowQual	AC=1;AF=0.50;AN=2;DP=1;Dels=0.00;HRun=2;HaplotypeScore=0.0000;MQ=43.00;MQ0=0;QD=5.06	GT:AD:DP:GQ:PL	0/1:0,1:1:1.76:33,3,0
17	41196309	.	T	TGGGGGGGGGGGGGGGGGGGGGGGGGGGGG	6824.32	PASS	AC=2;AF=1.00;AN=2;DP=42;FS=0.000;HRun=2;HaplotypeScore=590.8363;MQ=30.45;MQ0=0;QD=162.48	GT:AD:DP:GQ:PL	1/1:2,2:30:87.29:6824,87,0
17	41209068	rs80358150	C	T	3526.95	PASS	AC=2;AF=1.00;AN=2;DB;DP=131;Dels=0.01;FS=0.000;HRun=0;HaplotypeScore=12.4246;MQ=48.09;MQ0=0;QD=26.92	GT:AD:DP:GQ:PL	1/1:2,128:130:99:3526,319,0
17	41228617	rs80356932	G	A	4441.48	PASS	AC=2;AF=1.00;AN=2;BaseQRankSum=0.092;DB;DP=154;Dels=0.00;FS=0.000;HRun=0;HaplotypeScore=10.8626;MQ=41.55;MQ0=0;MQRankSum=-0.416;QD=28.84;ReadPosRankSum=1.709	GT:AD:DP:GQ:PL	1/1:4,149:154:99:4407,373,0
17	41234404	rs80358180	T	C	3609.82	PASS	AC=2;AF=1.00;AN=2;DB;DP=131;Dels=0.01;FS=0.000;HRun=0;HaplotypeScore=7.2135;MQ=55.95;MQ0=0;QD=27.56	GT:AD:DP:GQ:PL	1/1:0,130:130:99:3607,369,0
17	41234477	.	C	CT	5197.67	PASS	AC=2;AF=1.00;AN=2;DP=138;FS=0.000;HRun=2;HaplotypeScore=409.6971;MQ=43.90;MQ0=0;QD=37.66	GT:AD:DP:GQ:PL	1/1:16,121:131:99:5198,369,0
17	41234574	rs80357365	G	A	3852.87	PASS	AC=2;AF=1.00;AN=2;BaseQRankSum=1.571;DB;DP=132;Dels=0.00;FS=0.000;HRun=0;HaplotypeScore=8.0593;MQ=46.40;MQ0=0;MQRankSum=1.598;QD=29.19;ReadPosRankSum=-0.577	GT:AD:DP:GQ:PL	1/1:1,129:132:99:3852,358,0
17	41240750	rs8176165	G	A	4606.34	PASS	AC=2;AF=1.00;AN=2;DB;DP=145;Dels=0.01;FS=0.000;HRun=1;HaplotypeScore=5.7938;MQ=34.94;MQ0=0;QD=31.77	GT:AD:DP:GQ:PL	1/1:0,143:143:99:4605,424,0
17	41241569	rs8176158	T	C	2142.36	PASS	AC=2;AF=1.00;AN=2;BaseQRankSum=-5.195;DB;DP=143;Dels=0.00;FS=0.000;HRun=0;HaplotypeScore=80.9111;MQ=28.75;MQ0=0;MQRankSum=9.296;QD=14.98;ReadPosRankSum=0.935	GT:AD:DP:GQ:PL	1/1:55,86:143:99:2175,145,0
17	41241569	.	T	TT	432.66	PASS	AC=2;AF=1.00;AN=2;DP=142;FS=0.000;HRun=12;HaplotypeScore=396.7133;MQ=28.83;MQ0=0;QD=3.05	GT:AD:DP:GQ:PL	1/1:80,61:71:99:475,130,0
17	41243502	rs80357345	G	A	4044.14	PASS	AC=2;AF=1.00;AN=2;DB;DP=130;Dels=0.00;FS=0.000;HRun=0;HaplotypeScore=8.5246;MQ=42.70;MQ0=0;QD=31.11	GT:AD:DP:GQ:PL	1/1:5,124:130:99:4008,355,0
17	41243575	rs80357987	TC	T	6128.04	PASS	AC=2;AF=1.00;AN=2;DB;DP=161;FS=0.000;HRun=2;HaplotypeScore=779.6776;MQ=40.84;MQ0=0;QD=38.06	GT:AD:DP:GQ:PL	1/1:3,157:149:99:6128,445,0
17	41243615	rs80357504	GT	G	4536.80	PASS	AC=2;AF=1.00;AN=2;DB;DP=149;FS=0.000;HRun=3;HaplotypeScore=718.1887;MQ=39.01;MQ0=0;QD=30.45	GT:AD:DP:GQ:PL	1/1:8,141:128:99:4537,370,0
17	41243834	rs80357552	AGGTATATT	A	5528.62	PASS	AC=2;AF=1.00;AN=2;DB;DP=124;FS=0.000;HRun=0;HaplotypeScore=605.3850;MQ=29.93;MQ0=0;QD=44.59	GT:AD:DP:GQ:PL	1/1:28,95:69:99:5529,199,0
17	41243836	.	GTATATTGT	G	3685.66	PASS	AC=2;AF=1.00;AN=2;DP=121;FS=0.000;HRun=0;HaplotypeScore=767.3740;MQ=29.51;MQ0=0;QD=30.46	GT:AD:DP:GQ:PL	1/1:108,12:66:99:3686,187,0
17	41243837	rs80357564	TA	T	579.57	PASS	AC=2;AF=1.00;AN=2;DB;DP=116;FS=0.000;HRun=1;HaplotypeScore=797.0170;MQ=29.26;MQ0=0;QD=5.00	GT:AD:DP:GQ:PL	1/1:109,7:62:99:622,142,0
17	41243842	.	T	TAAGAA	463.30	PASS	AC=1;AF=0.50;AN=2;BaseQRankSum=-3.593;DP=119;FS=2.579;HRun=0;HaplotypeScore=922.5749;MQ=29.24;MQ0=0;MQRankSum=0.209;QD=3.89;ReadPosRankSum=-5.703	GT:AD:DP:GQ:PL	0/1:113,1:64:99:502,0,1255
17	41244211	.	ATTCT	A	1762.99	PASS	AC=2;AF=1.00;AN=2;BaseQRankSum=3.059;DP=161;FS=1.699;HRun=0;HaplotypeScore=671.5537;MQ=29.58;MQ0=0;MQRankSum=-0.979;QD=10.95;ReadPosRankSum=4.091	GT:AD:DP:GQ:PL	1/1:138,23:82:60.06:1805,60,0
17	41244213	rs80357903	TCTTG	T	4053.87	PASS	AC=2;AF=1.00;AN=2;BaseQRankSum=-1.732;DB;DP=159;FS=0.000;HRun=0;HaplotypeScore=449.5554;MQ=29.20;MQ0=0;MQRankSum=-1.404;QD=25.50;ReadPosRankSum=1.685	GT:AD:DP:GQ:PL	1/1:36,123:79:99:4054,199,0
17	41244366	rs80357702	AT	A	4420.57	PASS	AC=2;AF=1.00;AN=2;DB;DP=156;FS=0.000;HRun=3;HaplotypeScore=754.9719;MQ=36.49;MQ0=0;QD=28.34	GT:AD:DP:GQ:PL	1/1:7,148:124:99:4421,361,0
17	41244369	rs80357184	T	G	3716.56	PASS	AC=2;AF=1.00;AN=2;BaseQRankSum=1.709;DB;DP=152;Dels=0.00;FS=0.000;HRun=0;HaplotypeScore=7.9213;MQ=36.13;MQ0=0;MQRankSum=0.895;QD=24.45;ReadPosRankSum=-0.337	GT:AD:DP:GQ:PL	1/1:3,148:152:99:3716,340,0
17	41244984	.	T	TGA	3014.13	PASS	AC=2;AF=1.00;AN=2;BaseQRankSum=1.933;DP=167;FS=0.000;HRun=0;HaplotypeScore=636.2705;MQ=34.03;MQ0=0;MQRankSum=-1.664;QD=18.05;ReadPosRankSum=1.856	GT:AD:DP:GQ:PL	1/1:127,40:114:99:3056,254,0
17	41244986	.	A	C	948.52	PASS	AC=1;AF=0.50;AN=2;BaseQRankSum=-6.657;DP=167;Dels=0.01;FS=9.679;HRun=0;HaplotypeScore=117.7793;MQ=33.98;MQ0=0;MQRankSum=3.471;QD=5.68;ReadPosRankSum=-5.865	GT:AD:DP:GQ:PL	0/1:118,47:166:99:979,0,1800
17	41244986	.	A	AGC	5688.55	PASS	AC=2;AF=1.00;AN=2;DP=163;FS=0.000;HRun=0;HaplotypeScore=375.4681;MQ=33.74;MQ0=0;QD=34.90	GT:AD:DP:GQ:PL	1/1:56,103:110:99:5689,319,0
17	41245074	rs80357249	T	A	4189.47	PASS	AC=2;AF=1.00;AN=2;DB;DP=139;Dels=0.00;FS=0.000;HRun=0;HaplotypeScore=8.6116;MQ=40.42;MQ0=0;QD=30.14	GT:AD:DP:GQ:PL	1/1:2,136:139:99:4188,388,0
17	41245815	rs80356939	G	T	4298.88	PASS	AC=2;AF=1.00;AN=2;DB;DP=144;Dels=0.00;FS=0.000;HRun=0;HaplotypeScore=2.5304;MQ=43.25;MQ0=0;QD=29.85	GT:AD:DP:GQ:PL	1/1:2,141:144:99:4298,394,0
17	41246187	rs80357181	C	T	4030.32	PASS	AC=2;AF=1.00;AN=2;BaseQRankSum=1.706;DB;DP=137;Dels=0.01;FS=0.000;HRun=1;HaplotypeScore=13.2731;MQ=41.29;MQ0=0;MQRankSum=0.039;QD=29.42;ReadPosRankSum=-0.925	GT:AD:DP:GQ:PL	1/1:3,132:135:99:4029,358,0
17	41246355	rs80357068	G	C	3394.64	PASS	AC=2;AF=1.00;AN=2;BaseQRankSum=1.703;DB;DP=123;Dels=0.00;FS=0.000;HRun=0;HaplotypeScore=3.5525;MQ=39.43;MQ0=0;MQRankSum=-0.364;QD=27.60;ReadPosRankSum=-1.354	GT:AD:DP:GQ:PL	1/1:3,118:123:99:3394,313,0
17	41246455	rs80359880	TAGGATTCTCTG	T	5563.34	PASS	AC=2;AF=1.00;AN=2;DB;DP=114;FS=0.000;HRun=0;HaplotypeScore=678.4739;MQ=30.00;MQ0=0;QD=48.80	GT:AD:DP:GQ:PL	1/1:36,78:64:99:5563,178,0
17	41246458	.	GATTCTCTGAGC	G	4166.18	PASS	AC=2;AF=1.00;AN=2;DP=114;FS=0.000;HRun=0;HaplotypeScore=855.2306;MQ=29.99;MQ0=0;QD=36.55	GT:AD:DP:GQ:PL	1/1:102,11:64:99:4166,169,0
17	41246459	rs80357954	AT	A	590.25	PASS	AC=2;AF=1.00;AN=2;BaseQRankSum=0.913;DB;DP=113;FS=0.000;HRun=2;HaplotypeScore=861.2230;MQ=29.88;MQ0=0;MQRankSum=1.669;QD=5.22;ReadPosRankSum=0.724	GT:AD:DP:GQ:PL	1/1:105,7:63:99:632,129,0
17	41246460	rs80357897	T	TGGCAG	763.09	PASS	AC=1;AF=0.50;AN=2;BaseQRankSum=-5.524;DB;DP=113;FS=0.000;HRun=0;HaplotypeScore=976.7586;MQ=29.74;MQ0=0;MQRankSum=1.728;QD=6.75;ReadPosRankSum=-4.223	GT:AD:DP:GQ:PL	0/1:100,2:63:99:802,0,978
17	41246465	.	TG	T	1233.81	PASS	AC=2;AF=1.00;AN=2;DP=111;FS=0.000;HRun=1;HaplotypeScore=732.2878;MQ=29.38;MQ0=0;QD=11.12	GT:AD:DP:GQ:PL	1/1:89,21:60:99:1276,165,0
17	41248006	rs115632775	C	A	3439.41	PASS	AC=2;AF=1.00;AN=2;BaseQRankSum=1.485;DB;DP=158;Dels=0.00;FS=4.597;HRun=2;HaplotypeScore=16.1991;MQ=33.33;MQ0=0;MQRankSum=0.450;QD=21.77;ReadPosRankSum=1.710	GT:AD:DP:GQ:PL	1/1:4,153:158:99:3381,280,0
17	41250379	rs111480954	AATT	A	1243.25	PASS	AC=2;AF=1.00;AN=2;BaseQRankSum=0.809;DB;DP=119;FS=4.357;HRun=0;HaplotypeScore=169.8065;MQ=15.75;MQ0=0;MQRankSum=-1.733;QD=10.45;ReadPosRankSum=0.116	GT:AD:DP:GQ:PL	1/1:43,76:38:83.28:1285,83,0
17	41250386	.	A	T	245.65	PASS	AC=1;AF=0.50;AN=2;BaseQRankSum=2.386;DP=112;Dels=0.00;FS=1.447;HRun=7;HaplotypeScore=111.8260;MQ=14.87;MQ0=0;MQRankSum=3.751;QD=2.19;ReadPosRankSum=-5.422	GT:AD:DP:GQ:PL	0/1:92,20:112:99:276,0,447
17	41250386	.	ATTT	A	367.40	PASS	AC=2;AF=1.00;AN=2;BaseQRankSum=1.600;DP=112;FS=4.150;HRun=7;HaplotypeScore=226.5862;MQ=14.87;MQ0=0;MQRankSum=-0.267;QD=3.28;ReadPosRankSum=1.600	GT:AD:DP:GQ:PL	1/1:100,11:31:44.49:409,44,0
17	41251305	rs78506123	T	A	1074.63	PASS	AC=2;AF=1.00;AN=2;BaseQRankSum=1.341;DB;DP=132;Dels=0.00;FS=2.896;HRun=1;HaplotypeScore=5.7728;MQ=18.48;MQ0=0;MQRankSum=-0.613;QD=8.14;ReadPosRankSum=3.377	GT:AD:DP:GQ:PL	1/1:5,127:132:70.75:1108,71,0
17	41252697	rs10445302	T	A	20.15	LowQual	AC=2;AF=1.00;AN=2;DB;DP=112;Dels=0.02;HRun=2;HaplotypeScore=2.2019;MQ=7.21;MQ0=0;QD=0.18	GT:AD:DP:GQ:PL	1/1:1,109:110:5.99:51,6,0
17	41259556	rs8176124	C	T	1662.92	PASS	AC=2;AF=1.00;AN=2;DB;DP=132;Dels=0.00;FS=0.000;HRun=0;HaplotypeScore=10.5639;MQ=17.37;MQ0=0;QD=12.60	GT:AD:DP:GQ:PL	1/1:5,127:132:99:1696,189,0
17	41262175	rs11651855	T	C	850.47	PASS	AC=2;AF=1.00;AN=2;DB;DP=127;Dels=0.00;FS=0.000;HRun=0;HaplotypeScore=3.3160;MQ=14.81;MQ0=0;QD=6.70	GT:AD:DP:GQ:PL	1/1:0,127:127:87.12:883,87,0
17	41266091	rs35757194	C	CA	1736.05	PASS	AC=2;AF=1.00;AN=2;DB;DP=157;FS=0.000;HRun=13;HaplotypeScore=136.8120;MQ=17.58;MQ0=0;QD=11.06	GT:AD:DP:GQ:PL	1/1:27,129:64:99:1778,192,0
17	41266305	rs1793982	A	C	3501.25	PASS	AC=2;AF=1.00;AN=2;DB;DP=139;Dels=0.00;FS=0.000;HRun=1;HaplotypeScore=12.0302;MQ=35.32;MQ0=0;QD=25.19	GT:AD:DP:GQ:PL	1/1:2,136:139:99:3499,340,0
17	41267518	rs35149296	CA	C	553.77	PASS	AC=2;AF=1.00;AN=2;DB;DP=136;FS=0.000;HRun=15;HaplotypeScore=113.9806;MQ=22.91;MQ0=0;QD=4.07	GT:AD:DP:GQ:PL	1/1:21,114:32:91.63:596,92,0
17	41276049	rs80357438	A	G	124.78	PASS	AC=2;AF=1.00;AN=2;DB;DP=117;Dels=0.01;FS=0.000;HRun=0;HaplotypeScore=8.5921;MQ=11.96;MQ0=0;QD=1.07	GT:AD:DP:GQ:PL	1/1:3,111:116:20.90:158,21,0
17	41280639	rs9892210	A	T	1153.25	PASS	AC=2;AF=1.00;AN=2;DB;DP=125;Dels=0.01;FS=0.000;HRun=0;HaplotypeScore=18.3081;MQ=16.47;MQ0=0;QD=9.23	GT:AD:DP:GQ:PL	1/1:3,121:124:99:1186,147,0
17	55519485	.	C	A	5.06	LowQual	AC=1;AF=0.50;AN=2;DP=1;Dels=0.00;HRun=1;HaplotypeScore=0.0000;MQ=45.00;MQ0=0;QD=5.06	GT:AD:DP:GQ:PL	0/1:0,1:1:1.76:33,3,0
17	55519490	.	C	T	6.39	LowQual	AC=1;AF=0.50;AN=2;DP=1;Dels=0.00;HRun=0;HaplotypeScore=0.0000;MQ=45.00;MQ0=0;QD=6.39	GT:AD:DP:GQ:PL	0/1:0,1:1:1.76:35,3,0
17	55519494	.	T	C	5.06	LowQual	AC=1;AF=0.50;AN=2;DP=1;Dels=0.00;HRun=0;HaplotypeScore=0.0000;MQ=45.00;MQ0=0;QD=5.06	GT:AD:DP:GQ:PL	0/1:0,1:1:1.76:33,3,0
17	55519500	.	C	T	5.06	LowQual	AC=1;AF=0.50;AN=2;DP=1;Dels=0.00;HRun=0;HaplotypeScore=0.0000;MQ=45.00;MQ0=0;QD=5.06	GT:AD:DP:GQ:PL	0/1:0,1:1:1.76:33,3,0
17	63152252	.	A	C	5.06	LowQual	AC=1;AF=0.50;AN=2;DP=1;Dels=0.00;HRun=1;HaplotypeScore=0.0000;MQ=42.00;MQ0=0;QD=5.06	GT:AD:DP:GQ:PL	0/1:0,1:1:1.76:33,3,0
17	66600812	.	T	G	5.72	LowQual	AC=1;AF=0.50;AN=2;DP=1;Dels=0.00;HRun=0;HaplotypeScore=0.0000;MQ=36.00;MQ0=0;QD=5.72	GT:AD:DP:GQ:PL	0/1:0,1:1:1.76:34,3,0
17	80732018	.	C	A	7.78	LowQual	AC=1;AF=0.50;AN=2;DP=1;Dels=0.00;HRun=0;HaplotypeScore=0.0000;MQ=36.00;MQ0=0;QD=7.78	GT:AD:DP:GQ:PL	0/1:0,1:1:1.76:37,3,0
17	80732030	.	T	A	6.39	LowQual	AC=1;AF=0.50;AN=2;DP=1;Dels=0.00;HRun=1;HaplotypeScore=0.0000;MQ=36.00;MQ0=0;QD=6.39	GT:AD:DP:GQ:PL	0/1:0,1:1:1.76:35,3,0
17	80732089	.	T	G	5.06	LowQual	AC=1;AF=0.50;AN=2;DP=1;Dels=0.00;HRun=0;HaplotypeScore=0.0000;MQ=36.00;MQ0=0;QD=5.06	GT:AD:DP:GQ:PL	0/1:0,1:1:1.76:33,3,0
