# Supplementary material for: Considerations for clinical read alignment and mutational profiling using next-generation sequencing
Source: F1000Res. 2012 Sep 20;1:2. Originally published 2012 Jul 16. [Version 2] doi: 10.12688/f1000research.1-2.v2 (PMC3945748; doi:10.12688/f1000research.1-2.v2)
Supplement: Aligner-specific VCF files containing the mutations called for each set of reads in single and paired-end modes — VCF files describing the mutations detected in the sixty-seven groups of BRCA1 reads when testing each alignment program in paired-end and single-end mode. [file f1000research-1-402-s0002.tgz › Bfast_Paired_End_Calls.1.vcf]

##fileformat=VCFv4.1
##FILTER=<ID=LowQual,Description="Low quality">
##FORMAT=<ID=AD,Number=.,Type=Integer,Description="Allelic depths for the ref and alt alleles in the order listed">
##FORMAT=<ID=DP,Number=1,Type=Integer,Description="Read Depth (only filtered reads used for calling)">
##FORMAT=<ID=GQ,Number=1,Type=Float,Description="Genotype Quality">
##FORMAT=<ID=GT,Number=1,Type=String,Description="Genotype">
##FORMAT=<ID=PL,Number=G,Type=Integer,Description="Normalized, Phred-scaled likelihoods for genotypes as defined in the VCF specification">
##INFO=<ID=AC,Number=A,Type=Integer,Description="Allele count in genotypes, for each ALT allele, in the same order as listed">
##INFO=<ID=AF,Number=A,Type=Float,Description="Allele Frequency, for each ALT allele, in the same order as listed">
##INFO=<ID=AN,Number=1,Type=Integer,Description="Total number of alleles in called genotypes">
##INFO=<ID=BaseQRankSum,Number=1,Type=Float,Description="Z-score from Wilcoxon rank sum test of Alt Vs. Ref base qualities">
##INFO=<ID=DB,Number=0,Type=Flag,Description="dbSNP Membership">
##INFO=<ID=DP,Number=1,Type=Integer,Description="Filtered Depth">
##INFO=<ID=DS,Number=0,Type=Flag,Description="Were any of the samples downsampled?">
##INFO=<ID=Dels,Number=1,Type=Float,Description="Fraction of Reads Containing Spanning Deletions">
##INFO=<ID=FS,Number=1,Type=Float,Description="Phred-scaled p-value using Fisher's exact test to detect strand bias">
##INFO=<ID=HRun,Number=1,Type=Integer,Description="Largest Contiguous Homopolymer Run of Variant Allele In Either Direction">
##INFO=<ID=HaplotypeScore,Number=1,Type=Float,Description="Consistency of the site with at most two segregating haplotypes">
##INFO=<ID=InbreedingCoeff,Number=1,Type=Float,Description="Inbreeding coefficient as estimated from the genotype likelihoods per-sample when compared against the Hardy-Weinberg expectation">
##INFO=<ID=MQ,Number=1,Type=Float,Description="RMS Mapping Quality">
##INFO=<ID=MQ0,Number=1,Type=Integer,Description="Total Mapping Quality Zero Reads">
##INFO=<ID=MQRankSum,Number=1,Type=Float,Description="Z-score From Wilcoxon rank sum test of Alt vs. Ref read mapping qualities">
##INFO=<ID=QD,Number=1,Type=Float,Description="Variant Confidence/Quality by Depth">
##INFO=<ID=ReadPosRankSum,Number=1,Type=Float,Description="Z-score from Wilcoxon rank sum test of Alt vs. Ref read position bias">
##UnifiedGenotyper="analysis_type=UnifiedGenotyper input_file=[../Bfast_Default/brca1_1.recalib.bam] sample_metadata=[] read_buffer_size=null phone_home=STANDARD read_filter=[BadCigar] intervals=null excludeIntervals=null reference_sequence=ref_chr17.hg19.fa rodBind=[] rodToIntervalTrackName=null BTI_merge_rule=UNION nonDeterministicRandomSeed=false downsampling_type=null downsample_to_fraction=null downsample_to_coverage=null baq=OFF baqGapOpenPenalty=40.0 performanceLog=null useOriginalQualities=false defaultBaseQualities=-1 validation_strictness=SILENT unsafe=null num_threads=4 interval_merging=ALL read_group_black_list=null processingTracker=null restartProcessingTracker=false processingTrackerStatusFile=null processingTrackerID=-1 allow_intervals_with_unindexed_bam=false disable_experimental_low_memory_sharding=false logging_level=ERROR log_to_file=null help=false genotype_likelihoods_model=BOTH p_nonref_model=EXACT heterozygosity=0.0010 pcr_error_rate=1.0E-4 genotyping_mode=DISCOVERY output_mode=EMIT_VARIANTS_ONLY standard_min_confidence_threshold_for_calling=30.0 standard_min_confidence_threshold_for_emitting=4.0 computeSLOD=false alleles=(RodBinding name= source=UNBOUND) assume_single_sample_reads=null abort_at_too_much_coverage=-1 min_base_quality_score=17 min_mapping_quality_score=20 max_deletion_fraction=0.05 min_indel_count_for_genotyping=5 indel_heterozygosity=1.25E-4 indelGapContinuationPenalty=10.0 indelGapOpenPenalty=45.0 indelHaplotypeSize=80 doContextDependentGapPenalties=true getGapPenaltiesFromData=false indel_recal_file=indel.recal_data.csv indelDebug=false dovit=false GSA_PRODUCTION_ONLY=false exactCalculation=LINEAR_EXPERIMENTAL ignoreSNPAlleles=false output_all_callable_bases=false genotype=false dbsnp=(RodBinding name=dbsnp source=dbsnp_132.hg19.vcf) out=org.broadinstitute.sting.gatk.io.stubs.VCFWriterStub NO_HEADER=org.broadinstitute.sting.gatk.io.stubs.VCFWriterStub sites_only=org.broadinstitute.sting.gatk.io.stubs.VCFWriterStub debug_file=null metrics_file=null annotation=[]"
##contig=<ID=17,length=81195210,assembly=hg19>
##reference=file:///CL_diags/ngs/OmixonPaper/brca1-test-suite/ref_chr17.hg19.fa
#CHROM	POS	ID	REF	ALT	QUAL	FILTER	INFO	FORMAT	DePristo
17	2451350	.	A	T	5.06	LowQual	AC=1;AF=0.50;AN=2;DP=1;Dels=0.00;HRun=0;HaplotypeScore=0.0000;MQ=59.00;MQ0=0;QD=5.06	GT:AD:DP:GQ:PL	0/1:0,1:1:1.76:33,3,0
17	16100462	.	G	T	6.39	LowQual	AC=1;AF=0.50;AN=2;DP=1;Dels=0.00;HRun=1;HaplotypeScore=0.0000;MQ=62.00;MQ0=0;QD=6.39	GT:AD:DP:GQ:PL	0/1:0,1:1:1.76:35,3,0
17	18005730	.	A	T	6.39	LowQual	AC=1;AF=0.50;AN=2;DP=1;Dels=0.00;HRun=1;HaplotypeScore=0.0000;MQ=45.00;MQ0=0;QD=6.39	GT:AD:DP:GQ:PL	0/1:0,1:1:1.76:35,3,0
17	41196309	.	T	TGGGGGGGGGGGGGGGGGGGGGGGGGGGGG	6824.02	PASS	AC=2;AF=1.00;AN=2;DP=42;FS=0.000;HRun=2;HaplotypeScore=591.3576;MQ=30.45;MQ0=0;QD=162.48	GT:AD:DP:GQ:PL	1/1:2,2:30:87.29:6824,87,0
17	41200031	.	A	AC	412.02	PASS	AC=1;AF=0.50;AN=2;BaseQRankSum=1.646;DP=145;FS=6.597;HRun=5;HaplotypeScore=205.7109;MQ=16.44;MQ0=0;MQRankSum=1.576;QD=2.84;ReadPosRankSum=1.507	GT:AD:DP:GQ:PL	0/1:122,23:43:32.37:451,0,32
17	41200036	.	C	G	256.04	PASS	AC=1;AF=0.50;AN=2;BaseQRankSum=-1.413;DP=148;Dels=0.00;FS=0.000;HRun=3;HaplotypeScore=63.2815;MQ=16.50;MQ0=0;MQRankSum=3.851;QD=1.73;ReadPosRankSum=-6.326	GT:AD:DP:GQ:PL	0/1:113,34:148:99:286,0,725
17	41200036	rs34189929	C	CG	1409.52	PASS	AC=2;AF=1.00;AN=2;DB;DP=150;FS=0.000;HRun=3;HaplotypeScore=129.4324;MQ=16.59;MQ0=0;QD=9.40	GT:AD:DP:GQ:PL	1/1:50,99:46:99:1452,113,0
17	41201130	rs55946644	A	G	3782.50	PASS	AC=2;AF=1.00;AN=2;DB;DP=124;Dels=0.00;FS=0.000;HRun=0;HaplotypeScore=5.8605;MQ=41.25;MQ0=0;QD=30.50	GT:AD:DP:GQ:PL	1/1:2,121:124:99:3781,352,0
17	41201198	rs80357284	C	T	3826.52	PASS	AC=2;AF=1.00;AN=2;DB;DP=122;Dels=0.02;FS=0.000;HRun=1;HaplotypeScore=8.4164;MQ=40.56;MQ0=0;QD=31.36	GT:AD:DP:GQ:PL	1/1:1,116:119:99:3826,343,0
17	41209153	rs80358173	C	T	2675.50	PASS	AC=2;AF=1.00;AN=2;DB;DP=134;Dels=0.01;FS=0.000;HRun=1;HaplotypeScore=8.3779;MQ=41.44;MQ0=0;QD=19.97	GT:AD:DP:GQ:PL	1/1:1,131:132:99:2709,244,0
17	41215396	rs80358129	G	T	3800.16	PASS	AC=2;AF=1.00;AN=2;BaseQRankSum=1.706;DB;DP=136;Dels=0.01;FS=0.000;HRun=0;HaplotypeScore=9.3610;MQ=40.89;MQ0=0;MQRankSum=0.925;QD=27.94;ReadPosRankSum=-0.456	GT:AD:DP:GQ:PL	1/1:3,132:135:99:3799,346,0
17	41215756	rs56034136	G	C	4009.24	PASS	AC=2;AF=1.00;AN=2;DB;DP=133;Dels=0.00;FS=0.000;HRun=0;HaplotypeScore=13.3710;MQ=63.84;MQ0=0;QD=30.14	GT:AD:DP:GQ:PL	1/1:2,129:133:99:4008,373,0
17	41216205	rs8176257	G	T	4168.09	PASS	AC=2;AF=1.00;AN=2;DB;DP=135;Dels=0.04;FS=0.000;HRun=1;HaplotypeScore=18.5716;MQ=41.51;MQ0=0;QD=30.87	GT:AD:DP:GQ:PL	1/1:1,129:130:99:4167,367,0
17	41223265	rs80358122	A	T	4036.51	PASS	AC=2;AF=1.00;AN=2;BaseQRankSum=0.658;DB;DP=132;Dels=0.00;FS=3.668;HRun=1;HaplotypeScore=10.5775;MQ=43.61;MQ0=0;MQRankSum=0.013;QD=30.58;ReadPosRankSum=1.705	GT:AD:DP:GQ:PL	1/1:3,128:132:99:4002,331,0
17	41226396	rs80357542	CAG	C	5519.79	PASS	AC=2;AF=1.00;AN=2;DB;DP=135;FS=0.000;HRun=0;HaplotypeScore=471.9741;MQ=41.45;MQ0=0;QD=40.89	GT:AD:DP:GQ:PL	1/1:9,125:128:99:5520,364,0
17	41226499	rs80356885	C	T	4228.94	PASS	AC=2;AF=1.00;AN=2;DB;DP=139;Dels=0.00;FS=0.000;HRun=0;HaplotypeScore=8.9554;MQ=42.19;MQ0=0;QD=30.42	GT:AD:DP:GQ:PL	1/1:2,137:139:99:4228,385,0
17	41228278	rs34399634	A	AG	3207.01	PASS	AC=2;AF=1.00;AN=2;DB;DP=123;FS=0.000;HRun=1;HaplotypeScore=256.7140;MQ=40.01;MQ0=0;QD=26.07	GT:AD:DP:GQ:PL	1/1:41,80:83:99:3249,226,0
17	41228280	.	A	G	613.32	PASS	AC=1;AF=0.50;AN=2;BaseQRankSum=-6.585;DP=120;Dels=0.00;FS=0.000;HRun=1;HaplotypeScore=73.3357;MQ=39.78;MQ0=0;MQRankSum=3.916;QD=5.11;ReadPosRankSum=-5.935	GT:AD:DP:GQ:PL	0/1:86,32:120:99:643,0,1364
17	41228280	.	A	AA	1147.42	PASS	AC=2;AF=1.00;AN=2;BaseQRankSum=1.682;DP=117;FS=3.475;HRun=1;HaplotypeScore=433.8570;MQ=38.55;MQ0=0;MQRankSum=1.381;QD=9.81;ReadPosRankSum=1.682	GT:AD:DP:GQ:PL	1/1:99,18:77:99:1189,177,0
17	41228282	.	G	A	7.88	LowQual	AC=1;AF=0.50;AN=2;BaseQRankSum=-0.359;DP=115;Dels=0.00;HRun=2;HaplotypeScore=72.3378;MQ=38.22;MQ0=0;MQRankSum=1.317;QD=0.07;ReadPosRankSum=-4.521	GT:AD:DP:GQ:PL	0/1:105,8:115:37.10:37,0,1909
17	41228587	rs80357022	T	G	3910.51	PASS	AC=2;AF=1.00;AN=2;DB;DP=128;Dels=0.00;FS=0.000;HRun=0;HaplotypeScore=9.8204;MQ=41.79;MQ0=0;QD=30.55	GT:AD:DP:GQ:PL	1/1:4,123:128:99:3910,355,0
17	41229773	rs8176203	T	C	625.58	PASS	AC=2;AF=1.00;AN=2;DB;DP=120;Dels=0.00;FS=0.000;HRun=0;HaplotypeScore=4.8645;MQ=13.98;MQ0=0;QD=5.21	GT:AD:DP:GQ:PL	1/1:2,118:120:74.89:659,75,0
17	41237251	rs34193078	T	TG	3996.02	PASS	AC=2;AF=1.00;AN=2;DB;DP=155;FS=0.000;HRun=0;HaplotypeScore=232.2131;MQ=31.24;MQ0=0;QD=25.78	GT:AD:DP:GQ:PL	1/1:52,103:87:99:3996,256,0
17	41237252	.	C	G	778.57	PASS	AC=1;AF=0.50;AN=2;BaseQRankSum=-1.790;DP=155;Dels=0.00;FS=4.348;HRun=0;HaplotypeScore=103.2080;MQ=31.24;MQ0=0;MQRankSum=3.304;QD=5.02;ReadPosRankSum=-6.472	GT:AD:DP:GQ:PL	0/1:108,47:155:99:809,0,1475
17	41237252	.	C	CC	1574.52	PASS	AC=2;AF=1.00;AN=2;DP=155;FS=0.000;HRun=1;HaplotypeScore=470.6610;MQ=31.16;MQ0=0;QD=10.16	GT:AD:DP:GQ:PL	1/1:114,41:87:99:1617,242,0
17	41243899	.	A	AT	4052.79	PASS	AC=2;AF=1.00;AN=2;DP=158;FS=0.000;HRun=1;HaplotypeScore=337.9684;MQ=32.50;MQ0=0;QD=25.65	GT:AD:DP:GQ:PL	1/1:40,116:100:99:4053,274,0
17	41243901	.	A	T	590.04	PASS	AC=1;AF=0.50;AN=2;BaseQRankSum=0.040;DP=159;Dels=0.00;FS=16.618;HRun=1;HaplotypeScore=105.6457;MQ=32.59;MQ0=0;MQRankSum=4.147;QD=3.71;ReadPosRankSum=-5.791	GT:AD:DP:GQ:PL	0/1:130,28:159:99:620,0,1931
17	41243901	.	A	AA	1304.13	PASS	AC=2;AF=1.00;AN=2;BaseQRankSum=2.051;DP=157;FS=8.948;HRun=1;HaplotypeScore=592.6869;MQ=32.48;MQ0=0;MQRankSum=0.290;QD=8.31;ReadPosRankSum=3.362	GT:AD:DP:GQ:PL	1/1:130,27:99:99:1346,164,0
17	41244405	rs80356899	C	A	4156.55	PASS	AC=2;AF=1.00;AN=2;DB;DP=150;Dels=0.01;FS=0.000;HRun=2;HaplotypeScore=12.1882;MQ=38.24;MQ0=0;QD=27.71	GT:AD:DP:GQ:PL	1/1:1,144:148:99:4126,373,0
17	41244436	rs80357161	C	A	3822.05	PASS	AC=2;AF=1.00;AN=2;DB;DP=137;Dels=0.00;FS=0.000;HRun=0;HaplotypeScore=3.5631;MQ=38.84;MQ0=0;QD=27.90	GT:AD:DP:GQ:PL	1/1:2,135:137:99:3821,352,0
17	41244524	.	CATTG	C	1251.52	PASS	AC=2;AF=1.00;AN=2;BaseQRankSum=3.705;DP=114;FS=1.743;HRun=0;HaplotypeScore=543.4958;MQ=30.81;MQ0=0;MQRankSum=-2.717;QD=10.98;ReadPosRankSum=3.731	GT:AD:DP:GQ:PL	1/1:91,21:63:7.07:1292,7,0
17	41244526	rs80357749	TTGAA	T	2936.73	PASS	AC=2;AF=1.00;AN=2;DB;DP=110;FS=0.000;HRun=0;HaplotypeScore=370.1880;MQ=30.29;MQ0=0;QD=26.70	GT:AD:DP:GQ:PL	1/1:31,79:59:99:2979,157,0
17	41244582	rs4986848	A	G	2855.31	PASS	AC=2;AF=1.00;AN=2;DB;DP=131;Dels=0.00;FS=0.000;HRun=0;HaplotypeScore=6.0139;MQ=34.39;MQ0=0;QD=21.80	GT:AD:DP:GQ:PL	1/1:1,129:131:99:2888,268,0
17	41244775	.	TATTA	T	1177.61	PASS	AC=2;AF=1.00;AN=2;BaseQRankSum=2.120;DP=126;FS=0.000;HRun=0;HaplotypeScore=397.6657;MQ=24.70;MQ0=0;MQRankSum=0.523;QD=9.35;ReadPosRankSum=1.955	GT:AD:DP:GQ:PL	1/1:68,56:48:79.38:1220,79,0
17	41244777	rs80357661	TTAAC	T	2595.90	PASS	AC=2;AF=1.00;AN=2;DB;DP=125;FS=0.000;HRun=0;HaplotypeScore=268.8014;MQ=24.92;MQ0=0;QD=20.77	GT:AD:DP:GQ:PL	1/1:77,47:48:99:2638,138,0
17	41244780	rs80357822	ACTGT	A	77.75	PASS	AC=2;AF=1.00;AN=2;BaseQRankSum=1.648;DB;DP=127;FS=0.000;HRun=0;HaplotypeScore=526.3846;MQ=25.14;MQ0=0;MQRankSum=-0.322;QD=0.61;ReadPosRankSum=2.557	GT:AD:DP:GQ:PL	1/1:116,9:48:10.38:119,10,0
17	41244964	rs80356927	T	C	2887.67	PASS	AC=2;AF=1.00;AN=2;DB;DP=140;Dels=0.01;FS=0.000;HRun=0;HaplotypeScore=8.2602;MQ=35.50;MQ0=0;QD=20.63	GT:AD:DP:GQ:PL	1/1:3,134:139:99:2921,297,0
17	41245032	rs80357607	TG	T	3121.18	PASS	AC=2;AF=1.00;AN=2;BaseQRankSum=-1.732;DB;DP=151;FS=3.063;HRun=2;HaplotypeScore=513.0136;MQ=30.20;MQ0=0;MQRankSum=0.522;QD=20.67;ReadPosRankSum=1.690	GT:AD:DP:GQ:PL	1/1:33,117:84:99:3163,243,0
17	41245034	.	G	T	548.58	PASS	AC=1;AF=0.50;AN=2;BaseQRankSum=1.680;DP=151;Dels=0.00;FS=0.906;HRun=2;HaplotypeScore=96.5212;MQ=30.20;MQ0=0;MQRankSum=3.501;QD=3.63;ReadPosRankSum=-5.957	GT:AD:DP:GQ:PL	0/1:120,31:151:99:579,0,1499
17	41245034	rs80357863	GT	G	701.53	PASS	AC=2;AF=1.00;AN=2;BaseQRankSum=0.851;DB;DP=154;FS=0.000;HRun=2;HaplotypeScore=765.7151;MQ=30.50;MQ0=0;MQRankSum=-0.620;QD=4.56;ReadPosRankSum=3.350	GT:AD:DP:GQ:PL	1/1:126,27:87:99:744,125,0
17	41245095	.	CA	C	595.87	PASS	AC=2;AF=1.00;AN=2;BaseQRankSum=-1.717;DP=135;FS=6.193;HRun=2;HaplotypeScore=652.2005;MQ=31.12;MQ0=0;MQRankSum=1.960;QD=4.41;ReadPosRankSum=2.204	GT:AD:DP:GQ:PL	1/1:109,26:79:99:638,111,0
17	41245097	rs80357679	AC	A	2761.13	PASS	AC=2;AF=1.00;AN=2;DB;DP=132;FS=0.000;HRun=2;HaplotypeScore=424.6891;MQ=30.84;MQ0=0;QD=20.92	GT:AD:DP:GQ:PL	1/1:31,101:76:99:2803,217,0
17	41245900	rs56012641	T	G	4349.72	PASS	AC=2;AF=1.00;AN=2;DB;DP=141;Dels=0.00;FS=0.000;HRun=0;HaplotypeScore=5.2946;MQ=44.85;MQ0=0;QD=30.85	GT:AD:DP:GQ:PL	1/1:2,139:141:99:4349,397,0
17	41245996	rs80357630	TA	T	3805.81	PASS	AC=2;AF=1.00;AN=2;DB;DP=112;FS=0.000;HRun=4;HaplotypeScore=352.2867;MQ=62.21;MQ0=0;QD=33.98	GT:AD:DP:GQ:PL	1/1:6,105:112:99:3806,319,0
17	41252687	rs12941007	A	G	62.21	PASS	AC=2;AF=1.00;AN=2;DB;DP=116;Dels=0.00;FS=0.000;HRun=0;HaplotypeScore=4.6515;MQ=9.15;MQ0=0;QD=0.54	GT:AD:DP:GQ:PL	1/1:1,114:116:11.96:95,12,0
17	41252697	rs10445302	T	A	86.65	PASS	AC=2;AF=1.00;AN=2;BaseQRankSum=1.637;DB;DP=116;Dels=0.03;FS=0.000;HRun=2;HaplotypeScore=5.5782;MQ=9.27;MQ0=0;MQRankSum=-0.842;QD=0.75;ReadPosRankSum=-1.287	GT:AD:DP:GQ:PL	1/1:2,109:113:14.96:119,15,0
17	41260789	rs71361503	T	TG	294.15	PASS	AC=2;AF=1.00;AN=2;DB;DP=144;FS=0.000;HRun=3;HaplotypeScore=20.5059;MQ=11.79;MQ0=0;QD=2.04	GT:AD:DP:GQ:PL	1/1:63,81:8:24.08:336,24,0
17	41263566	rs8176117	T	C	356.76	PASS	AC=2;AF=1.00;AN=2;BaseQRankSum=1.707;DB;DP=137;Dels=0.00;FS=0.000;HRun=0;HaplotypeScore=8.7140;MQ=11.58;MQ0=0;MQRankSum=-1.325;QD=2.60;ReadPosRankSum=-1.579	GT:AD:DP:GQ:PL	1/1:2,135:137:47.88:390,48,0
17	41266038	rs113808892	G	GC	388.98	PASS	AC=2;AF=1.00;AN=2;DB;DP=140;FS=0.000;HRun=2;HaplotypeScore=26.7024;MQ=12.00;MQ0=0;QD=2.78	GT:AD:DP:GQ:PL	1/1:11,127:13:30.10:431,30,0
17	41271293	rs72144555	GA	G	885.69	PASS	AC=2;AF=1.00;AN=2;BaseQRankSum=-1.733;DB;DP=152;FS=0.000;HRun=12;HaplotypeScore=140.6259;MQ=16.87;MQ0=0;MQRankSum=-0.330;QD=5.83;ReadPosRankSum=1.485	GT:AD:DP:GQ:PL	1/1:126,26:49:99:928,118,0
17	41271305	.	A	G	775.38	PASS	AC=1;AF=0.50;AN=2;BaseQRankSum=-4.179;DP=162;Dels=0.00;FS=1.628;HRun=1;HaplotypeScore=87.4694;MQ=16.66;MQ0=0;MQRankSum=3.331;QD=4.79;ReadPosRankSum=5.378	GT:AD:DP:GQ:PL	0/1:80,82:162:99:805,0,311
17	41271306	rs111489251	G	A	778.68	PASS	AC=1;AF=0.50;AN=2;BaseQRankSum=6.203;DB;DP=164;Dels=0.00;FS=0.000;HRun=12;HaplotypeScore=89.2246;MQ=16.66;MQ0=0;MQRankSum=3.399;QD=4.75;ReadPosRankSum=4.896	GT:AD:DP:GQ:PL	0/1:82,82:164:99:809,0,359
17	41276032	rs80358128	A	C	102.17	PASS	AC=2;AF=1.00;AN=2;DB;DP=115;Dels=0.02;FS=0.000;HRun=2;HaplotypeScore=14.9547;MQ=11.97;MQ0=0;QD=0.89	GT:AD:DP:GQ:PL	1/1:3,108:113:17.92:135,18,0
17	41309752	rs34120358	G	T	275.27	PASS	AC=2;AF=1.00;AN=2;DB;DP=143;Dels=0.00;FS=0.000;HRun=0;HaplotypeScore=6.2038;MQ=10.86;MQ0=0;QD=1.92	GT:AD:DP:GQ:PL	1/1:3,140:143:35.91:308,36,0
17	59053904	.	T	A	6.39	LowQual	AC=1;AF=0.50;AN=2;DP=2;Dels=0.00;HRun=1;HaplotypeScore=0.0000;MQ=31.85;MQ0=0;QD=3.20	GT:AD:DP:GQ:PL	0/1:0,2:2:1.76:35,3,0
17	64266037	.	C	T	5.06	LowQual	AC=1;AF=0.50;AN=2;DP=1;Dels=0.00;HRun=0;HaplotypeScore=0.0000;MQ=60.00;MQ0=0;QD=5.06	GT:AD:DP:GQ:PL	0/1:0,1:1:1.76:33,3,0
17	76352180	.	C	T	5.06	LowQual	AC=1;AF=0.50;AN=2;DP=1;Dels=0.00;HRun=1;HaplotypeScore=0.0000;MQ=34.00;MQ0=0;QD=5.06	GT:AD:DP:GQ:PL	0/1:0,1:1:1.76:33,3,0
17	76352196	.	G	C	5.06	LowQual	AC=1;AF=0.50;AN=2;DP=1;Dels=0.00;HRun=1;HaplotypeScore=0.0000;MQ=34.00;MQ0=0;QD=5.06	GT:AD:DP:GQ:PL	0/1:0,1:1:1.76:33,3,0
17	80651777	.	A	G	5.72	LowQual	AC=1;AF=0.50;AN=2;DP=1;Dels=0.00;HRun=1;HaplotypeScore=0.0000;MQ=37.00;MQ0=0;QD=5.72	GT:AD:DP:GQ:PL	0/1:0,1:1:1.76:34,3,0
