# Supplementary material for: Considerations for clinical read alignment and mutational profiling using next-generation sequencing
Source: F1000Res. 2012 Sep 20;1:2. Originally published 2012 Jul 16. [Version 2] doi: 10.12688/f1000research.1-2.v2 (PMC3945748; doi:10.12688/f1000research.1-2.v2)
Supplement: Aligner-specific VCF files containing the mutations called for each set of reads in single and paired-end modes — VCF files describing the mutations detected in the sixty-seven groups of BRCA1 reads when testing each alignment program in paired-end and single-end mode. [file f1000research-1-402-s0002.tgz › Bfast_Paired_End_Calls.4.vcf]

##fileformat=VCFv4.1
##FILTER=<ID=LowQual,Description="Low quality">
##FORMAT=<ID=AD,Number=.,Type=Integer,Description="Allelic depths for the ref and alt alleles in the order listed">
##FORMAT=<ID=DP,Number=1,Type=Integer,Description="Read Depth (only filtered reads used for calling)">
##FORMAT=<ID=GQ,Number=1,Type=Float,Description="Genotype Quality">
##FORMAT=<ID=GT,Number=1,Type=String,Description="Genotype">
##FORMAT=<ID=PL,Number=G,Type=Integer,Description="Normalized, Phred-scaled likelihoods for genotypes as defined in the VCF specification">
##INFO=<ID=AC,Number=A,Type=Integer,Description="Allele count in genotypes, for each ALT allele, in the same order as listed">
##INFO=<ID=AF,Number=A,Type=Float,Description="Allele Frequency, for each ALT allele, in the same order as listed">
##INFO=<ID=AN,Number=1,Type=Integer,Description="Total number of alleles in called genotypes">
##INFO=<ID=BaseQRankSum,Number=1,Type=Float,Description="Z-score from Wilcoxon rank sum test of Alt Vs. Ref base qualities">
##INFO=<ID=DB,Number=0,Type=Flag,Description="dbSNP Membership">
##INFO=<ID=DP,Number=1,Type=Integer,Description="Filtered Depth">
##INFO=<ID=DS,Number=0,Type=Flag,Description="Were any of the samples downsampled?">
##INFO=<ID=Dels,Number=1,Type=Float,Description="Fraction of Reads Containing Spanning Deletions">
##INFO=<ID=FS,Number=1,Type=Float,Description="Phred-scaled p-value using Fisher's exact test to detect strand bias">
##INFO=<ID=HRun,Number=1,Type=Integer,Description="Largest Contiguous Homopolymer Run of Variant Allele In Either Direction">
##INFO=<ID=HaplotypeScore,Number=1,Type=Float,Description="Consistency of the site with at most two segregating haplotypes">
##INFO=<ID=InbreedingCoeff,Number=1,Type=Float,Description="Inbreeding coefficient as estimated from the genotype likelihoods per-sample when compared against the Hardy-Weinberg expectation">
##INFO=<ID=MQ,Number=1,Type=Float,Description="RMS Mapping Quality">
##INFO=<ID=MQ0,Number=1,Type=Integer,Description="Total Mapping Quality Zero Reads">
##INFO=<ID=MQRankSum,Number=1,Type=Float,Description="Z-score From Wilcoxon rank sum test of Alt vs. Ref read mapping qualities">
##INFO=<ID=QD,Number=1,Type=Float,Description="Variant Confidence/Quality by Depth">
##INFO=<ID=ReadPosRankSum,Number=1,Type=Float,Description="Z-score from Wilcoxon rank sum test of Alt vs. Ref read position bias">
##UnifiedGenotyper="analysis_type=UnifiedGenotyper input_file=[../Bfast_Default/brca1_4.recalib.bam] sample_metadata=[] read_buffer_size=null phone_home=STANDARD read_filter=[BadCigar] intervals=null excludeIntervals=null reference_sequence=ref_chr17.hg19.fa rodBind=[] rodToIntervalTrackName=null BTI_merge_rule=UNION nonDeterministicRandomSeed=false downsampling_type=null downsample_to_fraction=null downsample_to_coverage=null baq=OFF baqGapOpenPenalty=40.0 performanceLog=null useOriginalQualities=false defaultBaseQualities=-1 validation_strictness=SILENT unsafe=null num_threads=4 interval_merging=ALL read_group_black_list=null processingTracker=null restartProcessingTracker=false processingTrackerStatusFile=null processingTrackerID=-1 allow_intervals_with_unindexed_bam=false disable_experimental_low_memory_sharding=false logging_level=ERROR log_to_file=null help=false genotype_likelihoods_model=BOTH p_nonref_model=EXACT heterozygosity=0.0010 pcr_error_rate=1.0E-4 genotyping_mode=DISCOVERY output_mode=EMIT_VARIANTS_ONLY standard_min_confidence_threshold_for_calling=30.0 standard_min_confidence_threshold_for_emitting=4.0 computeSLOD=false alleles=(RodBinding name= source=UNBOUND) assume_single_sample_reads=null abort_at_too_much_coverage=-1 min_base_quality_score=17 min_mapping_quality_score=20 max_deletion_fraction=0.05 min_indel_count_for_genotyping=5 indel_heterozygosity=1.25E-4 indelGapContinuationPenalty=10.0 indelGapOpenPenalty=45.0 indelHaplotypeSize=80 doContextDependentGapPenalties=true getGapPenaltiesFromData=false indel_recal_file=indel.recal_data.csv indelDebug=false dovit=false GSA_PRODUCTION_ONLY=false exactCalculation=LINEAR_EXPERIMENTAL ignoreSNPAlleles=false output_all_callable_bases=false genotype=false dbsnp=(RodBinding name=dbsnp source=dbsnp_132.hg19.vcf) out=org.broadinstitute.sting.gatk.io.stubs.VCFWriterStub NO_HEADER=org.broadinstitute.sting.gatk.io.stubs.VCFWriterStub sites_only=org.broadinstitute.sting.gatk.io.stubs.VCFWriterStub debug_file=null metrics_file=null annotation=[]"
##contig=<ID=17,length=81195210,assembly=hg19>
##reference=file:///CL_diags/ngs/OmixonPaper/brca1-test-suite/ref_chr17.hg19.fa
#CHROM	POS	ID	REF	ALT	QUAL	FILTER	INFO	FORMAT	DePristo
17	16100462	.	G	T	7.08	LowQual	AC=1;AF=0.50;AN=2;DP=1;Dels=0.00;HRun=1;HaplotypeScore=0.0000;MQ=62.00;MQ0=0;QD=7.08	GT:AD:DP:GQ:PL	0/1:0,1:1:1.76:36,3,0
17	19588974	.	G	T	5.72	LowQual	AC=1;AF=0.50;AN=2;DP=2;Dels=0.00;HRun=0;HaplotypeScore=0.0000;MQ=43.89;MQ0=0;QD=2.86	GT:AD:DP:GQ:PL	0/1:0,2:2:1.76:34,3,0
17	19589026	.	G	T	5.72	LowQual	AC=1;AF=0.50;AN=2;DP=1;Dels=0.00;HRun=1;HaplotypeScore=0.0000;MQ=62.00;MQ0=0;QD=5.72	GT:AD:DP:GQ:PL	0/1:0,1:1:1.76:34,3,0
17	41196309	.	T	G	5.06	LowQual	AC=1;AF=0.50;AN=2;DP=1;Dels=0.00;HRun=2;HaplotypeScore=0.0000;MQ=43.00;MQ0=0;QD=5.06	GT:AD:DP:GQ:PL	0/1:0,1:1:1.76:33,3,0
17	41196309	.	T	TGGGGGGGGGGGGGGGGGGGGGGGGGGGGG	6823.64	PASS	AC=2;AF=1.00;AN=2;DP=42;FS=0.000;HRun=2;HaplotypeScore=591.2637;MQ=30.45;MQ0=0;QD=162.47	GT:AD:DP:GQ:PL	1/1:2,2:30:87.29:6824,87,0
17	41201181	rs80357069	C	A	3502.12	PASS	AC=2;AF=1.00;AN=2;DB;DP=116;Dels=0.02;FS=0.000;HRun=1;HaplotypeScore=15.7796;MQ=41.50;MQ0=0;QD=30.19	GT:AD:DP:GQ:PL	1/1:6,108:114:99:3501,316,0
17	41203098	.	AG	A	396.56	PASS	AC=2;AF=1.00;AN=2;BaseQRankSum=2.121;DP=148;FS=4.525;HRun=3;HaplotypeScore=429.2457;MQ=37.27;MQ0=0;MQRankSum=0.388;QD=2.68;ReadPosRankSum=2.942	GT:AD:DP:GQ:PL	1/1:123,23:76:36.23:439,36,0
17	41203101	rs80357581	GC	G	2406.11	PASS	AC=2;AF=1.00;AN=2;DB;DP=145;FS=0.000;HRun=3;HaplotypeScore=216.9397;MQ=36.89;MQ0=0;QD=16.59	GT:AD:DP:GQ:PL	1/1:30,114:73:99:2448,202,0
17	41209068	rs80358150	C	T	3455.11	PASS	AC=2;AF=1.00;AN=2;BaseQRankSum=-0.947;DB;DP=130;Dels=0.00;FS=0.000;HRun=0;HaplotypeScore=9.4678;MQ=48.07;MQ0=0;MQRankSum=-1.516;QD=26.58;ReadPosRankSum=1.434	GT:AD:DP:GQ:PL	1/1:3,127:130:99:3420,284,0
17	41216205	rs8176257	G	T	4196.26	PASS	AC=2;AF=1.00;AN=2;DB;DP=133;Dels=0.04;FS=0.000;HRun=1;HaplotypeScore=19.4569;MQ=41.72;MQ0=0;QD=31.55	GT:AD:DP:GQ:PL	1/1:0,128:128:99:4196,367,0
17	41223120	rs80357439	T	C	4047.30	PASS	AC=2;AF=1.00;AN=2;DB;DP=150;Dels=0.00;FS=0.000;HRun=0;HaplotypeScore=3.4302;MQ=46.18;MQ0=0;QD=26.98	GT:AD:DP:GQ:PL	1/1:0,150:150:99:4045,412,0
17	41223538	rs74418374	G	T	3020.03	PASS	AC=2;AF=1.00;AN=2;DB;DP=120;Dels=0.01;FS=0.000;HRun=0;HaplotypeScore=19.9292;MQ=38.76;MQ0=0;QD=25.17	GT:AD:DP:GQ:PL	1/1:0,118:119:99:3053,283,0
17	41228042	rs56295923	G	A	3490.48	PASS	AC=2;AF=1.00;AN=2;DB;DP=141;Dels=0.01;FS=0.000;HRun=0;HaplotypeScore=30.6449;MQ=26.14;MQ0=0;QD=24.76	GT:AD:DP:GQ:PL	1/1:0,139:139:99:3489,331,0
17	41242960	rs80358076	C	A	4486.69	PASS	AC=2;AF=1.00;AN=2;DB;DP=144;Dels=0.01;FS=0.000;HRun=1;HaplotypeScore=9.8637;MQ=49.95;MQ0=0;QD=31.16	GT:AD:DP:GQ:PL	1/1:2,139:142:99:4486,400,0
17	41243505	rs80357727	CCT	C	2834.48	PASS	AC=2;AF=1.00;AN=2;BaseQRankSum=-1.732;DB;DP=121;FS=3.411;HRun=0;HaplotypeScore=299.2377;MQ=32.85;MQ0=0;MQRankSum=-0.102;QD=23.43;ReadPosRankSum=1.681	GT:AD:DP:GQ:PL	1/1:33,88:72:99:2877,192,0
17	41243508	rs80357210	C	T	542.81	PASS	AC=1;AF=0.50;AN=2;BaseQRankSum=5.066;DB;DP=120;Dels=0.03;FS=0.000;HRun=3;HaplotypeScore=93.5769;MQ=32.76;MQ0=0;MQRankSum=3.800;QD=4.52;ReadPosRankSum=-5.905	GT:AD:DP:GQ:PL	0/1:94,23:117:99:573,0,1236
17	41243508	.	CTT	C	714.01	PASS	AC=2;AF=1.00;AN=2;BaseQRankSum=2.598;DP=123;FS=1.798;HRun=3;HaplotypeScore=509.6259;MQ=32.93;MQ0=0;MQRankSum=-0.458;QD=5.80;ReadPosRankSum=4.004	GT:AD:DP:GQ:PL	1/1:102,21:74:66.33:756,66,0
17	41243615	rs80357504	GT	G	4288.65	PASS	AC=2;AF=1.00;AN=2;DB;DP=147;FS=0.000;HRun=3;HaplotypeScore=377.2998;MQ=38.82;MQ0=0;QD=29.17	GT:AD:DP:GQ:PL	1/1:8,139:124:99:4289,349,0
17	41243725	rs80357280	T	C	4329.01	PASS	AC=2;AF=1.00;AN=2;DB;DP=152;Dels=0.00;FS=0.000;HRun=0;HaplotypeScore=3.7033;MQ=40.44;MQ0=0;QD=28.48	GT:AD:DP:GQ:PL	1/1:1,151:152:99:4328,400,0
17	41243834	rs80357552	AGGTATATT	A	6857.56	PASS	AC=2;AF=1.00;AN=2;DB;DP=128;FS=0.000;HRun=0;HaplotypeScore=747.4012;MQ=32.68;MQ0=0;QD=53.57	GT:AD:DP:GQ:PL	1/1:33,93:83:99:6858,244,0
17	41243836	.	GTATATTGT	G	4574.64	PASS	AC=2;AF=1.00;AN=2;DP=126;FS=0.000;HRun=0;HaplotypeScore=961.9947;MQ=32.59;MQ0=0;QD=36.31	GT:AD:DP:GQ:PL	1/1:110,16:81:99:4575,235,0
17	41243837	rs80357564	TA	T	744.54	PASS	AC=2;AF=1.00;AN=2;DB;DP=123;FS=0.000;HRun=1;HaplotypeScore=1007.0929;MQ=32.33;MQ0=0;QD=6.05	GT:AD:DP:GQ:PL	1/1:113,9:78:99:787,181,0
17	41244194	rs80357334	C	A	2415.82	PASS	AC=2;AF=1.00;AN=2;DB;DP=160;Dels=0.00;FS=0.000;HRun=0;HaplotypeScore=8.8520;MQ=30.31;MQ0=0;QD=15.10	GT:AD:DP:GQ:PL	1/1:5,153:160:99:2449,226,0
17	41244215	.	TTGC	T	1697.31	PASS	AC=2;AF=1.00;AN=2;BaseQRankSum=1.845;DP=167;FS=7.007;HRun=0;HaplotypeScore=665.9925;MQ=30.00;MQ0=0;MQRankSum=-0.309;QD=10.16;ReadPosRankSum=4.299	GT:AD:DP:GQ:PL	1/1:85,81:81:72.31:1739,72,0
17	41244222	.	T	A	422.85	PASS	AC=1;AF=0.50;AN=2;BaseQRankSum=-5.448;DP=160;Dels=0.00;FS=5.162;HRun=0;HaplotypeScore=224.1603;MQ=29.42;MQ0=0;MQRankSum=4.745;QD=2.64;ReadPosRankSum=-6.227	GT:AD:DP:GQ:PL	0/1:134,23:160:99:453,0,1562
17	41244821	rs80357614	AT	A	4988.94	PASS	AC=2;AF=1.00;AN=2;BaseQRankSum=-1.732;DB;DP=149;FS=0.000;HRun=4;HaplotypeScore=449.1896;MQ=42.15;MQ0=0;MQRankSum=1.708;QD=33.48;ReadPosRankSum=1.708	GT:AD:DP:GQ:PL	1/1:4,145:144:99:4989,417,0
17	41245332	.	T	TAG	8559.27	PASS	AC=2;AF=1.00;AN=2;DP=152;FS=0.000;HRun=0;HaplotypeScore=430.5490;MQ=44.95;MQ0=0;QD=56.31	GT:AD:DP:GQ:PL	1/1:5,146:146:99:8559,424,0
17	41245473	rs80357554	TG	T	5127.87	PASS	AC=2;AF=1.00;AN=2;BaseQRankSum=-1.732;DB;DP=150;FS=0.000;HRun=1;HaplotypeScore=405.7485;MQ=40.88;MQ0=0;MQRankSum=1.067;QD=34.19;ReadPosRankSum=1.704	GT:AD:DP:GQ:PL	1/1:7,142:127:99:5128,369,0
17	41245621	rs80357105	T	C	4373.55	PASS	AC=2;AF=1.00;AN=2;DB;DP=152;Dels=0.02;FS=0.000;HRun=1;HaplotypeScore=14.3365;MQ=42.99;MQ0=0;QD=28.77	GT:AD:DP:GQ:PL	1/1:2,146:149:99:4372,397,0
17	41245697	.	GGTA	G	726.80	PASS	AC=1;AF=0.50;AN=2;BaseQRankSum=2.950;DP=130;FS=0.000;HRun=0;HaplotypeScore=482.5641;MQ=33.72;MQ0=0;MQRankSum=-0.380;QD=5.59;ReadPosRankSum=4.031	GT:AD:DP:GQ:PL	0/1:69,61:54:43.84:766,0,44
17	41245699	rs80358329	TAGA	T	2319.35	PASS	AC=2;AF=1.00;AN=2;BaseQRankSum=-1.594;DB;DP=131;FS=0.000;HRun=0;HaplotypeScore=371.5280;MQ=33.51;MQ0=0;MQRankSum=-0.693;QD=17.70;ReadPosRankSum=1.663	GT:AD:DP:GQ:PL	1/1:85,44:55:99:2361,132,0
17	41245703	.	A	C	258.49	PASS	AC=1;AF=0.50;AN=2;BaseQRankSum=-1.754;DP=132;Dels=0.00;FS=1.201;HRun=0;HaplotypeScore=252.0206;MQ=33.53;MQ0=0;MQRankSum=4.022;QD=1.96;ReadPosRankSum=-3.286	GT:AD:DP:GQ:PL	0/1:118,14:132:99:288,0,1189
17	41245704	.	G	T	217.78	PASS	AC=1;AF=0.50;AN=2;BaseQRankSum=3.458;DP=130;Dels=0.00;FS=0.000;HRun=0;HaplotypeScore=252.9871;MQ=33.13;MQ0=0;MQRankSum=3.718;QD=1.68;ReadPosRankSum=-2.761	GT:AD:DP:GQ:PL	0/1:118,12:130:99:248,0,1197
17	41245705	.	A	T	142.16	PASS	AC=1;AF=0.50;AN=2;BaseQRankSum=2.301;DP=134;Dels=0.00;FS=0.000;HRun=0;HaplotypeScore=253.6522;MQ=33.28;MQ0=0;MQRankSum=3.298;QD=1.06;ReadPosRankSum=-2.319	GT:AD:DP:GQ:PL	0/1:122,10:134:99:172,0,1326
17	41245707	.	T	C	180.51	PASS	AC=1;AF=0.50;AN=2;BaseQRankSum=-4.221;DP=135;Dels=0.00;FS=0.000;HRun=1;HaplotypeScore=279.7479;MQ=33.66;MQ0=0;MQRankSum=3.593;QD=1.34;ReadPosRankSum=-2.768	GT:AD:DP:GQ:PL	0/1:122,13:135:99:211,0,1369
17	41245748	rs80357452	G	C	2672.35	PASS	AC=2;AF=1.00;AN=2;DB;DP=123;Dels=0.00;FS=0.000;HRun=0;HaplotypeScore=8.6100;MQ=40.32;MQ0=0;QD=21.73	GT:AD:DP:GQ:PL	1/1:2,121:123:99:2705,250,0
17	41245872	rs80356980	C	A	3402.28	PASS	AC=2;AF=1.00;AN=2;DB;DP=146;Dels=0.00;FS=0.000;HRun=1;HaplotypeScore=6.8483;MQ=49.01;MQ0=0;QD=23.30	GT:AD:DP:GQ:PL	1/1:2,143:146:99:3402,301,0
17	41246029	rs80357947	TC	T	2634.08	PASS	AC=2;AF=1.00;AN=2;BaseQRankSum=-1.590;DB;DP=120;FS=3.318;HRun=2;HaplotypeScore=239.3726;MQ=37.47;MQ0=0;MQRankSum=1.637;QD=21.95;ReadPosRankSum=1.685	GT:AD:DP:GQ:PL	1/1:28,91:74:99:2676,212,0
17	41246031	.	C	T	576.71	PASS	AC=1;AF=0.50;AN=2;BaseQRankSum=2.634;DP=121;Dels=0.00;FS=3.410;HRun=4;HaplotypeScore=28.8487;MQ=37.54;MQ0=0;MQRankSum=1.969;QD=4.77;ReadPosRankSum=-5.143	GT:AD:DP:GQ:PL	0/1:94,25:121:99:607,0,1311
17	41246031	.	CT	C	512.69	PASS	AC=2;AF=1.00;AN=2;BaseQRankSum=2.440;DP=122;FS=0.000;HRun=4;HaplotypeScore=446.5055;MQ=38.10;MQ0=0;MQRankSum=-1.186;QD=4.20;ReadPosRankSum=3.694	GT:AD:DP:GQ:PL	1/1:100,21:77:54.31:555,54,0
17	41246334	rs80357481	G	T	3440.12	PASS	AC=2;AF=1.00;AN=2;BaseQRankSum=0.449;DB;DP=116;Dels=0.03;FS=0.000;HRun=3;HaplotypeScore=16.0425;MQ=41.26;MQ0=0;MQRankSum=1.572;QD=29.66;ReadPosRankSum=1.700	GT:AD:DP:GQ:PL	1/1:3,108:112:99:3417,290,0
17	41246862	rs80357824	GA	G	2779.71	PASS	AC=2;AF=1.00;AN=2;DB;DP=131;FS=0.000;HRun=4;HaplotypeScore=287.6700;MQ=34.56;MQ0=0;QD=21.22	GT:AD:DP:GQ:PL	1/1:35,96:88:99:2822,238,0
17	41246866	.	A	T	424.19	PASS	AC=1;AF=0.50;AN=2;BaseQRankSum=-2.640;DP=128;Dels=0.00;FS=0.950;HRun=2;HaplotypeScore=28.7343;MQ=34.23;MQ0=0;MQRankSum=1.623;QD=3.31;ReadPosRankSum=-6.165	GT:AD:DP:GQ:PL	0/1:101,27:128:99:454,0,1710
17	41246866	.	AT	A	330.89	PASS	AC=2;AF=1.00;AN=2;BaseQRankSum=3.819;DP=132;FS=0.000;HRun=2;HaplotypeScore=512.5964;MQ=34.56;MQ0=0;MQRankSum=-0.027;QD=2.51;ReadPosRankSum=4.051	GT:AD:DP:GQ:PL	1/1:106,25:88:29.39:373,29,0
17	41247598	.	C	CA	417.11	PASS	AC=2;AF=1.00;AN=2;DP=129;FS=0.000;HRun=9;HaplotypeScore=159.9823;MQ=18.05;MQ0=0;QD=3.23	GT:AD:DP:GQ:PL	1/1:67,62:32:88.63:459,89,0
17	41247603	.	A	C	1075.81	PASS	AC=2;AF=1.00;AN=2;BaseQRankSum=-4.993;DP=132;Dels=0.00;FS=0.000;HRun=0;HaplotypeScore=91.3822;MQ=18.56;MQ0=0;MQRankSum=6.764;QD=8.15;ReadPosRankSum=1.792	GT:AD:DP:GQ:PL	1/1:63,69:132:87.83:1109,88,0
17	41252697	rs10445302	T	A	19.18	LowQual	AC=2;AF=1.00;AN=2;DB;DP=114;Dels=0.02;HRun=2;HaplotypeScore=3.9864;MQ=8.47;MQ0=0;QD=0.17	GT:AD:DP:GQ:PL	1/1:1,109:112:5.99:50,6,0
17	41256200	rs80357189	C	T	2894.55	PASS	AC=2;AF=1.00;AN=2;DB;DP=137;Dels=0.01;FS=0.000;HRun=3;HaplotypeScore=28.6149;MQ=36.73;MQ0=0;QD=21.13	GT:AD:DP:GQ:PL	1/1:10,125:135:99:2928,268,0
17	41258474	rs80357382	T	C	2944.58	PASS	AC=2;AF=1.00;AN=2;DB;DP=138;Dels=0.04;FS=0.000;HRun=2;HaplotypeScore=16.2094;MQ=37.68;MQ0=0;QD=21.34	GT:AD:DP:GQ:PL	1/1:3,129:133:99:2978,271,0
17	41258487	.	AT	A	942.10	PASS	AC=2;AF=1.00;AN=2;BaseQRankSum=2.216;DP=139;FS=6.088;HRun=2;HaplotypeScore=806.1206;MQ=38.83;MQ0=0;MQRankSum=0.043;QD=6.78;ReadPosRankSum=2.667	GT:AD:DP:GQ:PL	1/1:100,38:98:99:984,166,0
17	41258489	rs80357869	TC	T	3923.13	PASS	AC=2;AF=1.00;AN=2;DB;DP=140;FS=0.000;HRun=1;HaplotypeScore=524.7758;MQ=39.56;MQ0=0;QD=28.02	GT:AD:DP:GQ:PL	1/1:94,44:99:99:3923,290,0
17	41258490	.	CT	C	968.89	PASS	AC=2;AF=1.00;AN=2;BaseQRankSum=1.694;DP=140;FS=0.000;HRun=2;HaplotypeScore=815.5348;MQ=39.74;MQ0=0;MQRankSum=-0.038;QD=6.92;ReadPosRankSum=1.655	GT:AD:DP:GQ:PL	1/1:87,50:100:99:1011,214,0
17	41267792	rs80357443	C	A	4721.35	PASS	AC=2;AF=1.00;AN=2;BaseQRankSum=1.710;DB;DP=158;Dels=0.00;FS=0.000;HRun=0;HaplotypeScore=9.6736;MQ=41.76;MQ0=0;MQRankSum=1.642;QD=29.88;ReadPosRankSum=0.292	GT:AD:DP:GQ:PL	1/1:3,153:158:99:4686,433,0
17	41269935	rs8176093	T	G	841.57	PASS	AC=2;AF=1.00;AN=2;DB;DP=149;Dels=0.01;FS=0.000;HRun=1;HaplotypeScore=5.5683;MQ=12.30;MQ0=0;QD=5.65	GT:AD:DP:GQ:PL	1/1:3,143:148:99:875,102,0
17	41280849	rs115997013	T	C	1670.61	PASS	AC=2;AF=1.00;AN=2;BaseQRankSum=-1.705;DB;DP=138;Dels=0.01;FS=0.000;HRun=1;HaplotypeScore=18.3430;MQ=16.92;MQ0=0;MQRankSum=-0.533;QD=12.11;ReadPosRankSum=1.679	GT:AD:DP:GQ:PL	1/1:4,131:137:99:1704,192,0
17	55924153	.	A	T	5.06	LowQual	AC=1;AF=0.50;AN=2;DP=1;Dels=0.00;HRun=0;HaplotypeScore=0.0000;MQ=40.00;MQ0=0;QD=5.06	GT:AD:DP:GQ:PL	0/1:0,1:1:1.76:33,3,0
17	55924179	.	C	T	5.06	LowQual	AC=1;AF=0.50;AN=2;DP=1;Dels=0.00;HRun=2;HaplotypeScore=0.0000;MQ=40.00;MQ0=0;QD=5.06	GT:AD:DP:GQ:PL	0/1:0,1:1:1.76:33,3,0
17	55924188	.	A	T	5.72	LowQual	AC=1;AF=0.50;AN=2;DP=1;Dels=0.00;HRun=1;HaplotypeScore=0.0000;MQ=40.00;MQ0=0;QD=5.72	GT:AD:DP:GQ:PL	0/1:0,1:1:1.76:34,3,0
17	76352180	.	C	T	5.06	LowQual	AC=1;AF=0.50;AN=2;DP=1;Dels=0.00;HRun=1;HaplotypeScore=0.0000;MQ=34.00;MQ0=0;QD=5.06	GT:AD:DP:GQ:PL	0/1:0,1:1:1.76:33,3,0
17	76352196	.	G	C	5.06	LowQual	AC=1;AF=0.50;AN=2;DP=1;Dels=0.00;HRun=1;HaplotypeScore=0.0000;MQ=34.00;MQ0=0;QD=5.06	GT:AD:DP:GQ:PL	0/1:0,1:1:1.76:33,3,0
17	80411207	rs9896620	C	G	5.06	LowQual	AC=1;AF=0.50;AN=2;DB;DP=1;Dels=0.00;HRun=1;HaplotypeScore=0.0000;MQ=45.00;MQ0=0;QD=5.06	GT:AD:DP:GQ:PL	0/1:0,1:1:1.76:33,3,0
17	80411212	.	C	A	5.72	LowQual	AC=1;AF=0.50;AN=2;DP=1;Dels=0.00;HRun=0;HaplotypeScore=0.0000;MQ=45.00;MQ0=0;QD=5.72	GT:AD:DP:GQ:PL	0/1:0,1:1:1.76:34,3,0
17	80411215	.	T	A	5.06	LowQual	AC=1;AF=0.50;AN=2;DP=1;Dels=0.00;HRun=0;HaplotypeScore=0.0000;MQ=45.00;MQ0=0;QD=5.06	GT:AD:DP:GQ:PL	0/1:0,1:1:1.76:33,3,0
