# Supplementary material for: Considerations for clinical read alignment and mutational profiling using next-generation sequencing
Source: F1000Res. 2012 Sep 20;1:2. Originally published 2012 Jul 16. [Version 2] doi: 10.12688/f1000research.1-2.v2 (PMC3945748; doi:10.12688/f1000research.1-2.v2)
Supplement: Aligner-specific VCF files containing the mutations called for each set of reads in single and paired-end modes — VCF files describing the mutations detected in the sixty-seven groups of BRCA1 reads when testing each alignment program in paired-end and single-end mode. [file f1000research-1-402-s0002.tgz › Bfast_Paired_End_Calls.5.vcf]

##fileformat=VCFv4.1
##FILTER=<ID=LowQual,Description="Low quality">
##FORMAT=<ID=AD,Number=.,Type=Integer,Description="Allelic depths for the ref and alt alleles in the order listed">
##FORMAT=<ID=DP,Number=1,Type=Integer,Description="Read Depth (only filtered reads used for calling)">
##FORMAT=<ID=GQ,Number=1,Type=Float,Description="Genotype Quality">
##FORMAT=<ID=GT,Number=1,Type=String,Description="Genotype">
##FORMAT=<ID=PL,Number=G,Type=Integer,Description="Normalized, Phred-scaled likelihoods for genotypes as defined in the VCF specification">
##INFO=<ID=AC,Number=A,Type=Integer,Description="Allele count in genotypes, for each ALT allele, in the same order as listed">
##INFO=<ID=AF,Number=A,Type=Float,Description="Allele Frequency, for each ALT allele, in the same order as listed">
##INFO=<ID=AN,Number=1,Type=Integer,Description="Total number of alleles in called genotypes">
##INFO=<ID=BaseQRankSum,Number=1,Type=Float,Description="Z-score from Wilcoxon rank sum test of Alt Vs. Ref base qualities">
##INFO=<ID=DB,Number=0,Type=Flag,Description="dbSNP Membership">
##INFO=<ID=DP,Number=1,Type=Integer,Description="Filtered Depth">
##INFO=<ID=DS,Number=0,Type=Flag,Description="Were any of the samples downsampled?">
##INFO=<ID=Dels,Number=1,Type=Float,Description="Fraction of Reads Containing Spanning Deletions">
##INFO=<ID=FS,Number=1,Type=Float,Description="Phred-scaled p-value using Fisher's exact test to detect strand bias">
##INFO=<ID=HRun,Number=1,Type=Integer,Description="Largest Contiguous Homopolymer Run of Variant Allele In Either Direction">
##INFO=<ID=HaplotypeScore,Number=1,Type=Float,Description="Consistency of the site with at most two segregating haplotypes">
##INFO=<ID=InbreedingCoeff,Number=1,Type=Float,Description="Inbreeding coefficient as estimated from the genotype likelihoods per-sample when compared against the Hardy-Weinberg expectation">
##INFO=<ID=MQ,Number=1,Type=Float,Description="RMS Mapping Quality">
##INFO=<ID=MQ0,Number=1,Type=Integer,Description="Total Mapping Quality Zero Reads">
##INFO=<ID=MQRankSum,Number=1,Type=Float,Description="Z-score From Wilcoxon rank sum test of Alt vs. Ref read mapping qualities">
##INFO=<ID=QD,Number=1,Type=Float,Description="Variant Confidence/Quality by Depth">
##INFO=<ID=ReadPosRankSum,Number=1,Type=Float,Description="Z-score from Wilcoxon rank sum test of Alt vs. Ref read position bias">
##UnifiedGenotyper="analysis_type=UnifiedGenotyper input_file=[../Bfast_Default/brca1_5.recalib.bam] sample_metadata=[] read_buffer_size=null phone_home=STANDARD read_filter=[BadCigar] intervals=null excludeIntervals=null reference_sequence=ref_chr17.hg19.fa rodBind=[] rodToIntervalTrackName=null BTI_merge_rule=UNION nonDeterministicRandomSeed=false downsampling_type=null downsample_to_fraction=null downsample_to_coverage=null baq=OFF baqGapOpenPenalty=40.0 performanceLog=null useOriginalQualities=false defaultBaseQualities=-1 validation_strictness=SILENT unsafe=null num_threads=4 interval_merging=ALL read_group_black_list=null processingTracker=null restartProcessingTracker=false processingTrackerStatusFile=null processingTrackerID=-1 allow_intervals_with_unindexed_bam=false disable_experimental_low_memory_sharding=false logging_level=ERROR log_to_file=null help=false genotype_likelihoods_model=BOTH p_nonref_model=EXACT heterozygosity=0.0010 pcr_error_rate=1.0E-4 genotyping_mode=DISCOVERY output_mode=EMIT_VARIANTS_ONLY standard_min_confidence_threshold_for_calling=30.0 standard_min_confidence_threshold_for_emitting=4.0 computeSLOD=false alleles=(RodBinding name= source=UNBOUND) assume_single_sample_reads=null abort_at_too_much_coverage=-1 min_base_quality_score=17 min_mapping_quality_score=20 max_deletion_fraction=0.05 min_indel_count_for_genotyping=5 indel_heterozygosity=1.25E-4 indelGapContinuationPenalty=10.0 indelGapOpenPenalty=45.0 indelHaplotypeSize=80 doContextDependentGapPenalties=true getGapPenaltiesFromData=false indel_recal_file=indel.recal_data.csv indelDebug=false dovit=false GSA_PRODUCTION_ONLY=false exactCalculation=LINEAR_EXPERIMENTAL ignoreSNPAlleles=false output_all_callable_bases=false genotype=false dbsnp=(RodBinding name=dbsnp source=dbsnp_132.hg19.vcf) out=org.broadinstitute.sting.gatk.io.stubs.VCFWriterStub NO_HEADER=org.broadinstitute.sting.gatk.io.stubs.VCFWriterStub sites_only=org.broadinstitute.sting.gatk.io.stubs.VCFWriterStub debug_file=null metrics_file=null annotation=[]"
##contig=<ID=17,length=81195210,assembly=hg19>
##reference=file:///CL_diags/ngs/OmixonPaper/brca1-test-suite/ref_chr17.hg19.fa
#CHROM	POS	ID	REF	ALT	QUAL	FILTER	INFO	FORMAT	DePristo
17	18005730	.	A	T	6.39	LowQual	AC=1;AF=0.50;AN=2;DP=1;Dels=0.00;HRun=1;HaplotypeScore=0.0000;MQ=45.00;MQ0=0;QD=6.39	GT:AD:DP:GQ:PL	0/1:0,1:1:1.76:35,3,0
17	41196309	.	T	G	5.06	LowQual	AC=1;AF=0.50;AN=2;DP=1;Dels=0.00;HRun=2;HaplotypeScore=0.0000;MQ=43.00;MQ0=0;QD=5.06	GT:AD:DP:GQ:PL	0/1:0,1:1:1.76:33,3,0
17	41196309	.	T	TGGGGGGGGGGGGGGGGGGGGGGGGGGGGG	6823.43	PASS	AC=2;AF=1.00;AN=2;DP=42;FS=0.000;HRun=2;HaplotypeScore=590.9620;MQ=30.45;MQ0=0;QD=162.46	GT:AD:DP:GQ:PL	1/1:2,2:30:87.29:6823,87,0
17	41204390	rs4793192	T	C	3414.94	PASS	AC=2;AF=1.00;AN=2;DB;DP=140;Dels=0.02;FS=0.000;HRun=1;HaplotypeScore=9.1043;MQ=23.73;MQ0=0;QD=24.39	GT:AD:DP:GQ:PL	1/1:1,136:137:99:3412,363,0
17	41208692	rs113472038	G	GA	749.64	PASS	AC=2;AF=1.00;AN=2;DB;DP=151;FS=0.000;HRun=11;HaplotypeScore=134.2346;MQ=17.30;MQ0=0;QD=4.96	GT:AD:DP:GQ:PL	1/1:65,85:50:81.01:792,81,0
17	41208703	.	AG	A	192.11	PASS	AC=1;AF=0.50;AN=2;BaseQRankSum=-2.744;DP=140;FS=0.000;HRun=1;HaplotypeScore=143.7785;MQ=14.42;MQ0=0;MQRankSum=-1.421;QD=1.37;ReadPosRankSum=-3.017	GT:AD:DP:GQ:PL	0/1:122,17:33:99:231,0,311
17	41208883	rs8176284	A	G	3850.02	PASS	AC=2;AF=1.00;AN=2;DB;DP=155;Dels=0.01;FS=0.000;HRun=0;HaplotypeScore=17.7889;MQ=43.03;MQ0=0;QD=24.84	GT:AD:DP:GQ:PL	1/1:0,153:154:99:3849,358,0
17	41215360	rs34570933	ATTTT	A	862.02	PASS	AC=1;AF=0.50;AN=2;BaseQRankSum=6.130;DB;DP=137;FS=0.000;HRun=5;HaplotypeScore=634.6924;MQ=27.30;MQ0=0;MQRankSum=-1.142;QD=6.29;ReadPosRankSum=4.905	GT:AD:DP:GQ:PL	0/1:122,15:67:99:901,0,330
17	41215362	rs80357975	TTTTC	T	2410.45	PASS	AC=2;AF=1.00;AN=2;BaseQRankSum=-0.995;DB;DP=131;FS=3.104;HRun=0;HaplotypeScore=474.9687;MQ=26.53;MQ0=0;MQRankSum=-1.659;QD=18.40;ReadPosRankSum=1.659	GT:AD:DP:GQ:PL	1/1:34,96:62:99:2452,134,0
17	41215378	rs80357104	G	A	2105.01	PASS	AC=2;AF=1.00;AN=2;DB;DP=135;Dels=0.01;FS=0.000;HRun=1;HaplotypeScore=4.6782;MQ=28.21;MQ0=0;QD=15.59	GT:AD:DP:GQ:PL	1/1:1,131:133:99:2138,192,0
17	41222990	rs80357302	G	T	4312.82	PASS	AC=2;AF=1.00;AN=2;BaseQRankSum=1.546;DB;DP=137;Dels=0.01;FS=0.000;HRun=4;HaplotypeScore=22.6866;MQ=46.40;MQ0=0;MQRankSum=-0.453;QD=31.48;ReadPosRankSum=1.306	GT:AD:DP:GQ:PL	1/1:6,129:135:99:4282,349,0
17	41223266	rs34941199	T	TG	4917.13	PASS	AC=2;AF=1.00;AN=2;DB;DP=131;FS=0.000;HRun=3;HaplotypeScore=304.3219;MQ=43.52;MQ0=0;QD=37.54	GT:AD:DP:GQ:PL	1/1:16,114:124:99:4917,358,0
17	41234525	rs80357977	AAC	A	5149.24	PASS	AC=2;AF=1.00;AN=2;DB;DP=134;FS=0.000;HRun=0;HaplotypeScore=540.1449;MQ=46.78;MQ0=0;QD=38.43	GT:AD:DP:GQ:PL	1/1:12,122:129:99:5149,367,0
17	41239699	rs114047976	G	A	1202.94	PASS	AC=2;AF=1.00;AN=2;DB;DP=110;Dels=0.02;FS=0.000;HRun=17;HaplotypeScore=5.9149;MQ=20.07;MQ0=0;QD=10.94	GT:AD:DP:GQ:PL	1/1:1,107:108:99:1236,120,0
17	41243533	rs80357021	C	A	4480.13	PASS	AC=2;AF=1.00;AN=2;DB;DP=149;Dels=0.00;FS=0.000;HRun=0;HaplotypeScore=8.8615;MQ=41.76;MQ0=0;QD=30.07	GT:AD:DP:GQ:PL	1/1:1,148:149:99:4479,412,0
17	41243584	rs80357343	T	A	5111.90	PASS	AC=2;AF=1.00;AN=2;DB;DP=164;Dels=0.01;FS=0.000;HRun=0;HaplotypeScore=7.5251;MQ=41.40;MQ0=0;QD=31.17	GT:AD:DP:GQ:PL	1/1:3,159:163:99:5111,463,0
17	41243788	rs80357963	TAGAC	T	7153.15	PASS	AC=2;AF=1.00;AN=2;BaseQRankSum=-1.706;DB;DP=147;FS=3.077;HRun=0;HaplotypeScore=789.0947;MQ=39.87;MQ0=0;MQRankSum=-1.050;QD=48.66;ReadPosRankSum=1.706	GT:AD:DP:GQ:PL	1/1:12,135:141:99:7153,374,0
17	41243893	rs80356921	C	T	4806.85	PASS	AC=2;AF=1.00;AN=2;DB;DP=158;Dels=0.01;FS=0.000;HRun=1;HaplotypeScore=21.8854;MQ=40.07;MQ0=0;QD=30.42	GT:AD:DP:GQ:PL	1/1:5,150:156:99:4774,433,0
17	41243961	.	G	GT	5302.43	PASS	AC=2;AF=1.00;AN=2;DP=142;FS=0.000;HRun=1;HaplotypeScore=427.4099;MQ=37.93;MQ0=0;QD=37.34	GT:AD:DP:GQ:PL	1/1:14,128:126:99:5302,358,0
17	41244062	rs80357509	AT	A	5561.85	PASS	AC=2;AF=1.00;AN=2;BaseQRankSum=-1.706;DB;DP=157;FS=0.000;HRun=1;HaplotypeScore=554.5164;MQ=38.33;MQ0=0;MQRankSum=0.192;QD=35.43;ReadPosRankSum=1.706	GT:AD:DP:GQ:PL	1/1:4,151:136:99:5562,400,0
17	41244130	rs2227945	T	C	4428.97	PASS	AC=2;AF=1.00;AN=2;DB;DP=154;Dels=0.02;FS=0.000;HRun=1;HaplotypeScore=14.2319;MQ=39.35;MQ0=0;QD=28.76	GT:AD:DP:GQ:PL	1/1:0,150:151:99:4428,400,0
17	41244211	.	ATTCT	A	1955.38	PASS	AC=1;AF=0.50;AN=2;BaseQRankSum=4.261;DP=165;FS=0.000;HRun=0;HaplotypeScore=812.0161;MQ=32.16;MQ0=0;MQRankSum=-0.521;QD=11.85;ReadPosRankSum=5.022	GT:AD:DP:GQ:PL	0/1:130,35:97:15.75:1994,0,16
17	41244213	rs80357903	TCTTG	T	4760.62	PASS	AC=2;AF=1.00;AN=2;BaseQRankSum=-2.366;DB;DP=160;FS=6.480;HRun=0;HaplotypeScore=528.8752;MQ=31.62;MQ0=0;MQRankSum=1.666;QD=29.75;ReadPosRankSum=2.394	GT:AD:DP:GQ:PL	1/1:49,109:92:99:4761,213,0
17	41245062	rs80358331	AAGC	A	7531.42	PASS	AC=2;AF=1.00;AN=2;DB;DP=146;FS=0.000;HRun=0;HaplotypeScore=680.8222;MQ=40.58;MQ0=0;QD=51.59	GT:AD:DP:GQ:PL	1/1:7,138:138:99:7531,409,0
17	41245186	rs80357060	C	T	4159.23	PASS	AC=2;AF=1.00;AN=2;DB;DP=134;Dels=0.02;FS=0.000;HRun=2;HaplotypeScore=15.7258;MQ=41.11;MQ0=0;QD=31.04	GT:AD:DP:GQ:PL	1/1:3,128:131:99:4158,370,0
17	41245280	rs80356884	C	G	3748.16	PASS	AC=2;AF=1.00;AN=2;BaseQRankSum=1.706;DB;DP=140;Dels=0.01;FS=0.000;HRun=0;HaplotypeScore=11.2869;MQ=42.72;MQ0=0;MQRankSum=-1.577;QD=26.77;ReadPosRankSum=0.336	GT:AD:DP:GQ:PL	1/1:6,133:139:99:3746,376,0
17	41245443	rs80357298	A	C	4008.30	PASS	AC=2;AF=1.00;AN=2;DB;DP=139;Dels=0.01;FS=0.000;HRun=0;HaplotypeScore=16.2915;MQ=42.27;MQ0=0;QD=28.84	GT:AD:DP:GQ:PL	1/1:3,133:137:99:4007,370,0
17	41245958	rs80357613	TTCAGGAG	T	8205.82	PASS	AC=2;AF=1.00;AN=2;DB;DP=115;FS=0.000;HRun=0;HaplotypeScore=870.5010;MQ=39.80;MQ0=0;QD=71.35	GT:AD:DP:GQ:PL	1/1:12,102:109:99:8206,319,0
17	41245960	.	C	CTTT	212.80	PASS	AC=1;AF=0.50;AN=2;BaseQRankSum=-5.629;DP=114;FS=2.627;HRun=3;HaplotypeScore=1372.6081;MQ=39.75;MQ0=0;MQRankSum=-0.314;QD=1.87;ReadPosRankSum=-5.160	GT:AD:DP:GQ:PL	0/1:107,2:108:99:252,0,1355
17	41246062	rs28897676	G	A	4583.78	PASS	AC=2;AF=1.00;AN=2;DB;DP=140;Dels=0.00;FS=0.000;HRun=0;HaplotypeScore=8.7895;MQ=42.03;MQ0=0;QD=32.74	GT:AD:DP:GQ:PL	1/1:1,139:140:99:4583,409,0
17	41251262	rs117230992	A	G	1672.70	PASS	AC=2;AF=1.00;AN=2;DB;DP=135;Dels=0.00;FS=0.000;HRun=0;HaplotypeScore=8.5759;MQ=24.74;MQ0=0;QD=12.39	GT:AD:DP:GQ:PL	1/1:5,130:135:99:1706,177,0
17	41252697	rs10445302	T	A	106.14	PASS	AC=2;AF=1.00;AN=2;DB;DP=115;Dels=0.00;FS=0.000;HRun=2;HaplotypeScore=2.7803;MQ=8.89;MQ0=0;QD=0.92	GT:AD:DP:GQ:PL	1/1:3,112:115:17.92:139,18,0
17	41254106	rs77583369	G	T	1819.63	PASS	AC=2;AF=1.00;AN=2;DB;DP=145;Dels=0.02;FS=0.000;HRun=10;HaplotypeScore=14.3460;MQ=17.42;MQ0=0;QD=12.55	GT:AD:DP:GQ:PL	1/1:1,140:142:99:1853,204,0
17	41258545	rs80357150	C	A	4670.97	PASS	AC=2;AF=1.00;AN=2;BaseQRankSum=1.709;DB;DP=156;Dels=0.01;FS=0.000;HRun=4;HaplotypeScore=25.0780;MQ=48.49;MQ0=0;MQRankSum=1.367;QD=29.94;ReadPosRankSum=0.251	GT:AD:DP:GQ:PL	1/1:3,152:155:99:4670,412,0
17	41260789	rs71361503	T	TG	252.09	PASS	AC=2;AF=1.00;AN=2;DB;DP=146;FS=0.000;HRun=3;HaplotypeScore=15.9435;MQ=11.42;MQ0=0;QD=1.73	GT:AD:DP:GQ:PL	1/1:71,75:7:21.07:294,21,0
17	41264146	rs11657823	G	A	1135.17	PASS	AC=2;AF=1.00;AN=2;DB;DP=136;Dels=0.00;FS=0.000;HRun=0;HaplotypeScore=6.1384;MQ=19.05;MQ0=0;QD=8.35	GT:AD:DP:GQ:PL	1/1:2,133:136:99:1168,126,0
17	41267752	rs80357943	AT	A	2028.14	PASS	AC=2;AF=1.00;AN=2;DB;DP=141;FS=0.000;HRun=1;HaplotypeScore=177.2359;MQ=25.99;MQ0=0;QD=14.38	GT:AD:DP:GQ:PL	1/1:4,136:53:99:2070,150,0
17	41267792	rs80357728	CCA	C	3092.14	PASS	AC=2;AF=1.00;AN=2;DB;DP=153;FS=0.000;HRun=0;HaplotypeScore=299.8146;MQ=27.77;MQ0=0;QD=20.21	GT:AD:DP:GQ:PL	1/1:4,148:66:99:3134,198,0
17	41280751	rs117082098	T	C	2299.67	PASS	AC=2;AF=1.00;AN=2;DB;DP=155;Dels=0.01;FS=0.000;HRun=0;HaplotypeScore=15.2817;MQ=18.63;MQ0=0;QD=14.84	GT:AD:DP:GQ:PL	1/1:2,150:153:99:2333,270,0
17	41350146	.	T	C	5.72	LowQual	AC=1;AF=0.50;AN=2;DP=1;Dels=0.00;HRun=0;HaplotypeScore=0.0000;MQ=36.00;MQ0=0;QD=5.72	GT:AD:DP:GQ:PL	0/1:0,1:1:1.76:34,3,0
17	47496234	.	G	T	5.72	LowQual	AC=1;AF=0.50;AN=2;DP=1;Dels=0.00;HRun=1;HaplotypeScore=0.0000;MQ=34.00;MQ0=0;QD=5.72	GT:AD:DP:GQ:PL	0/1:0,1:1:1.76:34,3,0
17	47496238	.	T	C	5.06	LowQual	AC=1;AF=0.50;AN=2;DP=1;Dels=0.00;HRun=0;HaplotypeScore=0.0000;MQ=34.00;MQ0=0;QD=5.06	GT:AD:DP:GQ:PL	0/1:0,1:1:1.76:33,3,0
17	47496239	.	G	A	5.06	LowQual	AC=1;AF=0.50;AN=2;DP=1;Dels=0.00;HRun=0;HaplotypeScore=0.0000;MQ=34.00;MQ0=0;QD=5.06	GT:AD:DP:GQ:PL	0/1:0,1:1:1.76:33,3,0
17	47496251	.	T	C	5.06	LowQual	AC=1;AF=0.50;AN=2;DP=1;Dels=0.00;HRun=0;HaplotypeScore=0.0000;MQ=34.00;MQ0=0;QD=5.06	GT:AD:DP:GQ:PL	0/1:0,1:1:1.76:33,3,0
17	47496282	.	C	A	6.39	LowQual	AC=1;AF=0.50;AN=2;DP=1;Dels=0.00;HRun=1;HaplotypeScore=0.0000;MQ=34.00;MQ0=0;QD=6.39	GT:AD:DP:GQ:PL	0/1:0,1:1:1.76:35,3,0
17	47496317	.	T	A	5.72	LowQual	AC=1;AF=0.50;AN=2;DP=1;Dels=0.00;HRun=0;HaplotypeScore=0.0000;MQ=34.00;MQ0=0;QD=5.72	GT:AD:DP:GQ:PL	0/1:0,1:1:1.76:34,3,0
17	55519490	.	C	T	6.39	LowQual	AC=1;AF=0.50;AN=2;DP=1;Dels=0.00;HRun=0;HaplotypeScore=0.0000;MQ=45.00;MQ0=0;QD=6.39	GT:AD:DP:GQ:PL	0/1:0,1:1:1.76:35,3,0
17	55519500	.	C	T	5.72	LowQual	AC=1;AF=0.50;AN=2;DP=1;Dels=0.00;HRun=0;HaplotypeScore=0.0000;MQ=45.00;MQ0=0;QD=5.72	GT:AD:DP:GQ:PL	0/1:0,1:1:1.76:34,3,0
