# Supplementary material for: Considerations for clinical read alignment and mutational profiling using next-generation sequencing
Source: F1000Res. 2012 Sep 20;1:2. Originally published 2012 Jul 16. [Version 2] doi: 10.12688/f1000research.1-2.v2 (PMC3945748; doi:10.12688/f1000research.1-2.v2)
Supplement: Aligner-specific VCF files containing the mutations called for each set of reads in single and paired-end modes — VCF files describing the mutations detected in the sixty-seven groups of BRCA1 reads when testing each alignment program in paired-end and single-end mode. [file f1000research-1-402-s0002.tgz › Bfast_Paired_End_Calls.6.vcf]

##fileformat=VCFv4.1
##FILTER=<ID=LowQual,Description="Low quality">
##FORMAT=<ID=AD,Number=.,Type=Integer,Description="Allelic depths for the ref and alt alleles in the order listed">
##FORMAT=<ID=DP,Number=1,Type=Integer,Description="Read Depth (only filtered reads used for calling)">
##FORMAT=<ID=GQ,Number=1,Type=Float,Description="Genotype Quality">
##FORMAT=<ID=GT,Number=1,Type=String,Description="Genotype">
##FORMAT=<ID=PL,Number=G,Type=Integer,Description="Normalized, Phred-scaled likelihoods for genotypes as defined in the VCF specification">
##INFO=<ID=AC,Number=A,Type=Integer,Description="Allele count in genotypes, for each ALT allele, in the same order as listed">
##INFO=<ID=AF,Number=A,Type=Float,Description="Allele Frequency, for each ALT allele, in the same order as listed">
##INFO=<ID=AN,Number=1,Type=Integer,Description="Total number of alleles in called genotypes">
##INFO=<ID=BaseQRankSum,Number=1,Type=Float,Description="Z-score from Wilcoxon rank sum test of Alt Vs. Ref base qualities">
##INFO=<ID=DB,Number=0,Type=Flag,Description="dbSNP Membership">
##INFO=<ID=DP,Number=1,Type=Integer,Description="Filtered Depth">
##INFO=<ID=DS,Number=0,Type=Flag,Description="Were any of the samples downsampled?">
##INFO=<ID=Dels,Number=1,Type=Float,Description="Fraction of Reads Containing Spanning Deletions">
##INFO=<ID=FS,Number=1,Type=Float,Description="Phred-scaled p-value using Fisher's exact test to detect strand bias">
##INFO=<ID=HRun,Number=1,Type=Integer,Description="Largest Contiguous Homopolymer Run of Variant Allele In Either Direction">
##INFO=<ID=HaplotypeScore,Number=1,Type=Float,Description="Consistency of the site with at most two segregating haplotypes">
##INFO=<ID=InbreedingCoeff,Number=1,Type=Float,Description="Inbreeding coefficient as estimated from the genotype likelihoods per-sample when compared against the Hardy-Weinberg expectation">
##INFO=<ID=MQ,Number=1,Type=Float,Description="RMS Mapping Quality">
##INFO=<ID=MQ0,Number=1,Type=Integer,Description="Total Mapping Quality Zero Reads">
##INFO=<ID=MQRankSum,Number=1,Type=Float,Description="Z-score From Wilcoxon rank sum test of Alt vs. Ref read mapping qualities">
##INFO=<ID=QD,Number=1,Type=Float,Description="Variant Confidence/Quality by Depth">
##INFO=<ID=ReadPosRankSum,Number=1,Type=Float,Description="Z-score from Wilcoxon rank sum test of Alt vs. Ref read position bias">
##UnifiedGenotyper="analysis_type=UnifiedGenotyper input_file=[../Bfast_Default/brca1_6.recalib.bam] sample_metadata=[] read_buffer_size=null phone_home=STANDARD read_filter=[BadCigar] intervals=null excludeIntervals=null reference_sequence=ref_chr17.hg19.fa rodBind=[] rodToIntervalTrackName=null BTI_merge_rule=UNION nonDeterministicRandomSeed=false downsampling_type=null downsample_to_fraction=null downsample_to_coverage=null baq=OFF baqGapOpenPenalty=40.0 performanceLog=null useOriginalQualities=false defaultBaseQualities=-1 validation_strictness=SILENT unsafe=null num_threads=4 interval_merging=ALL read_group_black_list=null processingTracker=null restartProcessingTracker=false processingTrackerStatusFile=null processingTrackerID=-1 allow_intervals_with_unindexed_bam=false disable_experimental_low_memory_sharding=false logging_level=ERROR log_to_file=null help=false genotype_likelihoods_model=BOTH p_nonref_model=EXACT heterozygosity=0.0010 pcr_error_rate=1.0E-4 genotyping_mode=DISCOVERY output_mode=EMIT_VARIANTS_ONLY standard_min_confidence_threshold_for_calling=30.0 standard_min_confidence_threshold_for_emitting=4.0 computeSLOD=false alleles=(RodBinding name= source=UNBOUND) assume_single_sample_reads=null abort_at_too_much_coverage=-1 min_base_quality_score=17 min_mapping_quality_score=20 max_deletion_fraction=0.05 min_indel_count_for_genotyping=5 indel_heterozygosity=1.25E-4 indelGapContinuationPenalty=10.0 indelGapOpenPenalty=45.0 indelHaplotypeSize=80 doContextDependentGapPenalties=true getGapPenaltiesFromData=false indel_recal_file=indel.recal_data.csv indelDebug=false dovit=false GSA_PRODUCTION_ONLY=false exactCalculation=LINEAR_EXPERIMENTAL ignoreSNPAlleles=false output_all_callable_bases=false genotype=false dbsnp=(RodBinding name=dbsnp source=dbsnp_132.hg19.vcf) out=org.broadinstitute.sting.gatk.io.stubs.VCFWriterStub NO_HEADER=org.broadinstitute.sting.gatk.io.stubs.VCFWriterStub sites_only=org.broadinstitute.sting.gatk.io.stubs.VCFWriterStub debug_file=null metrics_file=null annotation=[]"
##contig=<ID=17,length=81195210,assembly=hg19>
##reference=file:///CL_diags/ngs/OmixonPaper/brca1-test-suite/ref_chr17.hg19.fa
#CHROM	POS	ID	REF	ALT	QUAL	FILTER	INFO	FORMAT	DePristo
17	3408112	.	A	C	5.72	LowQual	AC=1;AF=0.50;AN=2;DP=1;Dels=0.00;HRun=2;HaplotypeScore=0.0000;MQ=39.00;MQ0=0;QD=5.72	GT:AD:DP:GQ:PL	0/1:0,1:1:1.76:34,3,0
17	7094460	.	T	A	5.72	LowQual	AC=1;AF=0.50;AN=2;DP=1;Dels=0.00;HRun=0;HaplotypeScore=0.0000;MQ=51.00;MQ0=0;QD=5.72	GT:AD:DP:GQ:PL	0/1:0,1:1:1.76:34,3,0
17	19855178	.	C	G	5.06	LowQual	AC=1;AF=0.50;AN=2;DP=1;Dels=0.00;HRun=0;HaplotypeScore=0.0000;MQ=33.00;MQ0=0;QD=5.06	GT:AD:DP:GQ:PL	0/1:0,1:1:1.76:33,3,0
17	41196309	.	T	TGGGGGGGGGGGGGGGGGGGGGGGGGGGGG	6823.37	PASS	AC=2;AF=1.00;AN=2;DP=42;FS=0.000;HRun=2;HaplotypeScore=590.8670;MQ=30.45;MQ0=0;QD=162.46	GT:AD:DP:GQ:PL	1/1:2,2:30:87.29:6823,87,0
17	41202023	rs8176301	G	T	4133.45	PASS	AC=2;AF=1.00;AN=2;BaseQRankSum=1.623;DB;DP=129;Dels=0.00;FS=0.000;HRun=2;HaplotypeScore=7.1717;MQ=42.53;MQ0=0;MQRankSum=1.459;QD=32.04;ReadPosRankSum=-1.350	GT:AD:DP:GQ:PL	1/1:3,126:129:99:4133,358,0
17	41202895	rs8176298	T	G	3936.57	PASS	AC=2;AF=1.00;AN=2;DB;DP=134;Dels=0.00;FS=0.000;HRun=0;HaplotypeScore=5.4877;MQ=44.33;MQ0=0;QD=29.38	GT:AD:DP:GQ:PL	1/1:3,130:134:99:3913,361,0
17	41208208	rs117436114	C	T	3866.41	PASS	AC=2;AF=1.00;AN=2;DB;DP=156;Dels=0.03;FS=0.000;HRun=16;HaplotypeScore=8.7178;MQ=30.36;MQ0=0;QD=24.78	GT:AD:DP:GQ:PL	1/1:2,149:152:99:3864,384,0
17	41212761	rs112704890	TG	T	573.58	PASS	AC=2;AF=1.00;AN=2;DB;DP=126;FS=0.000;HRun=1;HaplotypeScore=57.2970;MQ=13.42;MQ0=0;QD=4.55	GT:AD:DP:GQ:PL	1/1:4,120:16:48.09:616,48,0
17	41227083	rs117873685	C	A	46.89	PASS	AC=1;AF=0.50;AN=2;BaseQRankSum=7.735;DB;DP=121;Dels=0.03;FS=6.245;HRun=1;HaplotypeScore=44.2236;MQ=14.71;MQ0=0;MQRankSum=-4.599;QD=0.39;ReadPosRankSum=1.913	GT:AD:DP:GQ:PL	0/1:54,63:117:76.89:77,0,316
17	41230105	rs71160004	CT	C	122.44	PASS	AC=2;AF=1.00;AN=2;DB;DP=130;FS=0.000;HRun=14;HaplotypeScore=26.8487;MQ=13.60;MQ0=0;QD=0.94	GT:AD:DP:GQ:PL	1/1:23,107:10:23.80:164,24,0
17	41234435	rs80357354	C	T	4139.27	PASS	AC=2;AF=1.00;AN=2;DB;DP=137;Dels=0.01;FS=0.000;HRun=3;HaplotypeScore=12.6632;MQ=48.94;MQ0=0;QD=30.21	GT:AD:DP:GQ:PL	1/1:5,130:135:99:4138,370,0
17	41234533	rs41293453	T	C	3972.25	PASS	AC=2;AF=1.00;AN=2;DB;DP=129;Dels=0.01;FS=0.000;HRun=1;HaplotypeScore=12.2628;MQ=47.26;MQ0=0;QD=30.79	GT:AD:DP:GQ:PL	1/1:1,126:128:99:3971,361,0
17	41236043	rs8176181	G	A	682.06	PASS	AC=2;AF=1.00;AN=2;DB;DP=141;Dels=0.01;FS=0.000;HRun=1;HaplotypeScore=4.2028;MQ=12.90;MQ0=0;QD=4.84	GT:AD:DP:GQ:PL	1/1:1,139:140:89.68:715,90,0
17	41237691	.	C	CT	878.73	PASS	AC=2;AF=1.00;AN=2;BaseQRankSum=2.381;DP=135;FS=0.000;HRun=2;HaplotypeScore=410.9896;MQ=32.00;MQ0=0;MQRankSum=-1.546;QD=6.51;ReadPosRankSum=2.172	GT:AD:DP:GQ:PL	1/1:110,24:79:99:921,145,0
17	41237693	.	T	A	816.03	PASS	AC=1;AF=0.50;AN=2;BaseQRankSum=-1.371;DP=140;Dels=0.00;FS=2.963;HRun=2;HaplotypeScore=75.0991;MQ=32.31;MQ0=0;MQRankSum=3.634;QD=5.83;ReadPosRankSum=-6.218	GT:AD:DP:GQ:PL	0/1:106,34:140:99:846,0,1331
17	41237693	rs8176175	T	TA	3175.77	PASS	AC=2;AF=1.00;AN=2;DB;DP=136;FS=0.000;HRun=2;HaplotypeScore=208.7679;MQ=32.09;MQ0=0;QD=23.35	GT:AD:DP:GQ:PL	1/1:40,96:80:99:3218,235,0
17	41238129	.	AC	A	53.78	PASS	AC=1;AF=0.50;AN=2;BaseQRankSum=-4.280;DP=171;FS=8.583;HRun=1;HaplotypeScore=1566.9189;MQ=38.79;MQ0=0;MQRankSum=0.622;QD=0.31;ReadPosRankSum=-6.591	GT:AD:DP:GQ:PL	0/1:163,7:147:92.81:93,0,4169
17	41238130	.	C	CA	513.59	PASS	AC=1;AF=0.50;AN=2;BaseQRankSum=-5.736;DP=170;FS=5.564;HRun=1;HaplotypeScore=1522.9399;MQ=38.89;MQ0=0;MQRankSum=-1.021;QD=3.02;ReadPosRankSum=-6.843	GT:AD:DP:GQ:PL	0/1:153,15:147:99:553,0,2169
17	41238134	.	CA	C	1085.14	PASS	AC=1;AF=0.50;AN=2;BaseQRankSum=-8.974;DP=171;FS=13.623;HRun=1;HaplotypeScore=1484.0089;MQ=38.46;MQ0=0;MQRankSum=5.910;QD=6.35;ReadPosRankSum=-8.041	GT:AD:DP:GQ:PL	0/1:148,14:148:7.87:1124,0,8
17	41238135	rs67894015	A	AACACAC	13347.42	PASS	AC=2;AF=1.00;AN=2;DB;DP=170;FS=0.000;HRun=0;HaplotypeScore=708.5406;MQ=38.42;MQ0=0;QD=78.51	GT:AD:DP:GQ:PL	1/1:25,77:147:99:13347,439,0
17	41238139	.	A	AC	1259.39	PASS	AC=1;AF=0.50;AN=2;BaseQRankSum=-5.570;DP=174;FS=0.644;HRun=1;HaplotypeScore=1463.6545;MQ=39.01;MQ0=0;MQRankSum=5.940;QD=7.24;ReadPosRankSum=-2.533	GT:AD:DP:GQ:PL	0/1:167,7:152:99:1298,0,864
17	41238142	.	CA	C	821.17	PASS	AC=1;AF=0.50;AN=2;BaseQRankSum=-6.077;DP=170;FS=0.706;HRun=1;HaplotypeScore=1459.1006;MQ=39.01;MQ0=0;MQRankSum=6.510;QD=4.83;ReadPosRankSum=-5.715	GT:AD:DP:GQ:PL	0/1:136,33:148:99:860,0,4094
17	41239928	rs79996471	T	C	3504.42	PASS	AC=2;AF=1.00;AN=2;BaseQRankSum=-0.331;DB;DP=131;Dels=0.00;FS=0.000;HRun=3;HaplotypeScore=5.7972;MQ=32.29;MQ0=0;MQRankSum=0.445;QD=26.75;ReadPosRankSum=2.355	GT:AD:DP:GQ:PL	1/1:3,128:131:99:3437,274,0
17	41243015	rs80356871	G	T	4822.55	PASS	AC=2;AF=1.00;AN=2;DB;DP=155;Dels=0.01;FS=0.000;HRun=0;HaplotypeScore=7.6126;MQ=44.23;MQ0=0;QD=31.11	GT:AD:DP:GQ:PL	1/1:0,154:154:99:4821,430,0
17	41243575	rs80357987	TC	T	6391.24	PASS	AC=2;AF=1.00;AN=2;BaseQRankSum=-1.642;DB;DP=160;FS=0.000;HRun=2;HaplotypeScore=685.5905;MQ=41.93;MQ0=0;MQRankSum=1.642;QD=39.95;ReadPosRankSum=1.710	GT:AD:DP:GQ:PL	1/1:4,155:156:99:6391,457,0
17	41243619	rs80357257	G	T	4639.15	PASS	AC=2;AF=1.00;AN=2;DB;DP=149;Dels=0.03;FS=0.000;HRun=3;HaplotypeScore=12.7680;MQ=41.30;MQ0=0;QD=31.14	GT:AD:DP:GQ:PL	1/1:1,143:145:99:4638,409,0
17	41244211	.	ATTCT	A	1576.43	PASS	AC=2;AF=1.00;AN=2;BaseQRankSum=4.013;DP=157;FS=3.841;HRun=0;HaplotypeScore=641.4700;MQ=29.71;MQ0=0;MQRankSum=-1.748;QD=10.04;ReadPosRankSum=3.955	GT:AD:DP:GQ:PL	1/1:144,13:77:70.33:1618,70,0
17	41244213	rs80357903	TCTTG	T	3818.74	PASS	AC=2;AF=1.00;AN=2;DB;DP=153;FS=0.000;HRun=0;HaplotypeScore=418.9325;MQ=29.24;MQ0=0;QD=24.96	GT:AD:DP:GQ:PL	1/1:27,126:73:99:3819,209,0
17	41244216	rs80357996	TGC	T	1613.13	PASS	AC=2;AF=1.00;AN=2;BaseQRankSum=0.527;DB;DP=156;FS=2.285;HRun=0;HaplotypeScore=573.3197;MQ=29.33;MQ0=0;MQRankSum=-0.365;QD=10.34;ReadPosRankSum=2.528	GT:AD:DP:GQ:PL	1/1:145,9:75:99:1655,194,0
17	41244605	.	TG	T	1149.81	PASS	AC=2;AF=1.00;AN=2;BaseQRankSum=-1.007;DP=136;FS=3.112;HRun=2;HaplotypeScore=581.8445;MQ=34.14;MQ0=0;MQRankSum=1.611;QD=8.45;ReadPosRankSum=1.692	GT:AD:DP:GQ:PL	1/1:104,32:92:99:1192,234,0
17	41244607	rs80357876	GT	G	3712.29	PASS	AC=2;AF=1.00;AN=2;BaseQRankSum=-1.619;DB;DP=137;FS=0.000;HRun=1;HaplotypeScore=328.4091;MQ=34.21;MQ0=0;MQRankSum=1.619;QD=27.10;ReadPosRankSum=1.694	GT:AD:DP:GQ:PL	1/1:37,100:93:99:3712,267,0
17	41244980	rs80356832	A	G	4741.70	PASS	AC=2;AF=1.00;AN=2;BaseQRankSum=1.528;DB;DP=157;Dels=0.00;FS=3.314;HRun=0;HaplotypeScore=13.4138;MQ=41.63;MQ0=0;MQRankSum=-1.483;QD=30.20;ReadPosRankSum=0.419	GT:AD:DP:GQ:PL	1/1:4,153:157:99:4712,410,0
17	41245346	rs80357539	TTTCTC	T	3441.74	PASS	AC=2;AF=1.00;AN=2;DB;DP=146;FS=0.000;HRun=0;HaplotypeScore=441.8841;MQ=30.33;MQ0=0;QD=23.57	GT:AD:DP:GQ:PL	1/1:31,113:65:99:3442,172,0
17	41245351	.	CTTCTT	C	1694.02	PASS	AC=2;AF=1.00;AN=2;BaseQRankSum=1.526;DP=146;FS=2.034;HRun=0;HaplotypeScore=608.9154;MQ=30.74;MQ0=0;MQRankSum=-1.319;QD=11.60;ReadPosRankSum=3.038	GT:AD:DP:GQ:PL	1/1:125,18:65:99:1736,111,0
17	41245443	rs80357298	A	C	3758.51	PASS	AC=2;AF=1.00;AN=2;DB;DP=135;Dels=0.00;FS=0.000;HRun=0;HaplotypeScore=5.2649;MQ=41.19;MQ0=0;QD=27.84	GT:AD:DP:GQ:PL	1/1:2,130:135:99:3758,346,0
17	41245898	rs80357619	AT	A	4676.82	PASS	AC=2;AF=1.00;AN=2;BaseQRankSum=-1.732;DB;DP=139;FS=0.000;HRun=2;HaplotypeScore=427.3905;MQ=39.71;MQ0=0;MQRankSum=0.057;QD=33.65;ReadPosRankSum=1.704	GT:AD:DP:GQ:PL	1/1:4,134:124:99:4677,362,0
17	41246101	.	TA	T	935.46	PASS	AC=2;AF=1.00;AN=2;BaseQRankSum=2.304;DP=164;FS=0.000;HRun=2;HaplotypeScore=626.1158;MQ=33.50;MQ0=0;MQRankSum=-0.524;QD=5.70;ReadPosRankSum=2.206	GT:AD:DP:GQ:PL	1/1:125,39:103:99:978,199,0
17	41246103	rs80357648	AT	A	3902.45	PASS	AC=2;AF=1.00;AN=2;DB;DP=165;FS=0.000;HRun=2;HaplotypeScore=345.3951;MQ=33.53;MQ0=0;QD=23.65	GT:AD:DP:GQ:PL	1/1:42,122:103:99:3902,304,0
17	41246529	rs80357774	AC	A	2358.85	PASS	AC=2;AF=1.00;AN=2;BaseQRankSum=-3.251;DB;DP=140;FS=12.960;HRun=2;HaplotypeScore=299.1307;MQ=29.46;MQ0=0;MQRankSum=2.290;QD=16.85;ReadPosRankSum=3.125	GT:AD:DP:GQ:PL	1/1:40,97:72:99:2401,183,0
17	41246531	.	C	T	905.20	PASS	AC=1;AF=0.50;AN=2;BaseQRankSum=6.345;DP=141;Dels=0.00;FS=8.660;HRun=7;HaplotypeScore=34.4832;MQ=29.58;MQ0=0;MQRankSum=5.088;QD=6.42;ReadPosRankSum=-5.088	GT:AD:DP:GQ:PL	0/1:103,36:141:99:935,0,853
17	41246531	rs80357618	CT	C	306.76	PASS	AC=2;AF=1.00;AN=2;BaseQRankSum=1.006;DB;DP=143;FS=1.401;HRun=7;HaplotypeScore=501.7656;MQ=29.85;MQ0=0;MQRankSum=0.574;QD=2.15;ReadPosRankSum=4.881	GT:AD:DP:GQ:PL	1/1:117,26:75:8.13:348,8,0
17	41251861	rs62625285	C	T	4271.85	PASS	AC=2;AF=1.00;AN=2;DB;DP=148;Dels=0.00;FS=0.000;HRun=0;HaplotypeScore=15.8681;MQ=40.14;MQ0=0;QD=28.86	GT:AD:DP:GQ:PL	1/1:3,144:148:99:4270,391,0
17	41252697	rs10445302	T	A	13.32	LowQual	AC=2;AF=1.00;AN=2;DB;DP=114;Dels=0.01;HRun=2;HaplotypeScore=3.9051;MQ=8.28;MQ0=0;QD=0.12	GT:AD:DP:GQ:PL	1/1:0,111:113:5.97:44,6,0
17	41256945	rs80357350	G	A	3875.25	PASS	AC=2;AF=1.00;AN=2;DB;DP=134;Dels=0.02;FS=0.000;HRun=1;HaplotypeScore=10.7588;MQ=46.86;MQ0=0;QD=28.92	GT:AD:DP:GQ:PL	1/1:4,127:131:99:3874,346,0
17	41258450	rs8176128	A	T	4548.88	PASS	AC=2;AF=1.00;AN=2;BaseQRankSum=1.537;DB;DP=147;Dels=0.00;FS=3.245;HRun=1;HaplotypeScore=11.4781;MQ=44.42;MQ0=0;MQRankSum=1.342;QD=30.94;ReadPosRankSum=-1.269	GT:AD:DP:GQ:PL	1/1:5,142:147:99:4519,368,0
17	41261046	rs115747310	T	C	1861.36	PASS	AC=2;AF=1.00;AN=2;DB;DP=161;Dels=0.01;FS=0.000;HRun=1;HaplotypeScore=8.9934;MQ=19.56;MQ0=0;QD=11.56	GT:AD:DP:GQ:PL	1/1:3,156:159:99:1894,201,0
17	41267946	rs117625847	C	T	5084.38	PASS	AC=2;AF=1.00;AN=2;DB;DP=166;Dels=0.02;FS=0.000;HRun=1;HaplotypeScore=19.7310;MQ=43.18;MQ0=0;QD=30.63	GT:AD:DP:GQ:PL	1/1:4,157:162:99:5084,439,0
17	41268208	rs8176097	C	CT	4874.24	PASS	AC=2;AF=1.00;AN=2;DB;DP=161;FS=0.000;HRun=8;HaplotypeScore=414.4463;MQ=54.85;MQ0=0;QD=30.27	GT:AD:DP:GQ:PL	1/1:19,141:154:99:4874,431,0
17	41269297	rs4793200	A	T	352.46	PASS	AC=2;AF=1.00;AN=2;DB;DP=146;Dels=0.01;FS=0.000;HRun=1;HaplotypeScore=7.7302;MQ=13.13;MQ0=0;QD=2.41	GT:AD:DP:GQ:PL	1/1:0,144:145:44.91:385,45,0
17	41281078	rs79725272	A	G	144.83	PASS	AC=2;AF=1.00;AN=2;DB;DP=138;Dels=0.01;FS=0.000;HRun=1;HaplotypeScore=7.8271;MQ=12.76;MQ0=0;QD=1.05	GT:AD:DP:GQ:PL	1/1:2,133:136:20.98:178,21,0
17	41281088	rs115517187	C	T	286.85	PASS	AC=2;AF=1.00;AN=2;DB;DP=143;Dels=0.00;FS=0.000;HRun=1;HaplotypeScore=5.7305;MQ=12.87;MQ0=0;QD=2.01	GT:AD:DP:GQ:PL	1/1:3,140:143:38.93:320,39,0
