# Supplementary material for: Considerations for clinical read alignment and mutational profiling using next-generation sequencing
Source: F1000Res. 2012 Sep 20;1:2. Originally published 2012 Jul 16. [Version 2] doi: 10.12688/f1000research.1-2.v2 (PMC3945748; doi:10.12688/f1000research.1-2.v2)
Supplement: Aligner-specific VCF files containing the mutations called for each set of reads in single and paired-end modes — VCF files describing the mutations detected in the sixty-seven groups of BRCA1 reads when testing each alignment program in paired-end and single-end mode. [file f1000research-1-402-s0002.tgz › Bfast_Paired_End_Calls.7.vcf]

##fileformat=VCFv4.1
##FILTER=<ID=LowQual,Description="Low quality">
##FORMAT=<ID=AD,Number=.,Type=Integer,Description="Allelic depths for the ref and alt alleles in the order listed">
##FORMAT=<ID=DP,Number=1,Type=Integer,Description="Read Depth (only filtered reads used for calling)">
##FORMAT=<ID=GQ,Number=1,Type=Float,Description="Genotype Quality">
##FORMAT=<ID=GT,Number=1,Type=String,Description="Genotype">
##FORMAT=<ID=PL,Number=G,Type=Integer,Description="Normalized, Phred-scaled likelihoods for genotypes as defined in the VCF specification">
##INFO=<ID=AC,Number=A,Type=Integer,Description="Allele count in genotypes, for each ALT allele, in the same order as listed">
##INFO=<ID=AF,Number=A,Type=Float,Description="Allele Frequency, for each ALT allele, in the same order as listed">
##INFO=<ID=AN,Number=1,Type=Integer,Description="Total number of alleles in called genotypes">
##INFO=<ID=BaseQRankSum,Number=1,Type=Float,Description="Z-score from Wilcoxon rank sum test of Alt Vs. Ref base qualities">
##INFO=<ID=DB,Number=0,Type=Flag,Description="dbSNP Membership">
##INFO=<ID=DP,Number=1,Type=Integer,Description="Filtered Depth">
##INFO=<ID=DS,Number=0,Type=Flag,Description="Were any of the samples downsampled?">
##INFO=<ID=Dels,Number=1,Type=Float,Description="Fraction of Reads Containing Spanning Deletions">
##INFO=<ID=FS,Number=1,Type=Float,Description="Phred-scaled p-value using Fisher's exact test to detect strand bias">
##INFO=<ID=HRun,Number=1,Type=Integer,Description="Largest Contiguous Homopolymer Run of Variant Allele In Either Direction">
##INFO=<ID=HaplotypeScore,Number=1,Type=Float,Description="Consistency of the site with at most two segregating haplotypes">
##INFO=<ID=InbreedingCoeff,Number=1,Type=Float,Description="Inbreeding coefficient as estimated from the genotype likelihoods per-sample when compared against the Hardy-Weinberg expectation">
##INFO=<ID=MQ,Number=1,Type=Float,Description="RMS Mapping Quality">
##INFO=<ID=MQ0,Number=1,Type=Integer,Description="Total Mapping Quality Zero Reads">
##INFO=<ID=MQRankSum,Number=1,Type=Float,Description="Z-score From Wilcoxon rank sum test of Alt vs. Ref read mapping qualities">
##INFO=<ID=QD,Number=1,Type=Float,Description="Variant Confidence/Quality by Depth">
##INFO=<ID=ReadPosRankSum,Number=1,Type=Float,Description="Z-score from Wilcoxon rank sum test of Alt vs. Ref read position bias">
##UnifiedGenotyper="analysis_type=UnifiedGenotyper input_file=[../Bfast_Default/brca1_7.recalib.bam] sample_metadata=[] read_buffer_size=null phone_home=STANDARD read_filter=[BadCigar] intervals=null excludeIntervals=null reference_sequence=ref_chr17.hg19.fa rodBind=[] rodToIntervalTrackName=null BTI_merge_rule=UNION nonDeterministicRandomSeed=false downsampling_type=null downsample_to_fraction=null downsample_to_coverage=null baq=OFF baqGapOpenPenalty=40.0 performanceLog=null useOriginalQualities=false defaultBaseQualities=-1 validation_strictness=SILENT unsafe=null num_threads=4 interval_merging=ALL read_group_black_list=null processingTracker=null restartProcessingTracker=false processingTrackerStatusFile=null processingTrackerID=-1 allow_intervals_with_unindexed_bam=false disable_experimental_low_memory_sharding=false logging_level=ERROR log_to_file=null help=false genotype_likelihoods_model=BOTH p_nonref_model=EXACT heterozygosity=0.0010 pcr_error_rate=1.0E-4 genotyping_mode=DISCOVERY output_mode=EMIT_VARIANTS_ONLY standard_min_confidence_threshold_for_calling=30.0 standard_min_confidence_threshold_for_emitting=4.0 computeSLOD=false alleles=(RodBinding name= source=UNBOUND) assume_single_sample_reads=null abort_at_too_much_coverage=-1 min_base_quality_score=17 min_mapping_quality_score=20 max_deletion_fraction=0.05 min_indel_count_for_genotyping=5 indel_heterozygosity=1.25E-4 indelGapContinuationPenalty=10.0 indelGapOpenPenalty=45.0 indelHaplotypeSize=80 doContextDependentGapPenalties=true getGapPenaltiesFromData=false indel_recal_file=indel.recal_data.csv indelDebug=false dovit=false GSA_PRODUCTION_ONLY=false exactCalculation=LINEAR_EXPERIMENTAL ignoreSNPAlleles=false output_all_callable_bases=false genotype=false dbsnp=(RodBinding name=dbsnp source=dbsnp_132.hg19.vcf) out=org.broadinstitute.sting.gatk.io.stubs.VCFWriterStub NO_HEADER=org.broadinstitute.sting.gatk.io.stubs.VCFWriterStub sites_only=org.broadinstitute.sting.gatk.io.stubs.VCFWriterStub debug_file=null metrics_file=null annotation=[]"
##contig=<ID=17,length=81195210,assembly=hg19>
##reference=file:///CL_diags/ngs/OmixonPaper/brca1-test-suite/ref_chr17.hg19.fa
#CHROM	POS	ID	REF	ALT	QUAL	FILTER	INFO	FORMAT	DePristo
17	17105140	.	C	A	6.39	LowQual	AC=1;AF=0.50;AN=2;DP=1;Dels=0.00;HRun=10;HaplotypeScore=0.0000;MQ=46.00;MQ0=0;QD=6.39	GT:AD:DP:GQ:PL	0/1:0,1:1:1.76:35,3,0
17	36788406	.	A	G	5.06	LowQual	AC=1;AF=0.50;AN=2;DP=2;Dels=0.00;HRun=0;HaplotypeScore=0.0000;MQ=26.88;MQ0=0;QD=2.53	GT:AD:DP:GQ:PL	0/1:1,1:2:1.76:33,3,0
17	37490603	.	A	T	6.39	LowQual	AC=1;AF=0.50;AN=2;DP=1;Dels=0.00;HRun=0;HaplotypeScore=0.0000;MQ=35.00;MQ0=0;QD=6.39	GT:AD:DP:GQ:PL	0/1:0,1:1:1.76:35,3,0
17	41196309	.	T	G	5.06	LowQual	AC=1;AF=0.50;AN=2;DP=1;Dels=0.00;HRun=2;HaplotypeScore=0.0000;MQ=43.00;MQ0=0;QD=5.06	GT:AD:DP:GQ:PL	0/1:0,1:1:1.76:33,3,0
17	41196309	.	T	TGGGGGGGGGGGGGGGGGGGGGGGGGGGGG	6825.17	PASS	AC=2;AF=1.00;AN=2;DP=42;FS=0.000;HRun=2;HaplotypeScore=590.9753;MQ=30.45;MQ0=0;QD=162.50	GT:AD:DP:GQ:PL	1/1:2,2:30:87.29:6825,87,0
17	41199123	rs8176312	T	C	3395.58	PASS	AC=2;AF=1.00;AN=2;DB;DP=134;Dels=0.00;FS=0.000;HRun=1;HaplotypeScore=6.7838;MQ=35.36;MQ0=0;QD=25.34	GT:AD:DP:GQ:PL	1/1:2,131:134:99:3394,334,0
17	41204654	rs79944172	T	G	3967.07	PASS	AC=2;AF=1.00;AN=2;BaseQRankSum=1.246;DB;DP=154;Dels=0.01;FS=0.000;HRun=1;HaplotypeScore=17.3695;MQ=40.10;MQ0=0;MQRankSum=0.008;QD=25.76;ReadPosRankSum=2.399	GT:AD:DP:GQ:PL	1/1:5,145:153:99:3908,322,0
17	41219804	rs8176233	T	C	4277.45	PASS	AC=2;AF=1.00;AN=2;DB;DP=167;Dels=0.00;FS=0.000;HRun=0;HaplotypeScore=9.5754;MQ=39.71;MQ0=0;QD=25.61	GT:AD:DP:GQ:PL	1/1:2,165:167:99:4274,444,0
17	41223192	rs80357411	G	A	4180.79	PASS	AC=2;AF=1.00;AN=2;DB;DP=133;Dels=0.02;FS=0.000;HRun=2;HaplotypeScore=12.1254;MQ=41.51;MQ0=0;QD=31.43	GT:AD:DP:GQ:PL	1/1:4,126:130:99:4180,367,0
17	41226362	.	GGCAA	G	1905.58	PASS	AC=2;AF=1.00;AN=2;BaseQRankSum=3.573;DP=138;FS=9.618;HRun=0;HaplotypeScore=708.0252;MQ=34.36;MQ0=0;MQRankSum=-1.303;QD=13.81;ReadPosRankSum=4.335	GT:AD:DP:GQ:PL	1/1:115,22:89:54.81:1948,55,0
17	41226364	rs80357561	CAAGT	C	4312.08	PASS	AC=2;AF=1.00;AN=2;DB;DP=133;FS=0.000;HRun=0;HaplotypeScore=471.0867;MQ=34.02;MQ0=0;QD=32.42	GT:AD:DP:GQ:PL	1/1:37,96:84:99:4312,232,0
17	41227104	rs77985181	A	G	2861.03	PASS	AC=2;AF=1.00;AN=2;BaseQRankSum=0.643;DB;DP=130;Dels=0.00;FS=0.000;HRun=2;HaplotypeScore=15.3611;MQ=31.17;MQ0=0;MQRankSum=0.670;QD=22.01;ReadPosRankSum=1.704	GT:AD:DP:GQ:PL	1/1:6,123:130:99:2894,268,0
17	41228525	.	A	AT	3727.10	PASS	AC=2;AF=1.00;AN=2;DP=115;FS=0.000;HRun=5;HaplotypeScore=352.8141;MQ=42.90;MQ0=0;QD=32.41	GT:AD:DP:GQ:PL	1/1:23,92:110:99:3727,289,0
17	41243023	rs80357397	C	A	4779.47	PASS	AC=2;AF=1.00;AN=2;DB;DP=154;Dels=0.00;FS=0.000;HRun=1;HaplotypeScore=2.4946;MQ=44.95;MQ0=0;QD=31.04	GT:AD:DP:GQ:PL	1/1:1,153:154:99:4778,433,0
17	41243611	rs80357318	G	A	4815.92	PASS	AC=2;AF=1.00;AN=2;DB;DP=154;Dels=0.00;FS=0.000;HRun=0;HaplotypeScore=15.9582;MQ=42.09;MQ0=0;QD=31.27	GT:AD:DP:GQ:PL	1/1:1,153:154:99:4815,436,0
17	41243843	rs80357609	GTTTAC	G	6725.28	PASS	AC=2;AF=1.00;AN=2;DB;DP=129;FS=0.000;HRun=0;HaplotypeScore=929.2666;MQ=40.02;MQ0=0;QD=52.13	GT:AD:DP:GQ:PL	1/1:15,113:119:99:6725,328,0
17	41243904	rs80357805	TTC	T	5730.15	PASS	AC=2;AF=1.00;AN=2;BaseQRankSum=-1.732;DB;DP=156;FS=3.043;HRun=0;HaplotypeScore=933.5382;MQ=39.78;MQ0=0;MQRankSum=-1.091;QD=36.73;ReadPosRankSum=1.475	GT:AD:DP:GQ:PL	1/1:15,141:145:99:5730,394,0
17	41244288	rs80357172	C	G	4374.03	PASS	AC=2;AF=1.00;AN=2;DB;DP=154;Dels=0.00;FS=0.000;HRun=0;HaplotypeScore=6.5569;MQ=41.21;MQ0=0;QD=28.40	GT:AD:DP:GQ:PL	1/1:2,151:154:99:4371,436,0
17	41244353	rs80357511	A	AC	6936.77	PASS	AC=2;AF=1.00;AN=2;DB;DP=155;FS=0.000;HRun=1;HaplotypeScore=681.1945;MQ=40.62;MQ0=0;QD=44.75	GT:AD:DP:GQ:PL	1/1:6,147:150:99:6937,444,0
17	41244405	rs80356899	C	A	4626.13	PASS	AC=2;AF=1.00;AN=2;DB;DP=152;Dels=0.02;FS=0.000;HRun=2;HaplotypeScore=11.1840;MQ=40.35;MQ0=0;QD=30.44	GT:AD:DP:GQ:PL	1/1:3,145:149:99:4625,421,0
17	41244466	rs80357049	G	A	4371.02	PASS	AC=2;AF=1.00;AN=2;DB;DP=137;Dels=0.01;FS=0.000;HRun=0;HaplotypeScore=9.6141;MQ=40.99;MQ0=0;QD=31.91	GT:AD:DP:GQ:PL	1/1:1,133:136:99:4370,385,0
17	41245871	.	AC	A	205.55	PASS	AC=1;AF=0.50;AN=2;BaseQRankSum=2.470;DP=143;FS=0.000;HRun=2;HaplotypeScore=368.4421;MQ=26.97;MQ0=0;MQRankSum=-1.557;QD=1.44;ReadPosRankSum=3.477	GT:AD:DP:GQ:PL	0/1:80,60:60:50.16:245,0,50
17	41245873	rs80357600	CT	C	1839.93	PASS	AC=2;AF=1.00;AN=2;BaseQRankSum=-1.669;DB;DP=144;FS=0.000;HRun=4;HaplotypeScore=237.6601;MQ=26.62;MQ0=0;MQRankSum=-1.669;QD=12.78;ReadPosRankSum=1.669	GT:AD:DP:GQ:PL	1/1:87,57:61:99:1882,158,0
17	41245877	.	T	G	380.68	PASS	AC=1;AF=0.50;AN=2;BaseQRankSum=-4.979;DP=145;Dels=0.00;FS=2.496;HRun=1;HaplotypeScore=52.8714;MQ=26.87;MQ0=0;MQRankSum=4.422;QD=2.63;ReadPosRankSum=-4.112	GT:AD:DP:GQ:PL	0/1:125,18:145:99:411,0,1097
17	41245878	.	G	T	399.09	PASS	AC=1;AF=0.50;AN=2;BaseQRankSum=2.381;DP=146;Dels=0.00;FS=4.120;HRun=4;HaplotypeScore=51.9049;MQ=26.93;MQ0=0;MQRankSum=4.454;QD=2.73;ReadPosRankSum=-4.541	GT:AD:DP:GQ:PL	0/1:128,18:146:99:429,0,1037
17	41246152	rs80356964	G	A	4243.61	PASS	AC=2;AF=1.00;AN=2;DB;DP=142;Dels=0.01;FS=0.000;HRun=1;HaplotypeScore=17.0642;MQ=41.73;MQ0=0;QD=29.88	GT:AD:DP:GQ:PL	1/1:3,137:140:99:4243,367,0
17	41247598	.	C	CA	429.95	PASS	AC=2;AF=1.00;AN=2;DP=132;FS=0.000;HRun=9;HaplotypeScore=159.3393;MQ=17.40;MQ0=0;QD=3.26	GT:AD:DP:GQ:PL	1/1:80,50:32:89.12:472,89,0
17	41247603	.	A	C	1168.18	PASS	AC=2;AF=1.00;AN=2;BaseQRankSum=-4.957;DP=129;Dels=0.00;FS=0.000;HRun=0;HaplotypeScore=78.0735;MQ=19.11;MQ0=0;MQRankSum=8.169;QD=9.06;ReadPosRankSum=-0.080	GT:AD:DP:GQ:PL	1/1:67,60:129:99:1201,126,0
17	41249318	rs80358164	C	T	4776.16	PASS	AC=2;AF=1.00;AN=2;DB;DP=159;Dels=0.00;FS=0.000;HRun=3;HaplotypeScore=11.3645;MQ=39.20;MQ0=0;QD=30.04	GT:AD:DP:GQ:PL	1/1:2,157:159:99:4775,436,0
17	41252697	rs10445302	T	A	34.99	PASS	AC=2;AF=1.00;AN=2;DB;DP=115;Dels=0.03;FS=0.000;HRun=2;HaplotypeScore=1.9134;MQ=8.00;MQ0=0;QD=0.30	GT:AD:DP:GQ:PL	1/1:0,110:112:8.95:67,9,0
17	41259079	rs66917717	A	AT	826.84	PASS	AC=2;AF=1.00;AN=2;DB;DP=150;FS=0.000;HRun=20;HaplotypeScore=169.5823;MQ=28.40;MQ0=0;QD=5.51	GT:AD:DP:GQ:PL	1/1:48,101:64:99:869,130,0
17	41259825	rs11079054	G	C	3533.36	PASS	AC=2;AF=1.00;AN=2;DB;DP=135;Dels=0.00;FS=0.000;HRun=0;HaplotypeScore=18.7556;MQ=37.75;MQ0=0;QD=26.17	GT:AD:DP:GQ:PL	1/1:5,129:135:99:3532,334,0
17	41263561	.	G	C	140.20	PASS	AC=1;AF=0.50;AN=2;BaseQRankSum=-3.041;DP=139;Dels=0.01;FS=0.000;HRun=2;HaplotypeScore=58.9510;MQ=9.62;MQ0=0;MQRankSum=3.970;QD=1.01;ReadPosRankSum=-5.376	GT:AD:DP:GQ:PL	0/1:104,34:138:52.86:170,0,53
17	41266452	rs1709438	A	G	3674.89	PASS	AC=2;AF=1.00;AN=2;DB;DP=139;Dels=0.01;FS=0.000;HRun=0;HaplotypeScore=23.5557;MQ=34.78;MQ0=0;QD=26.44	GT:AD:DP:GQ:PL	1/1:4,132:137:99:3674,346,0
17	41267763	rs80357949	CTT	C	3345.85	PASS	AC=2;AF=1.00;AN=2;DB;DP=147;FS=0.000;HRun=3;HaplotypeScore=405.0742;MQ=29.63;MQ0=0;QD=22.76	GT:AD:DP:GQ:PL	1/1:37,110:75:99:3346,226,0
17	41267765	.	TTG	T	1253.10	PASS	AC=2;AF=1.00;AN=2;DP=147;FS=0.000;HRun=0;HaplotypeScore=622.0872;MQ=29.81;MQ0=0;QD=8.52	GT:AD:DP:GQ:PL	1/1:123,22:76:99:1295,208,0
17	41267797	rs80358018	C	T	3119.24	PASS	AC=2;AF=1.00;AN=2;DB;DP=152;Dels=0.02;FS=0.000;HRun=1;HaplotypeScore=11.2950;MQ=33.63;MQ0=0;QD=20.52	GT:AD:DP:GQ:PL	1/1:3,144:149:99:3152,283,0
17	41268468	rs114323360	G	C	2639.35	PASS	AC=2;AF=1.00;AN=2;DB;DP=140;Dels=0.01;FS=0.000;HRun=0;HaplotypeScore=13.5925;MQ=25.32;MQ0=0;QD=18.85	GT:AD:DP:GQ:PL	1/1:3,134:139:99:2672,267,0
17	41280638	rs9889706	G	T	1110.28	PASS	AC=2;AF=1.00;AN=2;BaseQRankSum=2.328;DB;DP=123;Dels=0.00;FS=0.000;HRun=0;HaplotypeScore=10.3557;MQ=16.19;MQ0=0;MQRankSum=0.620;QD=9.03;ReadPosRankSum=-0.539	GT:AD:DP:GQ:PL	1/1:4,119:123:99:1143,144,0
17	41316747	rs35070007	C	G	1978.89	PASS	AC=2;AF=1.00;AN=2;BaseQRankSum=1.680;DB;DP=135;Dels=0.00;FS=0.000;HRun=0;HaplotypeScore=8.7375;MQ=17.68;MQ0=0;MQRankSum=0.456;QD=14.66;ReadPosRankSum=0.378	GT:AD:DP:GQ:PL	1/1:3,132:135:99:2012,243,0
17	62713285	.	A	G	5.06	LowQual	AC=1;AF=0.50;AN=2;DP=1;Dels=0.00;HRun=0;HaplotypeScore=0.0000;MQ=33.00;MQ0=0;QD=5.06	GT:AD:DP:GQ:PL	0/1:0,1:1:1.76:33,3,0
