# Supplementary material for: Considerations for clinical read alignment and mutational profiling using next-generation sequencing
Source: F1000Res. 2012 Sep 20;1:2. Originally published 2012 Jul 16. [Version 2] doi: 10.12688/f1000research.1-2.v2 (PMC3945748; doi:10.12688/f1000research.1-2.v2)
Supplement: Aligner-specific VCF files containing the mutations called for each set of reads in single and paired-end modes — VCF files describing the mutations detected in the sixty-seven groups of BRCA1 reads when testing each alignment program in paired-end and single-end mode. [file f1000research-1-402-s0002.tgz › Bfast_Paired_End_Calls.8.vcf]

##fileformat=VCFv4.1
##FILTER=<ID=LowQual,Description="Low quality">
##FORMAT=<ID=AD,Number=.,Type=Integer,Description="Allelic depths for the ref and alt alleles in the order listed">
##FORMAT=<ID=DP,Number=1,Type=Integer,Description="Read Depth (only filtered reads used for calling)">
##FORMAT=<ID=GQ,Number=1,Type=Float,Description="Genotype Quality">
##FORMAT=<ID=GT,Number=1,Type=String,Description="Genotype">
##FORMAT=<ID=PL,Number=G,Type=Integer,Description="Normalized, Phred-scaled likelihoods for genotypes as defined in the VCF specification">
##INFO=<ID=AC,Number=A,Type=Integer,Description="Allele count in genotypes, for each ALT allele, in the same order as listed">
##INFO=<ID=AF,Number=A,Type=Float,Description="Allele Frequency, for each ALT allele, in the same order as listed">
##INFO=<ID=AN,Number=1,Type=Integer,Description="Total number of alleles in called genotypes">
##INFO=<ID=BaseQRankSum,Number=1,Type=Float,Description="Z-score from Wilcoxon rank sum test of Alt Vs. Ref base qualities">
##INFO=<ID=DB,Number=0,Type=Flag,Description="dbSNP Membership">
##INFO=<ID=DP,Number=1,Type=Integer,Description="Filtered Depth">
##INFO=<ID=DS,Number=0,Type=Flag,Description="Were any of the samples downsampled?">
##INFO=<ID=Dels,Number=1,Type=Float,Description="Fraction of Reads Containing Spanning Deletions">
##INFO=<ID=FS,Number=1,Type=Float,Description="Phred-scaled p-value using Fisher's exact test to detect strand bias">
##INFO=<ID=HRun,Number=1,Type=Integer,Description="Largest Contiguous Homopolymer Run of Variant Allele In Either Direction">
##INFO=<ID=HaplotypeScore,Number=1,Type=Float,Description="Consistency of the site with at most two segregating haplotypes">
##INFO=<ID=InbreedingCoeff,Number=1,Type=Float,Description="Inbreeding coefficient as estimated from the genotype likelihoods per-sample when compared against the Hardy-Weinberg expectation">
##INFO=<ID=MQ,Number=1,Type=Float,Description="RMS Mapping Quality">
##INFO=<ID=MQ0,Number=1,Type=Integer,Description="Total Mapping Quality Zero Reads">
##INFO=<ID=MQRankSum,Number=1,Type=Float,Description="Z-score From Wilcoxon rank sum test of Alt vs. Ref read mapping qualities">
##INFO=<ID=QD,Number=1,Type=Float,Description="Variant Confidence/Quality by Depth">
##INFO=<ID=ReadPosRankSum,Number=1,Type=Float,Description="Z-score from Wilcoxon rank sum test of Alt vs. Ref read position bias">
##UnifiedGenotyper="analysis_type=UnifiedGenotyper input_file=[../Bfast_Default/brca1_8.recalib.bam] sample_metadata=[] read_buffer_size=null phone_home=STANDARD read_filter=[BadCigar] intervals=null excludeIntervals=null reference_sequence=ref_chr17.hg19.fa rodBind=[] rodToIntervalTrackName=null BTI_merge_rule=UNION nonDeterministicRandomSeed=false downsampling_type=null downsample_to_fraction=null downsample_to_coverage=null baq=OFF baqGapOpenPenalty=40.0 performanceLog=null useOriginalQualities=false defaultBaseQualities=-1 validation_strictness=SILENT unsafe=null num_threads=4 interval_merging=ALL read_group_black_list=null processingTracker=null restartProcessingTracker=false processingTrackerStatusFile=null processingTrackerID=-1 allow_intervals_with_unindexed_bam=false disable_experimental_low_memory_sharding=false logging_level=ERROR log_to_file=null help=false genotype_likelihoods_model=BOTH p_nonref_model=EXACT heterozygosity=0.0010 pcr_error_rate=1.0E-4 genotyping_mode=DISCOVERY output_mode=EMIT_VARIANTS_ONLY standard_min_confidence_threshold_for_calling=30.0 standard_min_confidence_threshold_for_emitting=4.0 computeSLOD=false alleles=(RodBinding name= source=UNBOUND) assume_single_sample_reads=null abort_at_too_much_coverage=-1 min_base_quality_score=17 min_mapping_quality_score=20 max_deletion_fraction=0.05 min_indel_count_for_genotyping=5 indel_heterozygosity=1.25E-4 indelGapContinuationPenalty=10.0 indelGapOpenPenalty=45.0 indelHaplotypeSize=80 doContextDependentGapPenalties=true getGapPenaltiesFromData=false indel_recal_file=indel.recal_data.csv indelDebug=false dovit=false GSA_PRODUCTION_ONLY=false exactCalculation=LINEAR_EXPERIMENTAL ignoreSNPAlleles=false output_all_callable_bases=false genotype=false dbsnp=(RodBinding name=dbsnp source=dbsnp_132.hg19.vcf) out=org.broadinstitute.sting.gatk.io.stubs.VCFWriterStub NO_HEADER=org.broadinstitute.sting.gatk.io.stubs.VCFWriterStub sites_only=org.broadinstitute.sting.gatk.io.stubs.VCFWriterStub debug_file=null metrics_file=null annotation=[]"
##contig=<ID=17,length=81195210,assembly=hg19>
##reference=file:///CL_diags/ngs/OmixonPaper/brca1-test-suite/ref_chr17.hg19.fa
#CHROM	POS	ID	REF	ALT	QUAL	FILTER	INFO	FORMAT	DePristo
17	2451306	.	C	A	5.72	LowQual	AC=1;AF=0.50;AN=2;DP=1;Dels=0.00;HRun=1;HaplotypeScore=0.0000;MQ=43.00;MQ0=0;QD=5.72	GT:AD:DP:GQ:PL	0/1:0,1:1:1.76:34,3,0
17	2451330	.	C	A	5.72	LowQual	AC=1;AF=0.50;AN=2;DP=1;Dels=0.00;HRun=1;HaplotypeScore=0.0000;MQ=43.00;MQ0=0;QD=5.72	GT:AD:DP:GQ:PL	0/1:0,1:1:1.76:34,3,0
17	16100462	.	G	T	6.39	LowQual	AC=1;AF=0.50;AN=2;DP=1;Dels=0.00;HRun=1;HaplotypeScore=0.0000;MQ=62.00;MQ0=0;QD=6.39	GT:AD:DP:GQ:PL	0/1:0,1:1:1.76:35,3,0
17	18005730	.	A	T	5.72	LowQual	AC=1;AF=0.50;AN=2;DP=1;Dels=0.00;HRun=1;HaplotypeScore=0.0000;MQ=43.00;MQ0=0;QD=5.72	GT:AD:DP:GQ:PL	0/1:0,1:1:1.76:34,3,0
17	40217091	.	G	A	5.72	LowQual	AC=1;AF=0.50;AN=2;DP=1;Dels=0.00;HRun=1;HaplotypeScore=0.0000;MQ=36.00;MQ0=0;QD=5.72	GT:AD:DP:GQ:PL	0/1:0,1:1:1.76:34,3,0
17	41196309	.	T	G	5.06	LowQual	AC=1;AF=0.50;AN=2;DP=1;Dels=0.00;HRun=2;HaplotypeScore=0.0000;MQ=43.00;MQ0=0;QD=5.06	GT:AD:DP:GQ:PL	0/1:0,1:1:1.76:33,3,0
17	41196309	.	T	TGGGGGGGGGGGGGGGGGGGGGGGGGGGGG	6824.20	PASS	AC=2;AF=1.00;AN=2;DP=42;FS=0.000;HRun=2;HaplotypeScore=590.8343;MQ=30.45;MQ0=0;QD=162.48	GT:AD:DP:GQ:PL	1/1:2,2:30:87.29:6824,87,0
17	41203100	rs80357025	G	A	4584.69	PASS	AC=2;AF=1.00;AN=2;DB;DP=150;Dels=0.01;FS=0.000;HRun=0;HaplotypeScore=7.1150;MQ=48.76;MQ0=0;QD=30.56	GT:AD:DP:GQ:PL	1/1:2,147:149:99:4584,400,0
17	41205370	rs8176293	GT	G	2635.14	PASS	AC=2;AF=1.00;AN=2;DB;DP=138;FS=0.000;HRun=2;HaplotypeScore=220.8415;MQ=29.42;MQ0=0;QD=19.10	GT:AD:DP:GQ:PL	1/1:3,134:70:99:2677,208,0
17	41210783	rs8176275	A	C	4476.55	PASS	AC=2;AF=1.00;AN=2;DB;DP=156;Dels=0.04;FS=0.000;HRun=1;HaplotypeScore=20.2102;MQ=41.67;MQ0=0;QD=28.70	GT:AD:DP:GQ:PL	1/1:4,143:149:99:4476,406,0
17	41215890	rs80358094	C	A	4178.97	PASS	AC=2;AF=1.00;AN=2;BaseQRankSum=1.705;DB;DP=129;Dels=0.00;FS=0.000;HRun=1;HaplotypeScore=10.1279;MQ=51.72;MQ0=0;MQRankSum=-0.192;QD=32.40;ReadPosRankSum=0.962	GT:AD:DP:GQ:PL	1/1:4,125:129:99:4178,361,0
17	41216341	rs8176255	G	A	4654.76	PASS	AC=2;AF=1.00;AN=2;BaseQRankSum=1.707;DB;DP=147;Dels=0.03;FS=0.000;HRun=1;HaplotypeScore=22.5178;MQ=42.87;MQ0=0;MQRankSum=-0.062;QD=31.67;ReadPosRankSum=-0.037	GT:AD:DP:GQ:PL	1/1:3,139:142:99:4654,406,0
17	41219341	rs11654396	G	T	154.42	PASS	AC=2;AF=1.00;AN=2;DB;DP=145;Dels=0.01;FS=0.000;HRun=0;HaplotypeScore=11.9640;MQ=11.50;MQ0=0;QD=1.06	GT:AD:DP:GQ:PL	1/1:2,141:144:23.91:187,24,0
17	41228600	rs80356997	G	T	4718.70	PASS	AC=2;AF=1.00;AN=2;BaseQRankSum=0.024;DB;DP=149;Dels=0.01;FS=3.358;HRun=1;HaplotypeScore=11.8764;MQ=53.81;MQ0=0;MQRankSum=0.688;QD=31.67;ReadPosRankSum=-1.400	GT:AD:DP:GQ:PL	1/1:2,145:148:99:4684,397,0
17	41229777	rs11384014	G	GT	420.32	PASS	AC=2;AF=1.00;AN=2;DB;DP=124;FS=0.000;HRun=3;HaplotypeScore=27.8921;MQ=13.91;MQ0=0;QD=3.39	GT:AD:DP:GQ:PL	1/1:9,113:13:33.11:462,33,0
17	41241503	rs8176160	T	C	3474.03	PASS	AC=2;AF=1.00;AN=2;DB;DP=147;Dels=0.00;FS=0.000;HRun=0;HaplotypeScore=18.3685;MQ=35.48;MQ0=0;QD=23.63	GT:AD:DP:GQ:PL	1/1:2,143:147:99:3440,337,0
17	41243643	.	TCA	T	1087.59	PASS	AC=2;AF=1.00;AN=2;BaseQRankSum=3.242;DP=139;FS=0.000;HRun=0;HaplotypeScore=477.4663;MQ=30.76;MQ0=0;MQRankSum=-1.469;QD=7.82;ReadPosRankSum=3.004	GT:AD:DP:GQ:PL	1/1:119,20:72:99:1130,129,0
17	41243645	rs80357646	ACT	A	3157.07	PASS	AC=2;AF=1.00;AN=2;DB;DP=136;FS=0.000;HRun=0;HaplotypeScore=266.3614;MQ=30.15;MQ0=0;QD=23.21	GT:AD:DP:GQ:PL	1/1:27,107:68:99:3199,202,0
17	41243765	rs80356831	T	C	2000.22	PASS	AC=2;AF=1.00;AN=2;DB;DP=150;Dels=0.01;FS=0.000;HRun=0;HaplotypeScore=6.5804;MQ=26.76;MQ0=0;QD=13.33	GT:AD:DP:GQ:PL	1/1:0,149:149:99:2033,189,0
17	41243776	rs80357579	CCT	C	2395.85	PASS	AC=2;AF=1.00;AN=2;DB;DP=150;FS=0.000;HRun=0;HaplotypeScore=467.5074;MQ=26.34;MQ0=0;QD=15.97	GT:AD:DP:GQ:PL	1/1:44,105:63:99:2438,175,0
17	41243779	.	C	G	616.68	PASS	AC=1;AF=0.50;AN=2;BaseQRankSum=-4.379;DP=147;Dels=0.00;FS=2.274;HRun=0;HaplotypeScore=113.9500;MQ=25.68;MQ0=0;MQRankSum=4.685;QD=4.20;ReadPosRankSum=-6.661	GT:AD:DP:GQ:PL	0/1:113,33:147:99:647,0,829
17	41243779	.	CTG	C	790.66	PASS	AC=2;AF=1.00;AN=2;BaseQRankSum=0.723;DP=148;FS=0.000;HRun=0;HaplotypeScore=605.8226;MQ=25.89;MQ0=0;MQRankSum=0.583;QD=5.34;ReadPosRankSum=2.357	GT:AD:DP:GQ:PL	1/1:121,26:60:99:833,122,0
17	41243835	rs28897688	G	A	3390.30	PASS	AC=2;AF=1.00;AN=2;DB;DP=135;Dels=0.01;FS=0.000;HRun=2;HaplotypeScore=7.8872;MQ=35.42;MQ0=0;QD=25.11	GT:AD:DP:GQ:PL	1/1:2,130:133:99:3390,298,0
17	41244004	rs80357296	G	A	3667.22	PASS	AC=2;AF=1.00;AN=2;DB;DP=145;Dels=0.00;FS=0.000;HRun=0;HaplotypeScore=8.0544;MQ=35.23;MQ0=0;QD=25.29	GT:AD:DP:GQ:PL	1/1:1,144:145:99:3666,331,0
17	41244021	rs80357027	A	T	4100.52	PASS	AC=2;AF=1.00;AN=2;DB;DP=161;Dels=0.00;FS=0.000;HRun=0;HaplotypeScore=4.0293;MQ=35.67;MQ0=0;QD=25.47	GT:AD:DP:GQ:PL	1/1:3,158:161:99:4100,370,0
17	41244150	rs80356971	A	T	4395.77	PASS	AC=2;AF=1.00;AN=2;DB;DP=157;Dels=0.01;FS=0.000;HRun=1;HaplotypeScore=23.6584;MQ=38.43;MQ0=0;QD=28.00	GT:AD:DP:GQ:PL	1/1:8,147:155:99:4395,394,0
17	41244186	rs80356919	T	C	3172.07	PASS	AC=2;AF=1.00;AN=2;BaseQRankSum=0.277;DB;DP=159;Dels=0.01;FS=0.000;HRun=0;HaplotypeScore=16.4551;MQ=32.58;MQ0=0;MQRankSum=0.040;QD=19.95;ReadPosRankSum=-0.214	GT:AD:DP:GQ:PL	1/1:4,153:158:99:3205,267,0
17	41244193	rs80356949	T	A	2922.88	PASS	AC=2;AF=1.00;AN=2;DB;DP=163;Dels=0.01;FS=0.000;HRun=0;HaplotypeScore=13.2073;MQ=30.24;MQ0=0;QD=17.93	GT:AD:DP:GQ:PL	1/1:1,160:162:99:2956,268,0
17	41244217	rs80357089	G	T	273.46	PASS	AC=1;AF=0.50;AN=2;BaseQRankSum=1.056;DB;DP=160;Dels=0.00;FS=2.508;HRun=2;HaplotypeScore=442.6246;MQ=26.89;MQ0=0;MQRankSum=3.936;QD=1.71;ReadPosRankSum=-3.564	GT:AD:DP:GQ:PL	0/1:143,16:160:99:303,0,1572
17	41244218	rs80357575	CTTTT	C	3487.68	PASS	AC=2;AF=1.00;AN=2;DB;DP=157;FS=0.000;HRun=6;HaplotypeScore=760.1100;MQ=26.52;MQ0=0;QD=22.21	GT:AD:DP:GQ:PL	1/1:29,128:69:99:3488,199,0
17	41244660	rs80357559	GT	G	4323.79	PASS	AC=2;AF=1.00;AN=2;DB;DP=125;FS=0.000;HRun=3;HaplotypeScore=391.9879;MQ=41.27;MQ0=0;QD=34.59	GT:AD:DP:GQ:PL	1/1:5,120:121:99:4324,355,0
17	41244821	rs80357614	AT	A	4886.55	PASS	AC=2;AF=1.00;AN=2;BaseQRankSum=-1.732;DB;DP=149;FS=0.000;HRun=4;HaplotypeScore=459.6023;MQ=41.87;MQ0=0;MQRankSum=1.682;QD=32.80;ReadPosRankSum=1.707	GT:AD:DP:GQ:PL	1/1:6,142:144:99:4887,408,0
17	41244951	rs80356911	C	T	4204.33	PASS	AC=2;AF=1.00;AN=2;DB;DP=139;Dels=0.00;FS=0.000;HRun=0;HaplotypeScore=8.3944;MQ=40.15;MQ0=0;QD=30.25	GT:AD:DP:GQ:PL	1/1:3,135:139:99:4204,373,0
17	41245073	.	G	GT	5154.75	PASS	AC=2;AF=1.00;AN=2;DP=142;FS=0.000;HRun=1;HaplotypeScore=379.2313;MQ=38.66;MQ0=0;QD=36.30	GT:AD:DP:GQ:PL	1/1:13,127:122:99:5155,354,0
17	41245188	.	TCCAGTAA	T	2482.97	PASS	AC=2;AF=1.00;AN=2;BaseQRankSum=2.189;DP=124;FS=1.771;HRun=0;HaplotypeScore=669.8339;MQ=28.86;MQ0=0;MQRankSum=-1.718;QD=20.02;ReadPosRankSum=3.657	GT:AD:DP:GQ:PL	1/1:117,7:63:18.38:2525,18,0
17	41245190	rs80357820	CAGTAACG	C	4177.34	PASS	AC=2;AF=1.00;AN=2;BaseQRankSum=-1.732;DB;DP=119;FS=3.090;HRun=0;HaplotypeScore=487.1425;MQ=28.16;MQ0=0;MQRankSum=-1.039;QD=35.10;ReadPosRankSum=1.669	GT:AD:DP:GQ:PL	1/1:15,104:58:99:4177,123,0
17	41245195	.	A	ACTT	414.24	PASS	AC=1;AF=0.50;AN=2;BaseQRankSum=-4.540;DP=129;FS=4.123;HRun=0;HaplotypeScore=830.2686;MQ=29.22;MQ0=0;MQRankSum=1.634;QD=3.21;ReadPosRankSum=-5.898	GT:AD:DP:GQ:PL	0/1:119,4:67:99:453,0,795
17	41245332	.	T	TAG	8061.67	PASS	AC=2;AF=1.00;AN=2;DP=152;FS=0.000;HRun=0;HaplotypeScore=388.8393;MQ=43.53;MQ0=0;QD=53.04	GT:AD:DP:GQ:PL	1/1:5,146:137:99:8062,400,0
17	41246040	.	TTTAA	T	2115.36	PASS	AC=2;AF=1.00;AN=2;BaseQRankSum=3.612;DP=132;FS=1.557;HRun=0;HaplotypeScore=785.7182;MQ=35.44;MQ0=0;MQRankSum=-2.312;QD=16.03;ReadPosRankSum=3.129	GT:AD:DP:GQ:PL	1/1:103,29:98:99:2157,102,0
17	41246048	.	A	G	1520.76	PASS	AC=1;AF=0.50;AN=2;BaseQRankSum=-4.573;DP=130;Dels=0.00;FS=0.788;HRun=0;HaplotypeScore=193.9203;MQ=35.30;MQ0=0;MQRankSum=4.241;QD=11.70;ReadPosRankSum=3.058	GT:AD:DP:GQ:PL	0/1:71,59:130:99:1551,0,991
17	41246048	.	ATTTG	A	2352.61	PASS	AC=2;AF=1.00;AN=2;BaseQRankSum=3.362;DP=131;FS=2.048;HRun=0;HaplotypeScore=790.9403;MQ=35.38;MQ0=0;MQRankSum=-1.676;QD=17.96;ReadPosRankSum=3.269	GT:AD:DP:GQ:PL	1/1:79,51:97:99:2395,166,0
17	41246460	rs80357897	TTC	T	4973.04	PASS	AC=2;AF=1.00;AN=2;DB;DP=128;FS=0.000;HRun=0;HaplotypeScore=484.5751;MQ=41.27;MQ0=0;QD=38.85	GT:AD:DP:GQ:PL	1/1:9,118:121:99:4973,352,0
17	41250254	rs62076412	C	A	2213.72	PASS	AC=2;AF=1.00;AN=2;DB;DP=134;Dels=0.01;FS=0.000;HRun=0;HaplotypeScore=18.2446;MQ=19.91;MQ0=0;QD=16.52	GT:AD:DP:GQ:PL	1/1:3,129:133:99:2247,243,0
17	41250542	rs80083136	A	ATT	205.52	PASS	AC=1;AF=0.50;AN=2;BaseQRankSum=-0.747;DB;DP=134;FS=6.021;HRun=15;HaplotypeScore=26.1587;MQ=10.85;MQ0=0;MQRankSum=-0.747;QD=1.53;ReadPosRankSum=0.747	GT:AD:DP:GQ:PL	0/1:51,82:10:2.54:243,1,0
17	41252697	rs10445302	T	A	62.23	PASS	AC=2;AF=1.00;AN=2;DB;DP=113;Dels=0.01;FS=0.000;HRun=2;HaplotypeScore=4.0784;MQ=8.73;MQ0=0;QD=0.55	GT:AD:DP:GQ:PL	1/1:3,109:112:11.96:95,12,0
17	41261563	rs8065872	A	T	4086.72	PASS	AC=2;AF=1.00;AN=2;DB;DP=134;Dels=0.00;FS=0.000;HRun=0;HaplotypeScore=4.3427;MQ=41.82;MQ0=0;QD=30.50	GT:AD:DP:GQ:PL	1/1:1,132:134:99:4086,364,0
17	41281025	rs73307344	A	G	1073.90	PASS	AC=2;AF=1.00;AN=2;DB;DP=137;Dels=0.01;FS=0.000;HRun=0;HaplotypeScore=17.7549;MQ=15.44;MQ0=0;QD=7.84	GT:AD:DP:GQ:PL	1/1:1,134:136:99:1107,132,0
17	41291953	rs11657835	C	G	1048.62	PASS	AC=2;AF=1.00;AN=2;DB;DP=149;Dels=0.00;FS=0.000;HRun=0;HaplotypeScore=7.0181;MQ=13.06;MQ0=0;QD=7.04	GT:AD:DP:GQ:PL	1/1:2,146:149:99:1082,129,0
