# Supplementary material for: Considerations for clinical read alignment and mutational profiling using next-generation sequencing
Source: F1000Res. 2012 Sep 20;1:2. Originally published 2012 Jul 16. [Version 2] doi: 10.12688/f1000research.1-2.v2 (PMC3945748; doi:10.12688/f1000research.1-2.v2)
Supplement: Aligner-specific VCF files containing the mutations called for each set of reads in single and paired-end modes — VCF files describing the mutations detected in the sixty-seven groups of BRCA1 reads when testing each alignment program in paired-end and single-end mode. [file f1000research-1-402-s0002.tgz › Bfast_Paired_End_Calls.14.vcf]

##fileformat=VCFv4.1
##FILTER=<ID=LowQual,Description="Low quality">
##FORMAT=<ID=AD,Number=.,Type=Integer,Description="Allelic depths for the ref and alt alleles in the order listed">
##FORMAT=<ID=DP,Number=1,Type=Integer,Description="Read Depth (only filtered reads used for calling)">
##FORMAT=<ID=GQ,Number=1,Type=Float,Description="Genotype Quality">
##FORMAT=<ID=GT,Number=1,Type=String,Description="Genotype">
##FORMAT=<ID=PL,Number=G,Type=Integer,Description="Normalized, Phred-scaled likelihoods for genotypes as defined in the VCF specification">
##INFO=<ID=AC,Number=A,Type=Integer,Description="Allele count in genotypes, for each ALT allele, in the same order as listed">
##INFO=<ID=AF,Number=A,Type=Float,Description="Allele Frequency, for each ALT allele, in the same order as listed">
##INFO=<ID=AN,Number=1,Type=Integer,Description="Total number of alleles in called genotypes">
##INFO=<ID=BaseQRankSum,Number=1,Type=Float,Description="Z-score from Wilcoxon rank sum test of Alt Vs. Ref base qualities">
##INFO=<ID=DB,Number=0,Type=Flag,Description="dbSNP Membership">
##INFO=<ID=DP,Number=1,Type=Integer,Description="Filtered Depth">
##INFO=<ID=DS,Number=0,Type=Flag,Description="Were any of the samples downsampled?">
##INFO=<ID=Dels,Number=1,Type=Float,Description="Fraction of Reads Containing Spanning Deletions">
##INFO=<ID=FS,Number=1,Type=Float,Description="Phred-scaled p-value using Fisher's exact test to detect strand bias">
##INFO=<ID=HRun,Number=1,Type=Integer,Description="Largest Contiguous Homopolymer Run of Variant Allele In Either Direction">
##INFO=<ID=HaplotypeScore,Number=1,Type=Float,Description="Consistency of the site with at most two segregating haplotypes">
##INFO=<ID=InbreedingCoeff,Number=1,Type=Float,Description="Inbreeding coefficient as estimated from the genotype likelihoods per-sample when compared against the Hardy-Weinberg expectation">
##INFO=<ID=MQ,Number=1,Type=Float,Description="RMS Mapping Quality">
##INFO=<ID=MQ0,Number=1,Type=Integer,Description="Total Mapping Quality Zero Reads">
##INFO=<ID=MQRankSum,Number=1,Type=Float,Description="Z-score From Wilcoxon rank sum test of Alt vs. Ref read mapping qualities">
##INFO=<ID=QD,Number=1,Type=Float,Description="Variant Confidence/Quality by Depth">
##INFO=<ID=ReadPosRankSum,Number=1,Type=Float,Description="Z-score from Wilcoxon rank sum test of Alt vs. Ref read position bias">
##UnifiedGenotyper="analysis_type=UnifiedGenotyper input_file=[../Bfast_Default/brca1_14.recalib.bam] sample_metadata=[] read_buffer_size=null phone_home=STANDARD read_filter=[BadCigar] intervals=null excludeIntervals=null reference_sequence=ref_chr17.hg19.fa rodBind=[] rodToIntervalTrackName=null BTI_merge_rule=UNION nonDeterministicRandomSeed=false downsampling_type=null downsample_to_fraction=null downsample_to_coverage=null baq=OFF baqGapOpenPenalty=40.0 performanceLog=null useOriginalQualities=false defaultBaseQualities=-1 validation_strictness=SILENT unsafe=null num_threads=4 interval_merging=ALL read_group_black_list=null processingTracker=null restartProcessingTracker=false processingTrackerStatusFile=null processingTrackerID=-1 allow_intervals_with_unindexed_bam=false disable_experimental_low_memory_sharding=false logging_level=ERROR log_to_file=null help=false genotype_likelihoods_model=BOTH p_nonref_model=EXACT heterozygosity=0.0010 pcr_error_rate=1.0E-4 genotyping_mode=DISCOVERY output_mode=EMIT_VARIANTS_ONLY standard_min_confidence_threshold_for_calling=30.0 standard_min_confidence_threshold_for_emitting=4.0 computeSLOD=false alleles=(RodBinding name= source=UNBOUND) assume_single_sample_reads=null abort_at_too_much_coverage=-1 min_base_quality_score=17 min_mapping_quality_score=20 max_deletion_fraction=0.05 min_indel_count_for_genotyping=5 indel_heterozygosity=1.25E-4 indelGapContinuationPenalty=10.0 indelGapOpenPenalty=45.0 indelHaplotypeSize=80 doContextDependentGapPenalties=true getGapPenaltiesFromData=false indel_recal_file=indel.recal_data.csv indelDebug=false dovit=false GSA_PRODUCTION_ONLY=false exactCalculation=LINEAR_EXPERIMENTAL ignoreSNPAlleles=false output_all_callable_bases=false genotype=false dbsnp=(RodBinding name=dbsnp source=dbsnp_132.hg19.vcf) out=org.broadinstitute.sting.gatk.io.stubs.VCFWriterStub NO_HEADER=org.broadinstitute.sting.gatk.io.stubs.VCFWriterStub sites_only=org.broadinstitute.sting.gatk.io.stubs.VCFWriterStub debug_file=null metrics_file=null annotation=[]"
##contig=<ID=17,length=81195210,assembly=hg19>
##reference=file:///CL_diags/ngs/OmixonPaper/brca1-test-suite/ref_chr17.hg19.fa
#CHROM	POS	ID	REF	ALT	QUAL	FILTER	INFO	FORMAT	DePristo
17	41196309	.	T	G	5.06	LowQual	AC=1;AF=0.50;AN=2;DP=1;Dels=0.00;HRun=2;HaplotypeScore=0.0000;MQ=43.00;MQ0=0;QD=5.06	GT:AD:DP:GQ:PL	0/1:0,1:1:1.76:33,3,0
17	41196309	.	T	TGGGGGGGGGGGGGGGGGGGGGGGGGGGGG	6837.70	PASS	AC=2;AF=1.00;AN=2;DP=42;FS=0.000;HRun=2;HaplotypeScore=590.8989;MQ=30.42;MQ0=0;QD=162.80	GT:AD:DP:GQ:PL	1/1:2,2:30:87.29:6838,87,0
17	41197716	rs28897699	C	A	1880.23	PASS	AC=2;AF=1.00;AN=2;DB;DP=83;Dels=0.01;FS=0.000;HRun=0;HaplotypeScore=196.4130;MQ=33.03;MQ0=0;QD=22.65	GT:AD:DP:GQ:PL	1/1:1,81:82:99:1913,183,0
17	41197722	rs80359883	TATCA	T	1880.89	PASS	AC=2;AF=1.00;AN=2;DB;DP=71;FS=0.000;HRun=0;HaplotypeScore=969.0672;MQ=30.84;MQ0=0;QD=26.49	GT:AD:DP:GQ:PL	1/1:6,46:47:99:1923,133,0
17	41197723	.	AT	A	204.23	PASS	AC=1;AF=0.50;AN=2;BaseQRankSum=-0.738;DP=66;FS=5.253;HRun=1;HaplotypeScore=978.2797;MQ=30.07;MQ0=0;MQRankSum=-0.675;QD=3.09;ReadPosRankSum=-1.178	GT:AD:DP:GQ:PL	0/1:59,7:42:27.86:243,0,28
17	41197727	.	G	C	12.63	LowQual	AC=1;AF=0.50;AN=2;BaseQRankSum=-1.524;DP=60;Dels=0.00;HRun=0;HaplotypeScore=198.3582;MQ=29.54;MQ0=0;MQRankSum=2.050;QD=0.21;ReadPosRankSum=-2.549	GT:AD:DP:GQ:PL	0/1:54,5:60:42.38:42,0,945
17	41197729	.	T	TCACCAC	2486.79	PASS	AC=2;AF=1.00;AN=2;DP=43;FS=0.000;HRun=0;HaplotypeScore=555.8241;MQ=26.88;MQ0=0;QD=57.83	GT:AD:DP:GQ:PL	1/1:2,41:22:63.22:2529,63,0
17	41197734	.	G	GCC	622.89	PASS	AC=2;AF=1.00;AN=2;DP=41;FS=0.000;HRun=0;HaplotypeScore=623.3768;MQ=26.95;MQ0=0;QD=15.19	GT:AD:DP:GQ:PL	1/1:1,39:20:55.61:665,56,0
17	41197736	.	C	CACA	724.51	PASS	AC=2;AF=1.00;AN=2;DP=40;FS=0.000;HRun=0;HaplotypeScore=601.7690;MQ=26.95;MQ0=0;QD=18.11	GT:AD:DP:GQ:PL	1/1:2,33:19:52.40:767,52,0
17	41197739	.	G	T	355.66	PASS	AC=2;AF=1.00;AN=2;BaseQRankSum=1.488;DP=34;Dels=0.03;FS=0.000;HRun=0;HaplotypeScore=53.0816;MQ=24.34;MQ0=0;MQRankSum=0.603;QD=10.46;ReadPosRankSum=0.764	GT:AD:DP:GQ:PL	1/1:2,29:33:19.38:389,19,0
17	41197741	.	T	TG	151.87	PASS	AC=2;AF=1.00;AN=2;DP=27;FS=0.000;HRun=0;HaplotypeScore=340.4800;MQ=21.73;MQ0=0;QD=5.62	GT:AD:DP:GQ:PL	1/1:3,13:10:26.34:194,26,0
17	41197781	rs80356942	C	G	72.35	PASS	AC=1;AF=0.50;AN=2;BaseQRankSum=0.100;DB;DP=38;Dels=0.00;FS=3.680;HRun=0;HaplotypeScore=31.3970;MQ=20.10;MQ0=0;MQRankSum=-0.781;QD=1.90;ReadPosRankSum=-0.741	GT:AD:DP:GQ:PL	0/1:14,18:38:77.71:102,0,78
17	41197783	.	C	G	333.91	PASS	AC=1;AF=0.50;AN=2;BaseQRankSum=1.985;DP=42;Dels=0.00;FS=0.000;HRun=3;HaplotypeScore=33.3738;MQ=22.22;MQ0=0;MQRankSum=-0.350;QD=7.95;ReadPosRankSum=0.195	GT:AD:DP:GQ:PL	0/1:3,30:42:1.88:364,3,0
17	41197784	.	G	GGGT	1603.52	PASS	AC=2;AF=1.00;AN=2;DP=66;FS=0.000;HRun=0;HaplotypeScore=469.1371;MQ=25.90;MQ0=0;QD=24.30	GT:AD:DP:GQ:PL	1/1:3,12:29:87.30:1646,87,0
17	41199660	rs80357212	C	T	3301.84	PASS	AC=2;AF=1.00;AN=2;DB;DP=137;Dels=0.01;FS=0.000;HRun=0;HaplotypeScore=4.8948;MQ=41.93;MQ0=0;QD=24.10	GT:AD:DP:GQ:PL	1/1:1,134:136:99:3301,313,0
17	41199695	rs80357040	T	C	2920.25	PASS	AC=2;AF=1.00;AN=2;DB;DP=148;Dels=0.01;FS=0.000;HRun=1;HaplotypeScore=16.3112;MQ=41.30;MQ0=0;QD=19.73	GT:AD:DP:GQ:PL	1/1:5,142:147:99:2953,321,0
17	41206131	rs8176288	A	G	3762.55	PASS	AC=2;AF=1.00;AN=2;DB;DP=145;Dels=0.01;FS=0.000;HRun=0;HaplotypeScore=13.4940;MQ=38.99;MQ0=0;QD=25.95	GT:AD:DP:GQ:PL	1/1:1,142:144:99:3762,346,0
17	41223039	.	C	CT	4878.86	PASS	AC=2;AF=1.00;AN=2;DP=139;FS=0.000;HRun=3;HaplotypeScore=344.5620;MQ=40.01;MQ0=0;QD=35.10	GT:AD:DP:GQ:PL	1/1:16,121:126:99:4879,357,0
17	41223172	.	ACT	A	2143.17	PASS	AC=2;AF=1.00;AN=2;BaseQRankSum=3.301;DP=147;FS=2.042;HRun=0;HaplotypeScore=648.0024;MQ=34.68;MQ0=0;MQRankSum=-1.629;QD=14.58;ReadPosRankSum=3.026	GT:AD:DP:GQ:PL	1/1:112,35:104:99:2185,231,0
17	41223176	.	TGG	T	2270.89	PASS	AC=2;AF=1.00;AN=2;BaseQRankSum=1.482;DP=147;FS=0.000;HRun=4;HaplotypeScore=644.5139;MQ=34.46;MQ0=0;MQRankSum=1.518;QD=15.45;ReadPosRankSum=1.696	GT:AD:DP:GQ:PL	1/1:82,64:103:99:2313,283,0
17	41234532	.	CT	C	576.91	PASS	AC=2;AF=1.00;AN=2;BaseQRankSum=3.022;DP=136;FS=0.000;HRun=2;HaplotypeScore=529.4272;MQ=35.28;MQ0=0;MQRankSum=-1.597;QD=4.24;ReadPosRankSum=4.315	GT:AD:DP:GQ:PL	1/1:115,21:74:20.37:619,20,0
17	41234534	rs80357981	TC	T	2757.74	PASS	AC=2;AF=1.00;AN=2;BaseQRankSum=-1.921;DB;DP=133;FS=3.016;HRun=1;HaplotypeScore=336.9181;MQ=34.72;MQ0=0;MQRankSum=0.053;QD=20.73;ReadPosRankSum=2.380	GT:AD:DP:GQ:PL	1/1:26,107:71:99:2800,197,0
17	41234580	rs80357306	T	C	2385.79	PASS	AC=2;AF=1.00;AN=2;DB;DP=131;Dels=0.00;FS=0.000;HRun=0;HaplotypeScore=6.3850;MQ=38.68;MQ0=0;QD=18.21	GT:AD:DP:GQ:PL	1/1:2,129:131:99:2419,246,0
17	41243505	rs80357727	CCT	C	2640.80	PASS	AC=2;AF=1.00;AN=2;BaseQRankSum=-1.732;DB;DP=130;FS=0.000;HRun=0;HaplotypeScore=292.9037;MQ=30.13;MQ0=0;MQRankSum=1.678;QD=20.31;ReadPosRankSum=0.271	GT:AD:DP:GQ:PL	1/1:31,99:66:99:2683,180,0
17	41243508	rs80357210	C	T	436.42	PASS	AC=1;AF=0.50;AN=2;BaseQRankSum=2.922;DB;DP=133;Dels=0.01;FS=2.276;HRun=3;HaplotypeScore=120.0840;MQ=30.18;MQ0=0;MQRankSum=2.636;QD=3.28;ReadPosRankSum=-5.076	GT:AD:DP:GQ:PL	0/1:109,23:132:99:466,0,1209
17	41243508	.	CTT	C	717	PASS	AC=2;AF=1.00;AN=2;BaseQRankSum=2.191;DP=133;FS=15.086;HRun=3;HaplotypeScore=483.7095;MQ=30.18;MQ0=0;MQRankSum=0.128;QD=5.39;ReadPosRankSum=4.057	GT:AD:DP:GQ:PL	1/1:115,18:68:82.92:759,83,0
17	41243677	rs80357918	ATT	A	3186.23	PASS	AC=2;AF=1.00;AN=2;BaseQRankSum=-1.686;DB;DP=146;FS=3.565;HRun=4;HaplotypeScore=312.2980;MQ=33.98;MQ0=0;MQRankSum=-0.531;QD=21.82;ReadPosRankSum=1.686	GT:AD:DP:GQ:PL	1/1:38,107:79:99:3228,213,0
17	41243680	rs80357254	T	G	550.50	PASS	AC=1;AF=0.50;AN=2;BaseQRankSum=-3.382;DB;DP=142;Dels=0.01;FS=0.000;HRun=0;HaplotypeScore=110.3615;MQ=33.86;MQ0=0;MQRankSum=1.648;QD=3.88;ReadPosRankSum=-6.209	GT:AD:DP:GQ:PL	0/1:107,32:141:99:580,0,1400
17	41243680	.	TTG	T	1136.07	PASS	AC=2;AF=1.00;AN=2;BaseQRankSum=-1.077;DP=140;FS=3.582;HRun=0;HaplotypeScore=503.0457;MQ=33.69;MQ0=0;MQRankSum=-0.562;QD=8.11;ReadPosRankSum=1.685	GT:AD:DP:GQ:PL	1/1:116,24:75:99:1178,200,0
17	41243850	rs80357141	T	C	4061.76	PASS	AC=2;AF=1.00;AN=2;DB;DP=143;Dels=0.00;FS=0.000;HRun=0;HaplotypeScore=5.3183;MQ=50.61;MQ0=0;QD=28.40	GT:AD:DP:GQ:PL	1/1:3,140:143:99:4061,376,0
17	41243857	rs41293451	A	G	4099.08	PASS	AC=2;AF=1.00;AN=2;DB;DP=150;Dels=0.00;FS=0.000;HRun=0;HaplotypeScore=2.5873;MQ=50.03;MQ0=0;QD=27.33	GT:AD:DP:GQ:PL	1/1:4,144:150:99:4098,379,0
17	41244684	rs80357295	G	T	3765.10	PASS	AC=2;AF=1.00;AN=2;BaseQRankSum=1.563;DB;DP=131;Dels=0.03;FS=0.000;HRun=1;HaplotypeScore=16.0909;MQ=41.76;MQ0=0;MQRankSum=-1.507;QD=28.74;ReadPosRankSum=-0.014	GT:AD:DP:GQ:PL	1/1:5,122:127:99:3764,343,0
17	41245585	rs80357166	A	C	4583.62	PASS	AC=2;AF=1.00;AN=2;DB;DP=160;Dels=0.01;FS=0.000;HRun=1;HaplotypeScore=10.0335;MQ=47.71;MQ0=0;QD=28.65	GT:AD:DP:GQ:PL	1/1:2,157:159:99:4582,424,0
17	41245632	rs80357267	A	T	4341.53	PASS	AC=2;AF=1.00;AN=2;DB;DP=153;Dels=0.03;FS=0.000;HRun=0;HaplotypeScore=16.8749;MQ=41.03;MQ0=0;QD=28.38	GT:AD:DP:GQ:PL	1/1:5,142:149:99:4341,394,0
17	41245664	rs80357495	A	C	4302.95	PASS	AC=2;AF=1.00;AN=2;DB;DP=147;Dels=0.01;FS=0.000;HRun=1;HaplotypeScore=12.6044;MQ=42.60;MQ0=0;QD=29.27	GT:AD:DP:GQ:PL	1/1:3,142:146:99:4302,400,0
17	41246164	rs80357221	C	T	4824.19	PASS	AC=2;AF=1.00;AN=2;DB;DP=162;Dels=0.01;FS=0.000;HRun=0;HaplotypeScore=11.9872;MQ=41.83;MQ0=0;QD=29.78	GT:AD:DP:GQ:PL	1/1:2,159:161:99:4823,433,0
17	41246518	rs79727659	C	A	4239.90	PASS	AC=2;AF=1.00;AN=2;DB;DP=137;Dels=0.00;FS=0.000;HRun=1;HaplotypeScore=5.4559;MQ=41.25;MQ0=0;QD=30.95	GT:AD:DP:GQ:PL	1/1:1,136:137:99:4239,376,0
17	41247722	rs8176149	A	T	3344.67	PASS	AC=2;AF=1.00;AN=2;DB;DP=149;Dels=0.00;FS=0.000;HRun=0;HaplotypeScore=7.7562;MQ=34.46;MQ0=0;QD=22.45	GT:AD:DP:GQ:PL	1/1:2,145:149:99:3343,321,0
17	41247856	rs80358167	C	T	3881.81	PASS	AC=2;AF=1.00;AN=2;DB;DP=130;Dels=0.01;FS=0.000;HRun=0;HaplotypeScore=16.5617;MQ=40.62;MQ0=0;QD=29.86	GT:AD:DP:GQ:PL	1/1:1,128:129:99:3881,358,0
17	41251097	rs799921	C	T	665.25	PASS	AC=2;AF=1.00;AN=2;DB;DP=74;Dels=0.03;FS=0.000;HRun=1;HaplotypeScore=3.6506;MQ=17.56;MQ0=0;QD=8.99	GT:AD:DP:GQ:PL	1/1:1,71:72:72.04:698,72,0
17	41254374	rs35584960	C	CT	86.53	PASS	AC=2;AF=1.00;AN=2;DB;DP=147;FS=0.000;HRun=18;HaplotypeScore=15.5040;MQ=12.90;MQ0=0;QD=0.59	GT:AD:DP:GQ:PL	1/1:42,105:8:17.86:128,18,0
17	41257959	rs8176131	C	T	1514.60	PASS	AC=2;AF=1.00;AN=2;DB;DP=144;Dels=0.00;FS=0.000;HRun=0;HaplotypeScore=5.9681;MQ=15.71;MQ0=0;QD=10.52	GT:AD:DP:GQ:PL	1/1:3,141:144:99:1548,189,0
17	41263561	.	G	C	56.26	PASS	AC=2;AF=1.00;AN=2;BaseQRankSum=-0.333;DP=145;Dels=0.00;FS=0.000;HRun=2;HaplotypeScore=65.5707;MQ=8.84;MQ0=0;MQRankSum=4.603;QD=0.39;ReadPosRankSum=-5.941	GT:AD:DP:GQ:PL	1/1:111,34:145:11.40:89,11,0
17	41265776	rs8176109	A	G	1844.15	PASS	AC=2;AF=1.00;AN=2;DB;DP=155;Dels=0.00;FS=0.000;HRun=0;HaplotypeScore=6.8970;MQ=22.10;MQ0=0;QD=11.90	GT:AD:DP:GQ:PL	1/1:2,152:155:99:1877,189,0
17	41266352	rs79415432	G	A	3803.66	PASS	AC=2;AF=1.00;AN=2;DB;DP=135;Dels=0.00;FS=0.000;HRun=3;HaplotypeScore=10.1769;MQ=40.15;MQ0=0;QD=28.18	GT:AD:DP:GQ:PL	1/1:3,131:135:99:3802,361,0
17	41280849	rs115997013	T	C	134.70	PASS	AC=1;AF=0.50;AN=2;BaseQRankSum=-4.572;DB;DP=145;Dels=0.00;FS=14.211;HRun=1;HaplotypeScore=90.3031;MQ=12.21;MQ0=0;MQRankSum=4.964;QD=0.93;ReadPosRankSum=-4.561	GT:AD:DP:GQ:PL	0/1:117,26:145:99:165,0,436
17	41280850	.	C	T	131.72	PASS	AC=1;AF=0.50;AN=2;BaseQRankSum=3.986;DP=146;Dels=0.00;FS=13.244;HRun=15;HaplotypeScore=92.1969;MQ=12.26;MQ0=0;MQRankSum=4.911;QD=0.90;ReadPosRankSum=-4.033	GT:AD:DP:GQ:PL	0/1:120,26:146:99:162,0,454
17	41280850	rs67133848	C	CT	819.53	PASS	AC=2;AF=1.00;AN=2;DB;DP=146;FS=0.000;HRun=15;HaplotypeScore=47.4141;MQ=12.20;MQ0=0;QD=5.61	GT:AD:DP:GQ:PL	1/1:31,113:18:54.18:862,54,0
17	47496234	.	G	T	5.06	LowQual	AC=1;AF=0.50;AN=2;DP=1;Dels=0.00;HRun=1;HaplotypeScore=0.0000;MQ=34.00;MQ0=0;QD=5.06	GT:AD:DP:GQ:PL	0/1:0,1:1:1.76:33,3,0
17	47496238	.	T	C	6.39	LowQual	AC=1;AF=0.50;AN=2;DP=1;Dels=0.00;HRun=0;HaplotypeScore=0.0000;MQ=34.00;MQ0=0;QD=6.39	GT:AD:DP:GQ:PL	0/1:0,1:1:1.76:35,3,0
17	47496239	.	G	A	5.72	LowQual	AC=1;AF=0.50;AN=2;DP=1;Dels=0.00;HRun=0;HaplotypeScore=0.0000;MQ=34.00;MQ0=0;QD=5.72	GT:AD:DP:GQ:PL	0/1:0,1:1:1.76:34,3,0
17	47496251	.	T	C	5.06	LowQual	AC=1;AF=0.50;AN=2;DP=1;Dels=0.00;HRun=0;HaplotypeScore=0.0000;MQ=34.00;MQ0=0;QD=5.06	GT:AD:DP:GQ:PL	0/1:0,1:1:1.76:33,3,0
17	47496282	.	C	A	5.72	LowQual	AC=1;AF=0.50;AN=2;DP=1;Dels=0.00;HRun=1;HaplotypeScore=0.0000;MQ=34.00;MQ0=0;QD=5.72	GT:AD:DP:GQ:PL	0/1:0,1:1:1.76:34,3,0
17	47496317	.	T	A	5.72	LowQual	AC=1;AF=0.50;AN=2;DP=1;Dels=0.00;HRun=0;HaplotypeScore=0.0000;MQ=34.00;MQ0=0;QD=5.72	GT:AD:DP:GQ:PL	0/1:0,1:1:1.76:34,3,0
