# Supplementary material for: Considerations for clinical read alignment and mutational profiling using next-generation sequencing
Source: F1000Res. 2012 Sep 20;1:2. Originally published 2012 Jul 16. [Version 2] doi: 10.12688/f1000research.1-2.v2 (PMC3945748; doi:10.12688/f1000research.1-2.v2)
Supplement: Aligner-specific VCF files containing the mutations called for each set of reads in single and paired-end modes — VCF files describing the mutations detected in the sixty-seven groups of BRCA1 reads when testing each alignment program in paired-end and single-end mode. [file f1000research-1-402-s0002.tgz › Bfast_Paired_End_Calls.16.vcf]

##fileformat=VCFv4.1
##FILTER=<ID=LowQual,Description="Low quality">
##FORMAT=<ID=AD,Number=.,Type=Integer,Description="Allelic depths for the ref and alt alleles in the order listed">
##FORMAT=<ID=DP,Number=1,Type=Integer,Description="Read Depth (only filtered reads used for calling)">
##FORMAT=<ID=GQ,Number=1,Type=Float,Description="Genotype Quality">
##FORMAT=<ID=GT,Number=1,Type=String,Description="Genotype">
##FORMAT=<ID=PL,Number=G,Type=Integer,Description="Normalized, Phred-scaled likelihoods for genotypes as defined in the VCF specification">
##INFO=<ID=AC,Number=A,Type=Integer,Description="Allele count in genotypes, for each ALT allele, in the same order as listed">
##INFO=<ID=AF,Number=A,Type=Float,Description="Allele Frequency, for each ALT allele, in the same order as listed">
##INFO=<ID=AN,Number=1,Type=Integer,Description="Total number of alleles in called genotypes">
##INFO=<ID=BaseQRankSum,Number=1,Type=Float,Description="Z-score from Wilcoxon rank sum test of Alt Vs. Ref base qualities">
##INFO=<ID=DB,Number=0,Type=Flag,Description="dbSNP Membership">
##INFO=<ID=DP,Number=1,Type=Integer,Description="Filtered Depth">
##INFO=<ID=DS,Number=0,Type=Flag,Description="Were any of the samples downsampled?">
##INFO=<ID=Dels,Number=1,Type=Float,Description="Fraction of Reads Containing Spanning Deletions">
##INFO=<ID=FS,Number=1,Type=Float,Description="Phred-scaled p-value using Fisher's exact test to detect strand bias">
##INFO=<ID=HRun,Number=1,Type=Integer,Description="Largest Contiguous Homopolymer Run of Variant Allele In Either Direction">
##INFO=<ID=HaplotypeScore,Number=1,Type=Float,Description="Consistency of the site with at most two segregating haplotypes">
##INFO=<ID=InbreedingCoeff,Number=1,Type=Float,Description="Inbreeding coefficient as estimated from the genotype likelihoods per-sample when compared against the Hardy-Weinberg expectation">
##INFO=<ID=MQ,Number=1,Type=Float,Description="RMS Mapping Quality">
##INFO=<ID=MQ0,Number=1,Type=Integer,Description="Total Mapping Quality Zero Reads">
##INFO=<ID=MQRankSum,Number=1,Type=Float,Description="Z-score From Wilcoxon rank sum test of Alt vs. Ref read mapping qualities">
##INFO=<ID=QD,Number=1,Type=Float,Description="Variant Confidence/Quality by Depth">
##INFO=<ID=ReadPosRankSum,Number=1,Type=Float,Description="Z-score from Wilcoxon rank sum test of Alt vs. Ref read position bias">
##UnifiedGenotyper="analysis_type=UnifiedGenotyper input_file=[../Bfast_Default/brca1_16.recalib.bam] sample_metadata=[] read_buffer_size=null phone_home=STANDARD read_filter=[BadCigar] intervals=null excludeIntervals=null reference_sequence=ref_chr17.hg19.fa rodBind=[] rodToIntervalTrackName=null BTI_merge_rule=UNION nonDeterministicRandomSeed=false downsampling_type=null downsample_to_fraction=null downsample_to_coverage=null baq=OFF baqGapOpenPenalty=40.0 performanceLog=null useOriginalQualities=false defaultBaseQualities=-1 validation_strictness=SILENT unsafe=null num_threads=4 interval_merging=ALL read_group_black_list=null processingTracker=null restartProcessingTracker=false processingTrackerStatusFile=null processingTrackerID=-1 allow_intervals_with_unindexed_bam=false disable_experimental_low_memory_sharding=false logging_level=ERROR log_to_file=null help=false genotype_likelihoods_model=BOTH p_nonref_model=EXACT heterozygosity=0.0010 pcr_error_rate=1.0E-4 genotyping_mode=DISCOVERY output_mode=EMIT_VARIANTS_ONLY standard_min_confidence_threshold_for_calling=30.0 standard_min_confidence_threshold_for_emitting=4.0 computeSLOD=false alleles=(RodBinding name= source=UNBOUND) assume_single_sample_reads=null abort_at_too_much_coverage=-1 min_base_quality_score=17 min_mapping_quality_score=20 max_deletion_fraction=0.05 min_indel_count_for_genotyping=5 indel_heterozygosity=1.25E-4 indelGapContinuationPenalty=10.0 indelGapOpenPenalty=45.0 indelHaplotypeSize=80 doContextDependentGapPenalties=true getGapPenaltiesFromData=false indel_recal_file=indel.recal_data.csv indelDebug=false dovit=false GSA_PRODUCTION_ONLY=false exactCalculation=LINEAR_EXPERIMENTAL ignoreSNPAlleles=false output_all_callable_bases=false genotype=false dbsnp=(RodBinding name=dbsnp source=dbsnp_132.hg19.vcf) out=org.broadinstitute.sting.gatk.io.stubs.VCFWriterStub NO_HEADER=org.broadinstitute.sting.gatk.io.stubs.VCFWriterStub sites_only=org.broadinstitute.sting.gatk.io.stubs.VCFWriterStub debug_file=null metrics_file=null annotation=[]"
##contig=<ID=17,length=81195210,assembly=hg19>
##reference=file:///CL_diags/ngs/OmixonPaper/brca1-test-suite/ref_chr17.hg19.fa
#CHROM	POS	ID	REF	ALT	QUAL	FILTER	INFO	FORMAT	DePristo
17	19588974	.	G	T	6.39	LowQual	AC=1;AF=0.50;AN=2;DP=2;Dels=0.00;HRun=0;HaplotypeScore=0.0000;MQ=43.28;MQ0=0;QD=3.20	GT:AD:DP:GQ:PL	0/1:0,2:2:1.76:35,3,0
17	19589024	.	T	A	6.39	LowQual	AC=1;AF=0.50;AN=2;DP=2;Dels=0.00;HRun=0;HaplotypeScore=0.0000;MQ=43.28;MQ0=0;QD=3.20	GT:AD:DP:GQ:PL	0/1:0,2:2:1.76:35,3,0
17	40217091	.	G	A	6.39	LowQual	AC=1;AF=0.50;AN=2;DP=1;Dels=0.00;HRun=1;HaplotypeScore=0.0000;MQ=36.00;MQ0=0;QD=6.39	GT:AD:DP:GQ:PL	0/1:0,1:1:1.76:35,3,0
17	41196309	.	T	G	5.06	LowQual	AC=1;AF=0.50;AN=2;DP=1;Dels=0.00;HRun=2;HaplotypeScore=0.0000;MQ=43.00;MQ0=0;QD=5.06	GT:AD:DP:GQ:PL	0/1:0,1:1:1.76:33,3,0
17	41196309	.	T	TGGGGGGGGGGGGGGGGGGGGGGGGGGGGG	6824.47	PASS	AC=2;AF=1.00;AN=2;DP=42;FS=0.000;HRun=2;HaplotypeScore=590.9845;MQ=30.45;MQ0=0;QD=162.49	GT:AD:DP:GQ:PL	1/1:2,2:30:87.29:6824,87,0
17	41196917	rs11655841	C	G	103.18	PASS	AC=2;AF=1.00;AN=2;DB;DP=134;Dels=0.01;FS=0.000;HRun=3;HaplotypeScore=12.5522;MQ=11.10;MQ0=0;QD=0.77	GT:AD:DP:GQ:PL	1/1:2,130:132:17.92:136,18,0
17	41201070	rs8176307	A	G	3716.11	PASS	AC=2;AF=1.00;AN=2;DB;DP=139;Dels=0.00;FS=0.000;HRun=2;HaplotypeScore=5.2765;MQ=40.97;MQ0=0;QD=26.73	GT:AD:DP:GQ:PL	1/1:1,137:139:99:3714,375,0
17	41202023	rs8176301	G	T	4129.41	PASS	AC=2;AF=1.00;AN=2;BaseQRankSum=1.623;DB;DP=129;Dels=0.00;FS=0.000;HRun=2;HaplotypeScore=7.2132;MQ=42.53;MQ0=0;MQRankSum=1.432;QD=32.01;ReadPosRankSum=-1.350	GT:AD:DP:GQ:PL	1/1:3,126:129:99:4129,358,0
17	41214616	rs62076410	A	T	1934.86	PASS	AC=2;AF=1.00;AN=2;DB;DP=135;Dels=0.00;FS=0.000;HRun=0;HaplotypeScore=12.5257;MQ=24.83;MQ0=0;QD=14.33	GT:AD:DP:GQ:PL	1/1:1,133:135:99:1968,201,0
17	41215416	rs80358109	T	C	3855.04	PASS	AC=2;AF=1.00;AN=2;DB;DP=133;Dels=0.00;FS=0.000;HRun=0;HaplotypeScore=3.4877;MQ=42.13;MQ0=0;QD=28.99	GT:AD:DP:GQ:PL	1/1:3,129:133:99:3854,349,0
17	41221145	rs35240258	GA	G	2312.71	PASS	AC=2;AF=1.00;AN=2;DB;DP=132;FS=0.000;HRun=6;HaplotypeScore=277.0745;MQ=34.81;MQ0=0;QD=17.52	GT:AD:DP:GQ:PL	1/1:28,104:86:99:2355,225,0
17	41221151	.	A	G	136.16	PASS	AC=1;AF=0.50;AN=2;BaseQRankSum=-3.670;DP=129;Dels=0.01;FS=2.676;HRun=2;HaplotypeScore=77.0721;MQ=34.63;MQ0=0;MQRankSum=1.321;QD=1.06;ReadPosRankSum=-4.617	GT:AD:DP:GQ:PL	0/1:113,13:128:99:166,0,1977
17	41221151	.	AG	A	183.22	PASS	AC=1;AF=0.50;AN=2;BaseQRankSum=4.496;DP=129;FS=1.872;HRun=2;HaplotypeScore=465.4802;MQ=34.63;MQ0=0;MQRankSum=-0.569;QD=1.42;ReadPosRankSum=4.948	GT:AD:DP:GQ:PL	0/1:116,13:83:64.11:222,0,64
17	41222654	rs112316042	A	G	3574.66	PASS	AC=2;AF=1.00;AN=2;DB;DP=136;Dels=0.01;FS=0.000;HRun=1;HaplotypeScore=15.1928;MQ=41.66;MQ0=0;QD=26.28	GT:AD:DP:GQ:PL	1/1:2,131:134:99:3572,360,0
17	41223414	rs34485008	TA	T	1999.48	PASS	AC=2;AF=1.00;AN=2;BaseQRankSum=-1.676;DB;DP=108;FS=0.000;HRun=5;HaplotypeScore=235.2236;MQ=34.97;MQ0=0;MQRankSum=-0.391;QD=18.51;ReadPosRankSum=1.676	GT:AD:DP:GQ:PL	1/1:29,79:68:99:2042,180,0
17	41223419	.	A	G	328.35	PASS	AC=1;AF=0.50;AN=2;BaseQRankSum=-4.326;DP=109;Dels=0.01;FS=2.316;HRun=2;HaplotypeScore=23.3217;MQ=35.04;MQ0=0;MQRankSum=3.106;QD=3.01;ReadPosRankSum=-4.343	GT:AD:DP:GQ:PL	0/1:88,18:108:99:358,0,1477
17	41223419	.	AG	A	161.13	PASS	AC=1;AF=0.50;AN=2;BaseQRankSum=2.346;DP=110;FS=0.000;HRun=2;HaplotypeScore=418.0454;MQ=34.99;MQ0=0;MQRankSum=-0.329;QD=1.46;ReadPosRankSum=4.203	GT:AD:DP:GQ:PL	0/1:92,18:70:53.13:200,0,53
17	41230157	rs111562492	A	C	452.28	PASS	AC=2;AF=1.00;AN=2;DB;DP=137;Dels=0.01;FS=0.000;HRun=1;HaplotypeScore=2.4390;MQ=12.37;MQ0=0;QD=3.30	GT:AD:DP:GQ:PL	1/1:2,133:135:56.84:485,57,0
17	41234439	rs80357825	GTTCTGGAT	G	9621.43	PASS	AC=2;AF=1.00;AN=2;DB;DP=126;FS=0.000;HRun=0;HaplotypeScore=1099.2928;MQ=46.41;MQ0=0;QD=76.36	GT:AD:DP:GQ:PL	1/1:15,109:122:99:9621,346,0
17	41241569	rs8176158	T	C	2123.08	PASS	AC=2;AF=1.00;AN=2;BaseQRankSum=-6.065;DB;DP=144;Dels=0.00;FS=0.000;HRun=0;HaplotypeScore=87.0237;MQ=27.52;MQ0=0;MQRankSum=9.366;QD=14.74;ReadPosRankSum=1.762	GT:AD:DP:GQ:PL	1/1:59,84:144:99:2156,187,0
17	41241569	.	T	TT	386.88	PASS	AC=2;AF=1.00;AN=2;DP=146;FS=0.000;HRun=12;HaplotypeScore=358.2111;MQ=27.27;MQ0=0;QD=2.65	GT:AD:DP:GQ:PL	1/1:88,58:64:99:429,121,0
17	41243705	rs80357584	CTG	C	3315.66	PASS	AC=2;AF=1.00;AN=2;DB;DP=123;FS=0.000;HRun=0;HaplotypeScore=434.7094;MQ=31.88;MQ0=0;QD=26.96	GT:AD:DP:GQ:PL	1/1:30,91:73:99:3316,208,0
17	41243706	.	TGA	T	1192.90	PASS	AC=2;AF=1.00;AN=2;BaseQRankSum=0.440;DP=125;FS=3.490;HRun=0;HaplotypeScore=660.2754;MQ=32.09;MQ0=0;MQRankSum=-0.388;QD=9.54;ReadPosRankSum=1.681	GT:AD:DP:GQ:PL	1/1:104,21:75:99:1235,193,0
17	41243763	rs80357269	G	A	4821.04	PASS	AC=2;AF=1.00;AN=2;DB;DP=160;Dels=0.00;FS=0.000;HRun=1;HaplotypeScore=5.7503;MQ=40.18;MQ0=0;QD=30.13	GT:AD:DP:GQ:PL	1/1:1,159:160:99:4820,433,0
17	41244000	rs16942	T	C	3914.12	PASS	AC=2;AF=1.00;AN=2;DB;DP=143;Dels=0.01;FS=0.000;HRun=0;HaplotypeScore=18.7191;MQ=39.22;MQ0=0;QD=27.37	GT:AD:DP:GQ:PL	1/1:5,136:142:99:3913,361,0
17	41244194	rs80357334	C	A	2857.08	PASS	AC=2;AF=1.00;AN=2;DB;DP=152;Dels=0.00;FS=0.000;HRun=0;HaplotypeScore=14.5048;MQ=32.79;MQ0=0;QD=18.80	GT:AD:DP:GQ:PL	1/1:2,149:152:99:2890,268,0
17	41244217	rs80357525	G	GT	4984.32	PASS	AC=2;AF=1.00;AN=2;DB;DP=173;FS=0.000;HRun=2;HaplotypeScore=439.4509;MQ=33.51;MQ0=0;QD=28.81	GT:AD:DP:GQ:PL	1/1:31,140:109:99:4984,318,0
17	41244218	.	C	T	519.37	PASS	AC=1;AF=0.50;AN=2;BaseQRankSum=2.034;DP=173;Dels=0.01;FS=5.893;HRun=6;HaplotypeScore=142.6891;MQ=33.51;MQ0=0;MQRankSum=3.546;QD=3.00;ReadPosRankSum=-4.211	GT:AD:DP:GQ:PL	0/1:143,27:172:99:549,0,2225
17	41244219	.	T	C	522.43	PASS	AC=1;AF=0.50;AN=2;BaseQRankSum=-4.249;DP=171;Dels=0.00;FS=7.524;HRun=1;HaplotypeScore=139.6977;MQ=33.50;MQ0=0;MQRankSum=3.654;QD=3.06;ReadPosRankSum=-4.827	GT:AD:DP:GQ:PL	0/1:141,28:171:99:552,0,2321
17	41244837	.	T	TCA	1982.91	PASS	AC=2;AF=1.00;AN=2;BaseQRankSum=2.013;DP=153;FS=0.000;HRun=0;HaplotypeScore=613.3755;MQ=31.62;MQ0=0;MQRankSum=-0.248;QD=12.96;ReadPosRankSum=2.659	GT:AD:DP:GQ:PL	1/1:124,27:89:99:2025,176,0
17	41244840	.	C	T	637.97	PASS	AC=1;AF=0.50;AN=2;BaseQRankSum=0.515;DP=152;Dels=0.00;FS=1.879;HRun=0;HaplotypeScore=85.6571;MQ=31.35;MQ0=0;MQRankSum=4.186;QD=4.20;ReadPosRankSum=-5.443	GT:AD:DP:GQ:PL	0/1:119,32:152:99:668,0,1408
17	41244840	.	C	CAT	4268.52	PASS	AC=2;AF=1.00;AN=2;BaseQRankSum=-0.397;DP=153;FS=0.000;HRun=0;HaplotypeScore=402.7868;MQ=31.44;MQ0=0;MQRankSum=1.482;QD=27.90;ReadPosRankSum=1.607	GT:AD:DP:GQ:PL	1/1:42,108:88:99:4269,244,0
17	41244879	rs80356874	C	A	2869.68	PASS	AC=2;AF=1.00;AN=2;DB;DP=146;Dels=0.00;FS=0.000;HRun=0;HaplotypeScore=4.7102;MQ=31.70;MQ0=0;QD=19.66	GT:AD:DP:GQ:PL	1/1:0,146:146:99:2903,265,0
17	41245250	rs80357780	ACT	A	5088	PASS	AC=2;AF=1.00;AN=2;DB;DP=133;FS=0.000;HRun=0;HaplotypeScore=509.7599;MQ=42.94;MQ0=0;QD=38.26	GT:AD:DP:GQ:PL	1/1:13,118:129:99:5088,367,0
17	41245792	rs80357153	G	A	4064.37	PASS	AC=2;AF=1.00;AN=2;DB;DP=132;Dels=0.00;FS=0.000;HRun=0;HaplotypeScore=7.7482;MQ=44.00;MQ0=0;QD=30.79	GT:AD:DP:GQ:PL	1/1:2,130:132:99:4063,370,0
17	41246130	rs80357057	T	A	4153.13	PASS	AC=2;AF=1.00;AN=2;BaseQRankSum=1.686;DB;DP=157;Dels=0.00;FS=0.000;HRun=0;HaplotypeScore=6.3231;MQ=39.68;MQ0=0;MQRankSum=1.663;QD=26.45;ReadPosRankSum=-0.162	GT:AD:DP:GQ:PL	1/1:6,149:157:99:4119,367,0
17	41246221	.	T	TAC	4024.42	PASS	AC=2;AF=1.00;AN=2;DP=143;FS=0.000;HRun=0;HaplotypeScore=341.2063;MQ=31.34;MQ0=0;QD=28.14	GT:AD:DP:GQ:PL	1/1:38,103:83:99:4024,231,0
17	41246225	.	T	C	521.97	PASS	AC=1;AF=0.50;AN=2;BaseQRankSum=1.087;DP=143;Dels=0.01;FS=6.282;HRun=0;HaplotypeScore=87.5964;MQ=31.07;MQ0=0;MQRankSum=3.634;QD=3.65;ReadPosRankSum=-5.340	GT:AD:DP:GQ:PL	0/1:116,26:142:99:552,0,1507
17	41246225	.	T	TAT	1899.05	PASS	AC=2;AF=1.00;AN=2;DP=140;FS=0.000;HRun=0;HaplotypeScore=499.0253;MQ=30.72;MQ0=0;QD=13.56	GT:AD:DP:GQ:PL	1/1:118,21:79:99:1941,217,0
17	41246480	rs80357796	CT	C	4829.82	PASS	AC=2;AF=1.00;AN=2;DB;DP=136;FS=0.000;HRun=3;HaplotypeScore=521.8964;MQ=38.84;MQ0=0;QD=35.51	GT:AD:DP:GQ:PL	1/1:1,135:116:99:4830,346,0
17	41246529	rs80357774	AC	A	20.16	LowQual	AC=1;AF=0.50;AN=2;BaseQRankSum=1.808;DB;DP=141;HRun=2;HaplotypeScore=781.4349;MQ=32.13;MQ0=0;MQRankSum=-0.797;QD=0.14;ReadPosRankSum=3.940	GT:AD:DP:GQ:PL	0/1:126,15:84:59.15:59,0,203
17	41246531	rs80357618	CT	C	2032.44	PASS	AC=2;AF=1.00;AN=2;BaseQRankSum=-1.376;DB;DP=143;FS=12.310;HRun=7;HaplotypeScore=593.0786;MQ=31.96;MQ0=0;MQRankSum=1.598;QD=14.21;ReadPosRankSum=2.793	GT:AD:DP:GQ:PL	1/1:35,107:85:99:2074,197,0
17	41251900	rs8176139	A	C	3819.46	PASS	AC=2;AF=1.00;AN=2;DB;DP=139;Dels=0.00;FS=0.000;HRun=0;HaplotypeScore=9.4480;MQ=38.23;MQ0=0;QD=27.48	GT:AD:DP:GQ:PL	1/1:2,134:139:99:3818,355,0
17	41252697	rs10445302	T	A	39	PASS	AC=2;AF=1.00;AN=2;DB;DP=114;Dels=0.02;FS=0.000;HRun=2;HaplotypeScore=4.7494;MQ=8.67;MQ0=0;QD=0.34	GT:AD:DP:GQ:PL	1/1:2,109:112:8.97:71,9,0
17	41258946	rs799913	T	C	3858.91	PASS	AC=2;AF=1.00;AN=2;DB;DP=151;Dels=0.00;FS=0.000;HRun=0;HaplotypeScore=13.7620;MQ=42.44;MQ0=0;QD=25.56	GT:AD:DP:GQ:PL	1/1:5,146:151:99:3858,355,0
17	41265807	rs8176108	G	C	1291.30	PASS	AC=2;AF=1.00;AN=2;DB;DP=121;Dels=0.01;FS=0.000;HRun=0;HaplotypeScore=16.7590;MQ=20.46;MQ0=0;QD=10.67	GT:AD:DP:GQ:PL	1/1:3,117:120:99:1324,135,0
17	41266091	rs35757194	C	CA	1730.10	PASS	AC=2;AF=1.00;AN=2;DB;DP=159;FS=0.000;HRun=13;HaplotypeScore=138.5299;MQ=17.60;MQ0=0;QD=10.88	GT:AD:DP:GQ:PL	1/1:31,127:65:99:1772,192,0
17	41267518	rs76381085	C	A	1540.49	PASS	AC=2;AF=1.00;AN=2;DB;DP=135;Dels=0.02;FS=0.000;HRun=15;HaplotypeScore=3.3141;MQ=24.53;MQ0=0;QD=11.41	GT:AD:DP:GQ:PL	1/1:3,129:132:99:1573,159,0
17	41275656	rs35119301	C	G	311.32	PASS	AC=2;AF=1.00;AN=2;DB;DP=114;Dels=0.01;FS=0.000;HRun=1;HaplotypeScore=2.5802;MQ=12.25;MQ0=0;QD=2.73	GT:AD:DP:GQ:PL	1/1:2,111:113:38.97:344,39,0
17	41278008	.	T	TTAG	2133.58	PASS	AC=2;AF=1.00;AN=2;DP=144;FS=0.000;HRun=0;HaplotypeScore=357.7638;MQ=21.15;MQ0=0;QD=14.82	GT:AD:DP:GQ:PL	1/1:107,30:57:99:2176,150,0
17	41278010	rs74612973	A	T	569.92	PASS	AC=1;AF=0.50;AN=2;BaseQRankSum=4.960;DB;DP=142;Dels=0.01;FS=15.517;HRun=2;HaplotypeScore=103.4693;MQ=21.20;MQ0=0;MQRankSum=5.113;QD=4.01;ReadPosRankSum=-3.475	GT:AD:DP:GQ:PL	0/1:105,36:141:99:600,0,734
17	41278010	rs72262247	A	AGTT	3721.11	PASS	AC=2;AF=1.00;AN=2;DB;DP=141;FS=0.000;HRun=0;HaplotypeScore=193.8396;MQ=21.21;MQ0=0;QD=26.39	GT:AD:DP:GQ:PL	1/1:42,81:55:99:3721,154,0
17	55924188	.	A	T	6.39	LowQual	AC=1;AF=0.50;AN=2;DP=1;Dels=0.00;HRun=1;HaplotypeScore=0.0000;MQ=40.00;MQ0=0;QD=6.39	GT:AD:DP:GQ:PL	0/1:0,1:1:1.76:35,3,0
17	56286180	.	A	G	5.72	LowQual	AC=1;AF=0.50;AN=2;DP=1;Dels=0.00;HRun=0;HaplotypeScore=0.0000;MQ=30.00;MQ0=0;QD=5.72	GT:AD:DP:GQ:PL	0/1:0,1:1:1.76:34,3,0
