# Supplementary material for: Considerations for clinical read alignment and mutational profiling using next-generation sequencing
Source: F1000Res. 2012 Sep 20;1:2. Originally published 2012 Jul 16. [Version 2] doi: 10.12688/f1000research.1-2.v2 (PMC3945748; doi:10.12688/f1000research.1-2.v2)
Supplement: Aligner-specific VCF files containing the mutations called for each set of reads in single and paired-end modes — VCF files describing the mutations detected in the sixty-seven groups of BRCA1 reads when testing each alignment program in paired-end and single-end mode. [file f1000research-1-402-s0002.tgz › Bfast_Paired_End_Calls.17.vcf]

##fileformat=VCFv4.1
##FILTER=<ID=LowQual,Description="Low quality">
##FORMAT=<ID=AD,Number=.,Type=Integer,Description="Allelic depths for the ref and alt alleles in the order listed">
##FORMAT=<ID=DP,Number=1,Type=Integer,Description="Read Depth (only filtered reads used for calling)">
##FORMAT=<ID=GQ,Number=1,Type=Float,Description="Genotype Quality">
##FORMAT=<ID=GT,Number=1,Type=String,Description="Genotype">
##FORMAT=<ID=PL,Number=G,Type=Integer,Description="Normalized, Phred-scaled likelihoods for genotypes as defined in the VCF specification">
##INFO=<ID=AC,Number=A,Type=Integer,Description="Allele count in genotypes, for each ALT allele, in the same order as listed">
##INFO=<ID=AF,Number=A,Type=Float,Description="Allele Frequency, for each ALT allele, in the same order as listed">
##INFO=<ID=AN,Number=1,Type=Integer,Description="Total number of alleles in called genotypes">
##INFO=<ID=BaseQRankSum,Number=1,Type=Float,Description="Z-score from Wilcoxon rank sum test of Alt Vs. Ref base qualities">
##INFO=<ID=DB,Number=0,Type=Flag,Description="dbSNP Membership">
##INFO=<ID=DP,Number=1,Type=Integer,Description="Filtered Depth">
##INFO=<ID=DS,Number=0,Type=Flag,Description="Were any of the samples downsampled?">
##INFO=<ID=Dels,Number=1,Type=Float,Description="Fraction of Reads Containing Spanning Deletions">
##INFO=<ID=FS,Number=1,Type=Float,Description="Phred-scaled p-value using Fisher's exact test to detect strand bias">
##INFO=<ID=HRun,Number=1,Type=Integer,Description="Largest Contiguous Homopolymer Run of Variant Allele In Either Direction">
##INFO=<ID=HaplotypeScore,Number=1,Type=Float,Description="Consistency of the site with at most two segregating haplotypes">
##INFO=<ID=InbreedingCoeff,Number=1,Type=Float,Description="Inbreeding coefficient as estimated from the genotype likelihoods per-sample when compared against the Hardy-Weinberg expectation">
##INFO=<ID=MQ,Number=1,Type=Float,Description="RMS Mapping Quality">
##INFO=<ID=MQ0,Number=1,Type=Integer,Description="Total Mapping Quality Zero Reads">
##INFO=<ID=MQRankSum,Number=1,Type=Float,Description="Z-score From Wilcoxon rank sum test of Alt vs. Ref read mapping qualities">
##INFO=<ID=QD,Number=1,Type=Float,Description="Variant Confidence/Quality by Depth">
##INFO=<ID=ReadPosRankSum,Number=1,Type=Float,Description="Z-score from Wilcoxon rank sum test of Alt vs. Ref read position bias">
##UnifiedGenotyper="analysis_type=UnifiedGenotyper input_file=[../Bfast_Default/brca1_17.recalib.bam] sample_metadata=[] read_buffer_size=null phone_home=STANDARD read_filter=[BadCigar] intervals=null excludeIntervals=null reference_sequence=ref_chr17.hg19.fa rodBind=[] rodToIntervalTrackName=null BTI_merge_rule=UNION nonDeterministicRandomSeed=false downsampling_type=null downsample_to_fraction=null downsample_to_coverage=null baq=OFF baqGapOpenPenalty=40.0 performanceLog=null useOriginalQualities=false defaultBaseQualities=-1 validation_strictness=SILENT unsafe=null num_threads=4 interval_merging=ALL read_group_black_list=null processingTracker=null restartProcessingTracker=false processingTrackerStatusFile=null processingTrackerID=-1 allow_intervals_with_unindexed_bam=false disable_experimental_low_memory_sharding=false logging_level=ERROR log_to_file=null help=false genotype_likelihoods_model=BOTH p_nonref_model=EXACT heterozygosity=0.0010 pcr_error_rate=1.0E-4 genotyping_mode=DISCOVERY output_mode=EMIT_VARIANTS_ONLY standard_min_confidence_threshold_for_calling=30.0 standard_min_confidence_threshold_for_emitting=4.0 computeSLOD=false alleles=(RodBinding name= source=UNBOUND) assume_single_sample_reads=null abort_at_too_much_coverage=-1 min_base_quality_score=17 min_mapping_quality_score=20 max_deletion_fraction=0.05 min_indel_count_for_genotyping=5 indel_heterozygosity=1.25E-4 indelGapContinuationPenalty=10.0 indelGapOpenPenalty=45.0 indelHaplotypeSize=80 doContextDependentGapPenalties=true getGapPenaltiesFromData=false indel_recal_file=indel.recal_data.csv indelDebug=false dovit=false GSA_PRODUCTION_ONLY=false exactCalculation=LINEAR_EXPERIMENTAL ignoreSNPAlleles=false output_all_callable_bases=false genotype=false dbsnp=(RodBinding name=dbsnp source=dbsnp_132.hg19.vcf) out=org.broadinstitute.sting.gatk.io.stubs.VCFWriterStub NO_HEADER=org.broadinstitute.sting.gatk.io.stubs.VCFWriterStub sites_only=org.broadinstitute.sting.gatk.io.stubs.VCFWriterStub debug_file=null metrics_file=null annotation=[]"
##contig=<ID=17,length=81195210,assembly=hg19>
##reference=file:///CL_diags/ngs/OmixonPaper/brca1-test-suite/ref_chr17.hg19.fa
#CHROM	POS	ID	REF	ALT	QUAL	FILTER	INFO	FORMAT	DePristo
17	2451287	.	C	T	26.06	LowQual	AC=2;AF=1.00;AN=2;DP=2;Dels=0.00;HRun=0;HaplotypeScore=0.0000;MQ=45.59;MQ0=0;QD=13.03	GT:AD:DP:GQ:PL	1/1:0,2:2:6.01:57,6,0
17	2451306	.	C	A	35.48	PASS	AC=2;AF=1.00;AN=2;DP=2;Dels=0.00;FS=0.000;HRun=1;HaplotypeScore=0.0000;MQ=45.59;MQ0=0;QD=17.74	GT:AD:DP:GQ:PL	1/1:0,2:2:6.02:67,6,0
17	2451330	.	C	A	7.08	LowQual	AC=1;AF=0.50;AN=2;DP=1;Dels=0.00;HRun=1;HaplotypeScore=0.0000;MQ=59.00;MQ0=0;QD=7.08	GT:AD:DP:GQ:PL	0/1:0,1:1:1.76:36,3,0
17	2451343	.	C	T	6.39	LowQual	AC=1;AF=0.50;AN=2;DP=1;Dels=0.00;HRun=3;HaplotypeScore=0.0000;MQ=59.00;MQ0=0;QD=6.39	GT:AD:DP:GQ:PL	0/1:0,1:1:1.76:35,3,0
17	2451349	.	A	G	5.06	LowQual	AC=1;AF=0.50;AN=2;DP=1;Dels=0.00;HRun=1;HaplotypeScore=0.0000;MQ=59.00;MQ0=0;QD=5.06	GT:AD:DP:GQ:PL	0/1:0,1:1:1.76:33,3,0
17	21090755	.	A	G	5.06	LowQual	AC=1;AF=0.50;AN=2;DP=1;Dels=0.00;HRun=1;HaplotypeScore=0.0000;MQ=40.00;MQ0=0;QD=5.06	GT:AD:DP:GQ:PL	0/1:0,1:1:1.76:33,3,0
17	41196309	.	T	G	5.06	LowQual	AC=1;AF=0.50;AN=2;DP=1;Dels=0.00;HRun=2;HaplotypeScore=0.0000;MQ=43.00;MQ0=0;QD=5.06	GT:AD:DP:GQ:PL	0/1:0,1:1:1.76:33,3,0
17	41196309	.	T	TGGGGGGGGGGGGGGGGGGGGGGGGGGGGG	6824.57	PASS	AC=2;AF=1.00;AN=2;DP=42;FS=0.000;HRun=2;HaplotypeScore=590.9980;MQ=30.45;MQ0=0;QD=162.49	GT:AD:DP:GQ:PL	1/1:2,2:30:87.29:6825,87,0
17	41199696	rs80358348	GCACAAC	G	6367.89	PASS	AC=2;AF=1.00;AN=2;DB;DP=130;FS=0.000;HRun=0;HaplotypeScore=762.1492;MQ=40.97;MQ0=0;QD=48.98	GT:AD:DP:GQ:PL	1/1:11,118:101:99:6368,283,0
17	41207462	rs62076408	C	A	1730.90	PASS	AC=2;AF=1.00;AN=2;DB;DP=143;Dels=0.01;FS=0.000;HRun=2;HaplotypeScore=5.4235;MQ=16.61;MQ0=0;QD=12.10	GT:AD:DP:GQ:PL	1/1:4,137:142:99:1764,213,0
17	41215898	rs80357094	G	T	4071.95	PASS	AC=2;AF=1.00;AN=2;DB;DP=129;Dels=0.00;FS=0.000;HRun=0;HaplotypeScore=8.1601;MQ=50.33;MQ0=0;QD=31.57	GT:AD:DP:GQ:PL	1/1:2,127:129:99:4071,364,0
17	41215930	rs80356858	G	A	4535.83	PASS	AC=2;AF=1.00;AN=2;DB;DP=144;Dels=0.05;FS=0.000;HRun=4;HaplotypeScore=15.3424;MQ=49.43;MQ0=0;QD=31.50	GT:AD:DP:GQ:PL	1/1:1,136:137:99:4535,394,0
17	41217111	rs8176246	C	T	1251.36	PASS	AC=2;AF=1.00;AN=2;DB;DP=131;Dels=0.00;FS=0.000;HRun=0;HaplotypeScore=2.2702;MQ=18.18;MQ0=0;QD=9.55	GT:AD:DP:GQ:PL	1/1:3,127:131:99:1284,129,0
17	41223246	rs80357096	G	A	4450.01	PASS	AC=2;AF=1.00;AN=2;DB;DP=141;Dels=0.00;FS=0.000;HRun=2;HaplotypeScore=4.7174;MQ=45.07;MQ0=0;QD=31.56	GT:AD:DP:GQ:PL	1/1:2,139:141:99:4449,391,0
17	41226427	.	A	AAG	4915.19	PASS	AC=2;AF=1.00;AN=2;DP=147;FS=0.000;HRun=0;HaplotypeScore=241.7655;MQ=32.86;MQ0=0;QD=33.44	GT:AD:DP:GQ:PL	1/1:45,99:89:99:4915,259,0
17	41226429	.	C	G	888.17	PASS	AC=1;AF=0.50;AN=2;BaseQRankSum=-0.315;DP=147;Dels=0.00;FS=14.827;HRun=0;HaplotypeScore=90.4825;MQ=32.88;MQ0=0;MQRankSum=3.583;QD=6.04;ReadPosRankSum=-5.966	GT:AD:DP:GQ:PL	0/1:108,39:147:99:918,0,1415
17	41226429	.	C	CAC	2478	PASS	AC=2;AF=1.00;AN=2;DP=147;FS=0.000;HRun=0;HaplotypeScore=480.9313;MQ=32.88;MQ0=0;QD=16.86	GT:AD:DP:GQ:PL	1/1:110,33:89:99:2520,255,0
17	41228525	.	A	AT	3660.95	PASS	AC=2;AF=1.00;AN=2;DP=115;FS=0.000;HRun=5;HaplotypeScore=331.2342;MQ=42.50;MQ0=0;QD=31.83	GT:AD:DP:GQ:PL	1/1:23,92:109:99:3661,283,0
17	41229812	rs4239147	A	G	292.42	PASS	AC=2;AF=1.00;AN=2;DB;DP=121;Dels=0.00;FS=0.000;HRun=0;HaplotypeScore=4.1284;MQ=11.79;MQ0=0;QD=2.42	GT:AD:DP:GQ:PL	1/1:0,120:121:41.84:325,42,0
17	41243016	rs80357921	CTT	C	4116.37	PASS	AC=2;AF=1.00;AN=2;DB;DP=153;FS=0.000;HRun=2;HaplotypeScore=377.8908;MQ=34.26;MQ0=0;QD=26.90	GT:AD:DP:GQ:PL	1/1:29,124:87:99:4116,262,0
17	41243017	.	TTG	T	1984.26	PASS	AC=2;AF=1.00;AN=2;DP=149;FS=0.000;HRun=0;HaplotypeScore=565.8646;MQ=33.69;MQ0=0;QD=13.32	GT:AD:DP:GQ:PL	1/1:127,21:83:99:2026,248,0
17	41243768	rs80357849	TA	T	3224.03	PASS	AC=2;AF=1.00;AN=2;DB;DP=155;FS=0.000;HRun=3;HaplotypeScore=469.5499;MQ=31.93;MQ0=0;QD=20.80	GT:AD:DP:GQ:PL	1/1:32,123:91:99:3266,268,0
17	41243771	.	A	T	632.63	PASS	AC=1;AF=0.50;AN=2;BaseQRankSum=-0.601;DP=154;Dels=0.00;FS=9.433;HRun=2;HaplotypeScore=4.8258;MQ=31.84;MQ0=0;MQRankSum=4.038;QD=4.11;ReadPosRankSum=-5.430	GT:AD:DP:GQ:PL	0/1:125,28:154:99:663,0,1796
17	41243771	.	AT	A	566.28	PASS	AC=2;AF=1.00;AN=2;BaseQRankSum=2.862;DP=156;FS=8.775;HRun=2;HaplotypeScore=736.8751;MQ=32.01;MQ0=0;MQRankSum=-1.257;QD=3.63;ReadPosRankSum=3.357	GT:AD:DP:GQ:PL	1/1:128,28:92:99:608,112,0
17	41243788	rs80357362	T	C	2800.07	PASS	AC=2;AF=1.00;AN=2;DB;DP=151;Dels=0.00;FS=0.000;HRun=0;HaplotypeScore=6.7793;MQ=32.01;MQ0=0;QD=18.54	GT:AD:DP:GQ:PL	1/1:1,147:151:99:2833,262,0
17	41244366	rs80357702	AT	A	4760.77	PASS	AC=2;AF=1.00;AN=2;DB;DP=153;FS=0.000;HRun=3;HaplotypeScore=508.8614;MQ=39.69;MQ0=0;QD=31.12	GT:AD:DP:GQ:PL	1/1:7,146:134:99:4761,388,0
17	41244436	rs80357161	C	A	4015.85	PASS	AC=2;AF=1.00;AN=2;DB;DP=142;Dels=0.01;FS=0.000;HRun=0;HaplotypeScore=21.7153;MQ=40.11;MQ0=0;QD=28.28	GT:AD:DP:GQ:PL	1/1:3,136:141:99:4015,370,0
17	41244532	.	GT	G	520.90	PASS	AC=2;AF=1.00;AN=2;BaseQRankSum=2.107;DP=121;FS=7.148;HRun=2;HaplotypeScore=465.4855;MQ=35.16;MQ0=0;MQRankSum=-1.518;QD=4.30;ReadPosRankSum=2.959	GT:AD:DP:GQ:PL	1/1:90,31:84:46.06:563,46,0
17	41244534	rs80357937	TC	T	2772.37	PASS	AC=2;AF=1.00;AN=2;DB;DP=119;FS=0.000;HRun=2;HaplotypeScore=253.1080;MQ=35.18;MQ0=0;QD=23.30	GT:AD:DP:GQ:PL	1/1:37,81:82:99:2814,223,0
17	41245218	rs80357725	TA	T	5013.24	PASS	AC=2;AF=1.00;AN=2;DB;DP=134;FS=0.000;HRun=2;HaplotypeScore=742.4692;MQ=41.62;MQ0=0;QD=37.41	GT:AD:DP:GQ:PL	1/1:2,132:132:99:5013,394,0
17	41245249	rs80357194	T	C	4093.12	PASS	AC=2;AF=1.00;AN=2;BaseQRankSum=-1.732;DB;DP=137;Dels=0.03;FS=0.000;HRun=1;HaplotypeScore=11.4793;MQ=40.71;MQ0=0;MQRankSum=1.679;QD=29.88;ReadPosRankSum=-0.187	GT:AD:DP:GQ:PL	1/1:2,130:133:99:4092,370,0
17	41245291	.	T	TTA	7048.58	PASS	AC=2;AF=1.00;AN=2;BaseQRankSum=0.533;DP=143;FS=3.146;HRun=0;HaplotypeScore=766.8141;MQ=40.36;MQ0=0;MQRankSum=-1.439;QD=49.29;ReadPosRankSum=1.705	GT:AD:DP:GQ:PL	1/1:17,125:137:99:7049,386,0
17	41245546	.	G	GT	4622.52	PASS	AC=2;AF=1.00;AN=2;DP=162;FS=0.000;HRun=2;HaplotypeScore=469.2841;MQ=33.57;MQ0=0;QD=28.53	GT:AD:DP:GQ:PL	1/1:10,151:111:99:4623,325,0
17	41245586	rs80357522	CTTTT	C	1041.91	PASS	AC=2;AF=1.00;AN=2;BaseQRankSum=0.999;DB;DP=145;FS=1.500;HRun=8;HaplotypeScore=732.3105;MQ=28.51;MQ0=0;MQRankSum=-0.280;QD=7.19;ReadPosRankSum=2.678	GT:AD:DP:GQ:PL	1/1:122,20:71:40.94:1084,41,0
17	41245595	.	CTTTA	C	1348.62	PASS	AC=2;AF=1.00;AN=2;BaseQRankSum=0.406;DP=143;FS=6.152;HRun=0;HaplotypeScore=706.9700;MQ=29.02;MQ0=0;MQRankSum=-0.258;QD=9.43;ReadPosRankSum=3.311	GT:AD:DP:GQ:PL	1/1:105,35:72:99:1391,114,0
17	41245682	rs1800064	C	A	4111.44	PASS	AC=2;AF=1.00;AN=2;DB;DP=141;Dels=0.00;FS=0.000;HRun=0;HaplotypeScore=8.1760;MQ=40.13;MQ0=0;QD=29.16	GT:AD:DP:GQ:PL	1/1:1,140:141:99:4111,367,0
17	41245898	rs80357619	AT	A	5033.51	PASS	AC=2;AF=1.00;AN=2;BaseQRankSum=-1.732;DB;DP=139;FS=0.000;HRun=2;HaplotypeScore=482.2310;MQ=41.15;MQ0=0;MQRankSum=1.177;QD=36.21;ReadPosRankSum=1.706	GT:AD:DP:GQ:PL	1/1:4,135:134:99:5034,388,0
17	41247943	rs80358081	T	C	4425.82	PASS	AC=2;AF=1.00;AN=2;DB;DP=167;Dels=0.00;FS=0.000;HRun=0;HaplotypeScore=2.9309;MQ=38.77;MQ0=0;QD=26.50	GT:AD:DP:GQ:PL	1/1:2,165:167:99:4424,412,0
17	41248484	rs66499067	G	C	2599.07	PASS	AC=2;AF=1.00;AN=2;BaseQRankSum=1.683;DB;DP=144;Dels=0.00;FS=0.000;HRun=0;HaplotypeScore=4.5337;MQ=21.55;MQ0=0;MQRankSum=-0.124;QD=18.05;ReadPosRankSum=-0.297	GT:AD:DP:GQ:PL	1/1:5,139:144:99:2632,291,0
17	41250027	rs799918	G	C	3656.29	PASS	AC=2;AF=1.00;AN=2;DB;DP=133;Dels=0.00;FS=0.000;HRun=0;HaplotypeScore=8.7679;MQ=33.96;MQ0=0;QD=27.49	GT:AD:DP:GQ:PL	1/1:1,132:133:99:3655,352,0
17	41250254	rs62076412	C	A	2130.90	PASS	AC=2;AF=1.00;AN=2;DB;DP=130;Dels=0.00;FS=0.000;HRun=0;HaplotypeScore=11.3969;MQ=19.63;MQ0=0;QD=16.39	GT:AD:DP:GQ:PL	1/1:4,126:130:99:2164,237,0
17	41251855	rs55816927	C	G	4297.61	PASS	AC=2;AF=1.00;AN=2;DB;DP=157;Dels=0.00;FS=0.000;HRun=0;HaplotypeScore=19.0792;MQ=40.75;MQ0=0;QD=27.37	GT:AD:DP:GQ:PL	1/1:6,151:157:99:4296,400,0
17	41252611	rs799925	A	G	722.86	PASS	AC=2;AF=1.00;AN=2;DB;DP=138;Dels=0.00;FS=0.000;HRun=0;HaplotypeScore=4.5931;MQ=13.89;MQ0=0;QD=5.24	GT:AD:DP:GQ:PL	1/1:3,134:138:92.77:756,93,0
17	41252697	rs10445302	T	A	61.22	PASS	AC=2;AF=1.00;AN=2;DB;DP=113;Dels=0.01;FS=0.000;HRun=2;HaplotypeScore=3.5550;MQ=8.53;MQ0=0;QD=0.54	GT:AD:DP:GQ:PL	1/1:2,109:112:11.96:94,12,0
17	41259362	rs111513157	G	T	711.48	PASS	AC=2;AF=1.00;AN=2;DB;DP=114;Dels=0.00;FS=0.000;HRun=1;HaplotypeScore=0.8321;MQ=13.72;MQ0=0;QD=6.24	GT:AD:DP:GQ:PL	1/1:1,113:114:83.92:744,84,0
17	41280834	rs72242259	C	CT	1193.21	PASS	AC=2;AF=1.00;AN=2;DB;DP=147;FS=0.000;HRun=15;HaplotypeScore=143.1150;MQ=17.67;MQ0=0;QD=8.12	GT:AD:DP:GQ:PL	1/1:38,107:55:99:1235,151,0
17	41293480	rs116591987	C	G	444.79	PASS	AC=2;AF=1.00;AN=2;DB;DP=133;Dels=0.01;FS=0.000;HRun=0;HaplotypeScore=4.2262;MQ=13.77;MQ0=0;QD=3.34	GT:AD:DP:GQ:PL	1/1:4,128:132:56.91:478,57,0
17	47496234	.	G	T	5.72	LowQual	AC=1;AF=0.50;AN=2;DP=1;Dels=0.00;HRun=1;HaplotypeScore=0.0000;MQ=34.00;MQ0=0;QD=5.72	GT:AD:DP:GQ:PL	0/1:0,1:1:1.76:34,3,0
17	47496238	.	T	C	5.72	LowQual	AC=1;AF=0.50;AN=2;DP=1;Dels=0.00;HRun=0;HaplotypeScore=0.0000;MQ=34.00;MQ0=0;QD=5.72	GT:AD:DP:GQ:PL	0/1:0,1:1:1.76:34,3,0
17	47496239	.	G	A	5.72	LowQual	AC=1;AF=0.50;AN=2;DP=1;Dels=0.00;HRun=0;HaplotypeScore=0.0000;MQ=34.00;MQ0=0;QD=5.72	GT:AD:DP:GQ:PL	0/1:0,1:1:1.76:34,3,0
17	47496282	.	C	A	5.72	LowQual	AC=1;AF=0.50;AN=2;DP=1;Dels=0.00;HRun=1;HaplotypeScore=0.0000;MQ=34.00;MQ0=0;QD=5.72	GT:AD:DP:GQ:PL	0/1:0,1:1:1.76:34,3,0
17	47496317	.	T	A	5.06	LowQual	AC=1;AF=0.50;AN=2;DP=1;Dels=0.00;HRun=0;HaplotypeScore=0.0000;MQ=34.00;MQ0=0;QD=5.06	GT:AD:DP:GQ:PL	0/1:0,1:1:1.76:33,3,0
17	50360876	.	C	G	5.06	LowQual	AC=1;AF=0.50;AN=2;DP=1;Dels=0.00;HRun=0;HaplotypeScore=0.0000;MQ=45.00;MQ0=0;QD=5.06	GT:AD:DP:GQ:PL	0/1:0,1:1:1.76:33,3,0
17	50360892	.	G	A	7.08	LowQual	AC=1;AF=0.50;AN=2;DP=1;Dels=0.00;HRun=0;HaplotypeScore=0.0000;MQ=45.00;MQ0=0;QD=7.08	GT:AD:DP:GQ:PL	0/1:0,1:1:1.76:36,3,0
17	50360931	.	G	A	5.06	LowQual	AC=1;AF=0.50;AN=2;DP=1;Dels=0.00;HRun=0;HaplotypeScore=0.0000;MQ=45.00;MQ0=0;QD=5.06	GT:AD:DP:GQ:PL	0/1:0,1:1:1.76:33,3,0
17	55924153	.	A	T	20.10	LowQual	AC=2;AF=1.00;AN=2;DP=2;Dels=0.00;HRun=0;HaplotypeScore=0.0000;MQ=27.51;MQ0=0;QD=10.05	GT:AD:DP:GQ:PL	1/1:0,2:2:5.99:51,6,0
17	55924175	.	C	G	22.95	LowQual	AC=2;AF=1.00;AN=2;DP=2;Dels=0.00;HRun=0;HaplotypeScore=0.0000;MQ=27.51;MQ0=0;QD=11.48	GT:AD:DP:GQ:PL	1/1:0,2:2:5.99:54,6,0
17	55924179	.	C	T	22.01	LowQual	AC=2;AF=1.00;AN=2;DP=2;Dels=0.00;HRun=2;HaplotypeScore=0.0000;MQ=27.51;MQ0=0;QD=11.00	GT:AD:DP:GQ:PL	1/1:0,2:2:5.99:53,6,0
