# Supplementary material for: Considerations for clinical read alignment and mutational profiling using next-generation sequencing
Source: F1000Res. 2012 Sep 20;1:2. Originally published 2012 Jul 16. [Version 2] doi: 10.12688/f1000research.1-2.v2 (PMC3945748; doi:10.12688/f1000research.1-2.v2)
Supplement: Aligner-specific VCF files containing the mutations called for each set of reads in single and paired-end modes — VCF files describing the mutations detected in the sixty-seven groups of BRCA1 reads when testing each alignment program in paired-end and single-end mode. [file f1000research-1-402-s0002.tgz › Bfast_Paired_End_Calls.18.vcf]

##fileformat=VCFv4.1
##FILTER=<ID=LowQual,Description="Low quality">
##FORMAT=<ID=AD,Number=.,Type=Integer,Description="Allelic depths for the ref and alt alleles in the order listed">
##FORMAT=<ID=DP,Number=1,Type=Integer,Description="Read Depth (only filtered reads used for calling)">
##FORMAT=<ID=GQ,Number=1,Type=Float,Description="Genotype Quality">
##FORMAT=<ID=GT,Number=1,Type=String,Description="Genotype">
##FORMAT=<ID=PL,Number=G,Type=Integer,Description="Normalized, Phred-scaled likelihoods for genotypes as defined in the VCF specification">
##INFO=<ID=AC,Number=A,Type=Integer,Description="Allele count in genotypes, for each ALT allele, in the same order as listed">
##INFO=<ID=AF,Number=A,Type=Float,Description="Allele Frequency, for each ALT allele, in the same order as listed">
##INFO=<ID=AN,Number=1,Type=Integer,Description="Total number of alleles in called genotypes">
##INFO=<ID=BaseQRankSum,Number=1,Type=Float,Description="Z-score from Wilcoxon rank sum test of Alt Vs. Ref base qualities">
##INFO=<ID=DB,Number=0,Type=Flag,Description="dbSNP Membership">
##INFO=<ID=DP,Number=1,Type=Integer,Description="Filtered Depth">
##INFO=<ID=DS,Number=0,Type=Flag,Description="Were any of the samples downsampled?">
##INFO=<ID=Dels,Number=1,Type=Float,Description="Fraction of Reads Containing Spanning Deletions">
##INFO=<ID=FS,Number=1,Type=Float,Description="Phred-scaled p-value using Fisher's exact test to detect strand bias">
##INFO=<ID=HRun,Number=1,Type=Integer,Description="Largest Contiguous Homopolymer Run of Variant Allele In Either Direction">
##INFO=<ID=HaplotypeScore,Number=1,Type=Float,Description="Consistency of the site with at most two segregating haplotypes">
##INFO=<ID=InbreedingCoeff,Number=1,Type=Float,Description="Inbreeding coefficient as estimated from the genotype likelihoods per-sample when compared against the Hardy-Weinberg expectation">
##INFO=<ID=MQ,Number=1,Type=Float,Description="RMS Mapping Quality">
##INFO=<ID=MQ0,Number=1,Type=Integer,Description="Total Mapping Quality Zero Reads">
##INFO=<ID=MQRankSum,Number=1,Type=Float,Description="Z-score From Wilcoxon rank sum test of Alt vs. Ref read mapping qualities">
##INFO=<ID=QD,Number=1,Type=Float,Description="Variant Confidence/Quality by Depth">
##INFO=<ID=ReadPosRankSum,Number=1,Type=Float,Description="Z-score from Wilcoxon rank sum test of Alt vs. Ref read position bias">
##UnifiedGenotyper="analysis_type=UnifiedGenotyper input_file=[../Bfast_Default/brca1_18.recalib.bam] sample_metadata=[] read_buffer_size=null phone_home=STANDARD read_filter=[BadCigar] intervals=null excludeIntervals=null reference_sequence=ref_chr17.hg19.fa rodBind=[] rodToIntervalTrackName=null BTI_merge_rule=UNION nonDeterministicRandomSeed=false downsampling_type=null downsample_to_fraction=null downsample_to_coverage=null baq=OFF baqGapOpenPenalty=40.0 performanceLog=null useOriginalQualities=false defaultBaseQualities=-1 validation_strictness=SILENT unsafe=null num_threads=4 interval_merging=ALL read_group_black_list=null processingTracker=null restartProcessingTracker=false processingTrackerStatusFile=null processingTrackerID=-1 allow_intervals_with_unindexed_bam=false disable_experimental_low_memory_sharding=false logging_level=ERROR log_to_file=null help=false genotype_likelihoods_model=BOTH p_nonref_model=EXACT heterozygosity=0.0010 pcr_error_rate=1.0E-4 genotyping_mode=DISCOVERY output_mode=EMIT_VARIANTS_ONLY standard_min_confidence_threshold_for_calling=30.0 standard_min_confidence_threshold_for_emitting=4.0 computeSLOD=false alleles=(RodBinding name= source=UNBOUND) assume_single_sample_reads=null abort_at_too_much_coverage=-1 min_base_quality_score=17 min_mapping_quality_score=20 max_deletion_fraction=0.05 min_indel_count_for_genotyping=5 indel_heterozygosity=1.25E-4 indelGapContinuationPenalty=10.0 indelGapOpenPenalty=45.0 indelHaplotypeSize=80 doContextDependentGapPenalties=true getGapPenaltiesFromData=false indel_recal_file=indel.recal_data.csv indelDebug=false dovit=false GSA_PRODUCTION_ONLY=false exactCalculation=LINEAR_EXPERIMENTAL ignoreSNPAlleles=false output_all_callable_bases=false genotype=false dbsnp=(RodBinding name=dbsnp source=dbsnp_132.hg19.vcf) out=org.broadinstitute.sting.gatk.io.stubs.VCFWriterStub NO_HEADER=org.broadinstitute.sting.gatk.io.stubs.VCFWriterStub sites_only=org.broadinstitute.sting.gatk.io.stubs.VCFWriterStub debug_file=null metrics_file=null annotation=[]"
##contig=<ID=17,length=81195210,assembly=hg19>
##reference=file:///CL_diags/ngs/OmixonPaper/brca1-test-suite/ref_chr17.hg19.fa
#CHROM	POS	ID	REF	ALT	QUAL	FILTER	INFO	FORMAT	DePristo
17	19588974	.	G	T	6.39	LowQual	AC=1;AF=0.50;AN=2;DP=2;Dels=0.00;HRun=0;HaplotypeScore=0.0000;MQ=43.89;MQ0=0;QD=3.20	GT:AD:DP:GQ:PL	0/1:0,2:2:1.76:35,3,0
17	19589026	.	G	T	5.72	LowQual	AC=1;AF=0.50;AN=2;DP=1;Dels=0.00;HRun=1;HaplotypeScore=0.0000;MQ=62.00;MQ0=0;QD=5.72	GT:AD:DP:GQ:PL	0/1:0,1:1:1.76:34,3,0
17	41196309	.	T	TGGGGGGGGGGGGGGGGGGGGGGGGGGGGG	6823.39	PASS	AC=2;AF=1.00;AN=2;DP=42;FS=0.000;HRun=2;HaplotypeScore=590.6470;MQ=30.45;MQ0=0;QD=162.46	GT:AD:DP:GQ:PL	1/1:2,2:30:87.29:6823,87,0
17	41197777	rs80357307	C	T	3603.77	PASS	AC=2;AF=1.00;AN=2;DB;DP=130;Dels=0.00;FS=0.000;HRun=0;HaplotypeScore=3.3999;MQ=38.55;MQ0=0;QD=27.72	GT:AD:DP:GQ:PL	1/1:2,128:130:99:3602,337,0
17	41199678	rs80356868	C	A	3867	PASS	AC=2;AF=1.00;AN=2;DB;DP=149;Dels=0.01;FS=0.000;HRun=0;HaplotypeScore=9.0364;MQ=44.16;MQ0=0;QD=25.95	GT:AD:DP:GQ:PL	1/1:2,146:148:99:3865,361,0
17	41201435	rs75604863	A	T	4216.04	PASS	AC=2;AF=1.00;AN=2;DB;DP=137;Dels=0.00;FS=0.000;HRun=0;HaplotypeScore=15.0194;MQ=42.19;MQ0=0;QD=30.77	GT:AD:DP:GQ:PL	1/1:5,132:137:99:4215,376,0
17	41203088	.	ATG	A	1332.79	PASS	AC=2;AF=1.00;AN=2;DP=147;FS=0.000;HRun=0;HaplotypeScore=455.2107;MQ=34.05;MQ0=0;QD=9.07	GT:AD:DP:GQ:PL	1/1:125,22:69:99:1375,196,0
17	41203090	rs80357818	GTT	G	3282.34	PASS	AC=2;AF=1.00;AN=2;DB;DP=147;FS=0.000;HRun=2;HaplotypeScore=272.0632;MQ=34.50;MQ0=0;QD=22.33	GT:AD:DP:GQ:PL	1/1:27,120:70:99:3282,205,0
17	41218426	rs8176239	G	A	2377.10	PASS	AC=2;AF=1.00;AN=2;DB;DP=155;Dels=0.01;FS=0.000;HRun=0;HaplotypeScore=19.4792;MQ=27.81;MQ0=0;QD=15.34	GT:AD:DP:GQ:PL	1/1:3,150:154:99:2410,237,0
17	41226347	rs80358044	C	T	4235.89	PASS	AC=2;AF=1.00;AN=2;DB;DP=140;Dels=0.01;FS=0.000;HRun=0;HaplotypeScore=7.5381;MQ=40.69;MQ0=0;QD=30.26	GT:AD:DP:GQ:PL	1/1:2,136:139:99:4235,385,0
17	41226354	rs80356906	C	G	4207.18	PASS	AC=2;AF=1.00;AN=2;DB;DP=142;Dels=0.00;FS=0.000;HRun=0;HaplotypeScore=11.3454;MQ=40.67;MQ0=0;QD=29.63	GT:AD:DP:GQ:PL	1/1:4,138:142:99:4206,388,0
17	41230990	rs8176196	A	G	1247.02	PASS	AC=2;AF=1.00;AN=2;DB;DP=161;Dels=0.01;FS=0.000;HRun=2;HaplotypeScore=5.3794;MQ=15.55;MQ0=0;QD=7.75	GT:AD:DP:GQ:PL	1/1:1,156:159:99:1280,135,0
17	41234435	rs80357354	C	T	4108.59	PASS	AC=2;AF=1.00;AN=2;DB;DP=134;Dels=0.01;FS=0.000;HRun=3;HaplotypeScore=8.3373;MQ=48.89;MQ0=0;QD=30.66	GT:AD:DP:GQ:PL	1/1:2,129:133:99:4107,373,0
17	41234579	rs80357473	A	G	3704.60	PASS	AC=2;AF=1.00;AN=2;DB;DP=134;Dels=0.00;FS=0.000;HRun=0;HaplotypeScore=9.3320;MQ=46.85;MQ0=0;QD=27.65	GT:AD:DP:GQ:PL	1/1:0,133:134:99:3668,381,0
17	41238149	.	AC	A	1107.06	PASS	AC=1;AF=0.50;AN=2;BaseQRankSum=-3.997;DP=168;FS=5.251;HRun=1;HaplotypeScore=1446.4865;MQ=36.54;MQ0=0;MQRankSum=8.554;QD=6.59;ReadPosRankSum=-5.404	GT:AD:DP:GQ:PL	0/1:132,36:151:99:1146,0,3724
17	41238152	.	C	CA	1768.17	PASS	AC=1;AF=0.50;AN=2;BaseQRankSum=-5.185;DP=165;FS=1.340;HRun=1;HaplotypeScore=1389.6225;MQ=36.87;MQ0=0;MQRankSum=8.000;QD=10.72;ReadPosRankSum=-2.990	GT:AD:DP:GQ:PL	0/1:149,16:148:99:1807,0,572
17	41238156	.	CA	C	1872.16	PASS	AC=1;AF=0.50;AN=2;BaseQRankSum=-8.740;DP=163;FS=3.096;HRun=1;HaplotypeScore=1390.3500;MQ=36.73;MQ0=0;MQRankSum=9.440;QD=11.49;ReadPosRankSum=-4.517	GT:AD:DP:GQ:PL	0/1:113,44:146:11.29:1911,0,11
17	41238157	rs72023429	A	AACACAC	13412.12	PASS	AC=2;AF=1.00;AN=2;DB;DP=163;FS=0.000;HRun=0;HaplotypeScore=685.7473;MQ=36.55;MQ0=0;QD=82.28	GT:AD:DP:GQ:PL	1/1:55,76:145:99:13412,430,0
17	41244316	.	GCC	G	1217.55	PASS	AC=2;AF=1.00;AN=2;BaseQRankSum=4.050;DP=149;FS=0.000;HRun=3;HaplotypeScore=576.6264;MQ=32.47;MQ0=0;MQRankSum=-1.121;QD=8.17;ReadPosRankSum=3.526	GT:AD:DP:GQ:PL	1/1:120,29:91:99:1260,120,0
17	41244321	rs80357313	C	G	1358.23	PASS	AC=1;AF=0.50;AN=2;BaseQRankSum=-4.190;DB;DP=152;Dels=0.00;FS=7.211;HRun=0;HaplotypeScore=116.0092;MQ=32.48;MQ0=0;MQRankSum=5.329;QD=8.94;ReadPosRankSum=0.810	GT:AD:DP:GQ:PL	0/1:96,56:152:99:1388,0,913
17	41244321	.	CTG	C	1273.24	PASS	AC=2;AF=1.00;AN=2;BaseQRankSum=1.494;DP=151;FS=0.000;HRun=0;HaplotypeScore=608.6541;MQ=32.47;MQ0=0;MQRankSum=-1.906;QD=8.43;ReadPosRankSum=4.009	GT:AD:DP:GQ:PL	1/1:99,51:92:99:1315,185,0
17	41244679	rs80357929	GA	G	5480.36	PASS	AC=2;AF=1.00;AN=2;BaseQRankSum=-1.628;DB;DP=142;FS=3.177;HRun=1;HaplotypeScore=407.7150;MQ=41.24;MQ0=0;MQRankSum=1.498;QD=38.59;ReadPosRankSum=1.472	GT:AD:DP:GQ:PL	1/1:1,141:135:99:5480,393,0
17	41244862	rs80357188	T	A	4150.54	PASS	AC=2;AF=1.00;AN=2;DB;DP=146;Dels=0.00;FS=0.000;HRun=0;HaplotypeScore=7.6132;MQ=38.79;MQ0=0;QD=28.43	GT:AD:DP:GQ:PL	1/1:0,145:146:99:4149,376,0
17	41244984	.	T	TGA	2797.19	PASS	AC=2;AF=1.00;AN=2;BaseQRankSum=2.397;DP=162;FS=0.000;HRun=0;HaplotypeScore=662.9603;MQ=31.45;MQ0=0;MQRankSum=-0.223;QD=17.27;ReadPosRankSum=1.900	GT:AD:DP:GQ:PL	1/1:118,41:100:99:2839,226,0
17	41244986	.	A	C	681.73	PASS	AC=1;AF=0.50;AN=2;BaseQRankSum=-5.969;DP=161;Dels=0.01;FS=2.931;HRun=0;HaplotypeScore=102.8191;MQ=31.43;MQ0=0;MQRankSum=1.321;QD=4.23;ReadPosRankSum=-5.914	GT:AD:DP:GQ:PL	0/1:115,43:159:99:712,0,1648
17	41244986	.	A	AGC	5157.60	PASS	AC=2;AF=1.00;AN=2;DP=160;FS=0.000;HRun=0;HaplotypeScore=434.0898;MQ=31.33;MQ0=0;QD=32.23	GT:AD:DP:GQ:PL	1/1:53,107:98:99:5158,280,0
17	41245023	rs28897684	T	C	2837.29	PASS	AC=2;AF=1.00;AN=2;BaseQRankSum=0.515;DB;DP=152;Dels=0.00;FS=0.000;HRun=3;HaplotypeScore=10.6619;MQ=31.37;MQ0=0;MQRankSum=0.679;QD=18.67;ReadPosRankSum=1.709	GT:AD:DP:GQ:PL	1/1:4,148:152:99:2870,268,0
17	41245151	.	AT	A	407.69	PASS	AC=2;AF=1.00;AN=2;BaseQRankSum=1.767;DP=136;FS=1.696;HRun=3;HaplotypeScore=461.3082;MQ=30.28;MQ0=0;MQRankSum=-0.548;QD=3.00;ReadPosRankSum=3.173	GT:AD:DP:GQ:PL	1/1:105,28:75:65.96:450,66,0
17	41245154	rs80357850	TG	T	2648.29	PASS	AC=2;AF=1.00;AN=2;BaseQRankSum=-1.637;DB;DP=138;FS=0.000;HRun=2;HaplotypeScore=253.1819;MQ=30.44;MQ0=0;MQRankSum=0.925;QD=19.19;ReadPosRankSum=1.400	GT:AD:DP:GQ:PL	1/1:89,48:77:99:2690,211,0
17	41245156	.	G	T	1151.05	PASS	AC=1;AF=0.50;AN=2;BaseQRankSum=3.686;DP=136;Dels=0.00;FS=3.291;HRun=2;HaplotypeScore=72.5479;MQ=30.26;MQ0=0;MQRankSum=4.097;QD=8.46;ReadPosRankSum=1.607	GT:AD:DP:GQ:PL	0/1:84,52:136:99:1181,0,675
17	41245156	rs80357546	GT	G	475.03	PASS	AC=2;AF=1.00;AN=2;BaseQRankSum=1.933;DB;DP=139;FS=2.078;HRun=2;HaplotypeScore=455.7325;MQ=30.41;MQ0=0;MQRankSum=-1.708;QD=3.42;ReadPosRankSum=3.055	GT:AD:DP:GQ:PL	1/1:89,50:77:56.49:517,56,0
17	41245420	.	T	TA	1401.09	PASS	AC=2;AF=1.00;AN=2;DP=139;FS=0.000;HRun=4;HaplotypeScore=550.8821;MQ=33.95;MQ0=0;QD=10.08	GT:AD:DP:GQ:PL	1/1:96,41:80:99:1443,208,0
17	41245422	.	A	T	1112.03	PASS	AC=1;AF=0.50;AN=2;BaseQRankSum=-1.757;DP=140;Dels=0.01;FS=4.345;HRun=0;HaplotypeScore=86.9620;MQ=34.01;MQ0=0;MQRankSum=4.770;QD=7.94;ReadPosRankSum=3.554	GT:AD:DP:GQ:PL	0/1:92,46:138:99:1142,0,841
17	41245423	.	A	T	637.74	PASS	AC=1;AF=0.50;AN=2;BaseQRankSum=-2.469;DP=140;Dels=0.01;FS=2.069;HRun=0;HaplotypeScore=84.4224;MQ=33.97;MQ0=0;MQRankSum=4.337;QD=4.56;ReadPosRankSum=-5.857	GT:AD:DP:GQ:PL	0/1:107,32:139:99:668,0,1278
17	41245423	.	A	AA	1400.90	PASS	AC=2;AF=1.00;AN=2;DP=141;FS=0.000;HRun=2;HaplotypeScore=575.0667;MQ=34.27;MQ0=0;QD=9.94	GT:AD:DP:GQ:PL	1/1:116,25:82:99:1443,207,0
17	41245476	rs80357688	CT	C	3791.42	PASS	AC=2;AF=1.00;AN=2;DB;DP=154;FS=0.000;HRun=4;HaplotypeScore=483.0603;MQ=37.55;MQ0=0;QD=24.62	GT:AD:DP:GQ:PL	1/1:13,141:109:99:3791,319,0
17	41245900	rs56012641	T	G	4098.03	PASS	AC=2;AF=1.00;AN=2;DB;DP=136;Dels=0.00;FS=0.000;HRun=0;HaplotypeScore=7.6738;MQ=41.34;MQ0=0;QD=30.13	GT:AD:DP:GQ:PL	1/1:1,134:136:99:4097,379,0
17	41248607	.	A	C	1100.23	PASS	AC=1;AF=0.50;AN=2;BaseQRankSum=-2.822;DP=139;Dels=0.00;FS=0.000;HRun=2;HaplotypeScore=54.2640;MQ=25.68;MQ0=0;MQRankSum=3.335;QD=7.92;ReadPosRankSum=4.418	GT:AD:DP:GQ:PL	0/1:83,55:139:99:1130,0,780
17	41252697	rs10445302	T	A	15.26	LowQual	AC=2;AF=1.00;AN=2;BaseQRankSum=7.165;DB;DP=121;Dels=0.02;HRun=2;HaplotypeScore=14.0202;MQ=7.31;MQ0=0;MQRankSum=2.890;QD=0.13;ReadPosRankSum=6.240	GT:AD:DP:GQ:PL	1/1:35,83:118:5.98:46,6,0
17	41258531	rs80357084	G	A	4495.52	PASS	AC=2;AF=1.00;AN=2;DB;DP=149;Dels=0.01;FS=0.000;HRun=2;HaplotypeScore=13.6203;MQ=45.61;MQ0=0;QD=30.17	GT:AD:DP:GQ:PL	1/1:4,142:147:99:4495,391,0
17	41258946	rs799913	T	C	3493.68	PASS	AC=2;AF=1.00;AN=2;DB;DP=132;Dels=0.00;FS=0.000;HRun=0;HaplotypeScore=4.5018;MQ=40.62;MQ0=0;QD=26.47	GT:AD:DP:GQ:PL	1/1:0,132:132:99:3492,328,0
17	41266091	rs35757194	C	CA	1656.67	PASS	AC=2;AF=1.00;AN=2;DB;DP=163;FS=0.000;HRun=13;HaplotypeScore=134.6990;MQ=17.05;MQ0=0;QD=10.16	GT:AD:DP:GQ:PL	1/1:36,127:63:99:1699,183,0
17	41266407	rs77558167	C	T	4322.98	PASS	AC=2;AF=1.00;AN=2;DB;DP=161;Dels=0.02;FS=0.000;HRun=16;HaplotypeScore=17.9780;MQ=35.37;MQ0=0;QD=26.85	GT:AD:DP:GQ:PL	1/1:4,152:157:99:4321,409,0
17	41267747	rs80357327	A	T	4375.31	PASS	AC=2;AF=1.00;AN=2;DB;DP=147;Dels=0.00;FS=0.000;HRun=0;HaplotypeScore=14.2750;MQ=41.73;MQ0=0;QD=29.76	GT:AD:DP:GQ:PL	1/1:3,144:147:99:4374,394,0
17	41275391	rs12941042	T	G	1213.06	PASS	AC=2;AF=1.00;AN=2;BaseQRankSum=-0.691;DB;DP=141;Dels=0.00;FS=0.000;HRun=1;HaplotypeScore=6.5767;MQ=17.75;MQ0=0;MQRankSum=1.068;QD=8.60;ReadPosRankSum=2.414	GT:AD:DP:GQ:PL	1/1:4,136:141:99:1246,123,0
17	41276030	rs80358003	T	A	217.37	PASS	AC=2;AF=1.00;AN=2;DB;DP=112;Dels=0.00;FS=0.000;HRun=0;HaplotypeScore=8.0532;MQ=12.17;MQ0=0;QD=1.94	GT:AD:DP:GQ:PL	1/1:4,107:112:32.85:250,33,0
17	41276085	rs80359887	TCTTCAACGC	T	1132.62	PASS	AC=2;AF=1.00;AN=2;DB;DP=106;FS=0.000;HRun=0;HaplotypeScore=136.6791;MQ=12.78;MQ0=0;QD=10.69	GT:AD:DP:GQ:PL	1/1:5,99:12:36.12:1175,36,0
17	80411207	rs9896620	C	G	5.06	LowQual	AC=1;AF=0.50;AN=2;DB;DP=1;Dels=0.00;HRun=1;HaplotypeScore=0.0000;MQ=45.00;MQ0=0;QD=5.06	GT:AD:DP:GQ:PL	0/1:0,1:1:1.76:33,3,0
17	80411212	.	C	A	6.39	LowQual	AC=1;AF=0.50;AN=2;DP=1;Dels=0.00;HRun=0;HaplotypeScore=0.0000;MQ=45.00;MQ0=0;QD=6.39	GT:AD:DP:GQ:PL	0/1:0,1:1:1.76:35,3,0
17	80411215	.	T	A	5.06	LowQual	AC=1;AF=0.50;AN=2;DP=1;Dels=0.00;HRun=0;HaplotypeScore=0.0000;MQ=45.00;MQ0=0;QD=5.06	GT:AD:DP:GQ:PL	0/1:0,1:1:1.76:33,3,0
