# Supplementary material for: Considerations for clinical read alignment and mutational profiling using next-generation sequencing
Source: F1000Res. 2012 Sep 20;1:2. Originally published 2012 Jul 16. [Version 2] doi: 10.12688/f1000research.1-2.v2 (PMC3945748; doi:10.12688/f1000research.1-2.v2)
Supplement: Aligner-specific VCF files containing the mutations called for each set of reads in single and paired-end modes — VCF files describing the mutations detected in the sixty-seven groups of BRCA1 reads when testing each alignment program in paired-end and single-end mode. [file f1000research-1-402-s0002.tgz › Bfast_Paired_End_Calls.20.vcf]

##fileformat=VCFv4.1
##FILTER=<ID=LowQual,Description="Low quality">
##FORMAT=<ID=AD,Number=.,Type=Integer,Description="Allelic depths for the ref and alt alleles in the order listed">
##FORMAT=<ID=DP,Number=1,Type=Integer,Description="Read Depth (only filtered reads used for calling)">
##FORMAT=<ID=GQ,Number=1,Type=Float,Description="Genotype Quality">
##FORMAT=<ID=GT,Number=1,Type=String,Description="Genotype">
##FORMAT=<ID=PL,Number=G,Type=Integer,Description="Normalized, Phred-scaled likelihoods for genotypes as defined in the VCF specification">
##INFO=<ID=AC,Number=A,Type=Integer,Description="Allele count in genotypes, for each ALT allele, in the same order as listed">
##INFO=<ID=AF,Number=A,Type=Float,Description="Allele Frequency, for each ALT allele, in the same order as listed">
##INFO=<ID=AN,Number=1,Type=Integer,Description="Total number of alleles in called genotypes">
##INFO=<ID=BaseQRankSum,Number=1,Type=Float,Description="Z-score from Wilcoxon rank sum test of Alt Vs. Ref base qualities">
##INFO=<ID=DB,Number=0,Type=Flag,Description="dbSNP Membership">
##INFO=<ID=DP,Number=1,Type=Integer,Description="Filtered Depth">
##INFO=<ID=DS,Number=0,Type=Flag,Description="Were any of the samples downsampled?">
##INFO=<ID=Dels,Number=1,Type=Float,Description="Fraction of Reads Containing Spanning Deletions">
##INFO=<ID=FS,Number=1,Type=Float,Description="Phred-scaled p-value using Fisher's exact test to detect strand bias">
##INFO=<ID=HRun,Number=1,Type=Integer,Description="Largest Contiguous Homopolymer Run of Variant Allele In Either Direction">
##INFO=<ID=HaplotypeScore,Number=1,Type=Float,Description="Consistency of the site with at most two segregating haplotypes">
##INFO=<ID=InbreedingCoeff,Number=1,Type=Float,Description="Inbreeding coefficient as estimated from the genotype likelihoods per-sample when compared against the Hardy-Weinberg expectation">
##INFO=<ID=MQ,Number=1,Type=Float,Description="RMS Mapping Quality">
##INFO=<ID=MQ0,Number=1,Type=Integer,Description="Total Mapping Quality Zero Reads">
##INFO=<ID=MQRankSum,Number=1,Type=Float,Description="Z-score From Wilcoxon rank sum test of Alt vs. Ref read mapping qualities">
##INFO=<ID=QD,Number=1,Type=Float,Description="Variant Confidence/Quality by Depth">
##INFO=<ID=ReadPosRankSum,Number=1,Type=Float,Description="Z-score from Wilcoxon rank sum test of Alt vs. Ref read position bias">
##UnifiedGenotyper="analysis_type=UnifiedGenotyper input_file=[../Bfast_Default/brca1_20.recalib.bam] sample_metadata=[] read_buffer_size=null phone_home=STANDARD read_filter=[BadCigar] intervals=null excludeIntervals=null reference_sequence=ref_chr17.hg19.fa rodBind=[] rodToIntervalTrackName=null BTI_merge_rule=UNION nonDeterministicRandomSeed=false downsampling_type=null downsample_to_fraction=null downsample_to_coverage=null baq=OFF baqGapOpenPenalty=40.0 performanceLog=null useOriginalQualities=false defaultBaseQualities=-1 validation_strictness=SILENT unsafe=null num_threads=4 interval_merging=ALL read_group_black_list=null processingTracker=null restartProcessingTracker=false processingTrackerStatusFile=null processingTrackerID=-1 allow_intervals_with_unindexed_bam=false disable_experimental_low_memory_sharding=false logging_level=ERROR log_to_file=null help=false genotype_likelihoods_model=BOTH p_nonref_model=EXACT heterozygosity=0.0010 pcr_error_rate=1.0E-4 genotyping_mode=DISCOVERY output_mode=EMIT_VARIANTS_ONLY standard_min_confidence_threshold_for_calling=30.0 standard_min_confidence_threshold_for_emitting=4.0 computeSLOD=false alleles=(RodBinding name= source=UNBOUND) assume_single_sample_reads=null abort_at_too_much_coverage=-1 min_base_quality_score=17 min_mapping_quality_score=20 max_deletion_fraction=0.05 min_indel_count_for_genotyping=5 indel_heterozygosity=1.25E-4 indelGapContinuationPenalty=10.0 indelGapOpenPenalty=45.0 indelHaplotypeSize=80 doContextDependentGapPenalties=true getGapPenaltiesFromData=false indel_recal_file=indel.recal_data.csv indelDebug=false dovit=false GSA_PRODUCTION_ONLY=false exactCalculation=LINEAR_EXPERIMENTAL ignoreSNPAlleles=false output_all_callable_bases=false genotype=false dbsnp=(RodBinding name=dbsnp source=dbsnp_132.hg19.vcf) out=org.broadinstitute.sting.gatk.io.stubs.VCFWriterStub NO_HEADER=org.broadinstitute.sting.gatk.io.stubs.VCFWriterStub sites_only=org.broadinstitute.sting.gatk.io.stubs.VCFWriterStub debug_file=null metrics_file=null annotation=[]"
##contig=<ID=17,length=81195210,assembly=hg19>
##reference=file:///CL_diags/ngs/OmixonPaper/brca1-test-suite/ref_chr17.hg19.fa
#CHROM	POS	ID	REF	ALT	QUAL	FILTER	INFO	FORMAT	DePristo
17	8625749	.	G	A	5.06	LowQual	AC=1;AF=0.50;AN=2;DP=1;Dels=0.00;HRun=0;HaplotypeScore=0.0000;MQ=29.00;MQ0=0;QD=5.06	GT:AD:DP:GQ:PL	0/1:0,1:1:1.76:33,3,0
17	19855092	.	T	C	5.06	LowQual	AC=1;AF=0.50;AN=2;DP=1;Dels=0.00;HRun=1;HaplotypeScore=0.0000;MQ=45.00;MQ0=0;QD=5.06	GT:AD:DP:GQ:PL	0/1:0,1:1:1.76:33,3,0
17	19855113	.	G	T	5.06	LowQual	AC=1;AF=0.50;AN=2;DP=1;Dels=0.00;HRun=2;HaplotypeScore=0.0000;MQ=45.00;MQ0=0;QD=5.06	GT:AD:DP:GQ:PL	0/1:0,1:1:1.76:33,3,0
17	19855119	.	A	T	5.06	LowQual	AC=1;AF=0.50;AN=2;DP=1;Dels=0.00;HRun=1;HaplotypeScore=0.0000;MQ=45.00;MQ0=0;QD=5.06	GT:AD:DP:GQ:PL	0/1:0,1:1:1.76:33,3,0
17	21090755	.	A	G	5.06	LowQual	AC=1;AF=0.50;AN=2;DP=1;Dels=0.00;HRun=1;HaplotypeScore=0.0000;MQ=40.00;MQ0=0;QD=5.06	GT:AD:DP:GQ:PL	0/1:0,1:1:1.76:33,3,0
17	41196309	.	T	TGGGGGGGGGGGGGGGGGGGGGGGGGGGGG	6823.01	PASS	AC=2;AF=1.00;AN=2;DP=42;FS=0.000;HRun=2;HaplotypeScore=590.8929;MQ=30.31;MQ0=0;QD=162.45	GT:AD:DP:GQ:PL	1/1:2,2:30:87.29:6823,87,0
17	41196582	rs111791349	C	T	3918.82	PASS	AC=2;AF=1.00;AN=2;BaseQRankSum=1.501;DB;DP=134;Dels=0.01;FS=3.040;HRun=1;HaplotypeScore=22.4165;MQ=40.61;MQ0=0;MQRankSum=0.397;QD=29.24;ReadPosRankSum=2.411	GT:AD:DP:GQ:PL	1/1:6,125:133:99:3853,287,0
17	41206131	rs8176288	A	G	4075.55	PASS	AC=2;AF=1.00;AN=2;BaseQRankSum=0.839;DB;DP=161;Dels=0.01;FS=0.000;HRun=0;HaplotypeScore=14.8356;MQ=39.01;MQ0=0;MQRankSum=1.536;QD=25.31;ReadPosRankSum=1.449	GT:AD:DP:GQ:PL	1/1:2,158:160:99:4074,379,0
17	41215892	rs80357720	GA	G	4488.67	PASS	AC=2;AF=1.00;AN=2;BaseQRankSum=-2.350;DB;DP=129;FS=3.022;HRun=3;HaplotypeScore=426.9944;MQ=51.52;MQ0=0;MQRankSum=-1.830;QD=34.80;ReadPosRankSum=2.410	GT:AD:DP:GQ:PL	1/1:4,125:126:99:4489,356,0
17	41219652	rs80356879	C	A	3017.59	PASS	AC=2;AF=1.00;AN=2;DB;DP=155;Dels=0.01;FS=0.000;HRun=0;HaplotypeScore=27.5497;MQ=34.04;MQ0=0;QD=19.47	GT:AD:DP:GQ:PL	1/1:3,150:154:99:3051,292,0
17	41219711	rs80357205	A	T	3840.38	PASS	AC=2;AF=1.00;AN=2;DB;DP=153;Dels=0.03;FS=0.000;HRun=1;HaplotypeScore=30.2199;MQ=37.45;MQ0=0;QD=25.10	GT:AD:DP:GQ:PL	1/1:3,145:149:99:3812,343,0
17	41222983	.	TTC	T	977.61	PASS	AC=2;AF=1.00;AN=2;BaseQRankSum=2.150;DP=135;FS=0.000;HRun=0;HaplotypeScore=622.7336;MQ=36.60;MQ0=0;MQRankSum=-0.690;QD=7.24;ReadPosRankSum=4.976	GT:AD:DP:GQ:PL	1/1:117,18:91:56.68:1020,57,0
17	41222985	rs80357655	CTT	C	3536.54	PASS	AC=2;AF=1.00;AN=2;BaseQRankSum=-2.421;DB;DP=134;FS=3.057;HRun=4;HaplotypeScore=393.8228;MQ=36.67;MQ0=0;MQRankSum=-0.507;QD=26.39;ReadPosRankSum=1.870	GT:AD:DP:GQ:PL	1/1:88,46:90:99:3537,231,0
17	41222988	.	T	G	1613.91	PASS	AC=1;AF=0.50;AN=2;BaseQRankSum=-6.599;DP=133;Dels=0.01;FS=0.895;HRun=0;HaplotypeScore=169.9263;MQ=36.58;MQ0=0;MQRankSum=5.612;QD=12.13;ReadPosRankSum=0.832	GT:AD:DP:GQ:PL	0/1:70,62:132:99:1644,0,655
17	41222988	.	TTG	T	1219.21	PASS	AC=2;AF=1.00;AN=2;BaseQRankSum=-1.037;DP=132;FS=3.063;HRun=0;HaplotypeScore=621.2331;MQ=36.74;MQ0=0;MQRankSum=-1.556;QD=9.24;ReadPosRankSum=2.223	GT:AD:DP:GQ:PL	1/1:75,56:89:99:1261,206,0
17	41223202	rs80356909	A	G	3666.50	PASS	AC=2;AF=1.00;AN=2;DB;DP=134;Dels=0.02;FS=0.000;HRun=1;HaplotypeScore=23.6227;MQ=49.17;MQ0=0;QD=27.36	GT:AD:DP:GQ:PL	1/1:3,128:131:99:3665,340,0
17	41224584	rs75947060	A	ATT	768.25	PASS	AC=2;AF=1.00;AN=2;DB;DP=130;FS=0.000;HRun=14;HaplotypeScore=78.7605;MQ=14.46;MQ0=0;QD=5.91	GT:AD:DP:GQ:PL	1/1:23,107:24:63.19:810,63,0
17	41225028	rs76875337	T	G	3030.40	PASS	AC=2;AF=1.00;AN=2;DB;DP=132;Dels=0.00;FS=0.000;HRun=1;HaplotypeScore=7.1320;MQ=31.64;MQ0=0;QD=22.96	GT:AD:DP:GQ:PL	1/1:2,129:132:99:3063,297,0
17	41225654	rs5820482	TA	T	2442.65	PASS	AC=2;AF=1.00;AN=2;BaseQRankSum=-2.007;DB;DP=127;FS=2.773;HRun=8;HaplotypeScore=295.4253;MQ=35.75;MQ0=0;MQRankSum=-1.453;QD=19.23;ReadPosRankSum=2.256	GT:AD:DP:GQ:PL	1/1:10,117:93:99:2485,253,0
17	41226656	rs117690037	T	G	2907.46	PASS	AC=2;AF=1.00;AN=2;DB;DP=147;Dels=0.03;FS=0.000;HRun=2;HaplotypeScore=10.0844;MQ=35.12;MQ0=0;QD=19.78	GT:AD:DP:GQ:PL	1/1:2,138:143:99:2940,297,0
17	41235209	rs117762056	G	T	2801.11	PASS	AC=2;AF=1.00;AN=2;DB;DP=122;Dels=0.03;FS=0.000;HRun=1;HaplotypeScore=10.3255;MQ=28.20;MQ0=0;QD=22.96	GT:AD:DP:GQ:PL	1/1:1,117:118:99:2834,282,0
17	41241271	rs12150520	T	C	1630.53	PASS	AC=2;AF=1.00;AN=2;BaseQRankSum=0.126;DB;DP=147;Dels=0.02;FS=0.000;HRun=1;HaplotypeScore=17.6546;MQ=17.64;MQ0=0;MQRankSum=-1.707;QD=11.09;ReadPosRankSum=1.180	GT:AD:DP:GQ:PL	1/1:5,138:144:99:1664,163,0
17	41243654	rs80358339	TGAA	T	3750.82	PASS	AC=2;AF=1.00;AN=2;DB;DP=133;FS=0.000;HRun=0;HaplotypeScore=382.1869;MQ=33.23;MQ0=0;QD=28.20	GT:AD:DP:GQ:PL	1/1:40,93:82:99:3751,229,0
17	41243658	.	G	A	726.08	PASS	AC=1;AF=0.50;AN=2;BaseQRankSum=1.137;DP=131;Dels=0.00;FS=0.000;HRun=4;HaplotypeScore=173.9539;MQ=33.02;MQ0=0;MQRankSum=3.808;QD=5.54;ReadPosRankSum=-6.003	GT:AD:DP:GQ:PL	0/1:100,31:131:99:756,0,1326
17	41243658	.	GAAA	G	1347.94	PASS	AC=2;AF=1.00;AN=2;BaseQRankSum=4.046;DP=133;FS=7.443;HRun=4;HaplotypeScore=613.3771;MQ=33.28;MQ0=0;MQRankSum=-1.361;QD=10.13;ReadPosRankSum=4.046	GT:AD:DP:GQ:PL	1/1:106,26:82:99:1390,132,0
17	41243765	rs80356831	T	C	4393.82	PASS	AC=2;AF=1.00;AN=2;DB;DP=160;Dels=0.00;FS=0.000;HRun=0;HaplotypeScore=8.4993;MQ=39.30;MQ0=0;QD=27.46	GT:AD:DP:GQ:PL	1/1:2,157:160:99:4361,406,0
17	41243887	rs80357310	C	A	4647.44	PASS	AC=2;AF=1.00;AN=2;DB;DP=161;Dels=0.02;FS=0.000;HRun=1;HaplotypeScore=26.8404;MQ=40.65;MQ0=0;QD=28.87	GT:AD:DP:GQ:PL	1/1:5,152:158:99:4611,418,0
17	41244418	rs80357271	T	C	4429.58	PASS	AC=2;AF=1.00;AN=2;DB;DP=147;Dels=0.01;FS=0.000;HRun=0;HaplotypeScore=18.0090;MQ=41.31;MQ0=0;QD=30.13	GT:AD:DP:GQ:PL	1/1:2,143:145:99:4428,406,0
17	41244677	rs80357961	CTGAGA	C	3973.16	PASS	AC=2;AF=1.00;AN=2;DB;DP=121;FS=0.000;HRun=0;HaplotypeScore=438.0132;MQ=30.23;MQ0=0;QD=32.84	GT:AD:DP:GQ:PL	1/1:26,95:68:99:3973,190,0
17	41244681	.	GATGAT	G	2289.52	PASS	AC=2;AF=1.00;AN=2;DP=124;FS=0.000;HRun=0;HaplotypeScore=622.3255;MQ=30.25;MQ0=0;QD=18.46	GT:AD:DP:GQ:PL	1/1:102,22:70:99:2332,201,0
17	41245346	rs80357539	TTTCTC	T	3507.30	PASS	AC=2;AF=1.00;AN=2;DB;DP=143;FS=0.000;HRun=0;HaplotypeScore=492.1130;MQ=31.81;MQ0=0;QD=24.53	GT:AD:DP:GQ:PL	1/1:30,112:69:99:3507,175,0
17	41245351	.	CTTCTT	C	1692.69	PASS	AC=2;AF=1.00;AN=2;BaseQRankSum=-0.702;DP=139;FS=0.000;HRun=0;HaplotypeScore=669.8063;MQ=31.18;MQ0=0;MQRankSum=-0.211;QD=12.18;ReadPosRankSum=2.809	GT:AD:DP:GQ:PL	1/1:127,11:65:99:1735,107,0
17	41245420	.	T	TA	1356.31	PASS	AC=2;AF=1.00;AN=2;DP=141;FS=0.000;HRun=4;HaplotypeScore=715.4337;MQ=35.71;MQ0=0;QD=9.62	GT:AD:DP:GQ:PL	1/1:100,41:89:99:1398,206,0
17	41245422	.	A	T	1106.48	PASS	AC=1;AF=0.50;AN=2;BaseQRankSum=-5.182;DP=138;Dels=0.00;FS=5.683;HRun=0;HaplotypeScore=85.0888;MQ=34.76;MQ0=0;MQRankSum=4.851;QD=8.02;ReadPosRankSum=-0.811	GT:AD:DP:GQ:PL	0/1:88,49:138:99:1136,0,948
17	41245423	.	A	T	661.99	PASS	AC=1;AF=0.50;AN=2;BaseQRankSum=-1.910;DP=138;Dels=0.00;FS=3.052;HRun=0;HaplotypeScore=86.0665;MQ=34.89;MQ0=0;MQRankSum=3.494;QD=4.80;ReadPosRankSum=-4.522	GT:AD:DP:GQ:PL	0/1:102,34:138:99:692,0,1394
17	41245423	.	A	AA	1356.19	PASS	AC=2;AF=1.00;AN=2;DP=137;FS=0.000;HRun=2;HaplotypeScore=619.1004;MQ=34.66;MQ0=0;QD=9.90	GT:AD:DP:GQ:PL	1/1:108,28:84:99:1398,206,0
17	41245682	rs1800064	C	A	4190.51	PASS	AC=2;AF=1.00;AN=2;DB;DP=140;Dels=0.00;FS=0.000;HRun=0;HaplotypeScore=6.4096;MQ=45.55;MQ0=0;QD=29.93	GT:AD:DP:GQ:PL	1/1:1,138:140:99:4190,373,0
17	41246748	rs80357789	GAA	G	3428.24	PASS	AC=2;AF=1.00;AN=2;BaseQRankSum=-1.644;DB;DP=147;FS=3.925;HRun=3;HaplotypeScore=351.0107;MQ=31.04;MQ0=0;MQRankSum=-1.425;QD=23.32;ReadPosRankSum=1.644	GT:AD:DP:GQ:PL	1/1:33,112:81:99:3428,224,0
17	41246750	.	AAC	A	1270.02	PASS	AC=2;AF=1.00;AN=2;BaseQRankSum=-1.640;DP=145;FS=3.921;HRun=0;HaplotypeScore=557.9260;MQ=31.02;MQ0=0;MQRankSum=-0.808;QD=8.76;ReadPosRankSum=1.640	GT:AD:DP:GQ:PL	1/1:123,21:80:99:1312,205,0
17	41249318	rs80358164	C	T	4387.14	PASS	AC=2;AF=1.00;AN=2;DB;DP=159;Dels=0.03;FS=0.000;HRun=3;HaplotypeScore=10.4252;MQ=38.68;MQ0=0;QD=27.59	GT:AD:DP:GQ:PL	1/1:1,153:155:99:4386,403,0
17	41252697	rs10445302	T	A	106.14	PASS	AC=2;AF=1.00;AN=2;DB;DP=115;Dels=0.00;FS=0.000;HRun=2;HaplotypeScore=2.7803;MQ=8.89;MQ0=0;QD=0.92	GT:AD:DP:GQ:PL	1/1:3,112:115:17.92:139,18,0
17	41256159	.	CACTCTGT	C	2292.03	PASS	AC=2;AF=1.00;AN=2;DP=138;FS=0.000;HRun=0;HaplotypeScore=490.2313;MQ=24.31;MQ0=0;QD=16.61	GT:AD:DP:GQ:PL	1/1:122,16:46:99:2334,130,0
17	41256161	rs80357816	CTCTGTAG	C	3518.84	PASS	AC=2;AF=1.00;AN=2;DB;DP=136;FS=0.000;HRun=0;HaplotypeScore=360.2151;MQ=23.98;MQ0=0;QD=25.87	GT:AD:DP:GQ:PL	1/1:22,106:44:99:3519,132,0
17	41261054	.	T	G	67.21	PASS	AC=1;AF=0.50;AN=2;BaseQRankSum=-1.737;DP=194;Dels=0.01;FS=5.022;HRun=0;HaplotypeScore=250.4114;MQ=15.44;MQ0=0;MQRankSum=1.223;QD=0.35;ReadPosRankSum=-4.061	GT:AD:DP:GQ:PL	0/1:165,28:193:97.21:97,0,1248
17	41261054	.	T	TATGTAGGTAGATAGATAG	7632.99	PASS	AC=2;AF=1.00;AN=2;DP=193;FS=0.000;HRun=0;HaplotypeScore=534.5178;MQ=15.63;MQ0=0;QD=39.55	GT:AD:DP:GQ:PL	1/1:153,27:43:99:7633,120,0
17	41261056	.	T	G	748.91	PASS	AC=1;AF=0.50;AN=2;BaseQRankSum=-2.718;DP=191;Dels=0.01;FS=0.000;HRun=0;HaplotypeScore=247.1476;MQ=15.80;MQ0=0;MQRankSum=4.951;QD=3.92;ReadPosRankSum=-1.327	GT:AD:DP:GQ:PL	0/1:119,70:190:99:779,0,494
17	41261057	.	C	G	399.68	PASS	AC=1;AF=0.50;AN=2;BaseQRankSum=-3.089;DP=192;Dels=0.01;FS=0.000;HRun=0;HaplotypeScore=241.1359;MQ=15.92;MQ0=0;MQRankSum=2.441;QD=2.08;ReadPosRankSum=-7.490	GT:AD:DP:GQ:PL	0/1:116,72:191:99:430,0,862
17	41264755	rs67177158	TGAAAC	T	3474.10	PASS	AC=2;AF=1.00;AN=2;BaseQRankSum=1.602;DB;DP=139;FS=0.000;HRun=0;HaplotypeScore=361.5454;MQ=24.57;MQ0=0;MQRankSum=-1.732;QD=24.99;ReadPosRankSum=1.471	GT:AD:DP:GQ:PL	1/1:48,89:54:99:3474,133,0
17	41264756	.	GAAACC	G	2012.91	PASS	AC=2;AF=1.00;AN=2;DP=137;FS=0.000;HRun=0;HaplotypeScore=498.1082;MQ=24.55;MQ0=0;QD=14.69	GT:AD:DP:GQ:PL	1/1:100,36:53:99:2055,147,0
17	41264897	rs8176110	T	C	85.64	PASS	AC=2;AF=1.00;AN=2;DB;DP=88;Dels=0.02;FS=0.000;HRun=1;HaplotypeScore=2.1623;MQ=10.93;MQ0=0;QD=0.97	GT:AD:DP:GQ:PL	1/1:1,85:86:14.95:118,15,0
17	41266423	rs117669170	T	G	4459.61	PASS	AC=2;AF=1.00;AN=2;BaseQRankSum=1.113;DB;DP=154;Dels=0.00;FS=0.000;HRun=1;HaplotypeScore=5.5053;MQ=36.68;MQ0=0;MQRankSum=-0.929;QD=28.96;ReadPosRankSum=1.709	GT:AD:DP:GQ:PL	1/1:2,150:154:99:4427,389,0
17	41267753	rs80357163	T	C	3681.61	PASS	AC=2;AF=1.00;AN=2;DB;DP=142;Dels=0.00;FS=0.000;HRun=0;HaplotypeScore=4.5552;MQ=41.59;MQ0=0;QD=25.93	GT:AD:DP:GQ:PL	1/1:2,140:142:99:3679,375,0
17	44361256	.	A	T	5.72	LowQual	AC=1;AF=0.50;AN=2;DP=1;Dels=0.00;HRun=1;HaplotypeScore=0.0000;MQ=45.00;MQ0=0;QD=5.72	GT:AD:DP:GQ:PL	0/1:0,1:1:1.76:34,3,0
17	44361263	.	A	G	6.39	LowQual	AC=1;AF=0.50;AN=2;DP=1;Dels=0.00;HRun=1;HaplotypeScore=0.0000;MQ=45.00;MQ0=0;QD=6.39	GT:AD:DP:GQ:PL	0/1:0,1:1:1.76:35,3,0
17	44361275	rs73321053	A	C	5.72	LowQual	AC=1;AF=0.50;AN=2;DB;DP=1;Dels=0.00;HRun=0;HaplotypeScore=0.0000;MQ=45.00;MQ0=0;QD=5.72	GT:AD:DP:GQ:PL	0/1:0,1:1:1.76:34,3,0
17	44361283	.	C	T	5.72	LowQual	AC=1;AF=0.50;AN=2;DP=1;Dels=0.00;HRun=1;HaplotypeScore=0.0000;MQ=45.00;MQ0=0;QD=5.72	GT:AD:DP:GQ:PL	0/1:0,1:1:1.76:34,3,0
