# Supplementary material for: Considerations for clinical read alignment and mutational profiling using next-generation sequencing
Source: F1000Res. 2012 Sep 20;1:2. Originally published 2012 Jul 16. [Version 2] doi: 10.12688/f1000research.1-2.v2 (PMC3945748; doi:10.12688/f1000research.1-2.v2)
Supplement: Aligner-specific VCF files containing the mutations called for each set of reads in single and paired-end modes — VCF files describing the mutations detected in the sixty-seven groups of BRCA1 reads when testing each alignment program in paired-end and single-end mode. [file f1000research-1-402-s0002.tgz › Bfast_Paired_End_Calls.23.vcf]

##fileformat=VCFv4.1
##FILTER=<ID=LowQual,Description="Low quality">
##FORMAT=<ID=AD,Number=.,Type=Integer,Description="Allelic depths for the ref and alt alleles in the order listed">
##FORMAT=<ID=DP,Number=1,Type=Integer,Description="Read Depth (only filtered reads used for calling)">
##FORMAT=<ID=GQ,Number=1,Type=Float,Description="Genotype Quality">
##FORMAT=<ID=GT,Number=1,Type=String,Description="Genotype">
##FORMAT=<ID=PL,Number=G,Type=Integer,Description="Normalized, Phred-scaled likelihoods for genotypes as defined in the VCF specification">
##INFO=<ID=AC,Number=A,Type=Integer,Description="Allele count in genotypes, for each ALT allele, in the same order as listed">
##INFO=<ID=AF,Number=A,Type=Float,Description="Allele Frequency, for each ALT allele, in the same order as listed">
##INFO=<ID=AN,Number=1,Type=Integer,Description="Total number of alleles in called genotypes">
##INFO=<ID=BaseQRankSum,Number=1,Type=Float,Description="Z-score from Wilcoxon rank sum test of Alt Vs. Ref base qualities">
##INFO=<ID=DB,Number=0,Type=Flag,Description="dbSNP Membership">
##INFO=<ID=DP,Number=1,Type=Integer,Description="Filtered Depth">
##INFO=<ID=DS,Number=0,Type=Flag,Description="Were any of the samples downsampled?">
##INFO=<ID=Dels,Number=1,Type=Float,Description="Fraction of Reads Containing Spanning Deletions">
##INFO=<ID=FS,Number=1,Type=Float,Description="Phred-scaled p-value using Fisher's exact test to detect strand bias">
##INFO=<ID=HRun,Number=1,Type=Integer,Description="Largest Contiguous Homopolymer Run of Variant Allele In Either Direction">
##INFO=<ID=HaplotypeScore,Number=1,Type=Float,Description="Consistency of the site with at most two segregating haplotypes">
##INFO=<ID=InbreedingCoeff,Number=1,Type=Float,Description="Inbreeding coefficient as estimated from the genotype likelihoods per-sample when compared against the Hardy-Weinberg expectation">
##INFO=<ID=MQ,Number=1,Type=Float,Description="RMS Mapping Quality">
##INFO=<ID=MQ0,Number=1,Type=Integer,Description="Total Mapping Quality Zero Reads">
##INFO=<ID=MQRankSum,Number=1,Type=Float,Description="Z-score From Wilcoxon rank sum test of Alt vs. Ref read mapping qualities">
##INFO=<ID=QD,Number=1,Type=Float,Description="Variant Confidence/Quality by Depth">
##INFO=<ID=ReadPosRankSum,Number=1,Type=Float,Description="Z-score from Wilcoxon rank sum test of Alt vs. Ref read position bias">
##UnifiedGenotyper="analysis_type=UnifiedGenotyper input_file=[../Bfast_Default/brca1_23.recalib.bam] sample_metadata=[] read_buffer_size=null phone_home=STANDARD read_filter=[BadCigar] intervals=null excludeIntervals=null reference_sequence=ref_chr17.hg19.fa rodBind=[] rodToIntervalTrackName=null BTI_merge_rule=UNION nonDeterministicRandomSeed=false downsampling_type=null downsample_to_fraction=null downsample_to_coverage=null baq=OFF baqGapOpenPenalty=40.0 performanceLog=null useOriginalQualities=false defaultBaseQualities=-1 validation_strictness=SILENT unsafe=null num_threads=4 interval_merging=ALL read_group_black_list=null processingTracker=null restartProcessingTracker=false processingTrackerStatusFile=null processingTrackerID=-1 allow_intervals_with_unindexed_bam=false disable_experimental_low_memory_sharding=false logging_level=ERROR log_to_file=null help=false genotype_likelihoods_model=BOTH p_nonref_model=EXACT heterozygosity=0.0010 pcr_error_rate=1.0E-4 genotyping_mode=DISCOVERY output_mode=EMIT_VARIANTS_ONLY standard_min_confidence_threshold_for_calling=30.0 standard_min_confidence_threshold_for_emitting=4.0 computeSLOD=false alleles=(RodBinding name= source=UNBOUND) assume_single_sample_reads=null abort_at_too_much_coverage=-1 min_base_quality_score=17 min_mapping_quality_score=20 max_deletion_fraction=0.05 min_indel_count_for_genotyping=5 indel_heterozygosity=1.25E-4 indelGapContinuationPenalty=10.0 indelGapOpenPenalty=45.0 indelHaplotypeSize=80 doContextDependentGapPenalties=true getGapPenaltiesFromData=false indel_recal_file=indel.recal_data.csv indelDebug=false dovit=false GSA_PRODUCTION_ONLY=false exactCalculation=LINEAR_EXPERIMENTAL ignoreSNPAlleles=false output_all_callable_bases=false genotype=false dbsnp=(RodBinding name=dbsnp source=dbsnp_132.hg19.vcf) out=org.broadinstitute.sting.gatk.io.stubs.VCFWriterStub NO_HEADER=org.broadinstitute.sting.gatk.io.stubs.VCFWriterStub sites_only=org.broadinstitute.sting.gatk.io.stubs.VCFWriterStub debug_file=null metrics_file=null annotation=[]"
##contig=<ID=17,length=81195210,assembly=hg19>
##reference=file:///CL_diags/ngs/OmixonPaper/brca1-test-suite/ref_chr17.hg19.fa
#CHROM	POS	ID	REF	ALT	QUAL	FILTER	INFO	FORMAT	DePristo
17	2451306	.	C	A	5.72	LowQual	AC=1;AF=0.50;AN=2;DP=1;Dels=0.00;HRun=1;HaplotypeScore=0.0000;MQ=43.00;MQ0=0;QD=5.72	GT:AD:DP:GQ:PL	0/1:0,1:1:1.76:34,3,0
17	2451330	.	C	A	6.39	LowQual	AC=1;AF=0.50;AN=2;DP=1;Dels=0.00;HRun=1;HaplotypeScore=0.0000;MQ=43.00;MQ0=0;QD=6.39	GT:AD:DP:GQ:PL	0/1:0,1:1:1.76:35,3,0
17	7086284	.	G	A	5.06	LowQual	AC=1;AF=0.50;AN=2;DP=1;Dels=0.00;HRun=0;HaplotypeScore=0.0000;MQ=38.00;MQ0=0;QD=5.06	GT:AD:DP:GQ:PL	0/1:0,1:1:1.76:33,3,0
17	8625749	.	G	A	5.06	LowQual	AC=1;AF=0.50;AN=2;DP=1;Dels=0.00;HRun=0;HaplotypeScore=0.0000;MQ=29.00;MQ0=0;QD=5.06	GT:AD:DP:GQ:PL	0/1:0,1:1:1.76:33,3,0
17	17105140	.	C	A	7.08	LowQual	AC=1;AF=0.50;AN=2;DP=1;Dels=0.00;HRun=10;HaplotypeScore=0.0000;MQ=46.00;MQ0=0;QD=7.08	GT:AD:DP:GQ:PL	0/1:0,1:1:1.76:36,3,0
17	41196309	.	T	TGGGGGGGGGGGGGGGGGGGGGGGGGGGGG	6822.93	PASS	AC=2;AF=1.00;AN=2;DP=42;FS=0.000;HRun=2;HaplotypeScore=590.8455;MQ=30.45;MQ0=0;QD=162.45	GT:AD:DP:GQ:PL	1/1:2,2:30:87.29:6823,87,0
17	41198776	rs75854232	A	C	2279.58	PASS	AC=2;AF=1.00;AN=2;DB;DP=137;Dels=0.00;FS=0.000;HRun=0;HaplotypeScore=3.9971;MQ=28.92;MQ0=0;QD=16.64	GT:AD:DP:GQ:PL	1/1:1,136:137:99:2313,237,0
17	41208478	rs8176285	G	C	3314.07	PASS	AC=2;AF=1.00;AN=2;DB;DP=130;Dels=0.00;FS=0.000;HRun=1;HaplotypeScore=2.6742;MQ=28.23;MQ0=0;QD=25.49	GT:AD:DP:GQ:PL	1/1:1,129:130:99:3311,336,0
17	41208991	rs80358107	C	T	4178.17	PASS	AC=2;AF=1.00;AN=2;DB;DP=139;Dels=0.00;FS=0.000;HRun=0;HaplotypeScore=9.7952;MQ=56.69;MQ0=0;QD=30.06	GT:AD:DP:GQ:PL	1/1:5,134:139:99:4177,379,0
17	41215943	rs45519437	T	C	3386.09	PASS	AC=2;AF=1.00;AN=2;DB;DP=120;Dels=0.00;FS=0.000;HRun=0;HaplotypeScore=4.6447;MQ=49.76;MQ0=0;QD=28.22	GT:AD:DP:GQ:PL	1/1:2,118:120:99:3384,339,0
17	41219694	rs80357087	C	A	3428.73	PASS	AC=2;AF=1.00;AN=2;DB;DP=146;Dels=0.02;FS=0.000;HRun=3;HaplotypeScore=20.5993;MQ=35.99;MQ0=0;QD=23.48	GT:AD:DP:GQ:PL	1/1:3,140:143:99:3428,316,0
17	41226447	rs80357813	CTT	C	6431.37	PASS	AC=2;AF=1.00;AN=2;DB;DP=149;FS=0.000;HRun=2;HaplotypeScore=869.3489;MQ=39.64;MQ0=0;QD=43.16	GT:AD:DP:GQ:PL	1/1:10,139:138:99:6431,409,0
17	41226458	rs80357379	T	C	4454.98	PASS	AC=2;AF=1.00;AN=2;DB;DP=147;Dels=0.00;FS=0.000;HRun=0;HaplotypeScore=117.8167;MQ=40.02;MQ0=0;QD=30.31	GT:AD:DP:GQ:PL	1/1:1,146:147:99:4454,406,0
17	41230336	rs8176201	A	G	289.81	PASS	AC=2;AF=1.00;AN=2;BaseQRankSum=1.677;DB;DP=134;Dels=0.03;FS=0.000;HRun=2;HaplotypeScore=12.8417;MQ=11.17;MQ0=0;MQRankSum=-1.265;QD=2.16;ReadPosRankSum=-0.220	GT:AD:DP:GQ:PL	1/1:3,126:130:38.93:323,39,0
17	41230524	rs8176199	T	G	3641.51	PASS	AC=2;AF=1.00;AN=2;BaseQRankSum=1.709;DB;DP=156;Dels=0.00;FS=0.000;HRun=0;HaplotypeScore=24.1704;MQ=34.89;MQ0=0;MQRankSum=0.615;QD=23.34;ReadPosRankSum=0.912	GT:AD:DP:GQ:PL	1/1:5,151:156:99:3640,343,0
17	41231805	.	T	A	180.25	PASS	AC=1;AF=0.50;AN=2;BaseQRankSum=-1.456;DP=159;Dels=0.00;FS=0.000;HRun=16;HaplotypeScore=38.7886;MQ=13.91;MQ0=0;MQRankSum=4.676;QD=1.13;ReadPosRankSum=-4.848	GT:AD:DP:GQ:PL	0/1:148,10:159:99:210,0,124
17	41243032	rs80357861	AC	A	5126.81	PASS	AC=2;AF=1.00;AN=2;BaseQRankSum=-1.732;DB;DP=151;FS=0.000;HRun=3;HaplotypeScore=447.6967;MQ=45.43;MQ0=0;MQRankSum=-0.486;QD=33.95;ReadPosRankSum=1.707	GT:AD:DP:GQ:PL	1/1:3,148:142:99:5127,411,0
17	41243809	rs80357191	C	T	4696.15	PASS	AC=2;AF=1.00;AN=2;DB;DP=147;Dels=0.00;FS=0.000;HRun=0;HaplotypeScore=7.0971;MQ=41.77;MQ0=0;QD=31.95	GT:AD:DP:GQ:PL	1/1:3,144:147:99:4695,421,0
17	41244404	rs80356837	A	G	4862	PASS	AC=2;AF=1.00;AN=2;DB;DP=153;Dels=0.00;FS=0.000;HRun=0;HaplotypeScore=14.0598;MQ=40.91;MQ0=0;QD=31.78	GT:AD:DP:GQ:PL	1/1:2,150:153:99:4830,442,0
17	41244679	rs80356973	G	A	4118.85	PASS	AC=2;AF=1.00;AN=2;DB;DP=140;Dels=0.01;FS=0.000;HRun=1;HaplotypeScore=19.1586;MQ=40.74;MQ0=0;QD=29.42	GT:AD:DP:GQ:PL	1/1:3,135:139:99:4118,373,0
17	41244783	rs80357460	G	C	3990.42	PASS	AC=2;AF=1.00;AN=2;DB;DP=130;Dels=0.01;FS=0.000;HRun=0;HaplotypeScore=6.6963;MQ=41.23;MQ0=0;QD=30.70	GT:AD:DP:GQ:PL	1/1:3,126:129:99:3989,367,0
17	41244838	rs80357035	C	A	4323.13	PASS	AC=2;AF=1.00;AN=2;DB;DP=149;Dels=0.05;FS=0.000;HRun=1;HaplotypeScore=29.3834;MQ=40.30;MQ0=0;QD=29.01	GT:AD:DP:GQ:PL	1/1:3,139:142:99:4322,388,0
17	41245139	.	ACT	A	462.56	PASS	AC=2;AF=1.00;AN=2;BaseQRankSum=3.965;DP=131;FS=0.000;HRun=0;HaplotypeScore=444.7139;MQ=28.26;MQ0=0;MQRankSum=-3.315;QD=3.53;ReadPosRankSum=2.535	GT:AD:DP:GQ:PL	1/1:107,24:63:11.35:504,11,0
17	41245141	rs80357706	TCA	T	2222.68	PASS	AC=2;AF=1.00;AN=2;DB;DP=134;FS=0.000;HRun=0;HaplotypeScore=281.8860;MQ=27.96;MQ0=0;QD=16.59	GT:AD:DP:GQ:PL	1/1:42,91:63:99:2265,166,0
17	41245261	.	ATC	A	915.79	PASS	AC=2;AF=1.00;AN=2;BaseQRankSum=2.318;DP=129;FS=0.000;HRun=0;HaplotypeScore=390.7054;MQ=28.24;MQ0=0;MQRankSum=-1.082;QD=7.10;ReadPosRankSum=2.185	GT:AD:DP:GQ:PL	1/1:106,22:59:99:958,133,0
17	41245263	rs80357657	CTT	C	2530.37	PASS	AC=2;AF=1.00;AN=2;BaseQRankSum=-0.956;DB;DP=130;FS=3.163;HRun=3;HaplotypeScore=249.9017;MQ=28.01;MQ0=0;MQRankSum=0.717;QD=19.46;ReadPosRankSum=1.673	GT:AD:DP:GQ:PL	1/1:29,99:59:99:2572,163,0
17	41245345	rs80357982	GT	G	564.28	PASS	AC=2;AF=1.00;AN=2;BaseQRankSum=-1.532;DB;DP=145;FS=0.000;HRun=3;HaplotypeScore=399.7407;MQ=29.07;MQ0=0;MQRankSum=1.399;QD=3.89;ReadPosRankSum=1.333	GT:AD:DP:GQ:PL	1/1:123,21:62:99:606,110,0
17	41245348	rs80357944	TC	T	2261.06	PASS	AC=2;AF=1.00;AN=2;DB;DP=143;FS=0.000;HRun=1;HaplotypeScore=216.1767;MQ=29.88;MQ0=0;QD=15.81	GT:AD:DP:GQ:PL	1/1:29,114:61:99:2303,172,0
17	41245574	rs55678461	C	G	3737.89	PASS	AC=2;AF=1.00;AN=2;DB;DP=151;Dels=0.02;FS=0.000;HRun=2;HaplotypeScore=20.2099;MQ=46.80;MQ0=0;QD=24.75	GT:AD:DP:GQ:PL	1/1:3,144:148:99:3737,349,0
17	41246031	.	C	T	515.42	PASS	AC=1;AF=0.50;AN=2;BaseQRankSum=0.543;DP=124;Dels=0.00;FS=0.000;HRun=4;HaplotypeScore=85.7267;MQ=30.64;MQ0=0;MQRankSum=3.371;QD=4.16;ReadPosRankSum=-5.302	GT:AD:DP:GQ:PL	0/1:101,23:124:99:545,0,1275
17	41246035	.	T	A	476.58	PASS	AC=1;AF=0.50;AN=2;BaseQRankSum=-2.908;DP=127;Dels=0.00;FS=0.000;HRun=1;HaplotypeScore=95.4692;MQ=30.81;MQ0=0;MQRankSum=3.534;QD=3.75;ReadPosRankSum=-3.321	GT:AD:DP:GQ:PL	0/1:104,23:127:99:507,0,1377
17	41246036	.	A	C	550.14	PASS	AC=1;AF=0.50;AN=2;BaseQRankSum=-1.910;DP=134;Dels=0.00;FS=0.900;HRun=1;HaplotypeScore=98.4631;MQ=31.40;MQ0=0;MQRankSum=3.975;QD=4.11;ReadPosRankSum=-3.334	GT:AD:DP:GQ:PL	0/1:108,26:134:99:580,0,1433
17	41246036	.	A	AC	3296.27	PASS	AC=2;AF=1.00;AN=2;BaseQRankSum=-0.877;DP=138;FS=0.000;HRun=1;HaplotypeScore=234.7749;MQ=31.86;MQ0=0;MQRankSum=-1.057;QD=23.89;ReadPosRankSum=1.687	GT:AD:DP:GQ:PL	1/1:36,101:82:99:3296,225,0
17	41246149	rs80357279	T	A	3467.67	PASS	AC=2;AF=1.00;AN=2;DB;DP=141;Dels=0.01;FS=0.000;HRun=0;HaplotypeScore=11.4743;MQ=37.66;MQ0=0;QD=24.59	GT:AD:DP:GQ:PL	1/1:2,138:140:99:3466,322,0
17	41246306	.	G	GT	2639.53	PASS	AC=2;AF=1.00;AN=2;BaseQRankSum=-2.141;DP=105;FS=6.370;HRun=1;HaplotypeScore=203.8168;MQ=32.93;MQ0=0;MQRankSum=-1.331;QD=25.14;ReadPosRankSum=2.373	GT:AD:DP:GQ:PL	1/1:25,78:66:99:2682,181,0
17	41246308	.	C	T	294.45	PASS	AC=1;AF=0.50;AN=2;BaseQRankSum=3.435;DP=105;Dels=0.00;FS=2.444;HRun=1;HaplotypeScore=67.8977;MQ=32.93;MQ0=0;MQRankSum=1.316;QD=2.80;ReadPosRankSum=-4.361	GT:AD:DP:GQ:PL	0/1:82,22:105:99:324,0,1216
17	41246308	.	C	CC	832.74	PASS	AC=2;AF=1.00;AN=2;BaseQRankSum=-0.485;DP=104;FS=6.240;HRun=1;HaplotypeScore=376.2016;MQ=32.80;MQ0=0;MQRankSum=-2.288;QD=8.01;ReadPosRankSum=3.287	GT:AD:DP:GQ:PL	1/1:84,20:65:99:875,140,0
17	41246426	rs80357612	TG	T	2064.42	PASS	AC=2;AF=1.00;AN=2;BaseQRankSum=-2.221;DB;DP=116;FS=7.147;HRun=1;HaplotypeScore=225.3047;MQ=29.05;MQ0=0;MQRankSum=2.313;QD=17.80;ReadPosRankSum=2.359	GT:AD:DP:GQ:PL	1/1:23,93:58:99:2106,149,0
17	41246427	.	GT	G	498.73	PASS	AC=2;AF=1.00;AN=2;BaseQRankSum=-0.701;DP=117;FS=10.704;HRun=2;HaplotypeScore=379.0277;MQ=28.92;MQ0=0;MQRankSum=1.221;QD=4.26;ReadPosRankSum=2.862	GT:AD:DP:GQ:PL	1/1:101,16:58:96.36:541,96,0
17	41246643	.	G	GC	1603.78	PASS	AC=2;AF=1.00;AN=2;DP=138;FS=0.000;HRun=2;HaplotypeScore=546.0713;MQ=35.64;MQ0=0;QD=11.62	GT:AD:DP:GQ:PL	1/1:73,64:100:99:1646,263,0
17	41246645	.	C	A	1682.47	PASS	AC=1;AF=0.50;AN=2;BaseQRankSum=4.622;DP=139;Dels=0.00;FS=0.000;HRun=0;HaplotypeScore=96.6439;MQ=35.72;MQ0=0;MQRankSum=4.362;QD=12.10;ReadPosRankSum=2.799	GT:AD:DP:GQ:PL	0/1:73,65:139:99:1712,0,926
17	41246646	.	T	A	882.85	PASS	AC=1;AF=0.50;AN=2;BaseQRankSum=-0.700;DP=139;Dels=0.00;FS=0.000;HRun=0;HaplotypeScore=96.6439;MQ=35.77;MQ0=0;MQRankSum=1.650;QD=6.35;ReadPosRankSum=-6.163	GT:AD:DP:GQ:PL	0/1:98,40:139:99:913,0,1754
17	41246646	.	T	TT	1604.09	PASS	AC=2;AF=1.00;AN=2;DP=142;FS=0.000;HRun=3;HaplotypeScore=554.4090;MQ=36.08;MQ0=0;QD=11.30	GT:AD:DP:GQ:PL	1/1:109,32:104:99:1646,263,0
17	41247861	.	AC	A	107.95	PASS	AC=1;AF=0.50;AN=2;BaseQRankSum=3.185;DP=141;FS=1.400;HRun=3;HaplotypeScore=422.4894;MQ=30.36;MQ0=0;MQRankSum=-0.018;QD=0.77;ReadPosRankSum=3.915	GT:AD:DP:GQ:PL	0/1:125,16:69:99:147,0,102
17	41247864	rs80357745	CT	C	1940.02	PASS	AC=2;AF=1.00;AN=2;BaseQRankSum=-2.375;DB;DP=145;FS=6.640;HRun=6;HaplotypeScore=270.6913;MQ=30.53;MQ0=0;MQRankSum=1.852;QD=13.38;ReadPosRankSum=1.702	GT:AD:DP:GQ:PL	1/1:30,114:72:99:1982,184,0
17	41251495	rs8176141	C	G	1239.58	PASS	AC=2;AF=1.00;AN=2;DB;DP=164;Dels=0.02;FS=0.000;HRun=2;HaplotypeScore=7.3952;MQ=14.12;MQ0=0;QD=7.56	GT:AD:DP:GQ:PL	1/1:1,158:160:99:1273,156,0
17	41252697	rs10445302	T	A	34.99	PASS	AC=2;AF=1.00;AN=2;DB;DP=115;Dels=0.03;FS=0.000;HRun=2;HaplotypeScore=4.9262;MQ=8.15;MQ0=0;QD=0.30	GT:AD:DP:GQ:PL	1/1:0,111:112:8.95:67,9,0
17	41254965	rs36085989	C	CT	1184.85	PASS	AC=2;AF=1.00;AN=2;BaseQRankSum=-1.664;DB;DP=150;FS=3.458;HRun=14;HaplotypeScore=193.7037;MQ=21.99;MQ0=0;MQRankSum=1.529;QD=7.90;ReadPosRankSum=1.664	GT:AD:DP:GQ:PL	1/1:54,96:70:99:1227,145,0
17	41254980	.	A	T	233.81	PASS	AC=1;AF=0.50;AN=2;BaseQRankSum=-3.008;DP=143;Dels=0.00;FS=1.185;HRun=14;HaplotypeScore=17.4040;MQ=22.10;MQ0=0;MQRankSum=1.400;QD=1.64;ReadPosRankSum=-6.497	GT:AD:DP:GQ:PL	0/1:120,23:143:99:264,0,1405
17	41256266	rs28897673	T	C	2859.27	PASS	AC=2;AF=1.00;AN=2;DB;DP=113;Dels=0.00;FS=0.000;HRun=0;HaplotypeScore=6.4844;MQ=42.25;MQ0=0;QD=25.30	GT:AD:DP:GQ:PL	1/1:2,110:113:99:2892,274,0
17	41278725	rs799907	C	G	1914.92	PASS	AC=2;AF=1.00;AN=2;DB;DP=134;Dels=0.01;FS=0.000;HRun=2;HaplotypeScore=5.1604;MQ=19.22;MQ0=0;QD=14.29	GT:AD:DP:GQ:PL	1/1:3,130:133:99:1948,201,0
17	41281754	rs1877837	G	A	720.96	PASS	AC=2;AF=1.00;AN=2;DB;DP=137;Dels=0.02;FS=0.000;HRun=3;HaplotypeScore=6.8014;MQ=14.47;MQ0=0;QD=5.26	GT:AD:DP:GQ:PL	1/1:3,130:134:83.91:754,84,0
17	52279599	.	G	A	5.72	LowQual	AC=1;AF=0.50;AN=2;DP=1;Dels=0.00;HRun=1;HaplotypeScore=0.0000;MQ=45.00;MQ0=0;QD=5.72	GT:AD:DP:GQ:PL	0/1:0,1:1:1.76:34,3,0
17	52279623	.	T	G	5.06	LowQual	AC=1;AF=0.50;AN=2;DP=1;Dels=0.00;HRun=1;HaplotypeScore=0.0000;MQ=45.00;MQ0=0;QD=5.06	GT:AD:DP:GQ:PL	0/1:0,1:1:1.76:33,3,0
17	52279667	.	C	T	5.72	LowQual	AC=1;AF=0.50;AN=2;DP=1;Dels=0.00;HRun=0;HaplotypeScore=0.0000;MQ=45.00;MQ0=0;QD=5.72	GT:AD:DP:GQ:PL	0/1:0,1:1:1.76:34,3,0
