# Supplementary material for: Considerations for clinical read alignment and mutational profiling using next-generation sequencing
Source: F1000Res. 2012 Sep 20;1:2. Originally published 2012 Jul 16. [Version 2] doi: 10.12688/f1000research.1-2.v2 (PMC3945748; doi:10.12688/f1000research.1-2.v2)
Supplement: Aligner-specific VCF files containing the mutations called for each set of reads in single and paired-end modes — VCF files describing the mutations detected in the sixty-seven groups of BRCA1 reads when testing each alignment program in paired-end and single-end mode. [file f1000research-1-402-s0002.tgz › Bfast_Paired_End_Calls.24.vcf]

##fileformat=VCFv4.1
##FILTER=<ID=LowQual,Description="Low quality">
##FORMAT=<ID=AD,Number=.,Type=Integer,Description="Allelic depths for the ref and alt alleles in the order listed">
##FORMAT=<ID=DP,Number=1,Type=Integer,Description="Read Depth (only filtered reads used for calling)">
##FORMAT=<ID=GQ,Number=1,Type=Float,Description="Genotype Quality">
##FORMAT=<ID=GT,Number=1,Type=String,Description="Genotype">
##FORMAT=<ID=PL,Number=G,Type=Integer,Description="Normalized, Phred-scaled likelihoods for genotypes as defined in the VCF specification">
##INFO=<ID=AC,Number=A,Type=Integer,Description="Allele count in genotypes, for each ALT allele, in the same order as listed">
##INFO=<ID=AF,Number=A,Type=Float,Description="Allele Frequency, for each ALT allele, in the same order as listed">
##INFO=<ID=AN,Number=1,Type=Integer,Description="Total number of alleles in called genotypes">
##INFO=<ID=BaseQRankSum,Number=1,Type=Float,Description="Z-score from Wilcoxon rank sum test of Alt Vs. Ref base qualities">
##INFO=<ID=DB,Number=0,Type=Flag,Description="dbSNP Membership">
##INFO=<ID=DP,Number=1,Type=Integer,Description="Filtered Depth">
##INFO=<ID=DS,Number=0,Type=Flag,Description="Were any of the samples downsampled?">
##INFO=<ID=Dels,Number=1,Type=Float,Description="Fraction of Reads Containing Spanning Deletions">
##INFO=<ID=FS,Number=1,Type=Float,Description="Phred-scaled p-value using Fisher's exact test to detect strand bias">
##INFO=<ID=HRun,Number=1,Type=Integer,Description="Largest Contiguous Homopolymer Run of Variant Allele In Either Direction">
##INFO=<ID=HaplotypeScore,Number=1,Type=Float,Description="Consistency of the site with at most two segregating haplotypes">
##INFO=<ID=InbreedingCoeff,Number=1,Type=Float,Description="Inbreeding coefficient as estimated from the genotype likelihoods per-sample when compared against the Hardy-Weinberg expectation">
##INFO=<ID=MQ,Number=1,Type=Float,Description="RMS Mapping Quality">
##INFO=<ID=MQ0,Number=1,Type=Integer,Description="Total Mapping Quality Zero Reads">
##INFO=<ID=MQRankSum,Number=1,Type=Float,Description="Z-score From Wilcoxon rank sum test of Alt vs. Ref read mapping qualities">
##INFO=<ID=QD,Number=1,Type=Float,Description="Variant Confidence/Quality by Depth">
##INFO=<ID=ReadPosRankSum,Number=1,Type=Float,Description="Z-score from Wilcoxon rank sum test of Alt vs. Ref read position bias">
##UnifiedGenotyper="analysis_type=UnifiedGenotyper input_file=[../Bfast_Default/brca1_24.recalib.bam] sample_metadata=[] read_buffer_size=null phone_home=STANDARD read_filter=[BadCigar] intervals=null excludeIntervals=null reference_sequence=ref_chr17.hg19.fa rodBind=[] rodToIntervalTrackName=null BTI_merge_rule=UNION nonDeterministicRandomSeed=false downsampling_type=null downsample_to_fraction=null downsample_to_coverage=null baq=OFF baqGapOpenPenalty=40.0 performanceLog=null useOriginalQualities=false defaultBaseQualities=-1 validation_strictness=SILENT unsafe=null num_threads=4 interval_merging=ALL read_group_black_list=null processingTracker=null restartProcessingTracker=false processingTrackerStatusFile=null processingTrackerID=-1 allow_intervals_with_unindexed_bam=false disable_experimental_low_memory_sharding=false logging_level=ERROR log_to_file=null help=false genotype_likelihoods_model=BOTH p_nonref_model=EXACT heterozygosity=0.0010 pcr_error_rate=1.0E-4 genotyping_mode=DISCOVERY output_mode=EMIT_VARIANTS_ONLY standard_min_confidence_threshold_for_calling=30.0 standard_min_confidence_threshold_for_emitting=4.0 computeSLOD=false alleles=(RodBinding name= source=UNBOUND) assume_single_sample_reads=null abort_at_too_much_coverage=-1 min_base_quality_score=17 min_mapping_quality_score=20 max_deletion_fraction=0.05 min_indel_count_for_genotyping=5 indel_heterozygosity=1.25E-4 indelGapContinuationPenalty=10.0 indelGapOpenPenalty=45.0 indelHaplotypeSize=80 doContextDependentGapPenalties=true getGapPenaltiesFromData=false indel_recal_file=indel.recal_data.csv indelDebug=false dovit=false GSA_PRODUCTION_ONLY=false exactCalculation=LINEAR_EXPERIMENTAL ignoreSNPAlleles=false output_all_callable_bases=false genotype=false dbsnp=(RodBinding name=dbsnp source=dbsnp_132.hg19.vcf) out=org.broadinstitute.sting.gatk.io.stubs.VCFWriterStub NO_HEADER=org.broadinstitute.sting.gatk.io.stubs.VCFWriterStub sites_only=org.broadinstitute.sting.gatk.io.stubs.VCFWriterStub debug_file=null metrics_file=null annotation=[]"
##contig=<ID=17,length=81195210,assembly=hg19>
##reference=file:///CL_diags/ngs/OmixonPaper/brca1-test-suite/ref_chr17.hg19.fa
#CHROM	POS	ID	REF	ALT	QUAL	FILTER	INFO	FORMAT	DePristo
17	2451306	.	C	A	5.72	LowQual	AC=1;AF=0.50;AN=2;DP=1;Dels=0.00;HRun=1;HaplotypeScore=0.0000;MQ=43.00;MQ0=0;QD=5.72	GT:AD:DP:GQ:PL	0/1:0,1:1:1.76:34,3,0
17	2451330	.	C	A	5.72	LowQual	AC=1;AF=0.50;AN=2;DP=1;Dels=0.00;HRun=1;HaplotypeScore=0.0000;MQ=43.00;MQ0=0;QD=5.72	GT:AD:DP:GQ:PL	0/1:0,1:1:1.76:34,3,0
17	8625749	.	G	A	5.06	LowQual	AC=1;AF=0.50;AN=2;DP=1;Dels=0.00;HRun=0;HaplotypeScore=0.0000;MQ=29.00;MQ0=0;QD=5.06	GT:AD:DP:GQ:PL	0/1:0,1:1:1.76:33,3,0
17	41196309	.	T	G	5.06	LowQual	AC=1;AF=0.50;AN=2;DP=1;Dels=0.00;HRun=2;HaplotypeScore=0.0000;MQ=43.00;MQ0=0;QD=5.06	GT:AD:DP:GQ:PL	0/1:0,1:1:1.76:33,3,0
17	41196309	.	T	TGGGGGGGGGGGGGGGGGGGGGGGGGGGGG	6824.17	PASS	AC=2;AF=1.00;AN=2;DP=42;FS=0.000;HRun=2;HaplotypeScore=590.9406;MQ=30.45;MQ0=0;QD=162.48	GT:AD:DP:GQ:PL	1/1:2,2:30:87.29:6824,87,0
17	41197423	rs8176317	T	C	4731.64	PASS	AC=2;AF=1.00;AN=2;DB;DP=161;Dels=0.01;FS=0.000;HRun=0;HaplotypeScore=30.3569;MQ=42.23;MQ0=0;QD=29.39	GT:AD:DP:GQ:PL	1/1:4,156:160:99:4730,436,0
17	41201345	rs8176306	G	T	4310.45	PASS	AC=2;AF=1.00;AN=2;DB;DP=143;Dels=0.00;FS=0.000;HRun=0;HaplotypeScore=8.0565;MQ=43.67;MQ0=0;QD=30.14	GT:AD:DP:GQ:PL	1/1:3,140:143:99:4309,397,0
17	41201364	rs8176305	T	C	4523.34	PASS	AC=2;AF=1.00;AN=2;DB;DP=148;Dels=0.00;FS=0.000;HRun=0;HaplotypeScore=10.1315;MQ=45.15;MQ0=0;QD=30.56	GT:AD:DP:GQ:PL	1/1:1,147:148:99:4522,412,0
17	41215390	rs41293461	C	G	3196.60	PASS	AC=2;AF=1.00;AN=2;BaseQRankSum=1.705;DB;DP=128;Dels=0.00;FS=0.000;HRun=0;HaplotypeScore=7.3461;MQ=40.30;MQ0=0;MQRankSum=-1.512;QD=24.97;ReadPosRankSum=-1.375	GT:AD:DP:GQ:PL	1/1:1,126:128:99:3230,327,0
17	41219907	rs71157702	T	TAA	507.73	PASS	AC=2;AF=1.00;AN=2;DB;DP=116;FS=0.000;HRun=22;HaplotypeScore=143.7401;MQ=24.20;MQ0=0;QD=4.38	GT:AD:DP:GQ:PL	1/1:50,64:42:59.74:550,60,0
17	41219930	.	T	A	6.99	LowQual	AC=1;AF=0.50;AN=2;BaseQRankSum=1.297;DP=131;Dels=0.02;HRun=22;HaplotypeScore=10.3903;MQ=27.20;MQ0=0;MQRankSum=1.500;QD=0.05;ReadPosRankSum=-4.268	GT:AD:DP:GQ:PL	0/1:119,9:128:36.01:36,0,1056
17	41223165	rs80357795	CGA	C	5569.31	PASS	AC=2;AF=1.00;AN=2;DB;DP=132;FS=0.000;HRun=0;HaplotypeScore=521.0460;MQ=52.06;MQ0=0;QD=42.19	GT:AD:DP:GQ:PL	1/1:6,125:126:99:5569,367,0
17	41226411	rs80356992	G	A	4091.98	PASS	AC=2;AF=1.00;AN=2;DB;DP=137;Dels=0.00;FS=0.000;HRun=0;HaplotypeScore=7.5504;MQ=41.45;MQ0=0;QD=29.87	GT:AD:DP:GQ:PL	1/1:1,136:137:99:4091,376,0
17	41241503	rs8176160	T	C	2922.42	PASS	AC=2;AF=1.00;AN=2;DB;DP=138;Dels=0.00;FS=0.000;HRun=0;HaplotypeScore=10.0964;MQ=32.67;MQ0=0;QD=21.18	GT:AD:DP:GQ:PL	1/1:1,135:138:99:2955,291,0
17	41241569	rs8176158	T	C	2243.11	PASS	AC=2;AF=1.00;AN=2;BaseQRankSum=-7.191;DB;DP=148;Dels=0.00;FS=0.000;HRun=0;HaplotypeScore=90.1987;MQ=27.65;MQ0=0;MQRankSum=9.791;QD=15.16;ReadPosRankSum=3.046	GT:AD:DP:GQ:PL	1/1:64,84:148:99:2276,188,0
17	41241569	.	T	TT	421.56	PASS	AC=2;AF=1.00;AN=2;DP=146;FS=0.000;HRun=12;HaplotypeScore=439.2561;MQ=27.34;MQ0=0;QD=2.89	GT:AD:DP:GQ:PL	1/1:85,61:68:99:464,130,0
17	41243581	rs80357262	G	A	4493.61	PASS	AC=2;AF=1.00;AN=2;DB;DP=155;Dels=0.00;FS=0.000;HRun=0;HaplotypeScore=0.9958;MQ=41.49;MQ0=0;QD=28.99	GT:AD:DP:GQ:PL	1/1:1,154:155:99:4492,412,0
17	41243677	rs80357918	ATT	A	3603.29	PASS	AC=2;AF=1.00;AN=2;DB;DP=132;FS=0.000;HRun=4;HaplotypeScore=362.6667;MQ=34.79;MQ0=0;QD=27.30	GT:AD:DP:GQ:PL	1/1:37,94:88:99:3603,247,0
17	41243680	rs80357254	T	G	655.37	PASS	AC=1;AF=0.50;AN=2;BaseQRankSum=-3.410;DB;DP=129;Dels=0.00;FS=0.000;HRun=0;HaplotypeScore=13.9845;MQ=34.55;MQ0=0;MQRankSum=2.657;QD=5.08;ReadPosRankSum=-5.341	GT:AD:DP:GQ:PL	0/1:96,32:129:99:685,0,1571
17	41243680	.	TTG	T	1161.22	PASS	AC=2;AF=1.00;AN=2;BaseQRankSum=2.917;DP=130;FS=12.421;HRun=0;HaplotypeScore=581.7432;MQ=34.61;MQ0=0;MQRankSum=-1.856;QD=8.93;ReadPosRankSum=2.917	GT:AD:DP:GQ:PL	1/1:100,30:86:99:1203,161,0
17	41243967	rs80357290	G	A	4100.84	PASS	AC=2;AF=1.00;AN=2;DB;DP=139;Dels=0.00;FS=0.000;HRun=0;HaplotypeScore=10.6637;MQ=39.88;MQ0=0;QD=29.50	GT:AD:DP:GQ:PL	1/1:2,136:139:99:4100,373,0
17	41244118	rs80357369	G	A	4548.34	PASS	AC=2;AF=1.00;AN=2;DB;DP=154;Dels=0.03;FS=0.000;HRun=1;HaplotypeScore=12.2399;MQ=39.25;MQ0=0;QD=29.53	GT:AD:DP:GQ:PL	1/1:0,149:149:99:4547,415,0
17	41244149	rs80357577	TAA	T	6668.24	PASS	AC=2;AF=1.00;AN=2;BaseQRankSum=-1.506;DB;DP=148;FS=3.545;HRun=2;HaplotypeScore=876.3304;MQ=39.27;MQ0=0;MQRankSum=-1.506;QD=45.06;ReadPosRankSum=1.707	GT:AD:DP:GQ:PL	1/1:7,141:139:99:6668,404,0
17	41244217	rs80357089	G	A	4931.39	PASS	AC=2;AF=1.00;AN=2;DB;DP=163;Dels=0.01;FS=0.000;HRun=0;HaplotypeScore=12.0902;MQ=41.23;MQ0=0;QD=30.25	GT:AD:DP:GQ:PL	1/1:1,159:162:99:4895,454,0
17	41244337	rs41293445	C	T	4898.88	PASS	AC=2;AF=1.00;AN=2;DB;DP=158;Dels=0.01;FS=0.000;HRun=2;HaplotypeScore=7.4942;MQ=40.18;MQ0=0;QD=31.01	GT:AD:DP:GQ:PL	1/1:4,152:156:99:4898,427,0
17	41244389	.	T	TC	6722.22	PASS	AC=2;AF=1.00;AN=2;DP=154;FS=0.000;HRun=1;HaplotypeScore=566.4515;MQ=40.16;MQ0=0;QD=43.65	GT:AD:DP:GQ:PL	1/1:9,144:146:99:6722,427,0
17	41244783	rs80357460	G	C	3968.87	PASS	AC=2;AF=1.00;AN=2;DB;DP=130;Dels=0.01;FS=0.000;HRun=0;HaplotypeScore=6.7084;MQ=41.86;MQ0=0;QD=30.53	GT:AD:DP:GQ:PL	1/1:3,126:129:99:3968,367,0
17	41245109	.	T	TC	2579.62	PASS	AC=2;AF=1.00;AN=2;DP=133;FS=0.000;HRun=3;HaplotypeScore=235.9677;MQ=31.88;MQ0=0;QD=19.40	GT:AD:DP:GQ:PL	1/1:42,90:75:99:2622,193,0
17	41245113	.	T	C	550.07	PASS	AC=1;AF=0.50;AN=2;BaseQRankSum=-3.969;DP=130;Dels=0.01;FS=0.000;HRun=3;HaplotypeScore=107.8016;MQ=31.43;MQ0=0;MQRankSum=3.643;QD=4.23;ReadPosRankSum=-5.108	GT:AD:DP:GQ:PL	0/1:105,24:129:99:580,0,1350
17	41245115	.	G	T	309.05	PASS	AC=1;AF=0.50;AN=2;BaseQRankSum=3.520;DP=132;Dels=0.01;FS=0.000;HRun=2;HaplotypeScore=108.5846;MQ=31.48;MQ0=0;MQRankSum=2.663;QD=2.34;ReadPosRankSum=-4.376	GT:AD:DP:GQ:PL	0/1:113,17:131:99:339,0,1568
17	41245119	.	T	G	193.33	PASS	AC=1;AF=0.50;AN=2;BaseQRankSum=-4.338;DP=130;Dels=0.01;FS=0.000;HRun=4;HaplotypeScore=102.2814;MQ=31.86;MQ0=0;MQRankSum=2.444;QD=1.49;ReadPosRankSum=-4.784	GT:AD:DP:GQ:PL	0/1:115,14:129:99:223,0,1628
17	41245847	.	A	AT	5082.15	PASS	AC=2;AF=1.00;AN=2;DP=145;FS=0.000;HRun=5;HaplotypeScore=386.1003;MQ=41.97;MQ0=0;QD=35.05	GT:AD:DP:GQ:PL	1/1:14,130:136:99:5082,390,0
17	41245991	rs80357662	CT	C	3891.96	PASS	AC=2;AF=1.00;AN=2;DB;DP=115;FS=0.000;HRun=3;HaplotypeScore=590.2042;MQ=39.72;MQ0=0;QD=33.84	GT:AD:DP:GQ:PL	1/1:3,110:106:99:3892,304,0
17	41246024	rs80357782	AG	A	4178.97	PASS	AC=2;AF=1.00;AN=2;BaseQRankSum=0.429;DB;DP=124;FS=0.000;HRun=2;HaplotypeScore=619.5262;MQ=38.92;MQ0=0;MQRankSum=1.478;QD=33.70;ReadPosRankSum=1.700	GT:AD:DP:GQ:PL	1/1:3,120:112:99:4179,321,0
17	41246221	.	TAC	T	920.33	PASS	AC=2;AF=1.00;AN=2;BaseQRankSum=2.923;DP=139;FS=1.595;HRun=0;HaplotypeScore=561.2487;MQ=31.39;MQ0=0;MQRankSum=-0.319;QD=6.62;ReadPosRankSum=3.761	GT:AD:DP:GQ:PL	1/1:113,26:77:53.14:962,53,0
17	41246223	rs80357570	CAT	C	3032.86	PASS	AC=2;AF=1.00;AN=2;DB;DP=138;FS=0.000;HRun=0;HaplotypeScore=353.0128;MQ=31.39;MQ0=0;QD=21.98	GT:AD:DP:GQ:PL	1/1:37,100:76:99:3075,211,0
17	41246737	rs80357244	C	G	4607.12	PASS	AC=2;AF=1.00;AN=2;DB;DP=151;Dels=0.00;FS=0.000;HRun=0;HaplotypeScore=8.5211;MQ=42.03;MQ0=0;QD=30.51	GT:AD:DP:GQ:PL	1/1:5,146:151:99:4606,424,0
17	41246832	rs80357396	T	C	3651.24	PASS	AC=2;AF=1.00;AN=2;DB;DP=137;Dels=0.00;FS=0.000;HRun=0;HaplotypeScore=6.0951;MQ=41.81;MQ0=0;QD=26.65	GT:AD:DP:GQ:PL	1/1:1,135:137:99:3648,372,0
17	41252697	rs10445302	T	A	68.88	PASS	AC=2;AF=1.00;AN=2;DB;DP=115;Dels=0.03;FS=0.000;HRun=2;HaplotypeScore=5.8790;MQ=9.13;MQ0=0;QD=0.60	GT:AD:DP:GQ:PL	1/1:0,111:112:11.96:101,12,0
17	41259079	rs66917717	A	ATT	1352.18	PASS	AC=2;AF=1.00;AN=2;DB;DP=146;FS=0.000;HRun=20;HaplotypeScore=186.9670;MQ=30.62;MQ0=0;QD=9.26	GT:AD:DP:GQ:PL	1/1:46,100:65:99:1394,129,0
17	41263566	rs8176117	T	C	454.37	PASS	AC=2;AF=1.00;AN=2;DB;DP=141;Dels=0.00;FS=0.000;HRun=0;HaplotypeScore=3.7007;MQ=11.61;MQ0=0;QD=3.22	GT:AD:DP:GQ:PL	1/1:1,139:141:59.84:487,60,0
17	41267518	rs35149296	CA	C	566.71	PASS	AC=2;AF=1.00;AN=2;BaseQRankSum=-1.628;DB;DP=130;FS=7.404;HRun=15;HaplotypeScore=107.1673;MQ=22.26;MQ0=0;MQRankSum=0.893;QD=4.36;ReadPosRankSum=1.628	GT:AD:DP:GQ:PL	1/1:21,108:33:90.60:609,91,0
17	41269310	rs8176094	T	A	352.30	PASS	AC=2;AF=1.00;AN=2;DB;DP=145;Dels=0.03;FS=0.000;HRun=5;HaplotypeScore=9.0608;MQ=13.23;MQ0=0;QD=2.43	GT:AD:DP:GQ:PL	1/1:1,139:140:44.90:385,45,0
17	41276027	rs80358098	G	A	57.21	PASS	AC=2;AF=1.00;AN=2;BaseQRankSum=1.700;DB;DP=115;Dels=0.02;FS=0.000;HRun=1;HaplotypeScore=16.3077;MQ=12.05;MQ0=0;MQRankSum=0.048;QD=0.50;ReadPosRankSum=0.334	GT:AD:DP:GQ:PL	1/1:2,109:113:11.94:90,12,0
17	41315311	.	T	C	282.82	PASS	AC=2;AF=1.00;AN=2;BaseQRankSum=-0.051;DP=126;Dels=0.01;FS=0.000;HRun=1;HaplotypeScore=15.4527;MQ=13.86;MQ0=0;MQRankSum=0.543;QD=2.24;ReadPosRankSum=1.507	GT:AD:DP:GQ:PL	1/1:5,119:125:38.91:316,39,0
17	52279599	.	G	A	5.72	LowQual	AC=1;AF=0.50;AN=2;DP=1;Dels=0.00;HRun=1;HaplotypeScore=0.0000;MQ=45.00;MQ0=0;QD=5.72	GT:AD:DP:GQ:PL	0/1:0,1:1:1.76:34,3,0
17	52279623	.	T	G	5.06	LowQual	AC=1;AF=0.50;AN=2;DP=1;Dels=0.00;HRun=1;HaplotypeScore=0.0000;MQ=45.00;MQ0=0;QD=5.06	GT:AD:DP:GQ:PL	0/1:0,1:1:1.76:33,3,0
17	52279667	.	C	T	5.72	LowQual	AC=1;AF=0.50;AN=2;DP=1;Dels=0.00;HRun=0;HaplotypeScore=0.0000;MQ=45.00;MQ0=0;QD=5.72	GT:AD:DP:GQ:PL	0/1:0,1:1:1.76:34,3,0
17	80651777	.	A	G	5.06	LowQual	AC=1;AF=0.50;AN=2;DP=1;Dels=0.00;HRun=1;HaplotypeScore=0.0000;MQ=37.00;MQ0=0;QD=5.06	GT:AD:DP:GQ:PL	0/1:0,1:1:1.76:33,3,0
