# Supplementary material for: Considerations for clinical read alignment and mutational profiling using next-generation sequencing
Source: F1000Res. 2012 Sep 20;1:2. Originally published 2012 Jul 16. [Version 2] doi: 10.12688/f1000research.1-2.v2 (PMC3945748; doi:10.12688/f1000research.1-2.v2)
Supplement: Aligner-specific VCF files containing the mutations called for each set of reads in single and paired-end modes — VCF files describing the mutations detected in the sixty-seven groups of BRCA1 reads when testing each alignment program in paired-end and single-end mode. [file f1000research-1-402-s0002.tgz › Bfast_Paired_End_Calls.25.vcf]

##fileformat=VCFv4.1
##FILTER=<ID=LowQual,Description="Low quality">
##FORMAT=<ID=AD,Number=.,Type=Integer,Description="Allelic depths for the ref and alt alleles in the order listed">
##FORMAT=<ID=DP,Number=1,Type=Integer,Description="Read Depth (only filtered reads used for calling)">
##FORMAT=<ID=GQ,Number=1,Type=Float,Description="Genotype Quality">
##FORMAT=<ID=GT,Number=1,Type=String,Description="Genotype">
##FORMAT=<ID=PL,Number=G,Type=Integer,Description="Normalized, Phred-scaled likelihoods for genotypes as defined in the VCF specification">
##INFO=<ID=AC,Number=A,Type=Integer,Description="Allele count in genotypes, for each ALT allele, in the same order as listed">
##INFO=<ID=AF,Number=A,Type=Float,Description="Allele Frequency, for each ALT allele, in the same order as listed">
##INFO=<ID=AN,Number=1,Type=Integer,Description="Total number of alleles in called genotypes">
##INFO=<ID=BaseQRankSum,Number=1,Type=Float,Description="Z-score from Wilcoxon rank sum test of Alt Vs. Ref base qualities">
##INFO=<ID=DB,Number=0,Type=Flag,Description="dbSNP Membership">
##INFO=<ID=DP,Number=1,Type=Integer,Description="Filtered Depth">
##INFO=<ID=DS,Number=0,Type=Flag,Description="Were any of the samples downsampled?">
##INFO=<ID=Dels,Number=1,Type=Float,Description="Fraction of Reads Containing Spanning Deletions">
##INFO=<ID=FS,Number=1,Type=Float,Description="Phred-scaled p-value using Fisher's exact test to detect strand bias">
##INFO=<ID=HRun,Number=1,Type=Integer,Description="Largest Contiguous Homopolymer Run of Variant Allele In Either Direction">
##INFO=<ID=HaplotypeScore,Number=1,Type=Float,Description="Consistency of the site with at most two segregating haplotypes">
##INFO=<ID=InbreedingCoeff,Number=1,Type=Float,Description="Inbreeding coefficient as estimated from the genotype likelihoods per-sample when compared against the Hardy-Weinberg expectation">
##INFO=<ID=MQ,Number=1,Type=Float,Description="RMS Mapping Quality">
##INFO=<ID=MQ0,Number=1,Type=Integer,Description="Total Mapping Quality Zero Reads">
##INFO=<ID=MQRankSum,Number=1,Type=Float,Description="Z-score From Wilcoxon rank sum test of Alt vs. Ref read mapping qualities">
##INFO=<ID=QD,Number=1,Type=Float,Description="Variant Confidence/Quality by Depth">
##INFO=<ID=ReadPosRankSum,Number=1,Type=Float,Description="Z-score from Wilcoxon rank sum test of Alt vs. Ref read position bias">
##UnifiedGenotyper="analysis_type=UnifiedGenotyper input_file=[../Bfast_Default/brca1_25.recalib.bam] sample_metadata=[] read_buffer_size=null phone_home=STANDARD read_filter=[BadCigar] intervals=null excludeIntervals=null reference_sequence=ref_chr17.hg19.fa rodBind=[] rodToIntervalTrackName=null BTI_merge_rule=UNION nonDeterministicRandomSeed=false downsampling_type=null downsample_to_fraction=null downsample_to_coverage=null baq=OFF baqGapOpenPenalty=40.0 performanceLog=null useOriginalQualities=false defaultBaseQualities=-1 validation_strictness=SILENT unsafe=null num_threads=4 interval_merging=ALL read_group_black_list=null processingTracker=null restartProcessingTracker=false processingTrackerStatusFile=null processingTrackerID=-1 allow_intervals_with_unindexed_bam=false disable_experimental_low_memory_sharding=false logging_level=ERROR log_to_file=null help=false genotype_likelihoods_model=BOTH p_nonref_model=EXACT heterozygosity=0.0010 pcr_error_rate=1.0E-4 genotyping_mode=DISCOVERY output_mode=EMIT_VARIANTS_ONLY standard_min_confidence_threshold_for_calling=30.0 standard_min_confidence_threshold_for_emitting=4.0 computeSLOD=false alleles=(RodBinding name= source=UNBOUND) assume_single_sample_reads=null abort_at_too_much_coverage=-1 min_base_quality_score=17 min_mapping_quality_score=20 max_deletion_fraction=0.05 min_indel_count_for_genotyping=5 indel_heterozygosity=1.25E-4 indelGapContinuationPenalty=10.0 indelGapOpenPenalty=45.0 indelHaplotypeSize=80 doContextDependentGapPenalties=true getGapPenaltiesFromData=false indel_recal_file=indel.recal_data.csv indelDebug=false dovit=false GSA_PRODUCTION_ONLY=false exactCalculation=LINEAR_EXPERIMENTAL ignoreSNPAlleles=false output_all_callable_bases=false genotype=false dbsnp=(RodBinding name=dbsnp source=dbsnp_132.hg19.vcf) out=org.broadinstitute.sting.gatk.io.stubs.VCFWriterStub NO_HEADER=org.broadinstitute.sting.gatk.io.stubs.VCFWriterStub sites_only=org.broadinstitute.sting.gatk.io.stubs.VCFWriterStub debug_file=null metrics_file=null annotation=[]"
##contig=<ID=17,length=81195210,assembly=hg19>
##reference=file:///CL_diags/ngs/OmixonPaper/brca1-test-suite/ref_chr17.hg19.fa
#CHROM	POS	ID	REF	ALT	QUAL	FILTER	INFO	FORMAT	DePristo
17	19588973	.	G	C	5.06	LowQual	AC=1;AF=0.50;AN=2;DP=2;Dels=0.00;HRun=0;HaplotypeScore=0.0000;MQ=43.28;MQ0=0;QD=2.53	GT:AD:DP:GQ:PL	0/1:0,2:2:1.76:33,3,0
17	19588974	.	G	T	6.39	LowQual	AC=1;AF=0.50;AN=2;DP=2;Dels=0.00;HRun=0;HaplotypeScore=0.0000;MQ=43.28;MQ0=0;QD=3.20	GT:AD:DP:GQ:PL	0/1:0,2:2:1.76:35,3,0
17	19589024	.	T	A	6.39	LowQual	AC=1;AF=0.50;AN=2;DP=2;Dels=0.00;HRun=0;HaplotypeScore=0.0000;MQ=43.28;MQ0=0;QD=3.20	GT:AD:DP:GQ:PL	0/1:0,2:2:1.76:35,3,0
17	40033080	.	A	G	5.72	LowQual	AC=1;AF=0.50;AN=2;DP=1;Dels=0.00;HRun=0;HaplotypeScore=0.0000;MQ=45.00;MQ0=0;QD=5.72	GT:AD:DP:GQ:PL	0/1:0,1:1:1.76:34,3,0
17	41196309	.	T	TGGGGGGGGGGGGGGGGGGGGGGGGGGGGG	6823.45	PASS	AC=2;AF=1.00;AN=2;DP=42;FS=0.000;HRun=2;HaplotypeScore=590.8880;MQ=30.45;MQ0=0;QD=162.46	GT:AD:DP:GQ:PL	1/1:2,2:30:87.29:6823,87,0
17	41197809	rs80357973	CTGCCCAAT	C	7182.61	PASS	AC=2;AF=1.00;AN=2;DB;DP=120;FS=0.000;HRun=0;HaplotypeScore=831.5573;MQ=34.63;MQ0=0;QD=59.86	GT:AD:DP:GQ:PL	1/1:17,103:92:99:7183,262,0
17	41200031	.	A	AC	468.72	PASS	AC=2;AF=1.00;AN=2;BaseQRankSum=2.815;DP=139;FS=2.258;HRun=5;HaplotypeScore=191.0862;MQ=17.50;MQ0=0;MQRankSum=2.382;QD=3.37;ReadPosRankSum=1.841	GT:AD:DP:GQ:PL	1/1:115,23:42:34.37:511,34,0
17	41200036	.	C	G	271.20	PASS	AC=1;AF=0.50;AN=2;BaseQRankSum=-0.053;DP=142;Dels=0.00;FS=5.060;HRun=3;HaplotypeScore=70.2357;MQ=17.44;MQ0=0;MQRankSum=3.523;QD=1.91;ReadPosRankSum=-6.772	GT:AD:DP:GQ:PL	0/1:105,37:142:99:301,0,703
17	41209094	rs80357442	C	G	2970.39	PASS	AC=2;AF=1.00;AN=2;BaseQRankSum=2.239;DB;DP=121;Dels=0.02;FS=0.000;HRun=1;HaplotypeScore=11.0197;MQ=43.52;MQ0=0;MQRankSum=0.032;QD=24.55;ReadPosRankSum=-0.894	GT:AD:DP:GQ:PL	1/1:3,115:118:99:3003,257,0
17	41214280	rs78800885	A	T	3544.23	PASS	AC=2;AF=1.00;AN=2;BaseQRankSum=1.575;DB;DP=133;Dels=0.01;FS=0.000;HRun=2;HaplotypeScore=8.1516;MQ=27.52;MQ0=0;MQRankSum=1.233;QD=26.65;ReadPosRankSum=0.394	GT:AD:DP:GQ:PL	1/1:1,131:132:99:3518,334,0
17	41216710	rs8176253	A	T	2963.99	PASS	AC=2;AF=1.00;AN=2;DB;DP=129;Dels=0.01;FS=0.000;HRun=0;HaplotypeScore=10.9813;MQ=42.21;MQ0=0;QD=22.98	GT:AD:DP:GQ:PL	1/1:1,127:128:99:2997,286,0
17	41219907	rs71157702	T	TA	966.04	PASS	AC=2;AF=1.00;AN=2;DB;DP=115;FS=0.000;HRun=22;HaplotypeScore=255.7699;MQ=34.34;MQ0=0;QD=8.40	GT:AD:DP:GQ:PL	1/1:35,78:83:99:1008,158,0
17	41222946	rs28897695	A	G	4436.21	PASS	AC=2;AF=1.00;AN=2;DB;DP=148;Dels=0.01;FS=0.000;HRun=0;HaplotypeScore=10.8542;MQ=43.40;MQ0=0;QD=29.97	GT:AD:DP:GQ:PL	1/1:2,145:147:99:4435,409,0
17	41223088	rs80356987	C	T	3939.80	PASS	AC=2;AF=1.00;AN=2;DB;DP=133;Dels=0.02;FS=0.000;HRun=1;HaplotypeScore=17.0791;MQ=43.41;MQ0=0;QD=29.62	GT:AD:DP:GQ:PL	1/1:2,129:131:99:3939,352,0
17	41234439	rs80357825	GTTCTGGAT	G	9362.87	PASS	AC=2;AF=1.00;AN=2;DB;DP=126;FS=0.000;HRun=0;HaplotypeScore=1072.5066;MQ=46.59;MQ0=0;QD=74.31	GT:AD:DP:GQ:PL	1/1:19,107:119:99:9363,337,0
17	41234442	.	CT	C	1015.50	PASS	AC=2;AF=1.00;AN=2;DP=121;FS=0.000;HRun=2;HaplotypeScore=1419.6370;MQ=45.77;MQ0=0;QD=8.39	GT:AD:DP:GQ:PL	1/1:111,5:114:99:1058,272,0
17	41235799	rs8067269	G	A	3318.40	PASS	AC=2;AF=1.00;AN=2;DB;DP=159;Dels=0.03;FS=0.000;HRun=1;HaplotypeScore=20.5517;MQ=40.85;MQ0=0;QD=20.87	GT:AD:DP:GQ:PL	1/1:0,151:154:99:3289,316,0
17	41243503	rs80357231	T	G	3716.57	PASS	AC=2;AF=1.00;AN=2;DB;DP=124;Dels=0.01;FS=0.000;HRun=1;HaplotypeScore=6.3375;MQ=42.70;MQ0=0;QD=29.97	GT:AD:DP:GQ:PL	1/1:0,122:123:99:3716,343,0
17	41244124	rs80357101	C	G	4380.68	PASS	AC=2;AF=1.00;AN=2;DB;DP=154;Dels=0.00;FS=0.000;HRun=1;HaplotypeScore=9.6695;MQ=39.03;MQ0=0;QD=28.45	GT:AD:DP:GQ:PL	1/1:0,154:154:99:4379,412,0
17	41244157	rs80357900	CT	C	4542.63	PASS	AC=2;AF=1.00;AN=2;BaseQRankSum=-2.384;DB;DP=147;FS=3.048;HRun=1;HaplotypeScore=722.9257;MQ=36.39;MQ0=0;MQRankSum=-0.978;QD=30.90;ReadPosRankSum=2.406	GT:AD:DP:GQ:PL	1/1:4,141:114:99:4543,323,0
17	41244215	.	TTGC	T	1547.40	PASS	AC=2;AF=1.00;AN=2;BaseQRankSum=-0.846;DP=167;FS=6.111;HRun=0;HaplotypeScore=585.0816;MQ=26.47;MQ0=0;MQRankSum=0.790;QD=9.27;ReadPosRankSum=3.231	GT:AD:DP:GQ:PL	1/1:81,86:67:99:1589,125,0
17	41244222	.	T	A	273.16	PASS	AC=1;AF=0.50;AN=2;BaseQRankSum=-3.589;DP=162;Dels=0.00;FS=11.274;HRun=0;HaplotypeScore=190.2131;MQ=27.22;MQ0=0;MQRankSum=5.167;QD=1.69;ReadPosRankSum=-4.268	GT:AD:DP:GQ:PL	0/1:144,16:162:99:303,0,1474
17	41244222	.	TTTA	T	4.72	LowQual	AC=1;AF=0.50;AN=2;BaseQRankSum=-0.938;DP=161;HRun=0;HaplotypeScore=736.2559;MQ=27.53;MQ0=0;MQRankSum=-0.854;QD=0.03;ReadPosRankSum=1.824	GT:AD:DP:GQ:PL	0/1:142,18:70:41.96:42,0,245
17	41244435	rs16941	T	C	3764.45	PASS	AC=2;AF=1.00;AN=2;DB;DP=143;Dels=0.00;FS=0.000;HRun=1;HaplotypeScore=11.5873;MQ=38.90;MQ0=0;QD=26.32	GT:AD:DP:GQ:PL	1/1:2,139:143:99:3763,349,0
17	41245076	.	AT	A	922.46	PASS	AC=2;AF=1.00;AN=2;BaseQRankSum=0.843;DP=144;FS=2.408;HRun=3;HaplotypeScore=617.1535;MQ=34.94;MQ0=0;MQRankSum=-1.862;QD=6.41;ReadPosRankSum=1.899	GT:AD:DP:GQ:PL	1/1:111,31:97:99:964,174,0
17	41245079	rs80357799	TC	T	3901.13	PASS	AC=2;AF=1.00;AN=2;BaseQRankSum=-1.696;DB;DP=144;FS=0.000;HRun=1;HaplotypeScore=362.7030;MQ=34.93;MQ0=0;MQRankSum=0.518;QD=27.09;ReadPosRankSum=1.696	GT:AD:DP:GQ:PL	1/1:37,105:98:99:3901,285,0
17	41245333	rs56329598	T	A	3015.91	PASS	AC=2;AF=1.00;AN=2;BaseQRankSum=0.366;DB;DP=157;Dels=0.00;FS=2.412;HRun=2;HaplotypeScore=9.1799;MQ=35.38;MQ0=0;MQRankSum=-1.386;QD=19.21;ReadPosRankSum=2.811	GT:AD:DP:GQ:PL	1/1:6,151:157:99:3049,196,0
17	41245354	.	C	CT	975.34	PASS	AC=2;AF=1.00;AN=2;BaseQRankSum=0.797;DP=147;FS=0.000;HRun=5;HaplotypeScore=706.4917;MQ=31.10;MQ0=0;MQRankSum=-0.467;QD=6.63;ReadPosRankSum=1.677	GT:AD:DP:GQ:PL	1/1:107,40:73:99:1017,179,0
17	41245359	.	T	C	1270.27	PASS	AC=1;AF=0.50;AN=2;BaseQRankSum=-5.843;DP=152;Dels=0.00;FS=6.304;HRun=1;HaplotypeScore=67.9774;MQ=31.75;MQ0=0;MQRankSum=6.169;QD=8.36;ReadPosRankSum=5.125	GT:AD:DP:GQ:PL	0/1:101,50:152:99:1300,0,752
17	41245361	.	T	C	552.48	PASS	AC=1;AF=0.50;AN=2;BaseQRankSum=-4.547;DP=156;Dels=0.01;FS=3.265;HRun=1;HaplotypeScore=69.9745;MQ=32.21;MQ0=0;MQRankSum=4.253;QD=3.54;ReadPosRankSum=-5.163	GT:AD:DP:GQ:PL	0/1:124,30:155:99:582,0,1603
17	41245361	.	T	TT	888.01	PASS	AC=2;AF=1.00;AN=2;BaseQRankSum=0.609;DP=153;FS=0.000;HRun=1;HaplotypeScore=806.3913;MQ=32.31;MQ0=0;MQRankSum=-1.174;QD=5.80;ReadPosRankSum=4.035	GT:AD:DP:GQ:PL	1/1:131,22:81:99:930,147,0
17	41245390	rs80357715	C	CT	2993.37	PASS	AC=2;AF=1.00;AN=2;DB;DP=146;FS=0.000;HRun=3;HaplotypeScore=482.7666;MQ=32.58;MQ0=0;QD=20.50	GT:AD:DP:GQ:PL	1/1:11,134:78:99:3035,222,0
17	41245546	rs80357250	G	A	4318.44	PASS	AC=2;AF=1.00;AN=2;DB;DP=161;Dels=0.00;FS=0.000;HRun=1;HaplotypeScore=7.1225;MQ=48.37;MQ0=0;QD=26.82	GT:AD:DP:GQ:PL	1/1:2,159:161:99:4317,385,0
17	41245632	rs80357267	A	T	4232.63	PASS	AC=2;AF=1.00;AN=2;DB;DP=149;Dels=0.01;FS=0.000;HRun=0;HaplotypeScore=12.3447;MQ=41.24;MQ0=0;QD=28.41	GT:AD:DP:GQ:PL	1/1:2,144:147:99:4231,385,0
17	41245755	rs80357118	A	T	3783.48	PASS	AC=2;AF=1.00;AN=2;BaseQRankSum=-1.328;DB;DP=126;Dels=0.02;FS=0.000;HRun=3;HaplotypeScore=12.1303;MQ=44.08;MQ0=0;MQRankSum=1.703;QD=30.03;ReadPosRankSum=1.530	GT:AD:DP:GQ:PL	1/1:4,119:124:99:3783,343,0
17	41246007	rs56100707	G	C	3096.15	PASS	AC=2;AF=1.00;AN=2;DB;DP=110;Dels=0.00;FS=0.000;HRun=0;HaplotypeScore=2.5435;MQ=41.85;MQ0=0;QD=28.15	GT:AD:DP:GQ:PL	1/1:1,108:110:99:3129,313,0
17	41246282	rs80357417	A	C	2948.38	PASS	AC=2;AF=1.00;AN=2;DB;DP=113;Dels=0.00;FS=0.000;HRun=0;HaplotypeScore=12.3134;MQ=42.60;MQ0=0;QD=26.09	GT:AD:DP:GQ:PL	1/1:2,110:113:99:2981,274,0
17	41246426	rs80357612	TG	T	2291.48	PASS	AC=2;AF=1.00;AN=2;DB;DP=119;FS=0.000;HRun=1;HaplotypeScore=232.6180;MQ=31.61;MQ0=0;QD=19.26	GT:AD:DP:GQ:PL	1/1:23,96:60:99:2334,172,0
17	41246427	.	GT	G	540.85	PASS	AC=2;AF=1.00;AN=2;BaseQRankSum=0.022;DP=122;FS=3.078;HRun=2;HaplotypeScore=432.2518;MQ=31.70;MQ0=0;MQRankSum=0.652;QD=4.43;ReadPosRankSum=2.360	GT:AD:DP:GQ:PL	1/1:100,19:63:99:583,110,0
17	41246512	rs80357015	G	A	2501.99	PASS	AC=2;AF=1.00;AN=2;BaseQRankSum=2.024;DB;DP=148;Dels=0.00;FS=9.055;HRun=1;HaplotypeScore=4.3304;MQ=50.90;MQ0=0;MQRankSum=0.505;QD=16.91;ReadPosRankSum=4.134	GT:AD:DP:GQ:PL	1/1:9,139:148:99:2535,123,0
17	41246529	rs80357774	AC	A	15.24	LowQual	AC=1;AF=0.50;AN=2;BaseQRankSum=2.580;DB;DP=141;HRun=2;HaplotypeScore=658.6614;MQ=49.13;MQ0=0;MQRankSum=-1.672;QD=0.11;ReadPosRankSum=5.269	GT:AD:DP:GQ:PL	0/1:126,13:79:54.14:54,0,226
17	41246531	rs80357618	CT	C	1864.20	PASS	AC=2;AF=1.00;AN=2;BaseQRankSum=-1.655;DB;DP=143;FS=17.362;HRun=7;HaplotypeScore=492.5869;MQ=48.37;MQ0=0;MQRankSum=1.838;QD=13.04;ReadPosRankSum=3.167	GT:AD:DP:GQ:PL	1/1:32,111:80:99:1906,176,0
17	41249094	rs8176145	A	G	5263.21	PASS	AC=2;AF=1.00;AN=2;DB;DP=172;Dels=0.00;FS=0.000;HRun=0;HaplotypeScore=6.6826;MQ=42.42;MQ0=0;QD=30.60	GT:AD:DP:GQ:PL	1/1:4,168:172:99:5262,484,0
17	41249637	rs79775007	C	T	3900.94	PASS	AC=2;AF=1.00;AN=2;DB;DP=150;Dels=0.01;FS=0.000;HRun=0;HaplotypeScore=14.6398;MQ=39.58;MQ0=0;QD=26.01	GT:AD:DP:GQ:PL	1/1:4,143:149:99:3899,364,0
17	41252697	rs10445302	T	A	64.23	PASS	AC=2;AF=1.00;AN=2;DB;DP=114;Dels=0.02;FS=0.000;HRun=2;HaplotypeScore=4.7892;MQ=8.69;MQ0=0;QD=0.56	GT:AD:DP:GQ:PL	1/1:1,109:112:11.97:97,12,0
17	41267763	rs80357949	CTT	C	3198.91	PASS	AC=2;AF=1.00;AN=2;DB;DP=142;FS=0.000;HRun=3;HaplotypeScore=268.4546;MQ=30.63;MQ0=0;QD=22.53	GT:AD:DP:GQ:PL	1/1:31,111:74:99:3241,214,0
17	41267765	.	TTG	T	1244.44	PASS	AC=2;AF=1.00;AN=2;BaseQRankSum=-1.637;DP=143;FS=0.000;HRun=0;HaplotypeScore=488.1165;MQ=30.55;MQ0=0;MQRankSum=1.637;QD=8.70;ReadPosRankSum=1.590	GT:AD:DP:GQ:PL	1/1:118,24:75:99:1286,209,0
17	41268712	rs1793979	T	A	102.17	PASS	AC=2;AF=1.00;AN=2;DB;DP=161;Dels=0.02;FS=0.000;HRun=1;HaplotypeScore=6.4841;MQ=11.22;MQ0=0;QD=0.63	GT:AD:DP:GQ:PL	1/1:2,155:158:17.92:135,18,0
17	50360876	.	C	G	5.06	LowQual	AC=1;AF=0.50;AN=2;DP=1;Dels=0.00;HRun=0;HaplotypeScore=0.0000;MQ=45.00;MQ0=0;QD=5.06	GT:AD:DP:GQ:PL	0/1:0,1:1:1.76:33,3,0
17	50360892	.	G	A	7.08	LowQual	AC=1;AF=0.50;AN=2;DP=1;Dels=0.00;HRun=0;HaplotypeScore=0.0000;MQ=45.00;MQ0=0;QD=7.08	GT:AD:DP:GQ:PL	0/1:0,1:1:1.76:36,3,0
17	56286180	.	A	G	5.72	LowQual	AC=1;AF=0.50;AN=2;DP=1;Dels=0.00;HRun=0;HaplotypeScore=0.0000;MQ=30.00;MQ0=0;QD=5.72	GT:AD:DP:GQ:PL	0/1:0,1:1:1.76:34,3,0
