# Supplementary material for: Considerations for clinical read alignment and mutational profiling using next-generation sequencing
Source: F1000Res. 2012 Sep 20;1:2. Originally published 2012 Jul 16. [Version 2] doi: 10.12688/f1000research.1-2.v2 (PMC3945748; doi:10.12688/f1000research.1-2.v2)
Supplement: Aligner-specific VCF files containing the mutations called for each set of reads in single and paired-end modes — VCF files describing the mutations detected in the sixty-seven groups of BRCA1 reads when testing each alignment program in paired-end and single-end mode. [file f1000research-1-402-s0002.tgz › Bfast_Paired_End_Calls.27.vcf]

##fileformat=VCFv4.1
##FILTER=<ID=LowQual,Description="Low quality">
##FORMAT=<ID=AD,Number=.,Type=Integer,Description="Allelic depths for the ref and alt alleles in the order listed">
##FORMAT=<ID=DP,Number=1,Type=Integer,Description="Read Depth (only filtered reads used for calling)">
##FORMAT=<ID=GQ,Number=1,Type=Float,Description="Genotype Quality">
##FORMAT=<ID=GT,Number=1,Type=String,Description="Genotype">
##FORMAT=<ID=PL,Number=G,Type=Integer,Description="Normalized, Phred-scaled likelihoods for genotypes as defined in the VCF specification">
##INFO=<ID=AC,Number=A,Type=Integer,Description="Allele count in genotypes, for each ALT allele, in the same order as listed">
##INFO=<ID=AF,Number=A,Type=Float,Description="Allele Frequency, for each ALT allele, in the same order as listed">
##INFO=<ID=AN,Number=1,Type=Integer,Description="Total number of alleles in called genotypes">
##INFO=<ID=BaseQRankSum,Number=1,Type=Float,Description="Z-score from Wilcoxon rank sum test of Alt Vs. Ref base qualities">
##INFO=<ID=DB,Number=0,Type=Flag,Description="dbSNP Membership">
##INFO=<ID=DP,Number=1,Type=Integer,Description="Filtered Depth">
##INFO=<ID=DS,Number=0,Type=Flag,Description="Were any of the samples downsampled?">
##INFO=<ID=Dels,Number=1,Type=Float,Description="Fraction of Reads Containing Spanning Deletions">
##INFO=<ID=FS,Number=1,Type=Float,Description="Phred-scaled p-value using Fisher's exact test to detect strand bias">
##INFO=<ID=HRun,Number=1,Type=Integer,Description="Largest Contiguous Homopolymer Run of Variant Allele In Either Direction">
##INFO=<ID=HaplotypeScore,Number=1,Type=Float,Description="Consistency of the site with at most two segregating haplotypes">
##INFO=<ID=InbreedingCoeff,Number=1,Type=Float,Description="Inbreeding coefficient as estimated from the genotype likelihoods per-sample when compared against the Hardy-Weinberg expectation">
##INFO=<ID=MQ,Number=1,Type=Float,Description="RMS Mapping Quality">
##INFO=<ID=MQ0,Number=1,Type=Integer,Description="Total Mapping Quality Zero Reads">
##INFO=<ID=MQRankSum,Number=1,Type=Float,Description="Z-score From Wilcoxon rank sum test of Alt vs. Ref read mapping qualities">
##INFO=<ID=QD,Number=1,Type=Float,Description="Variant Confidence/Quality by Depth">
##INFO=<ID=ReadPosRankSum,Number=1,Type=Float,Description="Z-score from Wilcoxon rank sum test of Alt vs. Ref read position bias">
##UnifiedGenotyper="analysis_type=UnifiedGenotyper input_file=[../Bfast_Default/brca1_27.recalib.bam] sample_metadata=[] read_buffer_size=null phone_home=STANDARD read_filter=[BadCigar] intervals=null excludeIntervals=null reference_sequence=ref_chr17.hg19.fa rodBind=[] rodToIntervalTrackName=null BTI_merge_rule=UNION nonDeterministicRandomSeed=false downsampling_type=null downsample_to_fraction=null downsample_to_coverage=null baq=OFF baqGapOpenPenalty=40.0 performanceLog=null useOriginalQualities=false defaultBaseQualities=-1 validation_strictness=SILENT unsafe=null num_threads=4 interval_merging=ALL read_group_black_list=null processingTracker=null restartProcessingTracker=false processingTrackerStatusFile=null processingTrackerID=-1 allow_intervals_with_unindexed_bam=false disable_experimental_low_memory_sharding=false logging_level=ERROR log_to_file=null help=false genotype_likelihoods_model=BOTH p_nonref_model=EXACT heterozygosity=0.0010 pcr_error_rate=1.0E-4 genotyping_mode=DISCOVERY output_mode=EMIT_VARIANTS_ONLY standard_min_confidence_threshold_for_calling=30.0 standard_min_confidence_threshold_for_emitting=4.0 computeSLOD=false alleles=(RodBinding name= source=UNBOUND) assume_single_sample_reads=null abort_at_too_much_coverage=-1 min_base_quality_score=17 min_mapping_quality_score=20 max_deletion_fraction=0.05 min_indel_count_for_genotyping=5 indel_heterozygosity=1.25E-4 indelGapContinuationPenalty=10.0 indelGapOpenPenalty=45.0 indelHaplotypeSize=80 doContextDependentGapPenalties=true getGapPenaltiesFromData=false indel_recal_file=indel.recal_data.csv indelDebug=false dovit=false GSA_PRODUCTION_ONLY=false exactCalculation=LINEAR_EXPERIMENTAL ignoreSNPAlleles=false output_all_callable_bases=false genotype=false dbsnp=(RodBinding name=dbsnp source=dbsnp_132.hg19.vcf) out=org.broadinstitute.sting.gatk.io.stubs.VCFWriterStub NO_HEADER=org.broadinstitute.sting.gatk.io.stubs.VCFWriterStub sites_only=org.broadinstitute.sting.gatk.io.stubs.VCFWriterStub debug_file=null metrics_file=null annotation=[]"
##contig=<ID=17,length=81195210,assembly=hg19>
##reference=file:///CL_diags/ngs/OmixonPaper/brca1-test-suite/ref_chr17.hg19.fa
#CHROM	POS	ID	REF	ALT	QUAL	FILTER	INFO	FORMAT	DePristo
17	15771556	.	T	C	5.72	LowQual	AC=1;AF=0.50;AN=2;DP=1;Dels=0.00;HRun=1;HaplotypeScore=0.0000;MQ=34.00;MQ0=0;QD=5.72	GT:AD:DP:GQ:PL	0/1:0,1:1:1.76:34,3,0
17	37490593	.	A	C	5.06	LowQual	AC=1;AF=0.50;AN=2;DP=1;Dels=0.00;HRun=1;HaplotypeScore=0.0000;MQ=31.00;MQ0=0;QD=5.06	GT:AD:DP:GQ:PL	0/1:0,1:1:1.76:33,3,0
17	37490603	.	A	T	5.72	LowQual	AC=1;AF=0.50;AN=2;DP=1;Dels=0.00;HRun=0;HaplotypeScore=0.0000;MQ=31.00;MQ0=0;QD=5.72	GT:AD:DP:GQ:PL	0/1:0,1:1:1.76:34,3,0
17	37490635	.	A	T	5.06	LowQual	AC=1;AF=0.50;AN=2;DP=1;Dels=0.00;HRun=1;HaplotypeScore=0.0000;MQ=31.00;MQ0=0;QD=5.06	GT:AD:DP:GQ:PL	0/1:0,1:1:1.76:33,3,0
17	41196309	.	T	TGGGGGGGGGGGGGGGGGGGGGGGGGGGGG	6823.33	PASS	AC=2;AF=1.00;AN=2;DP=42;FS=0.000;HRun=2;HaplotypeScore=591.0178;MQ=30.40;MQ0=0;QD=162.46	GT:AD:DP:GQ:PL	1/1:2,2:30:87.29:6823,87,0
17	41196408	rs12516	G	A	2901.93	PASS	AC=2;AF=1.00;AN=2;DB;DP=112;Dels=0.00;FS=0.000;HRun=0;HaplotypeScore=2.6607;MQ=38.22;MQ0=0;QD=25.91	GT:AD:DP:GQ:PL	1/1:0,112:112:99:2935,274,0
17	41223098	rs80356842	G	A	4268.12	PASS	AC=2;AF=1.00;AN=2;DB;DP=139;Dels=0.00;FS=0.000;HRun=0;HaplotypeScore=7.0942;MQ=43.18;MQ0=0;QD=30.71	GT:AD:DP:GQ:PL	1/1:3,135:139:99:4267,376,0
17	41226488	rs1800744	C	A	4194.11	PASS	AC=2;AF=1.00;AN=2;DB;DP=141;Dels=0.02;FS=0.000;HRun=2;HaplotypeScore=9.5854;MQ=40.24;MQ0=0;QD=29.75	GT:AD:DP:GQ:PL	1/1:2,136:138:99:4193,376,0
17	41226536	rs80356953	G	T	3957.89	PASS	AC=2;AF=1.00;AN=2;DB;DP=132;Dels=0.02;FS=0.000;HRun=1;HaplotypeScore=16.1383;MQ=39.68;MQ0=0;QD=29.98	GT:AD:DP:GQ:PL	1/1:2,128:130:99:3957,361,0
17	41226539	rs80358189	C	T	4224.58	PASS	AC=2;AF=1.00;AN=2;DB;DP=135;Dels=0.00;FS=0.000;HRun=1;HaplotypeScore=15.9714;MQ=39.80;MQ0=0;QD=31.29	GT:AD:DP:GQ:PL	1/1:1,133:135:99:4224,373,0
17	41237691	.	C	CT	895.09	PASS	AC=2;AF=1.00;AN=2;BaseQRankSum=3.729;DP=140;FS=3.650;HRun=2;HaplotypeScore=462.4205;MQ=33.67;MQ0=0;MQRankSum=-1.771;QD=6.39;ReadPosRankSum=3.627	GT:AD:DP:GQ:PL	1/1:111,28:88:59.44:937,59,0
17	41237693	.	T	A	689.23	PASS	AC=1;AF=0.50;AN=2;BaseQRankSum=-2.236;DP=139;Dels=0.00;FS=0.000;HRun=2;HaplotypeScore=91.5758;MQ=33.57;MQ0=0;MQRankSum=2.376;QD=4.96;ReadPosRankSum=-4.710	GT:AD:DP:GQ:PL	0/1:108,31:139:99:719,0,1502
17	41237693	rs8176175	T	TA	3195.78	PASS	AC=2;AF=1.00;AN=2;DB;DP=137;FS=0.000;HRun=2;HaplotypeScore=243.3687;MQ=33.36;MQ0=0;QD=23.33	GT:AD:DP:GQ:PL	1/1:42,93:85:99:3238,229,0
17	41238149	.	AC	A	974.52	PASS	AC=1;AF=0.50;AN=2;BaseQRankSum=-4.886;DP=166;FS=4.137;HRun=1;HaplotypeScore=1517.8070;MQ=36.77;MQ0=0;MQRankSum=8.443;QD=5.87;ReadPosRankSum=-5.541	GT:AD:DP:GQ:PL	0/1:136,30:155:99:1014,0,4068
17	41238151	.	AC	A	1030.79	PASS	AC=1;AF=0.50;AN=2;BaseQRankSum=-4.243;DP=168;FS=7.600;HRun=1;HaplotypeScore=1532.1302;MQ=36.85;MQ0=0;MQRankSum=8.066;QD=6.14;ReadPosRankSum=-4.167	GT:AD:DP:GQ:PL	0/1:163,5:157:99:1070,0,2724
17	41238152	.	C	CA	1660.36	PASS	AC=1;AF=0.50;AN=2;BaseQRankSum=-5.358;DP=166;FS=6.127;HRun=1;HaplotypeScore=1473.8412;MQ=36.97;MQ0=0;MQRankSum=7.876;QD=10.00;ReadPosRankSum=-3.353	GT:AD:DP:GQ:PL	0/1:149,15:155:99:1699,0,626
17	41238156	.	CA	C	1841.56	PASS	AC=1;AF=0.50;AN=2;BaseQRankSum=-8.270;DP=162;FS=4.859;HRun=1;HaplotypeScore=1465.7234;MQ=36.95;MQ0=0;MQRankSum=9.075;QD=11.37;ReadPosRankSum=-4.971	GT:AD:DP:GQ:PL	0/1:109,43:151:69.26:1881,0,69
17	41238157	rs72023429	A	AACACAC	14124.18	PASS	AC=2;AF=1.00;AN=2;DB;DP=163;FS=0.000;HRun=0;HaplotypeScore=706.1523;MQ=37.04;MQ0=0;QD=86.65	GT:AD:DP:GQ:PL	1/1:56,77:152:99:14124,448,0
17	41239071	rs8176172	G	T	3818.70	PASS	AC=2;AF=1.00;AN=2;BaseQRankSum=1.592;DB;DP=128;Dels=0.00;FS=0.000;HRun=0;HaplotypeScore=7.7571;MQ=45.34;MQ0=0;MQRankSum=-0.363;QD=29.83;ReadPosRankSum=1.704	GT:AD:DP:GQ:PL	1/1:3,125:128:99:3791,322,0
17	41239996	rs79046304	G	A	3194.18	PASS	AC=2;AF=1.00;AN=2;DB;DP=135;Dels=0.00;FS=0.000;HRun=0;HaplotypeScore=9.4221;MQ=24.29;MQ0=0;QD=23.66	GT:AD:DP:GQ:PL	1/1:1,133:135:99:3227,327,0
17	41243676	rs80357560	CATTTT	C	4632.56	PASS	AC=2;AF=1.00;AN=2;DB;DP=130;FS=0.000;HRun=0;HaplotypeScore=460.5264;MQ=30.96;MQ0=0;QD=35.64	GT:AD:DP:GQ:PL	1/1:38,92:71:99:4633,208,0
17	41243677	rs80357918	ATTTTG	A	2950.22	PASS	AC=2;AF=1.00;AN=2;DB;DP=130;FS=0.000;HRun=0;HaplotypeScore=624.5564;MQ=30.96;MQ0=0;QD=22.69	GT:AD:DP:GQ:PL	1/1:106,23:71:99:2992,199,0
17	41243908	rs80356923	C	A	4430.52	PASS	AC=2;AF=1.00;AN=2;BaseQRankSum=1.506;DB;DP=157;Dels=0.00;FS=0.000;HRun=0;HaplotypeScore=9.5221;MQ=39.56;MQ0=0;MQRankSum=1.528;QD=28.22;ReadPosRankSum=1.574	GT:AD:DP:GQ:PL	1/1:1,155:157:99:4429,418,0
17	41244429	rs4986852	C	T	4229.93	PASS	AC=2;AF=1.00;AN=2;DB;DP=141;Dels=0.01;FS=0.000;HRun=1;HaplotypeScore=10.9692;MQ=40.99;MQ0=0;QD=30.00	GT:AD:DP:GQ:PL	1/1:6,133:140:99:4229,376,0
17	41244677	rs80357961	CTGAGA	C	4350.71	PASS	AC=2;AF=1.00;AN=2;DB;DP=132;FS=0.000;HRun=0;HaplotypeScore=483.1602;MQ=31.28;MQ0=0;QD=32.96	GT:AD:DP:GQ:PL	1/1:36,96:78:99:4351,217,0
17	41244681	.	GATGAT	G	2384.62	PASS	AC=2;AF=1.00;AN=2;BaseQRankSum=1.685;DP=133;FS=3.070;HRun=0;HaplotypeScore=671.9405;MQ=30.95;MQ0=0;MQRankSum=1.590;QD=17.93;ReadPosRankSum=1.685	GT:AD:DP:GQ:PL	1/1:113,20:77:99:2427,188,0
17	41244989	rs80357835	A	AT	3441.84	PASS	AC=2;AF=1.00;AN=2;BaseQRankSum=-1.732;DB;DP=161;FS=0.000;HRun=1;HaplotypeScore=329.1705;MQ=31.19;MQ0=0;MQRankSum=-1.199;QD=21.38;ReadPosRankSum=1.688	GT:AD:DP:GQ:PL	1/1:5,153:83:99:3442,231,0
17	41245032	rs80357607	TG	T	2228.36	PASS	AC=2;AF=1.00;AN=2;BaseQRankSum=-1.675;DB;DP=157;FS=0.000;HRun=2;HaplotypeScore=349.1991;MQ=28.76;MQ0=0;MQRankSum=-0.767;QD=14.19;ReadPosRankSum=1.675	GT:AD:DP:GQ:PL	1/1:14,139:65:99:2270,177,0
17	41245034	.	G	T	5.83	LowQual	AC=1;AF=0.50;AN=2;BaseQRankSum=1.633;DP=155;Dels=0.01;HRun=2;HaplotypeScore=34.5259;MQ=28.49;MQ0=0;MQRankSum=3.916;QD=0.04;ReadPosRankSum=-0.932	GT:AD:DP:GQ:PL	0/1:145,8:154:34.51:35,0,1457
17	41245034	rs80357863	GT	G	486.51	PASS	AC=2;AF=1.00;AN=2;BaseQRankSum=0.000;DB;DP=156;FS=0.000;HRun=2;HaplotypeScore=507.0739;MQ=28.60;MQ0=0;MQRankSum=-1.369;QD=3.12;ReadPosRankSum=2.879	GT:AD:DP:GQ:PL	1/1:145,10:64:99:529,111,0
17	41245274	.	C	CA	2349.67	PASS	AC=2;AF=1.00;AN=2;BaseQRankSum=-1.732;DP=142;FS=0.000;HRun=4;HaplotypeScore=227.4412;MQ=30.15;MQ0=0;MQRankSum=1.676;QD=16.55;ReadPosRankSum=1.676	GT:AD:DP:GQ:PL	1/1:45,95:70:99:2392,181,0
17	41245279	.	C	A	519.25	PASS	AC=1;AF=0.50;AN=2;BaseQRankSum=4.032;DP=140;Dels=0.00;FS=0.978;HRun=4;HaplotypeScore=58.2116;MQ=30.51;MQ0=0;MQRankSum=3.477;QD=3.71;ReadPosRankSum=-6.134	GT:AD:DP:GQ:PL	0/1:112,26:140:99:549,0,1196
17	41245279	.	C	CC	429.99	PASS	AC=1;AF=0.50;AN=2;BaseQRankSum=2.280;DP=138;FS=7.831;HRun=2;HaplotypeScore=385.8524;MQ=30.32;MQ0=0;MQRankSum=-1.046;QD=3.12;ReadPosRankSum=4.140	GT:AD:DP:GQ:PL	0/1:121,16:68:58.44:469,0,58
17	41245588	rs80357355	T	A	4287.14	PASS	AC=2;AF=1.00;AN=2;DB;DP=150;Dels=0.01;FS=0.000;HRun=0;HaplotypeScore=14.5435;MQ=47.16;MQ0=0;QD=28.58	GT:AD:DP:GQ:PL	1/1:3,142:148:99:4286,403,0
17	41246077	rs62625303	G	A	4945.87	PASS	AC=2;AF=1.00;AN=2;DB;DP=161;Dels=0.01;FS=0.000;HRun=0;HaplotypeScore=6.9245;MQ=42.06;MQ0=0;QD=30.72	GT:AD:DP:GQ:PL	1/1:3,157:160:99:4945,454,0
17	41246555	rs80357140	C	G	3974.01	PASS	AC=2;AF=1.00;AN=2;DB;DP=137;Dels=0.01;FS=0.000;HRun=1;HaplotypeScore=18.4957;MQ=40.60;MQ0=0;QD=29.01	GT:AD:DP:GQ:PL	1/1:3,131:135:99:3973,364,0
17	41246709	rs80357199	G	C	4831.97	PASS	AC=2;AF=1.00;AN=2;DB;DP=158;Dels=0.00;FS=0.000;HRun=1;HaplotypeScore=5.5131;MQ=40.89;MQ0=0;QD=30.58	GT:AD:DP:GQ:PL	1/1:2,156:158:99:4831,445,0
17	41246737	rs80357244	C	G	4460.83	PASS	AC=2;AF=1.00;AN=2;DB;DP=149;Dels=0.01;FS=0.000;HRun=0;HaplotypeScore=10.6751;MQ=41.07;MQ0=0;QD=29.94	GT:AD:DP:GQ:PL	1/1:3,144:148:99:4460,409,0
17	41252577	rs799924	A	G	459.73	PASS	AC=2;AF=1.00;AN=2;BaseQRankSum=1.705;DB;DP=127;Dels=0.00;FS=0.000;HRun=0;HaplotypeScore=6.2153;MQ=12.51;MQ0=0;MQRankSum=1.187;QD=3.62;ReadPosRankSum=0.477	GT:AD:DP:GQ:PL	1/1:1,126:127:65.67:493,66,0
17	41252697	rs10445302	T	A	26.70	LowQual	AC=2;AF=1.00;AN=2;DB;DP=120;Dels=0.02;HRun=2;HaplotypeScore=6.7943;MQ=9.15;MQ0=0;QD=0.22	GT:AD:DP:GQ:PL	1/1:1,115:118:6:58,6,0
17	41256258	rs80357544	CA	C	463.24	PASS	AC=2;AF=1.00;AN=2;BaseQRankSum=1.664;DB;DP=108;FS=4.065;HRun=4;HaplotypeScore=334.3341;MQ=33.23;MQ0=0;MQRankSum=-0.238;QD=4.29;ReadPosRankSum=1.393	GT:AD:DP:GQ:PL	1/1:85,23:56:99:505,103,0
17	41256262	rs80357950	AT	A	2067.73	PASS	AC=2;AF=1.00;AN=2;DB;DP=111;FS=0.000;HRun=2;HaplotypeScore=199.1076;MQ=33.48;MQ0=0;QD=18.63	GT:AD:DP:GQ:PL	1/1:34,77:59:99:2110,169,0
17	41256582	rs799911	T	G	4213.13	PASS	AC=2;AF=1.00;AN=2;BaseQRankSum=1.750;DB;DP=135;Dels=0.00;FS=3.006;HRun=1;HaplotypeScore=12.2854;MQ=51.17;MQ0=0;MQRankSum=0.720;QD=31.21;ReadPosRankSum=2.902	GT:AD:DP:GQ:PL	1/1:5,130:135:99:4150,329,0
17	41259079	rs66917717	A	ATT	1352.72	PASS	AC=2;AF=1.00;AN=2;DB;DP=148;FS=0.000;HRun=20;HaplotypeScore=204.9564;MQ=30.82;MQ0=0;QD=9.14	GT:AD:DP:GQ:PL	1/1:44,104:65:99:1395,129,0
17	41262357	rs111615606	A	G	2039.62	PASS	AC=2;AF=1.00;AN=2;DB;DP=121;Dels=0.01;FS=0.000;HRun=0;HaplotypeScore=12.7538;MQ=23.71;MQ0=0;QD=16.86	GT:AD:DP:GQ:PL	1/1:2,118:120:99:2073,219,0
17	41263561	.	G	C	57.49	PASS	AC=1;AF=0.50;AN=2;BaseQRankSum=-1.972;DP=141;Dels=0.00;FS=0.000;HRun=2;HaplotypeScore=60.5379;MQ=9.00;MQ0=0;MQRankSum=3.569;QD=0.41;ReadPosRankSum=-5.000	GT:AD:DP:GQ:PL	0/1:111,29:141:63.81:87,0,64
17	41266091	rs35757194	C	CA	1461.97	PASS	AC=2;AF=1.00;AN=2;DB;DP=156;FS=0.000;HRun=13;HaplotypeScore=117.4516;MQ=17.12;MQ0=0;QD=9.37	GT:AD:DP:GQ:PL	1/1:27,128:54:99:1504,162,0
17	41266407	rs72037866	C	CTT	3657.54	PASS	AC=2;AF=1.00;AN=2;DB;DP=165;FS=0.000;HRun=16;HaplotypeScore=402.4617;MQ=35.89;MQ0=0;QD=22.17	GT:AD:DP:GQ:PL	1/1:45,119:140:99:3658,301,0
17	41276952	rs8176076	G	A	940.43	PASS	AC=2;AF=1.00;AN=2;BaseQRankSum=0.693;DB;DP=125;Dels=0.00;FS=0.000;HRun=0;HaplotypeScore=12.0044;MQ=15.77;MQ0=0;MQRankSum=-0.318;QD=7.52;ReadPosRankSum=-0.866	GT:AD:DP:GQ:PL	1/1:4,119:125:99:973,111,0
17	80651777	.	A	G	5.06	LowQual	AC=1;AF=0.50;AN=2;DP=1;Dels=0.00;HRun=1;HaplotypeScore=0.0000;MQ=37.00;MQ0=0;QD=5.06	GT:AD:DP:GQ:PL	0/1:0,1:1:1.76:33,3,0
