# Supplementary material for: Considerations for clinical read alignment and mutational profiling using next-generation sequencing
Source: F1000Res. 2012 Sep 20;1:2. Originally published 2012 Jul 16. [Version 2] doi: 10.12688/f1000research.1-2.v2 (PMC3945748; doi:10.12688/f1000research.1-2.v2)
Supplement: Aligner-specific VCF files containing the mutations called for each set of reads in single and paired-end modes — VCF files describing the mutations detected in the sixty-seven groups of BRCA1 reads when testing each alignment program in paired-end and single-end mode. [file f1000research-1-402-s0002.tgz › Bfast_Paired_End_Calls.28.vcf]

##fileformat=VCFv4.1
##FILTER=<ID=LowQual,Description="Low quality">
##FORMAT=<ID=AD,Number=.,Type=Integer,Description="Allelic depths for the ref and alt alleles in the order listed">
##FORMAT=<ID=DP,Number=1,Type=Integer,Description="Read Depth (only filtered reads used for calling)">
##FORMAT=<ID=GQ,Number=1,Type=Float,Description="Genotype Quality">
##FORMAT=<ID=GT,Number=1,Type=String,Description="Genotype">
##FORMAT=<ID=PL,Number=G,Type=Integer,Description="Normalized, Phred-scaled likelihoods for genotypes as defined in the VCF specification">
##INFO=<ID=AC,Number=A,Type=Integer,Description="Allele count in genotypes, for each ALT allele, in the same order as listed">
##INFO=<ID=AF,Number=A,Type=Float,Description="Allele Frequency, for each ALT allele, in the same order as listed">
##INFO=<ID=AN,Number=1,Type=Integer,Description="Total number of alleles in called genotypes">
##INFO=<ID=BaseQRankSum,Number=1,Type=Float,Description="Z-score from Wilcoxon rank sum test of Alt Vs. Ref base qualities">
##INFO=<ID=DB,Number=0,Type=Flag,Description="dbSNP Membership">
##INFO=<ID=DP,Number=1,Type=Integer,Description="Filtered Depth">
##INFO=<ID=DS,Number=0,Type=Flag,Description="Were any of the samples downsampled?">
##INFO=<ID=Dels,Number=1,Type=Float,Description="Fraction of Reads Containing Spanning Deletions">
##INFO=<ID=FS,Number=1,Type=Float,Description="Phred-scaled p-value using Fisher's exact test to detect strand bias">
##INFO=<ID=HRun,Number=1,Type=Integer,Description="Largest Contiguous Homopolymer Run of Variant Allele In Either Direction">
##INFO=<ID=HaplotypeScore,Number=1,Type=Float,Description="Consistency of the site with at most two segregating haplotypes">
##INFO=<ID=InbreedingCoeff,Number=1,Type=Float,Description="Inbreeding coefficient as estimated from the genotype likelihoods per-sample when compared against the Hardy-Weinberg expectation">
##INFO=<ID=MQ,Number=1,Type=Float,Description="RMS Mapping Quality">
##INFO=<ID=MQ0,Number=1,Type=Integer,Description="Total Mapping Quality Zero Reads">
##INFO=<ID=MQRankSum,Number=1,Type=Float,Description="Z-score From Wilcoxon rank sum test of Alt vs. Ref read mapping qualities">
##INFO=<ID=QD,Number=1,Type=Float,Description="Variant Confidence/Quality by Depth">
##INFO=<ID=ReadPosRankSum,Number=1,Type=Float,Description="Z-score from Wilcoxon rank sum test of Alt vs. Ref read position bias">
##UnifiedGenotyper="analysis_type=UnifiedGenotyper input_file=[../Bfast_Default/brca1_28.recalib.bam] sample_metadata=[] read_buffer_size=null phone_home=STANDARD read_filter=[BadCigar] intervals=null excludeIntervals=null reference_sequence=ref_chr17.hg19.fa rodBind=[] rodToIntervalTrackName=null BTI_merge_rule=UNION nonDeterministicRandomSeed=false downsampling_type=null downsample_to_fraction=null downsample_to_coverage=null baq=OFF baqGapOpenPenalty=40.0 performanceLog=null useOriginalQualities=false defaultBaseQualities=-1 validation_strictness=SILENT unsafe=null num_threads=4 interval_merging=ALL read_group_black_list=null processingTracker=null restartProcessingTracker=false processingTrackerStatusFile=null processingTrackerID=-1 allow_intervals_with_unindexed_bam=false disable_experimental_low_memory_sharding=false logging_level=ERROR log_to_file=null help=false genotype_likelihoods_model=BOTH p_nonref_model=EXACT heterozygosity=0.0010 pcr_error_rate=1.0E-4 genotyping_mode=DISCOVERY output_mode=EMIT_VARIANTS_ONLY standard_min_confidence_threshold_for_calling=30.0 standard_min_confidence_threshold_for_emitting=4.0 computeSLOD=false alleles=(RodBinding name= source=UNBOUND) assume_single_sample_reads=null abort_at_too_much_coverage=-1 min_base_quality_score=17 min_mapping_quality_score=20 max_deletion_fraction=0.05 min_indel_count_for_genotyping=5 indel_heterozygosity=1.25E-4 indelGapContinuationPenalty=10.0 indelGapOpenPenalty=45.0 indelHaplotypeSize=80 doContextDependentGapPenalties=true getGapPenaltiesFromData=false indel_recal_file=indel.recal_data.csv indelDebug=false dovit=false GSA_PRODUCTION_ONLY=false exactCalculation=LINEAR_EXPERIMENTAL ignoreSNPAlleles=false output_all_callable_bases=false genotype=false dbsnp=(RodBinding name=dbsnp source=dbsnp_132.hg19.vcf) out=org.broadinstitute.sting.gatk.io.stubs.VCFWriterStub NO_HEADER=org.broadinstitute.sting.gatk.io.stubs.VCFWriterStub sites_only=org.broadinstitute.sting.gatk.io.stubs.VCFWriterStub debug_file=null metrics_file=null annotation=[]"
##contig=<ID=17,length=81195210,assembly=hg19>
##reference=file:///CL_diags/ngs/OmixonPaper/brca1-test-suite/ref_chr17.hg19.fa
#CHROM	POS	ID	REF	ALT	QUAL	FILTER	INFO	FORMAT	DePristo
17	2451287	.	C	T	28	LowQual	AC=2;AF=1.00;AN=2;DP=3;Dels=0.00;HRun=0;HaplotypeScore=0.0000;MQ=37.86;MQ0=0;QD=9.33	GT:AD:DP:GQ:PL	1/1:0,3:3:6.01:59,6,0
17	2451306	.	C	A	34.60	PASS	AC=2;AF=1.00;AN=2;DP=3;Dels=0.00;FS=0.000;HRun=1;HaplotypeScore=0.0000;MQ=37.86;MQ0=0;QD=11.53	GT:AD:DP:GQ:PL	1/1:0,3:3:6.02:66,6,0
17	2451330	.	C	A	7.08	LowQual	AC=1;AF=0.50;AN=2;DP=2;Dels=0.00;HRun=1;HaplotypeScore=0.0000;MQ=42.57;MQ0=0;QD=3.54	GT:AD:DP:GQ:PL	0/1:0,2:2:1.76:36,3,0
17	2451349	.	A	G	5.06	LowQual	AC=1;AF=0.50;AN=2;BaseQRankSum=0.804;DP=2;Dels=0.00;HRun=1;HaplotypeScore=3.8274;MQ=42.57;MQ0=0;MQRankSum=0.804;QD=2.53;ReadPosRankSum=0.804	GT:AD:DP:GQ:PL	0/1:1,1:2:1.76:33,3,0
17	12634150	rs2322592	T	A	5.06	LowQual	AC=1;AF=0.50;AN=2;DB;DP=1;Dels=0.00;HRun=1;HaplotypeScore=0.0000;MQ=45.00;MQ0=0;QD=5.06	GT:AD:DP:GQ:PL	0/1:0,1:1:1.76:33,3,0
17	12634151	.	A	T	6.39	LowQual	AC=1;AF=0.50;AN=2;DP=1;Dels=0.00;HRun=2;HaplotypeScore=0.0000;MQ=45.00;MQ0=0;QD=6.39	GT:AD:DP:GQ:PL	0/1:0,1:1:1.76:35,3,0
17	12634156	.	A	G	5.06	LowQual	AC=1;AF=0.50;AN=2;DP=1;Dels=0.00;HRun=0;HaplotypeScore=0.0000;MQ=45.00;MQ0=0;QD=5.06	GT:AD:DP:GQ:PL	0/1:0,1:1:1.76:33,3,0
17	12634158	.	T	C	5.06	LowQual	AC=1;AF=0.50;AN=2;DP=1;Dels=0.00;HRun=1;HaplotypeScore=0.0000;MQ=45.00;MQ0=0;QD=5.06	GT:AD:DP:GQ:PL	0/1:0,1:1:1.76:33,3,0
17	12634166	.	T	C	5.06	LowQual	AC=1;AF=0.50;AN=2;DP=1;Dels=0.00;HRun=0;HaplotypeScore=0.0000;MQ=45.00;MQ0=0;QD=5.06	GT:AD:DP:GQ:PL	0/1:0,1:1:1.76:33,3,0
17	41196309	.	T	G	5.06	LowQual	AC=1;AF=0.50;AN=2;DP=1;Dels=0.00;HRun=2;HaplotypeScore=0.0000;MQ=43.00;MQ0=0;QD=5.06	GT:AD:DP:GQ:PL	0/1:0,1:1:1.76:33,3,0
17	41196309	.	T	TGGGGGGGGGGGGGGGGGGGGGGGGGGGGG	6824.13	PASS	AC=2;AF=1.00;AN=2;DP=42;FS=0.000;HRun=2;HaplotypeScore=591.0254;MQ=30.45;MQ0=0;QD=162.48	GT:AD:DP:GQ:PL	1/1:2,2:30:87.29:6824,87,0
17	41196917	rs11655841	C	G	125.79	PASS	AC=2;AF=1.00;AN=2;DB;DP=134;Dels=0.01;FS=0.000;HRun=3;HaplotypeScore=12.6429;MQ=11.21;MQ0=0;QD=0.94	GT:AD:DP:GQ:PL	1/1:2,130:132:20.91:159,21,0
17	41197765	rs80357368	C	T	3602.92	PASS	AC=2;AF=1.00;AN=2;BaseQRankSum=0.261;DB;DP=132;Dels=0.02;FS=0.000;HRun=1;HaplotypeScore=10.2935;MQ=38.65;MQ0=0;MQRankSum=-0.997;QD=27.29;ReadPosRankSum=-1.501	GT:AD:DP:GQ:PL	1/1:5,125:130:99:3535,270,0
17	41197794	rs80357582	AG	A	3650.61	PASS	AC=2;AF=1.00;AN=2;BaseQRankSum=-1.696;DB;DP=119;FS=0.000;HRun=2;HaplotypeScore=498.2295;MQ=37.15;MQ0=0;MQRankSum=-0.830;QD=30.68;ReadPosRankSum=1.696	GT:AD:DP:GQ:PL	1/1:4,115:97:99:3651,282,0
17	41214481	rs8176262	G	C	2663.50	PASS	AC=2;AF=1.00;AN=2;BaseQRankSum=0.150;DB;DP=142;Dels=0.00;FS=0.000;HRun=3;HaplotypeScore=13.0988;MQ=29.88;MQ0=0;MQRankSum=0.999;QD=18.76;ReadPosRankSum=2.414	GT:AD:DP:GQ:PL	1/1:5,137:142:99:2697,239,0
17	41215936	rs80357553	AT	A	4695.98	PASS	AC=2;AF=1.00;AN=2;DB;DP=135;FS=0.000;HRun=3;HaplotypeScore=417.4302;MQ=49.76;MQ0=0;QD=34.79	GT:AD:DP:GQ:PL	1/1:4,131:131:99:4696,382,0
17	41222723	rs3092987	T	C	3982.92	PASS	AC=2;AF=1.00;AN=2;DB;DP=139;Dels=0.00;FS=0.000;HRun=0;HaplotypeScore=11.6584;MQ=40.69;MQ0=0;QD=28.65	GT:AD:DP:GQ:PL	1/1:5,134:139:99:3982,370,0
17	41222975	rs1799967	C	T	4597.16	PASS	AC=2;AF=1.00;AN=2;DB;DP=146;Dels=0.00;FS=0.000;HRun=0;HaplotypeScore=4.6164;MQ=44.41;MQ0=0;QD=31.49	GT:AD:DP:GQ:PL	1/1:1,145:146:99:4596,412,0
17	41222997	.	C	CTT	6810.26	PASS	AC=2;AF=1.00;AN=2;DP=140;FS=0.000;HRun=3;HaplotypeScore=716.9553;MQ=44.79;MQ0=0;QD=48.64	GT:AD:DP:GQ:PL	1/1:15,124:135:99:6810,382,0
17	41223242	rs80357433	G	C	4336.38	PASS	AC=2;AF=1.00;AN=2;DB;DP=142;Dels=0.00;FS=0.000;HRun=0;HaplotypeScore=9.0621;MQ=45.19;MQ0=0;QD=30.54	GT:AD:DP:GQ:PL	1/1:3,139:142:99:4335,397,0
17	41225043	rs2355968	T	C	3377.26	PASS	AC=2;AF=1.00;AN=2;DB;DP=137;Dels=0.00;FS=0.000;HRun=0;HaplotypeScore=6.5933;MQ=32.71;MQ0=0;QD=24.65	GT:AD:DP:GQ:PL	1/1:3,134:137:99:3375,333,0
17	41226923	rs35466763	G	GC	3043.57	PASS	AC=2;AF=1.00;AN=2;DB;DP=142;FS=0.000;HRun=1;HaplotypeScore=166.4437;MQ=20.92;MQ0=0;QD=21.43	GT:AD:DP:GQ:PL	1/1:11,130:70:99:3086,208,0
17	41237953	rs3950989	G	A	4602.60	PASS	AC=2;AF=1.00;AN=2;DB;DP=145;Dels=0.01;FS=0.000;HRun=1;HaplotypeScore=22.0505;MQ=41.31;MQ0=0;QD=31.74	GT:AD:DP:GQ:PL	1/1:3,139:143:99:4577,397,0
17	41243807	rs80359882	AACGGTGCTATGCCTAGTAG	A	7363.79	PASS	AC=2;AF=1.00;AN=2;DB;DP=123;FS=0.000;HRun=0;HaplotypeScore=931.6935;MQ=25.71;MQ0=0;QD=59.87	GT:AD:DP:GQ:PL	1/1:44,78:58:99:7364,163,0
17	41243810	.	GGTGCTATGCCTAGTAGACT	G	5763.34	PASS	AC=2;AF=1.00;AN=2;DP=116;FS=0.000;HRun=0;HaplotypeScore=1022.2291;MQ=25.11;MQ0=0;QD=49.68	GT:AD:DP:GQ:PL	1/1:104,7:53:99:5763,153,0
17	41243821	.	T	TC	240.20	PASS	AC=1;AF=0.50;AN=2;BaseQRankSum=-4.083;DP=102;FS=2.963;HRun=2;HaplotypeScore=884.6141;MQ=24.36;MQ0=0;MQRankSum=2.994;QD=2.35;ReadPosRankSum=-4.685	GT:AD:DP:GQ:PL	0/1:95,5:42:99:279,0,101
17	41243826	.	G	GCA	996.47	PASS	AC=1;AF=0.50;AN=2;BaseQRankSum=-5.950;DP=110;FS=6.227;HRun=0;HaplotypeScore=882.4404;MQ=26.42;MQ0=0;MQRankSum=2.778;QD=9.06;ReadPosRankSum=-5.950	GT:AD:DP:GQ:PL	0/1:90,20:50:99:1035,0,121
17	41243921	rs80357571	TA	T	3069.26	PASS	AC=2;AF=1.00;AN=2;BaseQRankSum=-1.567;DB;DP=155;FS=3.680;HRun=2;HaplotypeScore=538.9009;MQ=30.91;MQ0=0;MQRankSum=1.691;QD=19.80;ReadPosRankSum=0.949	GT:AD:DP:GQ:PL	1/1:39,116:89:99:3111,246,0
17	41243923	.	A	T	799.01	PASS	AC=1;AF=0.50;AN=2;BaseQRankSum=4.908;DP=153;Dels=0.01;FS=9.655;HRun=3;HaplotypeScore=56.5685;MQ=30.68;MQ0=0;MQRankSum=4.985;QD=5.22;ReadPosRankSum=-5.164	GT:AD:DP:GQ:PL	0/1:117,33:151:99:829,0,1387
17	41243923	rs80357512	AT	A	634.01	PASS	AC=2;AF=1.00;AN=2;BaseQRankSum=1.540;DB;DP=155;FS=2.417;HRun=3;HaplotypeScore=784.7803;MQ=30.77;MQ0=0;MQRankSum=1.138;QD=4.09;ReadPosRankSum=3.473	GT:AD:DP:GQ:PL	1/1:126,29:89:99:676,131,0
17	41243935	rs80357294	C	T	2815	PASS	AC=2;AF=1.00;AN=2;BaseQRankSum=1.932;DB;DP=157;Dels=0.01;FS=0.000;HRun=1;HaplotypeScore=32.2934;MQ=30.54;MQ0=0;MQRankSum=-0.914;QD=17.93;ReadPosRankSum=2.272	GT:AD:DP:GQ:PL	1/1:6,150:156:99:2848,227,0
17	41244288	rs80357172	C	G	4117.65	PASS	AC=2;AF=1.00;AN=2;DB;DP=161;Dels=0.00;FS=0.000;HRun=0;HaplotypeScore=1.9947;MQ=39.38;MQ0=0;QD=25.58	GT:AD:DP:GQ:PL	1/1:1,160:161:99:4115,403,0
17	41244447	.	T	TTTTCTCTAATGTTA	11822.63	PASS	AC=2;AF=1.00;AN=2;DP=167;FS=0.000;HRun=0;HaplotypeScore=1047.8647;MQ=31.67;MQ0=0;QD=70.79	GT:AD:DP:GQ:PL	1/1:70,76:110:99:11823,229,0
17	41244464	.	A	T	428.58	PASS	AC=1;AF=0.50;AN=2;BaseQRankSum=3.363;DP=159;Dels=0.00;FS=3.251;HRun=2;HaplotypeScore=43.3717;MQ=31.21;MQ0=0;MQRankSum=0.956;QD=2.70;ReadPosRankSum=-6.006	GT:AD:DP:GQ:PL	0/1:130,28:159:99:459,0,2126
17	41244465	.	CG	C	231.18	PASS	AC=1;AF=0.50;AN=2;BaseQRankSum=0.116;DP=158;FS=7.415;HRun=2;HaplotypeScore=1336.0479;MQ=31.12;MQ0=0;MQRankSum=-2.333;QD=1.46;ReadPosRankSum=-4.004	GT:AD:DP:GQ:PL	0/1:138,20:102:99:270,0,3176
17	41244467	.	G	T	248.92	PASS	AC=1;AF=0.50;AN=2;BaseQRankSum=1.814;DP=158;Dels=0.00;FS=9.489;HRun=0;HaplotypeScore=27.9529;MQ=31.20;MQ0=0;MQRankSum=0.465;QD=1.58;ReadPosRankSum=-5.614	GT:AD:DP:GQ:PL	0/1:137,21:158:99:279,0,2268
17	41244568	rs34725869	A	AT	4397.77	PASS	AC=2;AF=1.00;AN=2;DB;DP=130;FS=0.000;HRun=3;HaplotypeScore=349.7529;MQ=38.44;MQ0=0;QD=33.83	GT:AD:DP:GQ:PL	1/1:15,114:115:99:4398,320,0
17	41245186	rs80357060	C	T	4360.08	PASS	AC=2;AF=1.00;AN=2;DB;DP=137;Dels=0.01;FS=0.000;HRun=2;HaplotypeScore=11.6572;MQ=41.91;MQ0=0;QD=31.83	GT:AD:DP:GQ:PL	1/1:3,133:136:99:4359,388,0
17	41245721	rs80357952	AT	A	2660.17	PASS	AC=2;AF=1.00;AN=2;DB;DP=126;FS=0.000;HRun=2;HaplotypeScore=330.3179;MQ=35.93;MQ0=0;QD=21.11	GT:AD:DP:GQ:PL	1/1:31,95:73:99:2702,211,0
17	41245723	.	T	C	563.46	PASS	AC=1;AF=0.50;AN=2;BaseQRankSum=-2.128;DP=125;Dels=0.00;FS=0.000;HRun=1;HaplotypeScore=32.2335;MQ=36.05;MQ0=0;MQRankSum=3.269;QD=4.51;ReadPosRankSum=-4.971	GT:AD:DP:GQ:PL	0/1:95,27:125:99:593,0,1301
17	41245724	.	C	T	631.99	PASS	AC=1;AF=0.50;AN=2;BaseQRankSum=5.278;DP=127;Dels=0.00;FS=0.000;HRun=5;HaplotypeScore=32.8118;MQ=36.17;MQ0=0;MQRankSum=3.377;QD=4.98;ReadPosRankSum=-5.179	GT:AD:DP:GQ:PL	0/1:99,28:127:99:662,0,1332
17	41245776	rs80356859	A	G	3476.03	PASS	AC=2;AF=1.00;AN=2;DB;DP=128;Dels=0.00;FS=0.000;HRun=0;HaplotypeScore=9.6787;MQ=42.93;MQ0=0;QD=27.16	GT:AD:DP:GQ:PL	1/1:1,125:128:99:3475,328,0
17	41246015	.	GC	G	1067.87	PASS	AC=2;AF=1.00;AN=2;BaseQRankSum=2.752;DP=119;FS=8.757;HRun=2;HaplotypeScore=438.0259;MQ=34.99;MQ0=0;MQRankSum=-1.121;QD=8.97;ReadPosRankSum=2.594	GT:AD:DP:GQ:PL	1/1:87,31:81:99:1110,126,0
17	41246017	rs80357735	CT	C	3137.85	PASS	AC=2;AF=1.00;AN=2;DB;DP=118;FS=0.000;HRun=1;HaplotypeScore=251.8802;MQ=34.90;MQ0=0;QD=26.59	GT:AD:DP:GQ:PL	1/1:35,83:80:99:3180,235,0
17	41246547	rs41286290	G	A	4319.39	PASS	AC=2;AF=1.00;AN=2;BaseQRankSum=1.460;DB;DP=144;Dels=0.00;FS=0.000;HRun=0;HaplotypeScore=10.7303;MQ=39.60;MQ0=0;MQRankSum=1.658;QD=30.00;ReadPosRankSum=0.866	GT:AD:DP:GQ:PL	1/1:3,141:144:99:4318,382,0
17	41246695	rs80357719	GC	G	75.48	PASS	AC=1;AF=0.50;AN=2;BaseQRankSum=-2.293;DB;DP=168;FS=3.233;HRun=1;HaplotypeScore=2010.8214;MQ=37.38;MQ0=0;MQRankSum=-1.684;QD=0.45;ReadPosRankSum=-6.402	GT:AD:DP:GQ:PL	0/1:159,9:157:99:115,0,5127
17	41246697	.	T	TGTAATGA	15946.55	PASS	AC=2;AF=1.00;AN=2;DP=174;FS=0.000;HRun=0;HaplotypeScore=1110.4895;MQ=37.62;MQ0=0;QD=91.65	GT:AD:DP:GQ:PL	1/1:43,124:164:99:15947,439,0
17	41246705	.	G	GTAAT	5407.78	PASS	AC=1;AF=0.50;AN=2;BaseQRankSum=4.378;DP=174;FS=0.000;HRun=0;HaplotypeScore=1867.6341;MQ=37.55;MQ0=0;MQRankSum=-2.748;QD=31.08;ReadPosRankSum=5.244	GT:AD:DP:GQ:PL	0/1:166,2:164:99:5408,0,261
17	41246721	rs80357436	G	C	4824.44	PASS	AC=2;AF=1.00;AN=2;DB;DP=159;Dels=0.00;FS=0.000;HRun=0;HaplotypeScore=4.4844;MQ=38.12;MQ0=0;QD=30.34	GT:AD:DP:GQ:PL	1/1:2,157:159:99:4823,445,0
17	41246849	rs80357747	TAC	T	5923.30	PASS	AC=2;AF=1.00;AN=2;DB;DP=135;FS=0.000;HRun=0;HaplotypeScore=534.8142;MQ=39.98;MQ0=0;QD=43.88	GT:AD:DP:GQ:PL	1/1:2,132:131:99:5923,388,0
17	41249283	rs80357090	C	T	4998.59	PASS	AC=2;AF=1.00;AN=2;BaseQRankSum=1.689;DB;DP=163;Dels=0.01;FS=0.000;HRun=0;HaplotypeScore=9.8883;MQ=39.77;MQ0=0;MQRankSum=-1.280;QD=30.67;ReadPosRankSum=1.711	GT:AD:DP:GQ:PL	1/1:2,160:162:99:4997,448,0
17	41249318	rs80358164	C	T	4669.27	PASS	AC=2;AF=1.00;AN=2;DB;DP=160;Dels=0.02;FS=0.000;HRun=3;HaplotypeScore=14.7972;MQ=38.61;MQ0=0;QD=29.18	GT:AD:DP:GQ:PL	1/1:2,155:157:99:4668,427,0
17	41252697	rs10445302	T	A	58.21	PASS	AC=2;AF=1.00;AN=2;DB;DP=115;Dels=0.03;FS=0.000;HRun=2;HaplotypeScore=4.1555;MQ=8.43;MQ0=0;QD=0.51	GT:AD:DP:GQ:PL	1/1:0,110:112:11.95:91,12,0
17	41256087	.	G	A	23.28	LowQual	AC=1;AF=0.50;AN=2;BaseQRankSum=6.788;DP=129;Dels=0.01;HRun=12;HaplotypeScore=13.0677;MQ=16.82;MQ0=0;MQRankSum=-3.116;QD=0.18;ReadPosRankSum=1.895	GT:AD:DP:GQ:PL	0/1:59,68:128:53.26:53,0,608
17	41256098	rs45489593	G	A	164.24	PASS	AC=1;AF=0.50;AN=2;BaseQRankSum=3.820;DB;DP=127;Dels=0.02;FS=8.822;HRun=10;HaplotypeScore=27.7215;MQ=17.44;MQ0=0;MQRankSum=0.224;QD=1.29;ReadPosRankSum=-2.289	GT:AD:DP:GQ:PL	0/1:98,27:125:99:194,0,349
17	41277103	rs55680227	A	C	1679.67	PASS	AC=2;AF=1.00;AN=2;DB;DP=127;Dels=0.01;FS=0.000;HRun=1;HaplotypeScore=16.2725;MQ=19.37;MQ0=0;QD=13.23	GT:AD:DP:GQ:PL	1/1:3,122:126:99:1713,192,0
17	47496234	.	G	T	5.06	LowQual	AC=1;AF=0.50;AN=2;DP=1;Dels=0.00;HRun=1;HaplotypeScore=0.0000;MQ=34.00;MQ0=0;QD=5.06	GT:AD:DP:GQ:PL	0/1:0,1:1:1.76:33,3,0
17	47496238	.	T	C	5.72	LowQual	AC=1;AF=0.50;AN=2;DP=1;Dels=0.00;HRun=0;HaplotypeScore=0.0000;MQ=34.00;MQ0=0;QD=5.72	GT:AD:DP:GQ:PL	0/1:0,1:1:1.76:34,3,0
17	47496239	.	G	A	5.72	LowQual	AC=1;AF=0.50;AN=2;DP=1;Dels=0.00;HRun=0;HaplotypeScore=0.0000;MQ=34.00;MQ0=0;QD=5.72	GT:AD:DP:GQ:PL	0/1:0,1:1:1.76:34,3,0
17	47496251	.	T	C	5.06	LowQual	AC=1;AF=0.50;AN=2;DP=1;Dels=0.00;HRun=0;HaplotypeScore=0.0000;MQ=34.00;MQ0=0;QD=5.06	GT:AD:DP:GQ:PL	0/1:0,1:1:1.76:33,3,0
17	47496282	.	C	A	6.39	LowQual	AC=1;AF=0.50;AN=2;DP=1;Dels=0.00;HRun=1;HaplotypeScore=0.0000;MQ=34.00;MQ0=0;QD=6.39	GT:AD:DP:GQ:PL	0/1:0,1:1:1.76:35,3,0
17	47496317	.	T	A	5.06	LowQual	AC=1;AF=0.50;AN=2;DP=1;Dels=0.00;HRun=0;HaplotypeScore=0.0000;MQ=34.00;MQ0=0;QD=5.06	GT:AD:DP:GQ:PL	0/1:0,1:1:1.76:33,3,0
17	76352196	.	G	C	5.06	LowQual	AC=1;AF=0.50;AN=2;DP=1;Dels=0.00;HRun=1;HaplotypeScore=0.0000;MQ=34.00;MQ0=0;QD=5.06	GT:AD:DP:GQ:PL	0/1:0,1:1:1.76:33,3,0
