# Supplementary material for: Considerations for clinical read alignment and mutational profiling using next-generation sequencing
Source: F1000Res. 2012 Sep 20;1:2. Originally published 2012 Jul 16. [Version 2] doi: 10.12688/f1000research.1-2.v2 (PMC3945748; doi:10.12688/f1000research.1-2.v2)
Supplement: Aligner-specific VCF files containing the mutations called for each set of reads in single and paired-end modes — VCF files describing the mutations detected in the sixty-seven groups of BRCA1 reads when testing each alignment program in paired-end and single-end mode. [file f1000research-1-402-s0002.tgz › Bfast_Paired_End_Calls.29.vcf]

##fileformat=VCFv4.1
##FILTER=<ID=LowQual,Description="Low quality">
##FORMAT=<ID=AD,Number=.,Type=Integer,Description="Allelic depths for the ref and alt alleles in the order listed">
##FORMAT=<ID=DP,Number=1,Type=Integer,Description="Read Depth (only filtered reads used for calling)">
##FORMAT=<ID=GQ,Number=1,Type=Float,Description="Genotype Quality">
##FORMAT=<ID=GT,Number=1,Type=String,Description="Genotype">
##FORMAT=<ID=PL,Number=G,Type=Integer,Description="Normalized, Phred-scaled likelihoods for genotypes as defined in the VCF specification">
##INFO=<ID=AC,Number=A,Type=Integer,Description="Allele count in genotypes, for each ALT allele, in the same order as listed">
##INFO=<ID=AF,Number=A,Type=Float,Description="Allele Frequency, for each ALT allele, in the same order as listed">
##INFO=<ID=AN,Number=1,Type=Integer,Description="Total number of alleles in called genotypes">
##INFO=<ID=BaseQRankSum,Number=1,Type=Float,Description="Z-score from Wilcoxon rank sum test of Alt Vs. Ref base qualities">
##INFO=<ID=DB,Number=0,Type=Flag,Description="dbSNP Membership">
##INFO=<ID=DP,Number=1,Type=Integer,Description="Filtered Depth">
##INFO=<ID=DS,Number=0,Type=Flag,Description="Were any of the samples downsampled?">
##INFO=<ID=Dels,Number=1,Type=Float,Description="Fraction of Reads Containing Spanning Deletions">
##INFO=<ID=FS,Number=1,Type=Float,Description="Phred-scaled p-value using Fisher's exact test to detect strand bias">
##INFO=<ID=HRun,Number=1,Type=Integer,Description="Largest Contiguous Homopolymer Run of Variant Allele In Either Direction">
##INFO=<ID=HaplotypeScore,Number=1,Type=Float,Description="Consistency of the site with at most two segregating haplotypes">
##INFO=<ID=InbreedingCoeff,Number=1,Type=Float,Description="Inbreeding coefficient as estimated from the genotype likelihoods per-sample when compared against the Hardy-Weinberg expectation">
##INFO=<ID=MQ,Number=1,Type=Float,Description="RMS Mapping Quality">
##INFO=<ID=MQ0,Number=1,Type=Integer,Description="Total Mapping Quality Zero Reads">
##INFO=<ID=MQRankSum,Number=1,Type=Float,Description="Z-score From Wilcoxon rank sum test of Alt vs. Ref read mapping qualities">
##INFO=<ID=QD,Number=1,Type=Float,Description="Variant Confidence/Quality by Depth">
##INFO=<ID=ReadPosRankSum,Number=1,Type=Float,Description="Z-score from Wilcoxon rank sum test of Alt vs. Ref read position bias">
##UnifiedGenotyper="analysis_type=UnifiedGenotyper input_file=[../Bfast_Default/brca1_29.recalib.bam] sample_metadata=[] read_buffer_size=null phone_home=STANDARD read_filter=[BadCigar] intervals=null excludeIntervals=null reference_sequence=ref_chr17.hg19.fa rodBind=[] rodToIntervalTrackName=null BTI_merge_rule=UNION nonDeterministicRandomSeed=false downsampling_type=null downsample_to_fraction=null downsample_to_coverage=null baq=OFF baqGapOpenPenalty=40.0 performanceLog=null useOriginalQualities=false defaultBaseQualities=-1 validation_strictness=SILENT unsafe=null num_threads=4 interval_merging=ALL read_group_black_list=null processingTracker=null restartProcessingTracker=false processingTrackerStatusFile=null processingTrackerID=-1 allow_intervals_with_unindexed_bam=false disable_experimental_low_memory_sharding=false logging_level=ERROR log_to_file=null help=false genotype_likelihoods_model=BOTH p_nonref_model=EXACT heterozygosity=0.0010 pcr_error_rate=1.0E-4 genotyping_mode=DISCOVERY output_mode=EMIT_VARIANTS_ONLY standard_min_confidence_threshold_for_calling=30.0 standard_min_confidence_threshold_for_emitting=4.0 computeSLOD=false alleles=(RodBinding name= source=UNBOUND) assume_single_sample_reads=null abort_at_too_much_coverage=-1 min_base_quality_score=17 min_mapping_quality_score=20 max_deletion_fraction=0.05 min_indel_count_for_genotyping=5 indel_heterozygosity=1.25E-4 indelGapContinuationPenalty=10.0 indelGapOpenPenalty=45.0 indelHaplotypeSize=80 doContextDependentGapPenalties=true getGapPenaltiesFromData=false indel_recal_file=indel.recal_data.csv indelDebug=false dovit=false GSA_PRODUCTION_ONLY=false exactCalculation=LINEAR_EXPERIMENTAL ignoreSNPAlleles=false output_all_callable_bases=false genotype=false dbsnp=(RodBinding name=dbsnp source=dbsnp_132.hg19.vcf) out=org.broadinstitute.sting.gatk.io.stubs.VCFWriterStub NO_HEADER=org.broadinstitute.sting.gatk.io.stubs.VCFWriterStub sites_only=org.broadinstitute.sting.gatk.io.stubs.VCFWriterStub debug_file=null metrics_file=null annotation=[]"
##contig=<ID=17,length=81195210,assembly=hg19>
##reference=file:///CL_diags/ngs/OmixonPaper/brca1-test-suite/ref_chr17.hg19.fa
#CHROM	POS	ID	REF	ALT	QUAL	FILTER	INFO	FORMAT	DePristo
17	15365659	.	G	A	5.06	LowQual	AC=1;AF=0.50;AN=2;DP=1;Dels=0.00;HRun=0;HaplotypeScore=0.0000;MQ=34.00;MQ0=0;QD=5.06	GT:AD:DP:GQ:PL	0/1:0,1:1:1.76:33,3,0
17	19855092	.	T	C	5.06	LowQual	AC=1;AF=0.50;AN=2;DP=1;Dels=0.00;HRun=1;HaplotypeScore=0.0000;MQ=45.00;MQ0=0;QD=5.06	GT:AD:DP:GQ:PL	0/1:0,1:1:1.76:33,3,0
17	19855113	.	G	T	5.72	LowQual	AC=1;AF=0.50;AN=2;DP=1;Dels=0.00;HRun=2;HaplotypeScore=0.0000;MQ=45.00;MQ0=0;QD=5.72	GT:AD:DP:GQ:PL	0/1:0,1:1:1.76:34,3,0
17	19855119	.	A	T	5.72	LowQual	AC=1;AF=0.50;AN=2;DP=1;Dels=0.00;HRun=1;HaplotypeScore=0.0000;MQ=45.00;MQ0=0;QD=5.72	GT:AD:DP:GQ:PL	0/1:0,1:1:1.76:34,3,0
17	41196309	.	T	G	5.06	LowQual	AC=1;AF=0.50;AN=2;DP=1;Dels=0.00;HRun=2;HaplotypeScore=0.0000;MQ=43.00;MQ0=0;QD=5.06	GT:AD:DP:GQ:PL	0/1:0,1:1:1.76:33,3,0
17	41196309	.	T	TGGGGGGGGGGGGGGGGGGGGGGGGGGGGG	6824.44	PASS	AC=2;AF=1.00;AN=2;DP=42;FS=0.000;HRun=2;HaplotypeScore=590.9086;MQ=30.45;MQ0=0;QD=162.49	GT:AD:DP:GQ:PL	1/1:2,2:30:87.29:6824,87,0
17	41200109	rs4793190	T	C	2013.07	PASS	AC=2;AF=1.00;AN=2;DB;DP=159;Dels=0.01;FS=0.000;HRun=2;HaplotypeScore=17.7381;MQ=20.19;MQ0=0;QD=12.66	GT:AD:DP:GQ:PL	1/1:5,151:157:99:2046,210,0
17	41203065	rs80358148	C	G	2470.49	PASS	AC=2;AF=1.00;AN=2;DB;DP=145;Dels=0.00;FS=0.000;HRun=0;HaplotypeScore=1.3302;MQ=34.40;MQ0=0;QD=17.04	GT:AD:DP:GQ:PL	1/1:3,142:145:99:2503,235,0
17	41203090	rs80357818	G	GT	807.38	PASS	AC=2;AF=1.00;AN=2;BaseQRankSum=3.323;DB;DP=150;FS=5.155;HRun=2;HaplotypeScore=618.4161;MQ=33.14;MQ0=0;MQRankSum=-0.065;QD=5.38;ReadPosRankSum=2.984	GT:AD:DP:GQ:PL	1/1:127,19:76:86.85:849,87,0
17	41203092	.	T	G	406.43	PASS	AC=1;AF=0.50;AN=2;BaseQRankSum=-3.929;DP=153;Dels=0.00;FS=2.097;HRun=2;HaplotypeScore=81.2811;MQ=33.84;MQ0=0;MQRankSum=3.649;QD=2.66;ReadPosRankSum=-5.079	GT:AD:DP:GQ:PL	0/1:126,26:153:99:436,0,1507
17	41203092	.	T	TG	2853.22	PASS	AC=2;AF=1.00;AN=2;DP=152;FS=0.000;HRun=2;HaplotypeScore=450.2767;MQ=33.76;MQ0=0;QD=18.77	GT:AD:DP:GQ:PL	1/1:36,116:78:99:2895,208,0
17	41203115	rs80357463	A	C	2265.64	PASS	AC=2;AF=1.00;AN=2;DB;DP=147;Dels=0.01;FS=0.000;HRun=0;HaplotypeScore=3.9038;MQ=39.49;MQ0=0;QD=15.41	GT:AD:DP:GQ:PL	1/1:1,145:146:99:2299,208,0
17	41207462	rs62076408	C	A	2038.67	PASS	AC=2;AF=1.00;AN=2;DB;DP=144;Dels=0.02;FS=0.000;HRun=2;HaplotypeScore=8.8150;MQ=17.59;MQ0=0;QD=14.16	GT:AD:DP:GQ:PL	1/1:1,139:141:99:2072,243,0
17	41213506	rs79826053	C	A	2700.61	PASS	AC=2;AF=1.00;AN=2;DB;DP=133;Dels=0.01;FS=0.000;HRun=2;HaplotypeScore=3.4975;MQ=42.23;MQ0=0;QD=20.31	GT:AD:DP:GQ:PL	1/1:1,131:132:99:2734,241,0
17	41215899	rs45444999	C	T	3505.97	PASS	AC=2;AF=1.00;AN=2;DB;DP=131;Dels=0.01;FS=0.000;HRun=1;HaplotypeScore=7.3800;MQ=48.53;MQ0=0;QD=26.76	GT:AD:DP:GQ:PL	1/1:0,130:130:99:3505,310,0
17	41215950	rs80357710	TCA	T	2111.07	PASS	AC=2;AF=1.00;AN=2;DB;DP=116;FS=0.000;HRun=0;HaplotypeScore=398.5256;MQ=39.44;MQ0=0;QD=18.20	GT:AD:DP:GQ:PL	1/1:35,79:67:99:2153,163,0
17	41215957	rs80357125	C	A	520.21	PASS	AC=1;AF=0.50;AN=2;BaseQRankSum=4.985;DB;DP=111;Dels=0.02;FS=26.917;HRun=3;HaplotypeScore=89.9176;MQ=37.91;MQ0=0;MQRankSum=4.703;QD=4.69;ReadPosRankSum=-5.946	GT:AD:DP:GQ:PL	0/1:87,22:109:99:550,0,1002
17	41215957	rs80357760	CAA	C	333.56	PASS	AC=2;AF=1.00;AN=2;BaseQRankSum=3.393;DB;DP=111;FS=1.639;HRun=3;HaplotypeScore=501.8965;MQ=37.91;MQ0=0;MQRankSum=0.221;QD=3.01;ReadPosRankSum=3.731	GT:AD:DP:GQ:PL	1/1:94,17:61:7.21:374,7,0
17	41219679	rs80358343	TGTG	T	2357.45	PASS	AC=2;AF=1.00;AN=2;BaseQRankSum=-1.732;DB;DP=140;FS=6.284;HRun=0;HaplotypeScore=298.1891;MQ=26.66;MQ0=0;MQRankSum=0.781;QD=16.84;ReadPosRankSum=0.102	GT:AD:DP:GQ:PL	1/1:29,110:56:99:2399,135,0
17	41219683	.	G	T	263.68	PASS	AC=1;AF=0.50;AN=2;BaseQRankSum=2.110;DP=135;Dels=0.00;FS=0.000;HRun=1;HaplotypeScore=135.8871;MQ=25.51;MQ0=0;MQRankSum=3.491;QD=1.95;ReadPosRankSum=-5.792	GT:AD:DP:GQ:PL	0/1:112,22:135:99:294,0,1046
17	41219683	.	GTGT	G	950.34	PASS	AC=2;AF=1.00;AN=2;BaseQRankSum=-1.732;DP=136;FS=6.021;HRun=0;HaplotypeScore=413.3454;MQ=25.43;MQ0=0;MQRankSum=0.794;QD=6.99;ReadPosRankSum=-0.144	GT:AD:DP:GQ:PL	1/1:120,16:51:95.87:992,96,0
17	41220272	rs8176230	C	T	1089.15	PASS	AC=2;AF=1.00;AN=2;BaseQRankSum=1.707;DB;DP=140;Dels=0.01;FS=0.000;HRun=0;HaplotypeScore=6.2415;MQ=16.78;MQ0=0;MQRankSum=1.431;QD=7.78;ReadPosRankSum=1.632	GT:AD:DP:GQ:PL	1/1:2,137:139:99:1122,111,0
17	41226734	rs8176211	ATGGGG	A	1173.04	PASS	AC=1;AF=0.50;AN=2;BaseQRankSum=4.166;DB;DP=125;FS=3.820;HRun=0;HaplotypeScore=496.3999;MQ=24.81;MQ0=0;MQRankSum=-0.196;QD=9.38;ReadPosRankSum=3.719	GT:AD:DP:GQ:PL	0/1:112,13:52:32.50:1212,0,33
17	41226736	rs34250703	GGGGTT	G	2582.70	PASS	AC=2;AF=1.00;AN=2;DB;DP=123;FS=0.000;HRun=0;HaplotypeScore=358.2521;MQ=24.58;MQ0=0;QD=21.00	GT:AD:DP:GQ:PL	1/1:24,99:50:99:2625,132,0
17	41232344	rs6416927	G	C	1911.87	PASS	AC=2;AF=1.00;AN=2;BaseQRankSum=1.676;DB;DP=125;Dels=0.00;FS=0.000;HRun=0;HaplotypeScore=6.5839;MQ=31.37;MQ0=0;MQRankSum=0.643;QD=15.29;ReadPosRankSum=1.173	GT:AD:DP:GQ:PL	1/1:1,123:125:99:1945,192,0
17	41244138	rs80357297	A	G	3834.18	PASS	AC=2;AF=1.00;AN=2;DB;DP=148;Dels=0.01;FS=0.000;HRun=0;HaplotypeScore=15.2379;MQ=41.00;MQ0=0;QD=25.91	GT:AD:DP:GQ:PL	1/1:2,145:147:99:3831,393,0
17	41244190	rs80357827	CA	C	6200.71	PASS	AC=2;AF=1.00;AN=2;BaseQRankSum=-1.709;DB;DP=159;FS=3.430;HRun=2;HaplotypeScore=797.7782;MQ=42.02;MQ0=0;MQRankSum=-1.231;QD=39.00;ReadPosRankSum=1.709	GT:AD:DP:GQ:PL	1/1:6,153:154:99:6201,447,0
17	41244252	rs80357201	G	A	5123.10	PASS	AC=2;AF=1.00;AN=2;DB;DP=164;Dels=0.02;FS=0.000;HRun=1;HaplotypeScore=4.4038;MQ=41.70;MQ0=0;QD=31.24	GT:AD:DP:GQ:PL	1/1:0,160:161:99:5122,448,0
17	41244613	rs80357741	GA	G	5229.42	PASS	AC=2;AF=1.00;AN=2;DB;DP=133;FS=0.000;HRun=1;HaplotypeScore=676.5468;MQ=41.13;MQ0=0;QD=39.32	GT:AD:DP:GQ:PL	1/1:2,130:129:99:5229,382,0
17	41244627	rs80356872	A	G	3667.59	PASS	AC=2;AF=1.00;AN=2;DB;DP=124;Dels=0.01;FS=0.000;HRun=0;HaplotypeScore=9.2197;MQ=41.41;MQ0=0;QD=29.58	GT:AD:DP:GQ:PL	1/1:4,119:123:99:3667,337,0
17	41246038	rs80357445	G	A	4411.17	PASS	AC=2;AF=1.00;AN=2;DB;DP=135;Dels=0.00;FS=0.000;HRun=0;HaplotypeScore=8.4813;MQ=42.35;MQ0=0;QD=32.68	GT:AD:DP:GQ:PL	1/1:1,134:135:99:4410,397,0
17	41246420	rs80357821	AT	A	3714.55	PASS	AC=2;AF=1.00;AN=2;DB;DP=115;FS=0.000;HRun=3;HaplotypeScore=345.7389;MQ=41.81;MQ0=0;QD=32.30	GT:AD:DP:GQ:PL	1/1:10,104:108:99:3715,304,0
17	41251809	rs80357758	GA	G	6067.38	PASS	AC=2;AF=1.00;AN=2;DB;DP=159;FS=0.000;HRun=1;HaplotypeScore=493.5027;MQ=41.14;MQ0=0;QD=38.16	GT:AD:DP:GQ:PL	1/1:4,155:148:99:6067,442,0
17	41256266	rs28897673	T	C	2903.12	PASS	AC=2;AF=1.00;AN=2;DB;DP=114;Dels=0.01;FS=0.000;HRun=0;HaplotypeScore=10.4795;MQ=41.84;MQ0=0;QD=25.47	GT:AD:DP:GQ:PL	1/1:2,111:113:99:2936,277,0
17	41256904	rs80359879	CTGAAAAGCACAAA	C	12342.11	PASS	AC=2;AF=1.00;AN=2;DB;DP=113;FS=0.000;HRun=0;HaplotypeScore=1469.7649;MQ=48.90;MQ0=0;QD=109.22	GT:AD:DP:GQ:PL	1/1:18,95:112:99:12342,322,0
17	41256907	.	A	ATTTT	501.21	PASS	AC=1;AF=0.50;AN=2;BaseQRankSum=-6.625;DP=109;FS=3.538;HRun=0;HaplotypeScore=2004.2668;MQ=48.30;MQ0=0;MQRankSum=0.212;QD=4.60;ReadPosRankSum=-6.242	GT:AD:DP:GQ:PL	0/1:98,1:108:99:540,0,1930
17	41258471	rs80358026	A	G	4441.05	PASS	AC=2;AF=1.00;AN=2;DB;DP=146;Dels=0.00;FS=0.000;HRun=0;HaplotypeScore=6.2271;MQ=44.95;MQ0=0;QD=30.42	GT:AD:DP:GQ:PL	1/1:4,140:146:99:4413,400,0
17	41260789	rs71361503	T	TG	336.07	PASS	AC=2;AF=1.00;AN=2;DB;DP=147;FS=0.000;HRun=3;HaplotypeScore=20.7142;MQ=11.67;MQ0=0;QD=2.29	GT:AD:DP:GQ:PL	1/1:69,77:9:27.09:378,27,0
17	41261343	rs117190188	G	T	3567.72	PASS	AC=2;AF=1.00;AN=2;DB;DP=125;Dels=0.02;FS=0.000;HRun=2;HaplotypeScore=13.7107;MQ=37.20;MQ0=0;QD=28.54	GT:AD:DP:GQ:PL	1/1:5,118:123:99:3567,316,0
17	41261563	rs8065872	A	T	4054.89	PASS	AC=2;AF=1.00;AN=2;DB;DP=132;Dels=0.00;FS=0.000;HRun=0;HaplotypeScore=9.4402;MQ=41.77;MQ0=0;QD=30.72	GT:AD:DP:GQ:PL	1/1:1,129:132:99:4027,358,0
17	41266352	rs79415432	G	A	4444.54	PASS	AC=2;AF=1.00;AN=2;BaseQRankSum=1.710;DB;DP=158;Dels=0.01;FS=0.000;HRun=3;HaplotypeScore=13.1713;MQ=41.52;MQ0=0;MQRankSum=-0.270;QD=28.13;ReadPosRankSum=-0.022	GT:AD:DP:GQ:PL	1/1:4,153:157:99:4443,415,0
17	41277822	rs77018036	G	T	3574.89	PASS	AC=2;AF=1.00;AN=2;DB;DP=155;Dels=0.00;FS=0.000;HRun=0;HaplotypeScore=13.7130;MQ=27.65;MQ0=0;QD=23.06	GT:AD:DP:GQ:PL	1/1:1,154:155:99:3572,369,0
17	41278725	rs799907	C	G	1710.47	PASS	AC=2;AF=1.00;AN=2;DB;DP=131;Dels=0.02;FS=0.000;HRun=2;HaplotypeScore=6.2332;MQ=19.26;MQ0=0;QD=13.06	GT:AD:DP:GQ:PL	1/1:2,124:128:99:1743,180,0
