# Supplementary material for: Considerations for clinical read alignment and mutational profiling using next-generation sequencing
Source: F1000Res. 2012 Sep 20;1:2. Originally published 2012 Jul 16. [Version 2] doi: 10.12688/f1000research.1-2.v2 (PMC3945748; doi:10.12688/f1000research.1-2.v2)
Supplement: Aligner-specific VCF files containing the mutations called for each set of reads in single and paired-end modes — VCF files describing the mutations detected in the sixty-seven groups of BRCA1 reads when testing each alignment program in paired-end and single-end mode. [file f1000research-1-402-s0002.tgz › Bfast_Paired_End_Calls.30.vcf]

##fileformat=VCFv4.1
##FILTER=<ID=LowQual,Description="Low quality">
##FORMAT=<ID=AD,Number=.,Type=Integer,Description="Allelic depths for the ref and alt alleles in the order listed">
##FORMAT=<ID=DP,Number=1,Type=Integer,Description="Read Depth (only filtered reads used for calling)">
##FORMAT=<ID=GQ,Number=1,Type=Float,Description="Genotype Quality">
##FORMAT=<ID=GT,Number=1,Type=String,Description="Genotype">
##FORMAT=<ID=PL,Number=G,Type=Integer,Description="Normalized, Phred-scaled likelihoods for genotypes as defined in the VCF specification">
##INFO=<ID=AC,Number=A,Type=Integer,Description="Allele count in genotypes, for each ALT allele, in the same order as listed">
##INFO=<ID=AF,Number=A,Type=Float,Description="Allele Frequency, for each ALT allele, in the same order as listed">
##INFO=<ID=AN,Number=1,Type=Integer,Description="Total number of alleles in called genotypes">
##INFO=<ID=BaseQRankSum,Number=1,Type=Float,Description="Z-score from Wilcoxon rank sum test of Alt Vs. Ref base qualities">
##INFO=<ID=DB,Number=0,Type=Flag,Description="dbSNP Membership">
##INFO=<ID=DP,Number=1,Type=Integer,Description="Filtered Depth">
##INFO=<ID=DS,Number=0,Type=Flag,Description="Were any of the samples downsampled?">
##INFO=<ID=Dels,Number=1,Type=Float,Description="Fraction of Reads Containing Spanning Deletions">
##INFO=<ID=FS,Number=1,Type=Float,Description="Phred-scaled p-value using Fisher's exact test to detect strand bias">
##INFO=<ID=HRun,Number=1,Type=Integer,Description="Largest Contiguous Homopolymer Run of Variant Allele In Either Direction">
##INFO=<ID=HaplotypeScore,Number=1,Type=Float,Description="Consistency of the site with at most two segregating haplotypes">
##INFO=<ID=InbreedingCoeff,Number=1,Type=Float,Description="Inbreeding coefficient as estimated from the genotype likelihoods per-sample when compared against the Hardy-Weinberg expectation">
##INFO=<ID=MQ,Number=1,Type=Float,Description="RMS Mapping Quality">
##INFO=<ID=MQ0,Number=1,Type=Integer,Description="Total Mapping Quality Zero Reads">
##INFO=<ID=MQRankSum,Number=1,Type=Float,Description="Z-score From Wilcoxon rank sum test of Alt vs. Ref read mapping qualities">
##INFO=<ID=QD,Number=1,Type=Float,Description="Variant Confidence/Quality by Depth">
##INFO=<ID=ReadPosRankSum,Number=1,Type=Float,Description="Z-score from Wilcoxon rank sum test of Alt vs. Ref read position bias">
##UnifiedGenotyper="analysis_type=UnifiedGenotyper input_file=[../Bfast_Default/brca1_30.recalib.bam] sample_metadata=[] read_buffer_size=null phone_home=STANDARD read_filter=[BadCigar] intervals=null excludeIntervals=null reference_sequence=ref_chr17.hg19.fa rodBind=[] rodToIntervalTrackName=null BTI_merge_rule=UNION nonDeterministicRandomSeed=false downsampling_type=null downsample_to_fraction=null downsample_to_coverage=null baq=OFF baqGapOpenPenalty=40.0 performanceLog=null useOriginalQualities=false defaultBaseQualities=-1 validation_strictness=SILENT unsafe=null num_threads=4 interval_merging=ALL read_group_black_list=null processingTracker=null restartProcessingTracker=false processingTrackerStatusFile=null processingTrackerID=-1 allow_intervals_with_unindexed_bam=false disable_experimental_low_memory_sharding=false logging_level=ERROR log_to_file=null help=false genotype_likelihoods_model=BOTH p_nonref_model=EXACT heterozygosity=0.0010 pcr_error_rate=1.0E-4 genotyping_mode=DISCOVERY output_mode=EMIT_VARIANTS_ONLY standard_min_confidence_threshold_for_calling=30.0 standard_min_confidence_threshold_for_emitting=4.0 computeSLOD=false alleles=(RodBinding name= source=UNBOUND) assume_single_sample_reads=null abort_at_too_much_coverage=-1 min_base_quality_score=17 min_mapping_quality_score=20 max_deletion_fraction=0.05 min_indel_count_for_genotyping=5 indel_heterozygosity=1.25E-4 indelGapContinuationPenalty=10.0 indelGapOpenPenalty=45.0 indelHaplotypeSize=80 doContextDependentGapPenalties=true getGapPenaltiesFromData=false indel_recal_file=indel.recal_data.csv indelDebug=false dovit=false GSA_PRODUCTION_ONLY=false exactCalculation=LINEAR_EXPERIMENTAL ignoreSNPAlleles=false output_all_callable_bases=false genotype=false dbsnp=(RodBinding name=dbsnp source=dbsnp_132.hg19.vcf) out=org.broadinstitute.sting.gatk.io.stubs.VCFWriterStub NO_HEADER=org.broadinstitute.sting.gatk.io.stubs.VCFWriterStub sites_only=org.broadinstitute.sting.gatk.io.stubs.VCFWriterStub debug_file=null metrics_file=null annotation=[]"
##contig=<ID=17,length=81195210,assembly=hg19>
##reference=file:///CL_diags/ngs/OmixonPaper/brca1-test-suite/ref_chr17.hg19.fa
#CHROM	POS	ID	REF	ALT	QUAL	FILTER	INFO	FORMAT	DePristo
17	19588974	.	G	T	6.39	LowQual	AC=1;AF=0.50;AN=2;DP=2;Dels=0.00;HRun=0;HaplotypeScore=0.0000;MQ=43.89;MQ0=0;QD=3.20	GT:AD:DP:GQ:PL	0/1:0,2:2:1.76:35,3,0
17	19589026	.	G	T	6.39	LowQual	AC=1;AF=0.50;AN=2;DP=1;Dels=0.00;HRun=1;HaplotypeScore=0.0000;MQ=62.00;MQ0=0;QD=6.39	GT:AD:DP:GQ:PL	0/1:0,1:1:1.76:35,3,0
17	41196309	.	T	TGGGGGGGGGGGGGGGGGGGGGGGGGGGGG	6822.84	PASS	AC=2;AF=1.00;AN=2;DP=42;FS=0.000;HRun=2;HaplotypeScore=590.9049;MQ=30.31;MQ0=0;QD=162.45	GT:AD:DP:GQ:PL	1/1:2,2:30:87.29:6823,87,0
17	41196582	rs111791349	C	T	3930.76	PASS	AC=2;AF=1.00;AN=2;BaseQRankSum=1.753;DB;DP=134;Dels=0.01;FS=3.040;HRun=1;HaplotypeScore=22.3473;MQ=40.61;MQ0=0;MQRankSum=0.261;QD=29.33;ReadPosRankSum=2.411	GT:AD:DP:GQ:PL	1/1:6,125:133:99:3865,287,0
17	41201436	rs76318199	C	T	4272.62	PASS	AC=2;AF=1.00;AN=2;DB;DP=140;Dels=0.03;FS=0.000;HRun=2;HaplotypeScore=20.9638;MQ=41.94;MQ0=0;QD=30.52	GT:AD:DP:GQ:PL	1/1:3,133:136:99:4272,379,0
17	41209067	.	AC	A	381.11	PASS	AC=1;AF=0.50;AN=2;BaseQRankSum=3.501;DP=127;FS=3.258;HRun=2;HaplotypeScore=587.8781;MQ=40.94;MQ0=0;MQRankSum=-3.373;QD=3.00;ReadPosRankSum=3.846	GT:AD:DP:GQ:PL	0/1:102,25:75:28.06:420,0,28
17	41209069	rs80357732	CT	C	2378.20	PASS	AC=2;AF=1.00;AN=2;BaseQRankSum=-1.577;DB;DP=129;FS=0.000;HRun=3;HaplotypeScore=422.3798;MQ=39.48;MQ0=0;MQRankSum=-1.474;QD=18.44;ReadPosRankSum=1.681	GT:AD:DP:GQ:PL	1/1:40,89:74:99:2420,195,0
17	41209094	rs80357442	C	G	1787.86	PASS	AC=2;AF=1.00;AN=2;DB;DP=118;Dels=0.00;FS=0.000;HRun=1;HaplotypeScore=4.7933;MQ=34.27;MQ0=0;QD=15.15	GT:AD:DP:GQ:PL	1/1:3,115:118:99:1821,171,0
17	41209130	rs80357227	T	C	2433.52	PASS	AC=2;AF=1.00;AN=2;DB;DP=123;Dels=0.00;FS=0.000;HRun=1;HaplotypeScore=3.3971;MQ=40.46;MQ0=0;QD=19.78	GT:AD:DP:GQ:PL	1/1:1,122:123:99:2467,232,0
17	41213748	rs8176267	T	C	100.13	PASS	AC=2;AF=1.00;AN=2;DB;DP=161;Dels=0.01;FS=0.000;HRun=0;HaplotypeScore=14.3643;MQ=11.83;MQ0=0;QD=0.62	GT:AD:DP:GQ:PL	1/1:3,156:159:17.90:133,18,0
17	41215805	rs8176259	CA	C	1918.65	PASS	AC=2;AF=1.00;AN=2;DB;DP=105;FS=0.000;HRun=5;HaplotypeScore=236.8226;MQ=36.59;MQ0=0;QD=18.27	GT:AD:DP:GQ:PL	1/1:28,77:66:99:1961,177,0
17	41215810	.	A	C	392.35	PASS	AC=1;AF=0.50;AN=2;BaseQRankSum=-3.517;DP=106;Dels=0.00;FS=2.230;HRun=2;HaplotypeScore=25.7715;MQ=37.31;MQ0=0;MQRankSum=2.151;QD=3.70;ReadPosRankSum=-5.648	GT:AD:DP:GQ:PL	0/1:84,22:106:99:422,0,1168
17	41215810	.	AC	A	258.49	PASS	AC=2;AF=1.00;AN=2;BaseQRankSum=0.801;DP=108;FS=7.541;HRun=2;HaplotypeScore=438.8321;MQ=38.02;MQ0=0;MQRankSum=-0.931;QD=2.39;ReadPosRankSum=3.568	GT:AD:DP:GQ:PL	1/1:87,21:69:40.40:301,40,0
17	41217380	rs8176245	A	G	2410.96	PASS	AC=2;AF=1.00;AN=2;DB;DP=157;Dels=0.00;FS=0.000;HRun=0;HaplotypeScore=7.0771;MQ=28.83;MQ0=0;QD=15.36	GT:AD:DP:GQ:PL	1/1:3,153:157:99:2444,240,0
17	41218372	rs8176240	A	G	2411.13	PASS	AC=2;AF=1.00;AN=2;DB;DP=145;Dels=0.00;FS=0.000;HRun=0;HaplotypeScore=10.3322;MQ=31.42;MQ0=0;QD=16.63	GT:AD:DP:GQ:PL	1/1:1,143:145:99:2444,243,0
17	41219272	rs34267863	G	GT	343.28	PASS	AC=2;AF=1.00;AN=2;DB;DP=137;FS=0.000;HRun=18;HaplotypeScore=63.9995;MQ=20.23;MQ0=0;QD=2.51	GT:AD:DP:GQ:PL	1/1:36,101:26:53.57:385,54,0
17	41222942	rs80358023	C	G	4357.36	PASS	AC=2;AF=1.00;AN=2;BaseQRankSum=2.415;DB;DP=147;Dels=0.00;FS=0.000;HRun=0;HaplotypeScore=12.8869;MQ=43.32;MQ0=0;MQRankSum=0.234;QD=29.64;ReadPosRankSum=-0.199	GT:AD:DP:GQ:PL	1/1:6,141:147:99:4356,400,0
17	41226830	rs8176210	C	T	1587.37	PASS	AC=2;AF=1.00;AN=2;DB;DP=149;Dels=0.02;FS=0.000;HRun=1;HaplotypeScore=6.8182;MQ=19.37;MQ0=0;QD=10.65	GT:AD:DP:GQ:PL	1/1:1,142:146:99:1620,156,0
17	41230336	rs8176201	A	G	345.99	PASS	AC=2;AF=1.00;AN=2;DB;DP=134;Dels=0.04;FS=0.000;HRun=2;HaplotypeScore=15.1936;MQ=11.73;MQ0=0;QD=2.58	GT:AD:DP:GQ:PL	1/1:2,126:129:44.93:379,45,0
17	41243686	rs80357889	CCTCA	C	4620.49	PASS	AC=2;AF=1.00;AN=2;DB;DP=134;FS=0.000;HRun=0;HaplotypeScore=491.0457;MQ=33.31;MQ0=0;QD=34.48	GT:AD:DP:GQ:PL	1/1:40,94:86:99:4620,247,0
17	41243689	.	CACTA	C	2254.25	PASS	AC=2;AF=1.00;AN=2;DP=132;FS=0.000;HRun=0;HaplotypeScore=722.7808;MQ=33.14;MQ0=0;QD=17.08	GT:AD:DP:GQ:PL	1/1:105,24:84:99:2296,237,0
17	41243893	rs80356921	C	T	4591.36	PASS	AC=2;AF=1.00;AN=2;DB;DP=157;Dels=0.00;FS=0.000;HRun=1;HaplotypeScore=11.3181;MQ=40.23;MQ0=0;QD=29.24	GT:AD:DP:GQ:PL	1/1:5,151:157:99:4590,409,0
17	41244290	.	T	TA	992.25	PASS	AC=2;AF=1.00;AN=2;BaseQRankSum=0.646;DP=148;FS=7.059;HRun=2;HaplotypeScore=434.4142;MQ=44.76;MQ0=0;MQRankSum=1.529;QD=6.70;ReadPosRankSum=2.752	GT:AD:DP:GQ:PL	1/1:126,20:84:99:1034,156,0
17	41244292	.	A	T	563.64	PASS	AC=1;AF=0.50;AN=2;BaseQRankSum=0.790;DP=149;Dels=0.00;FS=8.227;HRun=1;HaplotypeScore=83.5166;MQ=44.62;MQ0=0;MQRankSum=2.141;QD=3.78;ReadPosRankSum=-5.666	GT:AD:DP:GQ:PL	0/1:121,28:149:99:594,0,1714
17	41244292	rs80357625	A	AT	3414.78	PASS	AC=2;AF=1.00;AN=2;DB;DP=151;FS=0.000;HRun=1;HaplotypeScore=219.4931;MQ=44.85;MQ0=0;QD=22.61	GT:AD:DP:GQ:PL	1/1:39,111:86:99:3415,237,0
17	41244499	rs80357004	C	A	2435.88	PASS	AC=2;AF=1.00;AN=2;BaseQRankSum=2.311;DB;DP=129;Dels=0.02;FS=0.000;HRun=1;HaplotypeScore=12.4795;MQ=46.90;MQ0=0;MQRankSum=-1.041;QD=18.88;ReadPosRankSum=0.942	GT:AD:DP:GQ:PL	1/1:5,122:127:99:2469,226,0
17	41244524	.	CATTG	C	1540.59	PASS	AC=2;AF=1.00;AN=2;BaseQRankSum=2.301;DP=116;FS=1.930;HRun=0;HaplotypeScore=677.2436;MQ=45.41;MQ0=0;MQRankSum=1.996;QD=13.28;ReadPosRankSum=3.318	GT:AD:DP:GQ:PL	1/1:93,22:69:76.31:1583,76,0
17	41244526	rs80357749	TTGAA	T	3359.11	PASS	AC=2;AF=1.00;AN=2;DB;DP=113;FS=0.000;HRun=0;HaplotypeScore=491.0328;MQ=45.45;MQ0=0;QD=29.73	GT:AD:DP:GQ:PL	1/1:32,80:66:99:3359,178,0
17	41244802	rs80357540	TAG	T	5920.96	PASS	AC=2;AF=1.00;AN=2;BaseQRankSum=-1.124;DB;DP=140;FS=3.769;HRun=0;HaplotypeScore=526.0031;MQ=41.63;MQ0=0;MQRankSum=-1.018;QD=42.29;ReadPosRankSum=1.706	GT:AD:DP:GQ:PL	1/1:5,134:132:99:5921,382,0
17	41244936	rs799917	G	A	4623.40	PASS	AC=2;AF=1.00;AN=2;DB;DP=147;Dels=0.00;FS=0.000;HRun=0;HaplotypeScore=10.9255;MQ=40.95;MQ0=0;QD=31.45	GT:AD:DP:GQ:PL	1/1:4,141:147:99:4589,400,0
17	41245274	.	C	CA	2333.62	PASS	AC=2;AF=1.00;AN=2;DP=139;FS=0.000;HRun=4;HaplotypeScore=292.5723;MQ=29.01;MQ0=0;QD=16.79	GT:AD:DP:GQ:PL	1/1:37,102:66:99:2376,178,0
17	41245279	.	C	A	538.05	PASS	AC=1;AF=0.50;AN=2;BaseQRankSum=5.263;DP=138;Dels=0.01;FS=0.992;HRun=4;HaplotypeScore=62.2770;MQ=29.13;MQ0=0;MQRankSum=3.494;QD=3.90;ReadPosRankSum=-6.071	GT:AD:DP:GQ:PL	0/1:109,25:137:99:568,0,1067
17	41245279	.	C	CC	541.54	PASS	AC=2;AF=1.00;AN=2;BaseQRankSum=-1.562;DP=138;FS=2.118;HRun=2;HaplotypeScore=486.6473;MQ=28.87;MQ0=0;MQRankSum=3.023;QD=3.92;ReadPosRankSum=2.937	GT:AD:DP:GQ:PL	1/1:119,17:65:78.55:584,79,0
17	41245346	rs80357539	TTTCTC	T	3612.78	PASS	AC=2;AF=1.00;AN=2;BaseQRankSum=-1.619;DB;DP=141;FS=3.229;HRun=0;HaplotypeScore=514.1784;MQ=32.03;MQ0=0;MQRankSum=1.675;QD=25.62;ReadPosRankSum=1.675	GT:AD:DP:GQ:PL	1/1:30,111:71:99:3613,154,0
17	41245351	.	CTTCTT	C	1742.06	PASS	AC=2;AF=1.00;AN=2;BaseQRankSum=1.680;DP=138;FS=4.705;HRun=0;HaplotypeScore=673.7753;MQ=32.14;MQ0=0;MQRankSum=0.052;QD=12.62;ReadPosRankSum=3.619	GT:AD:DP:GQ:PL	1/1:124,12:69:87.28:1784,87,0
17	41245735	rs80357927	CT	C	4018.63	PASS	AC=2;AF=1.00;AN=2;DB;DP=123;FS=0.000;HRun=4;HaplotypeScore=340.8607;MQ=47.02;MQ0=0;QD=32.67	GT:AD:DP:GQ:PL	1/1:6,117:117:99:4019,337,0
17	41246696	rs80357989	CT	C	90.19	PASS	AC=1;AF=0.50;AN=2;BaseQRankSum=-3.914;DB;DP=164;FS=0.956;HRun=1;HaplotypeScore=1687.7346;MQ=38.71;MQ0=0;MQRankSum=-1.662;QD=0.55;ReadPosRankSum=-6.199	GT:AD:DP:GQ:PL	0/1:157,6:153:99:129,0,2998
17	41246697	.	T	TGTAATGA	15529.19	PASS	AC=2;AF=1.00;AN=2;DP=171;FS=0.000;HRun=0;HaplotypeScore=778.6465;MQ=38.92;MQ0=0;QD=90.81	GT:AD:DP:GQ:PL	1/1:41,123:160:99:15529,427,0
17	41246793	rs80357138	C	T	3942.88	PASS	AC=2;AF=1.00;AN=2;DB;DP=128;Dels=0.00;FS=0.000;HRun=0;HaplotypeScore=11.1130;MQ=41.52;MQ0=0;QD=30.80	GT:AD:DP:GQ:PL	1/1:3,125:128:99:3942,355,0
17	41249094	rs8176145	A	G	5110.65	PASS	AC=2;AF=1.00;AN=2;DB;DP=168;Dels=0.00;FS=0.000;HRun=0;HaplotypeScore=8.5596;MQ=41.95;MQ0=0;QD=30.42	GT:AD:DP:GQ:PL	1/1:1,167:168:99:5109,475,0
17	41252697	rs10445302	T	A	58.21	PASS	AC=2;AF=1.00;AN=2;DB;DP=114;Dels=0.02;FS=0.000;HRun=2;HaplotypeScore=3.4905;MQ=8.54;MQ0=0;QD=0.51	GT:AD:DP:GQ:PL	1/1:0,110:112:11.95:91,12,0
17	41254723	rs34765977	G	A	2020.21	PASS	AC=2;AF=1.00;AN=2;DB;DP=142;Dels=0.00;FS=0.000;HRun=0;HaplotypeScore=4.2179;MQ=22.20;MQ0=0;QD=14.23	GT:AD:DP:GQ:PL	1/1:0,141:142:99:2053,204,0
17	41255859	rs8176137	C	T	1785.69	PASS	AC=2;AF=1.00;AN=2;DB;DP=131;Dels=0.03;FS=0.000;HRun=1;HaplotypeScore=21.5170;MQ=24.84;MQ0=0;QD=13.63	GT:AD:DP:GQ:PL	1/1:0,127:127:99:1819,186,0
17	41256096	.	A	G	102.96	PASS	AC=1;AF=0.50;AN=2;BaseQRankSum=-5.184;DP=119;Dels=0.00;FS=0.000;HRun=0;HaplotypeScore=54.9952;MQ=16.24;MQ0=0;MQRankSum=2.600;QD=0.87;ReadPosRankSum=-5.179	GT:AD:DP:GQ:PL	0/1:82,37:119:99:133,0,464
17	41256098	rs45489593	G	A	191.23	PASS	AC=1;AF=0.50;AN=2;BaseQRankSum=5.596;DB;DP=119;Dels=0.02;FS=8.751;HRun=10;HaplotypeScore=57.5180;MQ=17.21;MQ0=0;MQRankSum=3.049;QD=1.61;ReadPosRankSum=-5.325	GT:AD:DP:GQ:PL	0/1:76,41:117:99:221,0,436
17	41256102	.	AG	A	445.32	PASS	AC=1;AF=0.50;AN=2;BaseQRankSum=-1.008;DP=128;FS=14.289;HRun=1;HaplotypeScore=135.0394;MQ=19.03;MQ0=0;MQRankSum=0.020;QD=3.48;ReadPosRankSum=0.415	GT:AD:DP:GQ:PL	0/1:103,24:31:99:484,0,188
17	41258473	rs80356913	C	T	4340.48	PASS	AC=2;AF=1.00;AN=2;DB;DP=139;Dels=0.01;FS=0.000;HRun=4;HaplotypeScore=10.8111;MQ=44.28;MQ0=0;QD=31.23	GT:AD:DP:GQ:PL	1/1:5,133:138:99:4340,376,0
17	41259100	rs66535723	G	GT	2443.67	PASS	AC=2;AF=1.00;AN=2;DB;DP=114;FS=0.000;HRun=20;HaplotypeScore=154.1513;MQ=26.89;MQ0=0;QD=21.44	GT:AD:DP:GQ:PL	1/1:7,107:55:99:2486,160,0
17	41267792	rs80357443	C	A	4677.83	PASS	AC=2;AF=1.00;AN=2;DB;DP=152;Dels=0.00;FS=0.000;HRun=0;HaplotypeScore=10.6798;MQ=42.17;MQ0=0;QD=30.78	GT:AD:DP:GQ:PL	1/1:1,151:152:99:4677,433,0
17	80411207	rs9896620	C	G	5.06	LowQual	AC=1;AF=0.50;AN=2;DB;DP=1;Dels=0.00;HRun=1;HaplotypeScore=0.0000;MQ=45.00;MQ0=0;QD=5.06	GT:AD:DP:GQ:PL	0/1:0,1:1:1.76:33,3,0
17	80411212	.	C	A	5.06	LowQual	AC=1;AF=0.50;AN=2;DP=1;Dels=0.00;HRun=0;HaplotypeScore=0.0000;MQ=45.00;MQ0=0;QD=5.06	GT:AD:DP:GQ:PL	0/1:0,1:1:1.76:33,3,0
17	80411215	.	T	A	5.06	LowQual	AC=1;AF=0.50;AN=2;DP=1;Dels=0.00;HRun=0;HaplotypeScore=0.0000;MQ=45.00;MQ0=0;QD=5.06	GT:AD:DP:GQ:PL	0/1:0,1:1:1.76:33,3,0
