# Supplementary material for: Considerations for clinical read alignment and mutational profiling using next-generation sequencing
Source: F1000Res. 2012 Sep 20;1:2. Originally published 2012 Jul 16. [Version 2] doi: 10.12688/f1000research.1-2.v2 (PMC3945748; doi:10.12688/f1000research.1-2.v2)
Supplement: Aligner-specific VCF files containing the mutations called for each set of reads in single and paired-end modes — VCF files describing the mutations detected in the sixty-seven groups of BRCA1 reads when testing each alignment program in paired-end and single-end mode. [file f1000research-1-402-s0002.tgz › Bfast_Paired_End_Calls.31.vcf]

##fileformat=VCFv4.1
##FILTER=<ID=LowQual,Description="Low quality">
##FORMAT=<ID=AD,Number=.,Type=Integer,Description="Allelic depths for the ref and alt alleles in the order listed">
##FORMAT=<ID=DP,Number=1,Type=Integer,Description="Read Depth (only filtered reads used for calling)">
##FORMAT=<ID=GQ,Number=1,Type=Float,Description="Genotype Quality">
##FORMAT=<ID=GT,Number=1,Type=String,Description="Genotype">
##FORMAT=<ID=PL,Number=G,Type=Integer,Description="Normalized, Phred-scaled likelihoods for genotypes as defined in the VCF specification">
##INFO=<ID=AC,Number=A,Type=Integer,Description="Allele count in genotypes, for each ALT allele, in the same order as listed">
##INFO=<ID=AF,Number=A,Type=Float,Description="Allele Frequency, for each ALT allele, in the same order as listed">
##INFO=<ID=AN,Number=1,Type=Integer,Description="Total number of alleles in called genotypes">
##INFO=<ID=BaseQRankSum,Number=1,Type=Float,Description="Z-score from Wilcoxon rank sum test of Alt Vs. Ref base qualities">
##INFO=<ID=DB,Number=0,Type=Flag,Description="dbSNP Membership">
##INFO=<ID=DP,Number=1,Type=Integer,Description="Filtered Depth">
##INFO=<ID=DS,Number=0,Type=Flag,Description="Were any of the samples downsampled?">
##INFO=<ID=Dels,Number=1,Type=Float,Description="Fraction of Reads Containing Spanning Deletions">
##INFO=<ID=FS,Number=1,Type=Float,Description="Phred-scaled p-value using Fisher's exact test to detect strand bias">
##INFO=<ID=HRun,Number=1,Type=Integer,Description="Largest Contiguous Homopolymer Run of Variant Allele In Either Direction">
##INFO=<ID=HaplotypeScore,Number=1,Type=Float,Description="Consistency of the site with at most two segregating haplotypes">
##INFO=<ID=InbreedingCoeff,Number=1,Type=Float,Description="Inbreeding coefficient as estimated from the genotype likelihoods per-sample when compared against the Hardy-Weinberg expectation">
##INFO=<ID=MQ,Number=1,Type=Float,Description="RMS Mapping Quality">
##INFO=<ID=MQ0,Number=1,Type=Integer,Description="Total Mapping Quality Zero Reads">
##INFO=<ID=MQRankSum,Number=1,Type=Float,Description="Z-score From Wilcoxon rank sum test of Alt vs. Ref read mapping qualities">
##INFO=<ID=QD,Number=1,Type=Float,Description="Variant Confidence/Quality by Depth">
##INFO=<ID=ReadPosRankSum,Number=1,Type=Float,Description="Z-score from Wilcoxon rank sum test of Alt vs. Ref read position bias">
##UnifiedGenotyper="analysis_type=UnifiedGenotyper input_file=[../Bfast_Default/brca1_31.recalib.bam] sample_metadata=[] read_buffer_size=null phone_home=STANDARD read_filter=[BadCigar] intervals=null excludeIntervals=null reference_sequence=ref_chr17.hg19.fa rodBind=[] rodToIntervalTrackName=null BTI_merge_rule=UNION nonDeterministicRandomSeed=false downsampling_type=null downsample_to_fraction=null downsample_to_coverage=null baq=OFF baqGapOpenPenalty=40.0 performanceLog=null useOriginalQualities=false defaultBaseQualities=-1 validation_strictness=SILENT unsafe=null num_threads=4 interval_merging=ALL read_group_black_list=null processingTracker=null restartProcessingTracker=false processingTrackerStatusFile=null processingTrackerID=-1 allow_intervals_with_unindexed_bam=false disable_experimental_low_memory_sharding=false logging_level=ERROR log_to_file=null help=false genotype_likelihoods_model=BOTH p_nonref_model=EXACT heterozygosity=0.0010 pcr_error_rate=1.0E-4 genotyping_mode=DISCOVERY output_mode=EMIT_VARIANTS_ONLY standard_min_confidence_threshold_for_calling=30.0 standard_min_confidence_threshold_for_emitting=4.0 computeSLOD=false alleles=(RodBinding name= source=UNBOUND) assume_single_sample_reads=null abort_at_too_much_coverage=-1 min_base_quality_score=17 min_mapping_quality_score=20 max_deletion_fraction=0.05 min_indel_count_for_genotyping=5 indel_heterozygosity=1.25E-4 indelGapContinuationPenalty=10.0 indelGapOpenPenalty=45.0 indelHaplotypeSize=80 doContextDependentGapPenalties=true getGapPenaltiesFromData=false indel_recal_file=indel.recal_data.csv indelDebug=false dovit=false GSA_PRODUCTION_ONLY=false exactCalculation=LINEAR_EXPERIMENTAL ignoreSNPAlleles=false output_all_callable_bases=false genotype=false dbsnp=(RodBinding name=dbsnp source=dbsnp_132.hg19.vcf) out=org.broadinstitute.sting.gatk.io.stubs.VCFWriterStub NO_HEADER=org.broadinstitute.sting.gatk.io.stubs.VCFWriterStub sites_only=org.broadinstitute.sting.gatk.io.stubs.VCFWriterStub debug_file=null metrics_file=null annotation=[]"
##contig=<ID=17,length=81195210,assembly=hg19>
##reference=file:///CL_diags/ngs/OmixonPaper/brca1-test-suite/ref_chr17.hg19.fa
#CHROM	POS	ID	REF	ALT	QUAL	FILTER	INFO	FORMAT	DePristo
17	9961468	.	C	T	5.72	LowQual	AC=1;AF=0.50;AN=2;DP=1;Dels=0.00;HRun=2;HaplotypeScore=0.0000;MQ=60.00;MQ0=0;QD=5.72	GT:AD:DP:GQ:PL	0/1:0,1:1:1.76:34,3,0
17	21389505	.	T	C	5.06	LowQual	AC=1;AF=0.50;AN=2;DP=1;Dels=0.00;HRun=0;HaplotypeScore=0.0000;MQ=36.00;MQ0=0;QD=5.06	GT:AD:DP:GQ:PL	0/1:0,1:1:1.76:33,3,0
17	41196309	.	T	TGGGGGGGGGGGGGGGGGGGGGGGGGGGGG	6836.82	PASS	AC=2;AF=1.00;AN=2;DP=42;FS=0.000;HRun=2;HaplotypeScore=591.0598;MQ=30.42;MQ0=0;QD=162.78	GT:AD:DP:GQ:PL	1/1:2,2:30:87.29:6837,87,0
17	41212762	rs111581719	G	A	521.58	PASS	AC=2;AF=1.00;AN=2;DB;DP=142;Dels=0.03;FS=0.000;HRun=1;HaplotypeScore=7.5784;MQ=12.29;MQ0=0;QD=3.67	GT:AD:DP:GQ:PL	1/1:0,138:138:60.02:555,60,0
17	41215385	rs80357895	TCA	T	2414.80	PASS	AC=2;AF=1.00;AN=2;DB;DP=131;FS=0.000;HRun=0;HaplotypeScore=230.9894;MQ=27.40;MQ0=0;QD=18.43	GT:AD:DP:GQ:PL	1/1:36,94:61:99:2457,163,0
17	41215387	rs80357743	ACC	A	859.31	PASS	AC=2;AF=1.00;AN=2;BaseQRankSum=2.875;DB;DP=131;FS=0.000;HRun=4;HaplotypeScore=386.6557;MQ=27.77;MQ0=0;MQRankSum=-2.001;QD=6.56;ReadPosRankSum=2.875	GT:AD:DP:GQ:PL	1/1:102,28:61:99:901,107,0
17	41215943	rs45519437	T	C	3311.53	PASS	AC=2;AF=1.00;AN=2;DB;DP=118;Dels=0.01;FS=0.000;HRun=0;HaplotypeScore=7.5992;MQ=50.60;MQ0=0;QD=28.06	GT:AD:DP:GQ:PL	1/1:0,117:117:99:3309,333,0
17	41218572	rs4793195	T	C	79.63	PASS	AC=2;AF=1.00;AN=2;DB;DP=152;Dels=0.00;FS=0.000;HRun=0;HaplotypeScore=4.5454;MQ=10.25;MQ0=0;QD=0.52	GT:AD:DP:GQ:PL	1/1:3,149:152:14.93:112,15,0
17	41219907	rs71157702	T	TAA	910.61	PASS	AC=2;AF=1.00;AN=2;DB;DP=130;FS=0.000;HRun=22;HaplotypeScore=214.9907;MQ=26.36;MQ0=0;QD=7.00	GT:AD:DP:GQ:PL	1/1:52,78:55:92.91:953,93,0
17	41219930	.	T	A	76.14	PASS	AC=1;AF=0.50;AN=2;BaseQRankSum=2.270;DP=133;Dels=0.00;FS=0.000;HRun=22;HaplotypeScore=10.8520;MQ=29.37;MQ0=0;MQRankSum=0.668;QD=0.57;ReadPosRankSum=-5.033	GT:AD:DP:GQ:PL	0/1:121,11:133:99:106,0,1368
17	41222975	rs1799967	C	T	4370.03	PASS	AC=2;AF=1.00;AN=2;BaseQRankSum=1.577;DB;DP=137;Dels=0.00;FS=3.179;HRun=0;HaplotypeScore=12.5847;MQ=45.65;MQ0=0;MQRankSum=-1.112;QD=31.90;ReadPosRankSum=1.344	GT:AD:DP:GQ:PL	1/1:3,134:137:99:4339,367,0
17	41223271	rs80358067	G	C	3830.64	PASS	AC=2;AF=1.00;AN=2;DB;DP=132;Dels=0.00;FS=0.000;HRun=0;HaplotypeScore=9.0258;MQ=43.01;MQ0=0;QD=29.02	GT:AD:DP:GQ:PL	1/1:3,129:132:99:3829,358,0
17	41229777	rs11384014	G	GT	336.28	PASS	AC=2;AF=1.00;AN=2;DB;DP=122;FS=0.000;HRun=3;HaplotypeScore=23.6893;MQ=13.73;MQ0=0;QD=2.76	GT:AD:DP:GQ:PL	1/1:12,110:11:27.09:378,27,0
17	41242960	rs80358076	C	A	4533.27	PASS	AC=2;AF=1.00;AN=2;DB;DP=150;Dels=0.03;FS=0.000;HRun=1;HaplotypeScore=11.7904;MQ=49.19;MQ0=0;QD=30.22	GT:AD:DP:GQ:PL	1/1:1,143:145:99:4499,403,0
17	41243467	rs80357218	T	G	2593.20	PASS	AC=2;AF=1.00;AN=2;DB;DP=129;Dels=0.02;FS=0.000;HRun=1;HaplotypeScore=9.1341;MQ=34.88;MQ0=0;QD=20.10	GT:AD:DP:GQ:PL	1/1:0,126:127:99:2626,238,0
17	41243505	rs80357727	CCT	C	4081.10	PASS	AC=2;AF=1.00;AN=2;BaseQRankSum=-1.732;DB;DP=146;FS=0.000;HRun=0;HaplotypeScore=508.1115;MQ=34.63;MQ0=0;MQRankSum=-1.696;QD=27.95;ReadPosRankSum=0.686	GT:AD:DP:GQ:PL	1/1:38,108:100:99:4081,277,0
17	41243508	rs80357210	C	T	504.86	PASS	AC=1;AF=0.50;AN=2;BaseQRankSum=4.825;DB;DP=146;Dels=0.01;FS=4.360;HRun=3;HaplotypeScore=177.4931;MQ=34.64;MQ0=0;MQRankSum=1.473;QD=3.46;ReadPosRankSum=-4.917	GT:AD:DP:GQ:PL	0/1:116,28:145:99:535,0,1875
17	41243508	.	CTT	C	1125.80	PASS	AC=2;AF=1.00;AN=2;BaseQRankSum=3.341;DP=148;FS=1.543;HRun=3;HaplotypeScore=771.7235;MQ=34.87;MQ0=0;MQRankSum=-1.654;QD=7.61;ReadPosRankSum=4.288	GT:AD:DP:GQ:PL	1/1:124,24:102:99:1168,109,0
17	41243751	rs80357160	C	G	4492.74	PASS	AC=2;AF=1.00;AN=2;BaseQRankSum=1.709;DB;DP=152;Dels=0.01;FS=0.000;HRun=1;HaplotypeScore=20.0766;MQ=41.16;MQ0=0;MQRankSum=0.439;QD=29.56;ReadPosRankSum=1.455	GT:AD:DP:GQ:PL	1/1:1,149:151:99:4491,421,0
17	41244370	rs80357424	C	A	4595.47	PASS	AC=2;AF=1.00;AN=2;BaseQRankSum=1.709;DB;DP=151;Dels=0.01;FS=0.000;HRun=1;HaplotypeScore=9.1069;MQ=41.36;MQ0=0;MQRankSum=-0.672;QD=30.43;ReadPosRankSum=1.237	GT:AD:DP:GQ:PL	1/1:3,146:149:99:4594,415,0
17	41244716	rs80357458	A	T	3662.35	PASS	AC=2;AF=1.00;AN=2;DB;DP=131;Dels=0.02;FS=0.000;HRun=1;HaplotypeScore=5.8084;MQ=39.57;MQ0=0;QD=27.96	GT:AD:DP:GQ:PL	1/1:0,128:129:99:3662,325,0
17	41244861	rs80357636	CTT	C	3211.92	PASS	AC=2;AF=1.00;AN=2;DB;DP=127;FS=0.000;HRun=3;HaplotypeScore=359.4441;MQ=31.67;MQ0=0;QD=25.29	GT:AD:DP:GQ:PL	1/1:34,93:77:99:3254,217,0
17	41244863	.	TTG	T	1218.73	PASS	AC=2;AF=1.00;AN=2;BaseQRankSum=1.683;DP=126;FS=3.680;HRun=0;HaplotypeScore=550.0637;MQ=31.67;MQ0=0;MQRankSum=-1.188;QD=9.67;ReadPosRankSum=1.683	GT:AD:DP:GQ:PL	1/1:102,24:76:99:1261,179,0
17	41245109	.	T	TC	3039.97	PASS	AC=2;AF=1.00;AN=2;DP=138;FS=0.000;HRun=3;HaplotypeScore=280.5967;MQ=32.54;MQ0=0;QD=22.03	GT:AD:DP:GQ:PL	1/1:47,88:85:99:3082,229,0
17	41245113	.	T	C	552.64	PASS	AC=1;AF=0.50;AN=2;BaseQRankSum=-6.136;DP=138;Dels=0.00;FS=1.894;HRun=3;HaplotypeScore=105.8886;MQ=32.86;MQ0=0;MQRankSum=2.216;QD=4.00;ReadPosRankSum=-4.079	GT:AD:DP:GQ:PL	0/1:105,31:138:99:583,0,1554
17	41245115	.	G	T	521.08	PASS	AC=1;AF=0.50;AN=2;BaseQRankSum=1.177;DP=141;Dels=0.00;FS=0.908;HRun=2;HaplotypeScore=107.1508;MQ=32.73;MQ0=0;MQRankSum=2.091;QD=3.70;ReadPosRankSum=-3.985	GT:AD:DP:GQ:PL	0/1:113,27:141:99:551,0,1593
17	41245119	.	T	G	354.64	PASS	AC=1;AF=0.50;AN=2;BaseQRankSum=-5.368;DP=138;Dels=0.01;FS=0.000;HRun=4;HaplotypeScore=105.8447;MQ=32.55;MQ0=0;MQRankSum=1.493;QD=2.57;ReadPosRankSum=-4.835	GT:AD:DP:GQ:PL	0/1:115,22:137:99:385,0,1684
17	41245648	rs80357056	G	A	4333.50	PASS	AC=2;AF=1.00;AN=2;DB;DP=141;Dels=0.00;FS=0.000;HRun=0;HaplotypeScore=4.4758;MQ=44.72;MQ0=0;QD=30.73	GT:AD:DP:GQ:PL	1/1:2,139:141:99:4332,394,0
17	41245947	rs80357173	T	C	3175.97	PASS	AC=2;AF=1.00;AN=2;DB;DP=116;Dels=0.00;FS=0.000;HRun=3;HaplotypeScore=0.9983;MQ=47.34;MQ0=0;QD=27.38	GT:AD:DP:GQ:PL	1/1:1,114:116:99:3209,321,0
17	41246055	rs80357527	AG	A	5334.58	PASS	AC=2;AF=1.00;AN=2;DB;DP=158;FS=0.000;HRun=4;HaplotypeScore=477.0353;MQ=66.84;MQ0=0;QD=33.76	GT:AD:DP:GQ:PL	1/1:5,153:154:99:5335,448,0
17	41246317	rs80357301	C	T	3481.12	PASS	AC=2;AF=1.00;AN=2;BaseQRankSum=1.643;DB;DP=121;Dels=0.00;FS=0.000;HRun=1;HaplotypeScore=12.0916;MQ=41.60;MQ0=0;MQRankSum=0.252;QD=28.77;ReadPosRankSum=-0.755	GT:AD:DP:GQ:PL	1/1:3,117:121:99:3480,316,0
17	41246534	.	T	TGGC	1847.85	PASS	AC=2;AF=1.00;AN=2;BaseQRankSum=-0.489;DP=58;FS=3.123;HRun=0;HaplotypeScore=727.4150;MQ=29.32;MQ0=0;MQRankSum=-0.222;QD=31.86;ReadPosRankSum=-0.844	GT:AD:DP:GQ:PL	1/1:17,36:39:99:1890,107,0
17	41246535	.	T	G	44.71	PASS	AC=1;AF=0.50;AN=2;BaseQRankSum=-2.646;DP=58;Dels=0.00;FS=7.244;HRun=0;HaplotypeScore=169.2891;MQ=29.32;MQ0=0;MQRankSum=-1.313;QD=0.77;ReadPosRankSum=2.240	GT:AD:DP:GQ:PL	0/1:40,16:58:74.70:75,0,938
17	41246535	.	T	TCC	567.98	PASS	AC=2;AF=1.00;AN=2;BaseQRankSum=-0.971;DP=51;FS=0.000;HRun=0;HaplotypeScore=756.8753;MQ=28.14;MQ0=0;MQRankSum=0.470;QD=11.14;ReadPosRankSum=-1.659	GT:AD:DP:GQ:PL	1/1:16,34:33:52.39:610,52,0
17	41246537	.	T	TGC	512.79	PASS	AC=2;AF=1.00;AN=2;BaseQRankSum=-0.790;DP=49;FS=0.000;HRun=0;HaplotypeScore=741.3165;MQ=27.36;MQ0=0;MQRankSum=0.457;QD=10.47;ReadPosRankSum=-1.206	GT:AD:DP:GQ:PL	1/1:32,16:31:69.26:555,69,0
17	41246538	.	T	G	415.36	PASS	AC=1;AF=0.50;AN=2;BaseQRankSum=-1.827;DP=49;Dels=0.00;FS=1.398;HRun=0;HaplotypeScore=59.5437;MQ=27.36;MQ0=0;MQRankSum=3.447;QD=8.48;ReadPosRankSum=-3.622	GT:AD:DP:GQ:PL	0/1:31,18:49:99:445,0,398
17	41246538	rs67284603	T	TAAGCCAGG	1696.32	PASS	AC=2;AF=1.00;AN=2;BaseQRankSum=3.303;DB;DP=49;FS=1.967;HRun=0;HaplotypeScore=726.4200;MQ=27.36;MQ0=0;MQRankSum=-2.175;QD=34.62;ReadPosRankSum=3.464	GT:AD:DP:GQ:PL	1/1:32,16:31:20.78:1738,21,0
17	41246540	.	T	TAAGCCA	1562.07	PASS	AC=2;AF=1.00;AN=2;DP=44;FS=0.000;HRun=0;HaplotypeScore=608.8491;MQ=25.76;MQ0=0;QD=35.50	GT:AD:DP:GQ:PL	1/1:32,8:26:78.26:1604,78,0
17	41246541	.	G	GTT	130.82	PASS	AC=1;AF=0.50;AN=2;BaseQRankSum=1.184;DP=37;FS=5.528;HRun=1;HaplotypeScore=586.3777;MQ=24.18;MQ0=0;MQRankSum=-1.710;QD=3.54;ReadPosRankSum=-0.044	GT:AD:DP:GQ:PL	0/1:16,15:20:1.20:168,0,1
17	41246583	.	GCCC	G	449.14	PASS	AC=2;AF=1.00;AN=2;BaseQRankSum=1.561;DP=36;FS=0.000;HRun=3;HaplotypeScore=563.1163;MQ=23.71;MQ0=0;MQRankSum=-1.387;QD=12.48;ReadPosRankSum=-0.520	GT:AD:DP:GQ:PL	1/1:17,12:20:41.80:491,42,0
17	41246586	.	C	CAGGGG	283.70	PASS	AC=1;AF=0.50;AN=2;BaseQRankSum=0.952;DP=50;FS=9.384;HRun=0;HaplotypeScore=989.4241;MQ=27.35;MQ0=0;MQRankSum=-0.136;QD=5.67;ReadPosRankSum=0.626	GT:AD:DP:GQ:PL	0/1:37,3:33:64.49:323,0,64
17	41246587	.	A	AT	28.11	LowQual	AC=1;AF=0.50;AN=2;BaseQRankSum=-2.676;DP=55;HRun=1;HaplotypeScore=972.8734;MQ=28.27;MQ0=0;MQRankSum=0.979;QD=0.51;ReadPosRankSum=-0.892	GT:AD:DP:GQ:PL	0/1:48,7:37:55.44:67,0,55
17	41246589	.	CTGT	C	915.34	PASS	AC=2;AF=1.00;AN=2;BaseQRankSum=1.358;DP=55;FS=0.000;HRun=0;HaplotypeScore=943.0076;MQ=28.27;MQ0=0;MQRankSum=-1.171;QD=16.64;ReadPosRankSum=-0.328	GT:AD:DP:GQ:PL	1/1:40,14:37:91.13:957,91,0
17	41246591	.	G	GCA	419.74	PASS	AC=2;AF=1.00;AN=2;BaseQRankSum=-1.876;DP=57;FS=12.108;HRun=0;HaplotypeScore=997.1984;MQ=28.49;MQ0=0;MQRankSum=1.134;QD=7.36;ReadPosRankSum=-1.794	GT:AD:DP:GQ:PL	1/1:20,26:39:36.82:462,37,0
17	41246592	.	T	TC	395.66	PASS	AC=2;AF=1.00;AN=2;BaseQRankSum=-1.702;DP=58;FS=0.000;HRun=0;HaplotypeScore=981.2738;MQ=28.71;MQ0=0;MQRankSum=1.555;QD=6.82;ReadPosRankSum=-1.775	GT:AD:DP:GQ:PL	1/1:47,10:40:64.17:438,64,0
17	41246593	.	T	TCAG	719.96	PASS	AC=1;AF=0.50;AN=2;BaseQRankSum=-0.106;DP=63;FS=6.275;HRun=0;HaplotypeScore=1070.1694;MQ=29.82;MQ0=0;MQRankSum=0.471;QD=11.43;ReadPosRankSum=-0.228	GT:AD:DP:GQ:PL	0/1:36,27:45:55.18:759,0,55
17	41246594	rs80357555	A	ACC	1295.43	PASS	AC=2;AF=1.00;AN=2;BaseQRankSum=-0.138;DB;DP=63;FS=0.000;HRun=0;HaplotypeScore=985.8202;MQ=29.82;MQ0=0;MQRankSum=-1.900;QD=20.56;ReadPosRankSum=0.028	GT:AD:DP:GQ:PL	1/1:32,29:45:99:1337,109,0
17	41246595	.	TG	T	1003.89	PASS	AC=2;AF=1.00;AN=2;BaseQRankSum=0.654;DP=64;FS=0.000;HRun=1;HaplotypeScore=985.8955;MQ=29.84;MQ0=0;MQRankSum=-1.347;QD=15.69;ReadPosRankSum=1.116	GT:AD:DP:GQ:PL	1/1:19,30:46:99:1046,124,0
17	41246596	.	G	GTACCT	3139.75	PASS	AC=2;AF=1.00;AN=2;DP=67;FS=0.000;HRun=0;HaplotypeScore=970.5036;MQ=30.47;MQ0=0;QD=46.86	GT:AD:DP:GQ:PL	1/1:45,15:49:99:3182,144,0
17	41246705	.	G	GCT	6502.83	PASS	AC=2;AF=1.00;AN=2;DP=135;FS=0.000;HRun=0;HaplotypeScore=716.1886;MQ=38.91;MQ0=0;QD=48.17	GT:AD:DP:GQ:PL	1/1:9,126:122:99:6503,355,0
17	41246738	rs80357965	AT	A	6053.06	PASS	AC=2;AF=1.00;AN=2;DB;DP=158;FS=0.000;HRun=1;HaplotypeScore=851.3113;MQ=39.71;MQ0=0;QD=38.31	GT:AD:DP:GQ:PL	1/1:2,155:147:99:6053,436,0
17	41251831	rs80357325	G	A	4330.63	PASS	AC=2;AF=1.00;AN=2;DB;DP=147;Dels=0.00;FS=0.000;HRun=0;HaplotypeScore=8.0441;MQ=40.26;MQ0=0;QD=29.46	GT:AD:DP:GQ:PL	1/1:1,146:147:99:4329,391,0
17	41251844	.	C	CA	6465.17	PASS	AC=2;AF=1.00;AN=2;BaseQRankSum=-1.732;DP=164;FS=0.000;HRun=1;HaplotypeScore=757.6836;MQ=40.53;MQ0=0;MQRankSum=-0.936;QD=39.42;ReadPosRankSum=0.515	GT:AD:DP:GQ:PL	1/1:16,147:153:99:6465,440,0
17	41252615	rs12948474	T	C	389.34	PASS	AC=2;AF=1.00;AN=2;DB;DP=125;Dels=0.00;FS=0.000;HRun=0;HaplotypeScore=2.9359;MQ=13.13;MQ0=0;QD=3.11	GT:AD:DP:GQ:PL	1/1:0,125:125:50.89:422,51,0
17	41252697	rs10445302	T	A	33.98	PASS	AC=2;AF=1.00;AN=2;DB;DP=132;Dels=0.03;FS=0.000;HRun=2;HaplotypeScore=8.1481;MQ=9.01;MQ0=0;QD=0.26	GT:AD:DP:GQ:PL	1/1:2,124:128:8.95:66,9,0
17	41256595	rs1793988	T	C	3894.22	PASS	AC=2;AF=1.00;AN=2;DB;DP=127;Dels=0.00;FS=0.000;HRun=1;HaplotypeScore=6.0955;MQ=52.10;MQ0=0;QD=30.66	GT:AD:DP:GQ:PL	1/1:1,125:127:99:3893,358,0
17	41266038	rs113808892	G	GC	303.74	PASS	AC=2;AF=1.00;AN=2;DB;DP=135;FS=0.000;HRun=2;HaplotypeScore=25.1878;MQ=11.59;MQ0=0;QD=2.25	GT:AD:DP:GQ:PL	1/1:15,120:10:24.08:346,24,0
17	41267758	rs80357972	TCA	T	4977.68	PASS	AC=2;AF=1.00;AN=2;BaseQRankSum=-1.732;DB;DP=134;FS=0.000;HRun=0;HaplotypeScore=474.4272;MQ=41.35;MQ0=0;MQRankSum=1.292;QD=37.15;ReadPosRankSum=1.233	GT:AD:DP:GQ:PL	1/1:12,122:125:99:4978,347,0
17	41268468	rs114323360	G	C	2525.69	PASS	AC=2;AF=1.00;AN=2;DB;DP=133;Dels=0.00;FS=0.000;HRun=0;HaplotypeScore=10.6273;MQ=26.06;MQ0=0;QD=18.99	GT:AD:DP:GQ:PL	1/1:1,130:133:99:2559,252,0
17	41273731	rs62076413	T	A	1162.58	PASS	AC=2;AF=1.00;AN=2;BaseQRankSum=1.159;DB;DP=143;Dels=0.00;FS=0.000;HRun=2;HaplotypeScore=8.6749;MQ=15.04;MQ0=0;MQRankSum=1.822;QD=8.13;ReadPosRankSum=2.328	GT:AD:DP:GQ:PL	1/1:4,139:143:99:1196,138,0
17	41277103	rs55680227	A	C	1749.60	PASS	AC=2;AF=1.00;AN=2;DB;DP=135;Dels=0.01;FS=0.000;HRun=1;HaplotypeScore=8.3761;MQ=19.41;MQ0=0;QD=12.96	GT:AD:DP:GQ:PL	1/1:5,128:134:99:1783,198,0
17	59053904	.	T	A	6.39	LowQual	AC=1;AF=0.50;AN=2;DP=1;Dels=0.00;HRun=1;HaplotypeScore=0.0000;MQ=45.00;MQ0=0;QD=6.39	GT:AD:DP:GQ:PL	0/1:0,1:1:1.76:35,3,0
