# Supplementary material for: Considerations for clinical read alignment and mutational profiling using next-generation sequencing
Source: F1000Res. 2012 Sep 20;1:2. Originally published 2012 Jul 16. [Version 2] doi: 10.12688/f1000research.1-2.v2 (PMC3945748; doi:10.12688/f1000research.1-2.v2)
Supplement: Aligner-specific VCF files containing the mutations called for each set of reads in single and paired-end modes — VCF files describing the mutations detected in the sixty-seven groups of BRCA1 reads when testing each alignment program in paired-end and single-end mode. [file f1000research-1-402-s0002.tgz › Bfast_Paired_End_Calls.32.vcf]

##fileformat=VCFv4.1
##FILTER=<ID=LowQual,Description="Low quality">
##FORMAT=<ID=AD,Number=.,Type=Integer,Description="Allelic depths for the ref and alt alleles in the order listed">
##FORMAT=<ID=DP,Number=1,Type=Integer,Description="Read Depth (only filtered reads used for calling)">
##FORMAT=<ID=GQ,Number=1,Type=Float,Description="Genotype Quality">
##FORMAT=<ID=GT,Number=1,Type=String,Description="Genotype">
##FORMAT=<ID=PL,Number=G,Type=Integer,Description="Normalized, Phred-scaled likelihoods for genotypes as defined in the VCF specification">
##INFO=<ID=AC,Number=A,Type=Integer,Description="Allele count in genotypes, for each ALT allele, in the same order as listed">
##INFO=<ID=AF,Number=A,Type=Float,Description="Allele Frequency, for each ALT allele, in the same order as listed">
##INFO=<ID=AN,Number=1,Type=Integer,Description="Total number of alleles in called genotypes">
##INFO=<ID=BaseQRankSum,Number=1,Type=Float,Description="Z-score from Wilcoxon rank sum test of Alt Vs. Ref base qualities">
##INFO=<ID=DB,Number=0,Type=Flag,Description="dbSNP Membership">
##INFO=<ID=DP,Number=1,Type=Integer,Description="Filtered Depth">
##INFO=<ID=DS,Number=0,Type=Flag,Description="Were any of the samples downsampled?">
##INFO=<ID=Dels,Number=1,Type=Float,Description="Fraction of Reads Containing Spanning Deletions">
##INFO=<ID=FS,Number=1,Type=Float,Description="Phred-scaled p-value using Fisher's exact test to detect strand bias">
##INFO=<ID=HRun,Number=1,Type=Integer,Description="Largest Contiguous Homopolymer Run of Variant Allele In Either Direction">
##INFO=<ID=HaplotypeScore,Number=1,Type=Float,Description="Consistency of the site with at most two segregating haplotypes">
##INFO=<ID=InbreedingCoeff,Number=1,Type=Float,Description="Inbreeding coefficient as estimated from the genotype likelihoods per-sample when compared against the Hardy-Weinberg expectation">
##INFO=<ID=MQ,Number=1,Type=Float,Description="RMS Mapping Quality">
##INFO=<ID=MQ0,Number=1,Type=Integer,Description="Total Mapping Quality Zero Reads">
##INFO=<ID=MQRankSum,Number=1,Type=Float,Description="Z-score From Wilcoxon rank sum test of Alt vs. Ref read mapping qualities">
##INFO=<ID=QD,Number=1,Type=Float,Description="Variant Confidence/Quality by Depth">
##INFO=<ID=ReadPosRankSum,Number=1,Type=Float,Description="Z-score from Wilcoxon rank sum test of Alt vs. Ref read position bias">
##UnifiedGenotyper="analysis_type=UnifiedGenotyper input_file=[../Bfast_Default/brca1_32.recalib.bam] sample_metadata=[] read_buffer_size=null phone_home=STANDARD read_filter=[BadCigar] intervals=null excludeIntervals=null reference_sequence=ref_chr17.hg19.fa rodBind=[] rodToIntervalTrackName=null BTI_merge_rule=UNION nonDeterministicRandomSeed=false downsampling_type=null downsample_to_fraction=null downsample_to_coverage=null baq=OFF baqGapOpenPenalty=40.0 performanceLog=null useOriginalQualities=false defaultBaseQualities=-1 validation_strictness=SILENT unsafe=null num_threads=4 interval_merging=ALL read_group_black_list=null processingTracker=null restartProcessingTracker=false processingTrackerStatusFile=null processingTrackerID=-1 allow_intervals_with_unindexed_bam=false disable_experimental_low_memory_sharding=false logging_level=ERROR log_to_file=null help=false genotype_likelihoods_model=BOTH p_nonref_model=EXACT heterozygosity=0.0010 pcr_error_rate=1.0E-4 genotyping_mode=DISCOVERY output_mode=EMIT_VARIANTS_ONLY standard_min_confidence_threshold_for_calling=30.0 standard_min_confidence_threshold_for_emitting=4.0 computeSLOD=false alleles=(RodBinding name= source=UNBOUND) assume_single_sample_reads=null abort_at_too_much_coverage=-1 min_base_quality_score=17 min_mapping_quality_score=20 max_deletion_fraction=0.05 min_indel_count_for_genotyping=5 indel_heterozygosity=1.25E-4 indelGapContinuationPenalty=10.0 indelGapOpenPenalty=45.0 indelHaplotypeSize=80 doContextDependentGapPenalties=true getGapPenaltiesFromData=false indel_recal_file=indel.recal_data.csv indelDebug=false dovit=false GSA_PRODUCTION_ONLY=false exactCalculation=LINEAR_EXPERIMENTAL ignoreSNPAlleles=false output_all_callable_bases=false genotype=false dbsnp=(RodBinding name=dbsnp source=dbsnp_132.hg19.vcf) out=org.broadinstitute.sting.gatk.io.stubs.VCFWriterStub NO_HEADER=org.broadinstitute.sting.gatk.io.stubs.VCFWriterStub sites_only=org.broadinstitute.sting.gatk.io.stubs.VCFWriterStub debug_file=null metrics_file=null annotation=[]"
##contig=<ID=17,length=81195210,assembly=hg19>
##reference=file:///CL_diags/ngs/OmixonPaper/brca1-test-suite/ref_chr17.hg19.fa
#CHROM	POS	ID	REF	ALT	QUAL	FILTER	INFO	FORMAT	DePristo
17	9961468	.	C	T	6.39	LowQual	AC=1;AF=0.50;AN=2;DP=1;Dels=0.00;HRun=2;HaplotypeScore=0.0000;MQ=60.00;MQ0=0;QD=6.39	GT:AD:DP:GQ:PL	0/1:0,1:1:1.76:35,3,0
17	40033080	.	A	G	6.39	LowQual	AC=1;AF=0.50;AN=2;DP=1;Dels=0.00;HRun=0;HaplotypeScore=0.0000;MQ=45.00;MQ0=0;QD=6.39	GT:AD:DP:GQ:PL	0/1:0,1:1:1.76:35,3,0
17	41196309	.	T	G	5.06	LowQual	AC=1;AF=0.50;AN=2;DP=1;Dels=0.00;HRun=2;HaplotypeScore=0.0000;MQ=43.00;MQ0=0;QD=5.06	GT:AD:DP:GQ:PL	0/1:0,1:1:1.76:33,3,0
17	41196309	.	T	TGGGGGGGGGGGGGGGGGGGGGGGGGGGGG	6823.90	PASS	AC=2;AF=1.00;AN=2;DP=42;FS=0.000;HRun=2;HaplotypeScore=590.8319;MQ=30.45;MQ0=0;QD=162.47	GT:AD:DP:GQ:PL	1/1:2,2:30:87.29:6824,87,0
17	41199719	rs80357149	C	G	3323.85	PASS	AC=2;AF=1.00;AN=2;DB;DP=136;Dels=0.00;FS=0.000;HRun=0;HaplotypeScore=6.5368;MQ=40.64;MQ0=0;QD=24.44	GT:AD:DP:GQ:PL	1/1:0,135:136:99:3322,316,0
17	41201199	rs80357219	C	T	3829.91	PASS	AC=2;AF=1.00;AN=2;DB;DP=123;Dels=0.00;FS=0.000;HRun=0;HaplotypeScore=11.6747;MQ=40.79;MQ0=0;QD=31.14	GT:AD:DP:GQ:PL	1/1:3,118:123:99:3829,349,0
17	41204856	rs17671533	G	A	1789.18	PASS	AC=2;AF=1.00;AN=2;DB;DP=136;Dels=0.00;FS=0.000;HRun=0;HaplotypeScore=6.7632;MQ=27.35;MQ0=0;QD=13.16	GT:AD:DP:GQ:PL	1/1:2,134:136:99:1822,168,0
17	41209079	rs76171189	TG	T	3693.53	PASS	AC=2;AF=1.00;AN=2;BaseQRankSum=-1.664;DB;DP=125;FS=0.000;HRun=3;HaplotypeScore=378.8556;MQ=44.81;MQ0=0;MQRankSum=-1.389;QD=29.55;ReadPosRankSum=1.698	GT:AD:DP:GQ:PL	1/1:7,116:107:99:3694,297,0
17	41215538	rs45518438	G	T	3850.16	PASS	AC=2;AF=1.00;AN=2;DB;DP=126;Dels=0.01;FS=0.000;HRun=0;HaplotypeScore=10.3230;MQ=46.28;MQ0=0;QD=30.56	GT:AD:DP:GQ:PL	1/1:2,122:125:99:3849,352,0
17	41215936	rs80357553	AT	A	4640.53	PASS	AC=2;AF=1.00;AN=2;DB;DP=137;FS=0.000;HRun=3;HaplotypeScore=417.2036;MQ=49.87;MQ0=0;QD=33.87	GT:AD:DP:GQ:PL	1/1:6,130:132:99:4641,376,0
17	41219623	rs80358089	A	G	2363.02	PASS	AC=2;AF=1.00;AN=2;DB;DP=138;Dels=0.01;FS=0.000;HRun=0;HaplotypeScore=26.1129;MQ=32.38;MQ0=0;QD=17.12	GT:AD:DP:GQ:PL	1/1:1,135:136:99:2396,225,0
17	41219665	rs80357862	ATTAG	A	4872.34	PASS	AC=2;AF=1.00;AN=2;BaseQRankSum=-1.732;DB;DP=138;FS=6.608;HRun=0;HaplotypeScore=673.0428;MQ=34.54;MQ0=0;MQRankSum=0.179;QD=35.31;ReadPosRankSum=1.692	GT:AD:DP:GQ:PL	1/1:14,124:91:99:4872,238,0
17	41222997	.	C	CTT	4240.84	PASS	AC=2;AF=1.00;AN=2;BaseQRankSum=1.689;DP=141;FS=3.644;HRun=3;HaplotypeScore=306.6880;MQ=36.59;MQ0=0;MQRankSum=-0.620;QD=30.08;ReadPosRankSum=1.689	GT:AD:DP:GQ:PL	1/1:43,97:91:99:4241,232,0
17	41223001	.	C	T	607.78	PASS	AC=1;AF=0.50;AN=2;BaseQRankSum=3.564;DP=139;Dels=0.04;FS=7.931;HRun=3;HaplotypeScore=90.9558;MQ=36.28;MQ0=0;MQRankSum=2.577;QD=4.37;ReadPosRankSum=-5.360	GT:AD:DP:GQ:PL	0/1:106,27:134:99:638,0,1501
17	41223001	.	C	CTC	1729.82	PASS	AC=2;AF=1.00;AN=2;BaseQRankSum=4.053;DP=141;FS=10.519;HRun=0;HaplotypeScore=535.0522;MQ=36.41;MQ0=0;MQRankSum=-1.855;QD=12.27;ReadPosRankSum=3.842	GT:AD:DP:GQ:PL	1/1:115,26:91:66.69:1772,67,0
17	41223265	rs80358122	A	T	4070.91	PASS	AC=2;AF=1.00;AN=2;BaseQRankSum=0.949;DB;DP=137;Dels=0.00;FS=0.000;HRun=1;HaplotypeScore=9.3058;MQ=42.45;MQ0=0;MQRankSum=1.582;QD=29.71;ReadPosRankSum=2.251	GT:AD:DP:GQ:PL	1/1:3,134:137:99:4005,305,0
17	41226362	.	GGCAA	G	1901.21	PASS	AC=2;AF=1.00;AN=2;BaseQRankSum=4.885;DP=143;FS=0.000;HRun=0;HaplotypeScore=734.1514;MQ=34.36;MQ0=0;MQRankSum=-1.819;QD=13.30;ReadPosRankSum=4.049	GT:AD:DP:GQ:PL	1/1:117,26:92:8.78:1942,9,0
17	41226364	rs80357561	CAAGT	C	4415.32	PASS	AC=2;AF=1.00;AN=2;DB;DP=138;FS=0.000;HRun=0;HaplotypeScore=497.1355;MQ=34.21;MQ0=0;QD=32.00	GT:AD:DP:GQ:PL	1/1:40,98:88:99:4415,238,0
17	41239071	rs8176172	G	T	3835.36	PASS	AC=2;AF=1.00;AN=2;DB;DP=122;Dels=0.02;FS=0.000;HRun=0;HaplotypeScore=3.6335;MQ=46.02;MQ0=0;QD=31.44	GT:AD:DP:GQ:PL	1/1:0,120:120:99:3834,352,0
17	41243988	rs80356975	C	T	4123.89	PASS	AC=2;AF=1.00;AN=2;DB;DP=140;Dels=0.01;FS=0.000;HRun=1;HaplotypeScore=9.6317;MQ=40.73;MQ0=0;QD=29.46	GT:AD:DP:GQ:PL	1/1:4,131:138:99:4123,376,0
17	41244218	rs80357575	C	CT	5519.25	PASS	AC=2;AF=1.00;AN=2;DB;DP=171;FS=0.000;HRun=6;HaplotypeScore=386.6121;MQ=41.79;MQ0=0;QD=32.28	GT:AD:DP:GQ:PL	1/1:24,145:162:99:5519,444,0
17	41244614	rs80357115	A	C	4174.95	PASS	AC=2;AF=1.00;AN=2;DB;DP=138;Dels=0.01;FS=0.000;HRun=0;HaplotypeScore=14.0024;MQ=41.49;MQ0=0;QD=30.25	GT:AD:DP:GQ:PL	1/1:2,135:137:99:4174,385,0
17	41244790	rs80357361	C	T	3952.73	PASS	AC=2;AF=1.00;AN=2;DB;DP=130;Dels=0.00;FS=0.000;HRun=0;HaplotypeScore=5.5738;MQ=42.41;MQ0=0;QD=30.41	GT:AD:DP:GQ:PL	1/1:4,126:130:99:3952,364,0
17	41245198	rs80357399	A	C	3631.23	PASS	AC=2;AF=1.00;AN=2;DB;DP=133;Dels=0.01;FS=0.000;HRun=0;HaplotypeScore=11.9873;MQ=41.66;MQ0=0;QD=27.30	GT:AD:DP:GQ:PL	1/1:1,129:132:99:3629,363,0
17	41245316	rs4986846	A	G	3947.12	PASS	AC=2;AF=1.00;AN=2;DB;DP=145;Dels=0.01;FS=0.000;HRun=1;HaplotypeScore=9.7217;MQ=44.16;MQ0=0;QD=27.22	GT:AD:DP:GQ:PL	1/1:2,141:144:99:3945,400,0
17	41245390	rs80356875	C	A	4409.50	PASS	AC=2;AF=1.00;AN=2;DB;DP=147;Dels=0.00;FS=0.000;HRun=0;HaplotypeScore=8.8093;MQ=45.54;MQ0=0;QD=30.00	GT:AD:DP:GQ:PL	1/1:3,143:147:99:4408,409,0
17	41245574	rs55678461	C	G	4336.98	PASS	AC=2;AF=1.00;AN=2;BaseQRankSum=1.684;DB;DP=154;Dels=0.01;FS=0.000;HRun=2;HaplotypeScore=23.0333;MQ=50.56;MQ0=0;MQRankSum=1.589;QD=28.16;ReadPosRankSum=-1.087	GT:AD:DP:GQ:PL	1/1:5,144:152:99:4336,400,0
17	41245683	rs56039126	G	A	4380.26	PASS	AC=2;AF=1.00;AN=2;DB;DP=140;Dels=0.00;FS=0.000;HRun=0;HaplotypeScore=5.1840;MQ=46.93;MQ0=0;QD=31.29	GT:AD:DP:GQ:PL	1/1:1,138:140:99:4379,388,0
17	41245996	rs80357630	TA	T	3826.80	PASS	AC=2;AF=1.00;AN=2;DB;DP=113;FS=0.000;HRun=4;HaplotypeScore=353.2908;MQ=62.50;MQ0=0;QD=33.87	GT:AD:DP:GQ:PL	1/1:5,107:113:99:3827,322,0
17	41246712	rs80357523	TG	T	6045.92	PASS	AC=2;AF=1.00;AN=2;BaseQRankSum=-1.732;DB;DP=159;FS=0.000;HRun=1;HaplotypeScore=489.7471;MQ=41.91;MQ0=0;MQRankSum=-0.655;QD=38.02;ReadPosRankSum=1.709	GT:AD:DP:GQ:PL	1/1:3,155:152:99:6046,438,0
17	41247125	.	TA	T	37.43	PASS	AC=1;AF=0.50;AN=2;BaseQRankSum=-4.254;DP=158;FS=9.432;HRun=1;HaplotypeScore=1199.6358;MQ=38.82;MQ0=0;MQRankSum=-2.211;QD=0.24;ReadPosRankSum=-5.148	GT:AD:DP:GQ:PL	0/1:148,10:138:76.46:76,0,574
17	41247126	rs34725251	A	ACCT	9580.55	PASS	AC=2;AF=1.00;AN=2;DB;DP=158;FS=0.000;HRun=0;HaplotypeScore=428.4761;MQ=38.82;MQ0=0;QD=60.64	GT:AD:DP:GQ:PL	1/1:14,135:138:99:9581,403,0
17	41252697	rs10445302	T	A	58.21	PASS	AC=2;AF=1.00;AN=2;DB;DP=114;Dels=0.02;FS=0.000;HRun=2;HaplotypeScore=3.4905;MQ=8.54;MQ0=0;QD=0.51	GT:AD:DP:GQ:PL	1/1:0,110:112:11.95:91,12,0
17	41253328	rs111387199	C	T	1739.61	PASS	AC=2;AF=1.00;AN=2;BaseQRankSum=3.310;DB;DP=148;Dels=0.00;FS=0.000;HRun=1;HaplotypeScore=11.2783;MQ=15.86;MQ0=0;MQRankSum=1.317;QD=11.75;ReadPosRankSum=2.584	GT:AD:DP:GQ:PL	1/1:7,140:148:99:1773,221,0
17	41256117	.	A	T	219.54	PASS	AC=1;AF=0.50;AN=2;BaseQRankSum=-2.569;DP=132;Dels=0.00;FS=1.533;HRun=0;HaplotypeScore=9.8134;MQ=19.97;MQ0=0;MQRankSum=2.041;QD=1.66;ReadPosRankSum=-1.574	GT:AD:DP:GQ:PL	0/1:111,21:132:99:250,0,560
17	41256118	.	G	T	261.67	PASS	AC=1;AF=0.50;AN=2;BaseQRankSum=3.092;DP=133;Dels=0.00;FS=3.247;HRun=0;HaplotypeScore=9.8971;MQ=20.30;MQ0=0;MQRankSum=1.941;QD=1.97;ReadPosRankSum=-1.232	GT:AD:DP:GQ:PL	0/1:111,21:133:99:292,0,555
17	41256119	.	A	C	251.94	PASS	AC=1;AF=0.50;AN=2;BaseQRankSum=-1.697;DP=138;Dels=0.00;FS=0.000;HRun=0;HaplotypeScore=110.4178;MQ=21.07;MQ0=0;MQRankSum=2.207;QD=1.83;ReadPosRankSum=-1.070	GT:AD:DP:GQ:PL	0/1:115,22:138:99:282,0,664
17	41256119	rs71160010	A	ATTC	3035.34	PASS	AC=2;AF=1.00;AN=2;DB;DP=145;FS=0.000;HRun=0;HaplotypeScore=178.4071;MQ=22.68;MQ0=0;QD=20.93	GT:AD:DP:GQ:PL	1/1:25,113:45:99:3077,132,0
17	41258452	rs80358147	C	T	4258.87	PASS	AC=2;AF=1.00;AN=2;DB;DP=147;Dels=0.01;FS=0.000;HRun=0;HaplotypeScore=10.4880;MQ=44.51;MQ0=0;QD=28.97	GT:AD:DP:GQ:PL	1/1:2,141:146:99:4258,394,0
17	41266091	rs35757194	C	CA	1816.14	PASS	AC=2;AF=1.00;AN=2;DB;DP=162;FS=0.000;HRun=13;HaplotypeScore=145.3038;MQ=17.86;MQ0=0;QD=11.21	GT:AD:DP:GQ:PL	1/1:29,132:68:99:1858,201,0
17	41267742	rs80358043	C	G	4130.26	PASS	AC=2;AF=1.00;AN=2;DB;DP=140;Dels=0.00;FS=0.000;HRun=0;HaplotypeScore=4.4332;MQ=41.32;MQ0=0;QD=29.50	GT:AD:DP:GQ:PL	1/1:2,138:140:99:4129,379,0
17	41276187	rs8176078	GACA	G	980.68	PASS	AC=2;AF=1.00;AN=2;DB;DP=128;FS=0.000;HRun=0;HaplotypeScore=106.0966;MQ=15.53;MQ0=0;QD=7.66	GT:AD:DP:GQ:PL	1/1:8,118:22:60.21:1023,60,0
