# Supplementary material for: Considerations for clinical read alignment and mutational profiling using next-generation sequencing
Source: F1000Res. 2012 Sep 20;1:2. Originally published 2012 Jul 16. [Version 2] doi: 10.12688/f1000research.1-2.v2 (PMC3945748; doi:10.12688/f1000research.1-2.v2)
Supplement: Aligner-specific VCF files containing the mutations called for each set of reads in single and paired-end modes — VCF files describing the mutations detected in the sixty-seven groups of BRCA1 reads when testing each alignment program in paired-end and single-end mode. [file f1000research-1-402-s0002.tgz › Bfast_Paired_End_Calls.34.vcf]

##fileformat=VCFv4.1
##FILTER=<ID=LowQual,Description="Low quality">
##FORMAT=<ID=AD,Number=.,Type=Integer,Description="Allelic depths for the ref and alt alleles in the order listed">
##FORMAT=<ID=DP,Number=1,Type=Integer,Description="Read Depth (only filtered reads used for calling)">
##FORMAT=<ID=GQ,Number=1,Type=Float,Description="Genotype Quality">
##FORMAT=<ID=GT,Number=1,Type=String,Description="Genotype">
##FORMAT=<ID=PL,Number=G,Type=Integer,Description="Normalized, Phred-scaled likelihoods for genotypes as defined in the VCF specification">
##INFO=<ID=AC,Number=A,Type=Integer,Description="Allele count in genotypes, for each ALT allele, in the same order as listed">
##INFO=<ID=AF,Number=A,Type=Float,Description="Allele Frequency, for each ALT allele, in the same order as listed">
##INFO=<ID=AN,Number=1,Type=Integer,Description="Total number of alleles in called genotypes">
##INFO=<ID=BaseQRankSum,Number=1,Type=Float,Description="Z-score from Wilcoxon rank sum test of Alt Vs. Ref base qualities">
##INFO=<ID=DB,Number=0,Type=Flag,Description="dbSNP Membership">
##INFO=<ID=DP,Number=1,Type=Integer,Description="Filtered Depth">
##INFO=<ID=DS,Number=0,Type=Flag,Description="Were any of the samples downsampled?">
##INFO=<ID=Dels,Number=1,Type=Float,Description="Fraction of Reads Containing Spanning Deletions">
##INFO=<ID=FS,Number=1,Type=Float,Description="Phred-scaled p-value using Fisher's exact test to detect strand bias">
##INFO=<ID=HRun,Number=1,Type=Integer,Description="Largest Contiguous Homopolymer Run of Variant Allele In Either Direction">
##INFO=<ID=HaplotypeScore,Number=1,Type=Float,Description="Consistency of the site with at most two segregating haplotypes">
##INFO=<ID=InbreedingCoeff,Number=1,Type=Float,Description="Inbreeding coefficient as estimated from the genotype likelihoods per-sample when compared against the Hardy-Weinberg expectation">
##INFO=<ID=MQ,Number=1,Type=Float,Description="RMS Mapping Quality">
##INFO=<ID=MQ0,Number=1,Type=Integer,Description="Total Mapping Quality Zero Reads">
##INFO=<ID=MQRankSum,Number=1,Type=Float,Description="Z-score From Wilcoxon rank sum test of Alt vs. Ref read mapping qualities">
##INFO=<ID=QD,Number=1,Type=Float,Description="Variant Confidence/Quality by Depth">
##INFO=<ID=ReadPosRankSum,Number=1,Type=Float,Description="Z-score from Wilcoxon rank sum test of Alt vs. Ref read position bias">
##UnifiedGenotyper="analysis_type=UnifiedGenotyper input_file=[../Bfast_Default/brca1_34.recalib.bam] sample_metadata=[] read_buffer_size=null phone_home=STANDARD read_filter=[BadCigar] intervals=null excludeIntervals=null reference_sequence=ref_chr17.hg19.fa rodBind=[] rodToIntervalTrackName=null BTI_merge_rule=UNION nonDeterministicRandomSeed=false downsampling_type=null downsample_to_fraction=null downsample_to_coverage=null baq=OFF baqGapOpenPenalty=40.0 performanceLog=null useOriginalQualities=false defaultBaseQualities=-1 validation_strictness=SILENT unsafe=null num_threads=4 interval_merging=ALL read_group_black_list=null processingTracker=null restartProcessingTracker=false processingTrackerStatusFile=null processingTrackerID=-1 allow_intervals_with_unindexed_bam=false disable_experimental_low_memory_sharding=false logging_level=ERROR log_to_file=null help=false genotype_likelihoods_model=BOTH p_nonref_model=EXACT heterozygosity=0.0010 pcr_error_rate=1.0E-4 genotyping_mode=DISCOVERY output_mode=EMIT_VARIANTS_ONLY standard_min_confidence_threshold_for_calling=30.0 standard_min_confidence_threshold_for_emitting=4.0 computeSLOD=false alleles=(RodBinding name= source=UNBOUND) assume_single_sample_reads=null abort_at_too_much_coverage=-1 min_base_quality_score=17 min_mapping_quality_score=20 max_deletion_fraction=0.05 min_indel_count_for_genotyping=5 indel_heterozygosity=1.25E-4 indelGapContinuationPenalty=10.0 indelGapOpenPenalty=45.0 indelHaplotypeSize=80 doContextDependentGapPenalties=true getGapPenaltiesFromData=false indel_recal_file=indel.recal_data.csv indelDebug=false dovit=false GSA_PRODUCTION_ONLY=false exactCalculation=LINEAR_EXPERIMENTAL ignoreSNPAlleles=false output_all_callable_bases=false genotype=false dbsnp=(RodBinding name=dbsnp source=dbsnp_132.hg19.vcf) out=org.broadinstitute.sting.gatk.io.stubs.VCFWriterStub NO_HEADER=org.broadinstitute.sting.gatk.io.stubs.VCFWriterStub sites_only=org.broadinstitute.sting.gatk.io.stubs.VCFWriterStub debug_file=null metrics_file=null annotation=[]"
##contig=<ID=17,length=81195210,assembly=hg19>
##reference=file:///CL_diags/ngs/OmixonPaper/brca1-test-suite/ref_chr17.hg19.fa
#CHROM	POS	ID	REF	ALT	QUAL	FILTER	INFO	FORMAT	DePristo
17	8625749	.	G	A	5.06	LowQual	AC=1;AF=0.50;AN=2;DP=1;Dels=0.00;HRun=0;HaplotypeScore=0.0000;MQ=29.00;MQ0=0;QD=5.06	GT:AD:DP:GQ:PL	0/1:0,1:1:1.76:33,3,0
17	9961468	.	C	T	5.72	LowQual	AC=1;AF=0.50;AN=2;DP=2;Dels=0.00;HRun=2;HaplotypeScore=0.0000;MQ=30.44;MQ0=0;QD=2.86	GT:AD:DP:GQ:PL	0/1:0,2:2:1.76:34,3,0
17	19588974	.	G	T	5.72	LowQual	AC=1;AF=0.50;AN=2;DP=1;Dels=0.00;HRun=0;HaplotypeScore=0.0000;MQ=36.00;MQ0=0;QD=5.72	GT:AD:DP:GQ:PL	0/1:0,1:1:1.76:34,3,0
17	19588991	.	A	T	5.06	LowQual	AC=1;AF=0.50;AN=2;DP=1;Dels=0.00;HRun=0;HaplotypeScore=0.0000;MQ=36.00;MQ0=0;QD=5.06	GT:AD:DP:GQ:PL	0/1:0,1:1:1.76:33,3,0
17	19589024	.	T	A	7.78	LowQual	AC=1;AF=0.50;AN=2;DP=1;Dels=0.00;HRun=0;HaplotypeScore=0.0000;MQ=36.00;MQ0=0;QD=7.78	GT:AD:DP:GQ:PL	0/1:0,1:1:1.76:37,3,0
17	19589025	.	G	C	5.06	LowQual	AC=1;AF=0.50;AN=2;DP=1;Dels=0.00;HRun=0;HaplotypeScore=0.0000;MQ=36.00;MQ0=0;QD=5.06	GT:AD:DP:GQ:PL	0/1:0,1:1:1.76:33,3,0
17	19589026	.	G	T	6.39	LowQual	AC=1;AF=0.50;AN=2;DP=1;Dels=0.00;HRun=1;HaplotypeScore=0.0000;MQ=36.00;MQ0=0;QD=6.39	GT:AD:DP:GQ:PL	0/1:0,1:1:1.76:35,3,0
17	19855092	.	T	C	5.06	LowQual	AC=1;AF=0.50;AN=2;DP=1;Dels=0.00;HRun=1;HaplotypeScore=0.0000;MQ=45.00;MQ0=0;QD=5.06	GT:AD:DP:GQ:PL	0/1:0,1:1:1.76:33,3,0
17	41196309	.	T	G	5.06	LowQual	AC=1;AF=0.50;AN=2;DP=1;Dels=0.00;HRun=2;HaplotypeScore=0.0000;MQ=40.00;MQ0=0;QD=5.06	GT:AD:DP:GQ:PL	0/1:0,1:1:1.76:33,3,0
17	41196309	.	T	TGGGGGGGGGGGGGGGGGGGGGGGGGGGGG	6467.27	PASS	AC=2;AF=1.00;AN=2;DP=42;FS=0.000;HRun=2;HaplotypeScore=650.2116;MQ=28.85;MQ0=0;QD=153.98	GT:AD:DP:GQ:PL	1/1:2,2:29:84.28:6467,84,0
17	41196363	rs8176320	C	T	2321.79	PASS	AC=2;AF=1.00;AN=2;DB;DP=86;Dels=0.00;FS=0.000;HRun=0;HaplotypeScore=3.3991;MQ=36.51;MQ0=0;QD=27.00	GT:AD:DP:GQ:PL	1/1:0,86:86:99:2355,219,0
17	41200704	rs67906350	GT	G	308.14	PASS	AC=2;AF=1.00;AN=2;DB;DP=148;FS=0.000;HRun=13;HaplotypeScore=73.3913;MQ=16.84;MQ0=0;QD=2.08	GT:AD:DP:GQ:PL	1/1:28,120:27:47.67:350,48,0
17	41204856	rs17671533	G	A	2394.41	PASS	AC=2;AF=1.00;AN=2;DB;DP=137;Dels=0.01;FS=0.000;HRun=0;HaplotypeScore=11.0255;MQ=31.79;MQ0=0;QD=17.48	GT:AD:DP:GQ:PL	1/1:5,131:136:99:2427,226,0
17	41208216	rs116703787	A	C	4208.19	PASS	AC=2;AF=1.00;AN=2;BaseQRankSum=1.407;DB;DP=162;Dels=0.00;FS=0.000;HRun=0;HaplotypeScore=8.5652;MQ=31.76;MQ0=0;MQRankSum=1.710;QD=25.98;ReadPosRankSum=0.974	GT:AD:DP:GQ:PL	1/1:2,159:162:99:4179,411,0
17	41215962	rs80358345	TCAG	T	2648.29	PASS	AC=2;AF=1.00;AN=2;DB;DP=105;FS=0.000;HRun=0;HaplotypeScore=277.7862;MQ=36.30;MQ0=0;QD=25.22	GT:AD:DP:GQ:PL	1/1:22,83:56:99:2690,166,0
17	41215965	.	GCAT	G	1016.75	PASS	AC=2;AF=1.00;AN=2;BaseQRankSum=2.868;DP=106;FS=0.000;HRun=0;HaplotypeScore=426.8818;MQ=36.42;MQ0=0;MQRankSum=-1.058;QD=9.59;ReadPosRankSum=2.868	GT:AD:DP:GQ:PL	1/1:90,16:57:76.18:1059,76,0
17	41219706	rs80357169	C	T	3480.59	PASS	AC=2;AF=1.00;AN=2;DB;DP=151;Dels=0.00;FS=0.000;HRun=0;HaplotypeScore=14.8102;MQ=37.66;MQ0=0;QD=23.05	GT:AD:DP:GQ:PL	1/1:4,146:151:99:3480,313,0
17	41223094	rs1799966	T	A	4218.44	PASS	AC=2;AF=1.00;AN=2;DB;DP=142;Dels=0.01;FS=0.000;HRun=0;HaplotypeScore=12.1853;MQ=43.05;MQ0=0;QD=29.71	GT:AD:DP:GQ:PL	1/1:1,137:140:99:4218,376,0
17	41226458	rs80357379	T	C	4329.09	PASS	AC=2;AF=1.00;AN=2;BaseQRankSum=0.625;DB;DP=146;Dels=0.00;FS=3.043;HRun=0;HaplotypeScore=6.7016;MQ=41.02;MQ0=0;MQRankSum=-1.227;QD=29.65;ReadPosRankSum=-0.770	GT:AD:DP:GQ:PL	1/1:2,143:146:99:4295,367,0
17	41227104	rs77985181	A	G	2730.06	PASS	AC=2;AF=1.00;AN=2;DB;DP=132;Dels=0.00;FS=0.000;HRun=2;HaplotypeScore=9.4940;MQ=29.98;MQ0=0;QD=20.68	GT:AD:DP:GQ:PL	1/1:7,123:132:99:2763,273,0
17	41238126	rs117537294	T	C	122.46	PASS	AC=1;AF=0.50;AN=2;BaseQRankSum=-0.507;DB;DP=169;Dels=0.00;FS=6.468;HRun=0;HaplotypeScore=75.6184;MQ=34.31;MQ0=0;MQRankSum=1.860;QD=0.72;ReadPosRankSum=-6.789	GT:AD:DP:GQ:PL	0/1:147,22:169:99:152,0,3642
17	41238126	.	T	TACAC	5385.86	PASS	AC=2;AF=1.00;AN=2;DP=170;FS=0.000;HRun=0;HaplotypeScore=595.5885;MQ=34.39;MQ0=0;QD=31.68	GT:AD:DP:GQ:PL	1/1:101,69:153:99:5386,271,0
17	41241520	rs8176159	T	G	3938.95	PASS	AC=2;AF=1.00;AN=2;DB;DP=154;Dels=0.00;FS=0.000;HRun=0;HaplotypeScore=24.5666;MQ=36.97;MQ0=0;QD=25.58	GT:AD:DP:GQ:PL	1/1:3,150:154:99:3905,379,0
17	41243026	.	T	A	445.33	PASS	AC=1;AF=0.50;AN=2;BaseQRankSum=-0.973;DP=156;Dels=0.01;FS=5.466;HRun=0;HaplotypeScore=137.8706;MQ=31.67;MQ0=0;MQRankSum=4.732;QD=2.85;ReadPosRankSum=-5.999	GT:AD:DP:GQ:PL	0/1:134,21:155:99:475,0,1335
17	41243032	.	A	C	905.09	PASS	AC=1;AF=0.50;AN=2;BaseQRankSum=-3.983;DP=164;Dels=0.01;FS=3.169;HRun=3;HaplotypeScore=136.7790;MQ=32.18;MQ0=0;MQRankSum=-0.333;QD=5.52;ReadPosRankSum=3.027	GT:AD:DP:GQ:PL	0/1:88,74:163:99:935,0,1043
17	41243032	rs80357861	ACC	A	677.67	PASS	AC=2;AF=1.00;AN=2;BaseQRankSum=4.422;DB;DP=165;FS=10.027;HRun=3;HaplotypeScore=483.5279;MQ=32.27;MQ0=0;MQRankSum=-0.469;QD=4.11;ReadPosRankSum=4.698	GT:AD:DP:GQ:PL	1/1:96,69:77:17.80:720,18,0
17	41243584	rs80357343	T	A	5079.23	PASS	AC=2;AF=1.00;AN=2;DB;DP=160;Dels=0.01;FS=0.000;HRun=0;HaplotypeScore=18.0331;MQ=42.33;MQ0=0;QD=31.75	GT:AD:DP:GQ:PL	1/1:1,158:159:99:5078,457,0
17	41243800	rs28897686	C	A	4577.79	PASS	AC=2;AF=1.00;AN=2;DB;DP=149;Dels=0.00;FS=0.000;HRun=0;HaplotypeScore=9.5100;MQ=41.36;MQ0=0;QD=30.72	GT:AD:DP:GQ:PL	1/1:4,144:149:99:4577,415,0
17	41243848	rs80357873	CT	C	4872.42	PASS	AC=2;AF=1.00;AN=2;DB;DP=143;FS=0.000;HRun=3;HaplotypeScore=628.6929;MQ=41.71;MQ0=0;QD=34.07	GT:AD:DP:GQ:PL	1/1:7,135:138:99:4872,397,0
17	41244451	.	CTCTAATGTTAT	C	5052.93	PASS	AC=2;AF=1.00;AN=2;BaseQRankSum=0.892;DP=124;FS=0.000;HRun=0;HaplotypeScore=939.1466;MQ=29.09;MQ0=0;MQRankSum=-0.945;QD=40.75;ReadPosRankSum=1.680	GT:AD:DP:GQ:PL	1/1:107,17:67:99:5053,195,0
17	41244452	.	T	TCCGG	1089.31	PASS	AC=1;AF=0.50;AN=2;BaseQRankSum=-6.478;DP=126;FS=0.000;HRun=0;HaplotypeScore=1038.7098;MQ=29.18;MQ0=0;MQRankSum=0.239;QD=8.65;ReadPosRankSum=-5.522	GT:AD:DP:GQ:PL	0/1:117,9:68:99:1128,0,650
17	41244453	rs80357647	CTAATGTTATTA	C	6914.83	PASS	AC=2;AF=1.00;AN=2;DB;DP=126;FS=0.000;HRun=0;HaplotypeScore=766.7847;MQ=29.18;MQ0=0;QD=54.88	GT:AD:DP:GQ:PL	1/1:28,91:68:99:6915,205,0
17	41244542	rs80357846	GT	G	2203.42	PASS	AC=2;AF=1.00;AN=2;DB;DP=129;FS=0.000;HRun=4;HaplotypeScore=262.2956;MQ=30.71;MQ0=0;QD=17.08	GT:AD:DP:GQ:PL	1/1:31,96:68:99:2245,191,0
17	41244546	.	T	C	255.07	PASS	AC=1;AF=0.50;AN=2;BaseQRankSum=-4.450;DP=124;Dels=0.01;FS=1.179;HRun=2;HaplotypeScore=23.6629;MQ=30.63;MQ0=0;MQRankSum=0.948;QD=2.06;ReadPosRankSum=-4.464	GT:AD:DP:GQ:PL	0/1:101,22:123:99:285,0,1471
17	41244546	.	TC	T	394.15	PASS	AC=2;AF=1.00;AN=2;BaseQRankSum=0.954;DP=127;FS=6.021;HRun=2;HaplotypeScore=402.7848;MQ=30.72;MQ0=0;MQRankSum=0.954;QD=3.10;ReadPosRankSum=2.861	GT:AD:DP:GQ:PL	1/1:107,19:68:87.46:436,87,0
17	41244677	rs80357961	CTGAGA	C	2781.63	PASS	AC=2;AF=1.00;AN=2;DB;DP=120;FS=0.000;HRun=0;HaplotypeScore=559.0453;MQ=24.19;MQ0=0;QD=23.18	GT:AD:DP:GQ:PL	1/1:29,91:48:99:2824,135,0
17	41244681	.	GATGAT	G	1587.17	PASS	AC=2;AF=1.00;AN=2;BaseQRankSum=0.650;DP=129;FS=3.802;HRun=0;HaplotypeScore=777.4548;MQ=24.51;MQ0=0;MQRankSum=1.588;QD=12.30;ReadPosRankSum=1.660	GT:AD:DP:GQ:PL	1/1:108,21:53:99:1629,132,0
17	41244711	rs80358332	ATAC	A	3189.07	PASS	AC=2;AF=1.00;AN=2;BaseQRankSum=-0.262;DB;DP=123;FS=3.424;HRun=0;HaplotypeScore=736.9391;MQ=27.85;MQ0=0;MQRankSum=-0.997;QD=25.93;ReadPosRankSum=1.680	GT:AD:DP:GQ:PL	1/1:8,114:66:99:3231,181,0
17	41244734	rs80356851	T	C	2658.92	PASS	AC=2;AF=1.00;AN=2;DB;DP=133;Dels=0.01;FS=0.000;HRun=1;HaplotypeScore=4.4785;MQ=33.03;MQ0=0;QD=19.99	GT:AD:DP:GQ:PL	1/1:2,129:132:99:2692,264,0
17	41244863	.	TTG	T	1373.70	PASS	AC=2;AF=1.00;AN=2;BaseQRankSum=0.963;DP=152;FS=0.000;HRun=0;HaplotypeScore=605.7784;MQ=30.16;MQ0=0;MQRankSum=-2.223;QD=9.04;ReadPosRankSum=2.692	GT:AD:DP:GQ:PL	1/1:123,27:85:99:1416,196,0
17	41244865	rs80357891	GTT	G	3645.89	PASS	AC=2;AF=1.00;AN=2;BaseQRankSum=-1.732;DB;DP=150;FS=0.000;HRun=3;HaplotypeScore=380.3398;MQ=29.92;MQ0=0;MQRankSum=-1.014;QD=24.31;ReadPosRankSum=1.690	GT:AD:DP:GQ:PL	1/1:94,56:83:99:3646,235,0
17	41244867	.	TTC	T	1339.74	PASS	AC=2;AF=1.00;AN=2;BaseQRankSum=-0.015;DP=150;FS=0.000;HRun=0;HaplotypeScore=601.2678;MQ=29.92;MQ0=0;MQRankSum=-1.659;QD=8.93;ReadPosRankSum=2.389	GT:AD:DP:GQ:PL	1/1:99,50:83:99:1382,198,0
17	41245076	.	AT	A	946.32	PASS	AC=2;AF=1.00;AN=2;BaseQRankSum=0.014;DP=148;FS=2.828;HRun=3;HaplotypeScore=603.1142;MQ=32.99;MQ0=0;MQRankSum=-0.473;QD=6.39;ReadPosRankSum=2.278	GT:AD:DP:GQ:PL	1/1:114,33:92:99:988,198,0
17	41245079	rs80357799	TC	T	3662.46	PASS	AC=2;AF=1.00;AN=2;BaseQRankSum=-1.694;DB;DP=146;FS=0.000;HRun=1;HaplotypeScore=349.9626;MQ=33.52;MQ0=0;MQRankSum=-0.808;QD=25.09;ReadPosRankSum=1.694	GT:AD:DP:GQ:PL	1/1:39,107:92:99:3662,264,0
17	41245303	.	CT	C	166.75	PASS	AC=1;AF=0.50;AN=2;BaseQRankSum=1.823;DP=132;FS=1.725;HRun=3;HaplotypeScore=481.1237;MQ=33.75;MQ0=0;MQRankSum=-0.260;QD=1.26;ReadPosRankSum=3.578	GT:AD:DP:GQ:PL	0/1:114,18:73:12.04:206,0,12
17	41245306	rs80357650	TG	T	2363.56	PASS	AC=2;AF=1.00;AN=2;BaseQRankSum=-2.027;DB;DP=135;FS=8.376;HRun=4;HaplotypeScore=292.4164;MQ=33.81;MQ0=0;MQRankSum=2.239;QD=17.51;ReadPosRankSum=2.380	GT:AD:DP:GQ:PL	1/1:29,106:76:99:2406,197,0
17	41245729	rs80357220	T	A	3954.31	PASS	AC=2;AF=1.00;AN=2;BaseQRankSum=1.372;DB;DP=127;Dels=0.00;FS=3.085;HRun=1;HaplotypeScore=5.6274;MQ=46.75;MQ0=0;MQRankSum=1.067;QD=31.14;ReadPosRankSum=1.649	GT:AD:DP:GQ:PL	1/1:3,124:127:99:3923,330,0
17	41245861	rs80356898	G	A	4421.46	PASS	AC=2;AF=1.00;AN=2;BaseQRankSum=1.708;DB;DP=146;Dels=0.01;FS=0.000;HRun=2;HaplotypeScore=5.6446;MQ=41.75;MQ0=0;MQRankSum=1.634;QD=30.28;ReadPosRankSum=1.658	GT:AD:DP:GQ:PL	1/1:3,140:144:99:4420,394,0
17	41246282	rs80357417	A	C	3490.03	PASS	AC=2;AF=1.00;AN=2;DB;DP=115;Dels=0.00;FS=0.000;HRun=0;HaplotypeScore=16.3678;MQ=41.67;MQ0=0;QD=30.35	GT:AD:DP:GQ:PL	1/1:3,112:115:99:3489,322,0
17	41252697	rs10445302	T	A	64.19	PASS	AC=2;AF=1.00;AN=2;DB;DP=114;Dels=0.04;FS=0.000;HRun=2;HaplotypeScore=4.4888;MQ=9.09;MQ0=0;QD=0.56	GT:AD:DP:GQ:PL	1/1:1,107:109:11.96:97,12,0
17	41256179	rs80357568	GCA	G	4187.87	PASS	AC=2;AF=1.00;AN=2;DB;DP=143;FS=0.000;HRun=0;HaplotypeScore=395.2167;MQ=35.78;MQ0=0;QD=29.29	GT:AD:DP:GQ:PL	1/1:8,134:95:99:4188,277,0
17	41258471	rs80358026	A	G	4334.54	PASS	AC=2;AF=1.00;AN=2;DB;DP=143;Dels=0.01;FS=0.000;HRun=0;HaplotypeScore=18.2756;MQ=43.74;MQ0=0;QD=30.31	GT:AD:DP:GQ:PL	1/1:3,138:142:99:4298,388,0
17	41258545	rs80357150	C	A	4499.35	PASS	AC=2;AF=1.00;AN=2;DB;DP=156;Dels=0.04;FS=0.000;HRun=4;HaplotypeScore=21.5343;MQ=48.63;MQ0=0;QD=28.84	GT:AD:DP:GQ:PL	1/1:2,146:149:99:4466,394,0
17	41258946	rs799913	T	C	3886.18	PASS	AC=2;AF=1.00;AN=2;DB;DP=152;Dels=0.01;FS=0.000;HRun=0;HaplotypeScore=11.0480;MQ=42.78;MQ0=0;QD=25.57	GT:AD:DP:GQ:PL	1/1:3,146:150:99:3885,358,0
17	41280422	rs1709430	G	A	922.45	PASS	AC=2;AF=1.00;AN=2;DB;DP=114;Dels=0.01;FS=0.000;HRun=2;HaplotypeScore=5.7346;MQ=15.08;MQ0=0;QD=8.09	GT:AD:DP:GQ:PL	1/1:2,110:113:99:955,120,0
17	41281754	rs1877837	G	A	788.52	PASS	AC=2;AF=1.00;AN=2;DB;DP=138;Dels=0.01;FS=0.000;HRun=3;HaplotypeScore=8.0195;MQ=14.40;MQ0=0;QD=5.71	GT:AD:DP:GQ:PL	1/1:1,135:136:92.86:822,93,0
17	45561545	.	G	T	5.06	LowQual	AC=1;AF=0.50;AN=2;DP=1;Dels=0.00;HRun=0;HaplotypeScore=0.0000;MQ=43.00;MQ0=0;QD=5.06	GT:AD:DP:GQ:PL	0/1:0,1:1:1.76:33,3,0
17	49408503	.	A	T	36.55	PASS	AC=2;AF=1.00;AN=2;DP=2;Dels=0.00;FS=0.000;HRun=1;HaplotypeScore=0.0000;MQ=42.72;MQ0=0;QD=18.27	GT:AD:DP:GQ:PL	1/1:0,2:2:6.02:68,6,0
17	49408523	rs111522972	T	C	32.81	PASS	AC=2;AF=1.00;AN=2;DB;DP=2;Dels=0.00;FS=0.000;HRun=1;HaplotypeScore=0.0000;MQ=42.72;MQ0=0;QD=16.41	GT:AD:DP:GQ:PL	1/1:0,2:2:6.02:64,6,0
