# Supplementary material for: Considerations for clinical read alignment and mutational profiling using next-generation sequencing
Source: F1000Res. 2012 Sep 20;1:2. Originally published 2012 Jul 16. [Version 2] doi: 10.12688/f1000research.1-2.v2 (PMC3945748; doi:10.12688/f1000research.1-2.v2)
Supplement: Aligner-specific VCF files containing the mutations called for each set of reads in single and paired-end modes — VCF files describing the mutations detected in the sixty-seven groups of BRCA1 reads when testing each alignment program in paired-end and single-end mode. [file f1000research-1-402-s0002.tgz › Bfast_Paired_End_Calls.36.vcf]

##fileformat=VCFv4.1
##FILTER=<ID=LowQual,Description="Low quality">
##FORMAT=<ID=AD,Number=.,Type=Integer,Description="Allelic depths for the ref and alt alleles in the order listed">
##FORMAT=<ID=DP,Number=1,Type=Integer,Description="Read Depth (only filtered reads used for calling)">
##FORMAT=<ID=GQ,Number=1,Type=Float,Description="Genotype Quality">
##FORMAT=<ID=GT,Number=1,Type=String,Description="Genotype">
##FORMAT=<ID=PL,Number=G,Type=Integer,Description="Normalized, Phred-scaled likelihoods for genotypes as defined in the VCF specification">
##INFO=<ID=AC,Number=A,Type=Integer,Description="Allele count in genotypes, for each ALT allele, in the same order as listed">
##INFO=<ID=AF,Number=A,Type=Float,Description="Allele Frequency, for each ALT allele, in the same order as listed">
##INFO=<ID=AN,Number=1,Type=Integer,Description="Total number of alleles in called genotypes">
##INFO=<ID=BaseQRankSum,Number=1,Type=Float,Description="Z-score from Wilcoxon rank sum test of Alt Vs. Ref base qualities">
##INFO=<ID=DB,Number=0,Type=Flag,Description="dbSNP Membership">
##INFO=<ID=DP,Number=1,Type=Integer,Description="Filtered Depth">
##INFO=<ID=DS,Number=0,Type=Flag,Description="Were any of the samples downsampled?">
##INFO=<ID=Dels,Number=1,Type=Float,Description="Fraction of Reads Containing Spanning Deletions">
##INFO=<ID=FS,Number=1,Type=Float,Description="Phred-scaled p-value using Fisher's exact test to detect strand bias">
##INFO=<ID=HRun,Number=1,Type=Integer,Description="Largest Contiguous Homopolymer Run of Variant Allele In Either Direction">
##INFO=<ID=HaplotypeScore,Number=1,Type=Float,Description="Consistency of the site with at most two segregating haplotypes">
##INFO=<ID=InbreedingCoeff,Number=1,Type=Float,Description="Inbreeding coefficient as estimated from the genotype likelihoods per-sample when compared against the Hardy-Weinberg expectation">
##INFO=<ID=MQ,Number=1,Type=Float,Description="RMS Mapping Quality">
##INFO=<ID=MQ0,Number=1,Type=Integer,Description="Total Mapping Quality Zero Reads">
##INFO=<ID=MQRankSum,Number=1,Type=Float,Description="Z-score From Wilcoxon rank sum test of Alt vs. Ref read mapping qualities">
##INFO=<ID=QD,Number=1,Type=Float,Description="Variant Confidence/Quality by Depth">
##INFO=<ID=ReadPosRankSum,Number=1,Type=Float,Description="Z-score from Wilcoxon rank sum test of Alt vs. Ref read position bias">
##UnifiedGenotyper="analysis_type=UnifiedGenotyper input_file=[../Bfast_Default/brca1_36.recalib.bam] sample_metadata=[] read_buffer_size=null phone_home=STANDARD read_filter=[BadCigar] intervals=null excludeIntervals=null reference_sequence=ref_chr17.hg19.fa rodBind=[] rodToIntervalTrackName=null BTI_merge_rule=UNION nonDeterministicRandomSeed=false downsampling_type=null downsample_to_fraction=null downsample_to_coverage=null baq=OFF baqGapOpenPenalty=40.0 performanceLog=null useOriginalQualities=false defaultBaseQualities=-1 validation_strictness=SILENT unsafe=null num_threads=4 interval_merging=ALL read_group_black_list=null processingTracker=null restartProcessingTracker=false processingTrackerStatusFile=null processingTrackerID=-1 allow_intervals_with_unindexed_bam=false disable_experimental_low_memory_sharding=false logging_level=ERROR log_to_file=null help=false genotype_likelihoods_model=BOTH p_nonref_model=EXACT heterozygosity=0.0010 pcr_error_rate=1.0E-4 genotyping_mode=DISCOVERY output_mode=EMIT_VARIANTS_ONLY standard_min_confidence_threshold_for_calling=30.0 standard_min_confidence_threshold_for_emitting=4.0 computeSLOD=false alleles=(RodBinding name= source=UNBOUND) assume_single_sample_reads=null abort_at_too_much_coverage=-1 min_base_quality_score=17 min_mapping_quality_score=20 max_deletion_fraction=0.05 min_indel_count_for_genotyping=5 indel_heterozygosity=1.25E-4 indelGapContinuationPenalty=10.0 indelGapOpenPenalty=45.0 indelHaplotypeSize=80 doContextDependentGapPenalties=true getGapPenaltiesFromData=false indel_recal_file=indel.recal_data.csv indelDebug=false dovit=false GSA_PRODUCTION_ONLY=false exactCalculation=LINEAR_EXPERIMENTAL ignoreSNPAlleles=false output_all_callable_bases=false genotype=false dbsnp=(RodBinding name=dbsnp source=dbsnp_132.hg19.vcf) out=org.broadinstitute.sting.gatk.io.stubs.VCFWriterStub NO_HEADER=org.broadinstitute.sting.gatk.io.stubs.VCFWriterStub sites_only=org.broadinstitute.sting.gatk.io.stubs.VCFWriterStub debug_file=null metrics_file=null annotation=[]"
##contig=<ID=17,length=81195210,assembly=hg19>
##reference=file:///CL_diags/ngs/OmixonPaper/brca1-test-suite/ref_chr17.hg19.fa
#CHROM	POS	ID	REF	ALT	QUAL	FILTER	INFO	FORMAT	DePristo
17	3408112	.	A	C	5.72	LowQual	AC=1;AF=0.50;AN=2;DP=1;Dels=0.00;HRun=2;HaplotypeScore=0.0000;MQ=39.00;MQ0=0;QD=5.72	GT:AD:DP:GQ:PL	0/1:0,1:1:1.76:34,3,0
17	18005730	.	A	T	5.72	LowQual	AC=1;AF=0.50;AN=2;DP=1;Dels=0.00;HRun=1;HaplotypeScore=0.0000;MQ=45.00;MQ0=0;QD=5.72	GT:AD:DP:GQ:PL	0/1:0,1:1:1.76:34,3,0
17	19588974	.	G	T	5.72	LowQual	AC=1;AF=0.50;AN=2;DP=1;Dels=0.00;HRun=0;HaplotypeScore=0.0000;MQ=36.00;MQ0=0;QD=5.72	GT:AD:DP:GQ:PL	0/1:0,1:1:1.76:34,3,0
17	19588991	.	A	T	5.06	LowQual	AC=1;AF=0.50;AN=2;DP=1;Dels=0.00;HRun=0;HaplotypeScore=0.0000;MQ=36.00;MQ0=0;QD=5.06	GT:AD:DP:GQ:PL	0/1:0,1:1:1.76:33,3,0
17	19589024	.	T	A	8.47	LowQual	AC=1;AF=0.50;AN=2;DP=1;Dels=0.00;HRun=0;HaplotypeScore=0.0000;MQ=36.00;MQ0=0;QD=8.47	GT:AD:DP:GQ:PL	0/1:0,1:1:1.76:38,3,0
17	19589026	.	G	T	6.39	LowQual	AC=1;AF=0.50;AN=2;DP=1;Dels=0.00;HRun=1;HaplotypeScore=0.0000;MQ=36.00;MQ0=0;QD=6.39	GT:AD:DP:GQ:PL	0/1:0,1:1:1.76:35,3,0
17	41196309	.	T	TGGGGGGGGGGGGGGGGGGGGGGGGGGGGG	6823.17	PASS	AC=2;AF=1.00;AN=2;DP=42;FS=0.000;HRun=2;HaplotypeScore=590.9117;MQ=30.45;MQ0=0;QD=162.46	GT:AD:DP:GQ:PL	1/1:2,2:30:87.29:6823,87,0
17	41210416	rs8176278	T	C	3576.68	PASS	AC=2;AF=1.00;AN=2;DB;DP=127;Dels=0.00;FS=0.000;HRun=0;HaplotypeScore=6.3513;MQ=35.05;MQ0=0;QD=28.16	GT:AD:DP:GQ:PL	1/1:0,127:127:99:3575,337,0
17	41213620	rs8176270	G	A	1564.54	PASS	AC=2;AF=1.00;AN=2;DB;DP=152;Dels=0.03;FS=0.000;HRun=2;HaplotypeScore=9.4099;MQ=24.80;MQ0=0;QD=10.29	GT:AD:DP:GQ:PL	1/1:2,145:148:99:1598,153,0
17	41230105	rs71160004	CT	C	162.74	PASS	AC=2;AF=1.00;AN=2;DB;DP=131;FS=0.000;HRun=14;HaplotypeScore=34.9040;MQ=13.98;MQ0=0;QD=1.24	GT:AD:DP:GQ:PL	1/1:23,108:12:29.74:205,30,0
17	41230793	rs76331837	T	C	3574.36	PASS	AC=2;AF=1.00;AN=2;DB;DP=145;Dels=0.00;FS=0.000;HRun=0;HaplotypeScore=4.1534;MQ=36.36;MQ0=0;QD=24.65	GT:AD:DP:GQ:PL	1/1:0,145:145:99:3573,328,0
17	41232344	rs6416927	G	C	2164.17	PASS	AC=2;AF=1.00;AN=2;DB;DP=129;Dels=0.00;FS=0.000;HRun=0;HaplotypeScore=10.6787;MQ=30.57;MQ0=0;QD=16.78	GT:AD:DP:GQ:PL	1/1:0,128:129:99:2197,216,0
17	41234488	.	A	G	448.39	PASS	AC=1;AF=0.50;AN=2;BaseQRankSum=-5.183;DP=133;Dels=0.02;FS=2.119;HRun=3;HaplotypeScore=85.3281;MQ=34.87;MQ0=0;MQRankSum=2.977;QD=3.37;ReadPosRankSum=-5.637	GT:AD:DP:GQ:PL	0/1:104,26:131:99:478,0,1468
17	41234488	.	A	AG	2755.33	PASS	AC=2;AF=1.00;AN=2;DP=131;FS=0.000;HRun=3;HaplotypeScore=225.1136;MQ=34.91;MQ0=0;QD=21.03	GT:AD:DP:GQ:PL	1/1:35,96:75:99:2797,208,0
17	41235209	rs117762056	G	T	2799.18	PASS	AC=2;AF=1.00;AN=2;BaseQRankSum=1.649;DB;DP=130;Dels=0.02;FS=0.000;HRun=1;HaplotypeScore=7.1348;MQ=27.16;MQ0=0;MQRankSum=-0.180;QD=21.53;ReadPosRankSum=-0.069	GT:AD:DP:GQ:PL	1/1:3,124:128:99:2832,282,0
17	41235839	rs8176182	T	A	2809.66	PASS	AC=2;AF=1.00;AN=2;DB;DP=131;Dels=0.01;FS=0.000;HRun=1;HaplotypeScore=10.7384;MQ=31.79;MQ0=0;QD=21.45	GT:AD:DP:GQ:PL	1/1:3,127:130:99:2843,279,0
17	41238126	rs117537294	T	C	4622.63	PASS	AC=2;AF=1.00;AN=2;BaseQRankSum=1.710;DB;DP=160;Dels=0.00;FS=0.000;HRun=0;HaplotypeScore=4.5969;MQ=35.65;MQ0=0;MQRankSum=1.357;QD=28.89;ReadPosRankSum=1.379	GT:AD:DP:GQ:PL	1/1:3,156:160:99:4621,436,0
17	41243026	.	T	A	374.49	PASS	AC=1;AF=0.50;AN=2;BaseQRankSum=-0.554;DP=153;Dels=0.00;FS=12.894;HRun=0;HaplotypeScore=121.6773;MQ=30.79;MQ0=0;MQRankSum=3.173;QD=2.45;ReadPosRankSum=-6.056	GT:AD:DP:GQ:PL	0/1:134,19:153:99:404,0,1432
17	41243030	.	A	T	379.35	PASS	AC=1;AF=0.50;AN=2;BaseQRankSum=2.360;DP=156;Dels=0.00;FS=15.227;HRun=0;HaplotypeScore=228.7026;MQ=31.68;MQ0=0;MQRankSum=2.525;QD=2.43;ReadPosRankSum=-4.583	GT:AD:DP:GQ:PL	0/1:137,19:156:99:409,0,1500
17	41243032	rs80357861	ACC	A	1500.49	PASS	AC=2;AF=1.00;AN=2;BaseQRankSum=0.757;DB;DP=158;FS=0.000;HRun=3;HaplotypeScore=450.8941;MQ=31.91;MQ0=0;MQRankSum=-0.214;QD=9.50;ReadPosRankSum=2.615	GT:AD:DP:GQ:PL	1/1:151,7:74:99:1543,160,0
17	41243034	.	C	A	545.42	PASS	AC=1;AF=0.50;AN=2;BaseQRankSum=4.758;DP=158;Dels=0.04;FS=15.039;HRun=0;HaplotypeScore=229.7547;MQ=31.80;MQ0=0;MQRankSum=4.027;QD=3.45;ReadPosRankSum=-5.293	GT:AD:DP:GQ:PL	0/1:128,23:151:99:575,0,984
17	41243035	.	CAG	C	1499.72	PASS	AC=2;AF=1.00;AN=2;BaseQRankSum=1.653;DP=165;FS=18.297;HRun=0;HaplotypeScore=491.5433;MQ=32.32;MQ0=0;MQRankSum=0.180;QD=9.09;ReadPosRankSum=4.024	GT:AD:DP:GQ:PL	1/1:80,78:80:99:1542,173,0
17	41243512	rs80357407	C	T	3900.99	PASS	AC=2;AF=1.00;AN=2;DB;DP=127;Dels=0.01;FS=0.000;HRun=3;HaplotypeScore=15.3181;MQ=41.73;MQ0=0;QD=30.72	GT:AD:DP:GQ:PL	1/1:2,123:126:99:3900,337,0
17	41243776	rs80357579	CCT	C	2526.76	PASS	AC=2;AF=1.00;AN=2;DB;DP=150;FS=0.000;HRun=0;HaplotypeScore=268.3771;MQ=28.01;MQ0=0;QD=16.85	GT:AD:DP:GQ:PL	1/1:42,108:67:99:2569,189,0
17	41243779	.	C	G	734.64	PASS	AC=1;AF=0.50;AN=2;BaseQRankSum=-6.417;DP=150;Dels=0.00;FS=2.105;HRun=0;HaplotypeScore=123.4704;MQ=28.03;MQ0=0;MQRankSum=5.657;QD=4.90;ReadPosRankSum=-6.638	GT:AD:DP:GQ:PL	0/1:116,33:150:99:765,0,948
17	41243779	.	CTG	C	769.71	PASS	AC=2;AF=1.00;AN=2;BaseQRankSum=1.618;DP=149;FS=8.273;HRun=0;HaplotypeScore=436.6590;MQ=27.93;MQ0=0;MQRankSum=-0.589;QD=5.17;ReadPosRankSum=2.871	GT:AD:DP:GQ:PL	1/1:123,26:66:66.92:812,67,0
17	41244130	rs2227945	T	C	4782.51	PASS	AC=2;AF=1.00;AN=2;DB;DP=155;Dels=0.01;FS=0.000;HRun=1;HaplotypeScore=13.0448;MQ=40.83;MQ0=0;QD=30.85	GT:AD:DP:GQ:PL	1/1:3,150:154:99:4781,433,0
17	41244196	.	G	GA	6642.65	PASS	AC=2;AF=1.00;AN=2;DP=170;FS=0.000;HRun=2;HaplotypeScore=756.1833;MQ=41.42;MQ0=0;QD=39.07	GT:AD:DP:GQ:PL	1/1:15,154:163:99:6643,470,0
17	41244243	rs80356900	T	C	4730.75	PASS	AC=2;AF=1.00;AN=2;DB;DP=156;Dels=0.00;FS=0.000;HRun=0;HaplotypeScore=3.8660;MQ=41.47;MQ0=0;QD=30.33	GT:AD:DP:GQ:PL	1/1:0,155:156:99:4729,436,0
17	41244953	rs80357756	CT	C	4317.44	PASS	AC=2;AF=1.00;AN=2;DB;DP=139;FS=0.000;HRun=3;HaplotypeScore=407.9570;MQ=39.84;MQ0=0;QD=31.06	GT:AD:DP:GQ:PL	1/1:6,133:123:99:4317,355,0
17	41245151	.	AT	A	581.06	PASS	AC=2;AF=1.00;AN=2;BaseQRankSum=0.914;DP=135;FS=0.000;HRun=3;HaplotypeScore=538.8994;MQ=32.58;MQ0=0;MQRankSum=0.040;QD=4.30;ReadPosRankSum=2.783	GT:AD:DP:GQ:PL	1/1:104,31:84:99:623,142,0
17	41245154	rs80357850	TG	T	3097.08	PASS	AC=2;AF=1.00;AN=2;BaseQRankSum=-2.421;DB;DP=138;FS=2.926;HRun=2;HaplotypeScore=328.4216;MQ=32.93;MQ0=0;MQRankSum=-0.072;QD=22.44;ReadPosRankSum=2.218	GT:AD:DP:GQ:PL	1/1:86,50:87:99:3139,242,0
17	41245156	.	G	T	1214.01	PASS	AC=1;AF=0.50;AN=2;BaseQRankSum=4.573;DP=139;Dels=0.01;FS=1.786;HRun=2;HaplotypeScore=85.1680;MQ=32.99;MQ0=0;MQRankSum=4.396;QD=8.73;ReadPosRankSum=1.668	GT:AD:DP:GQ:PL	0/1:88,49:138:99:1244,0,929
17	41245156	rs80357546	GT	G	622.92	PASS	AC=2;AF=1.00;AN=2;BaseQRankSum=-0.792;DB;DP=140;FS=4.110;HRun=2;HaplotypeScore=573.4102;MQ=33.09;MQ0=0;MQRankSum=0.686;QD=4.45;ReadPosRankSum=3.891	GT:AD:DP:GQ:PL	1/1:94,46:89:99:665,125,0
17	41245336	rs80357654	CTG	C	3590.32	PASS	AC=2;AF=1.00;AN=2;BaseQRankSum=-1.732;DB;DP=142;FS=3.770;HRun=0;HaplotypeScore=343.9096;MQ=35.92;MQ0=0;MQRankSum=-0.321;QD=25.28;ReadPosRankSum=1.689	GT:AD:DP:GQ:PL	1/1:27,114:85:99:3590,232,0
17	41245338	.	GTT	G	1090.53	PASS	AC=2;AF=1.00;AN=2;BaseQRankSum=0.232;DP=144;FS=2.498;HRun=3;HaplotypeScore=598.0581;MQ=36.06;MQ0=0;MQRankSum=-0.585;QD=7.57;ReadPosRankSum=3.344	GT:AD:DP:GQ:PL	1/1:128,15:87:99:1133,158,0
17	41245697	.	GGTA	G	1056.32	PASS	AC=2;AF=1.00;AN=2;BaseQRankSum=3.661;DP=132;FS=1.734;HRun=0;HaplotypeScore=551.7775;MQ=31.83;MQ0=0;MQRankSum=-1.511;QD=8.00;ReadPosRankSum=3.007	GT:AD:DP:GQ:PL	1/1:72,60:63:31.69:1098,32,0
17	41245699	rs80358329	TAGA	T	2760.68	PASS	AC=2;AF=1.00;AN=2;DB;DP=131;FS=0.000;HRun=0;HaplotypeScore=400.6186;MQ=31.70;MQ0=0;QD=21.07	GT:AD:DP:GQ:PL	1/1:90,40:62:99:2803,172,0
17	41245703	.	A	C	515.83	PASS	AC=1;AF=0.50;AN=2;BaseQRankSum=-3.877;DP=128;Dels=0.00;FS=0.000;HRun=0;HaplotypeScore=263.1600;MQ=31.21;MQ0=0;MQRankSum=3.501;QD=4.03;ReadPosRankSum=-3.833	GT:AD:DP:GQ:PL	0/1:102,24:128:99:546,0,978
17	41245704	.	G	T	511.59	PASS	AC=1;AF=0.50;AN=2;BaseQRankSum=4.719;DP=126;Dels=0.01;FS=1.062;HRun=0;HaplotypeScore=263.1600;MQ=30.61;MQ0=0;MQRankSum=3.105;QD=4.06;ReadPosRankSum=-3.716	GT:AD:DP:GQ:PL	0/1:102,23:125:99:542,0,926
17	41245705	.	A	T	497.90	PASS	AC=1;AF=0.50;AN=2;BaseQRankSum=2.638;DP=127;Dels=0.00;FS=1.063;HRun=0;HaplotypeScore=263.1600;MQ=31.10;MQ0=0;MQRankSum=3.081;QD=3.92;ReadPosRankSum=-3.981	GT:AD:DP:GQ:PL	0/1:104,23:127:99:528,0,1062
17	41245707	.	T	C	447.23	PASS	AC=1;AF=0.50;AN=2;BaseQRankSum=-5.388;DP=130;Dels=0.00;FS=1.034;HRun=1;HaplotypeScore=264.1516;MQ=31.78;MQ0=0;MQRankSum=2.934;QD=3.44;ReadPosRankSum=-4.405	GT:AD:DP:GQ:PL	0/1:107,22:130:99:477,0,1200
17	41245722	rs80357236	T	C	1744.89	PASS	AC=2;AF=1.00;AN=2;DB;DP=126;Dels=0.00;FS=0.000;HRun=0;HaplotypeScore=3.8805;MQ=30.70;MQ0=0;QD=13.85	GT:AD:DP:GQ:PL	1/1:2,124:126:99:1778,165,0
17	41246100	rs80357489	A	G	4855.13	PASS	AC=2;AF=1.00;AN=2;DB;DP=166;Dels=0.00;FS=0.000;HRun=0;HaplotypeScore=4.6987;MQ=41.96;MQ0=0;QD=29.25	GT:AD:DP:GQ:PL	1/1:2,164:166:99:4854,448,0
17	41246849	rs80357747	TAC	T	5920.16	PASS	AC=2;AF=1.00;AN=2;DB;DP=136;FS=0.000;HRun=0;HaplotypeScore=535.0072;MQ=41.51;MQ0=0;QD=43.53	GT:AD:DP:GQ:PL	1/1:3,133:131:99:5920,388,0
17	41247861	.	A	AC	235.76	PASS	AC=1;AF=0.50;AN=2;BaseQRankSum=1.619;DP=142;FS=5.760;HRun=3;HaplotypeScore=414.7471;MQ=30.94;MQ0=0;MQRankSum=-0.182;QD=1.66;ReadPosRankSum=2.000	GT:AD:DP:GQ:PL	0/1:129,12:72:30.38:275,0,30
17	41247864	.	C	T	401.14	PASS	AC=1;AF=0.50;AN=2;BaseQRankSum=2.384;DP=145;Dels=0.00;FS=2.246;HRun=6;HaplotypeScore=71.5439;MQ=31.20;MQ0=0;MQRankSum=3.492;QD=2.77;ReadPosRankSum=-5.474	GT:AD:DP:GQ:PL	0/1:123,20:145:99:431,0,1470
17	41247864	rs80357745	C	CT	2361.63	PASS	AC=2;AF=1.00;AN=2;DB;DP=145;FS=0.000;HRun=6;HaplotypeScore=234.5233;MQ=31.38;MQ0=0;QD=16.29	GT:AD:DP:GQ:PL	1/1:32,112:75:99:2404,203,0
17	41252697	rs10445302	T	A	46.67	PASS	AC=2;AF=1.00;AN=2;DB;DP=116;Dels=0.03;FS=0.000;HRun=2;HaplotypeScore=7.7054;MQ=9.14;MQ0=0;QD=0.40	GT:AD:DP:GQ:PL	1/1:0,111:113:8.98:79,9,0
17	41256210	rs80357448	T	C	2606.30	PASS	AC=2;AF=1.00;AN=2;DB;DP=113;Dels=0.01;FS=0.000;HRun=0;HaplotypeScore=16.3708;MQ=37.32;MQ0=0;QD=23.06	GT:AD:DP:GQ:PL	1/1:2,109:112:99:2639,253,0
17	41258470	rs80358083	T	C	3955.74	PASS	AC=2;AF=1.00;AN=2;BaseQRankSum=-0.516;DB;DP=138;Dels=0.01;FS=0.000;HRun=0;HaplotypeScore=24.8184;MQ=44.26;MQ0=0;MQRankSum=1.256;QD=28.66;ReadPosRankSum=-1.388	GT:AD:DP:GQ:PL	1/1:7,130:137:99:3921,339,0
17	41259825	rs11079054	G	C	3692.35	PASS	AC=2;AF=1.00;AN=2;DB;DP=139;Dels=0.00;FS=0.000;HRun=0;HaplotypeScore=4.3248;MQ=37.68;MQ0=0;QD=26.56	GT:AD:DP:GQ:PL	1/1:5,132:139:99:3658,343,0
17	41267792	rs80357728	CCA	C	4510.23	PASS	AC=2;AF=1.00;AN=2;BaseQRankSum=-1.732;DB;DP=151;FS=0.000;HRun=0;HaplotypeScore=657.6900;MQ=33.32;MQ0=0;MQRankSum=1.624;QD=29.87;ReadPosRankSum=1.696	GT:AD:DP:GQ:PL	1/1:40,110:97:99:4510,277,0
17	41267793	.	CAG	C	2178.64	PASS	AC=2;AF=1.00;AN=2;BaseQRankSum=-1.694;DP=150;FS=0.000;HRun=0;HaplotypeScore=881.3545;MQ=33.22;MQ0=0;MQRankSum=1.619;QD=14.52;ReadPosRankSum=1.694	GT:AD:DP:GQ:PL	1/1:136,12:96:99:2221,262,0
17	41267795	.	GAC	G	2051.40	PASS	AC=2;AF=1.00;AN=2;BaseQRankSum=-0.014;DP=144;FS=0.000;HRun=0;HaplotypeScore=828.4104;MQ=32.99;MQ0=0;MQRankSum=0.180;QD=14.25;ReadPosRankSum=2.394	GT:AD:DP:GQ:PL	1/1:125,17:90:99:2093,225,0
17	41273537	rs36086436	A	C	301.04	PASS	AC=2;AF=1.00;AN=2;BaseQRankSum=-0.213;DB;DP=121;Dels=0.05;FS=0.000;HRun=1;HaplotypeScore=19.0200;MQ=10.70;MQ0=0;MQRankSum=1.580;QD=2.49;ReadPosRankSum=-0.669	GT:AD:DP:GQ:PL	1/1:2,113:115:44.77:334,45,0
17	41280751	rs117082098	T	C	2063.46	PASS	AC=2;AF=1.00;AN=2;DB;DP=152;Dels=0.00;FS=0.000;HRun=0;HaplotypeScore=14.5958;MQ=18.33;MQ0=0;QD=13.58	GT:AD:DP:GQ:PL	1/1:1,150:152:99:2096,240,0
17	49408503	.	A	T	5.06	LowQual	AC=1;AF=0.50;AN=2;DP=1;Dels=0.00;HRun=1;HaplotypeScore=0.0000;MQ=29.00;MQ0=0;QD=5.06	GT:AD:DP:GQ:PL	0/1:0,1:1:1.76:33,3,0
17	66600812	.	T	G	5.06	LowQual	AC=1;AF=0.50;AN=2;DP=1;Dels=0.00;HRun=0;HaplotypeScore=0.0000;MQ=36.00;MQ0=0;QD=5.06	GT:AD:DP:GQ:PL	0/1:0,1:1:1.76:33,3,0
