# Supplementary material for: Considerations for clinical read alignment and mutational profiling using next-generation sequencing
Source: F1000Res. 2012 Sep 20;1:2. Originally published 2012 Jul 16. [Version 2] doi: 10.12688/f1000research.1-2.v2 (PMC3945748; doi:10.12688/f1000research.1-2.v2)
Supplement: Aligner-specific VCF files containing the mutations called for each set of reads in single and paired-end modes — VCF files describing the mutations detected in the sixty-seven groups of BRCA1 reads when testing each alignment program in paired-end and single-end mode. [file f1000research-1-402-s0002.tgz › Bfast_Paired_End_Calls.37.vcf]

##fileformat=VCFv4.1
##FILTER=<ID=LowQual,Description="Low quality">
##FORMAT=<ID=AD,Number=.,Type=Integer,Description="Allelic depths for the ref and alt alleles in the order listed">
##FORMAT=<ID=DP,Number=1,Type=Integer,Description="Read Depth (only filtered reads used for calling)">
##FORMAT=<ID=GQ,Number=1,Type=Float,Description="Genotype Quality">
##FORMAT=<ID=GT,Number=1,Type=String,Description="Genotype">
##FORMAT=<ID=PL,Number=G,Type=Integer,Description="Normalized, Phred-scaled likelihoods for genotypes as defined in the VCF specification">
##INFO=<ID=AC,Number=A,Type=Integer,Description="Allele count in genotypes, for each ALT allele, in the same order as listed">
##INFO=<ID=AF,Number=A,Type=Float,Description="Allele Frequency, for each ALT allele, in the same order as listed">
##INFO=<ID=AN,Number=1,Type=Integer,Description="Total number of alleles in called genotypes">
##INFO=<ID=BaseQRankSum,Number=1,Type=Float,Description="Z-score from Wilcoxon rank sum test of Alt Vs. Ref base qualities">
##INFO=<ID=DB,Number=0,Type=Flag,Description="dbSNP Membership">
##INFO=<ID=DP,Number=1,Type=Integer,Description="Filtered Depth">
##INFO=<ID=DS,Number=0,Type=Flag,Description="Were any of the samples downsampled?">
##INFO=<ID=Dels,Number=1,Type=Float,Description="Fraction of Reads Containing Spanning Deletions">
##INFO=<ID=FS,Number=1,Type=Float,Description="Phred-scaled p-value using Fisher's exact test to detect strand bias">
##INFO=<ID=HRun,Number=1,Type=Integer,Description="Largest Contiguous Homopolymer Run of Variant Allele In Either Direction">
##INFO=<ID=HaplotypeScore,Number=1,Type=Float,Description="Consistency of the site with at most two segregating haplotypes">
##INFO=<ID=InbreedingCoeff,Number=1,Type=Float,Description="Inbreeding coefficient as estimated from the genotype likelihoods per-sample when compared against the Hardy-Weinberg expectation">
##INFO=<ID=MQ,Number=1,Type=Float,Description="RMS Mapping Quality">
##INFO=<ID=MQ0,Number=1,Type=Integer,Description="Total Mapping Quality Zero Reads">
##INFO=<ID=MQRankSum,Number=1,Type=Float,Description="Z-score From Wilcoxon rank sum test of Alt vs. Ref read mapping qualities">
##INFO=<ID=QD,Number=1,Type=Float,Description="Variant Confidence/Quality by Depth">
##INFO=<ID=ReadPosRankSum,Number=1,Type=Float,Description="Z-score from Wilcoxon rank sum test of Alt vs. Ref read position bias">
##UnifiedGenotyper="analysis_type=UnifiedGenotyper input_file=[../Bfast_Default/brca1_37.recalib.bam] sample_metadata=[] read_buffer_size=null phone_home=STANDARD read_filter=[BadCigar] intervals=null excludeIntervals=null reference_sequence=ref_chr17.hg19.fa rodBind=[] rodToIntervalTrackName=null BTI_merge_rule=UNION nonDeterministicRandomSeed=false downsampling_type=null downsample_to_fraction=null downsample_to_coverage=null baq=OFF baqGapOpenPenalty=40.0 performanceLog=null useOriginalQualities=false defaultBaseQualities=-1 validation_strictness=SILENT unsafe=null num_threads=4 interval_merging=ALL read_group_black_list=null processingTracker=null restartProcessingTracker=false processingTrackerStatusFile=null processingTrackerID=-1 allow_intervals_with_unindexed_bam=false disable_experimental_low_memory_sharding=false logging_level=ERROR log_to_file=null help=false genotype_likelihoods_model=BOTH p_nonref_model=EXACT heterozygosity=0.0010 pcr_error_rate=1.0E-4 genotyping_mode=DISCOVERY output_mode=EMIT_VARIANTS_ONLY standard_min_confidence_threshold_for_calling=30.0 standard_min_confidence_threshold_for_emitting=4.0 computeSLOD=false alleles=(RodBinding name= source=UNBOUND) assume_single_sample_reads=null abort_at_too_much_coverage=-1 min_base_quality_score=17 min_mapping_quality_score=20 max_deletion_fraction=0.05 min_indel_count_for_genotyping=5 indel_heterozygosity=1.25E-4 indelGapContinuationPenalty=10.0 indelGapOpenPenalty=45.0 indelHaplotypeSize=80 doContextDependentGapPenalties=true getGapPenaltiesFromData=false indel_recal_file=indel.recal_data.csv indelDebug=false dovit=false GSA_PRODUCTION_ONLY=false exactCalculation=LINEAR_EXPERIMENTAL ignoreSNPAlleles=false output_all_callable_bases=false genotype=false dbsnp=(RodBinding name=dbsnp source=dbsnp_132.hg19.vcf) out=org.broadinstitute.sting.gatk.io.stubs.VCFWriterStub NO_HEADER=org.broadinstitute.sting.gatk.io.stubs.VCFWriterStub sites_only=org.broadinstitute.sting.gatk.io.stubs.VCFWriterStub debug_file=null metrics_file=null annotation=[]"
##contig=<ID=17,length=81195210,assembly=hg19>
##reference=file:///CL_diags/ngs/OmixonPaper/brca1-test-suite/ref_chr17.hg19.fa
#CHROM	POS	ID	REF	ALT	QUAL	FILTER	INFO	FORMAT	DePristo
17	18005730	.	A	T	6.39	LowQual	AC=1;AF=0.50;AN=2;DP=1;Dels=0.00;HRun=1;HaplotypeScore=0.0000;MQ=45.00;MQ0=0;QD=6.39	GT:AD:DP:GQ:PL	0/1:0,1:1:1.76:35,3,0
17	37490603	.	A	T	6.39	LowQual	AC=1;AF=0.50;AN=2;DP=1;Dels=0.00;HRun=0;HaplotypeScore=0.0000;MQ=47.00;MQ0=0;QD=6.39	GT:AD:DP:GQ:PL	0/1:0,1:1:1.76:35,3,0
17	37490635	.	A	T	6.39	LowQual	AC=1;AF=0.50;AN=2;DP=1;Dels=0.00;HRun=1;HaplotypeScore=0.0000;MQ=47.00;MQ0=0;QD=6.39	GT:AD:DP:GQ:PL	0/1:0,1:1:1.76:35,3,0
17	41196309	.	T	TGGGGGGGGGGGGGGGGGGGGGGGGGGGGG	6823.36	PASS	AC=2;AF=1.00;AN=2;DP=42;FS=0.000;HRun=2;HaplotypeScore=591.2423;MQ=30.45;MQ0=0;QD=162.46	GT:AD:DP:GQ:PL	1/1:2,2:30:87.29:6823,87,0
17	41199716	rs80356920	A	T	3401.33	PASS	AC=2;AF=1.00;AN=2;DB;DP=136;Dels=0.00;FS=0.000;HRun=0;HaplotypeScore=6.6389;MQ=41.06;MQ0=0;QD=25.01	GT:AD:DP:GQ:PL	1/1:1,135:136:99:3400,316,0
17	41213602	rs75604663	CTT	C	1171.75	PASS	AC=2;AF=1.00;AN=2;DB;DP=144;FS=0.000;HRun=15;HaplotypeScore=228.1075;MQ=29.24;MQ0=0;QD=8.14	GT:AD:DP:GQ:PL	1/1:26,117:59:99:1214,138,0
17	41223535	.	T	A	9.33	LowQual	AC=1;AF=0.50;AN=2;BaseQRankSum=2.119;DP=147;Dels=0.00;HRun=1;HaplotypeScore=364.7387;MQ=33.66;MQ0=0;MQRankSum=0.151;QD=0.06;ReadPosRankSum=-3.015	GT:AD:DP:GQ:PL	0/1:126,13:147:38.79:39,0,2568
17	41223536	.	A	AAT	107.32	PASS	AC=1;AF=0.50;AN=2;BaseQRankSum=-2.991;DP=157;FS=1.004;HRun=0;HaplotypeScore=2792.2998;MQ=33.57;MQ0=0;MQRankSum=-0.568;QD=0.68;ReadPosRankSum=-4.947	GT:AD:DP:GQ:PL	0/1:136,13:111:99:146,0,1038
17	41223537	.	G	GCTT	2286.78	PASS	AC=1;AF=0.50;AN=2;BaseQRankSum=2.708;DP=162;FS=7.469;HRun=0;HaplotypeScore=2685.7060;MQ=33.67;MQ0=0;MQRankSum=0.867;QD=14.12;ReadPosRankSum=1.741	GT:AD:DP:GQ:PL	0/1:85,40:115:99:2326,0,253
17	41223538	rs74418374	G	T	1506.53	PASS	AC=1;AF=0.50;AN=2;BaseQRankSum=-1.059;DB;DP=161;Dels=0.00;FS=2.540;HRun=0;HaplotypeScore=391.5968;MQ=33.75;MQ0=0;MQRankSum=2.026;QD=9.36;ReadPosRankSum=0.509	GT:AD:DP:GQ:PL	0/1:78,80:161:99:1537,0,1110
17	41223538	rs76979730	G	GA	912.20	PASS	AC=1;AF=0.50;AN=2;BaseQRankSum=2.589;DB;DP=160;FS=9.424;HRun=2;HaplotypeScore=2656.2081;MQ=33.42;MQ0=0;MQRankSum=0.854;QD=5.70;ReadPosRankSum=2.842	GT:AD:DP:GQ:PL	0/1:154,6:112:74.45:951,0,74
17	41223539	.	A	T	1103.44	PASS	AC=1;AF=0.50;AN=2;BaseQRankSum=-1.607;DP=159;Dels=0.00;FS=3.787;HRun=0;HaplotypeScore=408.4160;MQ=33.50;MQ0=0;MQRankSum=-1.958;QD=6.94;ReadPosRankSum=-0.202	GT:AD:DP:GQ:PL	0/1:79,80:159:99:1133,0,1489
17	41223539	rs72130855	AATAGTAT	A	1732.05	PASS	AC=1;AF=0.50;AN=2;BaseQRankSum=-2.789;DB;DP=162;FS=11.204;HRun=0;HaplotypeScore=2967.2703;MQ=33.30;MQ0=0;MQRankSum=-1.664;QD=10.69;ReadPosRankSum=-2.033	GT:AD:DP:GQ:PL	0/1:115,21:113:99:1771,0,3404
17	41223540	.	A	AATGTTCAC	7962.46	PASS	AC=2;AF=1.00;AN=2;BaseQRankSum=1.906;DP=164;FS=2.767;HRun=0;HaplotypeScore=2416.8209;MQ=33.31;MQ0=0;MQRankSum=-1.212;QD=48.55;ReadPosRankSum=3.405	GT:AD:DP:GQ:PL	1/1:150,7:114:3.79:7962,4,0
17	41223549	.	T	TG	198.14	PASS	AC=1;AF=0.50;AN=2;BaseQRankSum=1.302;DP=144;FS=2.180;HRun=0;HaplotypeScore=2379.3627;MQ=33.59;MQ0=0;MQRankSum=-1.100;QD=1.38;ReadPosRankSum=0.125	GT:AD:DP:GQ:PL	0/1:129,13:97:99:237,0,2716
17	41223552	.	T	C	4.19	LowQual	AC=1;AF=0.50;AN=2;BaseQRankSum=-3.494;DP=146;Dels=0.01;HRun=0;HaplotypeScore=49.3295;MQ=33.51;MQ0=0;MQRankSum=1.365;QD=0.03;ReadPosRankSum=-3.608	GT:AD:DP:GQ:PL	0/1:131,14:145:32.11:32,0,2493
17	41223552	.	T	TC	152.39	PASS	AC=1;AF=0.50;AN=2;BaseQRankSum=1.563;DP=145;FS=1.034;HRun=0;HaplotypeScore=2350.5593;MQ=33.40;MQ0=0;MQRankSum=-1.157;QD=1.05;ReadPosRankSum=-1.302	GT:AD:DP:GQ:PL	0/1:137,8:97:99:191,0,2710
17	41223553	.	A	ACT	510.78	PASS	AC=1;AF=0.50;AN=2;BaseQRankSum=1.131;DP=144;FS=3.545;HRun=0;HaplotypeScore=2330.7985;MQ=33.31;MQ0=0;MQRankSum=-1.822;QD=3.55;ReadPosRankSum=-2.362	GT:AD:DP:GQ:PL	0/1:123,21:96:99:550,0,3127
17	41223555	.	A	T	249.48	PASS	AC=1;AF=0.50;AN=2;BaseQRankSum=-6.106;DP=145;Dels=0.00;FS=5.034;HRun=0;HaplotypeScore=59.7916;MQ=33.39;MQ0=0;MQRankSum=1.801;QD=1.72;ReadPosRankSum=-6.095	GT:AD:DP:GQ:PL	0/1:120,25:145:99:279,0,2242
17	41226539	rs80358189	C	T	4513.60	PASS	AC=2;AF=1.00;AN=2;DB;DP=141;Dels=0.00;FS=0.000;HRun=1;HaplotypeScore=3.5142;MQ=41.59;MQ0=0;QD=32.01	GT:AD:DP:GQ:PL	1/1:0,140:141:99:4513,397,0
17	41227083	rs117873685	C	A	29.95	LowQual	AC=1;AF=0.50;AN=2;BaseQRankSum=8.471;DB;DP=138;Dels=0.02;HRun=1;HaplotypeScore=50.8061;MQ=13.71;MQ0=0;MQRankSum=-6.824;QD=0.22;ReadPosRankSum=1.655	GT:AD:DP:GQ:PL	0/1:57,76:135:59.94:60,0,387
17	41235209	rs117762056	G	T	2863.16	PASS	AC=2;AF=1.00;AN=2;DB;DP=135;Dels=0.01;FS=0.000;HRun=1;HaplotypeScore=5.2351;MQ=25.69;MQ0=0;QD=21.21	GT:AD:DP:GQ:PL	1/1:1,133:134:99:2896,288,0
17	41243670	rs80357213	G	A	3394.41	PASS	AC=2;AF=1.00;AN=2;DB;DP=123;Dels=0.01;FS=0.000;HRun=1;HaplotypeScore=11.1052;MQ=39.49;MQ0=0;QD=27.60	GT:AD:DP:GQ:PL	1/1:1,119:122:99:3394,304,0
17	41243834	rs80357552	AGGTATATT	A	6786.22	PASS	AC=2;AF=1.00;AN=2;DB;DP=140;FS=0.000;HRun=0;HaplotypeScore=750.8407;MQ=31.39;MQ0=0;QD=48.47	GT:AD:DP:GQ:PL	1/1:31,107:84:99:6786,244,0
17	41243836	.	GTATATTGT	G	4448.64	PASS	AC=2;AF=1.00;AN=2;BaseQRankSum=2.387;DP=141;FS=6.541;HRun=0;HaplotypeScore=988.7916;MQ=31.48;MQ0=0;MQRankSum=-0.774;QD=31.55;ReadPosRankSum=2.387	GT:AD:DP:GQ:PL	1/1:123,18:85:99:4449,196,0
17	41243837	rs80357564	TA	T	604.95	PASS	AC=2;AF=1.00;AN=2;BaseQRankSum=1.687;DB;DP=135;FS=3.302;HRun=1;HaplotypeScore=1014.4940;MQ=31.09;MQ0=0;MQRankSum=-0.517;QD=4.48;ReadPosRankSum=1.687	GT:AD:DP:GQ:PL	1/1:129,6:80:99:647,168,0
17	41244085	.	C	CT	4278.17	PASS	AC=2;AF=1.00;AN=2;DP=153;FS=0.000;HRun=1;HaplotypeScore=297.1045;MQ=33.33;MQ0=0;QD=27.96	GT:AD:DP:GQ:PL	1/1:37,116:101:99:4278,289,0
17	41244087	.	A	T	541.31	PASS	AC=1;AF=0.50;AN=2;BaseQRankSum=-2.197;DP=153;Dels=0.00;FS=11.629;HRun=1;HaplotypeScore=107.1641;MQ=33.28;MQ0=0;MQRankSum=2.112;QD=3.54;ReadPosRankSum=-4.579	GT:AD:DP:GQ:PL	0/1:121,30:153:99:571,0,2090
17	41244087	.	A	AA	1457.78	PASS	AC=2;AF=1.00;AN=2;BaseQRankSum=0.165;DP=155;FS=0.000;HRun=1;HaplotypeScore=571.0055;MQ=33.44;MQ0=0;MQRankSum=-0.330;QD=9.41;ReadPosRankSum=2.928	GT:AD:DP:GQ:PL	1/1:126,28:103:99:1500,200,0
17	41244309	rs80357145	A	T	4154.64	PASS	AC=2;AF=1.00;AN=2;DB;DP=157;Dels=0.00;FS=0.000;HRun=0;HaplotypeScore=8.3418;MQ=38.44;MQ0=0;QD=26.46	GT:AD:DP:GQ:PL	1/1:3,154:157:99:4154,376,0
17	41244366	rs80357702	AT	A	4758.56	PASS	AC=2;AF=1.00;AN=2;DB;DP=149;FS=0.000;HRun=3;HaplotypeScore=567.6656;MQ=39.88;MQ0=0;QD=31.94	GT:AD:DP:GQ:PL	1/1:5,143:134:99:4759,388,0
17	41244451	.	CTCTAATGTTAT	C	4987.66	PASS	AC=2;AF=1.00;AN=2;BaseQRankSum=1.199;DP=118;FS=0.000;HRun=0;HaplotypeScore=941.7430;MQ=30.21;MQ0=0;MQRankSum=-0.346;QD=42.27;ReadPosRankSum=1.679	GT:AD:DP:GQ:PL	1/1:107,11:67:99:4988,166,0
17	41244452	.	T	TCCGG	1379.79	PASS	AC=1;AF=0.50;AN=2;BaseQRankSum=-6.695;DP=116;FS=2.130;HRun=0;HaplotypeScore=1000.4004;MQ=30.18;MQ0=0;MQRankSum=-0.918;QD=11.89;ReadPosRankSum=-5.281	GT:AD:DP:GQ:PL	0/1:106,10:66:99:1419,0,606
17	41244453	rs80357647	CTAATGTTATTA	C	6754.87	PASS	AC=2;AF=1.00;AN=2;DB;DP=115;FS=0.000;HRun=0;HaplotypeScore=742.3979;MQ=30.05;MQ0=0;QD=58.74	GT:AD:DP:GQ:PL	1/1:26,86:65:99:6755,196,0
17	41244899	rs80357513	TGCA	T	6365.92	PASS	AC=2;AF=1.00;AN=2;DB;DP=133;FS=0.000;HRun=0;HaplotypeScore=560.2609;MQ=39.00;MQ0=0;QD=47.86	GT:AD:DP:GQ:PL	1/1:2,127:116:99:6366,346,0
17	41245102	.	GA	G	664.36	PASS	AC=2;AF=1.00;AN=2;BaseQRankSum=0.600;DP=128;FS=3.050;HRun=2;HaplotypeScore=520.0527;MQ=32.84;MQ0=0;MQRankSum=-1.606;QD=5.19;ReadPosRankSum=-0.081	GT:AD:DP:GQ:PL	1/1:103,24:80:99:706,150,0
17	41245104	rs80357598	AT	A	2929.02	PASS	AC=2;AF=1.00;AN=2;DB;DP=129;FS=0.000;HRun=2;HaplotypeScore=311.2345;MQ=33.09;MQ0=0;QD=22.71	GT:AD:DP:GQ:PL	1/1:27,102:82:99:2971,237,0
17	41245293	rs80357602	AAC	A	5476.14	PASS	AC=2;AF=1.00;AN=2;BaseQRankSum=-1.732;DB;DP=139;FS=3.838;HRun=0;HaplotypeScore=728.1067;MQ=40.74;MQ0=0;MQRankSum=1.703;QD=39.40;ReadPosRankSum=1.703	GT:AD:DP:GQ:PL	1/1:10,128:125:99:5476,352,0
17	41245316	rs4986846	A	G	3777.96	PASS	AC=2;AF=1.00;AN=2;DB;DP=148;Dels=0.00;FS=0.000;HRun=1;HaplotypeScore=12.1145;MQ=43.20;MQ0=0;QD=25.53	GT:AD:DP:GQ:PL	1/1:2,146:148:99:3775,387,0
17	41245648	rs80357056	G	A	4538.76	PASS	AC=2;AF=1.00;AN=2;DB;DP=148;Dels=0.00;FS=0.000;HRun=0;HaplotypeScore=7.4829;MQ=45.17;MQ0=0;QD=30.67	GT:AD:DP:GQ:PL	1/1:2,145:148:99:4503,409,0
17	41246028	rs80357224	C	A	4252.33	PASS	AC=2;AF=1.00;AN=2;DB;DP=137;Dels=0.00;FS=0.000;HRun=0;HaplotypeScore=6.5206;MQ=42.25;MQ0=0;QD=31.04	GT:AD:DP:GQ:PL	1/1:2,134:137:99:4227,394,0
17	41246340	rs80356934	G	A	3820.90	PASS	AC=2;AF=1.00;AN=2;DB;DP=120;Dels=0.00;FS=0.000;HRun=1;HaplotypeScore=10.8348;MQ=41.69;MQ0=0;QD=31.84	GT:AD:DP:GQ:PL	1/1:3,117:120:99:3820,337,0
17	41246605	rs80357050	T	C	4036.38	PASS	AC=2;AF=1.00;AN=2;DB;DP=137;Dels=0.02;FS=0.000;HRun=2;HaplotypeScore=10.8569;MQ=41.48;MQ0=0;QD=29.46	GT:AD:DP:GQ:PL	1/1:1,132:134:99:4035,367,0
17	41247620	rs78583225	C	A	2487.86	PASS	AC=2;AF=1.00;AN=2;DB;DP=151;Dels=0.03;FS=0.000;HRun=11;HaplotypeScore=5.6712;MQ=27.06;MQ0=0;QD=16.48	GT:AD:DP:GQ:PL	1/1:3,144:147:99:2521,243,0
17	41248607	.	A	C	1040.91	PASS	AC=1;AF=0.50;AN=2;BaseQRankSum=-4.972;DP=137;Dels=0.00;FS=10.083;HRun=2;HaplotypeScore=55.2199;MQ=26.41;MQ0=0;MQRankSum=3.247;QD=7.60;ReadPosRankSum=4.860	GT:AD:DP:GQ:PL	0/1:78,58:137:99:1071,0,736
17	41252697	rs10445302	T	A	42.98	PASS	AC=2;AF=1.00;AN=2;BaseQRankSum=1.361;DB;DP=117;Dels=0.03;FS=0.000;HRun=2;HaplotypeScore=2.6670;MQ=8.90;MQ0=0;MQRankSum=1.701;QD=0.37;ReadPosRankSum=0.155	GT:AD:DP:GQ:PL	1/1:3,111:114:8.98:75,9,0
17	41256880	rs80358149	C	T	4151.36	PASS	AC=2;AF=1.00;AN=2;DB;DP=131;Dels=0.02;FS=0.000;HRun=2;HaplotypeScore=5.6563;MQ=52.41;MQ0=0;QD=31.69	GT:AD:DP:GQ:PL	1/1:2,127:129:99:4150,373,0
17	41275656	rs35119301	C	G	399.08	PASS	AC=2;AF=1.00;AN=2;DB;DP=127;Dels=0.02;FS=0.000;HRun=1;HaplotypeScore=8.2092;MQ=12.14;MQ0=0;QD=3.14	GT:AD:DP:GQ:PL	1/1:0,125:125:50.91:432,51,0
17	41277765	rs8176074	C	T	2862.78	PASS	AC=2;AF=1.00;AN=2;BaseQRankSum=1.708;DB;DP=146;Dels=0.00;FS=0.000;HRun=0;HaplotypeScore=10.2928;MQ=21.29;MQ0=0;MQRankSum=-1.220;QD=19.61;ReadPosRankSum=0.488	GT:AD:DP:GQ:PL	1/1:3,141:146:99:2896,309,0
17	41280454	rs1709431	G	A	1045.93	PASS	AC=2;AF=1.00;AN=2;DB;DP=128;Dels=0.02;FS=0.000;HRun=2;HaplotypeScore=8.9780;MQ=14.57;MQ0=0;QD=8.17	GT:AD:DP:GQ:PL	1/1:2,122:125:99:1079,135,0
17	41291194	rs34960683	CT	C	67.68	PASS	AC=2;AF=1.00;AN=2;DB;DP=130;FS=0.000;HRun=13;HaplotypeScore=12.2692;MQ=7.49;MQ0=0;QD=0.52	GT:AD:DP:GQ:PL	1/1:29,101:5:14.91:109,15,0
17	41302940	rs34534709	C	G	1167.99	PASS	AC=2;AF=1.00;AN=2;BaseQRankSum=1.706;DB;DP=140;Dels=0.00;FS=0.000;HRun=0;HaplotypeScore=9.4964;MQ=16.01;MQ0=0;MQRankSum=0.038;QD=8.34;ReadPosRankSum=0.192	GT:AD:DP:GQ:PL	1/1:3,134:140:99:1201,147,0
17	41313612	rs35521261	A	G	1819.85	PASS	AC=2;AF=1.00;AN=2;BaseQRankSum=1.659;DB;DP=149;Dels=0.00;FS=0.000;HRun=0;HaplotypeScore=15.0767;MQ=18.94;MQ0=0;MQRankSum=-0.049;QD=12.21;ReadPosRankSum=-0.976	GT:AD:DP:GQ:PL	1/1:6,141:149:99:1853,195,0
17	62217918	.	C	T	6.39	LowQual	AC=1;AF=0.50;AN=2;DP=1;Dels=0.00;HRun=1;HaplotypeScore=0.0000;MQ=45.00;MQ0=0;QD=6.39	GT:AD:DP:GQ:PL	0/1:0,1:1:1.76:35,3,0
17	62217920	.	G	T	6.39	LowQual	AC=1;AF=0.50;AN=2;DP=1;Dels=0.00;HRun=1;HaplotypeScore=0.0000;MQ=45.00;MQ0=0;QD=6.39	GT:AD:DP:GQ:PL	0/1:0,1:1:1.76:35,3,0
17	62217924	.	G	T	6.39	LowQual	AC=1;AF=0.50;AN=2;DP=1;Dels=0.00;HRun=1;HaplotypeScore=0.0000;MQ=45.00;MQ0=0;QD=6.39	GT:AD:DP:GQ:PL	0/1:0,1:1:1.76:35,3,0
17	62217925	.	A	T	6.39	LowQual	AC=1;AF=0.50;AN=2;DP=1;Dels=0.00;HRun=0;HaplotypeScore=0.0000;MQ=45.00;MQ0=0;QD=6.39	GT:AD:DP:GQ:PL	0/1:0,1:1:1.76:35,3,0
17	62217929	.	A	T	5.06	LowQual	AC=1;AF=0.50;AN=2;DP=1;Dels=0.00;HRun=2;HaplotypeScore=0.0000;MQ=45.00;MQ0=0;QD=5.06	GT:AD:DP:GQ:PL	0/1:0,1:1:1.76:33,3,0
17	63152252	.	A	C	5.72	LowQual	AC=1;AF=0.50;AN=2;DP=1;Dels=0.00;HRun=1;HaplotypeScore=0.0000;MQ=42.00;MQ0=0;QD=5.72	GT:AD:DP:GQ:PL	0/1:0,1:1:1.76:34,3,0
