# Supplementary material for: Considerations for clinical read alignment and mutational profiling using next-generation sequencing
Source: F1000Res. 2012 Sep 20;1:2. Originally published 2012 Jul 16. [Version 2] doi: 10.12688/f1000research.1-2.v2 (PMC3945748; doi:10.12688/f1000research.1-2.v2)
Supplement: Aligner-specific VCF files containing the mutations called for each set of reads in single and paired-end modes — VCF files describing the mutations detected in the sixty-seven groups of BRCA1 reads when testing each alignment program in paired-end and single-end mode. [file f1000research-1-402-s0002.tgz › Bfast_Paired_End_Calls.38.vcf]

##fileformat=VCFv4.1
##FILTER=<ID=LowQual,Description="Low quality">
##FORMAT=<ID=AD,Number=.,Type=Integer,Description="Allelic depths for the ref and alt alleles in the order listed">
##FORMAT=<ID=DP,Number=1,Type=Integer,Description="Read Depth (only filtered reads used for calling)">
##FORMAT=<ID=GQ,Number=1,Type=Float,Description="Genotype Quality">
##FORMAT=<ID=GT,Number=1,Type=String,Description="Genotype">
##FORMAT=<ID=PL,Number=G,Type=Integer,Description="Normalized, Phred-scaled likelihoods for genotypes as defined in the VCF specification">
##INFO=<ID=AC,Number=A,Type=Integer,Description="Allele count in genotypes, for each ALT allele, in the same order as listed">
##INFO=<ID=AF,Number=A,Type=Float,Description="Allele Frequency, for each ALT allele, in the same order as listed">
##INFO=<ID=AN,Number=1,Type=Integer,Description="Total number of alleles in called genotypes">
##INFO=<ID=BaseQRankSum,Number=1,Type=Float,Description="Z-score from Wilcoxon rank sum test of Alt Vs. Ref base qualities">
##INFO=<ID=DB,Number=0,Type=Flag,Description="dbSNP Membership">
##INFO=<ID=DP,Number=1,Type=Integer,Description="Filtered Depth">
##INFO=<ID=DS,Number=0,Type=Flag,Description="Were any of the samples downsampled?">
##INFO=<ID=Dels,Number=1,Type=Float,Description="Fraction of Reads Containing Spanning Deletions">
##INFO=<ID=FS,Number=1,Type=Float,Description="Phred-scaled p-value using Fisher's exact test to detect strand bias">
##INFO=<ID=HRun,Number=1,Type=Integer,Description="Largest Contiguous Homopolymer Run of Variant Allele In Either Direction">
##INFO=<ID=HaplotypeScore,Number=1,Type=Float,Description="Consistency of the site with at most two segregating haplotypes">
##INFO=<ID=InbreedingCoeff,Number=1,Type=Float,Description="Inbreeding coefficient as estimated from the genotype likelihoods per-sample when compared against the Hardy-Weinberg expectation">
##INFO=<ID=MQ,Number=1,Type=Float,Description="RMS Mapping Quality">
##INFO=<ID=MQ0,Number=1,Type=Integer,Description="Total Mapping Quality Zero Reads">
##INFO=<ID=MQRankSum,Number=1,Type=Float,Description="Z-score From Wilcoxon rank sum test of Alt vs. Ref read mapping qualities">
##INFO=<ID=QD,Number=1,Type=Float,Description="Variant Confidence/Quality by Depth">
##INFO=<ID=ReadPosRankSum,Number=1,Type=Float,Description="Z-score from Wilcoxon rank sum test of Alt vs. Ref read position bias">
##UnifiedGenotyper="analysis_type=UnifiedGenotyper input_file=[../Bfast_Default/brca1_38.recalib.bam] sample_metadata=[] read_buffer_size=null phone_home=STANDARD read_filter=[BadCigar] intervals=null excludeIntervals=null reference_sequence=ref_chr17.hg19.fa rodBind=[] rodToIntervalTrackName=null BTI_merge_rule=UNION nonDeterministicRandomSeed=false downsampling_type=null downsample_to_fraction=null downsample_to_coverage=null baq=OFF baqGapOpenPenalty=40.0 performanceLog=null useOriginalQualities=false defaultBaseQualities=-1 validation_strictness=SILENT unsafe=null num_threads=4 interval_merging=ALL read_group_black_list=null processingTracker=null restartProcessingTracker=false processingTrackerStatusFile=null processingTrackerID=-1 allow_intervals_with_unindexed_bam=false disable_experimental_low_memory_sharding=false logging_level=ERROR log_to_file=null help=false genotype_likelihoods_model=BOTH p_nonref_model=EXACT heterozygosity=0.0010 pcr_error_rate=1.0E-4 genotyping_mode=DISCOVERY output_mode=EMIT_VARIANTS_ONLY standard_min_confidence_threshold_for_calling=30.0 standard_min_confidence_threshold_for_emitting=4.0 computeSLOD=false alleles=(RodBinding name= source=UNBOUND) assume_single_sample_reads=null abort_at_too_much_coverage=-1 min_base_quality_score=17 min_mapping_quality_score=20 max_deletion_fraction=0.05 min_indel_count_for_genotyping=5 indel_heterozygosity=1.25E-4 indelGapContinuationPenalty=10.0 indelGapOpenPenalty=45.0 indelHaplotypeSize=80 doContextDependentGapPenalties=true getGapPenaltiesFromData=false indel_recal_file=indel.recal_data.csv indelDebug=false dovit=false GSA_PRODUCTION_ONLY=false exactCalculation=LINEAR_EXPERIMENTAL ignoreSNPAlleles=false output_all_callable_bases=false genotype=false dbsnp=(RodBinding name=dbsnp source=dbsnp_132.hg19.vcf) out=org.broadinstitute.sting.gatk.io.stubs.VCFWriterStub NO_HEADER=org.broadinstitute.sting.gatk.io.stubs.VCFWriterStub sites_only=org.broadinstitute.sting.gatk.io.stubs.VCFWriterStub debug_file=null metrics_file=null annotation=[]"
##contig=<ID=17,length=81195210,assembly=hg19>
##reference=file:///CL_diags/ngs/OmixonPaper/brca1-test-suite/ref_chr17.hg19.fa
#CHROM	POS	ID	REF	ALT	QUAL	FILTER	INFO	FORMAT	DePristo
17	7086284	.	G	A	5.06	LowQual	AC=1;AF=0.50;AN=2;DP=1;Dels=0.00;HRun=0;HaplotypeScore=0.0000;MQ=38.00;MQ0=0;QD=5.06	GT:AD:DP:GQ:PL	0/1:0,1:1:1.76:33,3,0
17	41196309	.	T	TGGGGGGGGGGGGGGGGGGGGGGGGGGGGG	6822.30	PASS	AC=2;AF=1.00;AN=2;DP=42;FS=0.000;HRun=2;HaplotypeScore=590.9843;MQ=30.45;MQ0=0;QD=162.44	GT:AD:DP:GQ:PL	1/1:2,2:30:87.29:6822,87,0
17	41200626	rs111562683	C	T	1291.21	PASS	AC=2;AF=1.00;AN=2;DB;DP=155;Dels=0.00;FS=0.000;HRun=0;HaplotypeScore=10.4599;MQ=15.57;MQ0=0;QD=8.33	GT:AD:DP:GQ:PL	1/1:4,151:155:99:1324,147,0
17	41201185	rs80357065	A	T	3698.41	PASS	AC=2;AF=1.00;AN=2;BaseQRankSum=-1.344;DB;DP=119;Dels=0.00;FS=3.210;HRun=0;HaplotypeScore=9.2607;MQ=41.17;MQ0=0;MQRankSum=-0.806;QD=31.08;ReadPosRankSum=0.508	GT:AD:DP:GQ:PL	1/1:4,115:119:99:3662,299,0
17	41208191	rs72372636	C	CT	751.80	PASS	AC=2;AF=1.00;AN=2;DB;DP=148;FS=0.000;HRun=16;HaplotypeScore=198.9516;MQ=23.09;MQ0=0;QD=5.08	GT:AD:DP:GQ:PL	1/1:41,104:55:99:794,101,0
17	41208208	rs117436114	C	T	60.12	PASS	AC=1;AF=0.50;AN=2;BaseQRankSum=1.126;DB;DP=159;Dels=0.01;FS=0.000;HRun=16;HaplotypeScore=20.1127;MQ=20.46;MQ0=0;MQRankSum=3.891;QD=0.38;ReadPosRankSum=-3.658	GT:AD:DP:GQ:PL	0/1:144,10:157:90.12:90,0,1419
17	41208209	.	T	C	15.26	LowQual	AC=1;AF=0.50;AN=2;BaseQRankSum=-3.118;DP=158;Dels=0.00;HRun=1;HaplotypeScore=17.2163;MQ=20.02;MQ0=0;MQRankSum=3.615;QD=0.10;ReadPosRankSum=-4.013	GT:AD:DP:GQ:PL	0/1:148,9:158:45.12:45,0,1528
17	41208467	rs8176286	A	G	3083.41	PASS	AC=2;AF=1.00;AN=2;DB;DP=132;Dels=0.00;FS=0.000;HRun=3;HaplotypeScore=7.1828;MQ=25.76;MQ0=0;QD=23.36	GT:AD:DP:GQ:PL	1/1:2,130:132:99:3116,330,0
17	41213506	rs79826053	C	A	2755.89	PASS	AC=2;AF=1.00;AN=2;BaseQRankSum=1.320;DB;DP=137;Dels=0.01;FS=3.340;HRun=2;HaplotypeScore=4.5983;MQ=42.20;MQ0=0;MQRankSum=-0.519;QD=20.12;ReadPosRankSum=2.413	GT:AD:DP:GQ:PL	1/1:3,133:136:99:2789,213,0
17	41223063	rs80356862	G	C	3536.08	PASS	AC=2;AF=1.00;AN=2;DB;DP=115;Dels=0.00;FS=0.000;HRun=1;HaplotypeScore=0.9973;MQ=44.49;MQ0=0;QD=30.75	GT:AD:DP:GQ:PL	1/1:1,114:115:99:3535,328,0
17	41227153	rs75665117	C	A	3301.82	PASS	AC=2;AF=1.00;AN=2;BaseQRankSum=1.645;DB;DP=121;Dels=0.01;FS=0.000;HRun=3;HaplotypeScore=6.6396;MQ=36.87;MQ0=0;MQRankSum=1.266;QD=27.29;ReadPosRankSum=1.674	GT:AD:DP:GQ:PL	1/1:2,118:120:99:3279,285,0
17	41234041	rs8176185	T	C	4259.85	PASS	AC=2;AF=1.00;AN=2;DB;DP=155;Dels=0.01;FS=0.000;HRun=0;HaplotypeScore=12.3563;MQ=41.97;MQ0=0;QD=27.48	GT:AD:DP:GQ:PL	1/1:4,150:154:99:4257,430,0
17	41242978	.	C	CCT	8268.98	PASS	AC=2;AF=1.00;AN=2;DP=152;FS=0.000;HRun=0;HaplotypeScore=430.9016;MQ=47.78;MQ0=0;QD=54.40	GT:AD:DP:GQ:PL	1/1:8,138:146:99:8269,421,0
17	41243604	rs80357500	G	T	4809.98	PASS	AC=2;AF=1.00;AN=2;DB;DP=162;Dels=0.00;FS=0.000;HRun=0;HaplotypeScore=5.4137;MQ=40.53;MQ0=0;QD=29.69	GT:AD:DP:GQ:PL	1/1:2,158:162:99:4809,424,0
17	41243702	.	TTCC	T	1757.06	PASS	AC=2;AF=1.00;AN=2;BaseQRankSum=-1.957;DP=123;FS=2.983;HRun=0;HaplotypeScore=553.8842;MQ=32.06;MQ0=0;MQRankSum=-2.062;QD=14.29;ReadPosRankSum=2.239	GT:AD:DP:GQ:PL	1/1:99,23:71:99:1799,156,0
17	41243704	rs80358338	CCTG	C	3846.43	PASS	AC=2;AF=1.00;AN=2;DB;DP=123;FS=0.000;HRun=0;HaplotypeScore=354.5171;MQ=32.06;MQ0=0;QD=31.27	GT:AD:DP:GQ:PL	1/1:28,94:71:99:3846,208,0
17	41244021	rs80357027	A	T	4393.20	PASS	AC=2;AF=1.00;AN=2;DB;DP=160;Dels=0.00;FS=0.000;HRun=0;HaplotypeScore=7.0365;MQ=38.02;MQ0=0;QD=27.46	GT:AD:DP:GQ:PL	1/1:1,157:160:99:4392,400,0
17	41244085	.	C	CT	3994.63	PASS	AC=2;AF=1.00;AN=2;DP=161;FS=0.000;HRun=1;HaplotypeScore=399.0773;MQ=31.89;MQ0=0;QD=24.81	GT:AD:DP:GQ:PL	1/1:50,111:98:99:3995,276,0
17	41244087	.	A	T	847.35	PASS	AC=1;AF=0.50;AN=2;BaseQRankSum=-1.629;DP=160;Dels=0.00;FS=0.796;HRun=1;HaplotypeScore=99.6687;MQ=31.86;MQ0=0;MQRankSum=3.319;QD=5.30;ReadPosRankSum=-5.420	GT:AD:DP:GQ:PL	0/1:121,39:160:99:877,0,1670
17	41244087	.	A	AA	1267.72	PASS	AC=2;AF=1.00;AN=2;BaseQRankSum=2.643;DP=162;FS=5.852;HRun=1;HaplotypeScore=645.4412;MQ=32.28;MQ0=0;MQRankSum=-1.055;QD=7.83;ReadPosRankSum=3.262	GT:AD:DP:GQ:PL	1/1:127,35:99:99:1310,176,0
17	41244186	rs80356919	T	C	4582.99	PASS	AC=2;AF=1.00;AN=2;DB;DP=155;Dels=0.00;FS=0.000;HRun=0;HaplotypeScore=13.9974;MQ=41.20;MQ0=0;QD=29.57	GT:AD:DP:GQ:PL	1/1:4,151:155:99:4582,421,0
17	41244567	rs80357502	CA	C	2520.43	PASS	AC=2;AF=1.00;AN=2;BaseQRankSum=-1.732;DB;DP=125;FS=0.000;HRun=1;HaplotypeScore=262.2797;MQ=30.21;MQ0=0;MQRankSum=-0.933;QD=20.16;ReadPosRankSum=1.679	GT:AD:DP:GQ:PL	1/1:25,100:65:99:2562,189,0
17	41244568	rs34725869	AT	A	686.67	PASS	AC=2;AF=1.00;AN=2;BaseQRankSum=0.817;DB;DP=127;FS=5.330;HRun=3;HaplotypeScore=446.8844;MQ=30.44;MQ0=0;MQRankSum=-1.351;QD=5.41;ReadPosRankSum=2.885	GT:AD:DP:GQ:PL	1/1:108,18:67:99:729,127,0
17	41244674	.	G	GA	1330.05	PASS	AC=2;AF=1.00;AN=2;DP=134;FS=0.000;HRun=2;HaplotypeScore=412.3333;MQ=32.12;MQ0=0;QD=9.93	GT:AD:DP:GQ:PL	1/1:110,23:79:99:1372,204,0
17	41244676	rs80356878	A	T	518.60	PASS	AC=1;AF=0.50;AN=2;BaseQRankSum=-3.140;DB;DP=136;Dels=0.00;FS=4.868;HRun=0;HaplotypeScore=75.1223;MQ=32.31;MQ0=0;MQRankSum=2.512;QD=3.81;ReadPosRankSum=-6.930	GT:AD:DP:GQ:PL	0/1:105,31:136:99:549,0,1408
17	41244676	.	A	AT	3469.26	PASS	AC=2;AF=1.00;AN=2;DP=139;FS=0.000;HRun=0;HaplotypeScore=218.0220;MQ=32.39;MQ0=0;QD=24.96	GT:AD:DP:GQ:PL	1/1:37,101:83:99:3469,226,0
17	41245280	rs80356884	C	G	3601.06	PASS	AC=2;AF=1.00;AN=2;DB;DP=138;Dels=0.00;FS=0.000;HRun=0;HaplotypeScore=9.6361;MQ=41.56;MQ0=0;QD=26.09	GT:AD:DP:GQ:PL	1/1:2,136:138:99:3599,360,0
17	41245345	rs80357982	GT	G	745.04	PASS	AC=2;AF=1.00;AN=2;BaseQRankSum=1.582;DB;DP=147;FS=3.475;HRun=3;HaplotypeScore=518.5838;MQ=31.86;MQ0=0;MQRankSum=-0.778;QD=5.07;ReadPosRankSum=1.331	GT:AD:DP:GQ:PL	1/1:121,25:74:99:787,157,0
17	41245348	rs80357944	TC	T	2941.82	PASS	AC=2;AF=1.00;AN=2;DB;DP=148;FS=0.000;HRun=1;HaplotypeScore=302.6124;MQ=32.66;MQ0=0;QD=19.88	GT:AD:DP:GQ:PL	1/1:30,118:75:99:2984,222,0
17	41245721	rs80357952	ATTCT	A	3977.57	PASS	AC=2;AF=1.00;AN=2;DB;DP=121;FS=0.000;HRun=0;HaplotypeScore=426.8662;MQ=36.67;MQ0=0;QD=32.87	GT:AD:DP:GQ:PL	1/1:38,82:76:99:3978,211,0
17	41245724	.	CTTTT	C	1855.79	PASS	AC=2;AF=1.00;AN=2;BaseQRankSum=0.223;DP=121;FS=3.068;HRun=5;HaplotypeScore=650.6856;MQ=36.61;MQ0=0;MQRankSum=0.428;QD=15.34;ReadPosRankSum=2.279	GT:AD:DP:GQ:PL	1/1:94,26:76:99:1898,204,0
17	41246007	rs56100707	G	C	2105.43	PASS	AC=2;AF=1.00;AN=2;DB;DP=118;Dels=0.00;FS=0.000;HRun=0;HaplotypeScore=7.7622;MQ=33.15;MQ0=0;QD=17.84	GT:AD:DP:GQ:PL	1/1:2,115:118:99:2138,213,0
17	41246029	rs80357947	TC	T	2933.28	PASS	AC=2;AF=1.00;AN=2;BaseQRankSum=-2.788;DB;DP=125;FS=10.774;HRun=2;HaplotypeScore=565.6350;MQ=33.28;MQ0=0;MQRankSum=0.838;QD=23.47;ReadPosRankSum=2.388	GT:AD:DP:GQ:PL	1/1:25,99:84:99:2975,223,0
17	41246031	.	C	T	461.72	PASS	AC=1;AF=0.50;AN=2;BaseQRankSum=4.980;DP=122;Dels=0.00;FS=2.133;HRun=4;HaplotypeScore=25.7501;MQ=33.20;MQ0=0;MQRankSum=1.167;QD=3.78;ReadPosRankSum=-4.476	GT:AD:DP:GQ:PL	0/1:100,21:122:99:492,0,1637
17	41246031	.	CT	C	589.87	PASS	AC=2;AF=1.00;AN=2;BaseQRankSum=-1.303;DP=123;FS=13.841;HRun=4;HaplotypeScore=793.7603;MQ=33.27;MQ0=0;MQRankSum=0.827;QD=4.80;ReadPosRankSum=2.752	GT:AD:DP:GQ:PL	1/1:103,20:83:99:632,142,0
17	41246100	rs80357801	ATAAT	A	8354.77	PASS	AC=2;AF=1.00;AN=2;BaseQRankSum=-1.143;DB;DP=159;FS=3.412;HRun=0;HaplotypeScore=952.7661;MQ=40.32;MQ0=0;MQRankSum=1.685;QD=52.55;ReadPosRankSum=1.709	GT:AD:DP:GQ:PL	1/1:15,144:149:99:8355,419,0
17	41246605	rs80357050	T	C	4002.68	PASS	AC=2;AF=1.00;AN=2;DB;DP=136;Dels=0.01;FS=0.000;HRun=2;HaplotypeScore=27.0117;MQ=41.30;MQ0=0;QD=29.43	GT:AD:DP:GQ:PL	1/1:4,129:134:99:4002,361,0
17	41252697	rs10445302	T	A	62.23	PASS	AC=2;AF=1.00;AN=2;DB;DP=113;Dels=0.01;FS=0.000;HRun=2;HaplotypeScore=3.5115;MQ=8.64;MQ0=0;QD=0.55	GT:AD:DP:GQ:PL	1/1:2,109:112:11.96:95,12,0
17	41256880	rs80358149	C	T	4403.80	PASS	AC=2;AF=1.00;AN=2;DB;DP=147;Dels=0.04;FS=0.000;HRun=2;HaplotypeScore=40.4120;MQ=50.88;MQ0=0;QD=29.96	GT:AD:DP:GQ:PL	1/1:1,138:141:99:4403,391,0
17	41259079	rs66917717	A	AT	759.46	PASS	AC=2;AF=1.00;AN=2;DB;DP=154;FS=0.000;HRun=20;HaplotypeScore=158.0671;MQ=30.47;MQ0=0;QD=4.93	GT:AD:DP:GQ:PL	1/1:50,104:63:99:802,120,0
17	41263801	rs55685838	C	T	81.64	PASS	AC=2;AF=1.00;AN=2;DB;DP=113;Dels=0.00;FS=0.000;HRun=0;HaplotypeScore=3.8361;MQ=7.05;MQ0=0;QD=0.72	GT:AD:DP:GQ:PL	1/1:1,108:113:14.94:114,15,0
17	41273715	rs9892009	A	C	796	PASS	AC=2;AF=1.00;AN=2;BaseQRankSum=1.632;DB;DP=139;Dels=0.00;FS=0.000;HRun=0;HaplotypeScore=7.0537;MQ=14.30;MQ0=0;MQRankSum=0.287;QD=5.73;ReadPosRankSum=0.287	GT:AD:DP:GQ:PL	1/1:1,138:139:98.74:829,99,0
17	41305140	rs716105	G	A	1895.21	PASS	AC=2;AF=1.00;AN=2;DB;DP=141;Dels=0.01;FS=0.000;HRun=2;HaplotypeScore=11.9199;MQ=20.76;MQ0=0;QD=13.44	GT:AD:DP:GQ:PL	1/1:3,136:139:99:1928,201,0
17	58620435	.	C	G	5.06	LowQual	AC=1;AF=0.50;AN=2;DP=1;Dels=0.00;HRun=1;HaplotypeScore=0.0000;MQ=45.00;MQ0=0;QD=5.06	GT:AD:DP:GQ:PL	0/1:0,1:1:1.76:33,3,0
17	80411207	rs9896620	C	G	5.72	LowQual	AC=1;AF=0.50;AN=2;DB;DP=1;Dels=0.00;HRun=1;HaplotypeScore=0.0000;MQ=43.00;MQ0=0;QD=5.72	GT:AD:DP:GQ:PL	0/1:0,1:1:1.76:34,3,0
17	80411212	.	C	A	7.08	LowQual	AC=1;AF=0.50;AN=2;DP=1;Dels=0.00;HRun=0;HaplotypeScore=0.0000;MQ=43.00;MQ0=0;QD=7.08	GT:AD:DP:GQ:PL	0/1:0,1:1:1.76:36,3,0
17	80411215	.	T	A	5.06	LowQual	AC=1;AF=0.50;AN=2;DP=1;Dels=0.00;HRun=0;HaplotypeScore=0.0000;MQ=43.00;MQ0=0;QD=5.06	GT:AD:DP:GQ:PL	0/1:0,1:1:1.76:33,3,0
17	80411224	.	A	C	5.06	LowQual	AC=1;AF=0.50;AN=2;DP=1;Dels=0.00;HRun=1;HaplotypeScore=0.0000;MQ=43.00;MQ0=0;QD=5.06	GT:AD:DP:GQ:PL	0/1:0,1:1:1.76:33,3,0
