# Supplementary material for: Considerations for clinical read alignment and mutational profiling using next-generation sequencing
Source: F1000Res. 2012 Sep 20;1:2. Originally published 2012 Jul 16. [Version 2] doi: 10.12688/f1000research.1-2.v2 (PMC3945748; doi:10.12688/f1000research.1-2.v2)
Supplement: Aligner-specific VCF files containing the mutations called for each set of reads in single and paired-end modes — VCF files describing the mutations detected in the sixty-seven groups of BRCA1 reads when testing each alignment program in paired-end and single-end mode. [file f1000research-1-402-s0002.tgz › Bfast_Paired_End_Calls.41.vcf]

##fileformat=VCFv4.1
##FILTER=<ID=LowQual,Description="Low quality">
##FORMAT=<ID=AD,Number=.,Type=Integer,Description="Allelic depths for the ref and alt alleles in the order listed">
##FORMAT=<ID=DP,Number=1,Type=Integer,Description="Read Depth (only filtered reads used for calling)">
##FORMAT=<ID=GQ,Number=1,Type=Float,Description="Genotype Quality">
##FORMAT=<ID=GT,Number=1,Type=String,Description="Genotype">
##FORMAT=<ID=PL,Number=G,Type=Integer,Description="Normalized, Phred-scaled likelihoods for genotypes as defined in the VCF specification">
##INFO=<ID=AC,Number=A,Type=Integer,Description="Allele count in genotypes, for each ALT allele, in the same order as listed">
##INFO=<ID=AF,Number=A,Type=Float,Description="Allele Frequency, for each ALT allele, in the same order as listed">
##INFO=<ID=AN,Number=1,Type=Integer,Description="Total number of alleles in called genotypes">
##INFO=<ID=BaseQRankSum,Number=1,Type=Float,Description="Z-score from Wilcoxon rank sum test of Alt Vs. Ref base qualities">
##INFO=<ID=DB,Number=0,Type=Flag,Description="dbSNP Membership">
##INFO=<ID=DP,Number=1,Type=Integer,Description="Filtered Depth">
##INFO=<ID=DS,Number=0,Type=Flag,Description="Were any of the samples downsampled?">
##INFO=<ID=Dels,Number=1,Type=Float,Description="Fraction of Reads Containing Spanning Deletions">
##INFO=<ID=FS,Number=1,Type=Float,Description="Phred-scaled p-value using Fisher's exact test to detect strand bias">
##INFO=<ID=HRun,Number=1,Type=Integer,Description="Largest Contiguous Homopolymer Run of Variant Allele In Either Direction">
##INFO=<ID=HaplotypeScore,Number=1,Type=Float,Description="Consistency of the site with at most two segregating haplotypes">
##INFO=<ID=InbreedingCoeff,Number=1,Type=Float,Description="Inbreeding coefficient as estimated from the genotype likelihoods per-sample when compared against the Hardy-Weinberg expectation">
##INFO=<ID=MQ,Number=1,Type=Float,Description="RMS Mapping Quality">
##INFO=<ID=MQ0,Number=1,Type=Integer,Description="Total Mapping Quality Zero Reads">
##INFO=<ID=MQRankSum,Number=1,Type=Float,Description="Z-score From Wilcoxon rank sum test of Alt vs. Ref read mapping qualities">
##INFO=<ID=QD,Number=1,Type=Float,Description="Variant Confidence/Quality by Depth">
##INFO=<ID=ReadPosRankSum,Number=1,Type=Float,Description="Z-score from Wilcoxon rank sum test of Alt vs. Ref read position bias">
##UnifiedGenotyper="analysis_type=UnifiedGenotyper input_file=[../Bfast_Default/brca1_41.recalib.bam] sample_metadata=[] read_buffer_size=null phone_home=STANDARD read_filter=[BadCigar] intervals=null excludeIntervals=null reference_sequence=ref_chr17.hg19.fa rodBind=[] rodToIntervalTrackName=null BTI_merge_rule=UNION nonDeterministicRandomSeed=false downsampling_type=null downsample_to_fraction=null downsample_to_coverage=null baq=OFF baqGapOpenPenalty=40.0 performanceLog=null useOriginalQualities=false defaultBaseQualities=-1 validation_strictness=SILENT unsafe=null num_threads=4 interval_merging=ALL read_group_black_list=null processingTracker=null restartProcessingTracker=false processingTrackerStatusFile=null processingTrackerID=-1 allow_intervals_with_unindexed_bam=false disable_experimental_low_memory_sharding=false logging_level=ERROR log_to_file=null help=false genotype_likelihoods_model=BOTH p_nonref_model=EXACT heterozygosity=0.0010 pcr_error_rate=1.0E-4 genotyping_mode=DISCOVERY output_mode=EMIT_VARIANTS_ONLY standard_min_confidence_threshold_for_calling=30.0 standard_min_confidence_threshold_for_emitting=4.0 computeSLOD=false alleles=(RodBinding name= source=UNBOUND) assume_single_sample_reads=null abort_at_too_much_coverage=-1 min_base_quality_score=17 min_mapping_quality_score=20 max_deletion_fraction=0.05 min_indel_count_for_genotyping=5 indel_heterozygosity=1.25E-4 indelGapContinuationPenalty=10.0 indelGapOpenPenalty=45.0 indelHaplotypeSize=80 doContextDependentGapPenalties=true getGapPenaltiesFromData=false indel_recal_file=indel.recal_data.csv indelDebug=false dovit=false GSA_PRODUCTION_ONLY=false exactCalculation=LINEAR_EXPERIMENTAL ignoreSNPAlleles=false output_all_callable_bases=false genotype=false dbsnp=(RodBinding name=dbsnp source=dbsnp_132.hg19.vcf) out=org.broadinstitute.sting.gatk.io.stubs.VCFWriterStub NO_HEADER=org.broadinstitute.sting.gatk.io.stubs.VCFWriterStub sites_only=org.broadinstitute.sting.gatk.io.stubs.VCFWriterStub debug_file=null metrics_file=null annotation=[]"
##contig=<ID=17,length=81195210,assembly=hg19>
##reference=file:///CL_diags/ngs/OmixonPaper/brca1-test-suite/ref_chr17.hg19.fa
#CHROM	POS	ID	REF	ALT	QUAL	FILTER	INFO	FORMAT	DePristo
17	18005730	.	A	T	6.39	LowQual	AC=1;AF=0.50;AN=2;DP=1;Dels=0.00;HRun=1;HaplotypeScore=0.0000;MQ=45.00;MQ0=0;QD=6.39	GT:AD:DP:GQ:PL	0/1:0,1:1:1.76:35,3,0
17	19855092	.	T	C	5.06	LowQual	AC=1;AF=0.50;AN=2;DP=1;Dels=0.00;HRun=1;HaplotypeScore=0.0000;MQ=45.00;MQ0=0;QD=5.06	GT:AD:DP:GQ:PL	0/1:0,1:1:1.76:33,3,0
17	19855113	.	G	T	5.72	LowQual	AC=1;AF=0.50;AN=2;DP=1;Dels=0.00;HRun=2;HaplotypeScore=0.0000;MQ=45.00;MQ0=0;QD=5.72	GT:AD:DP:GQ:PL	0/1:0,1:1:1.76:34,3,0
17	19855119	.	A	T	5.72	LowQual	AC=1;AF=0.50;AN=2;DP=1;Dels=0.00;HRun=1;HaplotypeScore=0.0000;MQ=45.00;MQ0=0;QD=5.72	GT:AD:DP:GQ:PL	0/1:0,1:1:1.76:34,3,0
17	41196309	.	T	G	5.06	LowQual	AC=1;AF=0.50;AN=2;DP=1;Dels=0.00;HRun=2;HaplotypeScore=0.0000;MQ=43.00;MQ0=0;QD=5.06	GT:AD:DP:GQ:PL	0/1:0,1:1:1.76:33,3,0
17	41196309	.	T	TGGGGGGGGGGGGGGGGGGGGGGGGGGGGG	6824.18	PASS	AC=2;AF=1.00;AN=2;DP=42;FS=0.000;HRun=2;HaplotypeScore=590.9419;MQ=30.45;MQ0=0;QD=162.48	GT:AD:DP:GQ:PL	1/1:2,2:30:87.29:6824,87,0
17	41199716	rs80356920	A	T	3408.27	PASS	AC=2;AF=1.00;AN=2;DB;DP=136;Dels=0.00;FS=0.000;HRun=0;HaplotypeScore=6.6111;MQ=41.06;MQ0=0;QD=25.06	GT:AD:DP:GQ:PL	1/1:1,135:136:99:3407,316,0
17	41200551	rs79860047	A	G	803.27	PASS	AC=2;AF=1.00;AN=2;DB;DP=150;Dels=0.02;FS=0.000;HRun=1;HaplotypeScore=8.8661;MQ=15.48;MQ0=0;QD=5.36	GT:AD:DP:GQ:PL	1/1:1,146:147:87.01:836,87,0
17	41222461	rs8176221	T	A	4130.29	PASS	AC=2;AF=1.00;AN=2;BaseQRankSum=0.401;DB;DP=139;Dels=0.03;FS=3.388;HRun=1;HaplotypeScore=9.3769;MQ=40.34;MQ0=0;MQRankSum=0.885;QD=29.71;ReadPosRankSum=-1.034	GT:AD:DP:GQ:PL	1/1:5,130:135:99:4102,345,0
17	41226396	rs80357542	CAG	C	5403.04	PASS	AC=2;AF=1.00;AN=2;BaseQRankSum=-1.703;DB;DP=130;FS=3.352;HRun=0;HaplotypeScore=458.9978;MQ=40.94;MQ0=0;MQRankSum=1.645;QD=41.56;ReadPosRankSum=1.703	GT:AD:DP:GQ:PL	1/1:3,126:122:99:5403,346,0
17	41238130	.	C	CA	545.08	PASS	AC=1;AF=0.50;AN=2;BaseQRankSum=-5.948;DP=170;FS=7.019;HRun=1;HaplotypeScore=1522.6142;MQ=38.88;MQ0=0;MQRankSum=-1.259;QD=3.21;ReadPosRankSum=-6.981	GT:AD:DP:GQ:PL	0/1:152,16:147:99:584,0,2171
17	41238134	.	CA	C	1048.93	PASS	AC=1;AF=0.50;AN=2;BaseQRankSum=-9.035;DP=171;FS=10.171;HRun=1;HaplotypeScore=1490.4400;MQ=38.71;MQ0=0;MQRankSum=6.106;QD=6.13;ReadPosRankSum=-8.087	GT:AD:DP:GQ:PL	0/1:148,13:148:1.03:1087,0,1
17	41238135	rs67894015	A	AACACAC	13368.51	PASS	AC=2;AF=1.00;AN=2;DB;DP=172;FS=0.000;HRun=0;HaplotypeScore=718.8259;MQ=38.80;MQ0=0;QD=77.72	GT:AD:DP:GQ:PL	1/1:27,77:149:99:13369,439,0
17	41238139	.	A	AC	1236.75	PASS	AC=1;AF=0.50;AN=2;BaseQRankSum=-5.715;DP=173;FS=0.000;HRun=1;HaplotypeScore=1459.5514;MQ=39.18;MQ0=0;MQRankSum=6.508;QD=7.15;ReadPosRankSum=-2.447	GT:AD:DP:GQ:PL	0/1:167,6:151:99:1276,0,855
17	41238142	.	CA	C	835.17	PASS	AC=1;AF=0.50;AN=2;BaseQRankSum=-6.193;DP=169;FS=0.703;HRun=1;HaplotypeScore=1451.2049;MQ=39.11;MQ0=0;MQRankSum=7.109;QD=4.94;ReadPosRankSum=-5.572	GT:AD:DP:GQ:PL	0/1:135,33:147:99:874,0,4120
17	41242077	rs78286195	A	G	4100.96	PASS	AC=2;AF=1.00;AN=2;BaseQRankSum=-0.459;DB;DP=144;Dels=0.00;FS=6.601;HRun=1;HaplotypeScore=0.9947;MQ=33.14;MQ0=0;MQRankSum=0.943;QD=28.48;ReadPosRankSum=2.415	GT:AD:DP:GQ:PL	1/1:3,140:144:99:4040,338,0
17	41243503	rs80357231	T	G	3535.56	PASS	AC=2;AF=1.00;AN=2;BaseQRankSum=1.331;DB;DP=125;Dels=0.02;FS=3.207;HRun=1;HaplotypeScore=10.4210;MQ=41.89;MQ0=0;MQRankSum=1.446;QD=28.28;ReadPosRankSum=1.245	GT:AD:DP:GQ:PL	1/1:2,120:122:99:3504,297,0
17	41243769	.	A	AT	4082.29	PASS	AC=2;AF=1.00;AN=2;DP=154;FS=0.000;HRun=1;HaplotypeScore=246.0898;MQ=31.15;MQ0=0;QD=26.51	GT:AD:DP:GQ:PL	1/1:46,108:90:99:4082,265,0
17	41243770	.	A	T	759.04	PASS	AC=1;AF=0.50;AN=2;BaseQRankSum=-2.014;DP=153;Dels=0.01;FS=1.797;HRun=0;HaplotypeScore=95.8877;MQ=31.04;MQ0=0;MQRankSum=3.658;QD=4.96;ReadPosRankSum=-6.587	GT:AD:DP:GQ:PL	0/1:115,37:152:99:789,0,1461
17	41243770	.	A	AA	1595.16	PASS	AC=2;AF=1.00;AN=2;DP=154;FS=0.000;HRun=1;HaplotypeScore=487.5752;MQ=31.17;MQ0=0;QD=10.36	GT:AD:DP:GQ:PL	1/1:121,31:90:99:1637,245,0
17	41243904	rs80357805	TTC	T	5148.88	PASS	AC=2;AF=1.00;AN=2;DB;DP=155;FS=0.000;HRun=0;HaplotypeScore=750.8188;MQ=36.39;MQ0=0;QD=33.22	GT:AD:DP:GQ:PL	1/1:13,141:126:99:5149,361,0
17	41243935	rs80357294	C	T	4013.62	PASS	AC=2;AF=1.00;AN=2;BaseQRankSum=2.707;DB;DP=142;Dels=0.00;FS=8.631;HRun=1;HaplotypeScore=12.7845;MQ=36.97;MQ0=0;MQRankSum=0.064;QD=28.26;ReadPosRankSum=2.907	GT:AD:DP:GQ:PL	1/1:4,138:142:99:3950,301,0
17	41244190	rs80357827	CA	C	6600.58	PASS	AC=2;AF=1.00;AN=2;DB;DP=168;FS=0.000;HRun=2;HaplotypeScore=519.4111;MQ=41.91;MQ0=0;QD=39.29	GT:AD:DP:GQ:PL	1/1:3,164:163:99:6601,482,0
17	41244309	rs80357145	A	T	4754.39	PASS	AC=2;AF=1.00;AN=2;DB;DP=151;Dels=0.00;FS=0.000;HRun=0;HaplotypeScore=6.2473;MQ=41.45;MQ0=0;QD=31.49	GT:AD:DP:GQ:PL	1/1:1,149:151:99:4721,430,0
17	41244625	rs80357497	G	A	3797.89	PASS	AC=2;AF=1.00;AN=2;DB;DP=125;Dels=0.00;FS=0.000;HRun=0;HaplotypeScore=5.7701;MQ=41.10;MQ0=0;QD=30.38	GT:AD:DP:GQ:PL	1/1:2,123:125:99:3797,352,0
17	41244817	rs80357917	CTTGA	C	7088.65	PASS	AC=2;AF=1.00;AN=2;DB;DP=146;FS=0.000;HRun=0;HaplotypeScore=740.1098;MQ=38.53;MQ0=0;QD=48.55	GT:AD:DP:GQ:PL	1/1:9,137:128:99:7089,373,0
17	41244952	.	GCTTTGAAA	G	2898.54	PASS	AC=2;AF=1.00;AN=2;BaseQRankSum=4.004;DP=128;FS=0.000;HRun=0;HaplotypeScore=765.3578;MQ=29.35;MQ0=0;MQRankSum=-2.086;QD=22.64;ReadPosRankSum=3.625	GT:AD:DP:GQ:PL	1/1:116,12:68:28.01:2941,28,0
17	41244954	rs80357675	TTTGAAACC	T	4922.90	PASS	AC=2;AF=1.00;AN=2;DB;DP=128;FS=0.000;HRun=0;HaplotypeScore=584.1878;MQ=29.35;MQ0=0;QD=38.46	GT:AD:DP:GQ:PL	1/1:30,98:68:99:4923,181,0
17	41244959	.	A	ATGT	341.33	PASS	AC=1;AF=0.50;AN=2;BaseQRankSum=-4.746;DP=124;FS=0.000;HRun=0;HaplotypeScore=822.6329;MQ=28.72;MQ0=0;MQRankSum=1.954;QD=2.75;ReadPosRankSum=-3.737	GT:AD:DP:GQ:PL	0/1:117,5:64:99:380,0,722
17	41244960	.	A	ACG	126.05	PASS	AC=1;AF=0.50;AN=2;BaseQRankSum=-4.048;DP=126;FS=1.426;HRun=0;HaplotypeScore=829.6635;MQ=28.93;MQ0=0;MQRankSum=1.273;QD=1.00;ReadPosRankSum=-4.986	GT:AD:DP:GQ:PL	0/1:118,7:66:99:165,0,554
17	41245248	rs80357786	CT	C	5209.32	PASS	AC=2;AF=1.00;AN=2;DB;DP=133;FS=0.000;HRun=1;HaplotypeScore=382.1339;MQ=41.76;MQ0=0;QD=39.17	GT:AD:DP:GQ:PL	1/1:2,131:126:99:5209,376,0
17	41245381	rs4986845	T	C	4003.29	PASS	AC=2;AF=1.00;AN=2;DB;DP=145;Dels=0.01;FS=0.000;HRun=0;HaplotypeScore=5.6842;MQ=46.42;MQ0=0;QD=27.61	GT:AD:DP:GQ:PL	1/1:1,142:144:99:3967,400,0
17	41245996	rs80357630	TA	T	3721.96	PASS	AC=2;AF=1.00;AN=2;DB;DP=113;FS=0.000;HRun=4;HaplotypeScore=343.0005;MQ=60.77;MQ0=0;QD=32.94	GT:AD:DP:GQ:PL	1/1:6,107:110:99:3722,313,0
17	41246191	rs80357939	CT	C	5088.35	PASS	AC=2;AF=1.00;AN=2;DB;DP=134;FS=0.000;HRun=1;HaplotypeScore=459.8303;MQ=45.37;MQ0=0;QD=37.97	GT:AD:DP:GQ:PL	1/1:6,128:126:99:5088,373,0
17	41246563	.	TAC	T	1586.19	PASS	AC=2;AF=1.00;AN=2;BaseQRankSum=0.063;DP=126;FS=4.877;HRun=0;HaplotypeScore=488.2363;MQ=31.58;MQ0=0;MQRankSum=-1.025;QD=12.59;ReadPosRankSum=2.189	GT:AD:DP:GQ:PL	1/1:101,25:73:99:1628,154,0
17	41246565	rs80357772	CAT	C	3202.84	PASS	AC=2;AF=1.00;AN=2;BaseQRankSum=-1.682;DB;DP=122;FS=0.000;HRun=0;HaplotypeScore=322.4529;MQ=31.30;MQ0=0;MQRankSum=-0.377;QD=26.25;ReadPosRankSum=0.728	GT:AD:DP:GQ:PL	1/1:68,54:70:99:3245,195,0
17	41246566	rs80357610	ATG	A	1610.23	PASS	AC=2;AF=1.00;AN=2;BaseQRankSum=-1.681;DB;DP=120;FS=0.000;HRun=0;HaplotypeScore=473.8255;MQ=31.08;MQ0=0;MQRankSum=-0.459;QD=13.42;ReadPosRankSum=0.713	GT:AD:DP:GQ:PL	1/1:83,37:68:99:1652,191,0
17	41247032	rs11658905	C	A	4705.57	PASS	AC=2;AF=1.00;AN=2;DB;DP=145;Dels=0.00;FS=0.000;HRun=1;HaplotypeScore=10.7340;MQ=42.45;MQ0=0;QD=32.45	GT:AD:DP:GQ:PL	1/1:1,144:145:99:4705,421,0
17	41252577	rs799924	A	G	278.37	PASS	AC=2;AF=1.00;AN=2;DB;DP=126;Dels=0.00;FS=0.000;HRun=0;HaplotypeScore=2.4968;MQ=12.32;MQ0=0;QD=2.21	GT:AD:DP:GQ:PL	1/1:1,123:126:41.78:311,42,0
17	41252672	rs709630	A	T	12.36	LowQual	AC=2;AF=1.00;AN=2;BaseQRankSum=0.540;DB;DP=131;Dels=0.02;HRun=1;HaplotypeScore=2.8619;MQ=9.10;MQ0=0;MQRankSum=1.566;QD=0.09;ReadPosRankSum=1.649	GT:AD:DP:GQ:PL	1/1:4,124:128:5.96:43,6,0
17	41252697	rs10445302	T	A	14.29	LowQual	AC=2;AF=1.00;AN=2;DB;DP=115;Dels=0.03;HRun=2;HaplotypeScore=2.8799;MQ=8.27;MQ0=0;QD=0.12	GT:AD:DP:GQ:PL	1/1:0,110:112:5.97:45,6,0
17	41254376	rs80078547	T	C	639.62	PASS	AC=2;AF=1.00;AN=2;DB;DP=135;Dels=0.00;FS=0.000;HRun=0;HaplotypeScore=2.1330;MQ=13.33;MQ0=0;QD=4.74	GT:AD:DP:GQ:PL	1/1:1,134:135:74.87:673,75,0
17	41258452	rs80358147	C	T	4319.99	PASS	AC=2;AF=1.00;AN=2;DB;DP=148;Dels=0.00;FS=0.000;HRun=0;HaplotypeScore=19.8080;MQ=43.75;MQ0=0;QD=29.19	GT:AD:DP:GQ:PL	1/1:3,144:148:99:4290,397,0
17	41266552	rs12601356	C	T	5023.28	PASS	AC=2;AF=1.00;AN=2;DB;DP=160;Dels=0.02;FS=0.000;HRun=2;HaplotypeScore=28.8831;MQ=43.48;MQ0=0;QD=31.40	GT:AD:DP:GQ:PL	1/1:3,154:157:99:5022,439,0
17	41266997	rs8176104	C	T	3939.85	PASS	AC=2;AF=1.00;AN=2;BaseQRankSum=1.747;DB;DP=131;Dels=0.00;FS=6.599;HRun=1;HaplotypeScore=5.7917;MQ=41.87;MQ0=0;MQRankSum=-0.381;QD=30.08;ReadPosRankSum=2.411	GT:AD:DP:GQ:PL	1/1:7,124:131:99:3875,291,0
17	41276217	.	GTAAAT	G	412.64	PASS	AC=2;AF=1.00;AN=2;DP=122;FS=0.000;HRun=0;HaplotypeScore=127.9816;MQ=13.49;MQ0=0;QD=3.38	GT:AD:DP:GQ:PL	1/1:74,47:14:36.72:455,37,0
17	44361256	.	A	T	6.39	LowQual	AC=1;AF=0.50;AN=2;DP=1;Dels=0.00;HRun=1;HaplotypeScore=0.0000;MQ=45.00;MQ0=0;QD=6.39	GT:AD:DP:GQ:PL	0/1:0,1:1:1.76:35,3,0
17	44361263	.	A	G	5.72	LowQual	AC=1;AF=0.50;AN=2;DP=1;Dels=0.00;HRun=1;HaplotypeScore=0.0000;MQ=45.00;MQ0=0;QD=5.72	GT:AD:DP:GQ:PL	0/1:0,1:1:1.76:34,3,0
17	44361275	rs73321053	A	C	5.72	LowQual	AC=1;AF=0.50;AN=2;DB;DP=1;Dels=0.00;HRun=0;HaplotypeScore=0.0000;MQ=45.00;MQ0=0;QD=5.72	GT:AD:DP:GQ:PL	0/1:0,1:1:1.76:34,3,0
17	44361283	.	C	T	5.72	LowQual	AC=1;AF=0.50;AN=2;DP=1;Dels=0.00;HRun=1;HaplotypeScore=0.0000;MQ=45.00;MQ0=0;QD=5.72	GT:AD:DP:GQ:PL	0/1:0,1:1:1.76:34,3,0
