# Supplementary material for: Considerations for clinical read alignment and mutational profiling using next-generation sequencing
Source: F1000Res. 2012 Sep 20;1:2. Originally published 2012 Jul 16. [Version 2] doi: 10.12688/f1000research.1-2.v2 (PMC3945748; doi:10.12688/f1000research.1-2.v2)
Supplement: Aligner-specific VCF files containing the mutations called for each set of reads in single and paired-end modes — VCF files describing the mutations detected in the sixty-seven groups of BRCA1 reads when testing each alignment program in paired-end and single-end mode. [file f1000research-1-402-s0002.tgz › Bfast_Paired_End_Calls.42.vcf]

##fileformat=VCFv4.1
##FILTER=<ID=LowQual,Description="Low quality">
##FORMAT=<ID=AD,Number=.,Type=Integer,Description="Allelic depths for the ref and alt alleles in the order listed">
##FORMAT=<ID=DP,Number=1,Type=Integer,Description="Read Depth (only filtered reads used for calling)">
##FORMAT=<ID=GQ,Number=1,Type=Float,Description="Genotype Quality">
##FORMAT=<ID=GT,Number=1,Type=String,Description="Genotype">
##FORMAT=<ID=PL,Number=G,Type=Integer,Description="Normalized, Phred-scaled likelihoods for genotypes as defined in the VCF specification">
##INFO=<ID=AC,Number=A,Type=Integer,Description="Allele count in genotypes, for each ALT allele, in the same order as listed">
##INFO=<ID=AF,Number=A,Type=Float,Description="Allele Frequency, for each ALT allele, in the same order as listed">
##INFO=<ID=AN,Number=1,Type=Integer,Description="Total number of alleles in called genotypes">
##INFO=<ID=BaseQRankSum,Number=1,Type=Float,Description="Z-score from Wilcoxon rank sum test of Alt Vs. Ref base qualities">
##INFO=<ID=DB,Number=0,Type=Flag,Description="dbSNP Membership">
##INFO=<ID=DP,Number=1,Type=Integer,Description="Filtered Depth">
##INFO=<ID=DS,Number=0,Type=Flag,Description="Were any of the samples downsampled?">
##INFO=<ID=Dels,Number=1,Type=Float,Description="Fraction of Reads Containing Spanning Deletions">
##INFO=<ID=FS,Number=1,Type=Float,Description="Phred-scaled p-value using Fisher's exact test to detect strand bias">
##INFO=<ID=HRun,Number=1,Type=Integer,Description="Largest Contiguous Homopolymer Run of Variant Allele In Either Direction">
##INFO=<ID=HaplotypeScore,Number=1,Type=Float,Description="Consistency of the site with at most two segregating haplotypes">
##INFO=<ID=InbreedingCoeff,Number=1,Type=Float,Description="Inbreeding coefficient as estimated from the genotype likelihoods per-sample when compared against the Hardy-Weinberg expectation">
##INFO=<ID=MQ,Number=1,Type=Float,Description="RMS Mapping Quality">
##INFO=<ID=MQ0,Number=1,Type=Integer,Description="Total Mapping Quality Zero Reads">
##INFO=<ID=MQRankSum,Number=1,Type=Float,Description="Z-score From Wilcoxon rank sum test of Alt vs. Ref read mapping qualities">
##INFO=<ID=QD,Number=1,Type=Float,Description="Variant Confidence/Quality by Depth">
##INFO=<ID=ReadPosRankSum,Number=1,Type=Float,Description="Z-score from Wilcoxon rank sum test of Alt vs. Ref read position bias">
##UnifiedGenotyper="analysis_type=UnifiedGenotyper input_file=[../Bfast_Default/brca1_42.recalib.bam] sample_metadata=[] read_buffer_size=null phone_home=STANDARD read_filter=[BadCigar] intervals=null excludeIntervals=null reference_sequence=ref_chr17.hg19.fa rodBind=[] rodToIntervalTrackName=null BTI_merge_rule=UNION nonDeterministicRandomSeed=false downsampling_type=null downsample_to_fraction=null downsample_to_coverage=null baq=OFF baqGapOpenPenalty=40.0 performanceLog=null useOriginalQualities=false defaultBaseQualities=-1 validation_strictness=SILENT unsafe=null num_threads=4 interval_merging=ALL read_group_black_list=null processingTracker=null restartProcessingTracker=false processingTrackerStatusFile=null processingTrackerID=-1 allow_intervals_with_unindexed_bam=false disable_experimental_low_memory_sharding=false logging_level=ERROR log_to_file=null help=false genotype_likelihoods_model=BOTH p_nonref_model=EXACT heterozygosity=0.0010 pcr_error_rate=1.0E-4 genotyping_mode=DISCOVERY output_mode=EMIT_VARIANTS_ONLY standard_min_confidence_threshold_for_calling=30.0 standard_min_confidence_threshold_for_emitting=4.0 computeSLOD=false alleles=(RodBinding name= source=UNBOUND) assume_single_sample_reads=null abort_at_too_much_coverage=-1 min_base_quality_score=17 min_mapping_quality_score=20 max_deletion_fraction=0.05 min_indel_count_for_genotyping=5 indel_heterozygosity=1.25E-4 indelGapContinuationPenalty=10.0 indelGapOpenPenalty=45.0 indelHaplotypeSize=80 doContextDependentGapPenalties=true getGapPenaltiesFromData=false indel_recal_file=indel.recal_data.csv indelDebug=false dovit=false GSA_PRODUCTION_ONLY=false exactCalculation=LINEAR_EXPERIMENTAL ignoreSNPAlleles=false output_all_callable_bases=false genotype=false dbsnp=(RodBinding name=dbsnp source=dbsnp_132.hg19.vcf) out=org.broadinstitute.sting.gatk.io.stubs.VCFWriterStub NO_HEADER=org.broadinstitute.sting.gatk.io.stubs.VCFWriterStub sites_only=org.broadinstitute.sting.gatk.io.stubs.VCFWriterStub debug_file=null metrics_file=null annotation=[]"
##contig=<ID=17,length=81195210,assembly=hg19>
##reference=file:///CL_diags/ngs/OmixonPaper/brca1-test-suite/ref_chr17.hg19.fa
#CHROM	POS	ID	REF	ALT	QUAL	FILTER	INFO	FORMAT	DePristo
17	9961468	.	C	T	5.06	LowQual	AC=1;AF=0.50;AN=2;DP=2;Dels=0.00;HRun=2;HaplotypeScore=0.0000;MQ=30.44;MQ0=0;QD=2.53	GT:AD:DP:GQ:PL	0/1:0,2:2:1.76:33,3,0
17	19855092	.	T	C	5.06	LowQual	AC=1;AF=0.50;AN=2;DP=1;Dels=0.00;HRun=1;HaplotypeScore=0.0000;MQ=45.00;MQ0=0;QD=5.06	GT:AD:DP:GQ:PL	0/1:0,1:1:1.76:33,3,0
17	19855119	.	A	T	5.06	LowQual	AC=1;AF=0.50;AN=2;DP=1;Dels=0.00;HRun=1;HaplotypeScore=0.0000;MQ=45.00;MQ0=0;QD=5.06	GT:AD:DP:GQ:PL	0/1:0,1:1:1.76:33,3,0
17	40217091	.	G	A	6.39	LowQual	AC=1;AF=0.50;AN=2;DP=1;Dels=0.00;HRun=1;HaplotypeScore=0.0000;MQ=36.00;MQ0=0;QD=6.39	GT:AD:DP:GQ:PL	0/1:0,1:1:1.76:35,3,0
17	41196309	.	T	G	5.06	LowQual	AC=1;AF=0.50;AN=2;DP=1;Dels=0.00;HRun=2;HaplotypeScore=0.0000;MQ=43.00;MQ0=0;QD=5.06	GT:AD:DP:GQ:PL	0/1:0,1:1:1.76:33,3,0
17	41196309	.	T	TGGGGGGGGGGGGGGGGGGGGGGGGGGGGG	6837.22	PASS	AC=2;AF=1.00;AN=2;DP=42;FS=0.000;HRun=2;HaplotypeScore=590.8236;MQ=30.42;MQ0=0;QD=162.79	GT:AD:DP:GQ:PL	1/1:2,2:30:87.29:6837,87,0
17	41199696	rs80358348	GCACAAC	G	6488	PASS	AC=2;AF=1.00;AN=2;DB;DP=133;FS=0.000;HRun=0;HaplotypeScore=770.6349;MQ=40.83;MQ0=0;QD=48.78	GT:AD:DP:GQ:PL	1/1:13,120:103:99:6488,283,0
17	41201465	rs8176303	T	C	4313.75	PASS	AC=2;AF=1.00;AN=2;DB;DP=144;Dels=0.00;FS=0.000;HRun=0;HaplotypeScore=21.1732;MQ=36.39;MQ0=0;QD=29.96	GT:AD:DP:GQ:PL	1/1:6,138:144:99:4312,397,0
17	41203121	rs80357281	A	G	4255.71	PASS	AC=2;AF=1.00;AN=2;DB;DP=149;Dels=0.01;FS=0.000;HRun=1;HaplotypeScore=6.8295;MQ=50.62;MQ0=0;QD=28.56	GT:AD:DP:GQ:PL	1/1:3,144:148:99:4255,382,0
17	41203226	.	CT	C	917.45	PASS	AC=2;AF=1.00;AN=2;BaseQRankSum=3.004;DP=129;FS=0.000;HRun=3;HaplotypeScore=515.9900;MQ=45.32;MQ0=0;MQRankSum=1.475;QD=7.11;ReadPosRankSum=3.144	GT:AD:DP:GQ:PL	1/1:113,16:89:99:959,205,0
17	41203229	.	TC	T	3586.82	PASS	AC=2;AF=1.00;AN=2;DP=131;FS=0.000;HRun=1;HaplotypeScore=265.5160;MQ=45.67;MQ0=0;QD=27.38	GT:AD:DP:GQ:PL	1/1:88,43:91:99:3587,271,0
17	41203230	.	CA	C	1002.93	PASS	AC=2;AF=1.00;AN=2;DP=131;FS=0.000;HRun=5;HaplotypeScore=519.6809;MQ=45.67;MQ0=0;QD=7.66	GT:AD:DP:GQ:PL	1/1:68,63:91:99:1045,217,0
17	41209069	rs80356854	C	T	3651.54	PASS	AC=2;AF=1.00;AN=2;BaseQRankSum=2.142;DB;DP=131;Dels=0.00;FS=0.000;HRun=3;HaplotypeScore=16.4542;MQ=47.63;MQ0=0;MQRankSum=-1.339;QD=27.87;ReadPosRankSum=2.929	GT:AD:DP:GQ:PL	1/1:6,125:131:99:3554,237,0
17	41212761	rs112704890	TG	T	527.73	PASS	AC=2;AF=1.00;AN=2;DB;DP=126;FS=0.000;HRun=1;HaplotypeScore=46.4559;MQ=13.56;MQ0=0;QD=4.19	GT:AD:DP:GQ:PL	1/1:2,120:15:42.13:570,42,0
17	41215892	rs80357720	GA	G	4590.16	PASS	AC=2;AF=1.00;AN=2;DB;DP=129;FS=0.000;HRun=3;HaplotypeScore=390.5827;MQ=52.30;MQ0=0;QD=35.58	GT:AD:DP:GQ:PL	1/1:4,125:126:99:4590,375,0
17	41219820	rs34581553	G	GT	6124.18	PASS	AC=2;AF=1.00;AN=2;DB;DP=166;FS=0.000;HRun=2;HaplotypeScore=380.8677;MQ=39.29;MQ0=0;QD=36.89	GT:AD:DP:GQ:PL	1/1:12,154:148:99:6124,430,0
17	41222877	rs80358036	T	C	4192.81	PASS	AC=2;AF=1.00;AN=2;DB;DP=140;Dels=0.01;FS=0.000;HRun=2;HaplotypeScore=10.3246;MQ=41.77;MQ0=0;QD=29.95	GT:AD:DP:GQ:PL	1/1:3,134:138:99:4192,379,0
17	41230376	rs8176200	A	G	2088.63	PASS	AC=2;AF=1.00;AN=2;DB;DP=150;Dels=0.00;FS=0.000;HRun=0;HaplotypeScore=10.7647;MQ=21.64;MQ0=0;QD=13.92	GT:AD:DP:GQ:PL	1/1:4,145:150:99:2122,216,0
17	41230955	rs111819895	G	A	2861.94	PASS	AC=2;AF=1.00;AN=2;BaseQRankSum=1.711;DB;DP=173;Dels=0.00;FS=0.000;HRun=0;HaplotypeScore=12.4548;MQ=25.12;MQ0=0;MQRankSum=1.584;QD=16.54;ReadPosRankSum=1.521	GT:AD:DP:GQ:PL	1/1:9,163:173:99:2895,285,0
17	41232262	rs8176191	T	C	2736.22	PASS	AC=2;AF=1.00;AN=2;DB;DP=142;Dels=0.00;FS=0.000;HRun=0;HaplotypeScore=14.7315;MQ=39.54;MQ0=0;QD=19.27	GT:AD:DP:GQ:PL	1/1:3,139:142:99:2769,294,0
17	41242931	rs80358139	C	T	4676.70	PASS	AC=2;AF=1.00;AN=2;DB;DP=149;Dels=0.00;FS=0.000;HRun=0;HaplotypeScore=7.4580;MQ=51.90;MQ0=0;QD=31.39	GT:AD:DP:GQ:PL	1/1:1,147:149:99:4676,421,0
17	41244232	rs45599040	G	A	4919.57	PASS	AC=2;AF=1.00;AN=2;BaseQRankSum=1.330;DB;DP=156;Dels=0.00;FS=0.000;HRun=1;HaplotypeScore=3.8620;MQ=42.49;MQ0=0;MQRankSum=0.235;QD=31.54;ReadPosRankSum=1.710	GT:AD:DP:GQ:PL	1/1:2,154:156:99:4889,410,0
17	41244542	rs80357846	GT	G	2815	PASS	AC=2;AF=1.00;AN=2;DB;DP=132;FS=0.000;HRun=4;HaplotypeScore=428.7128;MQ=33.34;MQ0=0;QD=21.33	GT:AD:DP:GQ:PL	1/1:31,100:85:99:2857,241,0
17	41244546	.	T	C	387.24	PASS	AC=1;AF=0.50;AN=2;BaseQRankSum=-4.316;DP=128;Dels=0.00;FS=5.326;HRun=2;HaplotypeScore=9.8749;MQ=32.92;MQ0=0;MQRankSum=2.579;QD=3.03;ReadPosRankSum=-6.121	GT:AD:DP:GQ:PL	0/1:103,24:128:99:417,0,1722
17	41244546	.	TC	T	587.23	PASS	AC=2;AF=1.00;AN=2;BaseQRankSum=0.293;DP=129;FS=2.967;HRun=2;HaplotypeScore=650.3667;MQ=33.01;MQ0=0;MQRankSum=0.847;QD=4.55;ReadPosRankSum=2.388	GT:AD:DP:GQ:PL	1/1:103,25:83:99:629,134,0
17	41244605	.	TG	T	1062.21	PASS	AC=2;AF=1.00;AN=2;BaseQRankSum=-0.525;DP=134;FS=6.165;HRun=2;HaplotypeScore=658.0129;MQ=32.93;MQ0=0;MQRankSum=-0.671;QD=7.93;ReadPosRankSum=2.623	GT:AD:DP:GQ:PL	1/1:102,31:85:99:1104,174,0
17	41244607	rs80357876	GT	G	3392.85	PASS	AC=2;AF=1.00;AN=2;BaseQRankSum=-1.649;DB;DP=133;FS=0.000;HRun=1;HaplotypeScore=426.2403;MQ=32.81;MQ0=0;MQRankSum=1.649;QD=25.51;ReadPosRankSum=1.690	GT:AD:DP:GQ:PL	1/1:39,93:84:99:3393,243,0
17	41245546	.	G	GT	5775.04	PASS	AC=2;AF=1.00;AN=2;DP=157;FS=0.000;HRun=2;HaplotypeScore=654.6333;MQ=38.91;MQ0=0;QD=36.78	GT:AD:DP:GQ:PL	1/1:16,140:144:99:5775,412,0
17	41245574	rs55678461	C	G	4183.25	PASS	AC=2;AF=1.00;AN=2;DB;DP=150;Dels=0.03;FS=0.000;HRun=2;HaplotypeScore=23.0698;MQ=39.27;MQ0=0;QD=27.89	GT:AD:DP:GQ:PL	1/1:5,141:146:99:4182,391,0
17	41245871	.	AC	A	183.59	PASS	AC=1;AF=0.50;AN=2;BaseQRankSum=1.399;DP=145;FS=9.122;HRun=2;HaplotypeScore=395.5009;MQ=26.33;MQ0=0;MQRankSum=-2.491;QD=1.27;ReadPosRankSum=3.993	GT:AD:DP:GQ:PL	0/1:93,52:59:51.54:223,0,52
17	41245873	rs80357600	CT	C	1647.13	PASS	AC=2;AF=1.00;AN=2;BaseQRankSum=-1.662;DB;DP=142;FS=0.000;HRun=4;HaplotypeScore=246.5729;MQ=25.81;MQ0=0;MQRankSum=-0.601;QD=11.60;ReadPosRankSum=1.662	GT:AD:DP:GQ:PL	1/1:84,56:56:99:1689,140,0
17	41245877	.	T	G	476.56	PASS	AC=1;AF=0.50;AN=2;BaseQRankSum=-6.733;DP=141;Dels=0.00;FS=0.000;HRun=1;HaplotypeScore=39.9841;MQ=25.63;MQ0=0;MQRankSum=4.185;QD=3.38;ReadPosRankSum=-4.384	GT:AD:DP:GQ:PL	0/1:115,26:141:99:507,0,926
17	41245878	.	G	T	513.88	PASS	AC=1;AF=0.50;AN=2;BaseQRankSum=2.047;DP=141;Dels=0.00;FS=0.000;HRun=4;HaplotypeScore=40.9507;MQ=25.63;MQ0=0;MQRankSum=4.429;QD=3.64;ReadPosRankSum=-5.058	GT:AD:DP:GQ:PL	0/1:116,24:141:99:544,0,846
17	41246029	rs80357947	TC	T	2414.88	PASS	AC=2;AF=1.00;AN=2;DB;DP=134;FS=0.000;HRun=2;HaplotypeScore=230.7842;MQ=28.91;MQ0=0;QD=18.02	GT:AD:DP:GQ:PL	1/1:22,112:65:99:2457,196,0
17	41246031	.	C	T	381.95	PASS	AC=1;AF=0.50;AN=2;BaseQRankSum=2.664;DP=135;Dels=0.00;FS=0.000;HRun=4;HaplotypeScore=19.0316;MQ=29.06;MQ0=0;MQRankSum=2.309;QD=2.83;ReadPosRankSum=-4.514	GT:AD:DP:GQ:PL	0/1:112,22:135:99:412,0,1237
17	41246031	.	CT	C	464.71	PASS	AC=2;AF=1.00;AN=2;BaseQRankSum=2.369;DP=138;FS=2.612;HRun=4;HaplotypeScore=424.3628;MQ=29.00;MQ0=0;MQRankSum=-1.964;QD=3.37;ReadPosRankSum=2.369	GT:AD:DP:GQ:PL	1/1:122,16:67:92.78:507,93,0
17	41246892	rs80358058	A	T	5136.32	PASS	AC=2;AF=1.00;AN=2;DB;DP=170;Dels=0.00;FS=0.000;HRun=0;HaplotypeScore=9.6250;MQ=41.23;MQ0=0;QD=30.21	GT:AD:DP:GQ:PL	1/1:2,168:170:99:5135,472,0
17	41247107	rs11658946	C	A	4499.44	PASS	AC=2;AF=1.00;AN=2;DB;DP=156;Dels=0.01;FS=0.000;HRun=0;HaplotypeScore=0.9159;MQ=40.00;MQ0=0;QD=28.84	GT:AD:DP:GQ:PL	1/1:1,153:155:99:4498,403,0
17	41250379	rs111480954	AATT	A	912.40	PASS	AC=2;AF=1.00;AN=2;DB;DP=113;FS=0.000;HRun=0;HaplotypeScore=111.7020;MQ=12.86;MQ0=0;QD=8.07	GT:AD:DP:GQ:PL	1/1:30,81:26:63.21:954,63,0
17	41250386	.	A	T	80.54	PASS	AC=1;AF=0.50;AN=2;BaseQRankSum=3.976;DP=107;Dels=0.00;FS=5.131;HRun=7;HaplotypeScore=56.2927;MQ=12.53;MQ0=0;MQRankSum=3.776;QD=0.75;ReadPosRankSum=-4.910	GT:AD:DP:GQ:PL	0/1:92,14:107:99:111,0,446
17	41251814	.	CT	C	864.03	PASS	AC=2;AF=1.00;AN=2;BaseQRankSum=2.387;DP=159;FS=0.000;HRun=4;HaplotypeScore=511.1893;MQ=30.60;MQ0=0;MQRankSum=-1.470;QD=5.43;ReadPosRankSum=2.229	GT:AD:DP:GQ:PL	1/1:136,23:84:99:906,155,0
17	41251818	rs80357639	TG	T	3386.26	PASS	AC=2;AF=1.00;AN=2;DB;DP=158;FS=0.000;HRun=1;HaplotypeScore=300.2839;MQ=30.21;MQ0=0;QD=21.43	GT:AD:DP:GQ:PL	1/1:30,128:84:99:3386,250,0
17	41252697	rs10445302	T	A	69.16	PASS	AC=2;AF=1.00;AN=2;DB;DP=119;Dels=0.03;FS=0.000;HRun=2;HaplotypeScore=3.5943;MQ=9.19;MQ0=0;QD=0.58	GT:AD:DP:GQ:PL	1/1:2,114:116:11.98:102,12,0
17	41254106	rs77583369	G	T	1648.21	PASS	AC=2;AF=1.00;AN=2;DB;DP=157;Dels=0.02;FS=0.000;HRun=10;HaplotypeScore=10.3931;MQ=16.54;MQ0=0;QD=10.50	GT:AD:DP:GQ:PL	1/1:1,153:154:99:1681,189,0
17	41256877	rs80358101	A	G	4231.88	PASS	AC=2;AF=1.00;AN=2;DB;DP=135;Dels=0.00;FS=0.000;HRun=0;HaplotypeScore=10.6637;MQ=52.00;MQ0=0;QD=31.35	GT:AD:DP:GQ:PL	1/1:3,131:135:99:4231,385,0
17	41267861	rs80358117	C	G	4461.41	PASS	AC=2;AF=1.00;AN=2;DB;DP=157;Dels=0.01;FS=0.000;HRun=1;HaplotypeScore=19.4875;MQ=41.15;MQ0=0;QD=28.42	GT:AD:DP:GQ:PL	1/1:4,150:155:99:4460,418,0
17	41271254	rs113288336	C	G	2182.90	PASS	AC=2;AF=1.00;AN=2;DB;DP=157;Dels=0.01;FS=0.000;HRun=3;HaplotypeScore=11.9217;MQ=18.78;MQ0=0;QD=13.90	GT:AD:DP:GQ:PL	1/1:3,153:156:99:2216,243,0
17	41273537	rs36086436	A	C	145.39	PASS	AC=2;AF=1.00;AN=2;BaseQRankSum=-1.443;DB;DP=126;Dels=0.04;FS=0.000;HRun=1;HaplotypeScore=3.3688;MQ=10.27;MQ0=0;MQRankSum=1.386;QD=1.15;ReadPosRankSum=0.606	GT:AD:DP:GQ:PL	1/1:2,119:121:23.88:178,24,0
17	49408503	.	A	T	5.06	LowQual	AC=1;AF=0.50;AN=2;DP=1;Dels=0.00;HRun=1;HaplotypeScore=0.0000;MQ=53.00;MQ0=0;QD=5.06	GT:AD:DP:GQ:PL	0/1:0,1:1:1.76:33,3,0
17	62217918	.	C	T	5.72	LowQual	AC=1;AF=0.50;AN=2;DP=1;Dels=0.00;HRun=1;HaplotypeScore=0.0000;MQ=45.00;MQ0=0;QD=5.72	GT:AD:DP:GQ:PL	0/1:0,1:1:1.76:34,3,0
17	62217920	.	G	T	7.08	LowQual	AC=1;AF=0.50;AN=2;DP=1;Dels=0.00;HRun=1;HaplotypeScore=0.0000;MQ=45.00;MQ0=0;QD=7.08	GT:AD:DP:GQ:PL	0/1:0,1:1:1.76:36,3,0
17	62217924	.	G	T	7.08	LowQual	AC=1;AF=0.50;AN=2;DP=1;Dels=0.00;HRun=1;HaplotypeScore=0.0000;MQ=45.00;MQ0=0;QD=7.08	GT:AD:DP:GQ:PL	0/1:0,1:1:1.76:36,3,0
17	62217925	.	A	T	6.39	LowQual	AC=1;AF=0.50;AN=2;DP=1;Dels=0.00;HRun=0;HaplotypeScore=0.0000;MQ=45.00;MQ0=0;QD=6.39	GT:AD:DP:GQ:PL	0/1:0,1:1:1.76:35,3,0
17	62217929	.	A	T	5.06	LowQual	AC=1;AF=0.50;AN=2;DP=1;Dels=0.00;HRun=2;HaplotypeScore=0.0000;MQ=45.00;MQ0=0;QD=5.06	GT:AD:DP:GQ:PL	0/1:0,1:1:1.76:33,3,0
17	80460448	.	A	C	5.06	LowQual	AC=1;AF=0.50;AN=2;DP=1;Dels=0.00;HRun=1;HaplotypeScore=0.0000;MQ=45.00;MQ0=0;QD=5.06	GT:AD:DP:GQ:PL	0/1:0,1:1:1.76:33,3,0
