# Supplementary material for: Considerations for clinical read alignment and mutational profiling using next-generation sequencing
Source: F1000Res. 2012 Sep 20;1:2. Originally published 2012 Jul 16. [Version 2] doi: 10.12688/f1000research.1-2.v2 (PMC3945748; doi:10.12688/f1000research.1-2.v2)
Supplement: Aligner-specific VCF files containing the mutations called for each set of reads in single and paired-end modes — VCF files describing the mutations detected in the sixty-seven groups of BRCA1 reads when testing each alignment program in paired-end and single-end mode. [file f1000research-1-402-s0002.tgz › Bfast_Paired_End_Calls.43.vcf]

##fileformat=VCFv4.1
##FILTER=<ID=LowQual,Description="Low quality">
##FORMAT=<ID=AD,Number=.,Type=Integer,Description="Allelic depths for the ref and alt alleles in the order listed">
##FORMAT=<ID=DP,Number=1,Type=Integer,Description="Read Depth (only filtered reads used for calling)">
##FORMAT=<ID=GQ,Number=1,Type=Float,Description="Genotype Quality">
##FORMAT=<ID=GT,Number=1,Type=String,Description="Genotype">
##FORMAT=<ID=PL,Number=G,Type=Integer,Description="Normalized, Phred-scaled likelihoods for genotypes as defined in the VCF specification">
##INFO=<ID=AC,Number=A,Type=Integer,Description="Allele count in genotypes, for each ALT allele, in the same order as listed">
##INFO=<ID=AF,Number=A,Type=Float,Description="Allele Frequency, for each ALT allele, in the same order as listed">
##INFO=<ID=AN,Number=1,Type=Integer,Description="Total number of alleles in called genotypes">
##INFO=<ID=BaseQRankSum,Number=1,Type=Float,Description="Z-score from Wilcoxon rank sum test of Alt Vs. Ref base qualities">
##INFO=<ID=DB,Number=0,Type=Flag,Description="dbSNP Membership">
##INFO=<ID=DP,Number=1,Type=Integer,Description="Filtered Depth">
##INFO=<ID=DS,Number=0,Type=Flag,Description="Were any of the samples downsampled?">
##INFO=<ID=Dels,Number=1,Type=Float,Description="Fraction of Reads Containing Spanning Deletions">
##INFO=<ID=FS,Number=1,Type=Float,Description="Phred-scaled p-value using Fisher's exact test to detect strand bias">
##INFO=<ID=HRun,Number=1,Type=Integer,Description="Largest Contiguous Homopolymer Run of Variant Allele In Either Direction">
##INFO=<ID=HaplotypeScore,Number=1,Type=Float,Description="Consistency of the site with at most two segregating haplotypes">
##INFO=<ID=InbreedingCoeff,Number=1,Type=Float,Description="Inbreeding coefficient as estimated from the genotype likelihoods per-sample when compared against the Hardy-Weinberg expectation">
##INFO=<ID=MQ,Number=1,Type=Float,Description="RMS Mapping Quality">
##INFO=<ID=MQ0,Number=1,Type=Integer,Description="Total Mapping Quality Zero Reads">
##INFO=<ID=MQRankSum,Number=1,Type=Float,Description="Z-score From Wilcoxon rank sum test of Alt vs. Ref read mapping qualities">
##INFO=<ID=QD,Number=1,Type=Float,Description="Variant Confidence/Quality by Depth">
##INFO=<ID=ReadPosRankSum,Number=1,Type=Float,Description="Z-score from Wilcoxon rank sum test of Alt vs. Ref read position bias">
##UnifiedGenotyper="analysis_type=UnifiedGenotyper input_file=[../Bfast_Default/brca1_43.recalib.bam] sample_metadata=[] read_buffer_size=null phone_home=STANDARD read_filter=[BadCigar] intervals=null excludeIntervals=null reference_sequence=ref_chr17.hg19.fa rodBind=[] rodToIntervalTrackName=null BTI_merge_rule=UNION nonDeterministicRandomSeed=false downsampling_type=null downsample_to_fraction=null downsample_to_coverage=null baq=OFF baqGapOpenPenalty=40.0 performanceLog=null useOriginalQualities=false defaultBaseQualities=-1 validation_strictness=SILENT unsafe=null num_threads=4 interval_merging=ALL read_group_black_list=null processingTracker=null restartProcessingTracker=false processingTrackerStatusFile=null processingTrackerID=-1 allow_intervals_with_unindexed_bam=false disable_experimental_low_memory_sharding=false logging_level=ERROR log_to_file=null help=false genotype_likelihoods_model=BOTH p_nonref_model=EXACT heterozygosity=0.0010 pcr_error_rate=1.0E-4 genotyping_mode=DISCOVERY output_mode=EMIT_VARIANTS_ONLY standard_min_confidence_threshold_for_calling=30.0 standard_min_confidence_threshold_for_emitting=4.0 computeSLOD=false alleles=(RodBinding name= source=UNBOUND) assume_single_sample_reads=null abort_at_too_much_coverage=-1 min_base_quality_score=17 min_mapping_quality_score=20 max_deletion_fraction=0.05 min_indel_count_for_genotyping=5 indel_heterozygosity=1.25E-4 indelGapContinuationPenalty=10.0 indelGapOpenPenalty=45.0 indelHaplotypeSize=80 doContextDependentGapPenalties=true getGapPenaltiesFromData=false indel_recal_file=indel.recal_data.csv indelDebug=false dovit=false GSA_PRODUCTION_ONLY=false exactCalculation=LINEAR_EXPERIMENTAL ignoreSNPAlleles=false output_all_callable_bases=false genotype=false dbsnp=(RodBinding name=dbsnp source=dbsnp_132.hg19.vcf) out=org.broadinstitute.sting.gatk.io.stubs.VCFWriterStub NO_HEADER=org.broadinstitute.sting.gatk.io.stubs.VCFWriterStub sites_only=org.broadinstitute.sting.gatk.io.stubs.VCFWriterStub debug_file=null metrics_file=null annotation=[]"
##contig=<ID=17,length=81195210,assembly=hg19>
##reference=file:///CL_diags/ngs/OmixonPaper/brca1-test-suite/ref_chr17.hg19.fa
#CHROM	POS	ID	REF	ALT	QUAL	FILTER	INFO	FORMAT	DePristo
17	41196309	.	T	G	5.06	LowQual	AC=1;AF=0.50;AN=2;DP=1;Dels=0.00;HRun=2;HaplotypeScore=0.0000;MQ=43.00;MQ0=0;QD=5.06	GT:AD:DP:GQ:PL	0/1:0,1:1:1.76:33,3,0
17	41196309	.	T	TGGGGGGGGGGGGGGGGGGGGGGGGGGGGG	6824.20	PASS	AC=2;AF=1.00;AN=2;DP=42;FS=0.000;HRun=2;HaplotypeScore=590.9170;MQ=30.45;MQ0=0;QD=162.48	GT:AD:DP:GQ:PL	1/1:2,2:30:87.29:6824,87,0
17	41203086	rs1800757	G	A	4523.95	PASS	AC=2;AF=1.00;AN=2;DB;DP=153;Dels=0.00;FS=0.000;HRun=0;HaplotypeScore=6.9739;MQ=45.57;MQ0=0;QD=29.57	GT:AD:DP:GQ:PL	1/1:3,150:153:99:4523,409,0
17	41206002	rs79220302	G	A	2102.76	PASS	AC=2;AF=1.00;AN=2;DB;DP=141;Dels=0.01;FS=0.000;HRun=15;HaplotypeScore=1.8245;MQ=29.33;MQ0=0;QD=14.91	GT:AD:DP:GQ:PL	1/1:1,137:139:99:2136,192,0
17	41216844	rs67695371	AT	A	660.37	PASS	AC=2;AF=1.00;AN=2;DB;DP=123;FS=0.000;HRun=21;HaplotypeScore=185.6049;MQ=28.57;MQ0=0;QD=5.37	GT:AD:DP:GQ:PL	1/1:23,100:62:99:702,145,0
17	41223534	.	A	AATGC	865.85	PASS	AC=1;AF=0.50;AN=2;BaseQRankSum=-1.793;DP=156;FS=3.236;HRun=0;HaplotypeScore=2455.2078;MQ=33.08;MQ0=0;MQRankSum=0.227;QD=5.55;ReadPosRankSum=-5.356	GT:AD:DP:GQ:PL	0/1:129,16:107:99:905,0,2697
17	41223536	.	A	T	238.85	PASS	AC=1;AF=0.50;AN=2;BaseQRankSum=3.576;DP=155;Dels=0.01;FS=1.015;HRun=1;HaplotypeScore=251.3648;MQ=33.11;MQ0=0;MQRankSum=-0.382;QD=1.54;ReadPosRankSum=-5.506	GT:AD:DP:GQ:PL	0/1:123,30:154:99:269,0,2523
17	41223536	.	A	AGGAATGTTCACTGTAACAATGCTT	20765	PASS	AC=2;AF=1.00;AN=2;DP=156;FS=0.000;HRun=0;HaplotypeScore=1723.7206;MQ=32.67;MQ0=0;QD=133.11	GT:AD:DP:GQ:PL	1/1:137,9:106:99:20765,298,0
17	41223538	rs74418374	G	T	625.64	PASS	AC=1;AF=0.50;AN=2;BaseQRankSum=1.245;DB;DP=158;Dels=0.00;FS=11.263;HRun=0;HaplotypeScore=212.6622;MQ=32.78;MQ0=0;MQRankSum=-0.192;QD=3.96;ReadPosRankSum=-5.944	GT:AD:DP:GQ:PL	0/1:104,54:158:99:656,0,2004
17	41223538	rs76979730	G	GAATGTTCACTGTAACAATGCTTGT	22608.06	PASS	AC=2;AF=1.00;AN=2;DB;DP=161;FS=0.000;HRun=0;HaplotypeScore=1604.3325;MQ=32.72;MQ0=0;QD=140.42	GT:AD:DP:GQ:PL	1/1:117,42:110:99:22608,301,0
17	41223541	.	TA	T	1022.44	PASS	AC=1;AF=0.50;AN=2;BaseQRankSum=-2.408;DP=161;FS=5.044;HRun=2;HaplotypeScore=2283.2142;MQ=32.46;MQ0=0;MQRankSum=-0.792;QD=6.35;ReadPosRankSum=-1.827	GT:AD:DP:GQ:PL	0/1:108,37:109:99:1061,0,1262
17	41223542	rs66512722	A	ACT	951.94	PASS	AC=1;AF=0.50;AN=2;BaseQRankSum=-0.598;DB;DP=164;FS=11.779;HRun=0;HaplotypeScore=2365.6147;MQ=32.43;MQ0=0;MQRankSum=-1.933;QD=5.80;ReadPosRankSum=-1.102	GT:AD:DP:GQ:PL	0/1:154,10:111:99:991,0,1484
17	41223544	.	TA	T	302.39	PASS	AC=1;AF=0.50;AN=2;BaseQRankSum=-0.229;DP=156;FS=4.041;HRun=1;HaplotypeScore=2282.5348;MQ=32.29;MQ0=0;MQRankSum=-0.542;QD=1.94;ReadPosRankSum=-1.896	GT:AD:DP:GQ:PL	0/1:119,30:104:99:341,0,2601
17	41223547	.	A	C	351.86	PASS	AC=1;AF=0.50;AN=2;BaseQRankSum=-2.524;DP=150;Dels=0.00;FS=6.242;HRun=0;HaplotypeScore=115.1514;MQ=31.90;MQ0=0;MQRankSum=1.650;QD=2.35;ReadPosRankSum=0.576	GT:AD:DP:GQ:PL	0/1:122,28:150:99:382,0,2160
17	41223549	.	T	C	303.19	PASS	AC=1;AF=0.50;AN=2;BaseQRankSum=-4.027;DP=147;Dels=0.00;FS=6.528;HRun=0;HaplotypeScore=68.9151;MQ=31.69;MQ0=0;MQRankSum=1.492;QD=2.06;ReadPosRankSum=-1.336	GT:AD:DP:GQ:PL	0/1:120,27:147:99:333,0,2053
17	41223550	.	TTTA	T	340.68	PASS	AC=1;AF=0.50;AN=2;BaseQRankSum=2.937;DP=149;FS=4.992;HRun=0;HaplotypeScore=2210.6434;MQ=32.25;MQ0=0;MQRankSum=-1.204;QD=2.29;ReadPosRankSum=-0.607	GT:AD:DP:GQ:PL	0/1:132,17:97:99:380,0,4339
17	41223552	.	TAGA	T	328.34	PASS	AC=1;AF=0.50;AN=2;BaseQRankSum=3.281;DP=149;FS=4.941;HRun=0;HaplotypeScore=2184.7336;MQ=32.65;MQ0=0;MQRankSum=-1.657;QD=2.20;ReadPosRankSum=-0.730	GT:AD:DP:GQ:PL	0/1:139,10:98:99:367,0,4319
17	41223562	.	GTA	G	8.83	LowQual	AC=1;AF=0.50;AN=2;BaseQRankSum=4.850;DP=143;HRun=0;HaplotypeScore=1842.2508;MQ=32.53;MQ0=0;MQRankSum=-1.901;QD=0.06;ReadPosRankSum=-4.078	GT:AD:DP:GQ:PL	0/1:127,8:94:47.26:47,0,3717
17	41224914	rs2355967	T	C	1565.48	PASS	AC=2;AF=1.00;AN=2;DB;DP=115;Dels=0.01;FS=0.000;HRun=0;HaplotypeScore=20.6376;MQ=21.15;MQ0=0;QD=13.61	GT:AD:DP:GQ:PL	1/1:5,107:114:99:1598,165,0
17	41228278	rs34399634	A	AG	2669.17	PASS	AC=2;AF=1.00;AN=2;DB;DP=107;FS=0.000;HRun=1;HaplotypeScore=185.3320;MQ=37.41;MQ0=0;QD=24.95	GT:AD:DP:GQ:PL	1/1:26,81:64:99:2711,184,0
17	41228280	.	A	G	320.36	PASS	AC=1;AF=0.50;AN=2;BaseQRankSum=-5.059;DP=109;Dels=0.01;FS=1.070;HRun=1;HaplotypeScore=69.2086;MQ=37.07;MQ0=0;MQRankSum=3.509;QD=2.94;ReadPosRankSum=-5.059	GT:AD:DP:GQ:PL	0/1:88,20:108:99:350,0,1295
17	41228280	.	A	AA	1009.89	PASS	AC=2;AF=1.00;AN=2;BaseQRankSum=-1.619;DP=110;FS=3.082;HRun=1;HaplotypeScore=357.8425;MQ=37.04;MQ0=0;MQRankSum=1.392;QD=9.18;ReadPosRankSum=-0.767	GT:AD:DP:GQ:PL	1/1:94,16:67:99:1052,166,0
17	41239071	rs8176172	G	T	3820.99	PASS	AC=2;AF=1.00;AN=2;DB;DP=129;Dels=0.00;FS=0.000;HRun=0;HaplotypeScore=21.4225;MQ=45.36;MQ0=0;QD=29.62	GT:AD:DP:GQ:PL	1/1:2,126:129:99:3820,349,0
17	41239996	rs79046304	G	A	3728.83	PASS	AC=2;AF=1.00;AN=2;BaseQRankSum=1.683;DB;DP=145;Dels=0.00;FS=0.000;HRun=0;HaplotypeScore=15.7474;MQ=25.13;MQ0=0;MQRankSum=1.708;QD=25.72;ReadPosRankSum=-0.651	GT:AD:DP:GQ:PL	1/1:4,140:145:99:3726,375,0
17	41243555	rs70953658	C	G	4064.12	PASS	AC=2;AF=1.00;AN=2;DB;DP=154;Dels=0.00;FS=0.000;HRun=0;HaplotypeScore=4.8325;MQ=41.60;MQ0=0;QD=26.39	GT:AD:DP:GQ:PL	1/1:1,152:154:99:4062,412,0
17	41243809	.	CG	C	992.20	PASS	AC=2;AF=1.00;AN=2;BaseQRankSum=1.231;DP=137;FS=3.436;HRun=2;HaplotypeScore=506.7122;MQ=32.90;MQ0=0;MQRankSum=-0.775;QD=7.24;ReadPosRankSum=1.459	GT:AD:DP:GQ:PL	1/1:107,28:84:99:1034,183,0
17	41243811	rs80357578	GT	G	3135.03	PASS	AC=2;AF=1.00;AN=2;DB;DP=134;FS=0.000;HRun=1;HaplotypeScore=269.9540;MQ=32.47;MQ0=0;QD=23.40	GT:AD:DP:GQ:PL	1/1:33,100:80:99:3177,232,0
17	41244127	rs80358337	GACT	G	3422.39	PASS	AC=2;AF=1.00;AN=2;BaseQRankSum=-1.732;DB;DP=146;FS=3.259;HRun=0;HaplotypeScore=404.8720;MQ=30.53;MQ0=0;MQRankSum=-0.337;QD=23.44;ReadPosRankSum=1.684	GT:AD:DP:GQ:PL	1/1:44,102:79:99:3422,198,0
17	41244131	.	A	T	473.32	PASS	AC=1;AF=0.50;AN=2;BaseQRankSum=-0.068;DP=151;Dels=0.00;FS=0.000;HRun=1;HaplotypeScore=193.3068;MQ=31.38;MQ0=0;MQRankSum=2.041;QD=3.13;ReadPosRankSum=-5.597	GT:AD:DP:GQ:PL	0/1:122,28:151:99:503,0,1528
17	41244131	.	ACTT	A	1135.13	PASS	AC=1;AF=0.50;AN=2;BaseQRankSum=4.402;DP=151;FS=2.629;HRun=0;HaplotypeScore=637.8649;MQ=31.57;MQ0=0;MQRankSum=-3.047;QD=7.52;ReadPosRankSum=5.985	GT:AD:DP:GQ:PL	0/1:122,24:86:51.62:1174,0,52
17	41244217	rs80357089	G	T	167.83	PASS	AC=1;AF=0.50;AN=2;BaseQRankSum=2.028;DB;DP=160;Dels=0.00;FS=1.182;HRun=2;HaplotypeScore=419.6287;MQ=29.74;MQ0=0;MQRankSum=0.754;QD=1.05;ReadPosRankSum=-4.490	GT:AD:DP:GQ:PL	0/1:144,16:160:99:198,0,1891
17	41244221	rs41293449	T	G	200.38	PASS	AC=1;AF=0.50;AN=2;BaseQRankSum=-3.859;DB;DP=149;Dels=0.01;FS=2.685;HRun=0;HaplotypeScore=417.3593;MQ=28.59;MQ0=0;MQRankSum=1.291;QD=1.34;ReadPosRankSum=-3.797	GT:AD:DP:GQ:PL	0/1:131,16:147:99:230,0,1581
17	41244221	rs80357763	TTTTA	T	3602.10	PASS	AC=2;AF=1.00;AN=2;DB;DP=151;FS=0.000;HRun=0;HaplotypeScore=449.7633;MQ=28.76;MQ0=0;QD=23.85	GT:AD:DP:GQ:PL	1/1:31,120:70:99:3602,199,0
17	41244291	rs80357006	A	G	3399.47	PASS	AC=2;AF=1.00;AN=2;DB;DP=156;Dels=0.01;FS=0.000;HRun=0;HaplotypeScore=5.2888;MQ=34.37;MQ0=0;QD=21.79	GT:AD:DP:GQ:PL	1/1:2,152:155:99:3367,310,0
17	41244542	rs80357846	GTTTTCC	G	2074.38	PASS	AC=2;AF=1.00;AN=2;BaseQRankSum=-0.023;DB;DP=124;FS=2.747;HRun=0;HaplotypeScore=601.4446;MQ=28.43;MQ0=0;MQRankSum=-1.750;QD=16.73;ReadPosRankSum=2.357	GT:AD:DP:GQ:PL	1/1:107,17:59:94.43:2116,94,0
17	41244544	rs80358333	TTTCCTC	T	3688.08	PASS	AC=2;AF=1.00;AN=2;BaseQRankSum=-1.732;DB;DP=119;FS=0.000;HRun=0;HaplotypeScore=421.1047;MQ=27.65;MQ0=0;MQRankSum=-1.013;QD=30.99;ReadPosRankSum=1.667	GT:AD:DP:GQ:PL	1/1:26,93:54:99:3688,123,0
17	41244677	rs80357961	CTGAGA	C	4256.80	PASS	AC=2;AF=1.00;AN=2;BaseQRankSum=-1.732;DB;DP=137;FS=3.537;HRun=0;HaplotypeScore=494.9566;MQ=30.98;MQ0=0;MQRankSum=-1.386;QD=31.07;ReadPosRankSum=1.683	GT:AD:DP:GQ:PL	1/1:39,98:77:99:4257,181,0
17	41244681	.	GATGAT	G	2338.70	PASS	AC=2;AF=1.00;AN=2;BaseQRankSum=-2.381;DP=131;FS=3.827;HRun=0;HaplotypeScore=668.9889;MQ=30.36;MQ0=0;MQRankSum=-0.956;QD=17.85;ReadPosRankSum=2.346	GT:AD:DP:GQ:PL	1/1:110,21:72:99:2381,180,0
17	41244682	.	AT	A	293.02	PASS	AC=2;AF=1.00;AN=2;BaseQRankSum=-0.690;DP=132;FS=0.000;HRun=1;HaplotypeScore=714.7156;MQ=30.45;MQ0=0;MQRankSum=-1.012;QD=2.22;ReadPosRankSum=4.399	GT:AD:DP:GQ:PL	1/1:125,5:73:26.88:335,27,0
17	41244766	rs80356995	C	T	3459.50	PASS	AC=2;AF=1.00;AN=2;BaseQRankSum=2.033;DB;DP=130;Dels=0.01;FS=10.697;HRun=1;HaplotypeScore=7.3040;MQ=38.65;MQ0=0;MQRankSum=0.506;QD=26.61;ReadPosRankSum=2.410	GT:AD:DP:GQ:PL	1/1:5,122:129:99:3397,245,0
17	41244886	rs80357480	G	A	3760.73	PASS	AC=2;AF=1.00;AN=2;DB;DP=134;Dels=0.00;FS=0.000;HRun=0;HaplotypeScore=3.7224;MQ=38.13;MQ0=0;QD=28.07	GT:AD:DP:GQ:PL	1/1:0,134:134:99:3760,343,0
17	41245066	rs80357185	C	T	4364.15	PASS	AC=2;AF=1.00;AN=2;BaseQRankSum=0.151;DB;DP=141;Dels=0.00;FS=0.000;HRun=2;HaplotypeScore=12.0435;MQ=40.59;MQ0=0;MQRankSum=1.345;QD=30.95;ReadPosRankSum=0.205	GT:AD:DP:GQ:PL	1/1:5,136:141:99:4333,354,0
17	41245303	.	CT	C	318.29	PASS	AC=1;AF=0.50;AN=2;BaseQRankSum=3.600;DP=142;FS=0.000;HRun=3;HaplotypeScore=559.1074;MQ=36.21;MQ0=0;MQRankSum=-1.742;QD=2.24;ReadPosRankSum=4.191	GT:AD:DP:GQ:PL	0/1:115,27:92:99:357,0,100
17	41245306	rs80357650	TG	T	2904.57	PASS	AC=2;AF=1.00;AN=2;BaseQRankSum=-2.308;DB;DP=146;FS=6.380;HRun=4;HaplotypeScore=354.3001;MQ=36.95;MQ0=0;MQRankSum=0.892;QD=19.89;ReadPosRankSum=2.393	GT:AD:DP:GQ:PL	1/1:44,101:96:99:2947,248,0
17	41245755	rs80357118	A	T	3827.28	PASS	AC=2;AF=1.00;AN=2;DB;DP=131;Dels=0.00;FS=0.000;HRun=3;HaplotypeScore=8.8516;MQ=44.38;MQ0=0;QD=29.22	GT:AD:DP:GQ:PL	1/1:3,127:131:99:3826,349,0
17	41246282	rs80357417	A	C	3063.66	PASS	AC=2;AF=1.00;AN=2;DB;DP=107;Dels=0.00;FS=0.000;HRun=0;HaplotypeScore=8.0178;MQ=39.93;MQ0=0;QD=28.63	GT:AD:DP:GQ:PL	1/1:1,105:107:99:3097,286,0
17	41246292	rs80357535	AC	A	3517.77	PASS	AC=2;AF=1.00;AN=2;BaseQRankSum=-1.694;DB;DP=102;FS=0.000;HRun=2;HaplotypeScore=511.3359;MQ=39.56;MQ0=0;MQRankSum=-0.640;QD=34.49;ReadPosRankSum=1.694	GT:AD:DP:GQ:PL	1/1:1,101:92:99:3518,270,0
17	41246437	.	GAAC	G	1813.40	PASS	AC=2;AF=1.00;AN=2;BaseQRankSum=0.314;DP=124;FS=4.437;HRun=0;HaplotypeScore=685.2917;MQ=34.73;MQ0=0;MQRankSum=1.206;QD=14.62;ReadPosRankSum=2.929	GT:AD:DP:GQ:PL	1/1:97,27:89:99:1855,198,0
17	41246441	.	ATCT	A	1718.73	PASS	AC=2;AF=1.00;AN=2;BaseQRankSum=1.449;DP=128;FS=0.000;HRun=0;HaplotypeScore=723.8873;MQ=34.80;MQ0=0;MQRankSum=1.002;QD=13.43;ReadPosRankSum=4.048	GT:AD:DP:GQ:PL	1/1:69,59:93:99:1761,178,0
17	41249180	rs67193085	A	AT	3994.05	PASS	AC=2;AF=1.00;AN=2;DB;DP=157;FS=0.000;HRun=5;HaplotypeScore=269.6508;MQ=29.60;MQ0=0;QD=25.44	GT:AD:DP:GQ:PL	1/1:47,109:90:99:3994,263,0
17	41249181	.	A	T	933.74	PASS	AC=1;AF=0.50;AN=2;BaseQRankSum=-4.924;DP=157;Dels=0.00;FS=8.775;HRun=0;HaplotypeScore=89.4138;MQ=29.60;MQ0=0;MQRankSum=2.586;QD=5.95;ReadPosRankSum=-6.032	GT:AD:DP:GQ:PL	0/1:113,42:157:99:964,0,1347
17	41249181	.	A	AA	1587.10	PASS	AC=2;AF=1.00;AN=2;DP=156;FS=0.000;HRun=3;HaplotypeScore=506.1421;MQ=29.69;MQ0=0;QD=10.17	GT:AD:DP:GQ:PL	1/1:126,29:90:99:1629,252,0
17	41251306	rs78667772	A	G	959.75	PASS	AC=2;AF=1.00;AN=2;DB;DP=129;Dels=0.00;FS=0.000;HRun=1;HaplotypeScore=2.4809;MQ=19.79;MQ0=0;QD=7.44	GT:AD:DP:GQ:PL	1/1:2,127:129:99:993,105,0
17	41251790	rs80358047	A	T	4151.85	PASS	AC=2;AF=1.00;AN=2;DB;DP=144;Dels=0.00;FS=0.000;HRun=2;HaplotypeScore=8.2180;MQ=39.80;MQ0=0;QD=28.83	GT:AD:DP:GQ:PL	1/1:1,143:144:99:4150,376,0
17	41251830	rs80357264	C	T	4806.44	PASS	AC=2;AF=1.00;AN=2;DB;DP=160;Dels=0.00;FS=0.000;HRun=0;HaplotypeScore=7.0373;MQ=40.18;MQ0=0;QD=30.04	GT:AD:DP:GQ:PL	1/1:2,158:160:99:4805,424,0
17	41252697	rs10445302	T	A	59.22	PASS	AC=2;AF=1.00;AN=2;DB;DP=117;Dels=0.03;FS=0.000;HRun=2;HaplotypeScore=5.4888;MQ=8.77;MQ0=0;QD=0.51	GT:AD:DP:GQ:PL	1/1:2,111:113:11.95:92,12,0
17	41260723	rs35561635	C	CA	90.27	PASS	AC=2;AF=1.00;AN=2;DB;DP=138;FS=0.000;HRun=26;HaplotypeScore=17.2643;MQ=13.24;MQ0=0;QD=0.65	GT:AD:DP:GQ:PL	1/1:41,96:9:20.69:132,21,0
17	41267763	rs1800062	C	A	4473.16	PASS	AC=2;AF=1.00;AN=2;DB;DP=146;Dels=0.01;FS=0.000;HRun=1;HaplotypeScore=3.6985;MQ=41.96;MQ0=0;QD=30.64	GT:AD:DP:GQ:PL	1/1:3,140:145:99:4472,397,0
17	41278010	rs74612973	A	G	2196.90	PASS	AC=2;AF=1.00;AN=2;DB;DP=133;Dels=0.02;FS=0.000;HRun=0;HaplotypeScore=16.5973;MQ=27.47;MQ0=0;QD=16.52	GT:AD:DP:GQ:PL	1/1:2,129:131:99:2230,228,0
17	41281088	rs115517187	C	T	668.10	PASS	AC=2;AF=1.00;AN=2;DB;DP=143;Dels=0.00;FS=0.000;HRun=1;HaplotypeScore=5.9473;MQ=13.76;MQ0=0;QD=4.67	GT:AD:DP:GQ:PL	1/1:2,141:143:80.81:701,81,0
17	49408423	rs117082123	T	A	5.06	LowQual	AC=1;AF=0.50;AN=2;DB;DP=2;Dels=0.00;HRun=1;HaplotypeScore=0.0000;MQ=24.84;MQ0=0;QD=2.53	GT:AD:DP:GQ:PL	0/1:1,1:2:1.76:33,3,0
17	65306566	.	C	T	5.06	LowQual	AC=1;AF=0.50;AN=2;DP=1;Dels=0.00;HRun=1;HaplotypeScore=0.0000;MQ=29.00;MQ0=0;QD=5.06	GT:AD:DP:GQ:PL	0/1:0,1:1:1.76:33,3,0
17	80732018	.	C	A	6.39	LowQual	AC=1;AF=0.50;AN=2;DP=1;Dels=0.00;HRun=0;HaplotypeScore=0.0000;MQ=36.00;MQ0=0;QD=6.39	GT:AD:DP:GQ:PL	0/1:0,1:1:1.76:35,3,0
17	80732030	.	T	A	6.39	LowQual	AC=1;AF=0.50;AN=2;DP=1;Dels=0.00;HRun=1;HaplotypeScore=0.0000;MQ=36.00;MQ0=0;QD=6.39	GT:AD:DP:GQ:PL	0/1:0,1:1:1.76:35,3,0
