# Supplementary material for: Considerations for clinical read alignment and mutational profiling using next-generation sequencing
Source: F1000Res. 2012 Sep 20;1:2. Originally published 2012 Jul 16. [Version 2] doi: 10.12688/f1000research.1-2.v2 (PMC3945748; doi:10.12688/f1000research.1-2.v2)
Supplement: Aligner-specific VCF files containing the mutations called for each set of reads in single and paired-end modes — VCF files describing the mutations detected in the sixty-seven groups of BRCA1 reads when testing each alignment program in paired-end and single-end mode. [file f1000research-1-402-s0002.tgz › Bfast_Paired_End_Calls.44.vcf]

##fileformat=VCFv4.1
##FILTER=<ID=LowQual,Description="Low quality">
##FORMAT=<ID=AD,Number=.,Type=Integer,Description="Allelic depths for the ref and alt alleles in the order listed">
##FORMAT=<ID=DP,Number=1,Type=Integer,Description="Read Depth (only filtered reads used for calling)">
##FORMAT=<ID=GQ,Number=1,Type=Float,Description="Genotype Quality">
##FORMAT=<ID=GT,Number=1,Type=String,Description="Genotype">
##FORMAT=<ID=PL,Number=G,Type=Integer,Description="Normalized, Phred-scaled likelihoods for genotypes as defined in the VCF specification">
##INFO=<ID=AC,Number=A,Type=Integer,Description="Allele count in genotypes, for each ALT allele, in the same order as listed">
##INFO=<ID=AF,Number=A,Type=Float,Description="Allele Frequency, for each ALT allele, in the same order as listed">
##INFO=<ID=AN,Number=1,Type=Integer,Description="Total number of alleles in called genotypes">
##INFO=<ID=BaseQRankSum,Number=1,Type=Float,Description="Z-score from Wilcoxon rank sum test of Alt Vs. Ref base qualities">
##INFO=<ID=DB,Number=0,Type=Flag,Description="dbSNP Membership">
##INFO=<ID=DP,Number=1,Type=Integer,Description="Filtered Depth">
##INFO=<ID=DS,Number=0,Type=Flag,Description="Were any of the samples downsampled?">
##INFO=<ID=Dels,Number=1,Type=Float,Description="Fraction of Reads Containing Spanning Deletions">
##INFO=<ID=FS,Number=1,Type=Float,Description="Phred-scaled p-value using Fisher's exact test to detect strand bias">
##INFO=<ID=HRun,Number=1,Type=Integer,Description="Largest Contiguous Homopolymer Run of Variant Allele In Either Direction">
##INFO=<ID=HaplotypeScore,Number=1,Type=Float,Description="Consistency of the site with at most two segregating haplotypes">
##INFO=<ID=InbreedingCoeff,Number=1,Type=Float,Description="Inbreeding coefficient as estimated from the genotype likelihoods per-sample when compared against the Hardy-Weinberg expectation">
##INFO=<ID=MQ,Number=1,Type=Float,Description="RMS Mapping Quality">
##INFO=<ID=MQ0,Number=1,Type=Integer,Description="Total Mapping Quality Zero Reads">
##INFO=<ID=MQRankSum,Number=1,Type=Float,Description="Z-score From Wilcoxon rank sum test of Alt vs. Ref read mapping qualities">
##INFO=<ID=QD,Number=1,Type=Float,Description="Variant Confidence/Quality by Depth">
##INFO=<ID=ReadPosRankSum,Number=1,Type=Float,Description="Z-score from Wilcoxon rank sum test of Alt vs. Ref read position bias">
##UnifiedGenotyper="analysis_type=UnifiedGenotyper input_file=[../Bfast_Default/brca1_44.recalib.bam] sample_metadata=[] read_buffer_size=null phone_home=STANDARD read_filter=[BadCigar] intervals=null excludeIntervals=null reference_sequence=ref_chr17.hg19.fa rodBind=[] rodToIntervalTrackName=null BTI_merge_rule=UNION nonDeterministicRandomSeed=false downsampling_type=null downsample_to_fraction=null downsample_to_coverage=null baq=OFF baqGapOpenPenalty=40.0 performanceLog=null useOriginalQualities=false defaultBaseQualities=-1 validation_strictness=SILENT unsafe=null num_threads=4 interval_merging=ALL read_group_black_list=null processingTracker=null restartProcessingTracker=false processingTrackerStatusFile=null processingTrackerID=-1 allow_intervals_with_unindexed_bam=false disable_experimental_low_memory_sharding=false logging_level=ERROR log_to_file=null help=false genotype_likelihoods_model=BOTH p_nonref_model=EXACT heterozygosity=0.0010 pcr_error_rate=1.0E-4 genotyping_mode=DISCOVERY output_mode=EMIT_VARIANTS_ONLY standard_min_confidence_threshold_for_calling=30.0 standard_min_confidence_threshold_for_emitting=4.0 computeSLOD=false alleles=(RodBinding name= source=UNBOUND) assume_single_sample_reads=null abort_at_too_much_coverage=-1 min_base_quality_score=17 min_mapping_quality_score=20 max_deletion_fraction=0.05 min_indel_count_for_genotyping=5 indel_heterozygosity=1.25E-4 indelGapContinuationPenalty=10.0 indelGapOpenPenalty=45.0 indelHaplotypeSize=80 doContextDependentGapPenalties=true getGapPenaltiesFromData=false indel_recal_file=indel.recal_data.csv indelDebug=false dovit=false GSA_PRODUCTION_ONLY=false exactCalculation=LINEAR_EXPERIMENTAL ignoreSNPAlleles=false output_all_callable_bases=false genotype=false dbsnp=(RodBinding name=dbsnp source=dbsnp_132.hg19.vcf) out=org.broadinstitute.sting.gatk.io.stubs.VCFWriterStub NO_HEADER=org.broadinstitute.sting.gatk.io.stubs.VCFWriterStub sites_only=org.broadinstitute.sting.gatk.io.stubs.VCFWriterStub debug_file=null metrics_file=null annotation=[]"
##contig=<ID=17,length=81195210,assembly=hg19>
##reference=file:///CL_diags/ngs/OmixonPaper/brca1-test-suite/ref_chr17.hg19.fa
#CHROM	POS	ID	REF	ALT	QUAL	FILTER	INFO	FORMAT	DePristo
17	2451350	.	A	T	5.06	LowQual	AC=1;AF=0.50;AN=2;DP=1;Dels=0.00;HRun=0;HaplotypeScore=0.0000;MQ=59.00;MQ0=0;QD=5.06	GT:AD:DP:GQ:PL	0/1:0,1:1:1.76:33,3,0
17	41196309	.	T	G	5.06	LowQual	AC=1;AF=0.50;AN=2;DP=1;Dels=0.00;HRun=2;HaplotypeScore=0.0000;MQ=43.00;MQ0=0;QD=5.06	GT:AD:DP:GQ:PL	0/1:0,1:1:1.76:33,3,0
17	41196309	.	T	TGGGGGGGGGGGGGGGGGGGGGGGGGGGGG	6825.29	PASS	AC=2;AF=1.00;AN=2;DP=42;FS=0.000;HRun=2;HaplotypeScore=590.7430;MQ=30.31;MQ0=0;QD=162.51	GT:AD:DP:GQ:PL	1/1:2,2:30:87.29:6825,87,0
17	41196582	rs111791349	C	T	3919.96	PASS	AC=2;AF=1.00;AN=2;BaseQRankSum=2.043;DB;DP=134;Dels=0.01;FS=3.040;HRun=1;HaplotypeScore=22.4166;MQ=40.61;MQ0=0;MQRankSum=0.358;QD=29.25;ReadPosRankSum=2.411	GT:AD:DP:GQ:PL	1/1:6,125:133:99:3856,289,0
17	41197859	rs80358151	A	T	3200.66	PASS	AC=2;AF=1.00;AN=2;BaseQRankSum=0.860;DB;DP=143;Dels=0.01;FS=0.000;HRun=2;HaplotypeScore=16.8138;MQ=34.79;MQ0=0;MQRankSum=0.295;QD=22.38;ReadPosRankSum=-1.373	GT:AD:DP:GQ:PL	1/1:7,134:142:99:3234,267,0
17	41200551	rs79860047	A	G	764.60	PASS	AC=2;AF=1.00;AN=2;DB;DP=151;Dels=0.01;FS=0.000;HRun=1;HaplotypeScore=8.8057;MQ=15.02;MQ0=0;QD=5.06	GT:AD:DP:GQ:PL	1/1:1,147:149:83.97:798,84,0
17	41201200	.	AT	A	659.47	PASS	AC=2;AF=1.00;AN=2;BaseQRankSum=1.892;DP=122;FS=0.000;HRun=2;HaplotypeScore=515.4095;MQ=33.58;MQ0=0;MQRankSum=-0.444;QD=5.41;ReadPosRankSum=3.463	GT:AD:DP:GQ:PL	1/1:90,30:81:99:702,132,0
17	41201202	rs80357694	TC	T	2897.12	PASS	AC=2;AF=1.00;AN=2;BaseQRankSum=-1.555;DB;DP=123;FS=0.000;HRun=2;HaplotypeScore=308.3140;MQ=33.69;MQ0=0;MQRankSum=1.555;QD=23.55;ReadPosRankSum=1.555	GT:AD:DP:GQ:PL	1/1:38,85:82:99:2939,228,0
17	41215387	rs80357743	AC	A	3996.61	PASS	AC=2;AF=1.00;AN=2;DB;DP=124;FS=0.000;HRun=4;HaplotypeScore=348.1030;MQ=40.43;MQ0=0;QD=32.23	GT:AD:DP:GQ:PL	1/1:3,121:115:99:3997,334,0
17	41215930	rs80356858	G	A	4494.34	PASS	AC=2;AF=1.00;AN=2;DB;DP=142;Dels=0.04;FS=0.000;HRun=4;HaplotypeScore=11.1585;MQ=51.30;MQ0=0;QD=31.65	GT:AD:DP:GQ:PL	1/1:1,135:137:99:4494,391,0
17	41219907	rs71157702	T	TA	993.55	PASS	AC=2;AF=1.00;AN=2;DB;DP=116;FS=0.000;HRun=22;HaplotypeScore=260.6574;MQ=34.14;MQ0=0;QD=8.57	GT:AD:DP:GQ:PL	1/1:39,77:86:99:1036,160,0
17	41230336	rs8176201	A	G	438.84	PASS	AC=2;AF=1.00;AN=2;DB;DP=137;Dels=0.01;FS=0.000;HRun=2;HaplotypeScore=13.8814;MQ=12.01;MQ0=0;QD=3.20	GT:AD:DP:GQ:PL	1/1:5,130:136:56.90:472,57,0
17	41234435	rs80357354	C	T	4102.59	PASS	AC=2;AF=1.00;AN=2;BaseQRankSum=0.777;DB;DP=136;Dels=0.04;FS=0.000;HRun=3;HaplotypeScore=11.2912;MQ=48.82;MQ0=0;MQRankSum=-0.014;QD=30.17;ReadPosRankSum=-0.859	GT:AD:DP:GQ:PL	1/1:3,126:131:99:4069,337,0
17	41234523	rs80357309	C	G	4263.66	PASS	AC=2;AF=1.00;AN=2;DB;DP=142;Dels=0.00;FS=0.000;HRun=0;HaplotypeScore=6.8530;MQ=47.78;MQ0=0;QD=30.03	GT:AD:DP:GQ:PL	1/1:2,140:142:99:4262,397,0
17	41243581	rs80357979	GT	G	2374.24	PASS	AC=2;AF=1.00;AN=2;DB;DP=152;FS=0.000;HRun=3;HaplotypeScore=213.9760;MQ=28.61;MQ0=0;QD=15.62	GT:AD:DP:GQ:PL	1/1:27,124:70:99:2416,202,0
17	41243584	rs80357343	T	G	268.74	PASS	AC=1;AF=0.50;AN=2;BaseQRankSum=-4.180;DB;DP=152;Dels=0.00;FS=1.112;HRun=2;HaplotypeScore=22.3087;MQ=28.87;MQ0=0;MQRankSum=1.553;QD=1.77;ReadPosRankSum=-5.193	GT:AD:DP:GQ:PL	0/1:130,22:152:99:299,0,1582
17	41243584	.	TG	T	300.83	PASS	AC=1;AF=0.50;AN=2;BaseQRankSum=3.533;DP=154;FS=0.000;HRun=2;HaplotypeScore=411.7441;MQ=29.14;MQ0=0;MQRankSum=-2.933;QD=1.95;ReadPosRankSum=4.526	GT:AD:DP:GQ:PL	0/1:135,19:73:14.77:340,0,15
17	41243686	rs80357889	CCTCA	C	3720.58	PASS	AC=2;AF=1.00;AN=2;DB;DP=128;FS=0.000;HRun=0;HaplotypeScore=440.7578;MQ=30.46;MQ0=0;QD=29.07	GT:AD:DP:GQ:PL	1/1:38,90:68:99:3721,193,0
17	41243689	.	CACTA	C	1867.71	PASS	AC=2;AF=1.00;AN=2;DP=128;FS=0.000;HRun=0;HaplotypeScore=616.3678;MQ=29.66;MQ0=0;QD=14.59	GT:AD:DP:GQ:PL	1/1:93,31:65:99:1910,195,0
17	41243769	.	A	AT	3695	PASS	AC=2;AF=1.00;AN=2;DP=163;FS=0.000;HRun=1;HaplotypeScore=314.3669;MQ=29.38;MQ0=0;QD=22.67	GT:AD:DP:GQ:PL	1/1:40,122:84:99:3695,238,0
17	41243770	.	A	T	407.91	PASS	AC=1;AF=0.50;AN=2;BaseQRankSum=-3.761;DP=163;Dels=0.00;FS=3.511;HRun=0;HaplotypeScore=83.9839;MQ=29.38;MQ0=0;MQRankSum=1.841;QD=2.50;ReadPosRankSum=-6.150	GT:AD:DP:GQ:PL	0/1:128,33:163:99:438,0,1687
17	41243770	.	A	AA	1466.26	PASS	AC=2;AF=1.00;AN=2;DP=165;FS=0.000;HRun=1;HaplotypeScore=535.6016;MQ=29.65;MQ0=0;QD=8.89	GT:AD:DP:GQ:PL	1/1:137,27:86:99:1508,224,0
17	41243964	.	TG	T	887.27	PASS	AC=2;AF=1.00;AN=2;BaseQRankSum=0.535;DP=140;FS=0.000;HRun=3;HaplotypeScore=467.0695;MQ=30.59;MQ0=0;MQRankSum=1.509;QD=6.34;ReadPosRankSum=1.931	GT:AD:DP:GQ:PL	1/1:111,28:80:99:929,160,0
17	41243967	rs80357663	GT	G	3130.38	PASS	AC=2;AF=1.00;AN=2;DB;DP=138;FS=0.000;HRun=1;HaplotypeScore=250.1191;MQ=30.62;MQ0=0;QD=22.68	GT:AD:DP:GQ:PL	1/1:31,107:79:99:3172,232,0
17	41244148	rs80357018	C	A	4154.19	PASS	AC=2;AF=1.00;AN=2;DB;DP=151;Dels=0.00;FS=0.000;HRun=0;HaplotypeScore=15.0516;MQ=39.54;MQ0=0;QD=27.51	GT:AD:DP:GQ:PL	1/1:5,145:151:99:4153,382,0
17	41244221	rs41293449	T	G	5079.55	PASS	AC=2;AF=1.00;AN=2;DB;DP=173;Dels=0.00;FS=0.000;HRun=0;HaplotypeScore=11.8859;MQ=41.34;MQ0=0;QD=29.36	GT:AD:DP:GQ:PL	1/1:2,168:173:99:5078,466,0
17	41244916	rs80357230	C	T	4030	PASS	AC=2;AF=1.00;AN=2;DB;DP=133;Dels=0.00;FS=0.000;HRun=0;HaplotypeScore=5.9388;MQ=40.58;MQ0=0;QD=30.30	GT:AD:DP:GQ:PL	1/1:1,131:133:99:3996,370,0
17	41244957	rs80357003	G	A	4255.38	PASS	AC=2;AF=1.00;AN=2;DB;DP=136;Dels=0.00;FS=0.000;HRun=3;HaplotypeScore=8.9970;MQ=41.58;MQ0=0;QD=31.29	GT:AD:DP:GQ:PL	1/1:2,133:136:99:4254,382,0
17	41245708	rs80357282	T	A	4140.14	PASS	AC=2;AF=1.00;AN=2;BaseQRankSum=1.706;DB;DP=134;Dels=0.01;FS=0.000;HRun=0;HaplotypeScore=10.1947;MQ=47.47;MQ0=0;MQRankSum=0.157;QD=30.90;ReadPosRankSum=0.735	GT:AD:DP:GQ:PL	1/1:1,132:133:99:4139,385,0
17	41246554	rs80357176	G	A	4197.69	PASS	AC=2;AF=1.00;AN=2;DB;DP=142;Dels=0.00;FS=0.000;HRun=0;HaplotypeScore=16.2488;MQ=39.79;MQ0=0;QD=29.56	GT:AD:DP:GQ:PL	1/1:4,138:142:99:4197,376,0
17	41246584	rs80357252	C	G	4053.27	PASS	AC=2;AF=1.00;AN=2;DB;DP=139;Dels=0.02;FS=0.000;HRun=1;HaplotypeScore=11.6900;MQ=39.92;MQ0=0;QD=29.16	GT:AD:DP:GQ:PL	1/1:2,132:136:99:4052,373,0
17	41246775	rs80357225	G	C	3969.54	PASS	AC=2;AF=1.00;AN=2;DB;DP=146;Dels=0.00;FS=0.000;HRun=0;HaplotypeScore=13.7137;MQ=41.10;MQ0=0;QD=27.19	GT:AD:DP:GQ:PL	1/1:5,141:146:99:3967,397,0
17	41246785	rs80357009	C	A	4081.78	PASS	AC=2;AF=1.00;AN=2;DB;DP=135;Dels=0.01;FS=0.000;HRun=1;HaplotypeScore=14.5932;MQ=41.22;MQ0=0;QD=30.24	GT:AD:DP:GQ:PL	1/1:2,130:133:99:4081,367,0
17	41250048	rs75184889	T	C	3986.12	PASS	AC=2;AF=1.00;AN=2;DB;DP=138;Dels=0.00;FS=0.000;HRun=1;HaplotypeScore=8.1393;MQ=33.20;MQ0=0;QD=28.88	GT:AD:DP:GQ:PL	1/1:2,135:138:99:3960,385,0
17	41251305	rs78506123	T	A	1286.17	PASS	AC=2;AF=1.00;AN=2;BaseQRankSum=2.233;DB;DP=126;Dels=0.00;FS=0.000;HRun=1;HaplotypeScore=5.0956;MQ=20.50;MQ0=0;MQRankSum=-2.430;QD=10.21;ReadPosRankSum=0.974	GT:AD:DP:GQ:PL	1/1:3,123:126:96.70:1319,97,0
17	41252697	rs10445302	T	A	65.20	PASS	AC=2;AF=1.00;AN=2;DB;DP=112;Dels=0.02;FS=0.000;HRun=2;HaplotypeScore=2.2788;MQ=9.28;MQ0=0;QD=0.58	GT:AD:DP:GQ:PL	1/1:1,108:110:11.97:98,12,0
17	41256087	.	G	GA	171.70	PASS	AC=2;AF=1.00;AN=2;BaseQRankSum=1.826;DP=128;FS=0.000;HRun=12;HaplotypeScore=122.3389;MQ=16.97;MQ0=0;MQRankSum=0.752;QD=1.34;ReadPosRankSum=0.967	GT:AD:DP:GQ:PL	1/1:114,10:27:23.77:214,24,0
17	41256098	rs45489593	G	A	152.98	PASS	AC=1;AF=0.50;AN=2;BaseQRankSum=4.879;DB;DP=128;Dels=0.01;FS=13.512;HRun=10;HaplotypeScore=22.2740;MQ=16.93;MQ0=0;MQRankSum=-0.127;QD=1.20;ReadPosRankSum=-2.978	GT:AD:DP:GQ:PL	0/1:94,32:127:99:183,0,348
17	41256266	rs28897673	T	C	2392.34	PASS	AC=2;AF=1.00;AN=2;DB;DP=112;Dels=0.00;FS=0.000;HRun=0;HaplotypeScore=10.7693;MQ=40.26;MQ0=0;QD=21.36	GT:AD:DP:GQ:PL	1/1:3,108:112:99:2425,231,0
17	41266091	rs35757194	C	CA	1626.48	PASS	AC=2;AF=1.00;AN=2;DB;DP=159;FS=0.000;HRun=13;HaplotypeScore=142.0492;MQ=17.48;MQ0=0;QD=10.23	GT:AD:DP:GQ:PL	1/1:25,131:61:99:1669,180,0
17	41267752	rs80357943	AT	A	5555.38	PASS	AC=2;AF=1.00;AN=2;DB;DP=145;FS=0.000;HRun=1;HaplotypeScore=379.8114;MQ=41.56;MQ0=0;QD=38.31	GT:AD:DP:GQ:PL	1/1:2,143:136:99:5555,403,0
17	41278008	.	T	TTAG	1800.51	PASS	AC=2;AF=1.00;AN=2;DP=140;FS=0.000;HRun=0;HaplotypeScore=313.1989;MQ=21.64;MQ0=0;QD=12.86	GT:AD:DP:GQ:PL	1/1:109,26:50:99:1843,131,0
17	41278010	rs74612973	A	T	516.75	PASS	AC=1;AF=0.50;AN=2;BaseQRankSum=3.009;DB;DP=137;Dels=0.03;FS=21.965;HRun=2;HaplotypeScore=107.6883;MQ=21.71;MQ0=0;MQRankSum=4.683;QD=3.77;ReadPosRankSum=-4.218	GT:AD:DP:GQ:PL	0/1:98,35:133:99:547,0,735
17	41278010	rs72262247	A	AGTT	3128.34	PASS	AC=2;AF=1.00;AN=2;DB;DP=139;FS=0.000;HRun=0;HaplotypeScore=184.7182;MQ=22.55;MQ0=0;QD=22.51	GT:AD:DP:GQ:PL	1/1:42,83:51:99:3170,137,0
17	59053904	.	T	A	6.39	LowQual	AC=1;AF=0.50;AN=2;DP=2;Dels=0.00;HRun=1;HaplotypeScore=0.0000;MQ=31.85;MQ0=0;QD=3.20	GT:AD:DP:GQ:PL	0/1:0,2:2:1.76:35,3,0
17	64266037	.	C	T	33.70	PASS	AC=2;AF=1.00;AN=2;DP=2;Dels=0.00;FS=0.000;HRun=0;HaplotypeScore=0.0000;MQ=46.24;MQ0=0;QD=16.85	GT:AD:DP:GQ:PL	1/1:0,2:2:6.02:65,6,0
