# Supplementary material for: Considerations for clinical read alignment and mutational profiling using next-generation sequencing
Source: F1000Res. 2012 Sep 20;1:2. Originally published 2012 Jul 16. [Version 2] doi: 10.12688/f1000research.1-2.v2 (PMC3945748; doi:10.12688/f1000research.1-2.v2)
Supplement: Aligner-specific VCF files containing the mutations called for each set of reads in single and paired-end modes — VCF files describing the mutations detected in the sixty-seven groups of BRCA1 reads when testing each alignment program in paired-end and single-end mode. [file f1000research-1-402-s0002.tgz › Bfast_Paired_End_Calls.45.vcf]

##fileformat=VCFv4.1
##FILTER=<ID=LowQual,Description="Low quality">
##FORMAT=<ID=AD,Number=.,Type=Integer,Description="Allelic depths for the ref and alt alleles in the order listed">
##FORMAT=<ID=DP,Number=1,Type=Integer,Description="Read Depth (only filtered reads used for calling)">
##FORMAT=<ID=GQ,Number=1,Type=Float,Description="Genotype Quality">
##FORMAT=<ID=GT,Number=1,Type=String,Description="Genotype">
##FORMAT=<ID=PL,Number=G,Type=Integer,Description="Normalized, Phred-scaled likelihoods for genotypes as defined in the VCF specification">
##INFO=<ID=AC,Number=A,Type=Integer,Description="Allele count in genotypes, for each ALT allele, in the same order as listed">
##INFO=<ID=AF,Number=A,Type=Float,Description="Allele Frequency, for each ALT allele, in the same order as listed">
##INFO=<ID=AN,Number=1,Type=Integer,Description="Total number of alleles in called genotypes">
##INFO=<ID=BaseQRankSum,Number=1,Type=Float,Description="Z-score from Wilcoxon rank sum test of Alt Vs. Ref base qualities">
##INFO=<ID=DB,Number=0,Type=Flag,Description="dbSNP Membership">
##INFO=<ID=DP,Number=1,Type=Integer,Description="Filtered Depth">
##INFO=<ID=DS,Number=0,Type=Flag,Description="Were any of the samples downsampled?">
##INFO=<ID=Dels,Number=1,Type=Float,Description="Fraction of Reads Containing Spanning Deletions">
##INFO=<ID=FS,Number=1,Type=Float,Description="Phred-scaled p-value using Fisher's exact test to detect strand bias">
##INFO=<ID=HRun,Number=1,Type=Integer,Description="Largest Contiguous Homopolymer Run of Variant Allele In Either Direction">
##INFO=<ID=HaplotypeScore,Number=1,Type=Float,Description="Consistency of the site with at most two segregating haplotypes">
##INFO=<ID=InbreedingCoeff,Number=1,Type=Float,Description="Inbreeding coefficient as estimated from the genotype likelihoods per-sample when compared against the Hardy-Weinberg expectation">
##INFO=<ID=MQ,Number=1,Type=Float,Description="RMS Mapping Quality">
##INFO=<ID=MQ0,Number=1,Type=Integer,Description="Total Mapping Quality Zero Reads">
##INFO=<ID=MQRankSum,Number=1,Type=Float,Description="Z-score From Wilcoxon rank sum test of Alt vs. Ref read mapping qualities">
##INFO=<ID=QD,Number=1,Type=Float,Description="Variant Confidence/Quality by Depth">
##INFO=<ID=ReadPosRankSum,Number=1,Type=Float,Description="Z-score from Wilcoxon rank sum test of Alt vs. Ref read position bias">
##UnifiedGenotyper="analysis_type=UnifiedGenotyper input_file=[../Bfast_Default/brca1_45.recalib.bam] sample_metadata=[] read_buffer_size=null phone_home=STANDARD read_filter=[BadCigar] intervals=null excludeIntervals=null reference_sequence=ref_chr17.hg19.fa rodBind=[] rodToIntervalTrackName=null BTI_merge_rule=UNION nonDeterministicRandomSeed=false downsampling_type=null downsample_to_fraction=null downsample_to_coverage=null baq=OFF baqGapOpenPenalty=40.0 performanceLog=null useOriginalQualities=false defaultBaseQualities=-1 validation_strictness=SILENT unsafe=null num_threads=4 interval_merging=ALL read_group_black_list=null processingTracker=null restartProcessingTracker=false processingTrackerStatusFile=null processingTrackerID=-1 allow_intervals_with_unindexed_bam=false disable_experimental_low_memory_sharding=false logging_level=ERROR log_to_file=null help=false genotype_likelihoods_model=BOTH p_nonref_model=EXACT heterozygosity=0.0010 pcr_error_rate=1.0E-4 genotyping_mode=DISCOVERY output_mode=EMIT_VARIANTS_ONLY standard_min_confidence_threshold_for_calling=30.0 standard_min_confidence_threshold_for_emitting=4.0 computeSLOD=false alleles=(RodBinding name= source=UNBOUND) assume_single_sample_reads=null abort_at_too_much_coverage=-1 min_base_quality_score=17 min_mapping_quality_score=20 max_deletion_fraction=0.05 min_indel_count_for_genotyping=5 indel_heterozygosity=1.25E-4 indelGapContinuationPenalty=10.0 indelGapOpenPenalty=45.0 indelHaplotypeSize=80 doContextDependentGapPenalties=true getGapPenaltiesFromData=false indel_recal_file=indel.recal_data.csv indelDebug=false dovit=false GSA_PRODUCTION_ONLY=false exactCalculation=LINEAR_EXPERIMENTAL ignoreSNPAlleles=false output_all_callable_bases=false genotype=false dbsnp=(RodBinding name=dbsnp source=dbsnp_132.hg19.vcf) out=org.broadinstitute.sting.gatk.io.stubs.VCFWriterStub NO_HEADER=org.broadinstitute.sting.gatk.io.stubs.VCFWriterStub sites_only=org.broadinstitute.sting.gatk.io.stubs.VCFWriterStub debug_file=null metrics_file=null annotation=[]"
##contig=<ID=17,length=81195210,assembly=hg19>
##reference=file:///CL_diags/ngs/OmixonPaper/brca1-test-suite/ref_chr17.hg19.fa
#CHROM	POS	ID	REF	ALT	QUAL	FILTER	INFO	FORMAT	DePristo
17	16100462	.	G	T	6.39	LowQual	AC=1;AF=0.50;AN=2;DP=1;Dels=0.00;HRun=1;HaplotypeScore=0.0000;MQ=62.00;MQ0=0;QD=6.39	GT:AD:DP:GQ:PL	0/1:0,1:1:1.76:35,3,0
17	19345607	.	A	C	5.06	LowQual	AC=1;AF=0.50;AN=2;DP=1;Dels=0.00;HRun=1;HaplotypeScore=0.0000;MQ=37.00;MQ0=0;QD=5.06	GT:AD:DP:GQ:PL	0/1:0,1:1:1.76:33,3,0
17	41196309	.	T	G	5.06	LowQual	AC=1;AF=0.50;AN=2;DP=1;Dels=0.00;HRun=2;HaplotypeScore=0.0000;MQ=43.00;MQ0=0;QD=5.06	GT:AD:DP:GQ:PL	0/1:0,1:1:1.76:33,3,0
17	41196309	.	T	TGGGGGGGGGGGGGGGGGGGGGGGGGGGGG	6824.27	PASS	AC=2;AF=1.00;AN=2;DP=42;FS=0.000;HRun=2;HaplotypeScore=591.0193;MQ=30.45;MQ0=0;QD=162.48	GT:AD:DP:GQ:PL	1/1:2,2:30:87.29:6824,87,0
17	41197774	rs80357839	AC	A	3844.65	PASS	AC=2;AF=1.00;AN=2;BaseQRankSum=-1.732;DB;DP=128;FS=0.000;HRun=3;HaplotypeScore=369.4936;MQ=38.70;MQ0=0;MQRankSum=0.523;QD=30.04;ReadPosRankSum=1.471	GT:AD:DP:GQ:PL	1/1:7,121:110:99:3845,312,0
17	41201129	rs80358040	A	G	3397.58	PASS	AC=2;AF=1.00;AN=2;DB;DP=128;Dels=0.01;FS=0.000;HRun=0;HaplotypeScore=18.2594;MQ=41.49;MQ0=0;QD=26.54	GT:AD:DP:GQ:PL	1/1:4,123:127:99:3395,345,0
17	41203124	rs80357007	C	A	4384.83	PASS	AC=2;AF=1.00;AN=2;DB;DP=146;Dels=0.00;FS=0.000;HRun=0;HaplotypeScore=7.6265;MQ=52.78;MQ0=0;QD=30.03	GT:AD:DP:GQ:PL	1/1:3,143:146:99:4384,394,0
17	41204900	rs117151230	T	G	2018.49	PASS	AC=2;AF=1.00;AN=2;DB;DP=144;Dels=0.00;FS=0.000;HRun=0;HaplotypeScore=3.6126;MQ=29.39;MQ0=0;QD=14.02	GT:AD:DP:GQ:PL	1/1:0,144:144:99:2051,198,0
17	41212169	rs11652377	C	T	567.77	PASS	AC=2;AF=1.00;AN=2;DB;DP=150;Dels=0.00;FS=0.000;HRun=0;HaplotypeScore=7.5478;MQ=13.90;MQ0=0;QD=3.79	GT:AD:DP:GQ:PL	1/1:1,149:150:68.94:601,69,0
17	41215391	rs80358137	C	G	3341.08	PASS	AC=2;AF=1.00;AN=2;DB;DP=133;Dels=0.00;FS=0.000;HRun=0;HaplotypeScore=8.4150;MQ=40.61;MQ0=0;QD=25.12	GT:AD:DP:GQ:PL	1/1:1,132:133:99:3339,336,0
17	41226489	rs80357137	T	A	4336.47	PASS	AC=2;AF=1.00;AN=2;BaseQRankSum=1.682;DB;DP=139;Dels=0.01;FS=0.000;HRun=0;HaplotypeScore=11.1122;MQ=41.41;MQ0=0;MQRankSum=-1.004;QD=31.20;ReadPosRankSum=0.025	GT:AD:DP:GQ:PL	1/1:1,137:138:99:4312,358,0
17	41228042	rs56295923	G	A	3492.31	PASS	AC=2;AF=1.00;AN=2;DB;DP=141;Dels=0.01;FS=0.000;HRun=0;HaplotypeScore=30.5282;MQ=26.14;MQ0=0;QD=24.77	GT:AD:DP:GQ:PL	1/1:0,139:139:99:3491,331,0
17	41235135	rs79221305	G	T	3228.29	PASS	AC=2;AF=1.00;AN=2;DB;DP=124;Dels=0.01;FS=0.000;HRun=2;HaplotypeScore=6.4909;MQ=34.44;MQ0=0;QD=26.03	GT:AD:DP:GQ:PL	1/1:1,120:123:99:3262,315,0
17	41243190	rs799916	T	G	4129.94	PASS	AC=2;AF=1.00;AN=2;DB;DP=158;Dels=0.01;FS=0.000;HRun=2;HaplotypeScore=15.6483;MQ=42.22;MQ0=0;QD=26.14	GT:AD:DP:GQ:PL	1/1:0,154:156:99:4127,406,0
17	41243677	rs80357918	ATT	A	3590.29	PASS	AC=2;AF=1.00;AN=2;DB;DP=131;FS=0.000;HRun=4;HaplotypeScore=350.9518;MQ=34.22;MQ0=0;QD=27.41	GT:AD:DP:GQ:PL	1/1:37,92:84:99:3590,247,0
17	41243680	rs80357254	T	G	705.04	PASS	AC=1;AF=0.50;AN=2;BaseQRankSum=-2.735;DB;DP=134;Dels=0.01;FS=3.131;HRun=0;HaplotypeScore=92.7249;MQ=34.49;MQ0=0;MQRankSum=2.792;QD=5.26;ReadPosRankSum=-6.057	GT:AD:DP:GQ:PL	0/1:98,35:133:99:735,0,1536
17	41243680	.	TTG	T	1210.17	PASS	AC=2;AF=1.00;AN=2;BaseQRankSum=3.227;DP=135;FS=0.000;HRun=0;HaplotypeScore=598.5259;MQ=34.75;MQ0=0;MQRankSum=-2.252;QD=8.96;ReadPosRankSum=3.352	GT:AD:DP:GQ:PL	1/1:105,30:89:99:1252,161,0
17	41244186	rs80356919	T	C	4930.72	PASS	AC=2;AF=1.00;AN=2;DB;DP=162;Dels=0.00;FS=0.000;HRun=0;HaplotypeScore=7.6890;MQ=42.34;MQ0=0;QD=30.44	GT:AD:DP:GQ:PL	1/1:4,158:162:99:4929,451,0
17	41244637	rs80357893	GT	G	4398.83	PASS	AC=2;AF=1.00;AN=2;BaseQRankSum=-1.674;DB;DP=126;FS=0.000;HRun=3;HaplotypeScore=714.8202;MQ=41.51;MQ0=0;MQRankSum=1.646;QD=34.91;ReadPosRankSum=1.703	GT:AD:DP:GQ:PL	1/1:3,122:123:99:4399,354,0
17	41244679	rs80357929	GA	G	5610.53	PASS	AC=2;AF=1.00;AN=2;BaseQRankSum=-1.197;DB;DP=142;FS=3.274;HRun=1;HaplotypeScore=696.7301;MQ=41.10;MQ0=0;MQRankSum=1.503;QD=39.51;ReadPosRankSum=1.452	GT:AD:DP:GQ:PL	1/1:1,141:138:99:5611,402,0
17	41245714	rs80357245	T	C	3754.18	PASS	AC=2;AF=1.00;AN=2;DB;DP=128;Dels=0.03;FS=0.000;HRun=2;HaplotypeScore=10.3420;MQ=45.53;MQ0=0;QD=29.33	GT:AD:DP:GQ:PL	1/1:1,122:124:99:3753,343,0
17	41245830	rs80357640	GATTCT	G	7224.66	PASS	AC=2;AF=1.00;AN=2;BaseQRankSum=-1.732;DB;DP=135;FS=0.000;HRun=0;HaplotypeScore=787.1837;MQ=40.71;MQ0=0;MQRankSum=-1.160;QD=53.52;ReadPosRankSum=1.702	GT:AD:DP:GQ:PL	1/1:13,121:121:99:7225,316,0
17	41246015	.	GC	G	1297.05	PASS	AC=2;AF=1.00;AN=2;DP=117;FS=0.000;HRun=2;HaplotypeScore=453.0121;MQ=34.71;MQ0=0;QD=11.09	GT:AD:DP:GQ:PL	1/1:83,34:81:99:1339,227,0
17	41246017	rs80357735	CT	C	3300.63	PASS	AC=2;AF=1.00;AN=2;DB;DP=119;FS=0.000;HRun=1;HaplotypeScore=264.7457;MQ=34.57;MQ0=0;QD=27.74	GT:AD:DP:GQ:PL	1/1:36,83:82:99:3301,242,0
17	41246299	.	TTAGAACG	T	2982.53	PASS	AC=2;AF=1.00;AN=2;BaseQRankSum=3.103;DP=102;FS=0.000;HRun=0;HaplotypeScore=716.7626;MQ=33.32;MQ0=0;MQRankSum=-1.908;QD=29.24;ReadPosRankSum=3.161	GT:AD:DP:GQ:PL	1/1:84,17:68:96.06:3025,96,0
17	41246302	.	GAACGTCC	G	3007.20	PASS	AC=2;AF=1.00;AN=2;BaseQRankSum=1.493;DP=98;FS=0.000;HRun=0;HaplotypeScore=691.1099;MQ=32.75;MQ0=0;MQRankSum=-1.075;QD=30.69;ReadPosRankSum=1.673	GT:AD:DP:GQ:PL	1/1:58,40:64:99:3049,145,0
17	41246432	rs80357468	C	T	3146.41	PASS	AC=2;AF=1.00;AN=2;DB;DP=117;Dels=0.01;FS=0.000;HRun=1;HaplotypeScore=18.6973;MQ=38.33;MQ0=0;QD=26.89	GT:AD:DP:GQ:PL	1/1:5,110:116:99:3179,280,0
17	41246587	.	ATCTGT	A	605.95	PASS	AC=1;AF=0.50;AN=2;BaseQRankSum=4.961;DP=136;FS=1.423;HRun=0;HaplotypeScore=786.3209;MQ=28.99;MQ0=0;MQRankSum=-2.606;QD=4.46;ReadPosRankSum=3.351	GT:AD:DP:GQ:PL	0/1:109,25:69:28.75:645,0,29
17	41246594	.	A	C	684.15	PASS	AC=1;AF=0.50;AN=2;BaseQRankSum=-4.240;DP=138;Dels=0.00;FS=6.652;HRun=0;HaplotypeScore=156.9688;MQ=28.95;MQ0=0;MQRankSum=4.631;QD=4.96;ReadPosRankSum=-5.070	GT:AD:DP:GQ:PL	0/1:106,32:138:99:714,0,1028
17	41246594	rs80357555	ATGTTG	A	4635.04	PASS	AC=2;AF=1.00;AN=2;BaseQRankSum=-1.732;DB;DP=138;FS=0.000;HRun=0;HaplotypeScore=469.8740;MQ=28.95;MQ0=0;MQRankSum=0.659;QD=33.59;ReadPosRankSum=1.683	GT:AD:DP:GQ:PL	1/1:37,92:71:99:4635,184,0
17	41246725	rs8176153	C	T	4393.66	PASS	AC=2;AF=1.00;AN=2;DB;DP=158;Dels=0.00;FS=0.000;HRun=0;HaplotypeScore=10.5175;MQ=39.08;MQ0=0;QD=27.81	GT:AD:DP:GQ:PL	1/1:3,154:158:99:4393,394,0
17	41246889	rs8176152	C	CA	4841.34	PASS	AC=2;AF=1.00;AN=2;DB;DP=143;FS=0.000;HRun=5;HaplotypeScore=374.9666;MQ=39.94;MQ0=0;QD=33.86	GT:AD:DP:GQ:PL	1/1:15,127:133:99:4841,376,0
17	41247598	.	C	CA	403.87	PASS	AC=2;AF=1.00;AN=2;DP=130;FS=0.000;HRun=9;HaplotypeScore=145.4695;MQ=18.91;MQ0=0;QD=3.11	GT:AD:DP:GQ:PL	1/1:62,68:29:83.46:446,83,0
17	41247603	.	A	C	1108.46	PASS	AC=2;AF=1.00;AN=2;BaseQRankSum=-5.415;DP=132;Dels=0.00;FS=0.000;HRun=0;HaplotypeScore=99.1658;MQ=19.71;MQ0=0;MQRankSum=6.479;QD=8.40;ReadPosRankSum=1.853	GT:AD:DP:GQ:PL	1/1:58,73:132:99:1141,117,0
17	41250048	rs75184889	T	C	3912.35	PASS	AC=2;AF=1.00;AN=2;DB;DP=140;Dels=0.02;FS=0.000;HRun=1;HaplotypeScore=10.1225;MQ=33.00;MQ0=0;QD=27.95	GT:AD:DP:GQ:PL	1/1:2,134:137:99:3910,379,0
17	41250542	rs80083136	A	ATT	429.64	PASS	AC=2;AF=1.00;AN=2;BaseQRankSum=-1.488;DB;DP=133;FS=6.690;HRun=15;HaplotypeScore=42.1944;MQ=10.95;MQ0=0;MQRankSum=-1.736;QD=3.23;ReadPosRankSum=1.240	GT:AD:DP:GQ:PL	1/1:51,80:14:32.66:472,33,0
17	41252697	rs10445302	T	A	63.22	PASS	AC=2;AF=1.00;AN=2;DB;DP=114;Dels=0.02;FS=0.000;HRun=2;HaplotypeScore=3.9864;MQ=8.67;MQ0=0;QD=0.55	GT:AD:DP:GQ:PL	1/1:1,109:112:11.97:96,12,0
17	41254965	rs36085989	C	CT	894.13	PASS	AC=2;AF=1.00;AN=2;DB;DP=142;FS=0.000;HRun=14;HaplotypeScore=202.5654;MQ=21.54;MQ0=0;QD=6.30	GT:AD:DP:GQ:PL	1/1:44,98:59:99:936,110,0
17	41254980	.	A	T	95.44	PASS	AC=1;AF=0.50;AN=2;BaseQRankSum=-0.341;DP=146;Dels=0.00;FS=1.435;HRun=14;HaplotypeScore=12.4312;MQ=22.28;MQ0=0;MQRankSum=1.771;QD=0.65;ReadPosRankSum=-5.145	GT:AD:DP:GQ:PL	0/1:133,12:146:99:125,0,1518
17	41255102	rs67060599	A	G	2199.24	PASS	AC=2;AF=1.00;AN=2;BaseQRankSum=0.753;DB;DP=146;Dels=0.01;FS=0.000;HRun=0;HaplotypeScore=11.2997;MQ=24.22;MQ0=0;MQRankSum=0.968;QD=15.06;ReadPosRankSum=0.394	GT:AD:DP:GQ:PL	1/1:1,144:145:99:2232,219,0
17	41258497	rs80357086	A	T	4379.34	PASS	AC=2;AF=1.00;AN=2;DB;DP=144;Dels=0.01;FS=0.000;HRun=1;HaplotypeScore=8.5626;MQ=45.49;MQ0=0;QD=30.41	GT:AD:DP:GQ:PL	1/1:4,138:142:99:4378,397,0
17	41267816	rs80358039	G	A	4740.08	PASS	AC=2;AF=1.00;AN=2;DB;DP=153;Dels=0.03;FS=0.000;HRun=5;HaplotypeScore=12.1591;MQ=54.42;MQ0=0;QD=30.98	GT:AD:DP:GQ:PL	1/1:3,145:148:99:4739,415,0
17	41278010	rs74612973	A	G	2152.66	PASS	AC=2;AF=1.00;AN=2;DB;DP=135;Dels=0.00;FS=0.000;HRun=0;HaplotypeScore=14.6778;MQ=26.62;MQ0=0;QD=15.95	GT:AD:DP:GQ:PL	1/1:6,129:135:99:2186,225,0
17	52279599	.	G	A	5.72	LowQual	AC=1;AF=0.50;AN=2;DP=1;Dels=0.00;HRun=1;HaplotypeScore=0.0000;MQ=45.00;MQ0=0;QD=5.72	GT:AD:DP:GQ:PL	0/1:0,1:1:1.76:34,3,0
17	52279623	.	T	G	5.06	LowQual	AC=1;AF=0.50;AN=2;DP=1;Dels=0.00;HRun=1;HaplotypeScore=0.0000;MQ=45.00;MQ0=0;QD=5.06	GT:AD:DP:GQ:PL	0/1:0,1:1:1.76:33,3,0
17	52279667	.	C	T	5.72	LowQual	AC=1;AF=0.50;AN=2;DP=1;Dels=0.00;HRun=0;HaplotypeScore=0.0000;MQ=45.00;MQ0=0;QD=5.72	GT:AD:DP:GQ:PL	0/1:0,1:1:1.76:34,3,0
