# Supplementary material for: Considerations for clinical read alignment and mutational profiling using next-generation sequencing
Source: F1000Res. 2012 Sep 20;1:2. Originally published 2012 Jul 16. [Version 2] doi: 10.12688/f1000research.1-2.v2 (PMC3945748; doi:10.12688/f1000research.1-2.v2)
Supplement: Aligner-specific VCF files containing the mutations called for each set of reads in single and paired-end modes — VCF files describing the mutations detected in the sixty-seven groups of BRCA1 reads when testing each alignment program in paired-end and single-end mode. [file f1000research-1-402-s0002.tgz › Bfast_Paired_End_Calls.46.vcf]

##fileformat=VCFv4.1
##FILTER=<ID=LowQual,Description="Low quality">
##FORMAT=<ID=AD,Number=.,Type=Integer,Description="Allelic depths for the ref and alt alleles in the order listed">
##FORMAT=<ID=DP,Number=1,Type=Integer,Description="Read Depth (only filtered reads used for calling)">
##FORMAT=<ID=GQ,Number=1,Type=Float,Description="Genotype Quality">
##FORMAT=<ID=GT,Number=1,Type=String,Description="Genotype">
##FORMAT=<ID=PL,Number=G,Type=Integer,Description="Normalized, Phred-scaled likelihoods for genotypes as defined in the VCF specification">
##INFO=<ID=AC,Number=A,Type=Integer,Description="Allele count in genotypes, for each ALT allele, in the same order as listed">
##INFO=<ID=AF,Number=A,Type=Float,Description="Allele Frequency, for each ALT allele, in the same order as listed">
##INFO=<ID=AN,Number=1,Type=Integer,Description="Total number of alleles in called genotypes">
##INFO=<ID=BaseQRankSum,Number=1,Type=Float,Description="Z-score from Wilcoxon rank sum test of Alt Vs. Ref base qualities">
##INFO=<ID=DB,Number=0,Type=Flag,Description="dbSNP Membership">
##INFO=<ID=DP,Number=1,Type=Integer,Description="Filtered Depth">
##INFO=<ID=DS,Number=0,Type=Flag,Description="Were any of the samples downsampled?">
##INFO=<ID=Dels,Number=1,Type=Float,Description="Fraction of Reads Containing Spanning Deletions">
##INFO=<ID=FS,Number=1,Type=Float,Description="Phred-scaled p-value using Fisher's exact test to detect strand bias">
##INFO=<ID=HRun,Number=1,Type=Integer,Description="Largest Contiguous Homopolymer Run of Variant Allele In Either Direction">
##INFO=<ID=HaplotypeScore,Number=1,Type=Float,Description="Consistency of the site with at most two segregating haplotypes">
##INFO=<ID=InbreedingCoeff,Number=1,Type=Float,Description="Inbreeding coefficient as estimated from the genotype likelihoods per-sample when compared against the Hardy-Weinberg expectation">
##INFO=<ID=MQ,Number=1,Type=Float,Description="RMS Mapping Quality">
##INFO=<ID=MQ0,Number=1,Type=Integer,Description="Total Mapping Quality Zero Reads">
##INFO=<ID=MQRankSum,Number=1,Type=Float,Description="Z-score From Wilcoxon rank sum test of Alt vs. Ref read mapping qualities">
##INFO=<ID=QD,Number=1,Type=Float,Description="Variant Confidence/Quality by Depth">
##INFO=<ID=ReadPosRankSum,Number=1,Type=Float,Description="Z-score from Wilcoxon rank sum test of Alt vs. Ref read position bias">
##UnifiedGenotyper="analysis_type=UnifiedGenotyper input_file=[../Bfast_Default/brca1_46.recalib.bam] sample_metadata=[] read_buffer_size=null phone_home=STANDARD read_filter=[BadCigar] intervals=null excludeIntervals=null reference_sequence=ref_chr17.hg19.fa rodBind=[] rodToIntervalTrackName=null BTI_merge_rule=UNION nonDeterministicRandomSeed=false downsampling_type=null downsample_to_fraction=null downsample_to_coverage=null baq=OFF baqGapOpenPenalty=40.0 performanceLog=null useOriginalQualities=false defaultBaseQualities=-1 validation_strictness=SILENT unsafe=null num_threads=4 interval_merging=ALL read_group_black_list=null processingTracker=null restartProcessingTracker=false processingTrackerStatusFile=null processingTrackerID=-1 allow_intervals_with_unindexed_bam=false disable_experimental_low_memory_sharding=false logging_level=ERROR log_to_file=null help=false genotype_likelihoods_model=BOTH p_nonref_model=EXACT heterozygosity=0.0010 pcr_error_rate=1.0E-4 genotyping_mode=DISCOVERY output_mode=EMIT_VARIANTS_ONLY standard_min_confidence_threshold_for_calling=30.0 standard_min_confidence_threshold_for_emitting=4.0 computeSLOD=false alleles=(RodBinding name= source=UNBOUND) assume_single_sample_reads=null abort_at_too_much_coverage=-1 min_base_quality_score=17 min_mapping_quality_score=20 max_deletion_fraction=0.05 min_indel_count_for_genotyping=5 indel_heterozygosity=1.25E-4 indelGapContinuationPenalty=10.0 indelGapOpenPenalty=45.0 indelHaplotypeSize=80 doContextDependentGapPenalties=true getGapPenaltiesFromData=false indel_recal_file=indel.recal_data.csv indelDebug=false dovit=false GSA_PRODUCTION_ONLY=false exactCalculation=LINEAR_EXPERIMENTAL ignoreSNPAlleles=false output_all_callable_bases=false genotype=false dbsnp=(RodBinding name=dbsnp source=dbsnp_132.hg19.vcf) out=org.broadinstitute.sting.gatk.io.stubs.VCFWriterStub NO_HEADER=org.broadinstitute.sting.gatk.io.stubs.VCFWriterStub sites_only=org.broadinstitute.sting.gatk.io.stubs.VCFWriterStub debug_file=null metrics_file=null annotation=[]"
##contig=<ID=17,length=81195210,assembly=hg19>
##reference=file:///CL_diags/ngs/OmixonPaper/brca1-test-suite/ref_chr17.hg19.fa
#CHROM	POS	ID	REF	ALT	QUAL	FILTER	INFO	FORMAT	DePristo
17	15771556	.	T	C	5.72	LowQual	AC=1;AF=0.50;AN=2;DP=1;Dels=0.00;HRun=1;HaplotypeScore=0.0000;MQ=34.00;MQ0=0;QD=5.72	GT:AD:DP:GQ:PL	0/1:0,1:1:1.76:34,3,0
17	30751001	.	T	G	5.06	LowQual	AC=1;AF=0.50;AN=2;DP=1;Dels=0.00;HRun=0;HaplotypeScore=0.0000;MQ=45.00;MQ0=0;QD=5.06	GT:AD:DP:GQ:PL	0/1:0,1:1:1.76:33,3,0
17	37490593	.	A	C	5.72	LowQual	AC=1;AF=0.50;AN=2;DP=1;Dels=0.00;HRun=1;HaplotypeScore=0.0000;MQ=31.00;MQ0=0;QD=5.72	GT:AD:DP:GQ:PL	0/1:0,1:1:1.76:34,3,0
17	37490603	.	A	T	5.72	LowQual	AC=1;AF=0.50;AN=2;DP=1;Dels=0.00;HRun=0;HaplotypeScore=0.0000;MQ=31.00;MQ0=0;QD=5.72	GT:AD:DP:GQ:PL	0/1:0,1:1:1.76:34,3,0
17	37490635	.	A	T	5.06	LowQual	AC=1;AF=0.50;AN=2;DP=1;Dels=0.00;HRun=1;HaplotypeScore=0.0000;MQ=31.00;MQ0=0;QD=5.06	GT:AD:DP:GQ:PL	0/1:0,1:1:1.76:33,3,0
17	41196309	.	T	TGGGGGGGGGGGGGGGGGGGGGGGGGGGGG	6822.94	PASS	AC=2;AF=1.00;AN=2;DP=42;FS=0.000;HRun=2;HaplotypeScore=591.3278;MQ=30.45;MQ0=0;QD=162.45	GT:AD:DP:GQ:PL	1/1:2,2:30:87.29:6823,87,0
17	41199721	rs80358029	C	G	3200.91	PASS	AC=2;AF=1.00;AN=2;DB;DP=139;Dels=0.00;FS=0.000;HRun=0;HaplotypeScore=8.1815;MQ=40.20;MQ0=0;QD=23.03	GT:AD:DP:GQ:PL	1/1:0,138:139:99:3234,324,0
17	41201345	rs8176306	G	T	4280.29	PASS	AC=2;AF=1.00;AN=2;DB;DP=143;Dels=0.00;FS=0.000;HRun=0;HaplotypeScore=8.0023;MQ=44.49;MQ0=0;QD=29.93	GT:AD:DP:GQ:PL	1/1:3,140:143:99:4279,394,0
17	41202895	rs8176298	T	G	3974.35	PASS	AC=2;AF=1.00;AN=2;DB;DP=134;Dels=0.00;FS=0.000;HRun=0;HaplotypeScore=5.4918;MQ=44.33;MQ0=0;QD=29.66	GT:AD:DP:GQ:PL	1/1:3,130:134:99:3949,364,0
17	41217100	.	GC	G	56.65	PASS	AC=2;AF=1.00;AN=2;DP=126;FS=0.000;HRun=6;HaplotypeScore=105.9297;MQ=10.91;MQ0=0;QD=0.45	GT:AD:DP:GQ:PL	1/1:105,20:12:28.42:99,28,0
17	41217111	rs8176246	C	T	712.52	PASS	AC=2;AF=1.00;AN=2;DB;DP=138;Dels=0.01;FS=0.000;HRun=0;HaplotypeScore=29.2037;MQ=14.91;MQ0=0;QD=5.16	GT:AD:DP:GQ:PL	1/1:3,134:137:72.12:746,72,0
17	41226444	.	CCT	C	1986.90	PASS	AC=2;AF=1.00;AN=2;BaseQRankSum=2.364;DP=145;FS=6.279;HRun=0;HaplotypeScore=643.4998;MQ=32.56;MQ0=0;MQRankSum=-0.788;QD=13.70;ReadPosRankSum=1.905	GT:AD:DP:GQ:PL	1/1:110,35:91:99:2029,222,0
17	41226447	rs80357813	CTT	C	4292.18	PASS	AC=2;AF=1.00;AN=2;DB;DP=150;FS=0.000;HRun=2;HaplotypeScore=488.1996;MQ=32.85;MQ0=0;QD=28.61	GT:AD:DP:GQ:PL	1/1:48,100:96:99:4292,280,0
17	41226489	rs80357137	T	A	3044.42	PASS	AC=2;AF=1.00;AN=2;DB;DP=136;Dels=0.01;FS=0.000;HRun=0;HaplotypeScore=4.9868;MQ=34.76;MQ0=0;QD=22.39	GT:AD:DP:GQ:PL	1/1:1,134:135:99:3077,268,0
17	41234525	rs80357977	AAC	A	5282.35	PASS	AC=2;AF=1.00;AN=2;DB;DP=140;FS=0.000;HRun=0;HaplotypeScore=539.4434;MQ=47.17;MQ0=0;QD=37.73	GT:AD:DP:GQ:PL	1/1:11,128:132:99:5282,370,0
17	41238126	rs117537294	T	C	64.47	PASS	AC=1;AF=0.50;AN=2;BaseQRankSum=-1.531;DB;DP=164;Dels=0.01;FS=0.970;HRun=0;HaplotypeScore=136.5466;MQ=36.58;MQ0=0;MQRankSum=-2.385;QD=0.39;ReadPosRankSum=-6.069	GT:AD:DP:GQ:PL	0/1:140,21:162:94.46:94,0,3680
17	41238129	.	A	AC	282.35	PASS	AC=1;AF=0.50;AN=2;BaseQRankSum=-1.639;DP=175;FS=0.784;HRun=1;HaplotypeScore=1812.0601;MQ=36.69;MQ0=0;MQRankSum=-1.723;QD=1.61;ReadPosRankSum=-6.207	GT:AD:DP:GQ:PL	0/1:162,6:162:99:321,0,2572
17	41238131	.	A	AC	488.89	PASS	AC=1;AF=0.50;AN=2;BaseQRankSum=-2.573;DP=178;FS=1.578;HRun=1;HaplotypeScore=1820.0647;MQ=36.90;MQ0=0;MQRankSum=-1.987;QD=2.75;ReadPosRankSum=-5.212	GT:AD:DP:GQ:PL	0/1:171,6:165:99:528,0,2033
17	41238135	rs67894015	AC	A	1615.06	PASS	AC=2;AF=1.00;AN=2;BaseQRankSum=-8.217;DB;DP=177;FS=0.000;HRun=1;HaplotypeScore=1732.4537;MQ=36.93;MQ0=0;MQRankSum=5.705;QD=9.12;ReadPosRankSum=-7.859	GT:AD:DP:GQ:PL	1/1:145,26:164:9.70:1656,10,0
17	41238136	rs72027202	C	CCACACACA	16236.57	PASS	AC=2;AF=1.00;AN=2;DB;DP=175;FS=0.000;HRun=0;HaplotypeScore=947.3207;MQ=36.93;MQ0=0;QD=92.78	GT:AD:DP:GQ:PL	1/1:38,69:162:99:16237,473,0
17	41238145	.	AC	A	782.70	PASS	AC=1;AF=0.50;AN=2;BaseQRankSum=-4.080;DP=176;FS=0.700;HRun=1;HaplotypeScore=1750.2251;MQ=38.52;MQ0=0;MQRankSum=5.893;QD=4.45;ReadPosRankSum=-5.956	GT:AD:DP:GQ:PL	0/1:143,33:164:99:822,0,4772
17	41243473	rs80357456	G	A	3907.34	PASS	AC=2;AF=1.00;AN=2;BaseQRankSum=1.652;DB;DP=133;Dels=0.00;FS=0.000;HRun=0;HaplotypeScore=6.1695;MQ=42.20;MQ0=0;MQRankSum=1.598;QD=29.38;ReadPosRankSum=-0.336	GT:AD:DP:GQ:PL	1/1:5,128:133:99:3906,361,0
17	41243670	rs80357213	G	A	3894.62	PASS	AC=2;AF=1.00;AN=2;BaseQRankSum=0.522;DB;DP=129;Dels=0.01;FS=0.000;HRun=1;HaplotypeScore=11.1493;MQ=41.57;MQ0=0;MQRankSum=-0.660;QD=30.19;ReadPosRankSum=-0.687	GT:AD:DP:GQ:PL	1/1:2,125:128:99:3861,322,0
17	41244215	.	TTGC	T	1573.10	PASS	AC=2;AF=1.00;AN=2;BaseQRankSum=1.676;DP=158;FS=0.000;HRun=0;HaplotypeScore=495.5599;MQ=27.14;MQ0=0;MQRankSum=-0.391;QD=9.96;ReadPosRankSum=1.676	GT:AD:DP:GQ:PL	1/1:81,77:68:99:1615,152,0
17	41244222	.	T	A	852.48	PASS	AC=1;AF=0.50;AN=2;BaseQRankSum=-6.988;DP=157;Dels=0.00;FS=2.100;HRun=0;HaplotypeScore=169.3190;MQ=26.49;MQ0=0;MQRankSum=6.157;QD=5.43;ReadPosRankSum=-7.218	GT:AD:DP:GQ:PL	0/1:121,36:157:99:882,0,831
17	41244524	.	CATTG	C	1477.18	PASS	AC=1;AF=0.50;AN=2;BaseQRankSum=4.073;DP=115;FS=5.522;HRun=0;HaplotypeScore=572.6889;MQ=33.57;MQ0=0;MQRankSum=-2.912;QD=12.85;ReadPosRankSum=4.584	GT:AD:DP:GQ:PL	0/1:92,23:75:6.07:1516,0,6
17	41244526	rs80357749	TTGAA	T	3449.18	PASS	AC=2;AF=1.00;AN=2;DB;DP=110;FS=0.000;HRun=0;HaplotypeScore=373.0883;MQ=33.19;MQ0=0;QD=31.36	GT:AD:DP:GQ:PL	1/1:34,74:70:99:3449,184,0
17	41244684	rs80357295	G	T	4008.89	PASS	AC=2;AF=1.00;AN=2;DB;DP=143;Dels=0.01;FS=0.000;HRun=1;HaplotypeScore=6.3069;MQ=39.70;MQ0=0;QD=28.03	GT:AD:DP:GQ:PL	1/1:1,140:141:99:4008,361,0
17	41245169	.	CT	C	508.56	PASS	AC=2;AF=1.00;AN=2;BaseQRankSum=0.191;DP=134;FS=3.979;HRun=2;HaplotypeScore=469.2487;MQ=31.22;MQ0=0;MQRankSum=-0.539;QD=3.80;ReadPosRankSum=1.964	GT:AD:DP:GQ:PL	1/1:110,23:75:99:551,132,0
17	41245171	rs80357913	TC	T	2627.71	PASS	AC=2;AF=1.00;AN=2;DB;DP=135;FS=0.000;HRun=3;HaplotypeScore=270.6747;MQ=31.54;MQ0=0;QD=19.46	GT:AD:DP:GQ:PL	1/1:29,104:77:99:2670,220,0
17	41245345	rs80357982	GT	G	4385	PASS	AC=2;AF=1.00;AN=2;DB;DP=146;FS=0.000;HRun=3;HaplotypeScore=703.5725;MQ=43.81;MQ0=0;QD=30.03	GT:AD:DP:GQ:PL	1/1:7,138:129:99:4385,358,0
17	41245360	rs80357058	C	A	4077.84	PASS	AC=2;AF=1.00;AN=2;DB;DP=147;Dels=0.00;FS=0.000;HRun=0;HaplotypeScore=2.7839;MQ=44.02;MQ0=0;QD=27.74	GT:AD:DP:GQ:PL	1/1:0,147:147:99:4077,376,0
17	41245574	rs55678461	C	G	4400.07	PASS	AC=2;AF=1.00;AN=2;DB;DP=152;Dels=0.01;FS=0.000;HRun=2;HaplotypeScore=18.5764;MQ=50.08;MQ0=0;QD=28.95	GT:AD:DP:GQ:PL	1/1:6,143:150:99:4399,412,0
17	41245586	rs80357522	CT	C	3538	PASS	AC=2;AF=1.00;AN=2;BaseQRankSum=-1.648;DB;DP=148;FS=0.000;HRun=8;HaplotypeScore=798.1672;MQ=46.28;MQ0=0;MQRankSum=1.648;QD=23.91;ReadPosRankSum=1.453	GT:AD:DP:GQ:PL	1/1:16,132:139:99:3538,365,0
17	41246489	rs80356935	C	T	3738.98	PASS	AC=2;AF=1.00;AN=2;DB;DP=140;Dels=0.02;FS=0.000;HRun=2;HaplotypeScore=11.7288;MQ=38.59;MQ0=0;QD=26.71	GT:AD:DP:GQ:PL	1/1:1,136:137:99:3738,337,0
17	41246624	rs80357644	GC	G	2696.98	PASS	AC=2;AF=1.00;AN=2;BaseQRankSum=-2.210;DB;DP=138;FS=3.041;HRun=1;HaplotypeScore=235.4186;MQ=30.64;MQ0=0;MQRankSum=0.428;QD=19.54;ReadPosRankSum=2.347	GT:AD:DP:GQ:PL	1/1:37,100:72:99:2739,195,0
17	41246625	.	CT	C	704.50	PASS	AC=2;AF=1.00;AN=2;BaseQRankSum=-1.941;DP=138;FS=3.082;HRun=4;HaplotypeScore=434.5425;MQ=30.64;MQ0=0;MQRankSum=0.137;QD=5.11;ReadPosRankSum=2.333	GT:AD:DP:GQ:PL	1/1:110,26:72:99:747,151,0
17	41247604	rs7503154	A	C	1913.97	PASS	AC=2;AF=1.00;AN=2;DB;DP=131;Dels=0.00;FS=0.000;HRun=0;HaplotypeScore=5.5645;MQ=22.98;MQ0=0;QD=14.61	GT:AD:DP:GQ:PL	1/1:0,129:131:99:1947,210,0
17	41251811	rs34545365	C	T	4675.95	PASS	AC=2;AF=1.00;AN=2;DB;DP=158;Dels=0.01;FS=0.000;HRun=0;HaplotypeScore=12.1598;MQ=40.93;MQ0=0;QD=29.59	GT:AD:DP:GQ:PL	1/1:1,156:157:99:4674,421,0
17	41256075	rs71160009	A	ACTTTTTTTTTTT	9201.63	PASS	AC=2;AF=1.00;AN=2;DB;DP=141;FS=0.000;HRun=0;HaplotypeScore=455.1365;MQ=22.51;MQ0=0;QD=65.26	GT:AD:DP:GQ:PL	1/1:12,98:63:99:9202,178,0
17	41256076	.	A	T	108.59	PASS	AC=1;AF=0.50;AN=2;BaseQRankSum=-0.388;DP=141;Dels=0.01;FS=3.723;HRun=0;HaplotypeScore=110.5702;MQ=22.51;MQ0=0;MQRankSum=1.733;QD=0.77;ReadPosRankSum=-6.481	GT:AD:DP:GQ:PL	0/1:121,17:140:99:139,0,1341
17	41258552	rs80358065	T	C	4514.60	PASS	AC=2;AF=1.00;AN=2;BaseQRankSum=0.091;DB;DP=158;Dels=0.01;FS=3.105;HRun=1;HaplotypeScore=11.8110;MQ=47.10;MQ0=0;MQRankSum=-0.729;QD=28.57;ReadPosRankSum=-0.114	GT:AD:DP:GQ:PL	1/1:4,152:156:99:4480,379,0
17	41273322	rs799901	G	T	34.99	PASS	AC=2;AF=1.00;AN=2;DB;DP=148;Dels=0.00;FS=0.000;HRun=0;HaplotypeScore=6.6518;MQ=8.62;MQ0=0;QD=0.24	GT:AD:DP:GQ:PL	1/1:0,148:148:8.95:67,9,0
17	41279298	rs4793204	A	G	759.88	PASS	AC=2;AF=1.00;AN=2;DB;DP=127;Dels=0.00;FS=0.000;HRun=0;HaplotypeScore=1.6208;MQ=14.82;MQ0=0;QD=5.98	GT:AD:DP:GQ:PL	1/1:0,126:127:89.97:793,90,0
17	41280751	rs117082098	T	C	2063.40	PASS	AC=2;AF=1.00;AN=2;BaseQRankSum=0.456;DB;DP=155;Dels=0.01;FS=0.000;HRun=0;HaplotypeScore=13.8676;MQ=18.42;MQ0=0;MQRankSum=0.980;QD=13.31;ReadPosRankSum=0.228	GT:AD:DP:GQ:PL	1/1:3,151:154:99:2096,240,0
