# Supplementary material for: Considerations for clinical read alignment and mutational profiling using next-generation sequencing
Source: F1000Res. 2012 Sep 20;1:2. Originally published 2012 Jul 16. [Version 2] doi: 10.12688/f1000research.1-2.v2 (PMC3945748; doi:10.12688/f1000research.1-2.v2)
Supplement: Aligner-specific VCF files containing the mutations called for each set of reads in single and paired-end modes — VCF files describing the mutations detected in the sixty-seven groups of BRCA1 reads when testing each alignment program in paired-end and single-end mode. [file f1000research-1-402-s0002.tgz › Bfast_Paired_End_Calls.47.vcf]

##fileformat=VCFv4.1
##FILTER=<ID=LowQual,Description="Low quality">
##FORMAT=<ID=AD,Number=.,Type=Integer,Description="Allelic depths for the ref and alt alleles in the order listed">
##FORMAT=<ID=DP,Number=1,Type=Integer,Description="Read Depth (only filtered reads used for calling)">
##FORMAT=<ID=GQ,Number=1,Type=Float,Description="Genotype Quality">
##FORMAT=<ID=GT,Number=1,Type=String,Description="Genotype">
##FORMAT=<ID=PL,Number=G,Type=Integer,Description="Normalized, Phred-scaled likelihoods for genotypes as defined in the VCF specification">
##INFO=<ID=AC,Number=A,Type=Integer,Description="Allele count in genotypes, for each ALT allele, in the same order as listed">
##INFO=<ID=AF,Number=A,Type=Float,Description="Allele Frequency, for each ALT allele, in the same order as listed">
##INFO=<ID=AN,Number=1,Type=Integer,Description="Total number of alleles in called genotypes">
##INFO=<ID=BaseQRankSum,Number=1,Type=Float,Description="Z-score from Wilcoxon rank sum test of Alt Vs. Ref base qualities">
##INFO=<ID=DB,Number=0,Type=Flag,Description="dbSNP Membership">
##INFO=<ID=DP,Number=1,Type=Integer,Description="Filtered Depth">
##INFO=<ID=DS,Number=0,Type=Flag,Description="Were any of the samples downsampled?">
##INFO=<ID=Dels,Number=1,Type=Float,Description="Fraction of Reads Containing Spanning Deletions">
##INFO=<ID=FS,Number=1,Type=Float,Description="Phred-scaled p-value using Fisher's exact test to detect strand bias">
##INFO=<ID=HRun,Number=1,Type=Integer,Description="Largest Contiguous Homopolymer Run of Variant Allele In Either Direction">
##INFO=<ID=HaplotypeScore,Number=1,Type=Float,Description="Consistency of the site with at most two segregating haplotypes">
##INFO=<ID=InbreedingCoeff,Number=1,Type=Float,Description="Inbreeding coefficient as estimated from the genotype likelihoods per-sample when compared against the Hardy-Weinberg expectation">
##INFO=<ID=MQ,Number=1,Type=Float,Description="RMS Mapping Quality">
##INFO=<ID=MQ0,Number=1,Type=Integer,Description="Total Mapping Quality Zero Reads">
##INFO=<ID=MQRankSum,Number=1,Type=Float,Description="Z-score From Wilcoxon rank sum test of Alt vs. Ref read mapping qualities">
##INFO=<ID=QD,Number=1,Type=Float,Description="Variant Confidence/Quality by Depth">
##INFO=<ID=ReadPosRankSum,Number=1,Type=Float,Description="Z-score from Wilcoxon rank sum test of Alt vs. Ref read position bias">
##UnifiedGenotyper="analysis_type=UnifiedGenotyper input_file=[../Bfast_Default/brca1_47.recalib.bam] sample_metadata=[] read_buffer_size=null phone_home=STANDARD read_filter=[BadCigar] intervals=null excludeIntervals=null reference_sequence=ref_chr17.hg19.fa rodBind=[] rodToIntervalTrackName=null BTI_merge_rule=UNION nonDeterministicRandomSeed=false downsampling_type=null downsample_to_fraction=null downsample_to_coverage=null baq=OFF baqGapOpenPenalty=40.0 performanceLog=null useOriginalQualities=false defaultBaseQualities=-1 validation_strictness=SILENT unsafe=null num_threads=4 interval_merging=ALL read_group_black_list=null processingTracker=null restartProcessingTracker=false processingTrackerStatusFile=null processingTrackerID=-1 allow_intervals_with_unindexed_bam=false disable_experimental_low_memory_sharding=false logging_level=ERROR log_to_file=null help=false genotype_likelihoods_model=BOTH p_nonref_model=EXACT heterozygosity=0.0010 pcr_error_rate=1.0E-4 genotyping_mode=DISCOVERY output_mode=EMIT_VARIANTS_ONLY standard_min_confidence_threshold_for_calling=30.0 standard_min_confidence_threshold_for_emitting=4.0 computeSLOD=false alleles=(RodBinding name= source=UNBOUND) assume_single_sample_reads=null abort_at_too_much_coverage=-1 min_base_quality_score=17 min_mapping_quality_score=20 max_deletion_fraction=0.05 min_indel_count_for_genotyping=5 indel_heterozygosity=1.25E-4 indelGapContinuationPenalty=10.0 indelGapOpenPenalty=45.0 indelHaplotypeSize=80 doContextDependentGapPenalties=true getGapPenaltiesFromData=false indel_recal_file=indel.recal_data.csv indelDebug=false dovit=false GSA_PRODUCTION_ONLY=false exactCalculation=LINEAR_EXPERIMENTAL ignoreSNPAlleles=false output_all_callable_bases=false genotype=false dbsnp=(RodBinding name=dbsnp source=dbsnp_132.hg19.vcf) out=org.broadinstitute.sting.gatk.io.stubs.VCFWriterStub NO_HEADER=org.broadinstitute.sting.gatk.io.stubs.VCFWriterStub sites_only=org.broadinstitute.sting.gatk.io.stubs.VCFWriterStub debug_file=null metrics_file=null annotation=[]"
##contig=<ID=17,length=81195210,assembly=hg19>
##reference=file:///CL_diags/ngs/OmixonPaper/brca1-test-suite/ref_chr17.hg19.fa
#CHROM	POS	ID	REF	ALT	QUAL	FILTER	INFO	FORMAT	DePristo
17	17105140	.	C	A	7.08	LowQual	AC=1;AF=0.50;AN=2;DP=1;Dels=0.00;HRun=10;HaplotypeScore=0.0000;MQ=46.00;MQ0=0;QD=7.08	GT:AD:DP:GQ:PL	0/1:0,1:1:1.76:36,3,0
17	18005730	.	A	T	6.39	LowQual	AC=1;AF=0.50;AN=2;DP=1;Dels=0.00;HRun=1;HaplotypeScore=0.0000;MQ=45.00;MQ0=0;QD=6.39	GT:AD:DP:GQ:PL	0/1:0,1:1:1.76:35,3,0
17	41196309	.	T	G	5.06	LowQual	AC=1;AF=0.50;AN=2;DP=1;Dels=0.00;HRun=2;HaplotypeScore=0.0000;MQ=43.00;MQ0=0;QD=5.06	GT:AD:DP:GQ:PL	0/1:0,1:1:1.76:33,3,0
17	41196309	.	T	TGGGGGGGGGGGGGGGGGGGGGGGGGGGGG	6824.24	PASS	AC=2;AF=1.00;AN=2;DP=42;FS=0.000;HRun=2;HaplotypeScore=590.9909;MQ=30.45;MQ0=0;QD=162.48	GT:AD:DP:GQ:PL	1/1:2,2:30:87.29:6824,87,0
17	41200639	rs113336506	C	A	1993.74	PASS	AC=2;AF=1.00;AN=2;DB;DP=157;Dels=0.00;FS=0.000;HRun=0;HaplotypeScore=8.6575;MQ=17.98;MQ0=0;QD=12.70	GT:AD:DP:GQ:PL	1/1:3,154:157:99:2027,219,0
17	41223769	rs55809351	C	T	1065.36	PASS	AC=2;AF=1.00;AN=2;DB;DP=149;Dels=0.01;FS=0.000;HRun=0;HaplotypeScore=11.5440;MQ=18.48;MQ0=0;QD=7.15	GT:AD:DP:GQ:PL	1/1:1,147:148:99:1098,108,0
17	41234520	rs80357305	G	A	4199.83	PASS	AC=2;AF=1.00;AN=2;DB;DP=137;Dels=0.00;FS=0.000;HRun=0;HaplotypeScore=11.7060;MQ=46.06;MQ0=0;QD=30.66	GT:AD:DP:GQ:PL	1/1:2,135:137:99:4199,388,0
17	41242931	rs80358139	C	T	4723.85	PASS	AC=2;AF=1.00;AN=2;DB;DP=151;Dels=0.00;FS=0.000;HRun=0;HaplotypeScore=3.5293;MQ=51.12;MQ0=0;QD=31.28	GT:AD:DP:GQ:PL	1/1:1,149:151:99:4723,421,0
17	41243676	rs80357560	CATTTT	C	4817.02	PASS	AC=2;AF=1.00;AN=2;DB;DP=129;FS=0.000;HRun=0;HaplotypeScore=472.7016;MQ=30.99;MQ0=0;QD=37.34	GT:AD:DP:GQ:PL	1/1:38,90:72:99:4817,214,0
17	41243677	rs80357918	ATTTTG	A	3123.15	PASS	AC=2;AF=1.00;AN=2;DB;DP=129;FS=0.000;HRun=0;HaplotypeScore=637.8848;MQ=30.99;MQ0=0;QD=24.21	GT:AD:DP:GQ:PL	1/1:99,29:72:99:3165,207,0
17	41243800	rs28897686	C	A	4227.55	PASS	AC=2;AF=1.00;AN=2;DB;DP=149;Dels=0.01;FS=0.000;HRun=0;HaplotypeScore=15.8338;MQ=39.49;MQ0=0;QD=28.37	GT:AD:DP:GQ:PL	1/1:4,144:148:99:4226,388,0
17	41244056	rs80357910	ACTAGTATCTTC	A	13813.66	PASS	AC=2;AF=1.00;AN=2;DB;DP=142;FS=0.000;HRun=0;HaplotypeScore=1600.7410;MQ=39.27;MQ0=0;QD=97.28	GT:AD:DP:GQ:PL	1/1:14,127:138:99:13814,394,0
17	41244058	.	TA	T	1130.12	PASS	AC=2;AF=1.00;AN=2;BaseQRankSum=1.496;DP=137;FS=0.000;HRun=1;HaplotypeScore=2051.8667;MQ=39.09;MQ0=0;MQRankSum=-1.680;QD=8.25;ReadPosRankSum=1.706	GT:AD:DP:GQ:PL	1/1:131,5:133:99:1172,297,0
17	41244063	.	TC	T	978.91	PASS	AC=2;AF=1.00;AN=2;BaseQRankSum=2.242;DP=136;FS=2.978;HRun=1;HaplotypeScore=2061.7722;MQ=38.98;MQ0=0;MQRankSum=0.407;QD=7.20;ReadPosRankSum=2.412	GT:AD:DP:GQ:PL	1/1:130,5:132:99:1021,283,0
17	41244067	rs80357781	C	CAAAA	535.36	PASS	AC=1;AF=0.50;AN=2;BaseQRankSum=-7.099;DB;DP=142;FS=2.976;HRun=0;HaplotypeScore=2343.0955;MQ=39.24;MQ0=0;MQRankSum=0.009;QD=3.77;ReadPosRankSum=-7.517	GT:AD:DP:GQ:PL	0/1:134,2:138:99:574,0,2176
17	41244171	rs80356887	G	A	4873.76	PASS	AC=2;AF=1.00;AN=2;DB;DP=159;Dels=0.01;FS=0.000;HRun=0;HaplotypeScore=20.1368;MQ=41.35;MQ0=0;QD=30.65	GT:AD:DP:GQ:PL	1/1:4,151:158:99:4873,442,0
17	41244495	.	T	TTCTCA	5597.79	PASS	AC=2;AF=1.00;AN=2;DP=141;FS=0.000;HRun=0;HaplotypeScore=483.9040;MQ=31.65;MQ0=0;QD=39.70	GT:AD:DP:GQ:PL	1/1:51,84:82:99:5598,208,0
17	41244502	rs80357154	T	C	647.60	PASS	AC=1;AF=0.50;AN=2;BaseQRankSum=-5.683;DB;DP=134;Dels=0.01;FS=4.535;HRun=0;HaplotypeScore=84.3667;MQ=31.09;MQ0=0;MQRankSum=5.102;QD=4.83;ReadPosRankSum=-6.150	GT:AD:DP:GQ:PL	0/1:103,30:133:99:678,0,1330
17	41244502	rs80357746	T	TTCATT	3620.59	PASS	AC=2;AF=1.00;AN=2;BaseQRankSum=1.615;DB;DP=135;FS=0.000;HRun=0;HaplotypeScore=664.6500;MQ=31.17;MQ0=0;MQRankSum=-0.381;QD=26.82;ReadPosRankSum=1.942	GT:AD:DP:GQ:PL	1/1:125,9:77:99:3621,149,0
17	41244503	.	TCC	T	425.50	PASS	AC=1;AF=0.50;AN=2;BaseQRankSum=-4.025;DP=131;FS=0.000;HRun=3;HaplotypeScore=810.3762;MQ=31.00;MQ0=0;MQRankSum=2.542;QD=3.25;ReadPosRankSum=-5.052	GT:AD:DP:GQ:PL	0/1:116,15:74:99:465,0,2513
17	41244528	rs80357168	G	C	2270.78	PASS	AC=2;AF=1.00;AN=2;DB;DP=117;Dels=0.01;FS=0.000;HRun=0;HaplotypeScore=0.0000;MQ=32.90;MQ0=0;QD=19.41	GT:AD:DP:GQ:PL	1/1:3,112:116:99:2304,217,0
17	41245120	rs28897682	T	A	3876.68	PASS	AC=2;AF=1.00;AN=2;DB;DP=130;Dels=0.00;FS=0.000;HRun=0;HaplotypeScore=12.3342;MQ=41.22;MQ0=0;QD=29.82	GT:AD:DP:GQ:PL	1/1:2,127:130:99:3876,358,0
17	41245365	rs80357335	C	T	4738.90	PASS	AC=2;AF=1.00;AN=2;DB;DP=148;Dels=0.02;FS=0.000;HRun=2;HaplotypeScore=7.5617;MQ=47.16;MQ0=0;QD=32.02	GT:AD:DP:GQ:PL	1/1:1,144:145:99:4738,412,0
17	41245792	rs80357153	G	A	3997.09	PASS	AC=2;AF=1.00;AN=2;DB;DP=131;Dels=0.00;FS=0.000;HRun=0;HaplotypeScore=3.6636;MQ=43.44;MQ0=0;QD=30.51	GT:AD:DP:GQ:PL	1/1:3,128:131:99:3996,361,0
17	41245847	.	A	AT	4937.13	PASS	AC=2;AF=1.00;AN=2;DP=147;FS=0.000;HRun=5;HaplotypeScore=830.8904;MQ=40.41;MQ0=0;QD=33.59	GT:AD:DP:GQ:PL	1/1:15,130:137:99:4937,379,0
17	41245861	rs80356898	G	A	4330.46	PASS	AC=2;AF=1.00;AN=2;DB;DP=144;Dels=0.01;FS=0.000;HRun=2;HaplotypeScore=6.4475;MQ=40.21;MQ0=0;QD=30.07	GT:AD:DP:GQ:PL	1/1:2,140:142:99:4329,388,0
17	41246037	rs56272539	C	T	4430.03	PASS	AC=2;AF=1.00;AN=2;DB;DP=138;Dels=0.01;FS=0.000;HRun=0;HaplotypeScore=11.2701;MQ=41.57;MQ0=0;QD=32.10	GT:AD:DP:GQ:PL	1/1:0,136:136:99:4429,397,0
17	41246297	rs80357197	A	C	3078.08	PASS	AC=2;AF=1.00;AN=2;DB;DP=103;Dels=0.01;FS=0.000;HRun=1;HaplotypeScore=8.8736;MQ=40.95;MQ0=0;QD=29.88	GT:AD:DP:GQ:PL	1/1:1,101:102:99:3111,280,0
17	41246489	rs80356935	C	T	3714.76	PASS	AC=2;AF=1.00;AN=2;BaseQRankSum=1.707;DB;DP=140;Dels=0.00;FS=0.000;HRun=2;HaplotypeScore=7.6647;MQ=37.75;MQ0=0;MQRankSum=1.201;QD=26.53;ReadPosRankSum=0.240	GT:AD:DP:GQ:PL	1/1:3,136:140:99:3714,331,0
17	41246587	.	ATCTGT	A	516.52	PASS	AC=1;AF=0.50;AN=2;BaseQRankSum=5.172;DP=135;FS=4.123;HRun=0;HaplotypeScore=711.9219;MQ=27.82;MQ0=0;MQRankSum=-0.169;QD=3.83;ReadPosRankSum=4.478	GT:AD:DP:GQ:PL	0/1:118,17:65:99:556,0,172
17	41246594	.	A	C	357.96	PASS	AC=1;AF=0.50;AN=2;BaseQRankSum=-3.050;DP=128;Dels=0.00;FS=10.652;HRun=0;HaplotypeScore=144.5332;MQ=26.57;MQ0=0;MQRankSum=4.234;QD=2.80;ReadPosRankSum=-4.068	GT:AD:DP:GQ:PL	0/1:110,18:128:99:388,0,976
17	41246594	rs80357555	ATGTTG	A	3675.39	PASS	AC=2;AF=1.00;AN=2;BaseQRankSum=-1.732;DB;DP=127;FS=0.000;HRun=0;HaplotypeScore=395.6397;MQ=26.44;MQ0=0;MQRankSum=1.299;QD=28.94;ReadPosRankSum=1.670	GT:AD:DP:GQ:PL	1/1:21,98:56:99:3675,139,0
17	41246889	rs8176152	C	CA	5154.05	PASS	AC=2;AF=1.00;AN=2;DB;DP=158;FS=0.000;HRun=5;HaplotypeScore=404.5161;MQ=40.52;MQ0=0;QD=32.62	GT:AD:DP:GQ:PL	1/1:21,136:148:99:5154,400,0
17	41247861	.	A	AC	307.58	PASS	AC=1;AF=0.50;AN=2;BaseQRankSum=2.681;DP=141;FS=6.443;HRun=3;HaplotypeScore=365.8052;MQ=29.15;MQ0=0;MQRankSum=-0.831;QD=2.18;ReadPosRankSum=2.939	GT:AD:DP:GQ:PL	0/1:126,13:67:10.26:346,0,10
17	41247864	.	C	T	323.77	PASS	AC=1;AF=0.50;AN=2;BaseQRankSum=2.427;DP=142;Dels=0.00;FS=5.851;HRun=6;HaplotypeScore=66.4335;MQ=29.23;MQ0=0;MQRankSum=3.828;QD=2.28;ReadPosRankSum=-4.850	GT:AD:DP:GQ:PL	0/1:123,18:142:99:354,0,1291
17	41247864	rs80357745	C	CT	2186.81	PASS	AC=2;AF=1.00;AN=2;DB;DP=145;FS=0.000;HRun=6;HaplotypeScore=211.3841;MQ=29.54;MQ0=0;QD=15.08	GT:AD:DP:GQ:PL	1/1:34,111:71:99:2229,183,0
17	41248006	rs115632775	C	A	2663.88	PASS	AC=2;AF=1.00;AN=2;BaseQRankSum=2.530;DB;DP=158;Dels=0.01;FS=0.000;HRun=2;HaplotypeScore=21.4733;MQ=30.35;MQ0=0;MQRankSum=0.040;QD=16.86;ReadPosRankSum=2.941	GT:AD:DP:GQ:PL	1/1:8,149:157:99:2697,188,0
17	41251809	rs80357758	GA	G	5812.76	PASS	AC=2;AF=1.00;AN=2;BaseQRankSum=-1.609;DB;DP=155;FS=0.000;HRun=1;HaplotypeScore=468.1795;MQ=41.02;MQ0=0;MQRankSum=0.970;QD=37.50;ReadPosRankSum=1.560	GT:AD:DP:GQ:PL	1/1:1,154:141:99:5813,417,0
17	41254093	rs79885857	T	G	1926.52	PASS	AC=2;AF=1.00;AN=2;DB;DP=146;Dels=0.00;FS=0.000;HRun=0;HaplotypeScore=11.4092;MQ=17.53;MQ0=0;QD=13.20	GT:AD:DP:GQ:PL	1/1:1,145:146:99:1960,222,0
17	41256179	rs80357568	GCA	G	4086.47	PASS	AC=2;AF=1.00;AN=2;DB;DP=136;FS=0.000;HRun=0;HaplotypeScore=375.0974;MQ=34.73;MQ0=0;QD=30.05	GT:AD:DP:GQ:PL	1/1:7,128:92:99:4086,271,0
17	41256275	rs80357190	G	C	2989.08	PASS	AC=2;AF=1.00;AN=2;DB;DP=112;Dels=0.01;FS=0.000;HRun=1;HaplotypeScore=11.6767;MQ=42.59;MQ0=0;QD=26.69	GT:AD:DP:GQ:PL	1/1:2,108:111:99:3022,286,0
17	41260352	.	C	A	393.04	PASS	AC=1;AF=0.50;AN=2;BaseQRankSum=6.179;DP=138;Dels=0.00;FS=1.313;HRun=14;HaplotypeScore=41.4071;MQ=15.80;MQ0=0;MQRankSum=3.793;QD=2.85;ReadPosRankSum=2.669	GT:AD:DP:GQ:PL	0/1:92,46:138:99:423,0,524
17	41260367	.	G	A	138.65	PASS	AC=1;AF=0.50;AN=2;BaseQRankSum=2.867;DP=137;Dels=0.00;FS=3.998;HRun=14;HaplotypeScore=18.8214;MQ=15.88;MQ0=0;MQRankSum=2.951;QD=1.01;ReadPosRankSum=-2.206	GT:AD:DP:GQ:PL	0/1:119,18:137:99:169,0,741
17	41261563	rs8065872	A	T	4220.31	PASS	AC=2;AF=1.00;AN=2;DB;DP=134;Dels=0.01;FS=0.000;HRun=0;HaplotypeScore=12.3599;MQ=42.65;MQ0=0;QD=31.49	GT:AD:DP:GQ:PL	1/1:0,132:133:99:4219,379,0
17	41268216	.	T	G	498.78	PASS	AC=1;AF=0.50;AN=2;BaseQRankSum=-5.396;DP=158;Dels=0.00;FS=17.307;HRun=1;HaplotypeScore=113.0844;MQ=31.68;MQ0=0;MQRankSum=4.774;QD=3.16;ReadPosRankSum=-5.366	GT:AD:DP:GQ:PL	0/1:132,25:158:99:529,0,1358
17	41268217	.	G	T	515.55	PASS	AC=1;AF=0.50;AN=2;BaseQRankSum=2.655;DP=159;Dels=0.00;FS=8.910;HRun=8;HaplotypeScore=115.0774;MQ=31.80;MQ0=0;MQRankSum=4.890;QD=3.24;ReadPosRankSum=-5.072	GT:AD:DP:GQ:PL	0/1:134,24:159:99:546,0,1292
17	41268217	rs66522250	G	GT	2748.61	PASS	AC=2;AF=1.00;AN=2;DB;DP=159;FS=0.000;HRun=8;HaplotypeScore=208.2024;MQ=31.80;MQ0=0;QD=17.29	GT:AD:DP:GQ:PL	1/1:34,125:73:99:2791,204,0
17	49408423	rs117082123	T	A	5.06	LowQual	AC=1;AF=0.50;AN=2;DB;DP=2;Dels=0.00;HRun=1;HaplotypeScore=0.0000;MQ=24.84;MQ0=0;QD=2.53	GT:AD:DP:GQ:PL	0/1:1,1:2:1.76:33,3,0
17	80732018	.	C	A	8.47	LowQual	AC=1;AF=0.50;AN=2;DP=1;Dels=0.00;HRun=0;HaplotypeScore=0.0000;MQ=36.00;MQ0=0;QD=8.47	GT:AD:DP:GQ:PL	0/1:0,1:1:1.76:38,3,0
17	80732030	.	T	A	6.39	LowQual	AC=1;AF=0.50;AN=2;DP=1;Dels=0.00;HRun=1;HaplotypeScore=0.0000;MQ=36.00;MQ0=0;QD=6.39	GT:AD:DP:GQ:PL	0/1:0,1:1:1.76:35,3,0
17	80732089	.	T	G	5.06	LowQual	AC=1;AF=0.50;AN=2;DP=1;Dels=0.00;HRun=0;HaplotypeScore=0.0000;MQ=36.00;MQ0=0;QD=5.06	GT:AD:DP:GQ:PL	0/1:0,1:1:1.76:33,3,0
