# Supplementary material for: Considerations for clinical read alignment and mutational profiling using next-generation sequencing
Source: F1000Res. 2012 Sep 20;1:2. Originally published 2012 Jul 16. [Version 2] doi: 10.12688/f1000research.1-2.v2 (PMC3945748; doi:10.12688/f1000research.1-2.v2)
Supplement: Aligner-specific VCF files containing the mutations called for each set of reads in single and paired-end modes — VCF files describing the mutations detected in the sixty-seven groups of BRCA1 reads when testing each alignment program in paired-end and single-end mode. [file f1000research-1-402-s0002.tgz › Bfast_Paired_End_Calls.48.vcf]

##fileformat=VCFv4.1
##FILTER=<ID=LowQual,Description="Low quality">
##FORMAT=<ID=AD,Number=.,Type=Integer,Description="Allelic depths for the ref and alt alleles in the order listed">
##FORMAT=<ID=DP,Number=1,Type=Integer,Description="Read Depth (only filtered reads used for calling)">
##FORMAT=<ID=GQ,Number=1,Type=Float,Description="Genotype Quality">
##FORMAT=<ID=GT,Number=1,Type=String,Description="Genotype">
##FORMAT=<ID=PL,Number=G,Type=Integer,Description="Normalized, Phred-scaled likelihoods for genotypes as defined in the VCF specification">
##INFO=<ID=AC,Number=A,Type=Integer,Description="Allele count in genotypes, for each ALT allele, in the same order as listed">
##INFO=<ID=AF,Number=A,Type=Float,Description="Allele Frequency, for each ALT allele, in the same order as listed">
##INFO=<ID=AN,Number=1,Type=Integer,Description="Total number of alleles in called genotypes">
##INFO=<ID=BaseQRankSum,Number=1,Type=Float,Description="Z-score from Wilcoxon rank sum test of Alt Vs. Ref base qualities">
##INFO=<ID=DB,Number=0,Type=Flag,Description="dbSNP Membership">
##INFO=<ID=DP,Number=1,Type=Integer,Description="Filtered Depth">
##INFO=<ID=DS,Number=0,Type=Flag,Description="Were any of the samples downsampled?">
##INFO=<ID=Dels,Number=1,Type=Float,Description="Fraction of Reads Containing Spanning Deletions">
##INFO=<ID=FS,Number=1,Type=Float,Description="Phred-scaled p-value using Fisher's exact test to detect strand bias">
##INFO=<ID=HRun,Number=1,Type=Integer,Description="Largest Contiguous Homopolymer Run of Variant Allele In Either Direction">
##INFO=<ID=HaplotypeScore,Number=1,Type=Float,Description="Consistency of the site with at most two segregating haplotypes">
##INFO=<ID=InbreedingCoeff,Number=1,Type=Float,Description="Inbreeding coefficient as estimated from the genotype likelihoods per-sample when compared against the Hardy-Weinberg expectation">
##INFO=<ID=MQ,Number=1,Type=Float,Description="RMS Mapping Quality">
##INFO=<ID=MQ0,Number=1,Type=Integer,Description="Total Mapping Quality Zero Reads">
##INFO=<ID=MQRankSum,Number=1,Type=Float,Description="Z-score From Wilcoxon rank sum test of Alt vs. Ref read mapping qualities">
##INFO=<ID=QD,Number=1,Type=Float,Description="Variant Confidence/Quality by Depth">
##INFO=<ID=ReadPosRankSum,Number=1,Type=Float,Description="Z-score from Wilcoxon rank sum test of Alt vs. Ref read position bias">
##UnifiedGenotyper="analysis_type=UnifiedGenotyper input_file=[../Bfast_Default/brca1_48.recalib.bam] sample_metadata=[] read_buffer_size=null phone_home=STANDARD read_filter=[BadCigar] intervals=null excludeIntervals=null reference_sequence=ref_chr17.hg19.fa rodBind=[] rodToIntervalTrackName=null BTI_merge_rule=UNION nonDeterministicRandomSeed=false downsampling_type=null downsample_to_fraction=null downsample_to_coverage=null baq=OFF baqGapOpenPenalty=40.0 performanceLog=null useOriginalQualities=false defaultBaseQualities=-1 validation_strictness=SILENT unsafe=null num_threads=4 interval_merging=ALL read_group_black_list=null processingTracker=null restartProcessingTracker=false processingTrackerStatusFile=null processingTrackerID=-1 allow_intervals_with_unindexed_bam=false disable_experimental_low_memory_sharding=false logging_level=ERROR log_to_file=null help=false genotype_likelihoods_model=BOTH p_nonref_model=EXACT heterozygosity=0.0010 pcr_error_rate=1.0E-4 genotyping_mode=DISCOVERY output_mode=EMIT_VARIANTS_ONLY standard_min_confidence_threshold_for_calling=30.0 standard_min_confidence_threshold_for_emitting=4.0 computeSLOD=false alleles=(RodBinding name= source=UNBOUND) assume_single_sample_reads=null abort_at_too_much_coverage=-1 min_base_quality_score=17 min_mapping_quality_score=20 max_deletion_fraction=0.05 min_indel_count_for_genotyping=5 indel_heterozygosity=1.25E-4 indelGapContinuationPenalty=10.0 indelGapOpenPenalty=45.0 indelHaplotypeSize=80 doContextDependentGapPenalties=true getGapPenaltiesFromData=false indel_recal_file=indel.recal_data.csv indelDebug=false dovit=false GSA_PRODUCTION_ONLY=false exactCalculation=LINEAR_EXPERIMENTAL ignoreSNPAlleles=false output_all_callable_bases=false genotype=false dbsnp=(RodBinding name=dbsnp source=dbsnp_132.hg19.vcf) out=org.broadinstitute.sting.gatk.io.stubs.VCFWriterStub NO_HEADER=org.broadinstitute.sting.gatk.io.stubs.VCFWriterStub sites_only=org.broadinstitute.sting.gatk.io.stubs.VCFWriterStub debug_file=null metrics_file=null annotation=[]"
##contig=<ID=17,length=81195210,assembly=hg19>
##reference=file:///CL_diags/ngs/OmixonPaper/brca1-test-suite/ref_chr17.hg19.fa
#CHROM	POS	ID	REF	ALT	QUAL	FILTER	INFO	FORMAT	DePristo
17	2159344	.	G	A	5.06	LowQual	AC=1;AF=0.50;AN=2;DP=1;Dels=0.00;HRun=1;HaplotypeScore=0.0000;MQ=42.00;MQ0=0;QD=5.06	GT:AD:DP:GQ:PL	0/1:0,1:1:1.76:33,3,0
17	2159345	.	A	G	6.39	LowQual	AC=1;AF=0.50;AN=2;DP=1;Dels=0.00;HRun=1;HaplotypeScore=0.0000;MQ=42.00;MQ0=0;QD=6.39	GT:AD:DP:GQ:PL	0/1:0,1:1:1.76:35,3,0
17	16100462	.	G	T	6.39	LowQual	AC=1;AF=0.50;AN=2;DP=1;Dels=0.00;HRun=1;HaplotypeScore=0.0000;MQ=62.00;MQ0=0;QD=6.39	GT:AD:DP:GQ:PL	0/1:0,1:1:1.76:35,3,0
17	18005730	.	A	T	6.39	LowQual	AC=1;AF=0.50;AN=2;DP=1;Dels=0.00;HRun=1;HaplotypeScore=0.0000;MQ=45.00;MQ0=0;QD=6.39	GT:AD:DP:GQ:PL	0/1:0,1:1:1.76:35,3,0
17	37490603	.	A	T	5.72	LowQual	AC=1;AF=0.50;AN=2;DP=1;Dels=0.00;HRun=0;HaplotypeScore=0.0000;MQ=35.00;MQ0=0;QD=5.72	GT:AD:DP:GQ:PL	0/1:0,1:1:1.76:34,3,0
17	41196309	.	T	G	5.06	LowQual	AC=1;AF=0.50;AN=2;DP=1;Dels=0.00;HRun=2;HaplotypeScore=0.0000;MQ=43.00;MQ0=0;QD=5.06	GT:AD:DP:GQ:PL	0/1:0,1:1:1.76:33,3,0
17	41196309	.	T	TGGGGGGGGGGGGGGGGGGGGGGGGGGGGG	6824.53	PASS	AC=2;AF=1.00;AN=2;DP=42;FS=0.000;HRun=2;HaplotypeScore=591.1309;MQ=30.45;MQ0=0;QD=162.49	GT:AD:DP:GQ:PL	1/1:2,2:30:87.29:6825,87,0
17	41199652	rs80358062	C	T	3982.59	PASS	AC=2;AF=1.00;AN=2;DB;DP=151;Dels=0.00;FS=0.000;HRun=0;HaplotypeScore=8.9932;MQ=44.21;MQ0=0;QD=26.37	GT:AD:DP:GQ:PL	1/1:0,150:151:99:3981,373,0
17	41201191	.	G	GT	4901.19	PASS	AC=2;AF=1.00;AN=2;BaseQRankSum=-1.094;DP=124;FS=0.000;HRun=1;HaplotypeScore=371.8106;MQ=40.47;MQ0=0;MQRankSum=1.489;QD=39.53;ReadPosRankSum=1.702	GT:AD:DP:GQ:PL	1/1:16,107:120:99:4901,336,0
17	41211487	rs12947330	A	T	2194.14	PASS	AC=2;AF=1.00;AN=2;DB;DP=139;Dels=0.00;FS=0.000;HRun=0;HaplotypeScore=4.6308;MQ=20.55;MQ0=0;QD=15.79	GT:AD:DP:GQ:PL	1/1:0,139:139:99:2227,228,0
17	41215892	rs80357720	GA	G	4579.24	PASS	AC=2;AF=1.00;AN=2;BaseQRankSum=-1.732;DB;DP=134;FS=0.000;HRun=3;HaplotypeScore=424.2337;MQ=51.64;MQ0=0;MQRankSum=-1.316;QD=34.17;ReadPosRankSum=1.704	GT:AD:DP:GQ:PL	1/1:3,129:129:99:4579,369,0
17	41221077	rs74852376	C	A	4547.76	PASS	AC=2;AF=1.00;AN=2;DB;DP=147;Dels=0.03;FS=0.000;HRun=2;HaplotypeScore=16.3163;MQ=41.95;MQ0=0;QD=30.94	GT:AD:DP:GQ:PL	1/1:5,138:143:99:4547,394,0
17	41221674	rs8176224	T	C	4135.57	PASS	AC=2;AF=1.00;AN=2;DB;DP=139;Dels=0.00;FS=0.000;HRun=0;HaplotypeScore=17.5282;MQ=41.03;MQ0=0;QD=29.75	GT:AD:DP:GQ:PL	1/1:2,135:139:99:4134,379,0
17	41234525	rs80357977	AAC	A	3509.48	PASS	AC=2;AF=1.00;AN=2;DB;DP=136;FS=0.000;HRun=0;HaplotypeScore=439.5605;MQ=39.70;MQ0=0;QD=25.80	GT:AD:DP:GQ:PL	1/1:11,125:88:99:3509,247,0
17	41234581	rs80357649	GGT	G	2944.47	PASS	AC=2;AF=1.00;AN=2;DB;DP=132;FS=0.000;HRun=0;HaplotypeScore=339.3295;MQ=32.40;MQ0=0;QD=22.31	GT:AD:DP:GQ:PL	1/1:10,121:63:99:2987,187,0
17	41234582	.	GTA	G	1226.48	PASS	AC=2;AF=1.00;AN=2;DP=131;FS=0.000;HRun=0;HaplotypeScore=496.7809;MQ=32.69;MQ0=0;QD=9.36	GT:AD:DP:GQ:PL	1/1:125,5:62:99:1269,181,0
17	41243837	rs80357388	T	C	2551.11	PASS	AC=2;AF=1.00;AN=2;DB;DP=136;Dels=0.01;FS=0.000;HRun=0;HaplotypeScore=6.7485;MQ=32.28;MQ0=0;QD=18.76	GT:AD:DP:GQ:PL	1/1:1,132:134:99:2584,238,0
17	41243868	rs80357671	TGGAA	T	4925.46	PASS	AC=2;AF=1.00;AN=2;BaseQRankSum=1.691;DB;DP=140;FS=3.561;HRun=0;HaplotypeScore=613.7819;MQ=32.65;MQ0=0;MQRankSum=0.825;QD=35.18;ReadPosRankSum=1.691	GT:AD:DP:GQ:PL	1/1:29,111:87:99:4925,246,0
17	41243870	.	GAAGC	G	2560.36	PASS	AC=2;AF=1.00;AN=2;BaseQRankSum=2.392;DP=139;FS=7.057;HRun=0;HaplotypeScore=825.6410;MQ=32.55;MQ0=0;MQRankSum=1.116;QD=18.42;ReadPosRankSum=2.392	GT:AD:DP:GQ:PL	1/1:117,20:86:99:2602,220,0
17	41244292	rs80357625	A	ATC	7192.44	PASS	AC=2;AF=1.00;AN=2;DB;DP=151;FS=0.000;HRun=0;HaplotypeScore=382.2115;MQ=40.93;MQ0=0;QD=47.63	GT:AD:DP:GQ:PL	1/1:17,130:144:99:7192,403,0
17	41244379	rs80357479	T	C	4135.62	PASS	AC=2;AF=1.00;AN=2;DB;DP=158;Dels=0.01;FS=0.000;HRun=1;HaplotypeScore=13.3795;MQ=41.38;MQ0=0;QD=26.17	GT:AD:DP:GQ:PL	1/1:2,155:157:99:4132,426,0
17	41244759	rs80357256	G	A	3797.74	PASS	AC=2;AF=1.00;AN=2;BaseQRankSum=1.128;DB;DP=134;Dels=0.01;FS=3.667;HRun=1;HaplotypeScore=15.2167;MQ=39.59;MQ0=0;MQRankSum=-1.128;QD=28.34;ReadPosRankSum=-0.577	GT:AD:DP:GQ:PL	1/1:2,131:133:99:3764,303,0
17	41244935	rs80357962	C	CA	4078.43	PASS	AC=2;AF=1.00;AN=2;DB;DP=147;FS=0.000;HRun=4;HaplotypeScore=269.8759;MQ=32.15;MQ0=0;QD=27.74	GT:AD:DP:GQ:PL	1/1:41,106:91:99:4078,264,0
17	41244936	rs799917	G	A	644.87	PASS	AC=1;AF=0.50;AN=2;BaseQRankSum=4.144;DB;DP=146;Dels=0.01;FS=0.000;HRun=0;HaplotypeScore=101.7098;MQ=32.26;MQ0=0;MQRankSum=2.145;QD=4.42;ReadPosRankSum=-5.916	GT:AD:DP:GQ:PL	0/1:109,34:144:99:675,0,1692
17	41244936	.	G	GG	1457.33	PASS	AC=2;AF=1.00;AN=2;DP=146;FS=0.000;HRun=1;HaplotypeScore=519.1877;MQ=32.09;MQ0=0;QD=9.98	GT:AD:DP:GQ:PL	1/1:119,26:90:99:1499,243,0
17	41245058	.	CT	C	375.25	PASS	AC=1;AF=0.50;AN=2;BaseQRankSum=5.332;DP=153;FS=1.320;HRun=2;HaplotypeScore=707.6379;MQ=32.18;MQ0=0;MQRankSum=-3.123;QD=2.45;ReadPosRankSum=4.566	GT:AD:DP:GQ:PL	0/1:125,28:93:63.82:414,0,64
17	41245060	rs80357658	TA	T	2904.77	PASS	AC=2;AF=1.00;AN=2;DB;DP=147;FS=0.000;HRun=3;HaplotypeScore=467.9335;MQ=31.90;MQ0=0;QD=19.76	GT:AD:DP:GQ:PL	1/1:38,109:88:99:2947,244,0
17	41245074	rs80357249	T	A	2569.08	PASS	AC=2;AF=1.00;AN=2;DB;DP=143;Dels=0.00;FS=0.000;HRun=0;HaplotypeScore=5.4078;MQ=30.49;MQ0=0;QD=17.97	GT:AD:DP:GQ:PL	1/1:1,139:143:99:2602,241,0
17	41245250	rs80357780	ACT	A	4487.24	PASS	AC=2;AF=1.00;AN=2;BaseQRankSum=-1.732;DB;DP=131;FS=3.802;HRun=0;HaplotypeScore=455.4485;MQ=40.57;MQ0=0;MQRankSum=-0.096;QD=34.25;ReadPosRankSum=1.700	GT:AD:DP:GQ:PL	1/1:11,119:113:99:4487,318,0
17	41245586	rs80357522	CT	C	3557.08	PASS	AC=2;AF=1.00;AN=2;BaseQRankSum=-2.352;DB;DP=150;FS=2.991;HRun=8;HaplotypeScore=526.8193;MQ=47.84;MQ0=0;MQRankSum=1.376;QD=23.71;ReadPosRankSum=2.411	GT:AD:DP:GQ:PL	1/1:18,131:140:99:3557,361,0
17	41245664	rs80357495	A	C	4347.54	PASS	AC=2;AF=1.00;AN=2;BaseQRankSum=-1.155;DB;DP=150;Dels=0.01;FS=3.206;HRun=1;HaplotypeScore=17.3075;MQ=46.09;MQ0=0;MQRankSum=-1.107;QD=28.98;ReadPosRankSum=-0.241	GT:AD:DP:GQ:PL	1/1:4,144:148:99:4313,376,0
17	41245801	rs80356928	T	A	4048.20	PASS	AC=2;AF=1.00;AN=2;DB;DP=136;Dels=0.01;FS=0.000;HRun=0;HaplotypeScore=5.3839;MQ=42.85;MQ0=0;QD=29.77	GT:AD:DP:GQ:PL	1/1:1,134:135:99:4047,373,0
17	41246007	rs56100707	G	C	3188.37	PASS	AC=2;AF=1.00;AN=2;DB;DP=115;Dels=0.00;FS=0.000;HRun=0;HaplotypeScore=4.6000;MQ=42.32;MQ0=0;QD=27.72	GT:AD:DP:GQ:PL	1/1:3,112:115:99:3221,322,0
17	41246561	.	A	AT	1466.72	PASS	AC=2;AF=1.00;AN=2;DP=138;FS=0.000;HRun=2;HaplotypeScore=493.5491;MQ=32.96;MQ0=0;QD=10.63	GT:AD:DP:GQ:PL	1/1:109,27:85:99:1509,224,0
17	41246563	.	T	G	747.70	PASS	AC=1;AF=0.50;AN=2;BaseQRankSum=-4.875;DP=137;Dels=0.01;FS=5.888;HRun=0;HaplotypeScore=88.1076;MQ=32.86;MQ0=0;MQRankSum=3.026;QD=5.46;ReadPosRankSum=-4.297	GT:AD:DP:GQ:PL	0/1:103,33:136:99:778,0,1455
17	41246563	.	T	TG	3697.64	PASS	AC=2;AF=1.00;AN=2;DP=136;FS=0.000;HRun=0;HaplotypeScore=270.7613;MQ=32.65;MQ0=0;QD=27.19	GT:AD:DP:GQ:PL	1/1:40,91:83:99:3698,245,0
17	41252697	rs10445302	T	A	58.21	PASS	AC=2;AF=1.00;AN=2;DB;DP=114;Dels=0.02;FS=0.000;HRun=2;HaplotypeScore=3.4905;MQ=8.54;MQ0=0;QD=0.51	GT:AD:DP:GQ:PL	1/1:0,110:112:11.95:91,12,0
17	41254104	rs76700125	T	G	1512.19	PASS	AC=2;AF=1.00;AN=2;DB;DP=143;Dels=0.00;FS=0.000;HRun=0;HaplotypeScore=15.7071;MQ=16.19;MQ0=0;QD=10.57	GT:AD:DP:GQ:PL	1/1:1,141:143:99:1545,180,0
17	41254965	rs36085989	C	CT	1150.96	PASS	AC=2;AF=1.00;AN=2;DB;DP=150;FS=0.000;HRun=14;HaplotypeScore=209.5124;MQ=22.89;MQ0=0;QD=7.67	GT:AD:DP:GQ:PL	1/1:59,91:70:99:1193,142,0
17	41254980	.	A	T	226.12	PASS	AC=1;AF=0.50;AN=2;BaseQRankSum=-1.616;DP=145;Dels=0.00;FS=1.165;HRun=14;HaplotypeScore=19.2151;MQ=22.91;MQ0=0;MQRankSum=2.087;QD=1.56;ReadPosRankSum=-5.816	GT:AD:DP:GQ:PL	0/1:129,16:145:99:256,0,1501
17	41255921	rs8176136	C	A	151.44	PASS	AC=2;AF=1.00;AN=2;DB;DP=146;Dels=0.00;FS=0.000;HRun=0;HaplotypeScore=3.2306;MQ=9.41;MQ0=0;QD=1.04	GT:AD:DP:GQ:PL	1/1:3,143:146:23.91:184,24,0
17	41256098	rs45489593	G	A	1931.49	PASS	AC=2;AF=1.00;AN=2;DB;DP=116;Dels=0.03;FS=0.000;HRun=10;HaplotypeScore=7.2887;MQ=25.24;MQ0=0;QD=16.65	GT:AD:DP:GQ:PL	1/1:0,112:113:99:1964,180,0
17	41256956	rs80357209	G	A	4120.15	PASS	AC=2;AF=1.00;AN=2;DB;DP=139;Dels=0.01;FS=0.000;HRun=0;HaplotypeScore=30.8159;MQ=46.11;MQ0=0;QD=29.64	GT:AD:DP:GQ:PL	1/1:3,135:138:99:4119,364,0
17	41264716	rs8176112	G	A	3458.47	PASS	AC=2;AF=1.00;AN=2;DB;DP=151;Dels=0.00;FS=0.000;HRun=0;HaplotypeScore=21.8475;MQ=34.74;MQ0=0;QD=22.90	GT:AD:DP:GQ:PL	1/1:3,147:151:99:3457,325,0
17	41267762	rs80357164	A	G	3935.99	PASS	AC=2;AF=1.00;AN=2;DB;DP=146;Dels=0.01;FS=0.000;HRun=0;HaplotypeScore=8.4234;MQ=41.06;MQ0=0;QD=26.96	GT:AD:DP:GQ:PL	1/1:1,144:145:99:3934,394,0
17	41267780	rs80357066	C	G	4659.28	PASS	AC=2;AF=1.00;AN=2;DB;DP=153;Dels=0.00;FS=0.000;HRun=0;HaplotypeScore=10.0310;MQ=41.60;MQ0=0;QD=30.45	GT:AD:DP:GQ:PL	1/1:1,151:153:99:4658,424,0
17	62713285	.	A	G	5.06	LowQual	AC=1;AF=0.50;AN=2;DP=1;Dels=0.00;HRun=0;HaplotypeScore=0.0000;MQ=33.00;MQ0=0;QD=5.06	GT:AD:DP:GQ:PL	0/1:0,1:1:1.76:33,3,0
17	62713311	.	T	A	5.06	LowQual	AC=1;AF=0.50;AN=2;DP=1;Dels=0.00;HRun=0;HaplotypeScore=0.0000;MQ=33.00;MQ0=0;QD=5.06	GT:AD:DP:GQ:PL	0/1:0,1:1:1.76:33,3,0
