# Supplementary material for: Considerations for clinical read alignment and mutational profiling using next-generation sequencing
Source: F1000Res. 2012 Sep 20;1:2. Originally published 2012 Jul 16. [Version 2] doi: 10.12688/f1000research.1-2.v2 (PMC3945748; doi:10.12688/f1000research.1-2.v2)
Supplement: Aligner-specific VCF files containing the mutations called for each set of reads in single and paired-end modes — VCF files describing the mutations detected in the sixty-seven groups of BRCA1 reads when testing each alignment program in paired-end and single-end mode. [file f1000research-1-402-s0002.tgz › Bfast_Paired_End_Calls.49.vcf]

##fileformat=VCFv4.1
##FILTER=<ID=LowQual,Description="Low quality">
##FORMAT=<ID=AD,Number=.,Type=Integer,Description="Allelic depths for the ref and alt alleles in the order listed">
##FORMAT=<ID=DP,Number=1,Type=Integer,Description="Read Depth (only filtered reads used for calling)">
##FORMAT=<ID=GQ,Number=1,Type=Float,Description="Genotype Quality">
##FORMAT=<ID=GT,Number=1,Type=String,Description="Genotype">
##FORMAT=<ID=PL,Number=G,Type=Integer,Description="Normalized, Phred-scaled likelihoods for genotypes as defined in the VCF specification">
##INFO=<ID=AC,Number=A,Type=Integer,Description="Allele count in genotypes, for each ALT allele, in the same order as listed">
##INFO=<ID=AF,Number=A,Type=Float,Description="Allele Frequency, for each ALT allele, in the same order as listed">
##INFO=<ID=AN,Number=1,Type=Integer,Description="Total number of alleles in called genotypes">
##INFO=<ID=BaseQRankSum,Number=1,Type=Float,Description="Z-score from Wilcoxon rank sum test of Alt Vs. Ref base qualities">
##INFO=<ID=DB,Number=0,Type=Flag,Description="dbSNP Membership">
##INFO=<ID=DP,Number=1,Type=Integer,Description="Filtered Depth">
##INFO=<ID=DS,Number=0,Type=Flag,Description="Were any of the samples downsampled?">
##INFO=<ID=Dels,Number=1,Type=Float,Description="Fraction of Reads Containing Spanning Deletions">
##INFO=<ID=FS,Number=1,Type=Float,Description="Phred-scaled p-value using Fisher's exact test to detect strand bias">
##INFO=<ID=HRun,Number=1,Type=Integer,Description="Largest Contiguous Homopolymer Run of Variant Allele In Either Direction">
##INFO=<ID=HaplotypeScore,Number=1,Type=Float,Description="Consistency of the site with at most two segregating haplotypes">
##INFO=<ID=InbreedingCoeff,Number=1,Type=Float,Description="Inbreeding coefficient as estimated from the genotype likelihoods per-sample when compared against the Hardy-Weinberg expectation">
##INFO=<ID=MQ,Number=1,Type=Float,Description="RMS Mapping Quality">
##INFO=<ID=MQ0,Number=1,Type=Integer,Description="Total Mapping Quality Zero Reads">
##INFO=<ID=MQRankSum,Number=1,Type=Float,Description="Z-score From Wilcoxon rank sum test of Alt vs. Ref read mapping qualities">
##INFO=<ID=QD,Number=1,Type=Float,Description="Variant Confidence/Quality by Depth">
##INFO=<ID=ReadPosRankSum,Number=1,Type=Float,Description="Z-score from Wilcoxon rank sum test of Alt vs. Ref read position bias">
##UnifiedGenotyper="analysis_type=UnifiedGenotyper input_file=[../Bfast_Default/brca1_49.recalib.bam] sample_metadata=[] read_buffer_size=null phone_home=STANDARD read_filter=[BadCigar] intervals=null excludeIntervals=null reference_sequence=ref_chr17.hg19.fa rodBind=[] rodToIntervalTrackName=null BTI_merge_rule=UNION nonDeterministicRandomSeed=false downsampling_type=null downsample_to_fraction=null downsample_to_coverage=null baq=OFF baqGapOpenPenalty=40.0 performanceLog=null useOriginalQualities=false defaultBaseQualities=-1 validation_strictness=SILENT unsafe=null num_threads=4 interval_merging=ALL read_group_black_list=null processingTracker=null restartProcessingTracker=false processingTrackerStatusFile=null processingTrackerID=-1 allow_intervals_with_unindexed_bam=false disable_experimental_low_memory_sharding=false logging_level=ERROR log_to_file=null help=false genotype_likelihoods_model=BOTH p_nonref_model=EXACT heterozygosity=0.0010 pcr_error_rate=1.0E-4 genotyping_mode=DISCOVERY output_mode=EMIT_VARIANTS_ONLY standard_min_confidence_threshold_for_calling=30.0 standard_min_confidence_threshold_for_emitting=4.0 computeSLOD=false alleles=(RodBinding name= source=UNBOUND) assume_single_sample_reads=null abort_at_too_much_coverage=-1 min_base_quality_score=17 min_mapping_quality_score=20 max_deletion_fraction=0.05 min_indel_count_for_genotyping=5 indel_heterozygosity=1.25E-4 indelGapContinuationPenalty=10.0 indelGapOpenPenalty=45.0 indelHaplotypeSize=80 doContextDependentGapPenalties=true getGapPenaltiesFromData=false indel_recal_file=indel.recal_data.csv indelDebug=false dovit=false GSA_PRODUCTION_ONLY=false exactCalculation=LINEAR_EXPERIMENTAL ignoreSNPAlleles=false output_all_callable_bases=false genotype=false dbsnp=(RodBinding name=dbsnp source=dbsnp_132.hg19.vcf) out=org.broadinstitute.sting.gatk.io.stubs.VCFWriterStub NO_HEADER=org.broadinstitute.sting.gatk.io.stubs.VCFWriterStub sites_only=org.broadinstitute.sting.gatk.io.stubs.VCFWriterStub debug_file=null metrics_file=null annotation=[]"
##contig=<ID=17,length=81195210,assembly=hg19>
##reference=file:///CL_diags/ngs/OmixonPaper/brca1-test-suite/ref_chr17.hg19.fa
#CHROM	POS	ID	REF	ALT	QUAL	FILTER	INFO	FORMAT	DePristo
17	18005730	.	A	T	6.39	LowQual	AC=1;AF=0.50;AN=2;DP=1;Dels=0.00;HRun=1;HaplotypeScore=0.0000;MQ=45.00;MQ0=0;QD=6.39	GT:AD:DP:GQ:PL	0/1:0,1:1:1.76:35,3,0
17	18211250	.	C	G	5.06	LowQual	AC=1;AF=0.50;AN=2;DP=1;Dels=0.00;HRun=3;HaplotypeScore=0.0000;MQ=34.00;MQ0=0;QD=5.06	GT:AD:DP:GQ:PL	0/1:0,1:1:1.76:33,3,0
17	18211260	.	C	T	5.06	LowQual	AC=1;AF=0.50;AN=2;DP=1;Dels=0.00;HRun=1;HaplotypeScore=0.0000;MQ=34.00;MQ0=0;QD=5.06	GT:AD:DP:GQ:PL	0/1:0,1:1:1.76:33,3,0
17	36788406	.	A	G	5.72	LowQual	AC=1;AF=0.50;AN=2;DP=2;Dels=0.00;HRun=0;HaplotypeScore=0.0000;MQ=26.88;MQ0=0;QD=2.86	GT:AD:DP:GQ:PL	0/1:1,1:2:1.76:34,3,0
17	36788471	.	G	A	5.06	LowQual	AC=1;AF=0.50;AN=2;DP=1;Dels=0.00;HRun=0;HaplotypeScore=0.0000;MQ=34.00;MQ0=0;QD=5.06	GT:AD:DP:GQ:PL	0/1:0,1:1:1.76:33,3,0
17	37490603	.	A	T	6.39	LowQual	AC=1;AF=0.50;AN=2;DP=1;Dels=0.00;HRun=0;HaplotypeScore=0.0000;MQ=35.00;MQ0=0;QD=6.39	GT:AD:DP:GQ:PL	0/1:0,1:1:1.76:35,3,0
17	41196309	.	T	TGGGGGGGGGGGGGGGGGGGGGGGGGGGGG	6823.31	PASS	AC=2;AF=1.00;AN=2;DP=42;FS=0.000;HRun=2;HaplotypeScore=590.8276;MQ=30.45;MQ0=0;QD=162.46	GT:AD:DP:GQ:PL	1/1:2,2:30:87.29:6823,87,0
17	41201179	rs80357078	C	A	3535.85	PASS	AC=2;AF=1.00;AN=2;DB;DP=114;Dels=0.01;FS=0.000;HRun=1;HaplotypeScore=14.8530;MQ=39.49;MQ0=0;QD=31.02	GT:AD:DP:GQ:PL	1/1:3,108:113:99:3535,316,0
17	41201181	rs80357069	C	A	3477.26	PASS	AC=2;AF=1.00;AN=2;DB;DP=115;Dels=0.02;FS=0.000;HRun=1;HaplotypeScore=12.8663;MQ=39.52;MQ0=0;QD=30.24	GT:AD:DP:GQ:PL	1/1:5,108:113:99:3476,316,0
17	41201196	rs55808233	A	G	3280.30	PASS	AC=2;AF=1.00;AN=2;DB;DP=120;Dels=0.00;FS=0.000;HRun=0;HaplotypeScore=8.0240;MQ=39.31;MQ0=0;QD=27.34	GT:AD:DP:GQ:PL	1/1:2,118:120:99:3278,339,0
17	41207660	rs36113921	C	T	2230.35	PASS	AC=2;AF=1.00;AN=2;DB;DP=150;Dels=0.01;FS=0.000;HRun=1;HaplotypeScore=10.8218;MQ=17.41;MQ0=0;QD=14.87	GT:AD:DP:GQ:PL	1/1:1,148:149:99:2263,272,0
17	41208191	rs72372636	C	CT	714.26	PASS	AC=2;AF=1.00;AN=2;DB;DP=147;FS=0.000;HRun=16;HaplotypeScore=181.9799;MQ=22.70;MQ0=0;QD=4.86	GT:AD:DP:GQ:PL	1/1:40,106:55:99:756,99,0
17	41208208	rs117436114	C	T	41.44	PASS	AC=1;AF=0.50;AN=2;BaseQRankSum=-0.295;DB;DP=155;Dels=0.02;FS=1.588;HRun=16;HaplotypeScore=19.7641;MQ=20.23;MQ0=0;MQRankSum=3.171;QD=0.27;ReadPosRankSum=-4.130	GT:AD:DP:GQ:PL	0/1:142,10:152:71.43:71,0,1243
17	41208209	.	T	C	23.40	LowQual	AC=1;AF=0.50;AN=2;BaseQRankSum=-3.592;DP=156;Dels=0.00;HRun=1;HaplotypeScore=16.8482;MQ=20.09;MQ0=0;MQRankSum=3.103;QD=0.15;ReadPosRankSum=-4.143	GT:AD:DP:GQ:PL	0/1:147,9:156:53.37:53,0,1450
17	41213760	rs8176266	C	T	291.93	PASS	AC=2;AF=1.00;AN=2;DB;DP=150;Dels=0.01;FS=0.000;HRun=1;HaplotypeScore=3.9965;MQ=12.52;MQ0=0;QD=1.95	GT:AD:DP:GQ:PL	1/1:3,145:149:44.71:325,45,0
17	41222998	rs80356926	T	C	4310.82	PASS	AC=2;AF=1.00;AN=2;DB;DP=139;Dels=0.02;FS=0.000;HRun=3;HaplotypeScore=14.2235;MQ=45.07;MQ0=0;QD=31.01	GT:AD:DP:GQ:PL	1/1:3,131:136:99:4310,391,0
17	41223144	rs80357429	G	A	4297.50	PASS	AC=2;AF=1.00;AN=2;DB;DP=146;Dels=0.03;FS=0.000;HRun=2;HaplotypeScore=11.6994;MQ=47.55;MQ0=0;QD=29.43	GT:AD:DP:GQ:PL	1/1:4,138:142:99:4296,391,0
17	41226488	rs1800744	C	A	4251.76	PASS	AC=2;AF=1.00;AN=2;DB;DP=139;Dels=0.01;FS=0.000;HRun=2;HaplotypeScore=7.4564;MQ=41.38;MQ0=0;QD=30.59	GT:AD:DP:GQ:PL	1/1:0,138:138:99:4251,382,0
17	41234525	rs80357977	AAC	A	5001.18	PASS	AC=2;AF=1.00;AN=2;DB;DP=132;FS=0.000;HRun=0;HaplotypeScore=509.2806;MQ=46.48;MQ0=0;QD=37.89	GT:AD:DP:GQ:PL	1/1:14,116:126:99:5001,355,0
17	41242976	.	GTCAC	G	1710.19	PASS	AC=2;AF=1.00;AN=2;BaseQRankSum=0.347;DP=143;FS=0.000;HRun=0;HaplotypeScore=574.3479;MQ=34.61;MQ0=0;MQRankSum=1.221;QD=11.96;ReadPosRankSum=3.302	GT:AD:DP:GQ:PL	1/1:117,24:62:99:1752,115,0
17	41242979	rs80357532	ACTCT	A	3464.67	PASS	AC=2;AF=1.00;AN=2;BaseQRankSum=-1.732;DB;DP=141;FS=0.000;HRun=0;HaplotypeScore=389.2318;MQ=34.22;MQ0=0;MQRankSum=0.777;QD=24.57;ReadPosRankSum=1.673	GT:AD:DP:GQ:PL	1/1:34,107:59:99:3465,151,0
17	41243026	.	T	A	440.42	PASS	AC=1;AF=0.50;AN=2;BaseQRankSum=1.282;DP=156;Dels=0.00;FS=8.042;HRun=0;HaplotypeScore=66.7023;MQ=19.97;MQ0=0;MQRankSum=5.828;QD=2.82;ReadPosRankSum=-5.102	GT:AD:DP:GQ:PL	0/1:138,18:156:99:470,0,409
17	41243030	.	A	T	435.07	PASS	AC=1;AF=0.50;AN=2;BaseQRankSum=1.749;DP=154;Dels=0.00;FS=7.555;HRun=0;HaplotypeScore=117.0814;MQ=21.86;MQ0=0;MQRankSum=5.556;QD=2.83;ReadPosRankSum=-4.361	GT:AD:DP:GQ:PL	0/1:135,19:154:99:465,0,503
17	41243032	rs80357861	ACC	A	783.15	PASS	AC=2;AF=1.00;AN=2;BaseQRankSum=-1.545;DB;DP=155;FS=3.378;HRun=3;HaplotypeScore=318.6656;MQ=22.37;MQ0=0;MQRankSum=-1.077;QD=5.05;ReadPosRankSum=1.639	GT:AD:DP:GQ:PL	1/1:147,8:39:98.05:825,98,0
17	41243035	.	CAG	C	883.58	PASS	AC=2;AF=1.00;AN=2;BaseQRankSum=0.684;DP=157;FS=10.030;HRun=0;HaplotypeScore=333.6534;MQ=23.47;MQ0=0;MQRankSum=-1.221;QD=5.63;ReadPosRankSum=2.784	GT:AD:DP:GQ:PL	1/1:99,56:43:99:926,100,0
17	41243707	rs80356866	G	A	4010.57	PASS	AC=2;AF=1.00;AN=2;BaseQRankSum=1.678;DB;DP=130;Dels=0.00;FS=0.000;HRun=1;HaplotypeScore=10.5749;MQ=42.20;MQ0=0;MQRankSum=-0.996;QD=30.85;ReadPosRankSum=1.678	GT:AD:DP:GQ:PL	1/1:3,126:130:99:4010,358,0
17	41244056	rs80357910	ACTAGTATCTTC	A	13024.82	PASS	AC=2;AF=1.00;AN=2;DB;DP=149;FS=0.000;HRun=0;HaplotypeScore=1625.2515;MQ=36.65;MQ0=0;QD=87.41	GT:AD:DP:GQ:PL	1/1:15,133:131:99:13025,379,0
17	41244124	rs80357101	C	G	4312.46	PASS	AC=2;AF=1.00;AN=2;DB;DP=155;Dels=0.01;FS=0.000;HRun=1;HaplotypeScore=11.0509;MQ=38.03;MQ0=0;QD=27.82	GT:AD:DP:GQ:PL	1/1:2,148:153:99:4281,400,0
17	41244202	rs55909400	C	G	2958.90	PASS	AC=2;AF=1.00;AN=2;DB;DP=161;Dels=0.01;FS=0.000;HRun=0;HaplotypeScore=35.2875;MQ=31.23;MQ0=0;QD=18.38	GT:AD:DP:GQ:PL	1/1:3,157:160:99:2992,277,0
17	41244211	.	ATTCT	A	2024.95	PASS	AC=2;AF=1.00;AN=2;BaseQRankSum=3.761;DP=161;FS=5.545;HRun=0;HaplotypeScore=1025.9726;MQ=31.39;MQ0=0;MQRankSum=-1.446;QD=12.58;ReadPosRankSum=4.076	GT:AD:DP:GQ:PL	1/1:123,38:97:50.47:2067,50,0
17	41244213	rs80357903	TCTTG	T	4806.08	PASS	AC=2;AF=1.00;AN=2;DB;DP=156;FS=0.000;HRun=0;HaplotypeScore=719.2255;MQ=31.05;MQ0=0;QD=30.81	GT:AD:DP:GQ:PL	1/1:52,104:92:99:4806,256,0
17	41244337	rs41293445	C	T	4206.57	PASS	AC=2;AF=1.00;AN=2;DB;DP=156;Dels=0.04;FS=0.000;HRun=2;HaplotypeScore=11.6111;MQ=38.36;MQ0=0;QD=26.97	GT:AD:DP:GQ:PL	1/1:1,148:150:99:4206,373,0
17	41244679	rs80356973	G	A	3861.16	PASS	AC=2;AF=1.00;AN=2;BaseQRankSum=0.941;DB;DP=132;Dels=0.02;FS=3.197;HRun=1;HaplotypeScore=13.4214;MQ=41.70;MQ0=0;MQRankSum=0.314;QD=29.25;ReadPosRankSum=1.187	GT:AD:DP:GQ:PL	1/1:3,126:129:99:3828,316,0
17	41244821	rs80357614	AT	A	4884.34	PASS	AC=2;AF=1.00;AN=2;BaseQRankSum=-1.682;DB;DP=149;FS=3.203;HRun=4;HaplotypeScore=453.4058;MQ=41.76;MQ0=0;MQRankSum=1.682;QD=32.78;ReadPosRankSum=1.707	GT:AD:DP:GQ:PL	1/1:8,140:144:99:4884,407,0
17	41245250	rs80357780	ACT	A	4605.07	PASS	AC=2;AF=1.00;AN=2;BaseQRankSum=-1.732;DB;DP=132;FS=0.000;HRun=0;HaplotypeScore=521.2310;MQ=42.35;MQ0=0;MQRankSum=-0.047;QD=34.89;ReadPosRankSum=1.670	GT:AD:DP:GQ:PL	1/1:17,115:121:99:4605,322,0
17	41245252	.	T	TA	112.63	PASS	AC=1;AF=0.50;AN=2;BaseQRankSum=-1.819;DP=132;FS=2.435;HRun=0;HaplotypeScore=907.6987;MQ=42.52;MQ0=0;MQRankSum=-0.053;QD=0.85;ReadPosRankSum=-5.806	GT:AD:DP:GQ:PL	0/1:127,5:121:99:152,0,564
17	41245334	.	A	T	764.14	PASS	AC=1;AF=0.50;AN=2;BaseQRankSum=0.448;DP=150;Dels=0.00;FS=0.000;HRun=3;HaplotypeScore=91.3501;MQ=38.62;MQ0=0;MQRankSum=2.417;QD=5.09;ReadPosRankSum=-5.628	GT:AD:DP:GQ:PL	0/1:115,35:150:99:794,0,1936
17	41245334	.	A	AA	799.45	PASS	AC=2;AF=1.00;AN=2;BaseQRankSum=3.216;DP=153;FS=3.084;HRun=1;HaplotypeScore=611.7342;MQ=39.28;MQ0=0;MQRankSum=-2.631;QD=5.23;ReadPosRankSum=4.269	GT:AD:DP:GQ:PL	1/1:122,30:107:46.87:841,47,0
17	41246024	rs80357782	AG	A	3906.87	PASS	AC=2;AF=1.00;AN=2;BaseQRankSum=-2.428;DB;DP=118;FS=9.681;HRun=2;HaplotypeScore=473.9903;MQ=39.02;MQ0=0;MQRankSum=1.262;QD=33.11;ReadPosRankSum=2.894	GT:AD:DP:GQ:PL	1/1:3,115:105:99:3907,292,0
17	41246099	rs80358327	TATA	T	4171.72	PASS	AC=2;AF=1.00;AN=2;DB;DP=158;FS=0.000;HRun=0;HaplotypeScore=675.8831;MQ=30.08;MQ0=0;QD=26.40	GT:AD:DP:GQ:PL	1/1:39,119:86:99:4172,250,0
17	41246102	.	AATT	A	1681.94	PASS	AC=2;AF=1.00;AN=2;BaseQRankSum=1.689;DP=159;FS=0.000;HRun=0;HaplotypeScore=917.0800;MQ=30.02;MQ0=0;MQRankSum=-1.304;QD=10.58;ReadPosRankSum=1.689	GT:AD:DP:GQ:PL	1/1:125,32:86:99:1724,212,0
17	41246149	rs80357279	T	A	3631.21	PASS	AC=2;AF=1.00;AN=2;DB;DP=154;Dels=0.00;FS=0.000;HRun=0;HaplotypeScore=6.7300;MQ=36.49;MQ0=0;QD=23.58	GT:AD:DP:GQ:PL	1/1:2,151:154:99:3630,331,0
17	41246208	.	ACT	A	1136	PASS	AC=2;AF=1.00;AN=2;BaseQRankSum=1.681;DP=136;FS=3.658;HRun=0;HaplotypeScore=642.0031;MQ=29.96;MQ0=0;MQRankSum=-0.491;QD=8.35;ReadPosRankSum=1.577	GT:AD:DP:GQ:PL	1/1:108,27:73:99:1178,163,0
17	41246211	rs80357978	CTT	C	3091.99	PASS	AC=2;AF=1.00;AN=2;DB;DP=132;FS=0.000;HRun=3;HaplotypeScore=421.0319;MQ=29.98;MQ0=0;QD=23.42	GT:AD:DP:GQ:PL	1/1:38,94:71:99:3134,214,0
17	41246841	rs80356990	G	C	3814.92	PASS	AC=2;AF=1.00;AN=2;DB;DP=129;Dels=0.00;FS=0.000;HRun=0;HaplotypeScore=10.1785;MQ=41.93;MQ0=0;QD=29.57	GT:AD:DP:GQ:PL	1/1:5,124:129:99:3814,346,0
17	41252697	rs10445302	T	A	24.96	LowQual	AC=2;AF=1.00;AN=2;DB;DP=117;Dels=0.03;HRun=2;HaplotypeScore=5.2615;MQ=9.31;MQ0=0;QD=0.21	GT:AD:DP:GQ:PL	1/1:2,111:113:6:56,6,0
17	41279882	rs12947782	A	G	674.65	PASS	AC=2;AF=1.00;AN=2;BaseQRankSum=-1.791;DB;DP=151;Dels=0.00;FS=0.000;HRun=1;HaplotypeScore=8.0274;MQ=12.12;MQ0=0;MQRankSum=1.088;QD=4.47;ReadPosRankSum=2.926	GT:AD:DP:GQ:PL	1/1:4,146:151:86.81:708,87,0
17	41305826	rs2037075	G	T	148.40	PASS	AC=2;AF=1.00;AN=2;DB;DP=144;Dels=0.01;FS=0.000;HRun=0;HaplotypeScore=7.9024;MQ=10.60;MQ0=0;QD=1.03	GT:AD:DP:GQ:PL	1/1:1,141:143:23.89:181,24,0
17	41313612	rs35521261	A	G	1946.79	PASS	AC=2;AF=1.00;AN=2;DB;DP=145;Dels=0.01;FS=0.000;HRun=0;HaplotypeScore=19.5490;MQ=19.13;MQ0=0;QD=13.43	GT:AD:DP:GQ:PL	1/1:1,141:143:99:1980,207,0
17	50596026	.	T	C	5.06	LowQual	AC=1;AF=0.50;AN=2;DP=1;Dels=0.00;HRun=0;HaplotypeScore=0.0000;MQ=45.00;MQ0=0;QD=5.06	GT:AD:DP:GQ:PL	0/1:0,1:1:1.76:33,3,0
17	50596031	.	C	T	6.39	LowQual	AC=1;AF=0.50;AN=2;DP=1;Dels=0.00;HRun=2;HaplotypeScore=0.0000;MQ=45.00;MQ0=0;QD=6.39	GT:AD:DP:GQ:PL	0/1:0,1:1:1.76:35,3,0
17	55519490	.	C	T	6.39	LowQual	AC=1;AF=0.50;AN=2;DP=1;Dels=0.00;HRun=0;HaplotypeScore=0.0000;MQ=45.00;MQ0=0;QD=6.39	GT:AD:DP:GQ:PL	0/1:0,1:1:1.76:35,3,0
17	55519494	.	T	C	5.06	LowQual	AC=1;AF=0.50;AN=2;DP=1;Dels=0.00;HRun=0;HaplotypeScore=0.0000;MQ=45.00;MQ0=0;QD=5.06	GT:AD:DP:GQ:PL	0/1:0,1:1:1.76:33,3,0
17	62713285	.	A	G	5.06	LowQual	AC=1;AF=0.50;AN=2;DP=1;Dels=0.00;HRun=0;HaplotypeScore=0.0000;MQ=33.00;MQ0=0;QD=5.06	GT:AD:DP:GQ:PL	0/1:0,1:1:1.76:33,3,0
17	62713311	.	T	A	5.06	LowQual	AC=1;AF=0.50;AN=2;DP=1;Dels=0.00;HRun=0;HaplotypeScore=0.0000;MQ=33.00;MQ0=0;QD=5.06	GT:AD:DP:GQ:PL	0/1:0,1:1:1.76:33,3,0
