# Supplementary material for: Considerations for clinical read alignment and mutational profiling using next-generation sequencing
Source: F1000Res. 2012 Sep 20;1:2. Originally published 2012 Jul 16. [Version 2] doi: 10.12688/f1000research.1-2.v2 (PMC3945748; doi:10.12688/f1000research.1-2.v2)
Supplement: Aligner-specific VCF files containing the mutations called for each set of reads in single and paired-end modes — VCF files describing the mutations detected in the sixty-seven groups of BRCA1 reads when testing each alignment program in paired-end and single-end mode. [file f1000research-1-402-s0002.tgz › Bfast_Paired_End_Calls.50.vcf]

##fileformat=VCFv4.1
##FILTER=<ID=LowQual,Description="Low quality">
##FORMAT=<ID=AD,Number=.,Type=Integer,Description="Allelic depths for the ref and alt alleles in the order listed">
##FORMAT=<ID=DP,Number=1,Type=Integer,Description="Read Depth (only filtered reads used for calling)">
##FORMAT=<ID=GQ,Number=1,Type=Float,Description="Genotype Quality">
##FORMAT=<ID=GT,Number=1,Type=String,Description="Genotype">
##FORMAT=<ID=PL,Number=G,Type=Integer,Description="Normalized, Phred-scaled likelihoods for genotypes as defined in the VCF specification">
##INFO=<ID=AC,Number=A,Type=Integer,Description="Allele count in genotypes, for each ALT allele, in the same order as listed">
##INFO=<ID=AF,Number=A,Type=Float,Description="Allele Frequency, for each ALT allele, in the same order as listed">
##INFO=<ID=AN,Number=1,Type=Integer,Description="Total number of alleles in called genotypes">
##INFO=<ID=BaseQRankSum,Number=1,Type=Float,Description="Z-score from Wilcoxon rank sum test of Alt Vs. Ref base qualities">
##INFO=<ID=DB,Number=0,Type=Flag,Description="dbSNP Membership">
##INFO=<ID=DP,Number=1,Type=Integer,Description="Filtered Depth">
##INFO=<ID=DS,Number=0,Type=Flag,Description="Were any of the samples downsampled?">
##INFO=<ID=Dels,Number=1,Type=Float,Description="Fraction of Reads Containing Spanning Deletions">
##INFO=<ID=FS,Number=1,Type=Float,Description="Phred-scaled p-value using Fisher's exact test to detect strand bias">
##INFO=<ID=HRun,Number=1,Type=Integer,Description="Largest Contiguous Homopolymer Run of Variant Allele In Either Direction">
##INFO=<ID=HaplotypeScore,Number=1,Type=Float,Description="Consistency of the site with at most two segregating haplotypes">
##INFO=<ID=InbreedingCoeff,Number=1,Type=Float,Description="Inbreeding coefficient as estimated from the genotype likelihoods per-sample when compared against the Hardy-Weinberg expectation">
##INFO=<ID=MQ,Number=1,Type=Float,Description="RMS Mapping Quality">
##INFO=<ID=MQ0,Number=1,Type=Integer,Description="Total Mapping Quality Zero Reads">
##INFO=<ID=MQRankSum,Number=1,Type=Float,Description="Z-score From Wilcoxon rank sum test of Alt vs. Ref read mapping qualities">
##INFO=<ID=QD,Number=1,Type=Float,Description="Variant Confidence/Quality by Depth">
##INFO=<ID=ReadPosRankSum,Number=1,Type=Float,Description="Z-score from Wilcoxon rank sum test of Alt vs. Ref read position bias">
##UnifiedGenotyper="analysis_type=UnifiedGenotyper input_file=[../Bfast_Default/brca1_50.recalib.bam] sample_metadata=[] read_buffer_size=null phone_home=STANDARD read_filter=[BadCigar] intervals=null excludeIntervals=null reference_sequence=ref_chr17.hg19.fa rodBind=[] rodToIntervalTrackName=null BTI_merge_rule=UNION nonDeterministicRandomSeed=false downsampling_type=null downsample_to_fraction=null downsample_to_coverage=null baq=OFF baqGapOpenPenalty=40.0 performanceLog=null useOriginalQualities=false defaultBaseQualities=-1 validation_strictness=SILENT unsafe=null num_threads=4 interval_merging=ALL read_group_black_list=null processingTracker=null restartProcessingTracker=false processingTrackerStatusFile=null processingTrackerID=-1 allow_intervals_with_unindexed_bam=false disable_experimental_low_memory_sharding=false logging_level=ERROR log_to_file=null help=false genotype_likelihoods_model=BOTH p_nonref_model=EXACT heterozygosity=0.0010 pcr_error_rate=1.0E-4 genotyping_mode=DISCOVERY output_mode=EMIT_VARIANTS_ONLY standard_min_confidence_threshold_for_calling=30.0 standard_min_confidence_threshold_for_emitting=4.0 computeSLOD=false alleles=(RodBinding name= source=UNBOUND) assume_single_sample_reads=null abort_at_too_much_coverage=-1 min_base_quality_score=17 min_mapping_quality_score=20 max_deletion_fraction=0.05 min_indel_count_for_genotyping=5 indel_heterozygosity=1.25E-4 indelGapContinuationPenalty=10.0 indelGapOpenPenalty=45.0 indelHaplotypeSize=80 doContextDependentGapPenalties=true getGapPenaltiesFromData=false indel_recal_file=indel.recal_data.csv indelDebug=false dovit=false GSA_PRODUCTION_ONLY=false exactCalculation=LINEAR_EXPERIMENTAL ignoreSNPAlleles=false output_all_callable_bases=false genotype=false dbsnp=(RodBinding name=dbsnp source=dbsnp_132.hg19.vcf) out=org.broadinstitute.sting.gatk.io.stubs.VCFWriterStub NO_HEADER=org.broadinstitute.sting.gatk.io.stubs.VCFWriterStub sites_only=org.broadinstitute.sting.gatk.io.stubs.VCFWriterStub debug_file=null metrics_file=null annotation=[]"
##contig=<ID=17,length=81195210,assembly=hg19>
##reference=file:///CL_diags/ngs/OmixonPaper/brca1-test-suite/ref_chr17.hg19.fa
#CHROM	POS	ID	REF	ALT	QUAL	FILTER	INFO	FORMAT	DePristo
17	18005730	.	A	T	6.39	LowQual	AC=1;AF=0.50;AN=2;DP=1;Dels=0.00;HRun=1;HaplotypeScore=0.0000;MQ=45.00;MQ0=0;QD=6.39	GT:AD:DP:GQ:PL	0/1:0,1:1:1.76:35,3,0
17	19588974	.	G	T	5.72	LowQual	AC=1;AF=0.50;AN=2;DP=1;Dels=0.00;HRun=0;HaplotypeScore=0.0000;MQ=36.00;MQ0=0;QD=5.72	GT:AD:DP:GQ:PL	0/1:0,1:1:1.76:34,3,0
17	19588991	.	A	T	5.06	LowQual	AC=1;AF=0.50;AN=2;DP=1;Dels=0.00;HRun=0;HaplotypeScore=0.0000;MQ=36.00;MQ0=0;QD=5.06	GT:AD:DP:GQ:PL	0/1:0,1:1:1.76:33,3,0
17	19589024	.	T	A	8.47	LowQual	AC=1;AF=0.50;AN=2;DP=1;Dels=0.00;HRun=0;HaplotypeScore=0.0000;MQ=36.00;MQ0=0;QD=8.47	GT:AD:DP:GQ:PL	0/1:0,1:1:1.76:38,3,0
17	19589025	.	G	C	5.06	LowQual	AC=1;AF=0.50;AN=2;DP=1;Dels=0.00;HRun=0;HaplotypeScore=0.0000;MQ=36.00;MQ0=0;QD=5.06	GT:AD:DP:GQ:PL	0/1:0,1:1:1.76:33,3,0
17	19589026	.	G	T	6.39	LowQual	AC=1;AF=0.50;AN=2;DP=1;Dels=0.00;HRun=1;HaplotypeScore=0.0000;MQ=36.00;MQ0=0;QD=6.39	GT:AD:DP:GQ:PL	0/1:0,1:1:1.76:35,3,0
17	41196309	.	T	TGGGGGGGGGGGGGGGGGGGGGGGGGGGGG	6822.69	PASS	AC=2;AF=1.00;AN=2;DP=42;FS=0.000;HRun=2;HaplotypeScore=591.2841;MQ=30.45;MQ0=0;QD=162.44	GT:AD:DP:GQ:PL	1/1:2,2:30:87.29:6823,87,0
17	41200550	rs77510730	T	A	847.94	PASS	AC=2;AF=1.00;AN=2;BaseQRankSum=0.818;DB;DP=150;Dels=0.00;FS=0.000;HRun=1;HaplotypeScore=9.5329;MQ=14.80;MQ0=0;MQRankSum=-0.466;QD=5.65;ReadPosRankSum=2.791	GT:AD:DP:GQ:PL	1/1:3,146:150:74.27:881,74,0
17	41201432	rs8176304	G	T	4248.41	PASS	AC=2;AF=1.00;AN=2;BaseQRankSum=0.595;DB;DP=139;Dels=0.01;FS=0.000;HRun=0;HaplotypeScore=9.7611;MQ=42.82;MQ0=0;MQRankSum=-1.344;QD=30.56;ReadPosRankSum=1.396	GT:AD:DP:GQ:PL	1/1:5,133:138:99:4215,355,0
17	41209139	rs45553935	A	G	2750.16	PASS	AC=2;AF=1.00;AN=2;BaseQRankSum=1.705;DB;DP=131;Dels=0.02;FS=0.000;HRun=1;HaplotypeScore=5.3218;MQ=40.93;MQ0=0;MQRankSum=1.132;QD=20.99;ReadPosRankSum=1.432	GT:AD:DP:GQ:PL	1/1:1,126:128:99:2783,259,0
17	41220272	rs8176230	C	T	903.83	PASS	AC=2;AF=1.00;AN=2;DB;DP=137;Dels=0.00;FS=0.000;HRun=0;HaplotypeScore=3.4499;MQ=16.18;MQ0=0;QD=6.60	GT:AD:DP:GQ:PL	1/1:2,134:137:93.08:937,93,0
17	41222983	.	TTC	T	1091.57	PASS	AC=2;AF=1.00;AN=2;BaseQRankSum=1.910;DP=134;FS=3.639;HRun=0;HaplotypeScore=613.2174;MQ=37.01;MQ0=0;MQRankSum=-1.279;QD=8.15;ReadPosRankSum=3.577	GT:AD:DP:GQ:PL	1/1:124,10:89:99:1134,116,0
17	41222985	rs80357655	CTT	C	3510.49	PASS	AC=2;AF=1.00;AN=2;DB;DP=134;FS=0.000;HRun=4;HaplotypeScore=390.6261;MQ=37.01;MQ0=0;QD=26.20	GT:AD:DP:GQ:PL	1/1:82,50:89:99:3510,247,0
17	41222988	.	T	G	1658.42	PASS	AC=1;AF=0.50;AN=2;BaseQRankSum=-8.031;DP=134;Dels=0.00;FS=4.815;HRun=0;HaplotypeScore=154.6571;MQ=36.97;MQ0=0;MQRankSum=6.140;QD=12.38;ReadPosRankSum=1.752	GT:AD:DP:GQ:PL	0/1:71,63:134:99:1688,0,482
17	41222988	.	TTG	T	1188.76	PASS	AC=2;AF=1.00;AN=2;BaseQRankSum=3.523;DP=132;FS=2.109;HRun=0;HaplotypeScore=585.4554;MQ=36.67;MQ0=0;MQRankSum=-1.168;QD=9.01;ReadPosRankSum=3.719	GT:AD:DP:GQ:PL	1/1:76,55:87:99:1231,152,0
17	41228504	rs80358063	C	T	3753.15	PASS	AC=2;AF=1.00;AN=2;DB;DP=124;Dels=0.02;FS=0.000;HRun=0;HaplotypeScore=23.7335;MQ=44.20;MQ0=0;QD=30.27	GT:AD:DP:GQ:PL	1/1:3,117:122:99:3752,343,0
17	41229777	rs11384014	G	GT	368.72	PASS	AC=2;AF=1.00;AN=2;DB;DP=126;FS=0.000;HRun=3;HaplotypeScore=28.4661;MQ=13.40;MQ0=0;QD=2.93	GT:AD:DP:GQ:PL	1/1:12,114:11:30.10:411,30,0
17	41234404	rs80358180	T	C	3445.56	PASS	AC=2;AF=1.00;AN=2;DB;DP=129;Dels=0.00;FS=0.000;HRun=0;HaplotypeScore=7.6258;MQ=55.48;MQ0=0;QD=26.71	GT:AD:DP:GQ:PL	1/1:2,126:129:99:3443,354,0
17	41242963	rs80357260	G	A	4184.71	PASS	AC=2;AF=1.00;AN=2;DB;DP=136;Dels=0.00;FS=0.000;HRun=1;HaplotypeScore=9.1637;MQ=50.35;MQ0=0;QD=30.77	GT:AD:DP:GQ:PL	1/1:2,134:136:99:4184,379,0
17	41243512	rs80357711	CT	C	4600.44	PASS	AC=2;AF=1.00;AN=2;BaseQRankSum=-1.703;DB;DP=128;FS=0.000;HRun=3;HaplotypeScore=418.7297;MQ=42.96;MQ0=0;MQRankSum=-0.202;QD=35.94;ReadPosRankSum=1.703	GT:AD:DP:GQ:PL	1/1:5,123:126:99:4600,354,0
17	41243904	rs80357805	TTC	T	5913.05	PASS	AC=2;AF=1.00;AN=2;DB;DP=152;FS=0.000;HRun=0;HaplotypeScore=888.7036;MQ=39.81;MQ0=0;QD=38.90	GT:AD:DP:GQ:PL	1/1:14,137:145:99:5913,418,0
17	41243941	rs62625308	G	A	4523.77	PASS	AC=2;AF=1.00;AN=2;BaseQRankSum=1.684;DB;DP=145;Dels=0.00;FS=0.000;HRun=0;HaplotypeScore=11.2097;MQ=38.92;MQ0=0;MQRankSum=1.490;QD=31.20;ReadPosRankSum=-0.642	GT:AD:DP:GQ:PL	1/1:2,143:145:99:4523,400,0
17	41244211	.	ATTCT	A	1824.19	PASS	AC=2;AF=1.00;AN=2;BaseQRankSum=3.118;DP=162;FS=0.000;HRun=0;HaplotypeScore=786.6369;MQ=30.15;MQ0=0;MQRankSum=-1.538;QD=11.26;ReadPosRankSum=4.009	GT:AD:DP:GQ:PL	1/1:138,24:85:93.12:1866,93,0
17	41244213	rs80357903	TCTTG	T	4196.47	PASS	AC=2;AF=1.00;AN=2;BaseQRankSum=-1.732;DB;DP=159;FS=0.000;HRun=0;HaplotypeScore=550.1781;MQ=29.88;MQ0=0;MQRankSum=-1.462;QD=26.39;ReadPosRankSum=1.687	GT:AD:DP:GQ:PL	1/1:36,123:82:99:4196,208,0
17	41244280	rs80357402	G	A	3932.09	PASS	AC=2;AF=1.00;AN=2;DB;DP=156;Dels=0.01;FS=0.000;HRun=0;HaplotypeScore=7.5304;MQ=37.50;MQ0=0;QD=25.21	GT:AD:DP:GQ:PL	1/1:3,151:155:99:3931,364,0
17	41244775	.	TATTA	T	1353	PASS	AC=2;AF=1.00;AN=2;BaseQRankSum=1.372;DP=126;FS=3.590;HRun=0;HaplotypeScore=435.6040;MQ=26.05;MQ0=0;MQRankSum=-0.505;QD=10.74;ReadPosRankSum=1.516	GT:AD:DP:GQ:PL	1/1:69,55:52:99:1395,115,0
17	41244777	rs80357661	TTAAC	T	2835.18	PASS	AC=2;AF=1.00;AN=2;DB;DP=125;FS=0.000;HRun=0;HaplotypeScore=290.9527;MQ=26.04;MQ0=0;QD=22.68	GT:AD:DP:GQ:PL	1/1:76,48:51:99:2877,150,0
17	41244780	rs80357822	ACTGT	A	76.31	PASS	AC=1;AF=0.50;AN=2;BaseQRankSum=2.674;DB;DP=128;FS=2.129;HRun=0;HaplotypeScore=587.6170;MQ=26.65;MQ0=0;MQRankSum=-1.501;QD=0.60;ReadPosRankSum=3.088	GT:AD:DP:GQ:PL	0/1:118,9:53:5.47:115,0,5
17	41244871	rs80357170	T	G	3976.30	PASS	AC=2;AF=1.00;AN=2;DB;DP=146;Dels=0.00;FS=0.000;HRun=0;HaplotypeScore=5.7192;MQ=38.21;MQ0=0;QD=27.23	GT:AD:DP:GQ:PL	1/1:1,144:146:99:3975,373,0
17	41244985	rs80357131	G	A	4119.14	PASS	AC=2;AF=1.00;AN=2;DB;DP=156;Dels=0.03;FS=0.000;HRun=1;HaplotypeScore=20.5001;MQ=38.18;MQ0=0;QD=26.40	GT:AD:DP:GQ:PL	1/1:4,147:151:99:4118,379,0
17	41245062	rs80358331	AAGC	A	7167.82	PASS	AC=2;AF=1.00;AN=2;DB;DP=146;FS=0.000;HRun=0;HaplotypeScore=714.1231;MQ=39.17;MQ0=0;QD=49.09	GT:AD:DP:GQ:PL	1/1:7,138:131:99:7168,388,0
17	41245584	rs80357193	T	A	4653.48	PASS	AC=2;AF=1.00;AN=2;DB;DP=152;Dels=0.01;FS=0.000;HRun=1;HaplotypeScore=22.9834;MQ=48.11;MQ0=0;QD=30.62	GT:AD:DP:GQ:PL	1/1:2,147:150:99:4620,412,0
17	41246155	.	AG	A	387.75	PASS	AC=1;AF=0.50;AN=2;BaseQRankSum=2.564;DP=144;FS=1.037;HRun=2;HaplotypeScore=593.4394;MQ=34.97;MQ0=0;MQRankSum=-1.455;QD=2.69;ReadPosRankSum=5.862	GT:AD:DP:GQ:PL	0/1:124,20:100:99:427,0,142
17	41246157	rs80357770	GT	G	2895.84	PASS	AC=2;AF=1.00;AN=2;BaseQRankSum=-2.920;DB;DP=143;FS=6.110;HRun=4;HaplotypeScore=374.6964;MQ=35.06;MQ0=0;MQRankSum=-0.828;QD=20.25;ReadPosRankSum=2.920	GT:AD:DP:GQ:PL	1/1:95,47:100:99:2938,244,0
17	41246161	.	T	C	1345.26	PASS	AC=1;AF=0.50;AN=2;BaseQRankSum=-5.077;DP=137;Dels=0.01;FS=0.850;HRun=3;HaplotypeScore=101.1354;MQ=34.73;MQ0=0;MQRankSum=5.092;QD=9.82;ReadPosRankSum=2.800	GT:AD:DP:GQ:PL	0/1:76,58:136:99:1375,0,727
17	41246161	rs80357722	TC	T	523.55	PASS	AC=2;AF=1.00;AN=2;BaseQRankSum=-0.593;DB;DP=137;FS=3.605;HRun=3;HaplotypeScore=596.6397;MQ=34.73;MQ0=0;MQRankSum=-1.823;QD=3.82;ReadPosRankSum=4.826	GT:AD:DP:GQ:PL	1/1:81,54:94:90.54:566,91,0
17	41246721	rs80357436	G	C	4743.41	PASS	AC=2;AF=1.00;AN=2;DB;DP=154;Dels=0.00;FS=0.000;HRun=0;HaplotypeScore=7.1097;MQ=42.26;MQ0=0;QD=30.80	GT:AD:DP:GQ:PL	1/1:1,152:154:99:4742,436,0
17	41252697	rs10445302	T	A	59.22	PASS	AC=2;AF=1.00;AN=2;BaseQRankSum=1.605;DB;DP=114;Dels=0.02;FS=0.000;HRun=2;HaplotypeScore=5.4438;MQ=8.54;MQ0=0;MQRankSum=-0.906;QD=0.52;ReadPosRankSum=-1.224	GT:AD:DP:GQ:PL	1/1:1,109:112:11.95:92,12,0
17	41256098	rs45489593	G	A	1537.24	PASS	AC=2;AF=1.00;AN=2;DB;DP=117;Dels=0.04;FS=0.000;HRun=10;HaplotypeScore=11.8703;MQ=23.19;MQ0=0;QD=13.14	GT:AD:DP:GQ:PL	1/1:3,109:112:99:1570,144,0
17	41256248	.	T	TC	184.50	PASS	AC=1;AF=0.50;AN=2;BaseQRankSum=3.310;DP=119;FS=1.639;HRun=2;HaplotypeScore=323.7464;MQ=32.72;MQ0=0;MQRankSum=1.376;QD=1.55;ReadPosRankSum=2.582	GT:AD:DP:GQ:PL	0/1:104,15:62:40.02:224,0,40
17	41256250	.	C	T	566.28	PASS	AC=1;AF=0.50;AN=2;BaseQRankSum=4.196;DP=120;Dels=0.00;FS=2.214;HRun=6;HaplotypeScore=60.0618;MQ=33.13;MQ0=0;MQRankSum=4.617;QD=4.72;ReadPosRankSum=-5.212	GT:AD:DP:GQ:PL	0/1:93,27:120:99:596,0,1051
17	41256250	.	C	CT	1892.65	PASS	AC=2;AF=1.00;AN=2;DP=118;FS=0.000;HRun=6;HaplotypeScore=168.2108;MQ=32.90;MQ0=0;QD=16.04	GT:AD:DP:GQ:PL	1/1:40,75:62:99:1935,159,0
17	41258463	rs80358174	A	C	4323.57	PASS	AC=2;AF=1.00;AN=2;DB;DP=146;Dels=0.00;FS=0.000;HRun=0;HaplotypeScore=12.9460;MQ=44.20;MQ0=0;QD=29.61	GT:AD:DP:GQ:PL	1/1:3,143:146:99:4322,403,0
17	41259100	rs66535723	G	GT	2417.17	PASS	AC=2;AF=1.00;AN=2;DB;DP=115;FS=0.000;HRun=20;HaplotypeScore=145.5651;MQ=26.18;MQ0=0;QD=21.02	GT:AD:DP:GQ:PL	1/1:3,110:54:99:2459,157,0
17	41268216	.	T	G	433.17	PASS	AC=1;AF=0.50;AN=2;BaseQRankSum=-4.296;DP=161;Dels=0.00;FS=11.227;HRun=1;HaplotypeScore=103.0174;MQ=32.80;MQ0=0;MQRankSum=4.478;QD=2.69;ReadPosRankSum=-4.721	GT:AD:DP:GQ:PL	0/1:138,23:161:99:463,0,1590
17	41268217	.	G	T	450.12	PASS	AC=1;AF=0.50;AN=2;BaseQRankSum=1.840;DP=161;Dels=0.01;FS=11.632;HRun=8;HaplotypeScore=102.1853;MQ=32.61;MQ0=0;MQRankSum=4.618;QD=2.80;ReadPosRankSum=-4.744	GT:AD:DP:GQ:PL	0/1:136,23:159:99:480,0,1338
17	41268217	rs66522250	G	GT	2826.70	PASS	AC=2;AF=1.00;AN=2;DB;DP=160;FS=0.000;HRun=8;HaplotypeScore=223.0471;MQ=32.05;MQ0=0;QD=17.67	GT:AD:DP:GQ:PL	1/1:37,123:77:99:2869,211,0
17	41271302	.	AA	A	807.78	PASS	AC=2;AF=1.00;AN=2;BaseQRankSum=-1.733;DP=164;FS=0.000;HRun=8;HaplotypeScore=157.5579;MQ=16.11;MQ0=0;MQRankSum=1.368;QD=4.93;ReadPosRankSum=1.641	GT:AD:DP:GQ:PL	1/1:148,15:46:99:850,107,0
17	41271305	.	A	G	521.33	PASS	AC=1;AF=0.50;AN=2;BaseQRankSum=-6.932;DP=161;Dels=0.00;FS=1.684;HRun=1;HaplotypeScore=85.8203;MQ=15.90;MQ0=0;MQRankSum=2.785;QD=3.24;ReadPosRankSum=5.979	GT:AD:DP:GQ:PL	0/1:85,75:161:99:551,0,291
17	41271306	rs111489251	G	A	530.49	PASS	AC=1;AF=0.50;AN=2;BaseQRankSum=6.033;DB;DP=163;Dels=0.01;FS=1.684;HRun=12;HaplotypeScore=84.8371;MQ=15.98;MQ0=0;MQRankSum=2.693;QD=3.25;ReadPosRankSum=5.460	GT:AD:DP:GQ:PL	0/1:87,75:162:99:560,0,271
17	41273731	rs62076413	T	A	867.99	PASS	AC=2;AF=1.00;AN=2;BaseQRankSum=0.739;DB;DP=148;Dels=0.00;FS=0.000;HRun=2;HaplotypeScore=7.2252;MQ=13.83;MQ0=0;MQRankSum=0.254;QD=5.86;ReadPosRankSum=1.708	GT:AD:DP:GQ:PL	1/1:5,143:148:99:901,105,0
17	41282292	rs4793206	A	G	1313.19	PASS	AC=2;AF=1.00;AN=2;DB;DP=139;Dels=0.00;FS=0.000;HRun=0;HaplotypeScore=4.4766;MQ=17.34;MQ0=0;QD=9.45	GT:AD:DP:GQ:PL	1/1:3,136:139:99:1346,144,0
17	49408523	rs111522972	T	C	5.06	LowQual	AC=1;AF=0.50;AN=2;DB;DP=1;Dels=0.00;HRun=1;HaplotypeScore=0.0000;MQ=29.00;MQ0=0;QD=5.06	GT:AD:DP:GQ:PL	0/1:0,1:1:1.76:33,3,0
17	66600812	.	T	G	5.06	LowQual	AC=1;AF=0.50;AN=2;DP=1;Dels=0.00;HRun=0;HaplotypeScore=0.0000;MQ=36.00;MQ0=0;QD=5.06	GT:AD:DP:GQ:PL	0/1:0,1:1:1.76:33,3,0
