# Supplementary material for: Considerations for clinical read alignment and mutational profiling using next-generation sequencing
Source: F1000Res. 2012 Sep 20;1:2. Originally published 2012 Jul 16. [Version 2] doi: 10.12688/f1000research.1-2.v2 (PMC3945748; doi:10.12688/f1000research.1-2.v2)
Supplement: Aligner-specific VCF files containing the mutations called for each set of reads in single and paired-end modes — VCF files describing the mutations detected in the sixty-seven groups of BRCA1 reads when testing each alignment program in paired-end and single-end mode. [file f1000research-1-402-s0002.tgz › Bfast_Paired_End_Calls.52.vcf]

##fileformat=VCFv4.1
##FILTER=<ID=LowQual,Description="Low quality">
##FORMAT=<ID=AD,Number=.,Type=Integer,Description="Allelic depths for the ref and alt alleles in the order listed">
##FORMAT=<ID=DP,Number=1,Type=Integer,Description="Read Depth (only filtered reads used for calling)">
##FORMAT=<ID=GQ,Number=1,Type=Float,Description="Genotype Quality">
##FORMAT=<ID=GT,Number=1,Type=String,Description="Genotype">
##FORMAT=<ID=PL,Number=G,Type=Integer,Description="Normalized, Phred-scaled likelihoods for genotypes as defined in the VCF specification">
##INFO=<ID=AC,Number=A,Type=Integer,Description="Allele count in genotypes, for each ALT allele, in the same order as listed">
##INFO=<ID=AF,Number=A,Type=Float,Description="Allele Frequency, for each ALT allele, in the same order as listed">
##INFO=<ID=AN,Number=1,Type=Integer,Description="Total number of alleles in called genotypes">
##INFO=<ID=BaseQRankSum,Number=1,Type=Float,Description="Z-score from Wilcoxon rank sum test of Alt Vs. Ref base qualities">
##INFO=<ID=DB,Number=0,Type=Flag,Description="dbSNP Membership">
##INFO=<ID=DP,Number=1,Type=Integer,Description="Filtered Depth">
##INFO=<ID=DS,Number=0,Type=Flag,Description="Were any of the samples downsampled?">
##INFO=<ID=Dels,Number=1,Type=Float,Description="Fraction of Reads Containing Spanning Deletions">
##INFO=<ID=FS,Number=1,Type=Float,Description="Phred-scaled p-value using Fisher's exact test to detect strand bias">
##INFO=<ID=HRun,Number=1,Type=Integer,Description="Largest Contiguous Homopolymer Run of Variant Allele In Either Direction">
##INFO=<ID=HaplotypeScore,Number=1,Type=Float,Description="Consistency of the site with at most two segregating haplotypes">
##INFO=<ID=InbreedingCoeff,Number=1,Type=Float,Description="Inbreeding coefficient as estimated from the genotype likelihoods per-sample when compared against the Hardy-Weinberg expectation">
##INFO=<ID=MQ,Number=1,Type=Float,Description="RMS Mapping Quality">
##INFO=<ID=MQ0,Number=1,Type=Integer,Description="Total Mapping Quality Zero Reads">
##INFO=<ID=MQRankSum,Number=1,Type=Float,Description="Z-score From Wilcoxon rank sum test of Alt vs. Ref read mapping qualities">
##INFO=<ID=QD,Number=1,Type=Float,Description="Variant Confidence/Quality by Depth">
##INFO=<ID=ReadPosRankSum,Number=1,Type=Float,Description="Z-score from Wilcoxon rank sum test of Alt vs. Ref read position bias">
##UnifiedGenotyper="analysis_type=UnifiedGenotyper input_file=[../Bfast_Default/brca1_52.recalib.bam] sample_metadata=[] read_buffer_size=null phone_home=STANDARD read_filter=[BadCigar] intervals=null excludeIntervals=null reference_sequence=ref_chr17.hg19.fa rodBind=[] rodToIntervalTrackName=null BTI_merge_rule=UNION nonDeterministicRandomSeed=false downsampling_type=null downsample_to_fraction=null downsample_to_coverage=null baq=OFF baqGapOpenPenalty=40.0 performanceLog=null useOriginalQualities=false defaultBaseQualities=-1 validation_strictness=SILENT unsafe=null num_threads=4 interval_merging=ALL read_group_black_list=null processingTracker=null restartProcessingTracker=false processingTrackerStatusFile=null processingTrackerID=-1 allow_intervals_with_unindexed_bam=false disable_experimental_low_memory_sharding=false logging_level=ERROR log_to_file=null help=false genotype_likelihoods_model=BOTH p_nonref_model=EXACT heterozygosity=0.0010 pcr_error_rate=1.0E-4 genotyping_mode=DISCOVERY output_mode=EMIT_VARIANTS_ONLY standard_min_confidence_threshold_for_calling=30.0 standard_min_confidence_threshold_for_emitting=4.0 computeSLOD=false alleles=(RodBinding name= source=UNBOUND) assume_single_sample_reads=null abort_at_too_much_coverage=-1 min_base_quality_score=17 min_mapping_quality_score=20 max_deletion_fraction=0.05 min_indel_count_for_genotyping=5 indel_heterozygosity=1.25E-4 indelGapContinuationPenalty=10.0 indelGapOpenPenalty=45.0 indelHaplotypeSize=80 doContextDependentGapPenalties=true getGapPenaltiesFromData=false indel_recal_file=indel.recal_data.csv indelDebug=false dovit=false GSA_PRODUCTION_ONLY=false exactCalculation=LINEAR_EXPERIMENTAL ignoreSNPAlleles=false output_all_callable_bases=false genotype=false dbsnp=(RodBinding name=dbsnp source=dbsnp_132.hg19.vcf) out=org.broadinstitute.sting.gatk.io.stubs.VCFWriterStub NO_HEADER=org.broadinstitute.sting.gatk.io.stubs.VCFWriterStub sites_only=org.broadinstitute.sting.gatk.io.stubs.VCFWriterStub debug_file=null metrics_file=null annotation=[]"
##contig=<ID=17,length=81195210,assembly=hg19>
##reference=file:///CL_diags/ngs/OmixonPaper/brca1-test-suite/ref_chr17.hg19.fa
#CHROM	POS	ID	REF	ALT	QUAL	FILTER	INFO	FORMAT	DePristo
17	2451287	.	C	T	27.04	LowQual	AC=2;AF=1.00;AN=2;DP=3;Dels=0.00;HRun=0;HaplotypeScore=0.0000;MQ=37.86;MQ0=0;QD=9.01	GT:AD:DP:GQ:PL	1/1:0,3:3:6.01:58,6,0
17	2451306	.	C	A	34.60	PASS	AC=2;AF=1.00;AN=2;DP=3;Dels=0.00;FS=0.000;HRun=1;HaplotypeScore=0.0000;MQ=37.86;MQ0=0;QD=11.53	GT:AD:DP:GQ:PL	1/1:0,3:3:6.02:66,6,0
17	2451330	.	C	A	7.08	LowQual	AC=1;AF=0.50;AN=2;DP=2;Dels=0.00;HRun=1;HaplotypeScore=0.0000;MQ=42.57;MQ0=0;QD=3.54	GT:AD:DP:GQ:PL	0/1:0,2:2:1.76:36,3,0
17	2451349	.	A	G	5.06	LowQual	AC=1;AF=0.50;AN=2;BaseQRankSum=0.804;DP=2;Dels=0.00;HRun=1;HaplotypeScore=3.8274;MQ=42.57;MQ0=0;MQRankSum=0.804;QD=2.53;ReadPosRankSum=0.804	GT:AD:DP:GQ:PL	0/1:1,1:2:1.76:33,3,0
17	3408112	.	A	C	5.06	LowQual	AC=1;AF=0.50;AN=2;DP=1;Dels=0.00;HRun=2;HaplotypeScore=0.0000;MQ=39.00;MQ0=0;QD=5.06	GT:AD:DP:GQ:PL	0/1:0,1:1:1.76:33,3,0
17	41196309	.	T	G	5.06	LowQual	AC=1;AF=0.50;AN=2;DP=1;Dels=0.00;HRun=2;HaplotypeScore=0.0000;MQ=43.00;MQ0=0;QD=5.06	GT:AD:DP:GQ:PL	0/1:0,1:1:1.76:33,3,0
17	41196309	.	T	TGGGGGGGGGGGGGGGGGGGGGGGGGGGGG	6824.08	PASS	AC=2;AF=1.00;AN=2;DP=42;FS=0.000;HRun=2;HaplotypeScore=590.8299;MQ=30.45;MQ0=0;QD=162.48	GT:AD:DP:GQ:PL	1/1:2,2:30:87.29:6824,87,0
17	41203080	rs80357112	C	T	2604.81	PASS	AC=2;AF=1.00;AN=2;BaseQRankSum=1.714;DB;DP=152;Dels=0.00;FS=0.000;HRun=1;HaplotypeScore=25.1309;MQ=34.55;MQ0=0;MQRankSum=0.343;QD=17.14;ReadPosRankSum=0.945	GT:AD:DP:GQ:PL	1/1:7,145:152:99:2638,210,0
17	41203090	rs80357818	G	GT	1063.68	PASS	AC=2;AF=1.00;AN=2;BaseQRankSum=0.829;DB;DP=150;FS=10.483;HRun=2;HaplotypeScore=624.5681;MQ=35.82;MQ0=0;MQRankSum=-1.540;QD=7.09;ReadPosRankSum=2.540	GT:AD:DP:GQ:PL	1/1:118,30:83:99:1106,162,0
17	41203092	.	T	G	587.12	PASS	AC=1;AF=0.50;AN=2;BaseQRankSum=-6.120;DP=150;Dels=0.01;FS=0.000;HRun=2;HaplotypeScore=90.5745;MQ=35.82;MQ0=0;MQRankSum=4.230;QD=3.91;ReadPosRankSum=-4.556	GT:AD:DP:GQ:PL	0/1:117,31:149:99:617,0,1489
17	41203092	.	T	TG	3220.76	PASS	AC=2;AF=1.00;AN=2;DP=150;FS=0.000;HRun=2;HaplotypeScore=400.9534;MQ=36.13;MQ0=0;QD=21.47	GT:AD:DP:GQ:PL	1/1:43,106:83:99:3263,232,0
17	41204018	rs113892722	T	C	2515.77	PASS	AC=2;AF=1.00;AN=2;BaseQRankSum=1.583;DB;DP=144;Dels=0.01;FS=6.128;HRun=0;HaplotypeScore=28.4704;MQ=39.06;MQ0=0;MQRankSum=-0.137;QD=17.47;ReadPosRankSum=-0.486	GT:AD:DP:GQ:PL	1/1:4,139:143:99:2549,221,0
17	41209102	rs80357676	AC	A	2149.93	PASS	AC=2;AF=1.00;AN=2;BaseQRankSum=-1.732;DB;DP=122;FS=0.000;HRun=2;HaplotypeScore=213.2568;MQ=35.57;MQ0=0;MQRankSum=-1.674;QD=17.62;ReadPosRankSum=1.674	GT:AD:DP:GQ:PL	1/1:27,94:60:99:2192,170,0
17	41209104	.	C	T	525.59	PASS	AC=1;AF=0.50;AN=2;BaseQRankSum=4.078;DP=123;Dels=0.00;FS=4.091;HRun=2;HaplotypeScore=36.7621;MQ=35.66;MQ0=0;MQRankSum=3.723;QD=4.27;ReadPosRankSum=-5.134	GT:AD:DP:GQ:PL	0/1:99,24:123:99:556,0,1077
17	41209104	rs80357791	CT	C	481.02	PASS	AC=2;AF=1.00;AN=2;BaseQRankSum=-0.022;DB;DP=123;FS=2.711;HRun=2;HaplotypeScore=379.2669;MQ=35.66;MQ0=0;MQRankSum=-1.236;QD=3.91;ReadPosRankSum=2.364	GT:AD:DP:GQ:PL	1/1:100,22:61:99:523,106,0
17	41211519	.	A	C	565.24	PASS	AC=1;AF=0.50;AN=2;BaseQRankSum=-6.855;DP=144;Dels=0.00;FS=3.811;HRun=1;HaplotypeScore=103.7731;MQ=22.12;MQ0=0;MQRankSum=4.380;QD=3.93;ReadPosRankSum=0.078	GT:AD:DP:GQ:PL	0/1:96,48:144:99:595,0,625
17	41211521	.	C	A	585.64	PASS	AC=1;AF=0.50;AN=2;BaseQRankSum=2.982;DP=143;Dels=0.00;FS=3.792;HRun=2;HaplotypeScore=110.8762;MQ=22.05;MQ0=0;MQRankSum=4.371;QD=4.10;ReadPosRankSum=1.477	GT:AD:DP:GQ:PL	0/1:95,48:143:99:616,0,543
17	41211521	.	CA	C	138.28	PASS	AC=1;AF=0.50;AN=2;BaseQRankSum=1.495;DP=140;FS=0.000;HRun=2;HaplotypeScore=406.9267;MQ=22.07;MQ0=0;MQRankSum=5.287;QD=0.99;ReadPosRankSum=0.848	GT:AD:DP:GQ:PL	0/1:133,6:46:99:177,0,428
17	41211522	.	A	C	582.86	PASS	AC=1;AF=0.50;AN=2;BaseQRankSum=-7.208;DP=140;Dels=0.04;FS=1.670;HRun=1;HaplotypeScore=111.5413;MQ=22.07;MQ0=0;MQRankSum=5.189;QD=4.16;ReadPosRankSum=1.623	GT:AD:DP:GQ:PL	0/1:86,48:134:99:613,0,399
17	41211523	.	A	AC	348.22	PASS	AC=1;AF=0.50;AN=2;BaseQRankSum=-3.061;DP=140;FS=1.610;HRun=1;HaplotypeScore=404.9103;MQ=22.31;MQ0=0;MQRankSum=-5.230;QD=2.49;ReadPosRankSum=-1.663	GT:AD:DP:GQ:PL	0/1:123,14:47:28.19:387,0,28
17	41211524	.	C	A	831.39	PASS	AC=1;AF=0.50;AN=2;BaseQRankSum=7.843;DP=140;Dels=0.01;FS=0.000;HRun=2;HaplotypeScore=112.5078;MQ=22.31;MQ0=0;MQRankSum=5.984;QD=5.94;ReadPosRankSum=2.390	GT:AD:DP:GQ:PL	0/1:85,54:139:99:861,0,345
17	41211527	.	C	CAA	135.67	PASS	AC=1;AF=0.50;AN=2;BaseQRankSum=-1.183;DP=136;FS=0.000;HRun=2;HaplotypeScore=439.3621;MQ=22.30;MQ0=0;MQRankSum=-4.551;QD=1.00;ReadPosRankSum=-1.406	GT:AD:DP:GQ:PL	0/1:129,6:43:99:175,0,374
17	41212169	rs11652377	C	T	635.39	PASS	AC=2;AF=1.00;AN=2;BaseQRankSum=0.878;DB;DP=152;Dels=0.01;FS=0.000;HRun=0;HaplotypeScore=12.0245;MQ=14.21;MQ0=0;MQRankSum=1.386;QD=4.18;ReadPosRankSum=0.716	GT:AD:DP:GQ:PL	1/1:2,149:151:77.92:668,78,0
17	41215328	rs8176260	G	A	2973.90	PASS	AC=2;AF=1.00;AN=2;DB;DP=117;Dels=0.02;FS=0.000;HRun=1;HaplotypeScore=9.5127;MQ=35.40;MQ0=0;QD=25.42	GT:AD:DP:GQ:PL	1/1:1,114:115:99:3007,280,0
17	41219907	rs71157702	T	TA	1013.74	PASS	AC=2;AF=1.00;AN=2;DB;DP=121;FS=0.000;HRun=22;HaplotypeScore=213.7441;MQ=33.13;MQ0=0;QD=8.38	GT:AD:DP:GQ:PL	1/1:42,79:77:99:1056,160,0
17	41221425	rs116772760	G	A	4356.55	PASS	AC=2;AF=1.00;AN=2;BaseQRankSum=-0.098;DB;DP=148;Dels=0.01;FS=3.109;HRun=0;HaplotypeScore=18.5927;MQ=41.51;MQ0=0;MQRankSum=-0.683;QD=29.44;ReadPosRankSum=1.049	GT:AD:DP:GQ:PL	1/1:4,141:146:99:4322,370,0
17	41234532	.	CT	C	808.62	PASS	AC=2;AF=1.00;AN=2;BaseQRankSum=0.727;DP=127;FS=0.000;HRun=2;HaplotypeScore=478.8296;MQ=38.21;MQ0=0;MQRankSum=-1.132;QD=6.37;ReadPosRankSum=2.180	GT:AD:DP:GQ:PL	1/1:103,24:77:99:851,142,0
17	41234534	rs80357981	TC	T	3015.41	PASS	AC=2;AF=1.00;AN=2;DB;DP=126;FS=0.000;HRun=1;HaplotypeScore=267.4853;MQ=38.44;MQ0=0;QD=23.93	GT:AD:DP:GQ:PL	1/1:27,98:76:99:3057,223,0
17	41240750	rs8176165	G	A	4214.63	PASS	AC=2;AF=1.00;AN=2;DB;DP=139;Dels=0.01;FS=0.000;HRun=1;HaplotypeScore=9.3439;MQ=33.87;MQ0=0;QD=30.32	GT:AD:DP:GQ:PL	1/1:3,135:138:99:4213,391,0
17	41243505	rs80357727	CCT	C	3105.55	PASS	AC=2;AF=1.00;AN=2;BaseQRankSum=-2.417;DB;DP=128;FS=7.478;HRun=0;HaplotypeScore=358.1806;MQ=33.74;MQ0=0;MQRankSum=-1.003;QD=24.26;ReadPosRankSum=2.384	GT:AD:DP:GQ:PL	1/1:32,94:80:99:3148,201,0
17	41243508	rs80357210	C	T	508.35	PASS	AC=1;AF=0.50;AN=2;BaseQRankSum=2.147;DB;DP=124;Dels=0.02;FS=0.000;HRun=3;HaplotypeScore=140.2691;MQ=33.36;MQ0=0;MQRankSum=2.213;QD=4.10;ReadPosRankSum=-6.085	GT:AD:DP:GQ:PL	0/1:96,25:122:99:538,0,1342
17	41243508	.	CTT	C	896.46	PASS	AC=2;AF=1.00;AN=2;BaseQRankSum=-0.986;DP=125;FS=11.852;HRun=3;HaplotypeScore=567.7711;MQ=33.45;MQ0=0;MQRankSum=-0.459;QD=7.17;ReadPosRankSum=2.904	GT:AD:DP:GQ:PL	1/1:107,17:77:99:939,151,0
17	41243608	rs80356954	C	T	4782.03	PASS	AC=2;AF=1.00;AN=2;DB;DP=163;Dels=0.03;FS=0.000;HRun=1;HaplotypeScore=15.3527;MQ=41.07;MQ0=0;QD=29.34	GT:AD:DP:GQ:PL	1/1:0,157:158:99:4781,424,0
17	41243954	.	C	CAA	3827.49	PASS	AC=2;AF=1.00;AN=2;DP=145;FS=0.000;HRun=3;HaplotypeScore=252.1533;MQ=30.03;MQ0=0;QD=26.40	GT:AD:DP:GQ:PL	1/1:43,100:81:99:3827,219,0
17	41243958	.	T	A	646.80	PASS	AC=1;AF=0.50;AN=2;BaseQRankSum=0.796;DP=144;Dels=0.00;FS=0.000;HRun=3;HaplotypeScore=109.3711;MQ=30.10;MQ0=0;MQRankSum=2.403;QD=4.49;ReadPosRankSum=-4.701	GT:AD:DP:GQ:PL	0/1:111,33:144:99:677,0,1401
17	41243959	.	G	A	592.26	PASS	AC=1;AF=0.50;AN=2;BaseQRankSum=0.256;DP=141;Dels=0.01;FS=0.929;HRun=0;HaplotypeScore=106.3767;MQ=29.82;MQ0=0;MQRankSum=2.522;QD=4.20;ReadPosRankSum=-4.721	GT:AD:DP:GQ:PL	0/1:109,30:140:99:622,0,1370
17	41244221	rs41293449	T	G	4797.57	PASS	AC=2;AF=1.00;AN=2;DB;DP=162;Dels=0.00;FS=0.000;HRun=0;HaplotypeScore=11.2183;MQ=40.31;MQ0=0;QD=29.61	GT:AD:DP:GQ:PL	1/1:0,162:162:99:4796,445,0
17	41244235	rs80357288	G	T	5176.12	PASS	AC=2;AF=1.00;AN=2;DB;DP=166;Dels=0.01;FS=0.000;HRun=1;HaplotypeScore=7.9892;MQ=41.05;MQ0=0;QD=31.18	GT:AD:DP:GQ:PL	1/1:1,162:164:99:5175,457,0
17	41244822	.	TTTTC	T	1617.10	PASS	AC=2;AF=1.00;AN=2;BaseQRankSum=1.996;DP=146;FS=1.684;HRun=0;HaplotypeScore=618.6557;MQ=29.36;MQ0=0;MQRankSum=-1.939;QD=11.08;ReadPosRankSum=3.935	GT:AD:DP:GQ:PL	1/1:125,21:75:54.84:1659,55,0
17	41244825	rs80357731	TCTTC	T	3752.13	PASS	AC=2;AF=1.00;AN=2;BaseQRankSum=-2.414;DB;DP=143;FS=0.000;HRun=0;HaplotypeScore=419.5428;MQ=29.28;MQ0=0;MQRankSum=0.125;QD=26.24;ReadPosRankSum=2.379	GT:AD:DP:GQ:PL	1/1:28,114:73:99:3752,180,0
17	41244936	rs799917	G	A	3692.35	PASS	AC=2;AF=1.00;AN=2;DB;DP=141;Dels=0.01;FS=0.000;HRun=0;HaplotypeScore=8.5082;MQ=37.05;MQ0=0;QD=26.19	GT:AD:DP:GQ:PL	1/1:5,135:140:99:3692,325,0
17	41245021	rs80357435	T	C	3811.82	PASS	AC=2;AF=1.00;AN=2;DB;DP=151;Dels=0.00;FS=0.000;HRun=0;HaplotypeScore=6.6903;MQ=36.96;MQ0=0;QD=25.24	GT:AD:DP:GQ:PL	1/1:4,145:151:99:3811,343,0
17	41245070	rs80357740	TG	T	5203.47	PASS	AC=2;AF=1.00;AN=2;BaseQRankSum=-1.732;DB;DP=145;FS=3.080;HRun=1;HaplotypeScore=610.8517;MQ=38.62;MQ0=0;MQRankSum=1.017;QD=35.89;ReadPosRankSum=1.705	GT:AD:DP:GQ:PL	1/1:3,141:127:99:5203,372,0
17	41245156	rs80357546	GTT	G	3977.87	PASS	AC=2;AF=1.00;AN=2;BaseQRankSum=-1.732;DB;DP=132;FS=0.000;HRun=2;HaplotypeScore=394.5582;MQ=33.20;MQ0=0;MQRankSum=1.320;QD=30.14;ReadPosRankSum=1.691	GT:AD:DP:GQ:PL	1/1:30,102:86:99:3978,241,0
17	41245157	rs80357695	TTC	T	1637.38	PASS	AC=2;AF=1.00;AN=2;BaseQRankSum=-0.103;DB;DP=133;FS=3.058;HRun=0;HaplotypeScore=622.0852;MQ=33.35;MQ0=0;MQRankSum=1.159;QD=12.31;ReadPosRankSum=2.333	GT:AD:DP:GQ:PL	1/1:109,20:87:99:1679,230,0
17	41245918	rs80356952	G	A	4088.62	PASS	AC=2;AF=1.00;AN=2;DB;DP=134;Dels=0.04;FS=0.000;HRun=1;HaplotypeScore=14.9667;MQ=41.42;MQ0=0;QD=30.51	GT:AD:DP:GQ:PL	1/1:2,126:129:99:4088,367,0
17	41246208	.	ACT	A	1129.35	PASS	AC=2;AF=1.00;AN=2;BaseQRankSum=1.853;DP=132;FS=5.272;HRun=0;HaplotypeScore=623.4681;MQ=31.17;MQ0=0;MQRankSum=-1.494;QD=8.56;ReadPosRankSum=2.952	GT:AD:DP:GQ:PL	1/1:107,24:77:99:1171,125,0
17	41246211	rs80357978	CTT	C	3383.70	PASS	AC=2;AF=1.00;AN=2;BaseQRankSum=-1.595;DB;DP=132;FS=0.000;HRun=3;HaplotypeScore=442.6599;MQ=31.28;MQ0=0;MQRankSum=-0.821;QD=25.63;ReadPosRankSum=0.957	GT:AD:DP:GQ:PL	1/1:33,99:78:99:3384,224,0
17	41246287	rs80357046	C	T	3310.22	PASS	AC=2;AF=1.00;AN=2;DB;DP=110;Dels=0.01;FS=0.000;HRun=2;HaplotypeScore=7.9464;MQ=40.46;MQ0=0;QD=30.09	GT:AD:DP:GQ:PL	1/1:2,107:109:99:3309,298,0
17	41246427	rs80357235	G	A	3164.70	PASS	AC=2;AF=1.00;AN=2;DB;DP=121;Dels=0.02;FS=0.000;HRun=0;HaplotypeScore=23.2221;MQ=39.77;MQ0=0;QD=26.15	GT:AD:DP:GQ:PL	1/1:5,113:119:99:3198,295,0
17	41252697	rs10445302	T	A	36	PASS	AC=2;AF=1.00;AN=2;BaseQRankSum=5.140;DB;DP=121;Dels=0.02;FS=0.000;HRun=2;HaplotypeScore=13.6201;MQ=7.56;MQ0=0;MQRankSum=-0.440;QD=0.30;ReadPosRankSum=4.823	GT:AD:DP:GQ:PL	1/1:28,90:119:8.96:68,9,0
17	41254104	rs76700125	T	G	1840.85	PASS	AC=2;AF=1.00;AN=2;DB;DP=146;Dels=0.01;FS=0.000;HRun=0;HaplotypeScore=11.7026;MQ=16.81;MQ0=0;QD=12.61	GT:AD:DP:GQ:PL	1/1:2,142:145:99:1874,219,0
17	41258518	.	T	C	461.62	PASS	AC=1;AF=0.50;AN=2;BaseQRankSum=-3.943;DP=151;Dels=0.00;FS=2.130;HRun=0;HaplotypeScore=91.9453;MQ=37.09;MQ0=0;MQRankSum=3.874;QD=3.06;ReadPosRankSum=-5.409	GT:AD:DP:GQ:PL	0/1:127,23:151:99:492,0,1882
17	41258518	.	T	TTC	4316.58	PASS	AC=2;AF=1.00;AN=2;DP=150;FS=0.000;HRun=0;HaplotypeScore=290.7768;MQ=37.03;MQ0=0;QD=28.78	GT:AD:DP:GQ:PL	1/1:37,113:88:99:4317,247,0
17	41269306	rs4793202	A	G	398.41	PASS	AC=2;AF=1.00;AN=2;DB;DP=148;Dels=0.00;FS=0.000;HRun=0;HaplotypeScore=7.6813;MQ=13.32;MQ0=0;QD=2.69	GT:AD:DP:GQ:PL	1/1:0,148:148:47.93:431,48,0
17	41270411	rs78735591	T	C	63.23	PASS	AC=2;AF=1.00;AN=2;BaseQRankSum=0.653;DB;DP=125;Dels=0.00;FS=0.000;HRun=1;HaplotypeScore=2.4148;MQ=9.09;MQ0=0;MQRankSum=-0.199;QD=0.51;ReadPosRankSum=1.704	GT:AD:DP:GQ:PL	1/1:4,121:125:11.97:96,12,0
17	41276049	rs80357438	A	G	124.78	PASS	AC=2;AF=1.00;AN=2;DB;DP=113;Dels=0.01;FS=0.000;HRun=0;HaplotypeScore=16.3960;MQ=12.04;MQ0=0;QD=1.10	GT:AD:DP:GQ:PL	1/1:1,109:112:20.90:158,21,0
17	41278010	rs74612973	A	G	2166.90	PASS	AC=2;AF=1.00;AN=2;DB;DP=133;Dels=0.01;FS=0.000;HRun=0;HaplotypeScore=19.4032;MQ=26.31;MQ0=0;QD=16.29	GT:AD:DP:GQ:PL	1/1:4,127:132:99:2200,225,0
17	47496234	.	G	T	5.06	LowQual	AC=1;AF=0.50;AN=2;DP=1;Dels=0.00;HRun=1;HaplotypeScore=0.0000;MQ=34.00;MQ0=0;QD=5.06	GT:AD:DP:GQ:PL	0/1:0,1:1:1.76:33,3,0
17	47496238	.	T	C	5.72	LowQual	AC=1;AF=0.50;AN=2;DP=1;Dels=0.00;HRun=0;HaplotypeScore=0.0000;MQ=34.00;MQ0=0;QD=5.72	GT:AD:DP:GQ:PL	0/1:0,1:1:1.76:34,3,0
17	47496239	.	G	A	5.72	LowQual	AC=1;AF=0.50;AN=2;DP=1;Dels=0.00;HRun=0;HaplotypeScore=0.0000;MQ=34.00;MQ0=0;QD=5.72	GT:AD:DP:GQ:PL	0/1:0,1:1:1.76:34,3,0
17	47496282	.	C	A	5.72	LowQual	AC=1;AF=0.50;AN=2;DP=1;Dels=0.00;HRun=1;HaplotypeScore=0.0000;MQ=34.00;MQ0=0;QD=5.72	GT:AD:DP:GQ:PL	0/1:0,1:1:1.76:34,3,0
17	47496317	.	T	A	5.72	LowQual	AC=1;AF=0.50;AN=2;DP=1;Dels=0.00;HRun=0;HaplotypeScore=0.0000;MQ=34.00;MQ0=0;QD=5.72	GT:AD:DP:GQ:PL	0/1:0,1:1:1.76:34,3,0
17	76352196	.	G	C	5.06	LowQual	AC=1;AF=0.50;AN=2;DP=1;Dels=0.00;HRun=1;HaplotypeScore=0.0000;MQ=34.00;MQ0=0;QD=5.06	GT:AD:DP:GQ:PL	0/1:0,1:1:1.76:33,3,0
