# Supplementary material for: Considerations for clinical read alignment and mutational profiling using next-generation sequencing
Source: F1000Res. 2012 Sep 20;1:2. Originally published 2012 Jul 16. [Version 2] doi: 10.12688/f1000research.1-2.v2 (PMC3945748; doi:10.12688/f1000research.1-2.v2)
Supplement: Aligner-specific VCF files containing the mutations called for each set of reads in single and paired-end modes — VCF files describing the mutations detected in the sixty-seven groups of BRCA1 reads when testing each alignment program in paired-end and single-end mode. [file f1000research-1-402-s0002.tgz › Bfast_Paired_End_Calls.54.vcf]

##fileformat=VCFv4.1
##FILTER=<ID=LowQual,Description="Low quality">
##FORMAT=<ID=AD,Number=.,Type=Integer,Description="Allelic depths for the ref and alt alleles in the order listed">
##FORMAT=<ID=DP,Number=1,Type=Integer,Description="Read Depth (only filtered reads used for calling)">
##FORMAT=<ID=GQ,Number=1,Type=Float,Description="Genotype Quality">
##FORMAT=<ID=GT,Number=1,Type=String,Description="Genotype">
##FORMAT=<ID=PL,Number=G,Type=Integer,Description="Normalized, Phred-scaled likelihoods for genotypes as defined in the VCF specification">
##INFO=<ID=AC,Number=A,Type=Integer,Description="Allele count in genotypes, for each ALT allele, in the same order as listed">
##INFO=<ID=AF,Number=A,Type=Float,Description="Allele Frequency, for each ALT allele, in the same order as listed">
##INFO=<ID=AN,Number=1,Type=Integer,Description="Total number of alleles in called genotypes">
##INFO=<ID=BaseQRankSum,Number=1,Type=Float,Description="Z-score from Wilcoxon rank sum test of Alt Vs. Ref base qualities">
##INFO=<ID=DB,Number=0,Type=Flag,Description="dbSNP Membership">
##INFO=<ID=DP,Number=1,Type=Integer,Description="Filtered Depth">
##INFO=<ID=DS,Number=0,Type=Flag,Description="Were any of the samples downsampled?">
##INFO=<ID=Dels,Number=1,Type=Float,Description="Fraction of Reads Containing Spanning Deletions">
##INFO=<ID=FS,Number=1,Type=Float,Description="Phred-scaled p-value using Fisher's exact test to detect strand bias">
##INFO=<ID=HRun,Number=1,Type=Integer,Description="Largest Contiguous Homopolymer Run of Variant Allele In Either Direction">
##INFO=<ID=HaplotypeScore,Number=1,Type=Float,Description="Consistency of the site with at most two segregating haplotypes">
##INFO=<ID=InbreedingCoeff,Number=1,Type=Float,Description="Inbreeding coefficient as estimated from the genotype likelihoods per-sample when compared against the Hardy-Weinberg expectation">
##INFO=<ID=MQ,Number=1,Type=Float,Description="RMS Mapping Quality">
##INFO=<ID=MQ0,Number=1,Type=Integer,Description="Total Mapping Quality Zero Reads">
##INFO=<ID=MQRankSum,Number=1,Type=Float,Description="Z-score From Wilcoxon rank sum test of Alt vs. Ref read mapping qualities">
##INFO=<ID=QD,Number=1,Type=Float,Description="Variant Confidence/Quality by Depth">
##INFO=<ID=ReadPosRankSum,Number=1,Type=Float,Description="Z-score from Wilcoxon rank sum test of Alt vs. Ref read position bias">
##UnifiedGenotyper="analysis_type=UnifiedGenotyper input_file=[../Bfast_Default/brca1_54.recalib.bam] sample_metadata=[] read_buffer_size=null phone_home=STANDARD read_filter=[BadCigar] intervals=null excludeIntervals=null reference_sequence=ref_chr17.hg19.fa rodBind=[] rodToIntervalTrackName=null BTI_merge_rule=UNION nonDeterministicRandomSeed=false downsampling_type=null downsample_to_fraction=null downsample_to_coverage=null baq=OFF baqGapOpenPenalty=40.0 performanceLog=null useOriginalQualities=false defaultBaseQualities=-1 validation_strictness=SILENT unsafe=null num_threads=4 interval_merging=ALL read_group_black_list=null processingTracker=null restartProcessingTracker=false processingTrackerStatusFile=null processingTrackerID=-1 allow_intervals_with_unindexed_bam=false disable_experimental_low_memory_sharding=false logging_level=ERROR log_to_file=null help=false genotype_likelihoods_model=BOTH p_nonref_model=EXACT heterozygosity=0.0010 pcr_error_rate=1.0E-4 genotyping_mode=DISCOVERY output_mode=EMIT_VARIANTS_ONLY standard_min_confidence_threshold_for_calling=30.0 standard_min_confidence_threshold_for_emitting=4.0 computeSLOD=false alleles=(RodBinding name= source=UNBOUND) assume_single_sample_reads=null abort_at_too_much_coverage=-1 min_base_quality_score=17 min_mapping_quality_score=20 max_deletion_fraction=0.05 min_indel_count_for_genotyping=5 indel_heterozygosity=1.25E-4 indelGapContinuationPenalty=10.0 indelGapOpenPenalty=45.0 indelHaplotypeSize=80 doContextDependentGapPenalties=true getGapPenaltiesFromData=false indel_recal_file=indel.recal_data.csv indelDebug=false dovit=false GSA_PRODUCTION_ONLY=false exactCalculation=LINEAR_EXPERIMENTAL ignoreSNPAlleles=false output_all_callable_bases=false genotype=false dbsnp=(RodBinding name=dbsnp source=dbsnp_132.hg19.vcf) out=org.broadinstitute.sting.gatk.io.stubs.VCFWriterStub NO_HEADER=org.broadinstitute.sting.gatk.io.stubs.VCFWriterStub sites_only=org.broadinstitute.sting.gatk.io.stubs.VCFWriterStub debug_file=null metrics_file=null annotation=[]"
##contig=<ID=17,length=81195210,assembly=hg19>
##reference=file:///CL_diags/ngs/OmixonPaper/brca1-test-suite/ref_chr17.hg19.fa
#CHROM	POS	ID	REF	ALT	QUAL	FILTER	INFO	FORMAT	DePristo
17	18005730	.	A	T	5.72	LowQual	AC=1;AF=0.50;AN=2;DP=1;Dels=0.00;HRun=1;HaplotypeScore=0.0000;MQ=45.00;MQ0=0;QD=5.72	GT:AD:DP:GQ:PL	0/1:0,1:1:1.76:34,3,0
17	19588974	.	G	T	6.39	LowQual	AC=1;AF=0.50;AN=2;DP=2;Dels=0.00;HRun=0;HaplotypeScore=0.0000;MQ=43.28;MQ0=0;QD=3.20	GT:AD:DP:GQ:PL	0/1:0,2:2:1.76:35,3,0
17	19589024	.	T	A	6.39	LowQual	AC=1;AF=0.50;AN=2;DP=2;Dels=0.00;HRun=0;HaplotypeScore=0.0000;MQ=43.28;MQ0=0;QD=3.20	GT:AD:DP:GQ:PL	0/1:0,2:2:1.76:35,3,0
17	19589026	.	G	T	5.06	LowQual	AC=1;AF=0.50;AN=2;DP=2;Dels=0.00;HRun=1;HaplotypeScore=0.0000;MQ=43.28;MQ0=0;QD=2.53	GT:AD:DP:GQ:PL	0/1:0,2:2:1.76:33,3,0
17	40217091	.	G	A	6.39	LowQual	AC=1;AF=0.50;AN=2;DP=1;Dels=0.00;HRun=1;HaplotypeScore=0.0000;MQ=36.00;MQ0=0;QD=6.39	GT:AD:DP:GQ:PL	0/1:0,1:1:1.76:35,3,0
17	41196309	.	T	TGGGGGGGGGGGGGGGGGGGGGGGGGGGGG	6823.40	PASS	AC=2;AF=1.00;AN=2;DP=42;FS=0.000;HRun=2;HaplotypeScore=591.0915;MQ=30.45;MQ0=0;QD=162.46	GT:AD:DP:GQ:PL	1/1:2,2:30:87.29:6823,87,0
17	41197836	rs80358176	C	T	3087.33	PASS	AC=2;AF=1.00;AN=2;DB;DP=142;Dels=0.01;FS=0.000;HRun=0;HaplotypeScore=15.7554;MQ=35.74;MQ0=0;QD=21.74	GT:AD:DP:GQ:PL	1/1:5,135:141:99:3120,298,0
17	41200031	.	A	AC	405.86	PASS	AC=1;AF=0.50;AN=2;BaseQRankSum=1.819;DP=145;FS=6.597;HRun=5;HaplotypeScore=206.0481;MQ=16.44;MQ0=0;MQRankSum=1.403;QD=2.80;ReadPosRankSum=1.576	GT:AD:DP:GQ:PL	0/1:122,23:43:36.61:445,0,37
17	41200036	.	C	G	257.93	PASS	AC=1;AF=0.50;AN=2;BaseQRankSum=-1.450;DP=148;Dels=0.00;FS=0.000;HRun=3;HaplotypeScore=63.2976;MQ=16.50;MQ0=0;MQRankSum=3.832;QD=1.74;ReadPosRankSum=-6.316	GT:AD:DP:GQ:PL	0/1:113,34:148:99:288,0,728
17	41200036	rs34189929	C	CG	1408.41	PASS	AC=2;AF=1.00;AN=2;DB;DP=150;FS=0.000;HRun=3;HaplotypeScore=129.2606;MQ=16.59;MQ0=0;QD=9.39	GT:AD:DP:GQ:PL	1/1:50,99:46:99:1450,113,0
17	41203049	rs80358190	C	T	3958.92	PASS	AC=2;AF=1.00;AN=2;DB;DP=138;Dels=0.03;FS=0.000;HRun=1;HaplotypeScore=38.1058;MQ=46.15;MQ0=0;QD=28.69	GT:AD:DP:GQ:PL	1/1:6,127:134:99:3936,355,0
17	41203325	rs8176297	T	A	4996.84	PASS	AC=2;AF=1.00;AN=2;DB;DP=155;Dels=0.01;FS=0.000;HRun=0;HaplotypeScore=7.4145;MQ=48.72;MQ0=0;QD=32.24	GT:AD:DP:GQ:PL	1/1:1,152:154:99:4996,433,0
17	41208208	rs117436114	C	T	4013.91	PASS	AC=2;AF=1.00;AN=2;DB;DP=154;Dels=0.02;FS=0.000;HRun=16;HaplotypeScore=10.2391;MQ=30.75;MQ0=0;QD=26.06	GT:AD:DP:GQ:PL	1/1:2,149:151:99:4011,393,0
17	41209067	.	AC	A	399.78	PASS	AC=2;AF=1.00;AN=2;BaseQRankSum=2.658;DP=129;FS=1.923;HRun=2;HaplotypeScore=468.3951;MQ=40.56;MQ0=0;MQRankSum=-2.503;QD=3.10;ReadPosRankSum=3.301	GT:AD:DP:GQ:PL	1/1:98,31:77:38.22:442,38,0
17	41209069	rs80357732	CT	C	2513.19	PASS	AC=2;AF=1.00;AN=2;DB;DP=127;FS=0.000;HRun=3;HaplotypeScore=278.0081;MQ=39.84;MQ0=0;QD=19.79	GT:AD:DP:GQ:PL	1/1:39,86:75:99:2555,208,0
17	41214278	rs76731038	T	A	3589.55	PASS	AC=2;AF=1.00;AN=2;DB;DP=136;Dels=0.00;FS=0.000;HRun=2;HaplotypeScore=3.3319;MQ=30.02;MQ0=0;QD=26.39	GT:AD:DP:GQ:PL	1/1:0,134:136:99:3588,340,0
17	41215390	rs41293461	C	G	3224.03	PASS	AC=2;AF=1.00;AN=2;BaseQRankSum=1.705;DB;DP=128;Dels=0.00;FS=0.000;HRun=0;HaplotypeScore=7.3458;MQ=40.30;MQ0=0;MQRankSum=-0.742;QD=25.19;ReadPosRankSum=-1.485	GT:AD:DP:GQ:PL	1/1:1,126:128:99:3257,330,0
17	41216021	rs8176258	G	A	3935.72	PASS	AC=2;AF=1.00;AN=2;DB;DP=129;Dels=0.02;FS=0.000;HRun=2;HaplotypeScore=4.8644;MQ=43.78;MQ0=0;QD=30.51	GT:AD:DP:GQ:PL	1/1:1,125:126:99:3935,349,0
17	41216710	rs8176253	A	T	2935.04	PASS	AC=2;AF=1.00;AN=2;BaseQRankSum=-1.677;DB;DP=130;Dels=0.01;FS=0.000;HRun=0;HaplotypeScore=15.0300;MQ=41.82;MQ0=0;MQRankSum=-0.742;QD=22.58;ReadPosRankSum=-1.512	GT:AD:DP:GQ:PL	1/1:3,125:129:99:2968,252,0
17	41223039	.	C	CT	4440.86	PASS	AC=2;AF=1.00;AN=2;DP=119;FS=0.000;HRun=3;HaplotypeScore=279.9729;MQ=46.37;MQ0=0;QD=37.32	GT:AD:DP:GQ:PL	1/1:13,106:115:99:4441,319,0
17	41226405	rs80357277	C	A	4070.67	PASS	AC=2;AF=1.00;AN=2;DB;DP=136;Dels=0.00;FS=0.000;HRun=0;HaplotypeScore=5.4951;MQ=41.32;MQ0=0;QD=29.93	GT:AD:DP:GQ:PL	1/1:1,135:136:99:4070,376,0
17	41229352	rs68171917	C	CT	1444.77	PASS	AC=2;AF=1.00;AN=2;DB;DP=149;FS=0.000;HRun=13;HaplotypeScore=190.1000;MQ=28.18;MQ0=0;QD=9.70	GT:AD:DP:GQ:PL	1/1:39,110:72:99:1487,162,0
17	41230336	rs8176201	A	G	301.47	PASS	AC=2;AF=1.00;AN=2;DB;DP=134;Dels=0.02;FS=0.000;HRun=2;HaplotypeScore=18.6731;MQ=11.88;MQ0=0;QD=2.25	GT:AD:DP:GQ:PL	1/1:3,126:131:38.95:334,39,0
17	41234456	.	T	TC	5553.68	PASS	AC=2;AF=1.00;AN=2;DP=140;FS=0.000;HRun=2;HaplotypeScore=355.8140;MQ=45.08;MQ0=0;QD=39.67	GT:AD:DP:GQ:PL	1/1:13,127:135:99:5554,391,0
17	41244130	rs2227945	T	C	4527.46	PASS	AC=2;AF=1.00;AN=2;DB;DP=154;Dels=0.02;FS=0.000;HRun=1;HaplotypeScore=16.8568;MQ=40.09;MQ0=0;QD=29.40	GT:AD:DP:GQ:PL	1/1:1,150:151:99:4526,412,0
17	41244218	rs80357575	CTTTTT	C	4518.07	PASS	AC=2;AF=1.00;AN=2;DB;DP=153;FS=0.000;HRun=6;HaplotypeScore=464.4542;MQ=28.50;MQ0=0;QD=29.53	GT:AD:DP:GQ:PL	1/1:41,112:74:99:4518,223,0
17	41244224	.	T	C	733.94	PASS	AC=1;AF=0.50;AN=2;BaseQRankSum=-3.175;DP=154;Dels=0.00;FS=0.000;HRun=0;HaplotypeScore=406.5639;MQ=28.36;MQ0=0;MQRankSum=4.901;QD=4.77;ReadPosRankSum=-7.351	GT:AD:DP:GQ:PL	0/1:121,32:154:99:764,0,1141
17	41244224	.	TATTTC	T	379.37	PASS	AC=1;AF=0.50;AN=2;BaseQRankSum=4.519;DP=154;FS=4.080;HRun=0;HaplotypeScore=859.5808;MQ=28.49;MQ0=0;MQRankSum=-1.518;QD=2.46;ReadPosRankSum=4.464	GT:AD:DP:GQ:PL	0/1:128,25:75:86.81:418,0,87
17	41245070	rs80357740	TG	T	5487.30	PASS	AC=2;AF=1.00;AN=2;BaseQRankSum=-1.732;DB;DP=143;FS=0.000;HRun=1;HaplotypeScore=474.3328;MQ=41.19;MQ0=0;MQRankSum=-0.586;QD=38.37;ReadPosRankSum=1.706	GT:AD:DP:GQ:PL	1/1:2,138:135:99:5487,394,0
17	41245473	rs80357554	TG	T	5789.08	PASS	AC=2;AF=1.00;AN=2;DB;DP=151;FS=0.000;HRun=1;HaplotypeScore=453.2327;MQ=43.77;MQ0=0;QD=38.34	GT:AD:DP:GQ:PL	1/1:7,144:142:99:5789,421,0
17	41246029	rs80357947	TC	T	2810.39	PASS	AC=2;AF=1.00;AN=2;DB;DP=121;FS=0.000;HRun=2;HaplotypeScore=255.5293;MQ=33.58;MQ0=0;QD=23.23	GT:AD:DP:GQ:PL	1/1:25,95:77:99:2852,226,0
17	41246031	.	C	T	516.08	PASS	AC=1;AF=0.50;AN=2;BaseQRankSum=3.227;DP=122;Dels=0.00;FS=0.000;HRun=4;HaplotypeScore=33.2085;MQ=33.69;MQ0=0;MQRankSum=1.906;QD=4.23;ReadPosRankSum=-4.852	GT:AD:DP:GQ:PL	0/1:99,23:122:99:546,0,1502
17	41246031	.	CT	C	551.27	PASS	AC=2;AF=1.00;AN=2;BaseQRankSum=2.905;DP=124;FS=0.000;HRun=4;HaplotypeScore=477.2748;MQ=33.66;MQ0=0;MQRankSum=-1.919;QD=4.45;ReadPosRankSum=2.905	GT:AD:DP:GQ:PL	1/1:103,21:79:99:593,103,0
17	41246489	rs80356935	C	T	4331.88	PASS	AC=2;AF=1.00;AN=2;DB;DP=139;Dels=0.00;FS=0.000;HRun=2;HaplotypeScore=6.6690;MQ=41.34;MQ0=0;QD=31.16	GT:AD:DP:GQ:PL	1/1:0,139:139:99:4331,382,0
17	41249180	rs67193085	A	AT	3713.28	PASS	AC=2;AF=1.00;AN=2;DB;DP=161;FS=0.000;HRun=5;HaplotypeScore=264.7009;MQ=28.43;MQ0=0;QD=23.06	GT:AD:DP:GQ:PL	1/1:44,115:85:99:3713,254,0
17	41249181	.	A	T	903.57	PASS	AC=1;AF=0.50;AN=2;BaseQRankSum=-5.291;DP=161;Dels=0.00;FS=5.707;HRun=0;HaplotypeScore=87.2808;MQ=28.43;MQ0=0;MQRankSum=3.410;QD=5.61;ReadPosRankSum=-5.573	GT:AD:DP:GQ:PL	0/1:120,41:161:99:934,0,1313
17	41249181	.	A	AA	1417.52	PASS	AC=2;AF=1.00;AN=2;DP=161;FS=0.000;HRun=3;HaplotypeScore=484.7667;MQ=28.47;MQ0=0;QD=8.80	GT:AD:DP:GQ:PL	1/1:134,27:85:99:1460,229,0
17	41249322	rs80358171	C	T	3970.33	PASS	AC=2;AF=1.00;AN=2;DB;DP=156;Dels=0.00;FS=0.000;HRun=0;HaplotypeScore=15.0529;MQ=35.61;MQ0=0;QD=25.45	GT:AD:DP:GQ:PL	1/1:2,153:156:99:3969,364,0
17	41250047	rs35771473	C	CT	827.37	PASS	AC=2;AF=1.00;AN=2;DB;DP=131;FS=0.000;HRun=16;HaplotypeScore=181.0681;MQ=22.53;MQ0=0;QD=6.32	GT:AD:DP:GQ:PL	1/1:44,87:67:99:869,110,0
17	41251870	rs80356897	A	G	4200.54	PASS	AC=2;AF=1.00;AN=2;DB;DP=147;Dels=0.02;FS=0.000;HRun=1;HaplotypeScore=15.0475;MQ=40.22;MQ0=0;QD=28.58	GT:AD:DP:GQ:PL	1/1:1,142:144:99:4199,385,0
17	41252689	rs12941008	A	G	265.01	PASS	AC=2;AF=1.00;AN=2;DB;DP=113;Dels=0.01;FS=0.000;HRun=0;HaplotypeScore=67.3215;MQ=11.44;MQ0=0;QD=2.35	GT:AD:DP:GQ:PL	1/1:2,110:112:35.92:298,36,0
17	41252694	rs67109310	TA	T	49.77	PASS	AC=2;AF=1.00;AN=2;DB;DP=113;FS=0.000;HRun=2;HaplotypeScore=63.6076;MQ=12.04;MQ0=0;QD=0.44	GT:AD:DP:GQ:PL	1/1:75,37:7:19.33:92,19,0
17	41256236	rs80357881	GGA	G	3658.81	PASS	AC=2;AF=1.00;AN=2;BaseQRankSum=1.692;DB;DP=109;FS=0.000;HRun=0;HaplotypeScore=363.3645;MQ=38.82;MQ0=0;MQRankSum=0.418;QD=33.57;ReadPosRankSum=1.692	GT:AD:DP:GQ:PL	1/1:8,101:89:99:3659,255,0
17	41256596	rs1709440	C	G	4362.73	PASS	AC=2;AF=1.00;AN=2;DB;DP=143;Dels=0.00;FS=0.000;HRun=0;HaplotypeScore=2.9281;MQ=50.66;MQ0=0;QD=30.51	GT:AD:DP:GQ:PL	1/1:3,140:143:99:4361,403,0
17	41258486	rs80357102	C	A	4117.92	PASS	AC=2;AF=1.00;AN=2;BaseQRankSum=1.706;DB;DP=140;Dels=0.00;FS=0.000;HRun=1;HaplotypeScore=8.4681;MQ=45.32;MQ0=0;MQRankSum=1.521;QD=29.41;ReadPosRankSum=-0.198	GT:AD:DP:GQ:PL	1/1:7,131:140:99:4117,373,0
17	41260071	rs79477535	A	G	3525.75	PASS	AC=2;AF=1.00;AN=2;BaseQRankSum=-0.350;DB;DP=149;Dels=0.00;FS=0.000;HRun=1;HaplotypeScore=12.1078;MQ=35.84;MQ0=0;MQRankSum=0.755;QD=23.66;ReadPosRankSum=2.783	GT:AD:DP:GQ:PL	1/1:5,141:149:99:3432,286,0
17	55924179	.	C	T	5.06	LowQual	AC=1;AF=0.50;AN=2;DP=1;Dels=0.00;HRun=2;HaplotypeScore=0.0000;MQ=40.00;MQ0=0;QD=5.06	GT:AD:DP:GQ:PL	0/1:0,1:1:1.76:33,3,0
17	55924188	.	A	T	6.39	LowQual	AC=1;AF=0.50;AN=2;DP=1;Dels=0.00;HRun=1;HaplotypeScore=0.0000;MQ=40.00;MQ0=0;QD=6.39	GT:AD:DP:GQ:PL	0/1:0,1:1:1.76:35,3,0
17	56286180	.	A	G	5.06	LowQual	AC=1;AF=0.50;AN=2;DP=1;Dels=0.00;HRun=0;HaplotypeScore=0.0000;MQ=30.00;MQ0=0;QD=5.06	GT:AD:DP:GQ:PL	0/1:0,1:1:1.76:33,3,0
