# Supplementary material for: Considerations for clinical read alignment and mutational profiling using next-generation sequencing
Source: F1000Res. 2012 Sep 20;1:2. Originally published 2012 Jul 16. [Version 2] doi: 10.12688/f1000research.1-2.v2 (PMC3945748; doi:10.12688/f1000research.1-2.v2)
Supplement: Aligner-specific VCF files containing the mutations called for each set of reads in single and paired-end modes — VCF files describing the mutations detected in the sixty-seven groups of BRCA1 reads when testing each alignment program in paired-end and single-end mode. [file f1000research-1-402-s0002.tgz › Bfast_Paired_End_Calls.56.vcf]

##fileformat=VCFv4.1
##FILTER=<ID=LowQual,Description="Low quality">
##FORMAT=<ID=AD,Number=.,Type=Integer,Description="Allelic depths for the ref and alt alleles in the order listed">
##FORMAT=<ID=DP,Number=1,Type=Integer,Description="Read Depth (only filtered reads used for calling)">
##FORMAT=<ID=GQ,Number=1,Type=Float,Description="Genotype Quality">
##FORMAT=<ID=GT,Number=1,Type=String,Description="Genotype">
##FORMAT=<ID=PL,Number=G,Type=Integer,Description="Normalized, Phred-scaled likelihoods for genotypes as defined in the VCF specification">
##INFO=<ID=AC,Number=A,Type=Integer,Description="Allele count in genotypes, for each ALT allele, in the same order as listed">
##INFO=<ID=AF,Number=A,Type=Float,Description="Allele Frequency, for each ALT allele, in the same order as listed">
##INFO=<ID=AN,Number=1,Type=Integer,Description="Total number of alleles in called genotypes">
##INFO=<ID=BaseQRankSum,Number=1,Type=Float,Description="Z-score from Wilcoxon rank sum test of Alt Vs. Ref base qualities">
##INFO=<ID=DB,Number=0,Type=Flag,Description="dbSNP Membership">
##INFO=<ID=DP,Number=1,Type=Integer,Description="Filtered Depth">
##INFO=<ID=DS,Number=0,Type=Flag,Description="Were any of the samples downsampled?">
##INFO=<ID=Dels,Number=1,Type=Float,Description="Fraction of Reads Containing Spanning Deletions">
##INFO=<ID=FS,Number=1,Type=Float,Description="Phred-scaled p-value using Fisher's exact test to detect strand bias">
##INFO=<ID=HRun,Number=1,Type=Integer,Description="Largest Contiguous Homopolymer Run of Variant Allele In Either Direction">
##INFO=<ID=HaplotypeScore,Number=1,Type=Float,Description="Consistency of the site with at most two segregating haplotypes">
##INFO=<ID=InbreedingCoeff,Number=1,Type=Float,Description="Inbreeding coefficient as estimated from the genotype likelihoods per-sample when compared against the Hardy-Weinberg expectation">
##INFO=<ID=MQ,Number=1,Type=Float,Description="RMS Mapping Quality">
##INFO=<ID=MQ0,Number=1,Type=Integer,Description="Total Mapping Quality Zero Reads">
##INFO=<ID=MQRankSum,Number=1,Type=Float,Description="Z-score From Wilcoxon rank sum test of Alt vs. Ref read mapping qualities">
##INFO=<ID=QD,Number=1,Type=Float,Description="Variant Confidence/Quality by Depth">
##INFO=<ID=ReadPosRankSum,Number=1,Type=Float,Description="Z-score from Wilcoxon rank sum test of Alt vs. Ref read position bias">
##UnifiedGenotyper="analysis_type=UnifiedGenotyper input_file=[../Bfast_Default/brca1_56.recalib.bam] sample_metadata=[] read_buffer_size=null phone_home=STANDARD read_filter=[BadCigar] intervals=null excludeIntervals=null reference_sequence=ref_chr17.hg19.fa rodBind=[] rodToIntervalTrackName=null BTI_merge_rule=UNION nonDeterministicRandomSeed=false downsampling_type=null downsample_to_fraction=null downsample_to_coverage=null baq=OFF baqGapOpenPenalty=40.0 performanceLog=null useOriginalQualities=false defaultBaseQualities=-1 validation_strictness=SILENT unsafe=null num_threads=4 interval_merging=ALL read_group_black_list=null processingTracker=null restartProcessingTracker=false processingTrackerStatusFile=null processingTrackerID=-1 allow_intervals_with_unindexed_bam=false disable_experimental_low_memory_sharding=false logging_level=ERROR log_to_file=null help=false genotype_likelihoods_model=BOTH p_nonref_model=EXACT heterozygosity=0.0010 pcr_error_rate=1.0E-4 genotyping_mode=DISCOVERY output_mode=EMIT_VARIANTS_ONLY standard_min_confidence_threshold_for_calling=30.0 standard_min_confidence_threshold_for_emitting=4.0 computeSLOD=false alleles=(RodBinding name= source=UNBOUND) assume_single_sample_reads=null abort_at_too_much_coverage=-1 min_base_quality_score=17 min_mapping_quality_score=20 max_deletion_fraction=0.05 min_indel_count_for_genotyping=5 indel_heterozygosity=1.25E-4 indelGapContinuationPenalty=10.0 indelGapOpenPenalty=45.0 indelHaplotypeSize=80 doContextDependentGapPenalties=true getGapPenaltiesFromData=false indel_recal_file=indel.recal_data.csv indelDebug=false dovit=false GSA_PRODUCTION_ONLY=false exactCalculation=LINEAR_EXPERIMENTAL ignoreSNPAlleles=false output_all_callable_bases=false genotype=false dbsnp=(RodBinding name=dbsnp source=dbsnp_132.hg19.vcf) out=org.broadinstitute.sting.gatk.io.stubs.VCFWriterStub NO_HEADER=org.broadinstitute.sting.gatk.io.stubs.VCFWriterStub sites_only=org.broadinstitute.sting.gatk.io.stubs.VCFWriterStub debug_file=null metrics_file=null annotation=[]"
##contig=<ID=17,length=81195210,assembly=hg19>
##reference=file:///CL_diags/ngs/OmixonPaper/brca1-test-suite/ref_chr17.hg19.fa
#CHROM	POS	ID	REF	ALT	QUAL	FILTER	INFO	FORMAT	DePristo
17	19588974	.	G	T	5.72	LowQual	AC=1;AF=0.50;AN=2;DP=2;Dels=0.00;HRun=0;HaplotypeScore=0.0000;MQ=43.89;MQ0=0;QD=2.86	GT:AD:DP:GQ:PL	0/1:0,2:2:1.76:34,3,0
17	19589026	.	G	T	5.72	LowQual	AC=1;AF=0.50;AN=2;DP=1;Dels=0.00;HRun=1;HaplotypeScore=0.0000;MQ=62.00;MQ0=0;QD=5.72	GT:AD:DP:GQ:PL	0/1:0,1:1:1.76:34,3,0
17	41196309	.	T	G	5.06	LowQual	AC=1;AF=0.50;AN=2;DP=1;Dels=0.00;HRun=2;HaplotypeScore=0.0000;MQ=43.00;MQ0=0;QD=5.06	GT:AD:DP:GQ:PL	0/1:0,1:1:1.76:33,3,0
17	41196309	.	T	TGGGGGGGGGGGGGGGGGGGGGGGGGGGGG	6824.61	PASS	AC=2;AF=1.00;AN=2;DP=42;FS=0.000;HRun=2;HaplotypeScore=590.6845;MQ=30.45;MQ0=0;QD=162.49	GT:AD:DP:GQ:PL	1/1:2,2:30:87.29:6825,87,0
17	41199671	rs80357286	T	C	3828.98	PASS	AC=2;AF=1.00;AN=2;BaseQRankSum=-1.237;DB;DP=151;Dels=0.00;FS=0.000;HRun=0;HaplotypeScore=7.5157;MQ=44.60;MQ0=0;MQRankSum=1.661;QD=25.36;ReadPosRankSum=0.012	GT:AD:DP:GQ:PL	1/1:4,146:151:99:3828,358,0
17	41201345	rs8176306	G	T	4333.97	PASS	AC=2;AF=1.00;AN=2;DB;DP=143;Dels=0.00;FS=0.000;HRun=0;HaplotypeScore=8.0612;MQ=44.49;MQ0=0;QD=30.31	GT:AD:DP:GQ:PL	1/1:3,140:143:99:4333,400,0
17	41202895	rs8176298	T	G	3981.88	PASS	AC=2;AF=1.00;AN=2;DB;DP=134;Dels=0.00;FS=0.000;HRun=0;HaplotypeScore=5.4955;MQ=44.33;MQ0=0;QD=29.72	GT:AD:DP:GQ:PL	1/1:3,130:134:99:3956,364,0
17	41203450	rs55771949	T	A	5341.14	PASS	AC=2;AF=1.00;AN=2;DB;DP=176;Dels=0.02;FS=0.000;HRun=1;HaplotypeScore=31.9378;MQ=44.64;MQ0=0;QD=30.35	GT:AD:DP:GQ:PL	1/1:1,171:173:99:5340,484,0
17	41204797	rs72046338	AACAC	A	1149.58	PASS	AC=2;AF=1.00;AN=2;DB;DP=127;FS=0.000;HRun=0;HaplotypeScore=307.4283;MQ=29.66;MQ0=0;QD=9.05	GT:AD:DP:GQ:PL	1/1:67,60:63:78.26:1192,78,0
17	41217100	.	GC	G	64.46	PASS	AC=2;AF=1.00;AN=2;DP=134;FS=0.000;HRun=6;HaplotypeScore=60.1152;MQ=11.27;MQ0=0;QD=0.48	GT:AD:DP:GQ:PL	1/1:110,24:11:27.03:106,27,0
17	41219907	rs71157702	T	TA	995.60	PASS	AC=2;AF=1.00;AN=2;DB;DP=116;FS=0.000;HRun=22;HaplotypeScore=259.9449;MQ=34.34;MQ0=0;QD=8.58	GT:AD:DP:GQ:PL	1/1:39,77:86:99:1038,160,0
17	41242978	.	C	CCT	8606.74	PASS	AC=2;AF=1.00;AN=2;DP=157;FS=0.000;HRun=0;HaplotypeScore=452.6096;MQ=47.84;MQ0=0;QD=54.82	GT:AD:DP:GQ:PL	1/1:9,137:152:99:8607,445,0
17	41243584	rs80357343	T	A	4849.75	PASS	AC=2;AF=1.00;AN=2;DB;DP=156;Dels=0.01;FS=0.000;HRun=0;HaplotypeScore=7.8207;MQ=42.08;MQ0=0;QD=31.09	GT:AD:DP:GQ:PL	1/1:1,153:155:99:4849,436,0
17	41243788	rs80357963	TAGAC	T	7365.48	PASS	AC=2;AF=1.00;AN=2;DB;DP=147;FS=0.000;HRun=0;HaplotypeScore=796.0015;MQ=40.60;MQ0=0;QD=50.11	GT:AD:DP:GQ:PL	1/1:9,137:143:99:7365,403,0
17	41243977	rs80357845	TAG	T	5864.66	PASS	AC=2;AF=1.00;AN=2;BaseQRankSum=-2.410;DB;DP=139;FS=6.420;HRun=0;HaplotypeScore=491.1264;MQ=40.01;MQ0=0;MQRankSum=2.310;QD=42.19;ReadPosRankSum=2.410	GT:AD:DP:GQ:PL	1/1:6,130:127:99:5865,347,0
17	41244240	rs80357135	C	A	4680.61	PASS	AC=2;AF=1.00;AN=2;BaseQRankSum=1.689;DB;DP=165;Dels=0.02;FS=0.000;HRun=2;HaplotypeScore=8.4183;MQ=44.19;MQ0=0;MQRankSum=-0.334;QD=28.37;ReadPosRankSum=0.463	GT:AD:DP:GQ:PL	1/1:1,160:162:99:4680,400,0
17	41244285	rs80356901	A	C	272.69	PASS	AC=1;AF=0.50;AN=2;BaseQRankSum=-2.981;DB;DP=156;Dels=0.01;FS=2.246;HRun=4;HaplotypeScore=104.1994;MQ=39.94;MQ0=0;MQRankSum=4.878;QD=1.75;ReadPosRankSum=-4.399	GT:AD:DP:GQ:PL	0/1:138,17:155:99:303,0,1944
17	41244289	.	C	T	260.76	PASS	AC=1;AF=0.50;AN=2;BaseQRankSum=1.109;DP=154;Dels=0.00;FS=3.953;HRun=1;HaplotypeScore=114.2606;MQ=39.96;MQ0=0;MQRankSum=4.713;QD=1.69;ReadPosRankSum=-2.566	GT:AD:DP:GQ:PL	0/1:137,16:154:99:291,0,1897
17	41244290	.	T	A	294.94	PASS	AC=1;AF=0.50;AN=2;BaseQRankSum=0.681;DP=155;Dels=0.00;FS=3.742;HRun=2;HaplotypeScore=115.2881;MQ=39.80;MQ0=0;MQRankSum=4.320;QD=1.90;ReadPosRankSum=-2.649	GT:AD:DP:GQ:PL	0/1:135,18:155:99:325,0,1873
17	41244290	.	T	TA	3011.71	PASS	AC=2;AF=1.00;AN=2;DP=151;FS=0.000;HRun=2;HaplotypeScore=344.8641;MQ=39.79;MQ0=0;QD=19.95	GT:AD:DP:GQ:PL	1/1:33,118:79:99:3054,217,0
17	41245273	rs80356999	G	A	4012.81	PASS	AC=2;AF=1.00;AN=2;DB;DP=139;Dels=0.01;FS=0.000;HRun=0;HaplotypeScore=14.3660;MQ=40.18;MQ0=0;QD=28.87	GT:AD:DP:GQ:PL	1/1:4,133:137:99:4012,370,0
17	41245291	.	T	TTA	6770.67	PASS	AC=2;AF=1.00;AN=2;DP=139;FS=0.000;HRun=0;HaplotypeScore=874.3611;MQ=40.74;MQ0=0;QD=48.71	GT:AD:DP:GQ:PL	1/1:11,122:131:99:6771,373,0
17	41245333	rs56329598	T	A	4399.22	PASS	AC=2;AF=1.00;AN=2;BaseQRankSum=0.624;DB;DP=150;Dels=0.01;FS=7.167;HRun=2;HaplotypeScore=10.4925;MQ=44.38;MQ0=0;MQRankSum=3.357;QD=29.33;ReadPosRankSum=3.702	GT:AD:DP:GQ:PL	1/1:6,142:149:99:4337,342,0
17	41245425	rs80357182	G	T	3920.52	PASS	AC=2;AF=1.00;AN=2;DB;DP=134;Dels=0.00;FS=0.000;HRun=0;HaplotypeScore=7.2378;MQ=41.96;MQ0=0;QD=29.26	GT:AD:DP:GQ:PL	1/1:4,130:134:99:3919,364,0
17	41245667	rs80356838	G	C	4473.68	PASS	AC=2;AF=1.00;AN=2;DB;DP=146;Dels=0.00;FS=0.000;HRun=0;HaplotypeScore=4.3083;MQ=46.37;MQ0=0;QD=30.64	GT:AD:DP:GQ:PL	1/1:0,145:146:99:4473,409,0
17	41245898	rs80357619	AT	A	4958.31	PASS	AC=2;AF=1.00;AN=2;BaseQRankSum=-1.732;DB;DP=137;FS=0.000;HRun=2;HaplotypeScore=422.1475;MQ=41.04;MQ0=0;MQRankSum=1.168;QD=36.19;ReadPosRankSum=1.705	GT:AD:DP:GQ:PL	1/1:5,132:131:99:4958,381,0
17	41246418	.	C	CT	4852.34	PASS	AC=2;AF=1.00;AN=2;DP=124;FS=0.000;HRun=1;HaplotypeScore=323.3667;MQ=41.34;MQ0=0;QD=39.13	GT:AD:DP:GQ:PL	1/1:14,109:117:99:4852,331,0
17	41246756	rs80357214	A	C	4450.35	PASS	AC=2;AF=1.00;AN=2;DB;DP=154;Dels=0.01;FS=0.000;HRun=1;HaplotypeScore=17.4928;MQ=42.00;MQ0=0;QD=28.90	GT:AD:DP:GQ:PL	1/1:4,149:153:99:4449,418,0
17	41247921	rs80357394	C	G	3741.98	PASS	AC=2;AF=1.00;AN=2;DB;DP=150;Dels=0.00;FS=0.000;HRun=0;HaplotypeScore=8.1607;MQ=39.02;MQ0=0;QD=24.95	GT:AD:DP:GQ:PL	1/1:4,145:150:99:3741,346,0
17	41249319	rs80358115	C	A	4821.86	PASS	AC=2;AF=1.00;AN=2;BaseQRankSum=0.654;DB;DP=161;Dels=0.01;FS=5.971;HRun=0;HaplotypeScore=27.2463;MQ=41.85;MQ0=0;MQRankSum=1.666;QD=29.95;ReadPosRankSum=2.843	GT:AD:DP:GQ:PL	1/1:4,156:160:99:4697,328,0
17	41249323	rs80358014	C	A	4780.81	PASS	AC=2;AF=1.00;AN=2;BaseQRankSum=3.364;DB;DP=156;Dels=0.00;FS=5.729;HRun=6;HaplotypeScore=23.9549;MQ=41.80;MQ0=0;MQRankSum=2.100;QD=30.65;ReadPosRankSum=3.150	GT:AD:DP:GQ:PL	1/1:6,149:156:99:4663,323,0
17	41250542	rs80083136	A	ATT	224.75	PASS	AC=2;AF=1.00;AN=2;DB;DP=137;FS=0.000;HRun=15;HaplotypeScore=28.9121;MQ=10.72;MQ0=0;QD=1.64	GT:AD:DP:GQ:PL	1/1:56,81:11:21.07:267,21,0
17	41252697	rs10445302	T	A	52.66	PASS	AC=2;AF=1.00;AN=2;DB;DP=116;Dels=0.01;FS=0.000;HRun=2;HaplotypeScore=3.8599;MQ=9.26;MQ0=0;QD=0.45	GT:AD:DP:GQ:PL	1/1:0,115:115:9:85,9,0
17	41256190	rs80356888	G	T	3020.34	PASS	AC=2;AF=1.00;AN=2;DB;DP=132;Dels=0.03;FS=0.000;HRun=1;HaplotypeScore=29.1672;MQ=35.90;MQ0=0;QD=22.88	GT:AD:DP:GQ:PL	1/1:4,122:128:99:3053,268,0
17	41256595	rs1793988	T	C	4466.73	PASS	AC=2;AF=1.00;AN=2;BaseQRankSum=2.106;DB;DP=147;Dels=0.00;FS=0.000;HRun=1;HaplotypeScore=12.6996;MQ=51.76;MQ0=0;MQRankSum=2.106;QD=30.39;ReadPosRankSum=1.470	GT:AD:DP:GQ:PL	1/1:6,141:147:99:4435,384,0
17	41266452	rs1709438	A	G	3873.49	PASS	AC=2;AF=1.00;AN=2;DB;DP=138;Dels=0.01;FS=0.000;HRun=0;HaplotypeScore=14.3616;MQ=35.00;MQ0=0;QD=28.07	GT:AD:DP:GQ:PL	1/1:6,131:137:99:3872,370,0
17	41276187	rs8176078	GACA	G	977.79	PASS	AC=2;AF=1.00;AN=2;DB;DP=126;FS=0.000;HRun=0;HaplotypeScore=96.8007;MQ=15.00;MQ0=0;QD=7.76	GT:AD:DP:GQ:PL	1/1:8,116:20:60.21:1020,60,0
17	41281570	rs116806134	G	A	88.62	PASS	AC=2;AF=1.00;AN=2;BaseQRankSum=1.065;DB;DP=136;Dels=0.01;FS=0.000;HRun=2;HaplotypeScore=14.0376;MQ=10.14;MQ0=0;MQRankSum=0.244;QD=0.65;ReadPosRankSum=0.321	GT:AD:DP:GQ:PL	1/1:1,134:135:14.96:121,15,0
17	80411207	rs9896620	C	G	5.06	LowQual	AC=1;AF=0.50;AN=2;DB;DP=1;Dels=0.00;HRun=1;HaplotypeScore=0.0000;MQ=45.00;MQ0=0;QD=5.06	GT:AD:DP:GQ:PL	0/1:0,1:1:1.76:33,3,0
17	80411212	.	C	A	5.72	LowQual	AC=1;AF=0.50;AN=2;DP=1;Dels=0.00;HRun=0;HaplotypeScore=0.0000;MQ=45.00;MQ0=0;QD=5.72	GT:AD:DP:GQ:PL	0/1:0,1:1:1.76:34,3,0
