# Supplementary material for: Considerations for clinical read alignment and mutational profiling using next-generation sequencing
Source: F1000Res. 2012 Sep 20;1:2. Originally published 2012 Jul 16. [Version 2] doi: 10.12688/f1000research.1-2.v2 (PMC3945748; doi:10.12688/f1000research.1-2.v2)
Supplement: Aligner-specific VCF files containing the mutations called for each set of reads in single and paired-end modes — VCF files describing the mutations detected in the sixty-seven groups of BRCA1 reads when testing each alignment program in paired-end and single-end mode. [file f1000research-1-402-s0002.tgz › Bfast_Paired_End_Calls.57.vcf]

##fileformat=VCFv4.1
##FILTER=<ID=LowQual,Description="Low quality">
##FORMAT=<ID=AD,Number=.,Type=Integer,Description="Allelic depths for the ref and alt alleles in the order listed">
##FORMAT=<ID=DP,Number=1,Type=Integer,Description="Read Depth (only filtered reads used for calling)">
##FORMAT=<ID=GQ,Number=1,Type=Float,Description="Genotype Quality">
##FORMAT=<ID=GT,Number=1,Type=String,Description="Genotype">
##FORMAT=<ID=PL,Number=G,Type=Integer,Description="Normalized, Phred-scaled likelihoods for genotypes as defined in the VCF specification">
##INFO=<ID=AC,Number=A,Type=Integer,Description="Allele count in genotypes, for each ALT allele, in the same order as listed">
##INFO=<ID=AF,Number=A,Type=Float,Description="Allele Frequency, for each ALT allele, in the same order as listed">
##INFO=<ID=AN,Number=1,Type=Integer,Description="Total number of alleles in called genotypes">
##INFO=<ID=BaseQRankSum,Number=1,Type=Float,Description="Z-score from Wilcoxon rank sum test of Alt Vs. Ref base qualities">
##INFO=<ID=DB,Number=0,Type=Flag,Description="dbSNP Membership">
##INFO=<ID=DP,Number=1,Type=Integer,Description="Filtered Depth">
##INFO=<ID=DS,Number=0,Type=Flag,Description="Were any of the samples downsampled?">
##INFO=<ID=Dels,Number=1,Type=Float,Description="Fraction of Reads Containing Spanning Deletions">
##INFO=<ID=FS,Number=1,Type=Float,Description="Phred-scaled p-value using Fisher's exact test to detect strand bias">
##INFO=<ID=HRun,Number=1,Type=Integer,Description="Largest Contiguous Homopolymer Run of Variant Allele In Either Direction">
##INFO=<ID=HaplotypeScore,Number=1,Type=Float,Description="Consistency of the site with at most two segregating haplotypes">
##INFO=<ID=InbreedingCoeff,Number=1,Type=Float,Description="Inbreeding coefficient as estimated from the genotype likelihoods per-sample when compared against the Hardy-Weinberg expectation">
##INFO=<ID=MQ,Number=1,Type=Float,Description="RMS Mapping Quality">
##INFO=<ID=MQ0,Number=1,Type=Integer,Description="Total Mapping Quality Zero Reads">
##INFO=<ID=MQRankSum,Number=1,Type=Float,Description="Z-score From Wilcoxon rank sum test of Alt vs. Ref read mapping qualities">
##INFO=<ID=QD,Number=1,Type=Float,Description="Variant Confidence/Quality by Depth">
##INFO=<ID=ReadPosRankSum,Number=1,Type=Float,Description="Z-score from Wilcoxon rank sum test of Alt vs. Ref read position bias">
##UnifiedGenotyper="analysis_type=UnifiedGenotyper input_file=[../Bfast_Default/brca1_57.recalib.bam] sample_metadata=[] read_buffer_size=null phone_home=STANDARD read_filter=[BadCigar] intervals=null excludeIntervals=null reference_sequence=ref_chr17.hg19.fa rodBind=[] rodToIntervalTrackName=null BTI_merge_rule=UNION nonDeterministicRandomSeed=false downsampling_type=null downsample_to_fraction=null downsample_to_coverage=null baq=OFF baqGapOpenPenalty=40.0 performanceLog=null useOriginalQualities=false defaultBaseQualities=-1 validation_strictness=SILENT unsafe=null num_threads=4 interval_merging=ALL read_group_black_list=null processingTracker=null restartProcessingTracker=false processingTrackerStatusFile=null processingTrackerID=-1 allow_intervals_with_unindexed_bam=false disable_experimental_low_memory_sharding=false logging_level=ERROR log_to_file=null help=false genotype_likelihoods_model=BOTH p_nonref_model=EXACT heterozygosity=0.0010 pcr_error_rate=1.0E-4 genotyping_mode=DISCOVERY output_mode=EMIT_VARIANTS_ONLY standard_min_confidence_threshold_for_calling=30.0 standard_min_confidence_threshold_for_emitting=4.0 computeSLOD=false alleles=(RodBinding name= source=UNBOUND) assume_single_sample_reads=null abort_at_too_much_coverage=-1 min_base_quality_score=17 min_mapping_quality_score=20 max_deletion_fraction=0.05 min_indel_count_for_genotyping=5 indel_heterozygosity=1.25E-4 indelGapContinuationPenalty=10.0 indelGapOpenPenalty=45.0 indelHaplotypeSize=80 doContextDependentGapPenalties=true getGapPenaltiesFromData=false indel_recal_file=indel.recal_data.csv indelDebug=false dovit=false GSA_PRODUCTION_ONLY=false exactCalculation=LINEAR_EXPERIMENTAL ignoreSNPAlleles=false output_all_callable_bases=false genotype=false dbsnp=(RodBinding name=dbsnp source=dbsnp_132.hg19.vcf) out=org.broadinstitute.sting.gatk.io.stubs.VCFWriterStub NO_HEADER=org.broadinstitute.sting.gatk.io.stubs.VCFWriterStub sites_only=org.broadinstitute.sting.gatk.io.stubs.VCFWriterStub debug_file=null metrics_file=null annotation=[]"
##contig=<ID=17,length=81195210,assembly=hg19>
##reference=file:///CL_diags/ngs/OmixonPaper/brca1-test-suite/ref_chr17.hg19.fa
#CHROM	POS	ID	REF	ALT	QUAL	FILTER	INFO	FORMAT	DePristo
17	19855178	.	C	G	5.06	LowQual	AC=1;AF=0.50;AN=2;DP=1;Dels=0.00;HRun=0;HaplotypeScore=0.0000;MQ=33.00;MQ0=0;QD=5.06	GT:AD:DP:GQ:PL	0/1:0,1:1:1.76:33,3,0
17	41196309	.	T	TGGGGGGGGGGGGGGGGGGGGGGGGGGGGG	6823.43	PASS	AC=2;AF=1.00;AN=2;DP=42;FS=0.000;HRun=2;HaplotypeScore=590.6986;MQ=30.45;MQ0=0;QD=162.46	GT:AD:DP:GQ:PL	1/1:2,2:30:87.29:6823,87,0
17	41199695	rs80357040	T	C	2837.80	PASS	AC=2;AF=1.00;AN=2;DB;DP=138;Dels=0.01;FS=0.000;HRun=1;HaplotypeScore=6.4500;MQ=41.74;MQ0=0;QD=20.56	GT:AD:DP:GQ:PL	1/1:0,136:137:99:2871,300,0
17	41200550	rs77510730	T	A	906.18	PASS	AC=2;AF=1.00;AN=2;BaseQRankSum=2.012;DB;DP=148;Dels=0.00;FS=0.000;HRun=1;HaplotypeScore=8.0296;MQ=14.93;MQ0=0;MQRankSum=0.530;QD=6.12;ReadPosRankSum=2.231	GT:AD:DP:GQ:PL	1/1:2,145:148:99:939,102,0
17	41203130	rs80356905	A	G	4129.39	PASS	AC=2;AF=1.00;AN=2;BaseQRankSum=1.683;DB;DP=148;Dels=0.02;FS=0.000;HRun=1;HaplotypeScore=24.5258;MQ=51.23;MQ0=0;MQRankSum=-1.732;QD=27.90;ReadPosRankSum=-1.511	GT:AD:DP:GQ:PL	1/1:5,140:145:99:4128,382,0
17	41203226	.	CT	C	998.25	PASS	AC=2;AF=1.00;AN=2;BaseQRankSum=2.729;DP=129;FS=1.971;HRun=3;HaplotypeScore=566.7832;MQ=48.29;MQ0=0;MQRankSum=1.806;QD=7.74;ReadPosRankSum=3.089	GT:AD:DP:GQ:PL	1/1:109,20:100:99:1040,197,0
17	41203230	.	CA	C	1007.71	PASS	AC=2;AF=1.00;AN=2;BaseQRankSum=2.746;DP=125;FS=10.839;HRun=5;HaplotypeScore=559.7974;MQ=48.62;MQ0=0;MQRankSum=-1.672;QD=8.06;ReadPosRankSum=3.354	GT:AD:DP:GQ:PL	1/1:61,64:96:99:1050,170,0
17	41210602	rs8176276	T	C	3769.86	PASS	AC=2;AF=1.00;AN=2;DB;DP=138;Dels=0.01;FS=0.000;HRun=0;HaplotypeScore=13.1531;MQ=43.32;MQ0=0;QD=27.32	GT:AD:DP:GQ:PL	1/1:2,135:137:99:3767,387,0
17	41215387	rs80357743	AC	A	3982.57	PASS	AC=2;AF=1.00;AN=2;DB;DP=125;FS=0.000;HRun=4;HaplotypeScore=334.0571;MQ=40.10;MQ0=0;QD=31.86	GT:AD:DP:GQ:PL	1/1:2,123:112:99:3983,334,0
17	41216206	rs8176256	T	C	4001.06	PASS	AC=2;AF=1.00;AN=2;DB;DP=133;Dels=0.01;FS=0.000;HRun=2;HaplotypeScore=6.7856;MQ=41.35;MQ0=0;QD=30.08	GT:AD:DP:GQ:PL	1/1:1,131:132:99:4000,370,0
17	41216341	rs8176255	G	A	4428.77	PASS	AC=2;AF=1.00;AN=2;DB;DP=142;Dels=0.04;FS=0.000;HRun=1;HaplotypeScore=20.1341;MQ=42.13;MQ0=0;QD=31.19	GT:AD:DP:GQ:PL	1/1:4,133:137:99:4428,385,0
17	41228504	rs80358063	C	T	3824.35	PASS	AC=2;AF=1.00;AN=2;DB;DP=127;Dels=0.02;FS=0.000;HRun=0;HaplotypeScore=16.7215;MQ=43.37;MQ0=0;QD=30.11	GT:AD:DP:GQ:PL	1/1:4,119:125:99:3823,349,0
17	41243460	.	GA	G	796.54	PASS	AC=2;AF=1.00;AN=2;BaseQRankSum=0.927;DP=132;FS=2.195;HRun=2;HaplotypeScore=449.1933;MQ=31.48;MQ0=0;MQRankSum=-0.221;QD=6.03;ReadPosRankSum=2.781	GT:AD:DP:GQ:PL	1/1:104,27:75:99:839,133,0
17	41243463	.	TC	T	912.25	PASS	AC=2;AF=1.00;AN=2;BaseQRankSum=-1.732;DP=131;FS=3.209;HRun=2;HaplotypeScore=447.9099;MQ=31.31;MQ0=0;MQRankSum=1.431;QD=6.96;ReadPosRankSum=1.682	GT:AD:DP:GQ:PL	1/1:91,39:74:99:954,182,0
17	41243837	rs80357564	TA	T	5244.84	PASS	AC=2;AF=1.00;AN=2;DB;DP=134;FS=0.000;HRun=1;HaplotypeScore=595.4678;MQ=41.23;MQ0=0;QD=39.14	GT:AD:DP:GQ:PL	1/1:5,129:129:99:5245,379,0
17	41243887	rs80357310	C	A	4783.63	PASS	AC=2;AF=1.00;AN=2;DB;DP=158;Dels=0.02;FS=0.000;HRun=1;HaplotypeScore=16.4341;MQ=41.61;MQ0=0;QD=30.28	GT:AD:DP:GQ:PL	1/1:4,150:155:99:4782,433,0
17	41244145	rs80357136	G	A	4388.06	PASS	AC=2;AF=1.00;AN=2;DB;DP=152;Dels=0.01;FS=0.000;HRun=0;HaplotypeScore=10.3981;MQ=39.96;MQ0=0;QD=28.87	GT:AD:DP:GQ:PL	1/1:3,147:151:99:4387,406,0
17	41244217	rs80357089	G	T	659.06	PASS	AC=1;AF=0.50;AN=2;BaseQRankSum=1.868;DB;DP=162;Dels=0.00;FS=0.000;HRun=2;HaplotypeScore=333.2421;MQ=26.02;MQ0=0;MQRankSum=5.299;QD=4.07;ReadPosRankSum=-5.558	GT:AD:DP:GQ:PL	0/1:132,28:162:99:689,0,956
17	41244218	rs80357575	CTTTT	C	3192.52	PASS	AC=2;AF=1.00;AN=2;DB;DP=162;FS=0.000;HRun=6;HaplotypeScore=408.8664;MQ=26.02;MQ0=0;QD=19.71	GT:AD:DP:GQ:PL	1/1:115,46:65:99:3235,184,0
17	41244221	rs80357763	TTTTA	T	1520.87	PASS	AC=2;AF=1.00;AN=2;DB;DP=157;FS=0.000;HRun=0;HaplotypeScore=534.0515;MQ=25.41;MQ0=0;QD=9.69	GT:AD:DP:GQ:PL	1/1:81,76:60:99:1563,170,0
17	41244567	rs80357502	CA	C	3021	PASS	AC=2;AF=1.00;AN=2;BaseQRankSum=-1.732;DB;DP=125;FS=0.000;HRun=1;HaplotypeScore=295.5516;MQ=32.81;MQ0=0;MQRankSum=-0.638;QD=24.17;ReadPosRankSum=1.687	GT:AD:DP:GQ:PL	1/1:29,96:77:99:3063,222,0
17	41244568	rs34725869	AT	A	781.47	PASS	AC=2;AF=1.00;AN=2;BaseQRankSum=-0.017;DB;DP=126;FS=3.030;HRun=3;HaplotypeScore=518.4524;MQ=32.93;MQ0=0;MQRankSum=-1.696;QD=6.20;ReadPosRankSum=2.381	GT:AD:DP:GQ:PL	1/1:103,23:78:99:824,158,0
17	41245007	rs80357195	C	T	4703.98	PASS	AC=2;AF=1.00;AN=2;DB;DP=151;Dels=0.00;FS=0.000;HRun=0;HaplotypeScore=8.1744;MQ=41.87;MQ0=0;QD=31.15	GT:AD:DP:GQ:PL	1/1:0,150:151:99:4668,418,0
17	41245266	rs80356869	T	G	4111.19	PASS	AC=2;AF=1.00;AN=2;DB;DP=133;Dels=0.00;FS=0.000;HRun=0;HaplotypeScore=11.1273;MQ=41.82;MQ0=0;QD=30.91	GT:AD:DP:GQ:PL	1/1:3,130:133:99:4110,373,0
17	41245280	rs80356884	C	G	3713.70	PASS	AC=2;AF=1.00;AN=2;BaseQRankSum=1.706;DB;DP=139;Dels=0.02;FS=0.000;HRun=0;HaplotypeScore=25.7848;MQ=41.92;MQ0=0;MQRankSum=-1.575;QD=26.72;ReadPosRankSum=0.499	GT:AD:DP:GQ:PL	1/1:5,131:136:99:3711,373,0
17	41245465	rs28897681	C	A	4330.08	PASS	AC=2;AF=1.00;AN=2;DB;DP=144;Dels=0.01;FS=0.000;HRun=0;HaplotypeScore=13.0922;MQ=41.54;MQ0=0;QD=30.07	GT:AD:DP:GQ:PL	1/1:4,138:143:99:4329,391,0
17	41246024	rs80357782	AG	A	4473.85	PASS	AC=2;AF=1.00;AN=2;BaseQRankSum=-2.429;DB;DP=121;FS=6.998;HRun=2;HaplotypeScore=382.8522;MQ=42.01;MQ0=0;MQRankSum=0.240;QD=36.97;ReadPosRankSum=2.366	GT:AD:DP:GQ:PL	1/1:3,117:120:99:4474,341,0
17	41246768	.	CT	C	831.86	PASS	AC=2;AF=1.00;AN=2;BaseQRankSum=2.663;DP=143;FS=2.967;HRun=4;HaplotypeScore=562.4383;MQ=35.15;MQ0=0;MQRankSum=-1.188;QD=5.82;ReadPosRankSum=2.813	GT:AD:DP:GQ:PL	1/1:118,25:96:99:874,153,0
17	41246772	rs80357628	TC	T	3696.98	PASS	AC=2;AF=1.00;AN=2;DB;DP=144;FS=0.000;HRun=1;HaplotypeScore=298.0366;MQ=35.06;MQ0=0;QD=25.67	GT:AD:DP:GQ:PL	1/1:34,108:97:99:3697,280,0
17	41249386	rs8176143	A	G	3882.80	PASS	AC=2;AF=1.00;AN=2;DB;DP=145;Dels=0.01;FS=0.000;HRun=0;HaplotypeScore=20.2956;MQ=35.25;MQ0=0;QD=26.78	GT:AD:DP:GQ:PL	1/1:2,142:144:99:3881,367,0
17	41249636	rs78422766	G	A	4131.53	PASS	AC=2;AF=1.00;AN=2;DB;DP=148;Dels=0.02;FS=0.000;HRun=9;HaplotypeScore=17.4718;MQ=38.95;MQ0=0;QD=27.92	GT:AD:DP:GQ:PL	1/1:3,139:145:99:4130,379,0
17	41252697	rs10445302	T	A	62.23	PASS	AC=2;AF=1.00;AN=2;DB;DP=113;Dels=0.01;FS=0.000;HRun=2;HaplotypeScore=3.5115;MQ=8.64;MQ0=0;QD=0.55	GT:AD:DP:GQ:PL	1/1:2,109:112:11.96:95,12,0
17	41265807	rs8176108	G	C	1297.81	PASS	AC=2;AF=1.00;AN=2;DB;DP=121;Dels=0.01;FS=0.000;HRun=0;HaplotypeScore=16.7156;MQ=20.46;MQ0=0;QD=10.73	GT:AD:DP:GQ:PL	1/1:3,117:120:99:1331,135,0
17	41266091	rs35757194	C	CA	1730.07	PASS	AC=2;AF=1.00;AN=2;DB;DP=159;FS=0.000;HRun=13;HaplotypeScore=138.7493;MQ=17.60;MQ0=0;QD=10.88	GT:AD:DP:GQ:PL	1/1:31,127:65:99:1772,192,0
17	41266407	rs72037866	C	CTT	4202.26	PASS	AC=2;AF=1.00;AN=2;BaseQRankSum=-1.412;DB;DP=169;FS=3.680;HRun=16;HaplotypeScore=447.1213;MQ=37.21;MQ0=0;MQRankSum=-1.732;QD=24.87;ReadPosRankSum=0.859	GT:AD:DP:GQ:PL	1/1:42,124:154:99:4202,348,0
17	41267763	rs1800062	C	A	4341.07	PASS	AC=2;AF=1.00;AN=2;DB;DP=146;Dels=0.03;FS=0.000;HRun=1;HaplotypeScore=8.4487;MQ=42.03;MQ0=0;QD=29.73	GT:AD:DP:GQ:PL	1/1:0,142:142:99:4340,388,0
17	41277410	.	AT	A	777.46	PASS	AC=2;AF=1.00;AN=2;DP=133;FS=0.000;HRun=3;HaplotypeScore=435.0915;MQ=19.80;MQ0=0;QD=5.85	GT:AD:DP:GQ:PL	1/1:100,32:70:99:820,185,0
17	41277413	rs8176075	TA	T	2924.90	PASS	AC=2;AF=1.00;AN=2;DB;DP=133;FS=0.000;HRun=1;HaplotypeScore=237.5045;MQ=20.98;MQ0=0;QD=21.99	GT:AD:DP:GQ:PL	1/1:38,94:72:99:2967,217,0
17	41281025	rs73307344	A	G	959.73	PASS	AC=2;AF=1.00;AN=2;DB;DP=140;Dels=0.00;FS=0.000;HRun=0;HaplotypeScore=19.2743;MQ=15.12;MQ0=0;QD=6.86	GT:AD:DP:GQ:PL	1/1:3,134:140:99:993,114,0
17	58620435	.	C	G	5.06	LowQual	AC=1;AF=0.50;AN=2;DP=1;Dels=0.00;HRun=1;HaplotypeScore=0.0000;MQ=43.00;MQ0=0;QD=5.06	GT:AD:DP:GQ:PL	0/1:0,1:1:1.76:33,3,0
