# Supplementary material for: Considerations for clinical read alignment and mutational profiling using next-generation sequencing
Source: F1000Res. 2012 Sep 20;1:2. Originally published 2012 Jul 16. [Version 2] doi: 10.12688/f1000research.1-2.v2 (PMC3945748; doi:10.12688/f1000research.1-2.v2)
Supplement: Aligner-specific VCF files containing the mutations called for each set of reads in single and paired-end modes — VCF files describing the mutations detected in the sixty-seven groups of BRCA1 reads when testing each alignment program in paired-end and single-end mode. [file f1000research-1-402-s0002.tgz › Bfast_Paired_End_Calls.58.vcf]

##fileformat=VCFv4.1
##FILTER=<ID=LowQual,Description="Low quality">
##FORMAT=<ID=AD,Number=.,Type=Integer,Description="Allelic depths for the ref and alt alleles in the order listed">
##FORMAT=<ID=DP,Number=1,Type=Integer,Description="Read Depth (only filtered reads used for calling)">
##FORMAT=<ID=GQ,Number=1,Type=Float,Description="Genotype Quality">
##FORMAT=<ID=GT,Number=1,Type=String,Description="Genotype">
##FORMAT=<ID=PL,Number=G,Type=Integer,Description="Normalized, Phred-scaled likelihoods for genotypes as defined in the VCF specification">
##INFO=<ID=AC,Number=A,Type=Integer,Description="Allele count in genotypes, for each ALT allele, in the same order as listed">
##INFO=<ID=AF,Number=A,Type=Float,Description="Allele Frequency, for each ALT allele, in the same order as listed">
##INFO=<ID=AN,Number=1,Type=Integer,Description="Total number of alleles in called genotypes">
##INFO=<ID=BaseQRankSum,Number=1,Type=Float,Description="Z-score from Wilcoxon rank sum test of Alt Vs. Ref base qualities">
##INFO=<ID=DB,Number=0,Type=Flag,Description="dbSNP Membership">
##INFO=<ID=DP,Number=1,Type=Integer,Description="Filtered Depth">
##INFO=<ID=DS,Number=0,Type=Flag,Description="Were any of the samples downsampled?">
##INFO=<ID=Dels,Number=1,Type=Float,Description="Fraction of Reads Containing Spanning Deletions">
##INFO=<ID=FS,Number=1,Type=Float,Description="Phred-scaled p-value using Fisher's exact test to detect strand bias">
##INFO=<ID=HRun,Number=1,Type=Integer,Description="Largest Contiguous Homopolymer Run of Variant Allele In Either Direction">
##INFO=<ID=HaplotypeScore,Number=1,Type=Float,Description="Consistency of the site with at most two segregating haplotypes">
##INFO=<ID=InbreedingCoeff,Number=1,Type=Float,Description="Inbreeding coefficient as estimated from the genotype likelihoods per-sample when compared against the Hardy-Weinberg expectation">
##INFO=<ID=MQ,Number=1,Type=Float,Description="RMS Mapping Quality">
##INFO=<ID=MQ0,Number=1,Type=Integer,Description="Total Mapping Quality Zero Reads">
##INFO=<ID=MQRankSum,Number=1,Type=Float,Description="Z-score From Wilcoxon rank sum test of Alt vs. Ref read mapping qualities">
##INFO=<ID=QD,Number=1,Type=Float,Description="Variant Confidence/Quality by Depth">
##INFO=<ID=ReadPosRankSum,Number=1,Type=Float,Description="Z-score from Wilcoxon rank sum test of Alt vs. Ref read position bias">
##UnifiedGenotyper="analysis_type=UnifiedGenotyper input_file=[../Bfast_Default/brca1_58.recalib.bam] sample_metadata=[] read_buffer_size=null phone_home=STANDARD read_filter=[BadCigar] intervals=null excludeIntervals=null reference_sequence=ref_chr17.hg19.fa rodBind=[] rodToIntervalTrackName=null BTI_merge_rule=UNION nonDeterministicRandomSeed=false downsampling_type=null downsample_to_fraction=null downsample_to_coverage=null baq=OFF baqGapOpenPenalty=40.0 performanceLog=null useOriginalQualities=false defaultBaseQualities=-1 validation_strictness=SILENT unsafe=null num_threads=4 interval_merging=ALL read_group_black_list=null processingTracker=null restartProcessingTracker=false processingTrackerStatusFile=null processingTrackerID=-1 allow_intervals_with_unindexed_bam=false disable_experimental_low_memory_sharding=false logging_level=ERROR log_to_file=null help=false genotype_likelihoods_model=BOTH p_nonref_model=EXACT heterozygosity=0.0010 pcr_error_rate=1.0E-4 genotyping_mode=DISCOVERY output_mode=EMIT_VARIANTS_ONLY standard_min_confidence_threshold_for_calling=30.0 standard_min_confidence_threshold_for_emitting=4.0 computeSLOD=false alleles=(RodBinding name= source=UNBOUND) assume_single_sample_reads=null abort_at_too_much_coverage=-1 min_base_quality_score=17 min_mapping_quality_score=20 max_deletion_fraction=0.05 min_indel_count_for_genotyping=5 indel_heterozygosity=1.25E-4 indelGapContinuationPenalty=10.0 indelGapOpenPenalty=45.0 indelHaplotypeSize=80 doContextDependentGapPenalties=true getGapPenaltiesFromData=false indel_recal_file=indel.recal_data.csv indelDebug=false dovit=false GSA_PRODUCTION_ONLY=false exactCalculation=LINEAR_EXPERIMENTAL ignoreSNPAlleles=false output_all_callable_bases=false genotype=false dbsnp=(RodBinding name=dbsnp source=dbsnp_132.hg19.vcf) out=org.broadinstitute.sting.gatk.io.stubs.VCFWriterStub NO_HEADER=org.broadinstitute.sting.gatk.io.stubs.VCFWriterStub sites_only=org.broadinstitute.sting.gatk.io.stubs.VCFWriterStub debug_file=null metrics_file=null annotation=[]"
##contig=<ID=17,length=81195210,assembly=hg19>
##reference=file:///CL_diags/ngs/OmixonPaper/brca1-test-suite/ref_chr17.hg19.fa
#CHROM	POS	ID	REF	ALT	QUAL	FILTER	INFO	FORMAT	DePristo
17	19588974	.	G	T	6.39	LowQual	AC=1;AF=0.50;AN=2;DP=2;Dels=0.00;HRun=0;HaplotypeScore=0.0000;MQ=43.28;MQ0=0;QD=3.20	GT:AD:DP:GQ:PL	0/1:0,2:2:1.76:35,3,0
17	19589024	.	T	A	6.39	LowQual	AC=1;AF=0.50;AN=2;DP=2;Dels=0.00;HRun=0;HaplotypeScore=0.0000;MQ=43.28;MQ0=0;QD=3.20	GT:AD:DP:GQ:PL	0/1:0,2:2:1.76:35,3,0
17	40217091	.	G	A	6.39	LowQual	AC=1;AF=0.50;AN=2;DP=1;Dels=0.00;HRun=1;HaplotypeScore=0.0000;MQ=36.00;MQ0=0;QD=6.39	GT:AD:DP:GQ:PL	0/1:0,1:1:1.76:35,3,0
17	41196309	.	T	TGGGGGGGGGGGGGGGGGGGGGGGGGGGGG	6822.56	PASS	AC=2;AF=1.00;AN=2;DP=42;FS=0.000;HRun=2;HaplotypeScore=590.8721;MQ=30.45;MQ0=0;QD=162.44	GT:AD:DP:GQ:PL	1/1:2,2:30:87.29:6823,87,0
17	41200704	rs67906350	GT	G	395.64	PASS	AC=2;AF=1.00;AN=2;DB;DP=150;FS=0.000;HRun=13;HaplotypeScore=89.7996;MQ=17.48;MQ0=0;QD=2.64	GT:AD:DP:GQ:PL	1/1:31,119:35:59.54:438,60,0
17	41201198	rs80357284	C	T	3792.68	PASS	AC=2;AF=1.00;AN=2;DB;DP=123;Dels=0.02;FS=0.000;HRun=1;HaplotypeScore=17.7836;MQ=40.90;MQ0=0;QD=30.83	GT:AD:DP:GQ:PL	1/1:3,118:121:99:3792,340,0
17	41203049	rs80358190	C	T	4032.23	PASS	AC=2;AF=1.00;AN=2;DB;DP=137;Dels=0.01;FS=0.000;HRun=1;HaplotypeScore=19.8017;MQ=46.37;MQ0=0;QD=29.43	GT:AD:DP:GQ:PL	1/1:5,129:135:99:4031,364,0
17	41211487	rs12947330	A	T	2052.40	PASS	AC=2;AF=1.00;AN=2;DB;DP=140;Dels=0.00;FS=0.000;HRun=0;HaplotypeScore=3.2806;MQ=20.24;MQ0=0;QD=14.66	GT:AD:DP:GQ:PL	1/1:0,140:140:99:2085,216,0
17	41215360	rs34570933	A	AT	4332.44	PASS	AC=2;AF=1.00;AN=2;DB;DP=137;FS=0.000;HRun=5;HaplotypeScore=297.9592;MQ=38.05;MQ0=0;QD=31.62	GT:AD:DP:GQ:PL	1/1:11,126:117:99:4332,334,0
17	41221145	rs35240258	GA	G	2315.37	PASS	AC=2;AF=1.00;AN=2;DB;DP=132;FS=0.000;HRun=6;HaplotypeScore=276.6118;MQ=34.81;MQ0=0;QD=17.54	GT:AD:DP:GQ:PL	1/1:28,104:86:99:2357,225,0
17	41221151	.	A	G	142.95	PASS	AC=1;AF=0.50;AN=2;BaseQRankSum=-3.328;DP=129;Dels=0.01;FS=2.676;HRun=2;HaplotypeScore=77.0721;MQ=34.63;MQ0=0;MQRankSum=1.052;QD=1.11;ReadPosRankSum=-4.600	GT:AD:DP:GQ:PL	0/1:113,13:128:99:173,0,1966
17	41221151	.	AG	A	185.41	PASS	AC=1;AF=0.50;AN=2;BaseQRankSum=4.518;DP=129;FS=0.000;HRun=2;HaplotypeScore=464.8819;MQ=34.63;MQ0=0;MQRankSum=-1.713;QD=1.44;ReadPosRankSum=5.093	GT:AD:DP:GQ:PL	0/1:116,13:83:61.39:224,0,61
17	41222941	rs80358087	T	A	4582.39	PASS	AC=2;AF=1.00;AN=2;DB;DP=147;Dels=0.00;FS=0.000;HRun=0;HaplotypeScore=6.9182;MQ=42.92;MQ0=0;QD=31.17	GT:AD:DP:GQ:PL	1/1:3,144:147:99:4581,406,0
17	41223142	rs80357187	T	C	4203.29	PASS	AC=2;AF=1.00;AN=2;BaseQRankSum=0.479;DB;DP=141;Dels=0.00;FS=0.000;HRun=0;HaplotypeScore=12.2406;MQ=48.55;MQ0=0;MQRankSum=1.166;QD=29.81;ReadPosRankSum=-1.076	GT:AD:DP:GQ:PL	1/1:6,135:141:99:4168,354,0
17	41226675	rs2236762	A	T	3097.55	PASS	AC=2;AF=1.00;AN=2;DB;DP=139;Dels=0.00;FS=0.000;HRun=0;HaplotypeScore=12.7121;MQ=34.20;MQ0=0;QD=22.28	GT:AD:DP:GQ:PL	1/1:3,135:139:99:3131,286,0
17	41227972	rs114256395	G	A	3365.04	PASS	AC=2;AF=1.00;AN=2;DB;DP=140;Dels=0.01;FS=0.000;HRun=0;HaplotypeScore=9.1662;MQ=23.09;MQ0=0;QD=24.04	GT:AD:DP:GQ:PL	1/1:2,136:139:99:3362,351,0
17	41232262	rs8176191	T	C	2696.29	PASS	AC=2;AF=1.00;AN=2;DB;DP=140;Dels=0.00;FS=0.000;HRun=0;HaplotypeScore=6.0465;MQ=39.83;MQ0=0;QD=19.26	GT:AD:DP:GQ:PL	1/1:2,136:140:99:2729,288,0
17	41243503	rs80357231	T	G	3690.29	PASS	AC=2;AF=1.00;AN=2;DB;DP=132;Dels=0.02;FS=0.000;HRun=1;HaplotypeScore=11.2203;MQ=42.56;MQ0=0;QD=27.96	GT:AD:DP:GQ:PL	1/1:1,129:130:99:3689,343,0
17	41243964	rs28897685	T	C	3662.81	PASS	AC=2;AF=1.00;AN=2;DB;DP=141;Dels=0.00;FS=0.000;HRun=0;HaplotypeScore=11.6928;MQ=39.96;MQ0=0;QD=25.98	GT:AD:DP:GQ:PL	1/1:2,139:141:99:3660,373,0
17	41244116	rs80356922	C	A	3794.41	PASS	AC=2;AF=1.00;AN=2;BaseQRankSum=0.157;DB;DP=155;Dels=0.00;FS=3.999;HRun=0;HaplotypeScore=4.9104;MQ=35.93;MQ0=0;MQRankSum=0.675;QD=24.48;ReadPosRankSum=1.125	GT:AD:DP:GQ:PL	1/1:2,153:155:99:3760,309,0
17	41244261	rs80357533	TG	T	1718.01	PASS	AC=2;AF=1.00;AN=2;DB;DP=158;FS=0.000;HRun=1;HaplotypeScore=200.1652;MQ=22.08;MQ0=0;QD=10.87	GT:AD:DP:GQ:PL	1/1:35,123:43:99:1760,129,0
17	41244262	.	GT	G	492.53	PASS	AC=2;AF=1.00;AN=2;DP=159;FS=0.000;HRun=3;HaplotypeScore=322.7104;MQ=22.01;MQ0=0;QD=3.10	GT:AD:DP:GQ:PL	1/1:126,32:43:99:535,113,0
17	41244289	rs80357858	C	CTA	1104.11	PASS	AC=2;AF=1.00;AN=2;DB;DP=151;FS=0.000;HRun=0;HaplotypeScore=291.4694;MQ=20.31;MQ0=0;QD=7.31	GT:AD:DP:GQ:PL	1/1:128,23:38:99:1146,111,0
17	41244291	rs80357006	A	C	742.51	PASS	AC=1;AF=0.50;AN=2;BaseQRankSum=0.043;DB;DP=151;Dels=0.05;FS=0.000;HRun=0;HaplotypeScore=33.3605;MQ=20.93;MQ0=0;MQRankSum=6.838;QD=4.92;ReadPosRankSum=-6.593	GT:AD:DP:GQ:PL	0/1:115,29:144:99:773,0,272
17	41244291	.	A	ATC	2231.72	PASS	AC=2;AF=1.00;AN=2;DP=149;FS=0.000;HRun=0;HaplotypeScore=196.0574;MQ=21.36;MQ0=0;QD=14.98	GT:AD:DP:GQ:PL	1/1:40,108:41:99:2274,120,0
17	41245026	rs80357337	C	T	2281.19	PASS	AC=2;AF=1.00;AN=2;DB;DP=155;Dels=0.02;FS=0.000;HRun=0;HaplotypeScore=72.1183;MQ=28.11;MQ0=0;QD=14.72	GT:AD:DP:GQ:PL	1/1:2,149:152:99:2314,205,0
17	41245034	rs80357863	GT	G	2230.03	PASS	AC=2;AF=1.00;AN=2;BaseQRankSum=-2.052;DB;DP=160;FS=3.063;HRun=2;HaplotypeScore=504.1067;MQ=26.54;MQ0=0;MQRankSum=0.299;QD=13.94;ReadPosRankSum=2.371	GT:AD:DP:GQ:PL	1/1:11,148:66:99:2272,173,0
17	41245070	rs80357740	TG	T	2313.86	PASS	AC=2;AF=1.00;AN=2;BaseQRankSum=-1.732;DB;DP=140;FS=0.000;HRun=1;HaplotypeScore=505.1259;MQ=26.10;MQ0=0;MQRankSum=0.538;QD=16.53;ReadPosRankSum=1.673	GT:AD:DP:GQ:PL	1/1:3,136:59:99:2356,168,0
17	41245131	.	GCA	G	1297.61	PASS	AC=2;AF=1.00;AN=2;DP=129;FS=0.000;HRun=0;HaplotypeScore=749.0121;MQ=31.47;MQ0=0;QD=10.06	GT:AD:DP:GQ:PL	1/1:106,22:77:99:1340,205,0
17	41245135	rs80357664	ACT	A	3596.54	PASS	AC=2;AF=1.00;AN=2;DB;DP=131;FS=0.000;HRun=0;HaplotypeScore=523.1165;MQ=31.52;MQ0=0;QD=27.45	GT:AD:DP:GQ:PL	1/1:35,95:78:99:3597,229,0
17	41245729	rs80357220	T	A	3984.43	PASS	AC=2;AF=1.00;AN=2;BaseQRankSum=-0.291;DB;DP=126;Dels=0.00;FS=0.000;HRun=1;HaplotypeScore=12.2885;MQ=46.69;MQ0=0;MQRankSum=0.596;QD=31.62;ReadPosRankSum=1.594	GT:AD:DP:GQ:PL	1/1:2,124:126:99:3949,327,0
17	41246490	rs80356908	C	T	3611.60	PASS	AC=2;AF=1.00;AN=2;BaseQRankSum=1.707;DB;DP=139;Dels=0.00;FS=0.000;HRun=0;HaplotypeScore=9.1658;MQ=36.37;MQ0=0;MQRankSum=-0.377;QD=25.98;ReadPosRankSum=0.201	GT:AD:DP:GQ:PL	1/1:2,137:139:99:3611,325,0
17	41246512	rs80357015	G	A	2692.58	PASS	AC=2;AF=1.00;AN=2;BaseQRankSum=2.599;DB;DP=142;Dels=0.00;FS=8.468;HRun=1;HaplotypeScore=8.2008;MQ=31.63;MQ0=0;MQRankSum=-0.190;QD=18.96;ReadPosRankSum=2.891	GT:AD:DP:GQ:PL	1/1:7,135:142:99:2726,194,0
17	41246538	.	T	C	358.83	PASS	AC=1;AF=0.50;AN=2;BaseQRankSum=-4.625;DP=146;Dels=0.01;FS=5.221;HRun=1;HaplotypeScore=122.8798;MQ=31.11;MQ0=0;MQRankSum=1.785;QD=2.46;ReadPosRankSum=-2.563	GT:AD:DP:GQ:PL	0/1:118,26:145:99:389,0,1739
17	41246539	.	C	T	448.27	PASS	AC=1;AF=0.50;AN=2;BaseQRankSum=3.071;DP=145;Dels=0.02;FS=6.719;HRun=7;HaplotypeScore=123.8438;MQ=31.06;MQ0=0;MQRankSum=1.675;QD=3.09;ReadPosRankSum=-2.319	GT:AD:DP:GQ:PL	0/1:114,27:142:99:478,0,1589
17	41246539	.	C	CT	3667.11	PASS	AC=2;AF=1.00;AN=2;DP=147;FS=0.000;HRun=7;HaplotypeScore=586.5454;MQ=31.29;MQ0=0;QD=24.95	GT:AD:DP:GQ:PL	1/1:40,107:90:99:3667,254,0
17	41247941	rs80358033	T	G	3914.96	PASS	AC=2;AF=1.00;AN=2;DB;DP=172;Dels=0.01;FS=0.000;HRun=0;HaplotypeScore=8.2565;MQ=37.66;MQ0=0;QD=22.76	GT:AD:DP:GQ:PL	1/1:1,170:171:99:3912,394,0
17	41247943	rs80358081	T	C	4285.49	PASS	AC=2;AF=1.00;AN=2;DB;DP=171;Dels=0.01;FS=0.000;HRun=0;HaplotypeScore=8.2565;MQ=37.31;MQ0=0;QD=25.06	GT:AD:DP:GQ:PL	1/1:1,169:170:99:4284,394,0
17	41249308	rs1799736	TA	T	1788.24	PASS	AC=2;AF=1.00;AN=2;BaseQRankSum=-1.086;DB;DP=154;FS=0.000;HRun=6;HaplotypeScore=216.3354;MQ=27.85;MQ0=0;MQRankSum=-1.204;QD=11.61;ReadPosRankSum=1.674	GT:AD:DP:GQ:PL	1/1:45,107:68:99:1830,164,0
17	41249314	.	A	T	707.76	PASS	AC=1;AF=0.50;AN=2;BaseQRankSum=-1.263;DP=159;Dels=0.00;FS=15.417;HRun=3;HaplotypeScore=113.5362;MQ=28.49;MQ0=0;MQRankSum=3.836;QD=4.45;ReadPosRankSum=-5.653	GT:AD:DP:GQ:PL	0/1:124,35:159:99:738,0,1215
17	41249314	.	AT	A	52.13	PASS	AC=1;AF=0.50;AN=2;BaseQRankSum=5.381;DP=159;FS=5.570;HRun=3;HaplotypeScore=409.6348;MQ=28.49;MQ0=0;MQRankSum=-1.041;QD=0.33;ReadPosRankSum=5.161	GT:AD:DP:GQ:PL	0/1:153,6:74:91.16:91,0,302
17	41249317	.	T	C	495.57	PASS	AC=1;AF=0.50;AN=2;BaseQRankSum=-4.920;DP=159;Dels=0.01;FS=44.931;HRun=6;HaplotypeScore=118.7109;MQ=28.32;MQ0=0;MQRankSum=3.871;QD=3.12;ReadPosRankSum=-4.610	GT:AD:DP:GQ:PL	0/1:131,27:158:99:526,0,1469
17	41249323	rs80358014	C	A	159.20	PASS	AC=1;AF=0.50;AN=2;BaseQRankSum=2.590;DB;DP=150;Dels=0.00;FS=22.534;HRun=6;HaplotypeScore=20.5792;MQ=27.74;MQ0=0;MQRankSum=2.632;QD=1.06;ReadPosRankSum=-4.693	GT:AD:DP:GQ:PL	0/1:136,13:150:99:189,0,1481
17	41250047	rs35771473	C	CT	827.35	PASS	AC=2;AF=1.00;AN=2;DB;DP=131;FS=0.000;HRun=16;HaplotypeScore=181.4806;MQ=22.53;MQ0=0;QD=6.32	GT:AD:DP:GQ:PL	1/1:44,87:67:99:869,110,0
17	41252697	rs10445302	T	A	50.81	PASS	AC=2;AF=1.00;AN=2;DB;DP=116;Dels=0.01;FS=0.000;HRun=2;HaplotypeScore=3.8599;MQ=9.26;MQ0=0;QD=0.44	GT:AD:DP:GQ:PL	1/1:0,115:115:9:83,9,0
17	41256894	rs80357409	C	G	3533.52	PASS	AC=2;AF=1.00;AN=2;DB;DP=128;Dels=0.00;FS=0.000;HRun=0;HaplotypeScore=2.6670;MQ=51.27;MQ0=0;QD=27.61	GT:AD:DP:GQ:PL	1/1:0,128:128:99:3531,363,0
17	41267518	rs35149296	CA	C	547.04	PASS	AC=2;AF=1.00;AN=2;BaseQRankSum=-0.975;DB;DP=129;FS=7.270;HRun=15;HaplotypeScore=102.4394;MQ=22.23;MQ0=0;MQRankSum=1.083;QD=4.24;ReadPosRankSum=1.625	GT:AD:DP:GQ:PL	1/1:20,109:32:87.64:589,88,0
17	41267758	rs80357972	TCA	T	5672.72	PASS	AC=2;AF=1.00;AN=2;DB;DP=146;FS=0.000;HRun=0;HaplotypeScore=494.6926;MQ=40.97;MQ0=0;QD=38.85	GT:AD:DP:GQ:PL	1/1:7,139:135:99:5673,397,0
17	41281754	rs1877837	G	A	734.23	PASS	AC=2;AF=1.00;AN=2;DB;DP=137;Dels=0.01;FS=0.000;HRun=3;HaplotypeScore=5.1393;MQ=14.23;MQ0=0;QD=5.36	GT:AD:DP:GQ:PL	1/1:1,134:135:83.92:767,84,0
17	55924179	.	C	T	5.06	LowQual	AC=1;AF=0.50;AN=2;DP=1;Dels=0.00;HRun=2;HaplotypeScore=0.0000;MQ=40.00;MQ0=0;QD=5.06	GT:AD:DP:GQ:PL	0/1:0,1:1:1.76:33,3,0
17	55924188	.	A	T	6.39	LowQual	AC=1;AF=0.50;AN=2;DP=1;Dels=0.00;HRun=1;HaplotypeScore=0.0000;MQ=40.00;MQ0=0;QD=6.39	GT:AD:DP:GQ:PL	0/1:0,1:1:1.76:35,3,0
17	56286180	.	A	G	5.72	LowQual	AC=1;AF=0.50;AN=2;DP=1;Dels=0.00;HRun=0;HaplotypeScore=0.0000;MQ=30.00;MQ0=0;QD=5.72	GT:AD:DP:GQ:PL	0/1:0,1:1:1.76:34,3,0
17	58620435	.	C	G	5.06	LowQual	AC=1;AF=0.50;AN=2;DP=1;Dels=0.00;HRun=1;HaplotypeScore=0.0000;MQ=45.00;MQ0=0;QD=5.06	GT:AD:DP:GQ:PL	0/1:0,1:1:1.76:33,3,0
