# Supplementary material for: Considerations for clinical read alignment and mutational profiling using next-generation sequencing
Source: F1000Res. 2012 Sep 20;1:2. Originally published 2012 Jul 16. [Version 2] doi: 10.12688/f1000research.1-2.v2 (PMC3945748; doi:10.12688/f1000research.1-2.v2)
Supplement: Aligner-specific VCF files containing the mutations called for each set of reads in single and paired-end modes — VCF files describing the mutations detected in the sixty-seven groups of BRCA1 reads when testing each alignment program in paired-end and single-end mode. [file f1000research-1-402-s0002.tgz › Bfast_Paired_End_Calls.59.vcf]

##fileformat=VCFv4.1
##FILTER=<ID=LowQual,Description="Low quality">
##FORMAT=<ID=AD,Number=.,Type=Integer,Description="Allelic depths for the ref and alt alleles in the order listed">
##FORMAT=<ID=DP,Number=1,Type=Integer,Description="Read Depth (only filtered reads used for calling)">
##FORMAT=<ID=GQ,Number=1,Type=Float,Description="Genotype Quality">
##FORMAT=<ID=GT,Number=1,Type=String,Description="Genotype">
##FORMAT=<ID=PL,Number=G,Type=Integer,Description="Normalized, Phred-scaled likelihoods for genotypes as defined in the VCF specification">
##INFO=<ID=AC,Number=A,Type=Integer,Description="Allele count in genotypes, for each ALT allele, in the same order as listed">
##INFO=<ID=AF,Number=A,Type=Float,Description="Allele Frequency, for each ALT allele, in the same order as listed">
##INFO=<ID=AN,Number=1,Type=Integer,Description="Total number of alleles in called genotypes">
##INFO=<ID=BaseQRankSum,Number=1,Type=Float,Description="Z-score from Wilcoxon rank sum test of Alt Vs. Ref base qualities">
##INFO=<ID=DB,Number=0,Type=Flag,Description="dbSNP Membership">
##INFO=<ID=DP,Number=1,Type=Integer,Description="Filtered Depth">
##INFO=<ID=DS,Number=0,Type=Flag,Description="Were any of the samples downsampled?">
##INFO=<ID=Dels,Number=1,Type=Float,Description="Fraction of Reads Containing Spanning Deletions">
##INFO=<ID=FS,Number=1,Type=Float,Description="Phred-scaled p-value using Fisher's exact test to detect strand bias">
##INFO=<ID=HRun,Number=1,Type=Integer,Description="Largest Contiguous Homopolymer Run of Variant Allele In Either Direction">
##INFO=<ID=HaplotypeScore,Number=1,Type=Float,Description="Consistency of the site with at most two segregating haplotypes">
##INFO=<ID=InbreedingCoeff,Number=1,Type=Float,Description="Inbreeding coefficient as estimated from the genotype likelihoods per-sample when compared against the Hardy-Weinberg expectation">
##INFO=<ID=MQ,Number=1,Type=Float,Description="RMS Mapping Quality">
##INFO=<ID=MQ0,Number=1,Type=Integer,Description="Total Mapping Quality Zero Reads">
##INFO=<ID=MQRankSum,Number=1,Type=Float,Description="Z-score From Wilcoxon rank sum test of Alt vs. Ref read mapping qualities">
##INFO=<ID=QD,Number=1,Type=Float,Description="Variant Confidence/Quality by Depth">
##INFO=<ID=ReadPosRankSum,Number=1,Type=Float,Description="Z-score from Wilcoxon rank sum test of Alt vs. Ref read position bias">
##UnifiedGenotyper="analysis_type=UnifiedGenotyper input_file=[../Bfast_Default/brca1_59.recalib.bam] sample_metadata=[] read_buffer_size=null phone_home=STANDARD read_filter=[BadCigar] intervals=null excludeIntervals=null reference_sequence=ref_chr17.hg19.fa rodBind=[] rodToIntervalTrackName=null BTI_merge_rule=UNION nonDeterministicRandomSeed=false downsampling_type=null downsample_to_fraction=null downsample_to_coverage=null baq=OFF baqGapOpenPenalty=40.0 performanceLog=null useOriginalQualities=false defaultBaseQualities=-1 validation_strictness=SILENT unsafe=null num_threads=4 interval_merging=ALL read_group_black_list=null processingTracker=null restartProcessingTracker=false processingTrackerStatusFile=null processingTrackerID=-1 allow_intervals_with_unindexed_bam=false disable_experimental_low_memory_sharding=false logging_level=ERROR log_to_file=null help=false genotype_likelihoods_model=BOTH p_nonref_model=EXACT heterozygosity=0.0010 pcr_error_rate=1.0E-4 genotyping_mode=DISCOVERY output_mode=EMIT_VARIANTS_ONLY standard_min_confidence_threshold_for_calling=30.0 standard_min_confidence_threshold_for_emitting=4.0 computeSLOD=false alleles=(RodBinding name= source=UNBOUND) assume_single_sample_reads=null abort_at_too_much_coverage=-1 min_base_quality_score=17 min_mapping_quality_score=20 max_deletion_fraction=0.05 min_indel_count_for_genotyping=5 indel_heterozygosity=1.25E-4 indelGapContinuationPenalty=10.0 indelGapOpenPenalty=45.0 indelHaplotypeSize=80 doContextDependentGapPenalties=true getGapPenaltiesFromData=false indel_recal_file=indel.recal_data.csv indelDebug=false dovit=false GSA_PRODUCTION_ONLY=false exactCalculation=LINEAR_EXPERIMENTAL ignoreSNPAlleles=false output_all_callable_bases=false genotype=false dbsnp=(RodBinding name=dbsnp source=dbsnp_132.hg19.vcf) out=org.broadinstitute.sting.gatk.io.stubs.VCFWriterStub NO_HEADER=org.broadinstitute.sting.gatk.io.stubs.VCFWriterStub sites_only=org.broadinstitute.sting.gatk.io.stubs.VCFWriterStub debug_file=null metrics_file=null annotation=[]"
##contig=<ID=17,length=81195210,assembly=hg19>
##reference=file:///CL_diags/ngs/OmixonPaper/brca1-test-suite/ref_chr17.hg19.fa
#CHROM	POS	ID	REF	ALT	QUAL	FILTER	INFO	FORMAT	DePristo
17	7094460	.	T	A	5.06	LowQual	AC=1;AF=0.50;AN=2;DP=1;Dels=0.00;HRun=0;HaplotypeScore=0.0000;MQ=51.00;MQ0=0;QD=5.06	GT:AD:DP:GQ:PL	0/1:0,1:1:1.76:33,3,0
17	9961468	.	C	T	5.72	LowQual	AC=1;AF=0.50;AN=2;DP=1;Dels=0.00;HRun=2;HaplotypeScore=0.0000;MQ=60.00;MQ0=0;QD=5.72	GT:AD:DP:GQ:PL	0/1:0,1:1:1.76:34,3,0
17	16100462	.	G	T	6.39	LowQual	AC=1;AF=0.50;AN=2;DP=1;Dels=0.00;HRun=1;HaplotypeScore=0.0000;MQ=62.00;MQ0=0;QD=6.39	GT:AD:DP:GQ:PL	0/1:0,1:1:1.76:35,3,0
17	18005730	.	A	T	6.39	LowQual	AC=1;AF=0.50;AN=2;DP=1;Dels=0.00;HRun=1;HaplotypeScore=0.0000;MQ=45.00;MQ0=0;QD=6.39	GT:AD:DP:GQ:PL	0/1:0,1:1:1.76:35,3,0
17	21090755	.	A	G	5.06	LowQual	AC=1;AF=0.50;AN=2;DP=1;Dels=0.00;HRun=1;HaplotypeScore=0.0000;MQ=40.00;MQ0=0;QD=5.06	GT:AD:DP:GQ:PL	0/1:0,1:1:1.76:33,3,0
17	40033080	.	A	G	5.72	LowQual	AC=1;AF=0.50;AN=2;DP=1;Dels=0.00;HRun=0;HaplotypeScore=0.0000;MQ=45.00;MQ0=0;QD=5.72	GT:AD:DP:GQ:PL	0/1:0,1:1:1.76:34,3,0
17	41196309	.	T	TGGGGGGGGGGGGGGGGGGGGGGGGGGGGG	6822.89	PASS	AC=2;AF=1.00;AN=2;DP=42;FS=0.000;HRun=2;HaplotypeScore=590.9139;MQ=30.45;MQ0=0;QD=162.45	GT:AD:DP:GQ:PL	1/1:2,2:30:87.29:6823,87,0
17	41197790	rs80357268	C	T	3307.41	PASS	AC=2;AF=1.00;AN=2;DB;DP=122;Dels=0.00;FS=0.000;HRun=0;HaplotypeScore=7.5012;MQ=38.75;MQ0=0;QD=27.11	GT:AD:DP:GQ:PL	1/1:2,119:122:99:3306,310,0
17	41199660	rs80357212	C	T	4026.30	PASS	AC=2;AF=1.00;AN=2;DB;DP=152;Dels=0.00;FS=0.000;HRun=0;HaplotypeScore=11.6285;MQ=44.67;MQ0=0;QD=26.49	GT:AD:DP:GQ:PL	1/1:2,149:152:99:3999,370,0
17	41201105	rs80358092	T	A	4026.88	PASS	AC=2;AF=1.00;AN=2;DB;DP=137;Dels=0.00;FS=0.000;HRun=0;HaplotypeScore=13.4546;MQ=41.07;MQ0=0;QD=29.39	GT:AD:DP:GQ:PL	1/1:3,134:137:99:4026,373,0
17	41203090	rs80357818	G	GT	823.04	PASS	AC=2;AF=1.00;AN=2;BaseQRankSum=1.680;DB;DP=150;FS=5.108;HRun=2;HaplotypeScore=383.1851;MQ=33.13;MQ0=0;MQRankSum=-0.304;QD=5.49;ReadPosRankSum=2.792	GT:AD:DP:GQ:PL	1/1:130,19:73:84.27:865,84,0
17	41203092	.	T	G	261.47	PASS	AC=1;AF=0.50;AN=2;BaseQRankSum=-4.900;DP=149;Dels=0.00;FS=0.000;HRun=2;HaplotypeScore=71.8053;MQ=33.09;MQ0=0;MQRankSum=3.554;QD=1.75;ReadPosRankSum=-4.681	GT:AD:DP:GQ:PL	0/1:129,19:149:99:291,0,1492
17	41203092	.	T	TG	2699.95	PASS	AC=2;AF=1.00;AN=2;DP=151;FS=0.000;HRun=2;HaplotypeScore=194.6883;MQ=34.06;MQ0=0;QD=17.88	GT:AD:DP:GQ:PL	1/1:32,119:74:99:2742,193,0
17	41208883	rs8176284	A	G	4319.39	PASS	AC=2;AF=1.00;AN=2;DB;DP=155;Dels=0.00;FS=0.000;HRun=0;HaplotypeScore=16.1789;MQ=43.70;MQ0=0;QD=27.87	GT:AD:DP:GQ:PL	1/1:4,150:155:99:4317,415,0
17	41215805	rs8176259	CA	C	1707.44	PASS	AC=2;AF=1.00;AN=2;BaseQRankSum=-2.405;DB;DP=107;FS=3.093;HRun=5;HaplotypeScore=240.1709;MQ=37.91;MQ0=0;MQRankSum=-1.718;QD=15.96;ReadPosRankSum=2.359	GT:AD:DP:GQ:PL	1/1:31,75:64:99:1749,149,0
17	41215810	.	A	C	388.06	PASS	AC=1;AF=0.50;AN=2;BaseQRankSum=-4.324;DP=107;Dels=0.01;FS=1.052;HRun=2;HaplotypeScore=14.9922;MQ=37.57;MQ0=0;MQRankSum=2.242;QD=3.63;ReadPosRankSum=-5.879	GT:AD:DP:GQ:PL	0/1:83,22:106:99:418,0,1012
17	41215810	.	AC	A	297.79	PASS	AC=2;AF=1.00;AN=2;BaseQRankSum=0.191;DP=107;FS=3.739;HRun=2;HaplotypeScore=377.0281;MQ=37.57;MQ0=0;MQRankSum=-1.742;QD=2.78;ReadPosRankSum=4.105	GT:AD:DP:GQ:PL	1/1:84,23:64:32.45:340,32,0
17	41219632	.	CATA	C	832.01	PASS	AC=2;AF=1.00;AN=2;BaseQRankSum=-1.102;DP=137;FS=9.445;HRun=0;HaplotypeScore=352.2250;MQ=26.17;MQ0=0;MQRankSum=0.945;QD=6.07;ReadPosRankSum=1.654	GT:AD:DP:GQ:PL	1/1:115,22:46:99:874,108,0
17	41219634	rs80358344	TAAC	T	2118.50	PASS	AC=2;AF=1.00;AN=2;BaseQRankSum=-1.582;DB;DP=138;FS=9.638;HRun=0;HaplotypeScore=239.4191;MQ=26.16;MQ0=0;MQRankSum=1.055;QD=15.35;ReadPosRankSum=1.657	GT:AD:DP:GQ:PL	1/1:35,103:47:99:2161,117,0
17	41230376	rs8176200	A	G	2211.55	PASS	AC=2;AF=1.00;AN=2;DB;DP=149;Dels=0.00;FS=0.000;HRun=0;HaplotypeScore=0.6651;MQ=22.81;MQ0=0;QD=14.84	GT:AD:DP:GQ:PL	1/1:3,146:149:99:2245,228,0
17	41234431	rs80356840	T	C	3611.46	PASS	AC=2;AF=1.00;AN=2;DB;DP=138;Dels=0.00;FS=0.000;HRun=0;HaplotypeScore=12.3400;MQ=49.78;MQ0=0;QD=26.17	GT:AD:DP:GQ:PL	1/1:2,136:138:99:3609,369,0
17	41243670	rs80357213	G	A	3758.49	PASS	AC=2;AF=1.00;AN=2;DB;DP=137;Dels=0.03;FS=0.000;HRun=1;HaplotypeScore=25.6977;MQ=39.69;MQ0=0;QD=27.43	GT:AD:DP:GQ:PL	1/1:1,131:133:99:3758,340,0
17	41243768	rs80357849	TA	T	3076.88	PASS	AC=2;AF=1.00;AN=2;DB;DP=155;FS=0.000;HRun=3;HaplotypeScore=287.5671;MQ=31.73;MQ0=0;QD=19.85	GT:AD:DP:GQ:PL	1/1:29,126:88:99:3119,256,0
17	41243771	.	A	T	466.95	PASS	AC=1;AF=0.50;AN=2;BaseQRankSum=-0.624;DP=154;Dels=0.00;FS=2.038;HRun=2;HaplotypeScore=27.9193;MQ=31.79;MQ0=0;MQRankSum=3.868;QD=3.03;ReadPosRankSum=-5.854	GT:AD:DP:GQ:PL	0/1:130,24:154:99:497,0,1839
17	41243771	.	AT	A	544.25	PASS	AC=2;AF=1.00;AN=2;BaseQRankSum=3.185;DP=154;FS=2.086;HRun=2;HaplotypeScore=533.6234;MQ=31.79;MQ0=0;MQRankSum=2.065;QD=3.53;ReadPosRankSum=3.352	GT:AD:DP:GQ:PL	1/1:132,22:89:99:586,105,0
17	41244218	rs80357575	CTTT	C	3618.92	PASS	AC=2;AF=1.00;AN=2;DB;DP=162;FS=0.000;HRun=6;HaplotypeScore=381.4342;MQ=30.63;MQ0=0;QD=22.34	GT:AD:DP:GQ:PL	1/1:35,127:83:99:3619,234,0
17	41244222	.	T	A	505.08	PASS	AC=1;AF=0.50;AN=2;BaseQRankSum=-6.022;DP=157;Dels=0.00;FS=0.000;HRun=0;HaplotypeScore=207.0866;MQ=30.06;MQ0=0;MQRankSum=5.060;QD=3.22;ReadPosRankSum=-7.060	GT:AD:DP:GQ:PL	0/1:130,27:157:99:535,0,1571
17	41244222	.	TTTA	T	1454.34	PASS	AC=2;AF=1.00;AN=2;BaseQRankSum=1.687;DP=158;FS=0.000;HRun=0;HaplotypeScore=574.6310;MQ=30.18;MQ0=0;MQRankSum=0.000;QD=9.20;ReadPosRankSum=1.687	GT:AD:DP:GQ:PL	1/1:134,23:79:99:1496,197,0
17	41244766	rs80356995	C	T	4167.73	PASS	AC=2;AF=1.00;AN=2;BaseQRankSum=0.738;DB;DP=134;Dels=0.01;FS=0.000;HRun=1;HaplotypeScore=26.0956;MQ=41.49;MQ0=0;MQRankSum=0.470;QD=31.10;ReadPosRankSum=1.652	GT:AD:DP:GQ:PL	1/1:2,129:133:99:4133,336,0
17	41245233	rs80357957	AC	A	3187.32	PASS	AC=2;AF=1.00;AN=2;DB;DP=131;FS=0.000;HRun=2;HaplotypeScore=316.8352;MQ=35.83;MQ0=0;QD=24.33	GT:AD:DP:GQ:PL	1/1:38,93:88:99:3229,253,0
17	41245235	.	C	A	743.68	PASS	AC=1;AF=0.50;AN=2;BaseQRankSum=4.649;DP=129;Dels=0.01;FS=5.867;HRun=2;HaplotypeScore=97.5925;MQ=35.67;MQ0=0;MQRankSum=3.029;QD=5.76;ReadPosRankSum=-5.092	GT:AD:DP:GQ:PL	0/1:95,32:128:99:774,0,1386
17	41245235	.	CA	C	612.67	PASS	AC=2;AF=1.00;AN=2;BaseQRankSum=2.891;DP=131;FS=2.342;HRun=2;HaplotypeScore=565.5922;MQ=36.03;MQ0=0;MQRankSum=-0.817;QD=4.68;ReadPosRankSum=2.916	GT:AD:DP:GQ:PL	1/1:99,31:88:99:655,120,0
17	41245947	rs80357173	T	C	3452.22	PASS	AC=2;AF=1.00;AN=2;BaseQRankSum=1.703;DB;DP=127;Dels=0.02;FS=0.000;HRun=3;HaplotypeScore=12.7024;MQ=41.46;MQ0=0;MQRankSum=-1.245;QD=27.18;ReadPosRankSum=1.532	GT:AD:DP:GQ:PL	1/1:3,120:125:99:3450,345,0
17	41246480	rs80357796	CT	C	4399.85	PASS	AC=2;AF=1.00;AN=2;DB;DP=136;FS=0.000;HRun=3;HaplotypeScore=323.2411;MQ=37.09;MQ0=0;QD=32.35	GT:AD:DP:GQ:PL	1/1:1,135:105:99:4400,316,0
17	41246650	.	C	CTACA	1755.24	PASS	AC=1;AF=0.50;AN=2;BaseQRankSum=3.053;DP=149;FS=0.000;HRun=0;HaplotypeScore=448.1138;MQ=26.98;MQ0=0;MQRankSum=-1.565;QD=11.78;ReadPosRankSum=0.361	GT:AD:DP:GQ:PL	0/1:96,43:65:62.73:1794,0,63
17	41246652	.	A	T	491.59	PASS	AC=1;AF=0.50;AN=2;BaseQRankSum=4.988;DP=148;Dels=0.02;FS=5.452;HRun=1;HaplotypeScore=58.6411;MQ=26.81;MQ0=0;MQRankSum=-2.249;QD=3.32;ReadPosRankSum=2.148	GT:AD:DP:GQ:PL	0/1:90,55:145:99:522,0,1046
17	41246662	.	T	A	436.03	PASS	AC=1;AF=0.50;AN=2;BaseQRankSum=-3.714;DP=152;Dels=0.00;FS=0.993;HRun=0;HaplotypeScore=39.1856;MQ=28.18;MQ0=0;MQRankSum=2.320;QD=2.87;ReadPosRankSum=-5.877	GT:AD:DP:GQ:PL	0/1:128,24:152:99:466,0,1385
17	41246663	.	G	T	375.89	PASS	AC=1;AF=0.50;AN=2;BaseQRankSum=0.467;DP=142;Dels=0.00;FS=3.885;HRun=1;HaplotypeScore=17.7894;MQ=27.42;MQ0=0;MQRankSum=2.611;QD=2.65;ReadPosRankSum=-6.125	GT:AD:DP:GQ:PL	0/1:122,20:142:99:406,0,1163
17	41246663	.	G	GTCTG	554.96	PASS	AC=1;AF=0.50;AN=2;BaseQRankSum=4.747;DP=143;FS=0.000;HRun=0;HaplotypeScore=530.8121;MQ=27.33;MQ0=0;MQRankSum=-3.030;QD=3.88;ReadPosRankSum=2.727	GT:AD:DP:GQ:PL	0/1:133,8:63:99:594,0,470
17	41246748	rs80357789	GAA	G	3554.11	PASS	AC=2;AF=1.00;AN=2;BaseQRankSum=-1.561;DB;DP=147;FS=4.314;HRun=3;HaplotypeScore=511.2351;MQ=31.52;MQ0=0;MQRankSum=-1.219;QD=24.18;ReadPosRankSum=1.689	GT:AD:DP:GQ:PL	1/1:43,102:85:99:3554,228,0
17	41246750	.	AAC	A	1332.10	PASS	AC=2;AF=1.00;AN=2;BaseQRankSum=-1.013;DP=143;FS=8.888;HRun=0;HaplotypeScore=714.5992;MQ=31.12;MQ0=0;MQRankSum=-0.130;QD=9.32;ReadPosRankSum=2.910	GT:AD:DP:GQ:PL	1/1:111,30:81:99:1374,185,0
17	41246791	rs80357293	C	T	2781.79	PASS	AC=2;AF=1.00;AN=2;DB;DP=127;Dels=0.01;FS=0.000;HRun=0;HaplotypeScore=6.9011;MQ=34.33;MQ0=0;QD=21.90	GT:AD:DP:GQ:PL	1/1:4,122:126:99:2815,262,0
17	41246832	rs80357396	T	C	2661.33	PASS	AC=2;AF=1.00;AN=2;DB;DP=136;Dels=0.01;FS=0.000;HRun=0;HaplotypeScore=5.0779;MQ=34.87;MQ0=0;QD=19.57	GT:AD:DP:GQ:PL	1/1:2,133:135:99:2694,270,0
17	41249364	rs74395723	A	T	4218.98	PASS	AC=2;AF=1.00;AN=2;DB;DP=155;Dels=0.02;FS=0.000;HRun=2;HaplotypeScore=20.4120;MQ=36.30;MQ0=0;QD=27.22	GT:AD:DP:GQ:PL	1/1:3,148:152:99:4184,394,0
17	41252697	rs10445302	T	A	13.32	LowQual	AC=2;AF=1.00;AN=2;DB;DP=114;Dels=0.01;HRun=2;HaplotypeScore=3.9051;MQ=8.03;MQ0=0;QD=0.12	GT:AD:DP:GQ:PL	1/1:0,111:113:5.97:44,6,0
17	41254965	rs36085989	C	CT	1268.54	PASS	AC=2;AF=1.00;AN=2;DB;DP=150;FS=0.000;HRun=14;HaplotypeScore=201.8066;MQ=22.73;MQ0=0;QD=8.46	GT:AD:DP:GQ:PL	1/1:55,95:76:99:1311,154,0
17	41254980	.	A	T	338.63	PASS	AC=1;AF=0.50;AN=2;BaseQRankSum=-2.893;DP=141;Dels=0.00;FS=3.762;HRun=14;HaplotypeScore=18.0775;MQ=22.55;MQ0=0;MQRankSum=1.711;QD=2.40;ReadPosRankSum=-6.373	GT:AD:DP:GQ:PL	0/1:120,21:141:99:369,0,1440
17	41256258	rs80357544	CA	C	2237.85	PASS	AC=2;AF=1.00;AN=2;BaseQRankSum=-2.375;DB;DP=111;FS=7.539;HRun=4;HaplotypeScore=270.3496;MQ=37.06;MQ0=0;MQRankSum=0.430;QD=20.16;ReadPosRankSum=2.375	GT:AD:DP:GQ:PL	1/1:32,79:72:99:2280,186,0
17	41256262	.	A	T	330.15	PASS	AC=1;AF=0.50;AN=2;BaseQRankSum=-0.352;DP=107;Dels=0.01;FS=3.898;HRun=2;HaplotypeScore=31.4470;MQ=36.88;MQ0=0;MQRankSum=1.222;QD=3.09;ReadPosRankSum=-4.942	GT:AD:DP:GQ:PL	0/1:83,23:106:99:360,0,1397
17	41256262	rs80357950	AT	A	295.70	PASS	AC=2;AF=1.00;AN=2;BaseQRankSum=0.314;DB;DP=109;FS=8.021;HRun=2;HaplotypeScore=451.1870;MQ=37.05;MQ0=0;MQRankSum=-1.005;QD=2.71;ReadPosRankSum=3.795	GT:AD:DP:GQ:PL	1/1:86,22:70:28.80:338,29,0
17	41256917	rs80357174	A	G	3792.14	PASS	AC=2;AF=1.00;AN=2;BaseQRankSum=0.866;DB;DP=124;Dels=0.00;FS=0.000;HRun=0;HaplotypeScore=5.7827;MQ=49.91;MQ0=0;MQRankSum=1.646;QD=30.58;ReadPosRankSum=1.155	GT:AD:DP:GQ:PL	1/1:4,119:124:99:3760,320,0
17	41262357	rs111615606	A	G	2054.36	PASS	AC=2;AF=1.00;AN=2;DB;DP=120;Dels=0.00;FS=0.000;HRun=0;HaplotypeScore=7.0878;MQ=23.46;MQ0=0;QD=17.12	GT:AD:DP:GQ:PL	1/1:0,119:120:99:2087,222,0
17	41264364	rs8176114	A	G	797.60	PASS	AC=2;AF=1.00;AN=2;DB;DP=116;Dels=0.00;FS=0.000;HRun=0;HaplotypeScore=5.9214;MQ=17.35;MQ0=0;QD=6.88	GT:AD:DP:GQ:PL	1/1:2,113:116:84.08:831,84,0
17	41267761	rs80357498	C	T	2267.32	PASS	AC=2;AF=1.00;AN=2;DB;DP=143;Dels=0.00;FS=0.000;HRun=0;HaplotypeScore=93.7592;MQ=29.93;MQ0=0;QD=15.86	GT:AD:DP:GQ:PL	1/1:1,142:143:99:2300,217,0
17	41267763	rs80357949	CTT	C	3295	PASS	AC=2;AF=1.00;AN=2;DB;DP=142;FS=0.000;HRun=3;HaplotypeScore=490.3371;MQ=30.14;MQ0=0;QD=23.20	GT:AD:DP:GQ:PL	1/1:37,104:76:99:3295,220,0
17	41267765	.	TTG	T	1205.08	PASS	AC=2;AF=1.00;AN=2;BaseQRankSum=2.856;DP=150;FS=2.147;HRun=0;HaplotypeScore=732.7794;MQ=30.46;MQ0=0;MQRankSum=-1.830;QD=8.03;ReadPosRankSum=2.909	GT:AD:DP:GQ:PL	1/1:120,26:82:99:1247,157,0
17	41276082	rs80357017	A	G	225.39	PASS	AC=2;AF=1.00;AN=2;DB;DP=116;Dels=0.00;FS=0.000;HRun=0;HaplotypeScore=3.2423;MQ=12.33;MQ0=0;QD=1.94	GT:AD:DP:GQ:PL	1/1:2,114:116:32.88:258,33,0
17	41277187	rs799905	G	C	2203.15	PASS	AC=2;AF=1.00;AN=2;DB;DP=128;Dels=0.02;FS=0.000;HRun=6;HaplotypeScore=13.8925;MQ=22.59;MQ0=0;QD=17.21	GT:AD:DP:GQ:PL	1/1:3,122:125:99:2236,228,0
17	41277822	rs77018036	G	T	3573.30	PASS	AC=2;AF=1.00;AN=2;DB;DP=157;Dels=0.00;FS=0.000;HRun=0;HaplotypeScore=13.1781;MQ=26.57;MQ0=0;QD=22.76	GT:AD:DP:GQ:PL	1/1:1,155:157:99:3570,369,0
