# Supplementary material for: Considerations for clinical read alignment and mutational profiling using next-generation sequencing
Source: F1000Res. 2012 Sep 20;1:2. Originally published 2012 Jul 16. [Version 2] doi: 10.12688/f1000research.1-2.v2 (PMC3945748; doi:10.12688/f1000research.1-2.v2)
Supplement: Aligner-specific VCF files containing the mutations called for each set of reads in single and paired-end modes — VCF files describing the mutations detected in the sixty-seven groups of BRCA1 reads when testing each alignment program in paired-end and single-end mode. [file f1000research-1-402-s0002.tgz › Bfast_Paired_End_Calls.60.vcf]

##fileformat=VCFv4.1
##FILTER=<ID=LowQual,Description="Low quality">
##FORMAT=<ID=AD,Number=.,Type=Integer,Description="Allelic depths for the ref and alt alleles in the order listed">
##FORMAT=<ID=DP,Number=1,Type=Integer,Description="Read Depth (only filtered reads used for calling)">
##FORMAT=<ID=GQ,Number=1,Type=Float,Description="Genotype Quality">
##FORMAT=<ID=GT,Number=1,Type=String,Description="Genotype">
##FORMAT=<ID=PL,Number=G,Type=Integer,Description="Normalized, Phred-scaled likelihoods for genotypes as defined in the VCF specification">
##INFO=<ID=AC,Number=A,Type=Integer,Description="Allele count in genotypes, for each ALT allele, in the same order as listed">
##INFO=<ID=AF,Number=A,Type=Float,Description="Allele Frequency, for each ALT allele, in the same order as listed">
##INFO=<ID=AN,Number=1,Type=Integer,Description="Total number of alleles in called genotypes">
##INFO=<ID=BaseQRankSum,Number=1,Type=Float,Description="Z-score from Wilcoxon rank sum test of Alt Vs. Ref base qualities">
##INFO=<ID=DB,Number=0,Type=Flag,Description="dbSNP Membership">
##INFO=<ID=DP,Number=1,Type=Integer,Description="Filtered Depth">
##INFO=<ID=DS,Number=0,Type=Flag,Description="Were any of the samples downsampled?">
##INFO=<ID=Dels,Number=1,Type=Float,Description="Fraction of Reads Containing Spanning Deletions">
##INFO=<ID=FS,Number=1,Type=Float,Description="Phred-scaled p-value using Fisher's exact test to detect strand bias">
##INFO=<ID=HRun,Number=1,Type=Integer,Description="Largest Contiguous Homopolymer Run of Variant Allele In Either Direction">
##INFO=<ID=HaplotypeScore,Number=1,Type=Float,Description="Consistency of the site with at most two segregating haplotypes">
##INFO=<ID=InbreedingCoeff,Number=1,Type=Float,Description="Inbreeding coefficient as estimated from the genotype likelihoods per-sample when compared against the Hardy-Weinberg expectation">
##INFO=<ID=MQ,Number=1,Type=Float,Description="RMS Mapping Quality">
##INFO=<ID=MQ0,Number=1,Type=Integer,Description="Total Mapping Quality Zero Reads">
##INFO=<ID=MQRankSum,Number=1,Type=Float,Description="Z-score From Wilcoxon rank sum test of Alt vs. Ref read mapping qualities">
##INFO=<ID=QD,Number=1,Type=Float,Description="Variant Confidence/Quality by Depth">
##INFO=<ID=ReadPosRankSum,Number=1,Type=Float,Description="Z-score from Wilcoxon rank sum test of Alt vs. Ref read position bias">
##UnifiedGenotyper="analysis_type=UnifiedGenotyper input_file=[../Bfast_Default/brca1_60.recalib.bam] sample_metadata=[] read_buffer_size=null phone_home=STANDARD read_filter=[BadCigar] intervals=null excludeIntervals=null reference_sequence=ref_chr17.hg19.fa rodBind=[] rodToIntervalTrackName=null BTI_merge_rule=UNION nonDeterministicRandomSeed=false downsampling_type=null downsample_to_fraction=null downsample_to_coverage=null baq=OFF baqGapOpenPenalty=40.0 performanceLog=null useOriginalQualities=false defaultBaseQualities=-1 validation_strictness=SILENT unsafe=null num_threads=4 interval_merging=ALL read_group_black_list=null processingTracker=null restartProcessingTracker=false processingTrackerStatusFile=null processingTrackerID=-1 allow_intervals_with_unindexed_bam=false disable_experimental_low_memory_sharding=false logging_level=ERROR log_to_file=null help=false genotype_likelihoods_model=BOTH p_nonref_model=EXACT heterozygosity=0.0010 pcr_error_rate=1.0E-4 genotyping_mode=DISCOVERY output_mode=EMIT_VARIANTS_ONLY standard_min_confidence_threshold_for_calling=30.0 standard_min_confidence_threshold_for_emitting=4.0 computeSLOD=false alleles=(RodBinding name= source=UNBOUND) assume_single_sample_reads=null abort_at_too_much_coverage=-1 min_base_quality_score=17 min_mapping_quality_score=20 max_deletion_fraction=0.05 min_indel_count_for_genotyping=5 indel_heterozygosity=1.25E-4 indelGapContinuationPenalty=10.0 indelGapOpenPenalty=45.0 indelHaplotypeSize=80 doContextDependentGapPenalties=true getGapPenaltiesFromData=false indel_recal_file=indel.recal_data.csv indelDebug=false dovit=false GSA_PRODUCTION_ONLY=false exactCalculation=LINEAR_EXPERIMENTAL ignoreSNPAlleles=false output_all_callable_bases=false genotype=false dbsnp=(RodBinding name=dbsnp source=dbsnp_132.hg19.vcf) out=org.broadinstitute.sting.gatk.io.stubs.VCFWriterStub NO_HEADER=org.broadinstitute.sting.gatk.io.stubs.VCFWriterStub sites_only=org.broadinstitute.sting.gatk.io.stubs.VCFWriterStub debug_file=null metrics_file=null annotation=[]"
##contig=<ID=17,length=81195210,assembly=hg19>
##reference=file:///CL_diags/ngs/OmixonPaper/brca1-test-suite/ref_chr17.hg19.fa
#CHROM	POS	ID	REF	ALT	QUAL	FILTER	INFO	FORMAT	DePristo
17	15771556	.	T	C	5.06	LowQual	AC=1;AF=0.50;AN=2;DP=1;Dels=0.00;HRun=1;HaplotypeScore=0.0000;MQ=34.00;MQ0=0;QD=5.06	GT:AD:DP:GQ:PL	0/1:0,1:1:1.76:33,3,0
17	37490593	.	A	C	5.72	LowQual	AC=1;AF=0.50;AN=2;DP=1;Dels=0.00;HRun=1;HaplotypeScore=0.0000;MQ=31.00;MQ0=0;QD=5.72	GT:AD:DP:GQ:PL	0/1:0,1:1:1.76:34,3,0
17	37490603	.	A	T	5.72	LowQual	AC=1;AF=0.50;AN=2;DP=1;Dels=0.00;HRun=0;HaplotypeScore=0.0000;MQ=31.00;MQ0=0;QD=5.72	GT:AD:DP:GQ:PL	0/1:0,1:1:1.76:34,3,0
17	37490635	.	A	T	5.72	LowQual	AC=1;AF=0.50;AN=2;DP=1;Dels=0.00;HRun=1;HaplotypeScore=0.0000;MQ=31.00;MQ0=0;QD=5.72	GT:AD:DP:GQ:PL	0/1:0,1:1:1.76:34,3,0
17	41196309	.	T	TGGGGGGGGGGGGGGGGGGGGGGGGGGGGG	6823.57	PASS	AC=2;AF=1.00;AN=2;DP=42;FS=0.000;HRun=2;HaplotypeScore=590.7443;MQ=30.45;MQ0=0;QD=162.47	GT:AD:DP:GQ:PL	1/1:2,2:30:87.29:6824,87,0
17	41197765	rs80357721	CT	C	4666.66	PASS	AC=2;AF=1.00;AN=2;BaseQRankSum=-1.732;DB;DP=131;FS=0.000;HRun=1;HaplotypeScore=396.4775;MQ=39.23;MQ0=0;MQRankSum=-0.149;QD=35.62;ReadPosRankSum=1.702	GT:AD:DP:GQ:PL	1/1:6,124:116:99:4667,341,0
17	41204361	rs111563453	G	A	3355.58	PASS	AC=2;AF=1.00;AN=2;DB;DP=136;Dels=0.01;FS=0.000;HRun=1;HaplotypeScore=7.8553;MQ=22.98;MQ0=0;QD=24.67	GT:AD:DP:GQ:PL	1/1:1,134:135:99:3352,357,0
17	41209079	rs76171189	TG	T	3638.22	PASS	AC=2;AF=1.00;AN=2;DB;DP=124;FS=0.000;HRun=3;HaplotypeScore=360.7918;MQ=43.60;MQ0=0;QD=29.34	GT:AD:DP:GQ:PL	1/1:4,117:104:99:3638,295,0
17	41212547	rs35330014	C	T	1889.66	PASS	AC=2;AF=1.00;AN=2;DB;DP=142;Dels=0.00;FS=0.000;HRun=1;HaplotypeScore=3.5273;MQ=18.94;MQ0=0;QD=13.31	GT:AD:DP:GQ:PL	1/1:5,137:142:99:1923,201,0
17	41219907	rs71157702	T	TAA	454.08	PASS	AC=2;AF=1.00;AN=2;DB;DP=114;FS=0.000;HRun=22;HaplotypeScore=148.8578;MQ=23.45;MQ0=0;QD=3.98	GT:AD:DP:GQ:PL	1/1:43,70:42:47.99:496,48,0
17	41219930	.	T	A	42.53	PASS	AC=1;AF=0.50;AN=2;BaseQRankSum=1.141;DP=129;Dels=0.01;FS=2.479;HRun=22;HaplotypeScore=10.2904;MQ=26.02;MQ0=0;MQRankSum=1.883;QD=0.33;ReadPosRankSum=-3.990	GT:AD:DP:GQ:PL	0/1:121,7:128:72.52:73,0,979
17	41223257	rs80358096	T	C	3695.16	PASS	AC=2;AF=1.00;AN=2;DB;DP=139;Dels=0.01;FS=0.000;HRun=1;HaplotypeScore=15.6601;MQ=44.53;MQ0=0;QD=26.58	GT:AD:DP:GQ:PL	1/1:2,135:137:99:3692,378,0
17	41234523	rs80357309	C	G	4237.92	PASS	AC=2;AF=1.00;AN=2;DB;DP=141;Dels=0.01;FS=0.000;HRun=0;HaplotypeScore=14.5357;MQ=47.31;MQ0=0;QD=30.06	GT:AD:DP:GQ:PL	1/1:1,138:140:99:4237,394,0
17	41243765	rs80357545	TA	T	5624.15	PASS	AC=2;AF=1.00;AN=2;DB;DP=155;FS=0.000;HRun=2;HaplotypeScore=448.6924;MQ=41.72;MQ0=0;QD=36.28	GT:AD:DP:GQ:PL	1/1:5,150:150:99:5624,436,0
17	41243945	rs80356830	A	C	4176.35	PASS	AC=2;AF=1.00;AN=2;BaseQRankSum=2.022;DB;DP=142;Dels=0.00;FS=7.036;HRun=3;HaplotypeScore=10.5437;MQ=40.54;MQ0=0;MQRankSum=0.207;QD=29.41;ReadPosRankSum=2.893	GT:AD:DP:GQ:PL	1/1:4,138:142:99:4089,320,0
17	41244100	rs80357272	G	A	4707.24	PASS	AC=2;AF=1.00;AN=2;DB;DP=157;Dels=0.00;FS=0.000;HRun=0;HaplotypeScore=6.3240;MQ=40.87;MQ0=0;QD=29.98	GT:AD:DP:GQ:PL	1/1:2,153:157:99:4672,430,0
17	41244447	.	T	TTTTCTCTAATGTTA	10713.91	PASS	AC=2;AF=1.00;AN=2;DP=155;FS=0.000;HRun=0;HaplotypeScore=825.5743;MQ=30.29;MQ0=0;QD=69.12	GT:AD:DP:GQ:PL	1/1:62,78:90:99:10714,211,0
17	41244464	.	A	T	542.18	PASS	AC=1;AF=0.50;AN=2;BaseQRankSum=2.445;DP=160;Dels=0.01;FS=2.991;HRun=2;HaplotypeScore=46.6515;MQ=30.83;MQ0=0;MQRankSum=4.131;QD=3.39;ReadPosRankSum=-5.618	GT:AD:DP:GQ:PL	0/1:131,28:159:99:572,0,1784
17	41244465	.	CG	C	350.59	PASS	AC=1;AF=0.50;AN=2;BaseQRankSum=0.152;DP=162;FS=0.000;HRun=2;HaplotypeScore=1187.6424;MQ=30.98;MQ0=0;MQRankSum=-0.688;QD=2.16;ReadPosRankSum=-3.534	GT:AD:DP:GQ:PL	0/1:139,21:99:99:390,0,2825
17	41244467	.	G	T	322.89	PASS	AC=1;AF=0.50;AN=2;BaseQRankSum=2.145;DP=158;Dels=0.00;FS=0.948;HRun=0;HaplotypeScore=26.5321;MQ=30.73;MQ0=0;MQRankSum=3.619;QD=2.04;ReadPosRankSum=-5.209	GT:AD:DP:GQ:PL	0/1:135,21:158:99:353,0,1971
17	41244781	rs80357812	CT	C	5487.39	PASS	AC=2;AF=1.00;AN=2;BaseQRankSum=-1.448;DB;DP=146;FS=3.418;HRun=1;HaplotypeScore=484.7521;MQ=41.08;MQ0=0;MQRankSum=0.543;QD=37.58;ReadPosRankSum=1.706	GT:AD:DP:GQ:PL	1/1:4,141:137:99:5487,396,0
17	41244863	.	TTG	T	1466.02	PASS	AC=2;AF=1.00;AN=2;BaseQRankSum=-1.599;DP=140;FS=2.921;HRun=0;HaplotypeScore=676.1693;MQ=32.89;MQ0=0;MQRankSum=-1.540;QD=10.47;ReadPosRankSum=0.807	GT:AD:DP:GQ:PL	1/1:117,23:89:99:1508,208,0
17	41244865	rs80357891	GTT	G	3718.18	PASS	AC=2;AF=1.00;AN=2;BaseQRankSum=-1.732;DB;DP=137;FS=0.000;HRun=3;HaplotypeScore=432.8612;MQ=32.65;MQ0=0;MQRankSum=-0.647;QD=27.14;ReadPosRankSum=-0.689	GT:AD:DP:GQ:PL	1/1:84,53:86:99:3718,238,0
17	41244867	.	TTC	T	1302.95	PASS	AC=2;AF=1.00;AN=2;BaseQRankSum=2.233;DP=141;FS=1.910;HRun=0;HaplotypeScore=645.9221;MQ=32.43;MQ0=0;MQRankSum=-1.735;QD=9.24;ReadPosRankSum=2.694	GT:AD:DP:GQ:PL	1/1:91,48:87:99:1345,146,0
17	41245066	rs80357185	C	T	2865.99	PASS	AC=2;AF=1.00;AN=2;BaseQRankSum=2.413;DB;DP=136;Dels=0.00;FS=0.000;HRun=2;HaplotypeScore=8.0842;MQ=32.95;MQ0=0;MQRankSum=0.137;QD=21.07;ReadPosRankSum=-1.284	GT:AD:DP:GQ:PL	1/1:3,133:136:99:2899,259,0
17	41245095	.	CA	C	517.19	PASS	AC=2;AF=1.00;AN=2;BaseQRankSum=0.703;DP=127;FS=4.592;HRun=2;HaplotypeScore=576.1181;MQ=30.78;MQ0=0;MQRankSum=-0.460;QD=4.07;ReadPosRankSum=3.102	GT:AD:DP:GQ:PL	1/1:105,22:69:74.57:559,75,0
17	41245097	rs80357679	AC	A	2475.46	PASS	AC=2;AF=1.00;AN=2;BaseQRankSum=-1.732;DB;DP=129;FS=3.274;HRun=2;HaplotypeScore=398.8106;MQ=31.03;MQ0=0;MQRankSum=-0.408;QD=19.19;ReadPosRankSum=0.102	GT:AD:DP:GQ:PL	1/1:32,97:71:99:2517,198,0
17	41245233	rs80357467	A	G	3982.99	PASS	AC=2;AF=1.00;AN=2;DB;DP=134;Dels=0.01;FS=0.000;HRun=0;HaplotypeScore=6.4276;MQ=40.58;MQ0=0;QD=29.72	GT:AD:DP:GQ:PL	1/1:0,133:133:99:3982,364,0
17	41245466	rs1799949	G	A	4579.05	PASS	AC=2;AF=1.00;AN=2;DB;DP=154;Dels=0.00;FS=0.000;HRun=0;HaplotypeScore=19.7596;MQ=40.72;MQ0=0;QD=29.73	GT:AD:DP:GQ:PL	1/1:5,148:154:99:4578,415,0
17	41245476	rs80357688	CT	C	4776.69	PASS	AC=2;AF=1.00;AN=2;DB;DP=152;FS=0.000;HRun=4;HaplotypeScore=829.1131;MQ=42.34;MQ0=0;QD=31.43	GT:AD:DP:GQ:PL	1/1:11,140:144:99:4777,400,0
17	41245603	rs80356907	C	A	4511.98	PASS	AC=2;AF=1.00;AN=2;DB;DP=151;Dels=0.00;FS=0.000;HRun=0;HaplotypeScore=7.7166;MQ=43.62;MQ0=0;QD=29.88	GT:AD:DP:GQ:PL	1/1:2,148:151:99:4511,418,0
17	41246418	.	C	CT	4604.58	PASS	AC=2;AF=1.00;AN=2;BaseQRankSum=-1.699;DP=121;FS=0.000;HRun=1;HaplotypeScore=302.1428;MQ=40.98;MQ0=0;MQRankSum=1.666;QD=38.05;ReadPosRankSum=1.699	GT:AD:DP:GQ:PL	1/1:11,109:113:99:4605,311,0
17	41248589	rs118118345	A	C	3138.52	PASS	AC=2;AF=1.00;AN=2;DB;DP=133;Dels=0.01;FS=0.000;HRun=2;HaplotypeScore=7.5290;MQ=28.59;MQ0=0;QD=23.60	GT:AD:DP:GQ:PL	1/1:1,131:132:99:3172,315,0
17	41251849	.	TTC	T	1036.81	PASS	AC=2;AF=1.00;AN=2;BaseQRankSum=1.970;DP=147;FS=0.000;HRun=0;HaplotypeScore=587.4857;MQ=31.88;MQ0=0;MQRankSum=-1.152;QD=7.05;ReadPosRankSum=4.007	GT:AD:DP:GQ:PL	1/1:127,18:87:99:1079,100,0
17	41251852	rs80357708	TCA	T	3500.50	PASS	AC=2;AF=1.00;AN=2;BaseQRankSum=-2.421;DB;DP=148;FS=2.973;HRun=0;HaplotypeScore=370.7323;MQ=31.85;MQ0=0;MQRankSum=-1.218;QD=23.65;ReadPosRankSum=2.391	GT:AD:DP:GQ:PL	1/1:33,115:88:99:3501,228,0
17	41252699	.	T	A	16.23	LowQual	AC=2;AF=1.00;AN=2;BaseQRankSum=5.880;DP=113;Dels=0.02;HRun=1;HaplotypeScore=35.5635;MQ=7.59;MQ0=0;MQRankSum=-4.697;QD=0.14;ReadPosRankSum=7.023	GT:AD:DP:GQ:PL	1/1:32,79:111:5.98:47,6,0
17	41256953	rs80357884	CT	C	4820.15	PASS	AC=2;AF=1.00;AN=2;BaseQRankSum=-2.366;DB;DP=127;FS=3.036;HRun=1;HaplotypeScore=418.0380;MQ=43.73;MQ0=0;MQRankSum=0.990;QD=37.95;ReadPosRankSum=2.408	GT:AD:DP:GQ:PL	1/1:4,123:118:99:4820,341,0
17	41259556	rs8176124	C	T	1460.29	PASS	AC=2;AF=1.00;AN=2;DB;DP=122;Dels=0.01;FS=0.000;HRun=0;HaplotypeScore=9.7587;MQ=16.93;MQ0=0;QD=11.97	GT:AD:DP:GQ:PL	1/1:3,118:121:99:1493,171,0
17	41266423	rs117669170	T	G	3936.70	PASS	AC=2;AF=1.00;AN=2;BaseQRankSum=0.756;DB;DP=144;Dels=0.00;FS=0.000;HRun=1;HaplotypeScore=8.1325;MQ=32.75;MQ0=0;MQRankSum=-1.708;QD=27.34;ReadPosRankSum=1.708	GT:AD:DP:GQ:PL	1/1:2,142:144:99:3903,346,0
17	41266452	rs1709438	A	G	3982.40	PASS	AC=2;AF=1.00;AN=2;BaseQRankSum=1.706;DB;DP=139;Dels=0.01;FS=0.000;HRun=0;HaplotypeScore=12.8814;MQ=35.07;MQ0=0;MQRankSum=1.102;QD=28.65;ReadPosRankSum=0.341	GT:AD:DP:GQ:PL	1/1:5,131:138:99:3949,376,0
17	41268678	rs1709441	G	C	862.35	PASS	AC=2;AF=1.00;AN=2;BaseQRankSum=-1.662;DB;DP=150;Dels=0.01;FS=0.000;HRun=0;HaplotypeScore=10.5162;MQ=13.89;MQ0=0;MQRankSum=1.616;QD=5.75;ReadPosRankSum=0.337	GT:AD:DP:GQ:PL	1/1:1,148:149:99:895,117,0
17	41268712	rs1793979	T	A	327.75	PASS	AC=2;AF=1.00;AN=2;DB;DP=150;Dels=0.01;FS=0.000;HRun=1;HaplotypeScore=10.6103;MQ=12.72;MQ0=0;QD=2.19	GT:AD:DP:GQ:PL	1/1:1,148:149:47.77:361,48,0
17	41270685	rs112239971	A	C	54.88	PASS	AC=2;AF=1.00;AN=2;DB;DP=123;Dels=0.01;FS=0.000;HRun=1;HaplotypeScore=5.0611;MQ=9.29;MQ0=0;QD=0.45	GT:AD:DP:GQ:PL	1/1:1,120:122:9.01:87,9,0
17	41276080	rs80357134	G	A	219.42	PASS	AC=2;AF=1.00;AN=2;DB;DP=115;Dels=0.00;FS=0.000;HRun=0;HaplotypeScore=7.6174;MQ=12.05;MQ0=0;QD=1.91	GT:AD:DP:GQ:PL	1/1:1,114:115:32.87:252,33,0
17	58733286	.	T	A	5.06	LowQual	AC=1;AF=0.50;AN=2;DP=1;Dels=0.00;HRun=1;HaplotypeScore=0.0000;MQ=45.00;MQ0=0;QD=5.06	GT:AD:DP:GQ:PL	0/1:0,1:1:1.76:33,3,0
17	80460448	.	A	C	5.06	LowQual	AC=1;AF=0.50;AN=2;DP=1;Dels=0.00;HRun=1;HaplotypeScore=0.0000;MQ=45.00;MQ0=0;QD=5.06	GT:AD:DP:GQ:PL	0/1:0,1:1:1.76:33,3,0
17	80651777	.	A	G	5.06	LowQual	AC=1;AF=0.50;AN=2;DP=1;Dels=0.00;HRun=1;HaplotypeScore=0.0000;MQ=37.00;MQ0=0;QD=5.06	GT:AD:DP:GQ:PL	0/1:0,1:1:1.76:33,3,0
