# Supplementary material for: Considerations for clinical read alignment and mutational profiling using next-generation sequencing
Source: F1000Res. 2012 Sep 20;1:2. Originally published 2012 Jul 16. [Version 2] doi: 10.12688/f1000research.1-2.v2 (PMC3945748; doi:10.12688/f1000research.1-2.v2)
Supplement: Aligner-specific VCF files containing the mutations called for each set of reads in single and paired-end modes — VCF files describing the mutations detected in the sixty-seven groups of BRCA1 reads when testing each alignment program in paired-end and single-end mode. [file f1000research-1-402-s0002.tgz › Bfast_Paired_End_Calls.62.vcf]

##fileformat=VCFv4.1
##FILTER=<ID=LowQual,Description="Low quality">
##FORMAT=<ID=AD,Number=.,Type=Integer,Description="Allelic depths for the ref and alt alleles in the order listed">
##FORMAT=<ID=DP,Number=1,Type=Integer,Description="Read Depth (only filtered reads used for calling)">
##FORMAT=<ID=GQ,Number=1,Type=Float,Description="Genotype Quality">
##FORMAT=<ID=GT,Number=1,Type=String,Description="Genotype">
##FORMAT=<ID=PL,Number=G,Type=Integer,Description="Normalized, Phred-scaled likelihoods for genotypes as defined in the VCF specification">
##INFO=<ID=AC,Number=A,Type=Integer,Description="Allele count in genotypes, for each ALT allele, in the same order as listed">
##INFO=<ID=AF,Number=A,Type=Float,Description="Allele Frequency, for each ALT allele, in the same order as listed">
##INFO=<ID=AN,Number=1,Type=Integer,Description="Total number of alleles in called genotypes">
##INFO=<ID=BaseQRankSum,Number=1,Type=Float,Description="Z-score from Wilcoxon rank sum test of Alt Vs. Ref base qualities">
##INFO=<ID=DB,Number=0,Type=Flag,Description="dbSNP Membership">
##INFO=<ID=DP,Number=1,Type=Integer,Description="Filtered Depth">
##INFO=<ID=DS,Number=0,Type=Flag,Description="Were any of the samples downsampled?">
##INFO=<ID=Dels,Number=1,Type=Float,Description="Fraction of Reads Containing Spanning Deletions">
##INFO=<ID=FS,Number=1,Type=Float,Description="Phred-scaled p-value using Fisher's exact test to detect strand bias">
##INFO=<ID=HRun,Number=1,Type=Integer,Description="Largest Contiguous Homopolymer Run of Variant Allele In Either Direction">
##INFO=<ID=HaplotypeScore,Number=1,Type=Float,Description="Consistency of the site with at most two segregating haplotypes">
##INFO=<ID=InbreedingCoeff,Number=1,Type=Float,Description="Inbreeding coefficient as estimated from the genotype likelihoods per-sample when compared against the Hardy-Weinberg expectation">
##INFO=<ID=MQ,Number=1,Type=Float,Description="RMS Mapping Quality">
##INFO=<ID=MQ0,Number=1,Type=Integer,Description="Total Mapping Quality Zero Reads">
##INFO=<ID=MQRankSum,Number=1,Type=Float,Description="Z-score From Wilcoxon rank sum test of Alt vs. Ref read mapping qualities">
##INFO=<ID=QD,Number=1,Type=Float,Description="Variant Confidence/Quality by Depth">
##INFO=<ID=ReadPosRankSum,Number=1,Type=Float,Description="Z-score from Wilcoxon rank sum test of Alt vs. Ref read position bias">
##UnifiedGenotyper="analysis_type=UnifiedGenotyper input_file=[../Bfast_Default/brca1_62.recalib.bam] sample_metadata=[] read_buffer_size=null phone_home=STANDARD read_filter=[BadCigar] intervals=null excludeIntervals=null reference_sequence=ref_chr17.hg19.fa rodBind=[] rodToIntervalTrackName=null BTI_merge_rule=UNION nonDeterministicRandomSeed=false downsampling_type=null downsample_to_fraction=null downsample_to_coverage=null baq=OFF baqGapOpenPenalty=40.0 performanceLog=null useOriginalQualities=false defaultBaseQualities=-1 validation_strictness=SILENT unsafe=null num_threads=4 interval_merging=ALL read_group_black_list=null processingTracker=null restartProcessingTracker=false processingTrackerStatusFile=null processingTrackerID=-1 allow_intervals_with_unindexed_bam=false disable_experimental_low_memory_sharding=false logging_level=ERROR log_to_file=null help=false genotype_likelihoods_model=BOTH p_nonref_model=EXACT heterozygosity=0.0010 pcr_error_rate=1.0E-4 genotyping_mode=DISCOVERY output_mode=EMIT_VARIANTS_ONLY standard_min_confidence_threshold_for_calling=30.0 standard_min_confidence_threshold_for_emitting=4.0 computeSLOD=false alleles=(RodBinding name= source=UNBOUND) assume_single_sample_reads=null abort_at_too_much_coverage=-1 min_base_quality_score=17 min_mapping_quality_score=20 max_deletion_fraction=0.05 min_indel_count_for_genotyping=5 indel_heterozygosity=1.25E-4 indelGapContinuationPenalty=10.0 indelGapOpenPenalty=45.0 indelHaplotypeSize=80 doContextDependentGapPenalties=true getGapPenaltiesFromData=false indel_recal_file=indel.recal_data.csv indelDebug=false dovit=false GSA_PRODUCTION_ONLY=false exactCalculation=LINEAR_EXPERIMENTAL ignoreSNPAlleles=false output_all_callable_bases=false genotype=false dbsnp=(RodBinding name=dbsnp source=dbsnp_132.hg19.vcf) out=org.broadinstitute.sting.gatk.io.stubs.VCFWriterStub NO_HEADER=org.broadinstitute.sting.gatk.io.stubs.VCFWriterStub sites_only=org.broadinstitute.sting.gatk.io.stubs.VCFWriterStub debug_file=null metrics_file=null annotation=[]"
##contig=<ID=17,length=81195210,assembly=hg19>
##reference=file:///CL_diags/ngs/OmixonPaper/brca1-test-suite/ref_chr17.hg19.fa
#CHROM	POS	ID	REF	ALT	QUAL	FILTER	INFO	FORMAT	DePristo
17	18005730	.	A	T	5.72	LowQual	AC=1;AF=0.50;AN=2;DP=1;Dels=0.00;HRun=1;HaplotypeScore=0.0000;MQ=45.00;MQ0=0;QD=5.72	GT:AD:DP:GQ:PL	0/1:0,1:1:1.76:34,3,0
17	19588974	.	G	T	5.72	LowQual	AC=1;AF=0.50;AN=2;DP=1;Dels=0.00;HRun=0;HaplotypeScore=0.0000;MQ=36.00;MQ0=0;QD=5.72	GT:AD:DP:GQ:PL	0/1:0,1:1:1.76:34,3,0
17	19588991	.	A	T	5.06	LowQual	AC=1;AF=0.50;AN=2;DP=1;Dels=0.00;HRun=0;HaplotypeScore=0.0000;MQ=36.00;MQ0=0;QD=5.06	GT:AD:DP:GQ:PL	0/1:0,1:1:1.76:33,3,0
17	19589024	.	T	A	7.78	LowQual	AC=1;AF=0.50;AN=2;DP=1;Dels=0.00;HRun=0;HaplotypeScore=0.0000;MQ=36.00;MQ0=0;QD=7.78	GT:AD:DP:GQ:PL	0/1:0,1:1:1.76:37,3,0
17	19589025	.	G	C	5.06	LowQual	AC=1;AF=0.50;AN=2;DP=1;Dels=0.00;HRun=0;HaplotypeScore=0.0000;MQ=36.00;MQ0=0;QD=5.06	GT:AD:DP:GQ:PL	0/1:0,1:1:1.76:33,3,0
17	19589026	.	G	T	5.72	LowQual	AC=1;AF=0.50;AN=2;DP=1;Dels=0.00;HRun=1;HaplotypeScore=0.0000;MQ=36.00;MQ0=0;QD=5.72	GT:AD:DP:GQ:PL	0/1:0,1:1:1.76:34,3,0
17	41196309	.	T	G	5.06	LowQual	AC=1;AF=0.50;AN=2;DP=1;Dels=0.00;HRun=2;HaplotypeScore=0.0000;MQ=43.00;MQ0=0;QD=5.06	GT:AD:DP:GQ:PL	0/1:0,1:1:1.76:33,3,0
17	41196309	.	T	TGGGGGGGGGGGGGGGGGGGGGGGGGGGGG	6824.36	PASS	AC=2;AF=1.00;AN=2;DP=42;FS=0.000;HRun=2;HaplotypeScore=591.1863;MQ=30.45;MQ0=0;QD=162.48	GT:AD:DP:GQ:PL	1/1:2,2:30:87.29:6824,87,0
17	41201105	rs80358092	T	A	3976.45	PASS	AC=2;AF=1.00;AN=2;DB;DP=137;Dels=0.01;FS=0.000;HRun=0;HaplotypeScore=27.7413;MQ=41.18;MQ0=0;QD=29.03	GT:AD:DP:GQ:PL	1/1:1,133:136:99:3975,364,0
17	41209130	rs80358347	TCTC	T	3897.33	PASS	AC=2;AF=1.00;AN=2;DB;DP=123;FS=0.000;HRun=0;HaplotypeScore=416.5431;MQ=42.25;MQ0=0;QD=31.69	GT:AD:DP:GQ:PL	1/1:6,117:82:99:3897,235,0
17	41214278	rs76731038	T	A	3745.09	PASS	AC=2;AF=1.00;AN=2;DB;DP=136;Dels=0.00;FS=0.000;HRun=2;HaplotypeScore=5.3190;MQ=30.39;MQ0=0;QD=27.54	GT:AD:DP:GQ:PL	1/1:1,134:136:99:3744,355,0
17	41215947	rs41293459	C	A	3917.88	PASS	AC=2;AF=1.00;AN=2;DB;DP=122;Dels=0.00;FS=0.000;HRun=0;HaplotypeScore=13.4433;MQ=49.97;MQ0=0;QD=32.11	GT:AD:DP:GQ:PL	1/1:2,120:122:99:3917,343,0
17	41218467	rs112966361	C	T	1609.78	PASS	AC=2;AF=1.00;AN=2;DB;DP=154;Dels=0.03;FS=0.000;HRun=1;HaplotypeScore=29.9569;MQ=19.92;MQ0=0;QD=10.45	GT:AD:DP:GQ:PL	1/1:2,147:149:99:1643,162,0
17	41226414	rs80357229	G	A	4186.16	PASS	AC=2;AF=1.00;AN=2;DB;DP=142;Dels=0.00;FS=0.000;HRun=0;HaplotypeScore=5.8431;MQ=41.11;MQ0=0;QD=29.48	GT:AD:DP:GQ:PL	1/1:2,140:142:99:4185,382,0
17	41243950	rs62625307	G	A	3663.52	PASS	AC=2;AF=1.00;AN=2;BaseQRankSum=0.695;DB;DP=144;Dels=0.02;FS=0.000;HRun=1;HaplotypeScore=6.7145;MQ=36.68;MQ0=0;MQRankSum=0.822;QD=25.44;ReadPosRankSum=0.771	GT:AD:DP:GQ:PL	1/1:3,136:141:99:3630,307,0
17	41244085	.	C	CT	4418.87	PASS	AC=2;AF=1.00;AN=2;DP=165;FS=0.000;HRun=1;HaplotypeScore=441.4375;MQ=32.51;MQ0=0;QD=26.78	GT:AD:DP:GQ:PL	1/1:54,111:107:99:4419,300,0
17	41244087	.	A	T	885.31	PASS	AC=1;AF=0.50;AN=2;BaseQRankSum=-2.630;DP=164;Dels=0.00;FS=2.631;HRun=1;HaplotypeScore=110.4993;MQ=32.31;MQ0=0;MQRankSum=3.914;QD=5.40;ReadPosRankSum=-5.421	GT:AD:DP:GQ:PL	0/1:120,44:164:99:915,0,1863
17	41244087	.	A	AA	1410.30	PASS	AC=2;AF=1.00;AN=2;BaseQRankSum=1.336;DP=169;FS=9.295;HRun=1;HaplotypeScore=738.2714;MQ=32.44;MQ0=0;MQRankSum=-1.577;QD=8.34;ReadPosRankSum=3.319	GT:AD:DP:GQ:PL	1/1:129,40:109:99:1452,182,0
17	41244138	rs80357297	A	G	3948.78	PASS	AC=2;AF=1.00;AN=2;DB;DP=154;Dels=0.01;FS=0.000;HRun=0;HaplotypeScore=15.3741;MQ=39.25;MQ0=0;QD=25.64	GT:AD:DP:GQ:PL	1/1:3,150:153:99:3946,405,0
17	41244218	rs80357575	CTTTTT	C	5647.12	PASS	AC=2;AF=1.00;AN=2;DB;DP=155;FS=0.000;HRun=6;HaplotypeScore=1002.4106;MQ=30.31;MQ0=0;QD=36.43	GT:AD:DP:GQ:PL	1/1:66,88:94:99:5647,277,0
17	41244224	.	T	C	1238.77	PASS	AC=1;AF=0.50;AN=2;BaseQRankSum=-1.734;DP=155;Dels=0.03;FS=0.802;HRun=0;HaplotypeScore=515.1039;MQ=30.02;MQ0=0;MQRankSum=4.336;QD=7.99;ReadPosRankSum=-6.530	GT:AD:DP:GQ:PL	0/1:100,51:151:99:1269,0,1050
17	41244224	.	TATTTC	T	516.72	PASS	AC=1;AF=0.50;AN=2;BaseQRankSum=4.368;DP=156;FS=14.116;HRun=0;HaplotypeScore=1528.3259;MQ=30.08;MQ0=0;MQRankSum=-0.626;QD=3.31;ReadPosRankSum=5.331	GT:AD:DP:GQ:PL	0/1:112,44:95:99:556,0,185
17	41244246	rs41293447	C	T	3014.42	PASS	AC=2;AF=1.00;AN=2;DB;DP=156;Dels=0.01;FS=0.000;HRun=2;HaplotypeScore=3.8660;MQ=30.95;MQ0=0;QD=19.32	GT:AD:DP:GQ:PL	1/1:0,153:154:99:3047,274,0
17	41244677	rs80357961	CTGAGA	C	3317.04	PASS	AC=2;AF=1.00;AN=2;DB;DP=127;FS=0.000;HRun=0;HaplotypeScore=372.3056;MQ=27.28;MQ0=0;QD=26.12	GT:AD:DP:GQ:PL	1/1:32,95:60:99:3317,163,0
17	41244681	.	GATGAT	G	1952.17	PASS	AC=2;AF=1.00;AN=2;BaseQRankSum=1.675;DP=135;FS=0.000;HRun=0;HaplotypeScore=558.2478;MQ=28.07;MQ0=0;MQRankSum=1.328;QD=14.46;ReadPosRankSum=1.675	GT:AD:DP:GQ:PL	1/1:116,19:66:99:1994,159,0
17	41244682	.	AT	A	212.49	PASS	AC=1;AF=0.50;AN=2;BaseQRankSum=4.566;DP=134;FS=2.837;HRun=1;HaplotypeScore=564.3283;MQ=27.87;MQ0=0;MQRankSum=-1.968;QD=1.59;ReadPosRankSum=4.929	GT:AD:DP:GQ:PL	0/1:120,6:64:53.50:252,0,53
17	41244822	.	TTTTC	T	1357.61	PASS	AC=2;AF=1.00;AN=2;BaseQRankSum=2.872;DP=150;FS=2.325;HRun=0;HaplotypeScore=510.5740;MQ=27.65;MQ0=0;MQRankSum=-2.391;QD=9.05;ReadPosRankSum=2.094	GT:AD:DP:GQ:PL	1/1:130,20:66:78.16:1400,78,0
17	41244825	rs80357731	TCTTC	T	2970.97	PASS	AC=2;AF=1.00;AN=2;DB;DP=141;FS=0.000;HRun=0;HaplotypeScore=332.6098;MQ=26.61;MQ0=0;QD=21.07	GT:AD:DP:GQ:PL	1/1:27,113:58:99:3013,160,0
17	41244985	rs80357131	G	A	2531.49	PASS	AC=2;AF=1.00;AN=2;BaseQRankSum=1.095;DB;DP=154;Dels=0.02;FS=0.000;HRun=1;HaplotypeScore=17.1498;MQ=30.31;MQ0=0;MQRankSum=-1.279;QD=16.44;ReadPosRankSum=-0.209	GT:AD:DP:GQ:PL	1/1:6,145:151:99:2564,207,0
17	41245032	rs80357607	TG	T	2301.96	PASS	AC=2;AF=1.00;AN=2;BaseQRankSum=-1.676;DB;DP=152;FS=0.000;HRun=2;HaplotypeScore=290.2005;MQ=26.58;MQ0=0;MQRankSum=1.565;QD=15.14;ReadPosRankSum=1.676	GT:AD:DP:GQ:PL	1/1:26,126:66:99:2344,180,0
17	41245034	.	G	T	250.62	PASS	AC=1;AF=0.50;AN=2;BaseQRankSum=1.551;DP=152;Dels=0.01;FS=2.557;HRun=2;HaplotypeScore=19.7564;MQ=26.58;MQ0=0;MQRankSum=2.498;QD=1.65;ReadPosRankSum=-4.977	GT:AD:DP:GQ:PL	0/1:128,20:150:99:281,0,1318
17	41245034	rs80357863	GT	G	480.50	PASS	AC=2;AF=1.00;AN=2;BaseQRankSum=0.100;DB;DP=154;FS=0.000;HRun=2;HaplotypeScore=471.6115;MQ=26.66;MQ0=0;MQRankSum=0.179;QD=3.12;ReadPosRankSum=2.371	GT:AD:DP:GQ:PL	1/1:130,20:67:99:523,119,0
17	41245209	rs80357515	TGA	T	2667.25	PASS	AC=2;AF=1.00;AN=2;BaseQRankSum=-2.410;DB;DP=135;FS=8.358;HRun=0;HaplotypeScore=324.8414;MQ=28.39;MQ0=0;MQRankSum=0.777;QD=19.76;ReadPosRankSum=2.371	GT:AD:DP:GQ:PL	1/1:31,102:64:99:2709,162,0
17	41245211	.	AGT	A	908.37	PASS	AC=2;AF=1.00;AN=2;BaseQRankSum=-1.694;DP=135;FS=2.591;HRun=0;HaplotypeScore=513.9225;MQ=28.51;MQ0=0;MQRankSum=1.630;QD=6.73;ReadPosRankSum=2.889	GT:AD:DP:GQ:PL	1/1:109,23:65:99:950,129,0
17	41245285	rs41286296	C	A	3942.83	PASS	AC=2;AF=1.00;AN=2;DB;DP=142;Dels=0.00;FS=0.000;HRun=0;HaplotypeScore=15.1314;MQ=41.60;MQ0=0;QD=27.77	GT:AD:DP:GQ:PL	1/1:7,134:142:99:3942,361,0
17	41245563	rs80357494	T	C	3648.31	PASS	AC=2;AF=1.00;AN=2;DB;DP=154;Dels=0.00;FS=0.000;HRun=0;HaplotypeScore=13.1693;MQ=51.68;MQ0=0;QD=23.69	GT:AD:DP:GQ:PL	1/1:1,152:154:99:3646,372,0
17	41245721	rs80357952	AT	A	2723.15	PASS	AC=2;AF=1.00;AN=2;DB;DP=130;FS=0.000;HRun=2;HaplotypeScore=267.0303;MQ=35.50;MQ0=0;QD=20.95	GT:AD:DP:GQ:PL	1/1:31,99:77:99:2765,217,0
17	41245723	.	T	C	529.03	PASS	AC=1;AF=0.50;AN=2;BaseQRankSum=-2.463;DP=128;Dels=0.01;FS=0.944;HRun=1;HaplotypeScore=31.2324;MQ=35.28;MQ0=0;MQRankSum=2.704;QD=4.13;ReadPosRankSum=-4.663	GT:AD:DP:GQ:PL	0/1:101,26:127:99:559,0,1387
17	41245724	.	C	T	579.77	PASS	AC=1;AF=0.50;AN=2;BaseQRankSum=4.634;DP=129;Dels=0.01;FS=0.951;HRun=5;HaplotypeScore=30.2659;MQ=35.34;MQ0=0;MQRankSum=2.751;QD=4.49;ReadPosRankSum=-4.831	GT:AD:DP:GQ:PL	0/1:101,26:128:99:610,0,1361
17	41246196	rs80356891	G	T	3947.11	PASS	AC=2;AF=1.00;AN=2;DB;DP=142;Dels=0.02;FS=0.000;HRun=1;HaplotypeScore=20.1329;MQ=40.96;MQ0=0;QD=27.80	GT:AD:DP:GQ:PL	1/1:5,133:139:99:3946,358,0
17	41246340	rs80356934	G	A	3535.70	PASS	AC=2;AF=1.00;AN=2;DB;DP=114;Dels=0.03;FS=0.000;HRun=1;HaplotypeScore=9.1053;MQ=40.68;MQ0=0;QD=31.01	GT:AD:DP:GQ:PL	1/1:3,108:111:99:3535,310,0
17	41246482	rs80357215	G	A	4138.43	PASS	AC=2;AF=1.00;AN=2;DB;DP=139;Dels=0.00;FS=0.000;HRun=0;HaplotypeScore=5.9239;MQ=41.16;MQ0=0;QD=29.77	GT:AD:DP:GQ:PL	1/1:2,137:139:99:4137,385,0
17	41246878	rs80358020	C	A	4273.99	PASS	AC=2;AF=1.00;AN=2;DB;DP=136;Dels=0.01;FS=0.000;HRun=0;HaplotypeScore=7.2647;MQ=41.74;MQ0=0;QD=31.43	GT:AD:DP:GQ:PL	1/1:0,134:135:99:4273,388,0
17	41247453	rs34869005	A	AC	851.40	PASS	AC=2;AF=1.00;AN=2;DB;DP=133;FS=0.000;HRun=2;HaplotypeScore=52.4866;MQ=15.31;MQ0=0;QD=6.40	GT:AD:DP:GQ:PL	1/1:77,55:21:63.21:893,63,0
17	41247456	.	G	C	665.34	PASS	AC=1;AF=0.50;AN=2;BaseQRankSum=-0.877;DP=136;Dels=0.02;FS=2.017;HRun=2;HaplotypeScore=100.7559;MQ=15.28;MQ0=0;MQRankSum=2.804;QD=4.89;ReadPosRankSum=0.961	GT:AD:DP:GQ:PL	0/1:64,69:133:99:695,0,257
17	41247456	.	G	GG	352.21	PASS	AC=2;AF=1.00;AN=2;DP=136;FS=0.000;HRun=2;HaplotypeScore=102.4058;MQ=15.28;MQ0=0;QD=2.59	GT:AD:DP:GQ:PL	1/1:73,62:21:58.98:394,59,0
17	41247598	.	C	CA	470.51	PASS	AC=2;AF=1.00;AN=2;DP=134;FS=0.000;HRun=9;HaplotypeScore=171.6288;MQ=17.38;MQ0=0;QD=3.51	GT:AD:DP:GQ:PL	1/1:72,61:34:97.33:513,97,0
17	41247603	.	A	C	1209.48	PASS	AC=2;AF=1.00;AN=2;BaseQRankSum=-3.704;DP=132;Dels=0.00;FS=0.000;HRun=0;HaplotypeScore=100.8175;MQ=18.18;MQ0=0;MQRankSum=7.317;QD=9.16;ReadPosRankSum=1.735	GT:AD:DP:GQ:PL	1/1:62,69:132:99:1242,135,0
17	41250677	rs72540131	C	CT	1952.73	PASS	AC=2;AF=1.00;AN=2;DB;DP=144;FS=0.000;HRun=0;HaplotypeScore=100.7908;MQ=18.62;MQ0=0;QD=13.56	GT:AD:DP:GQ:PL	1/1:7,135:42:99:1995,126,0
17	41252697	rs10445302	T	A	39	PASS	AC=2;AF=1.00;AN=2;DB;DP=114;Dels=0.03;FS=0.000;HRun=2;HaplotypeScore=5.6291;MQ=8.46;MQ0=0;QD=0.34	GT:AD:DP:GQ:PL	1/1:1,108:111:8.97:71,9,0
17	41258516	.	C	CTT	2170.09	PASS	AC=2;AF=1.00;AN=2;BaseQRankSum=3.357;DP=154;FS=0.000;HRun=3;HaplotypeScore=537.5284;MQ=38.13;MQ0=0;MQRankSum=-1.297;QD=14.09;ReadPosRankSum=2.584	GT:AD:DP:GQ:PL	1/1:128,26:97:99:2212,156,0
17	41258518	.	T	C	590.94	PASS	AC=1;AF=0.50;AN=2;BaseQRankSum=-5.794;DP=155;Dels=0.00;FS=7.749;HRun=0;HaplotypeScore=100.6571;MQ=38.48;MQ0=0;MQRankSum=2.814;QD=3.81;ReadPosRankSum=-5.888	GT:AD:DP:GQ:PL	0/1:123,31:155:99:621,0,1984
17	41258518	.	T	TTC	4680.45	PASS	AC=2;AF=1.00;AN=2;DP=154;FS=0.000;HRun=0;HaplotypeScore=304.4504;MQ=38.45;MQ0=0;QD=30.39	GT:AD:DP:GQ:PL	1/1:43,110:97:99:4680,265,0
17	41263561	.	G	C	124.50	PASS	AC=1;AF=0.50;AN=2;BaseQRankSum=-3.052;DP=132;Dels=0.00;FS=0.000;HRun=2;HaplotypeScore=57.2431;MQ=9.22;MQ0=0;MQRankSum=3.850;QD=0.94;ReadPosRankSum=-5.585	GT:AD:DP:GQ:PL	0/1:103,29:132:36.16:154,0,36
17	41276032	rs80358128	A	C	79.63	PASS	AC=2;AF=1.00;AN=2;DB;DP=112;Dels=0.04;FS=0.000;HRun=2;HaplotypeScore=16.4339;MQ=12.34;MQ0=0;QD=0.71	GT:AD:DP:GQ:PL	1/1:2,105:108:14.93:112,15,0
17	58620435	.	C	G	5.06	LowQual	AC=1;AF=0.50;AN=2;DP=1;Dels=0.00;HRun=1;HaplotypeScore=0.0000;MQ=45.00;MQ0=0;QD=5.06	GT:AD:DP:GQ:PL	0/1:0,1:1:1.76:33,3,0
17	66600812	.	T	G	5.72	LowQual	AC=1;AF=0.50;AN=2;DP=1;Dels=0.00;HRun=0;HaplotypeScore=0.0000;MQ=36.00;MQ0=0;QD=5.72	GT:AD:DP:GQ:PL	0/1:0,1:1:1.76:34,3,0
