# Supplementary material for: Considerations for clinical read alignment and mutational profiling using next-generation sequencing
Source: F1000Res. 2012 Sep 20;1:2. Originally published 2012 Jul 16. [Version 2] doi: 10.12688/f1000research.1-2.v2 (PMC3945748; doi:10.12688/f1000research.1-2.v2)
Supplement: Aligner-specific VCF files containing the mutations called for each set of reads in single and paired-end modes — VCF files describing the mutations detected in the sixty-seven groups of BRCA1 reads when testing each alignment program in paired-end and single-end mode. [file f1000research-1-402-s0002.tgz › Bfast_Paired_End_Calls.63.vcf]

##fileformat=VCFv4.1
##FILTER=<ID=LowQual,Description="Low quality">
##FORMAT=<ID=AD,Number=.,Type=Integer,Description="Allelic depths for the ref and alt alleles in the order listed">
##FORMAT=<ID=DP,Number=1,Type=Integer,Description="Read Depth (only filtered reads used for calling)">
##FORMAT=<ID=GQ,Number=1,Type=Float,Description="Genotype Quality">
##FORMAT=<ID=GT,Number=1,Type=String,Description="Genotype">
##FORMAT=<ID=PL,Number=G,Type=Integer,Description="Normalized, Phred-scaled likelihoods for genotypes as defined in the VCF specification">
##INFO=<ID=AC,Number=A,Type=Integer,Description="Allele count in genotypes, for each ALT allele, in the same order as listed">
##INFO=<ID=AF,Number=A,Type=Float,Description="Allele Frequency, for each ALT allele, in the same order as listed">
##INFO=<ID=AN,Number=1,Type=Integer,Description="Total number of alleles in called genotypes">
##INFO=<ID=BaseQRankSum,Number=1,Type=Float,Description="Z-score from Wilcoxon rank sum test of Alt Vs. Ref base qualities">
##INFO=<ID=DB,Number=0,Type=Flag,Description="dbSNP Membership">
##INFO=<ID=DP,Number=1,Type=Integer,Description="Filtered Depth">
##INFO=<ID=DS,Number=0,Type=Flag,Description="Were any of the samples downsampled?">
##INFO=<ID=Dels,Number=1,Type=Float,Description="Fraction of Reads Containing Spanning Deletions">
##INFO=<ID=FS,Number=1,Type=Float,Description="Phred-scaled p-value using Fisher's exact test to detect strand bias">
##INFO=<ID=HRun,Number=1,Type=Integer,Description="Largest Contiguous Homopolymer Run of Variant Allele In Either Direction">
##INFO=<ID=HaplotypeScore,Number=1,Type=Float,Description="Consistency of the site with at most two segregating haplotypes">
##INFO=<ID=InbreedingCoeff,Number=1,Type=Float,Description="Inbreeding coefficient as estimated from the genotype likelihoods per-sample when compared against the Hardy-Weinberg expectation">
##INFO=<ID=MQ,Number=1,Type=Float,Description="RMS Mapping Quality">
##INFO=<ID=MQ0,Number=1,Type=Integer,Description="Total Mapping Quality Zero Reads">
##INFO=<ID=MQRankSum,Number=1,Type=Float,Description="Z-score From Wilcoxon rank sum test of Alt vs. Ref read mapping qualities">
##INFO=<ID=QD,Number=1,Type=Float,Description="Variant Confidence/Quality by Depth">
##INFO=<ID=ReadPosRankSum,Number=1,Type=Float,Description="Z-score from Wilcoxon rank sum test of Alt vs. Ref read position bias">
##UnifiedGenotyper="analysis_type=UnifiedGenotyper input_file=[../Bfast_Default/brca1_63.recalib.bam] sample_metadata=[] read_buffer_size=null phone_home=STANDARD read_filter=[BadCigar] intervals=null excludeIntervals=null reference_sequence=ref_chr17.hg19.fa rodBind=[] rodToIntervalTrackName=null BTI_merge_rule=UNION nonDeterministicRandomSeed=false downsampling_type=null downsample_to_fraction=null downsample_to_coverage=null baq=OFF baqGapOpenPenalty=40.0 performanceLog=null useOriginalQualities=false defaultBaseQualities=-1 validation_strictness=SILENT unsafe=null num_threads=4 interval_merging=ALL read_group_black_list=null processingTracker=null restartProcessingTracker=false processingTrackerStatusFile=null processingTrackerID=-1 allow_intervals_with_unindexed_bam=false disable_experimental_low_memory_sharding=false logging_level=ERROR log_to_file=null help=false genotype_likelihoods_model=BOTH p_nonref_model=EXACT heterozygosity=0.0010 pcr_error_rate=1.0E-4 genotyping_mode=DISCOVERY output_mode=EMIT_VARIANTS_ONLY standard_min_confidence_threshold_for_calling=30.0 standard_min_confidence_threshold_for_emitting=4.0 computeSLOD=false alleles=(RodBinding name= source=UNBOUND) assume_single_sample_reads=null abort_at_too_much_coverage=-1 min_base_quality_score=17 min_mapping_quality_score=20 max_deletion_fraction=0.05 min_indel_count_for_genotyping=5 indel_heterozygosity=1.25E-4 indelGapContinuationPenalty=10.0 indelGapOpenPenalty=45.0 indelHaplotypeSize=80 doContextDependentGapPenalties=true getGapPenaltiesFromData=false indel_recal_file=indel.recal_data.csv indelDebug=false dovit=false GSA_PRODUCTION_ONLY=false exactCalculation=LINEAR_EXPERIMENTAL ignoreSNPAlleles=false output_all_callable_bases=false genotype=false dbsnp=(RodBinding name=dbsnp source=dbsnp_132.hg19.vcf) out=org.broadinstitute.sting.gatk.io.stubs.VCFWriterStub NO_HEADER=org.broadinstitute.sting.gatk.io.stubs.VCFWriterStub sites_only=org.broadinstitute.sting.gatk.io.stubs.VCFWriterStub debug_file=null metrics_file=null annotation=[]"
##contig=<ID=17,length=81195210,assembly=hg19>
##reference=file:///CL_diags/ngs/OmixonPaper/brca1-test-suite/ref_chr17.hg19.fa
#CHROM	POS	ID	REF	ALT	QUAL	FILTER	INFO	FORMAT	DePristo
17	18005730	.	A	T	6.39	LowQual	AC=1;AF=0.50;AN=2;DP=1;Dels=0.00;HRun=1;HaplotypeScore=0.0000;MQ=45.00;MQ0=0;QD=6.39	GT:AD:DP:GQ:PL	0/1:0,1:1:1.76:35,3,0
17	19588974	.	G	T	6.39	LowQual	AC=1;AF=0.50;AN=2;DP=2;Dels=0.00;HRun=0;HaplotypeScore=0.0000;MQ=43.28;MQ0=0;QD=3.20	GT:AD:DP:GQ:PL	0/1:0,2:2:1.76:35,3,0
17	19589024	.	T	A	7.08	LowQual	AC=1;AF=0.50;AN=2;DP=2;Dels=0.00;HRun=0;HaplotypeScore=0.0000;MQ=43.28;MQ0=0;QD=3.54	GT:AD:DP:GQ:PL	0/1:0,2:2:1.76:36,3,0
17	40033080	.	A	G	5.72	LowQual	AC=1;AF=0.50;AN=2;DP=1;Dels=0.00;HRun=0;HaplotypeScore=0.0000;MQ=45.00;MQ0=0;QD=5.72	GT:AD:DP:GQ:PL	0/1:0,1:1:1.76:34,3,0
17	41196309	.	T	G	5.06	LowQual	AC=1;AF=0.50;AN=2;DP=1;Dels=0.00;HRun=2;HaplotypeScore=0.0000;MQ=43.00;MQ0=0;QD=5.06	GT:AD:DP:GQ:PL	0/1:0,1:1:1.76:33,3,0
17	41196309	.	T	TGGGGGGGGGGGGGGGGGGGGGGGGGGGGG	6824.67	PASS	AC=2;AF=1.00;AN=2;DP=42;FS=0.000;HRun=2;HaplotypeScore=591.0168;MQ=30.45;MQ0=0;QD=162.49	GT:AD:DP:GQ:PL	1/1:2,2:30:87.29:6825,87,0
17	41203088	rs41293463	A	C	4402.43	PASS	AC=2;AF=1.00;AN=2;DB;DP=149;Dels=0.00;FS=0.000;HRun=1;HaplotypeScore=8.8037;MQ=45.69;MQ0=0;QD=29.55	GT:AD:DP:GQ:PL	1/1:2,145:149:99:4401,394,0
17	41215898	rs80357094	G	T	4139.57	PASS	AC=2;AF=1.00;AN=2;DB;DP=131;Dels=0.00;FS=0.000;HRun=0;HaplotypeScore=6.5733;MQ=50.97;MQ0=0;QD=31.60	GT:AD:DP:GQ:PL	1/1:0,131:131:99:4139,373,0
17	41219700	rs80357204	T	A	3315.95	PASS	AC=2;AF=1.00;AN=2;BaseQRankSum=2.275;DB;DP=145;Dels=0.01;FS=0.000;HRun=0;HaplotypeScore=29.1439;MQ=36.34;MQ0=0;MQRankSum=1.822;QD=22.87;ReadPosRankSum=-1.351	GT:AD:DP:GQ:PL	1/1:5,139:144:99:3314,313,0
17	41219732	rs80358035	T	C	3665.99	PASS	AC=2;AF=1.00;AN=2;BaseQRankSum=0.680;DB;DP=146;Dels=0.01;FS=0.000;HRun=2;HaplotypeScore=3.3634;MQ=40.86;MQ0=0;MQRankSum=0.891;QD=25.11;ReadPosRankSum=3.388	GT:AD:DP:GQ:PL	1/1:8,137:145:99:3542,229,0
17	41234556	rs80356989	G	A	4186.82	PASS	AC=2;AF=1.00;AN=2;DB;DP=140;Dels=0.00;FS=0.000;HRun=0;HaplotypeScore=11.8748;MQ=46.90;MQ0=0;QD=29.91	GT:AD:DP:GQ:PL	1/1:3,136:140:99:4186,379,0
17	41239996	rs79046304	G	A	3200.92	PASS	AC=2;AF=1.00;AN=2;BaseQRankSum=0.892;DB;DP=138;Dels=0.00;FS=0.000;HRun=0;HaplotypeScore=6.6296;MQ=24.42;MQ0=0;MQRankSum=-0.280;QD=23.20;ReadPosRankSum=-1.095	GT:AD:DP:GQ:PL	1/1:2,136:138:99:3234,304,0
17	41243705	rs80357584	CTG	C	3292.37	PASS	AC=2;AF=1.00;AN=2;DB;DP=130;FS=0.000;HRun=0;HaplotypeScore=284.8042;MQ=31.48;MQ0=0;QD=25.33	GT:AD:DP:GQ:PL	1/1:28,100:72:99:3292,208,0
17	41243706	.	TGA	T	1173.63	PASS	AC=2;AF=1.00;AN=2;BaseQRankSum=0.313;DP=131;FS=4.393;HRun=0;HaplotypeScore=497.3524;MQ=31.58;MQ0=0;MQRankSum=-1.050;QD=8.96;ReadPosRankSum=0.203	GT:AD:DP:GQ:PL	1/1:110,20:73:99:1216,189,0
17	41243859	rs80357162	A	C	4093.47	PASS	AC=2;AF=1.00;AN=2;DB;DP=147;Dels=0.01;FS=0.000;HRun=0;HaplotypeScore=11.3344;MQ=39.69;MQ0=0;QD=27.85	GT:AD:DP:GQ:PL	1/1:3,142:146:99:4092,373,0
17	41243929	rs80357455	T	A	4305.12	PASS	AC=2;AF=1.00;AN=2;DB;DP=153;Dels=0.00;FS=0.000;HRun=0;HaplotypeScore=8.5804;MQ=39.02;MQ0=0;QD=28.14	GT:AD:DP:GQ:PL	1/1:4,147:153:99:4271,391,0
17	41244202	rs55909400	C	G	5193.93	PASS	AC=2;AF=1.00;AN=2;BaseQRankSum=1.670;DB;DP=173;Dels=0.00;FS=0.000;HRun=0;HaplotypeScore=11.0393;MQ=41.23;MQ0=0;MQRankSum=1.670;QD=30.02;ReadPosRankSum=0.363	GT:AD:DP:GQ:PL	1/1:7,166:173:99:5193,478,0
17	41244252	rs80357201	G	A	5009.72	PASS	AC=2;AF=1.00;AN=2;DB;DP=161;Dels=0.02;FS=0.000;HRun=1;HaplotypeScore=6.7687;MQ=40.29;MQ0=0;QD=31.12	GT:AD:DP:GQ:PL	1/1:1,156:157:99:5009,439,0
17	41244288	rs80357172	C	G	4022.71	PASS	AC=2;AF=1.00;AN=2;DB;DP=141;Dels=0.00;FS=0.000;HRun=0;HaplotypeScore=9.2755;MQ=40.24;MQ0=0;QD=28.53	GT:AD:DP:GQ:PL	1/1:1,138:141:99:4020,403,0
17	41244435	rs80357920	TCTTTAA	T	9252.40	PASS	AC=2;AF=1.00;AN=2;DB;DP=134;FS=0.000;HRun=0;HaplotypeScore=948.5766;MQ=38.94;MQ0=0;QD=69.05	GT:AD:DP:GQ:PL	1/1:10,120:126:99:9252,373,0
17	41244524	rs1800704	C	T	3500.33	PASS	AC=2;AF=1.00;AN=2;DB;DP=117;Dels=0.01;FS=0.000;HRun=0;HaplotypeScore=5.3961;MQ=40.56;MQ0=0;QD=29.92	GT:AD:DP:GQ:PL	1/1:1,114:116:99:3499,331,0
17	41244660	rs80357559	GT	G	4328.28	PASS	AC=2;AF=1.00;AN=2;DB;DP=125;FS=0.000;HRun=3;HaplotypeScore=391.0050;MQ=40.98;MQ0=0;QD=34.63	GT:AD:DP:GQ:PL	1/1:5,120:121:99:4328,355,0
17	41244984	.	T	TGA	2971.25	PASS	AC=2;AF=1.00;AN=2;BaseQRankSum=1.207;DP=161;FS=2.080;HRun=0;HaplotypeScore=614.8795;MQ=34.73;MQ0=0;MQRankSum=-0.715;QD=18.45;ReadPosRankSum=2.802	GT:AD:DP:GQ:PL	1/1:115,44:114:99:3013,202,0
17	41244986	.	A	C	1053.77	PASS	AC=1;AF=0.50;AN=2;BaseQRankSum=-7.831;DP=163;Dels=0.01;FS=7.567;HRun=0;HaplotypeScore=110.4935;MQ=35.00;MQ0=0;MQRankSum=2.883;QD=6.46;ReadPosRankSum=-6.159	GT:AD:DP:GQ:PL	0/1:109,52:162:99:1084,0,1773
17	41244986	.	A	AGC	5850.17	PASS	AC=2;AF=1.00;AN=2;DP=165;FS=0.000;HRun=0;HaplotypeScore=367.5101;MQ=35.14;MQ0=0;QD=35.46	GT:AD:DP:GQ:PL	1/1:67,98:119:99:5850,328,0
17	41245549	rs80356889	G	A	4407.75	PASS	AC=2;AF=1.00;AN=2;DB;DP=157;Dels=0.00;FS=0.000;HRun=0;HaplotypeScore=11.1634;MQ=52.51;MQ0=0;QD=28.07	GT:AD:DP:GQ:PL	1/1:2,154:157:99:4407,406,0
17	41245721	rs80357952	ATTCT	A	4011.90	PASS	AC=2;AF=1.00;AN=2;DB;DP=118;FS=0.000;HRun=0;HaplotypeScore=424.2041;MQ=37.14;MQ0=0;QD=34.00	GT:AD:DP:GQ:PL	1/1:37,80:75:99:4012,214,0
17	41245724	.	CTTTT	C	1904.77	PASS	AC=2;AF=1.00;AN=2;BaseQRankSum=2.217;DP=122;FS=3.318;HRun=5;HaplotypeScore=674.8527;MQ=37.04;MQ0=0;MQRankSum=-0.750;QD=15.61;ReadPosRankSum=2.350	GT:AD:DP:GQ:PL	1/1:93,29:79:99:1947,212,0
17	41245725	.	T	TA	160.53	PASS	AC=1;AF=0.50;AN=2;BaseQRankSum=-5.068;DP=118;FS=10.133;HRun=0;HaplotypeScore=678.9146;MQ=36.65;MQ0=0;MQRankSum=0.767;QD=1.36;ReadPosRankSum=-5.004	GT:AD:DP:GQ:PL	0/1:113,5:75:99:200,0,129
17	41246455	rs80359880	TAGGATTCTCTG	T	5450.21	PASS	AC=2;AF=1.00;AN=2;DB;DP=120;FS=0.000;HRun=0;HaplotypeScore=655.3000;MQ=28.95;MQ0=0;QD=45.42	GT:AD:DP:GQ:PL	1/1:43,76:61:99:5450,169,0
17	41246458	.	GATTCTCTGAGC	G	4152.71	PASS	AC=2;AF=1.00;AN=2;DP=119;FS=0.000;HRun=0;HaplotypeScore=807.2651;MQ=28.73;MQ0=0;QD=34.90	GT:AD:DP:GQ:PL	1/1:103,16:60:99:4153,166,0
17	41246460	rs80357897	T	TGGCAG	1226.60	PASS	AC=1;AF=0.50;AN=2;BaseQRankSum=-5.780;DB;DP=112;FS=1.072;HRun=0;HaplotypeScore=841.3179;MQ=28.32;MQ0=0;MQRankSum=0.742;QD=10.95;ReadPosRankSum=-4.530	GT:AD:DP:GQ:PL	0/1:100,5:55:99:1266,0,722
17	41246465	.	TG	T	882.23	PASS	AC=2;AF=1.00;AN=2;DP=108;FS=0.000;HRun=1;HaplotypeScore=667.2868;MQ=27.98;MQ0=0;QD=8.17	GT:AD:DP:GQ:PL	1/1:95,13:51:99:924,139,0
17	41246615	.	AG	A	913.55	PASS	AC=2;AF=1.00;AN=2;BaseQRankSum=-1.732;DP=136;FS=0.000;HRun=2;HaplotypeScore=432.3241;MQ=29.91;MQ0=0;MQRankSum=1.477;QD=6.72;ReadPosRankSum=1.681	GT:AD:DP:GQ:PL	1/1:109,24:70:99:956,185,0
17	41246617	rs80357689	GC	G	2773.59	PASS	AC=2;AF=1.00;AN=2;BaseQRankSum=-1.732;DB;DP=135;FS=0.000;HRun=1;HaplotypeScore=249.2521;MQ=29.99;MQ0=0;MQRankSum=1.531;QD=20.55;ReadPosRankSum=1.682	GT:AD:DP:GQ:PL	1/1:29,105:70:99:2816,201,0
17	41246738	rs80357965	AT	A	5320.23	PASS	AC=2;AF=1.00;AN=2;BaseQRankSum=-1.732;DB;DP=154;FS=4.030;HRun=1;HaplotypeScore=399.5170;MQ=39.50;MQ0=0;MQRankSum=-0.336;QD=34.55;ReadPosRankSum=1.195	GT:AD:DP:GQ:PL	1/1:3,151:132:99:5320,381,0
17	41247861	.	AC	A	92.17	PASS	AC=1;AF=0.50;AN=2;BaseQRankSum=2.878;DP=144;FS=0.000;HRun=3;HaplotypeScore=397.6981;MQ=29.67;MQ0=0;MQRankSum=1.617;QD=0.64;ReadPosRankSum=4.281	GT:AD:DP:GQ:PL	0/1:125,17:67:95.77:131,0,96
17	41247864	rs80357745	CT	C	1822.26	PASS	AC=2;AF=1.00;AN=2;BaseQRankSum=-1.732;DB;DP=142;FS=4.164;HRun=6;HaplotypeScore=243.9339;MQ=30.33;MQ0=0;MQRankSum=1.097;QD=12.83;ReadPosRankSum=1.675	GT:AD:DP:GQ:PL	1/1:29,113:67:99:1864,173,0
17	41251448	rs35484932	T	TG	1470.44	PASS	AC=2;AF=1.00;AN=2;DB;DP=158;FS=0.000;HRun=2;HaplotypeScore=71.2223;MQ=14.97;MQ0=0;QD=9.31	GT:AD:DP:GQ:PL	1/1:7,149:35:99:1512,105,0
17	41251844	.	C	CA	6592.26	PASS	AC=2;AF=1.00;AN=2;DP=160;FS=0.000;HRun=1;HaplotypeScore=535.9423;MQ=40.38;MQ0=0;QD=41.20	GT:AD:DP:GQ:PL	1/1:7,152:151:99:6592,445,0
17	41251899	rs80358155	T	G	3636.33	PASS	AC=2;AF=1.00;AN=2;DB;DP=143;Dels=0.00;FS=0.000;HRun=0;HaplotypeScore=12.4367;MQ=38.86;MQ0=0;QD=25.43	GT:AD:DP:GQ:PL	1/1:2,141:143:99:3634,366,0
17	41252699	.	T	A	13.68	LowQual	AC=1;AF=0.50;AN=2;BaseQRankSum=4.918;DP=112;Dels=0.02;HRun=1;HaplotypeScore=34.9536;MQ=8.19;MQ0=0;MQRankSum=-3.141;QD=0.12;ReadPosRankSum=5.071	GT:AD:DP:GQ:PL	0/1:25,85:110:12.68:43,0,13
17	41257816	rs8176132	T	C	3593.25	PASS	AC=2;AF=1.00;AN=2;DB;DP=146;Dels=0.00;FS=0.000;HRun=0;HaplotypeScore=2.4637;MQ=41.70;MQ0=0;QD=24.61	GT:AD:DP:GQ:PL	1/1:0,146:146:99:3591,343,0
17	41266479	rs1793980	A	G	3883.89	PASS	AC=2;AF=1.00;AN=2;DB;DP=141;Dels=0.00;FS=0.000;HRun=1;HaplotypeScore=10.7905;MQ=40.66;MQ0=0;QD=27.55	GT:AD:DP:GQ:PL	1/1:2,137:141:99:3881,399,0
17	41266997	rs8176104	C	T	3730.16	PASS	AC=2;AF=1.00;AN=2;BaseQRankSum=1.786;DB;DP=129;Dels=0.00;FS=3.044;HRun=1;HaplotypeScore=1.7480;MQ=40.81;MQ0=0;MQRankSum=0.127;QD=28.92;ReadPosRankSum=2.391	GT:AD:DP:GQ:PL	1/1:5,124:129:99:3668,304,0
17	41270442	rs8176089	G	A	34.51	PASS	AC=2;AF=1.00;AN=2;DB;DP=132;Dels=0.00;FS=0.000;HRun=0;HaplotypeScore=3.7973;MQ=9.48;MQ0=0;QD=0.26	GT:AD:DP:GQ:PL	1/1:2,130:132:6:66,6,0
17	41280638	rs9889706	G	T	1224.05	PASS	AC=2;AF=1.00;AN=2;DB;DP=118;Dels=0.00;FS=0.000;HRun=0;HaplotypeScore=9.6239;MQ=16.79;MQ0=0;QD=10.37	GT:AD:DP:GQ:PL	1/1:1,116:118:99:1257,155,0
17	56286180	.	A	G	5.06	LowQual	AC=1;AF=0.50;AN=2;DP=1;Dels=0.00;HRun=0;HaplotypeScore=0.0000;MQ=30.00;MQ0=0;QD=5.06	GT:AD:DP:GQ:PL	0/1:0,1:1:1.76:33,3,0
