# Supplementary material for: Considerations for clinical read alignment and mutational profiling using next-generation sequencing
Source: F1000Res. 2012 Sep 20;1:2. Originally published 2012 Jul 16. [Version 2] doi: 10.12688/f1000research.1-2.v2 (PMC3945748; doi:10.12688/f1000research.1-2.v2)
Supplement: Aligner-specific VCF files containing the mutations called for each set of reads in single and paired-end modes — VCF files describing the mutations detected in the sixty-seven groups of BRCA1 reads when testing each alignment program in paired-end and single-end mode. [file f1000research-1-402-s0002.tgz › Bfast_Paired_End_Calls.64.vcf]

##fileformat=VCFv4.1
##FILTER=<ID=LowQual,Description="Low quality">
##FORMAT=<ID=AD,Number=.,Type=Integer,Description="Allelic depths for the ref and alt alleles in the order listed">
##FORMAT=<ID=DP,Number=1,Type=Integer,Description="Read Depth (only filtered reads used for calling)">
##FORMAT=<ID=GQ,Number=1,Type=Float,Description="Genotype Quality">
##FORMAT=<ID=GT,Number=1,Type=String,Description="Genotype">
##FORMAT=<ID=PL,Number=G,Type=Integer,Description="Normalized, Phred-scaled likelihoods for genotypes as defined in the VCF specification">
##INFO=<ID=AC,Number=A,Type=Integer,Description="Allele count in genotypes, for each ALT allele, in the same order as listed">
##INFO=<ID=AF,Number=A,Type=Float,Description="Allele Frequency, for each ALT allele, in the same order as listed">
##INFO=<ID=AN,Number=1,Type=Integer,Description="Total number of alleles in called genotypes">
##INFO=<ID=BaseQRankSum,Number=1,Type=Float,Description="Z-score from Wilcoxon rank sum test of Alt Vs. Ref base qualities">
##INFO=<ID=DB,Number=0,Type=Flag,Description="dbSNP Membership">
##INFO=<ID=DP,Number=1,Type=Integer,Description="Filtered Depth">
##INFO=<ID=DS,Number=0,Type=Flag,Description="Were any of the samples downsampled?">
##INFO=<ID=Dels,Number=1,Type=Float,Description="Fraction of Reads Containing Spanning Deletions">
##INFO=<ID=FS,Number=1,Type=Float,Description="Phred-scaled p-value using Fisher's exact test to detect strand bias">
##INFO=<ID=HRun,Number=1,Type=Integer,Description="Largest Contiguous Homopolymer Run of Variant Allele In Either Direction">
##INFO=<ID=HaplotypeScore,Number=1,Type=Float,Description="Consistency of the site with at most two segregating haplotypes">
##INFO=<ID=InbreedingCoeff,Number=1,Type=Float,Description="Inbreeding coefficient as estimated from the genotype likelihoods per-sample when compared against the Hardy-Weinberg expectation">
##INFO=<ID=MQ,Number=1,Type=Float,Description="RMS Mapping Quality">
##INFO=<ID=MQ0,Number=1,Type=Integer,Description="Total Mapping Quality Zero Reads">
##INFO=<ID=MQRankSum,Number=1,Type=Float,Description="Z-score From Wilcoxon rank sum test of Alt vs. Ref read mapping qualities">
##INFO=<ID=QD,Number=1,Type=Float,Description="Variant Confidence/Quality by Depth">
##INFO=<ID=ReadPosRankSum,Number=1,Type=Float,Description="Z-score from Wilcoxon rank sum test of Alt vs. Ref read position bias">
##UnifiedGenotyper="analysis_type=UnifiedGenotyper input_file=[../Bfast_Default/brca1_64.recalib.bam] sample_metadata=[] read_buffer_size=null phone_home=STANDARD read_filter=[BadCigar] intervals=null excludeIntervals=null reference_sequence=ref_chr17.hg19.fa rodBind=[] rodToIntervalTrackName=null BTI_merge_rule=UNION nonDeterministicRandomSeed=false downsampling_type=null downsample_to_fraction=null downsample_to_coverage=null baq=OFF baqGapOpenPenalty=40.0 performanceLog=null useOriginalQualities=false defaultBaseQualities=-1 validation_strictness=SILENT unsafe=null num_threads=4 interval_merging=ALL read_group_black_list=null processingTracker=null restartProcessingTracker=false processingTrackerStatusFile=null processingTrackerID=-1 allow_intervals_with_unindexed_bam=false disable_experimental_low_memory_sharding=false logging_level=ERROR log_to_file=null help=false genotype_likelihoods_model=BOTH p_nonref_model=EXACT heterozygosity=0.0010 pcr_error_rate=1.0E-4 genotyping_mode=DISCOVERY output_mode=EMIT_VARIANTS_ONLY standard_min_confidence_threshold_for_calling=30.0 standard_min_confidence_threshold_for_emitting=4.0 computeSLOD=false alleles=(RodBinding name= source=UNBOUND) assume_single_sample_reads=null abort_at_too_much_coverage=-1 min_base_quality_score=17 min_mapping_quality_score=20 max_deletion_fraction=0.05 min_indel_count_for_genotyping=5 indel_heterozygosity=1.25E-4 indelGapContinuationPenalty=10.0 indelGapOpenPenalty=45.0 indelHaplotypeSize=80 doContextDependentGapPenalties=true getGapPenaltiesFromData=false indel_recal_file=indel.recal_data.csv indelDebug=false dovit=false GSA_PRODUCTION_ONLY=false exactCalculation=LINEAR_EXPERIMENTAL ignoreSNPAlleles=false output_all_callable_bases=false genotype=false dbsnp=(RodBinding name=dbsnp source=dbsnp_132.hg19.vcf) out=org.broadinstitute.sting.gatk.io.stubs.VCFWriterStub NO_HEADER=org.broadinstitute.sting.gatk.io.stubs.VCFWriterStub sites_only=org.broadinstitute.sting.gatk.io.stubs.VCFWriterStub debug_file=null metrics_file=null annotation=[]"
##contig=<ID=17,length=81195210,assembly=hg19>
##reference=file:///CL_diags/ngs/OmixonPaper/brca1-test-suite/ref_chr17.hg19.fa
#CHROM	POS	ID	REF	ALT	QUAL	FILTER	INFO	FORMAT	DePristo
17	3758295	.	G	A	5.72	LowQual	AC=1;AF=0.50;AN=2;DP=1;Dels=0.00;HRun=0;HaplotypeScore=0.0000;MQ=45.00;MQ0=0;QD=5.72	GT:AD:DP:GQ:PL	0/1:0,1:1:1.76:34,3,0
17	19588974	.	G	T	5.72	LowQual	AC=1;AF=0.50;AN=2;DP=2;Dels=0.00;HRun=0;HaplotypeScore=0.0000;MQ=31.85;MQ0=0;QD=2.86	GT:AD:DP:GQ:PL	0/1:1,1:2:1.76:34,3,0
17	19588991	.	A	T	5.06	LowQual	AC=1;AF=0.50;AN=2;DP=2;Dels=0.00;HRun=0;HaplotypeScore=0.0000;MQ=31.85;MQ0=0;QD=2.53	GT:AD:DP:GQ:PL	0/1:0,2:2:1.76:33,3,0
17	19589024	.	T	A	5.72	LowQual	AC=1;AF=0.50;AN=2;DP=1;Dels=0.00;HRun=0;HaplotypeScore=0.0000;MQ=45.00;MQ0=0;QD=5.72	GT:AD:DP:GQ:PL	0/1:0,1:1:1.76:34,3,0
17	19589026	.	G	T	5.06	LowQual	AC=1;AF=0.50;AN=2;DP=1;Dels=0.00;HRun=1;HaplotypeScore=0.0000;MQ=45.00;MQ0=0;QD=5.06	GT:AD:DP:GQ:PL	0/1:0,1:1:1.76:33,3,0
17	30751001	.	T	G	5.06	LowQual	AC=1;AF=0.50;AN=2;DP=1;Dels=0.00;HRun=0;HaplotypeScore=0.0000;MQ=45.00;MQ0=0;QD=5.06	GT:AD:DP:GQ:PL	0/1:0,1:1:1.76:33,3,0
17	37490603	.	A	T	6.39	LowQual	AC=1;AF=0.50;AN=2;DP=1;Dels=0.00;HRun=0;HaplotypeScore=0.0000;MQ=47.00;MQ0=0;QD=6.39	GT:AD:DP:GQ:PL	0/1:0,1:1:1.76:35,3,0
17	37490635	.	A	T	7.08	LowQual	AC=1;AF=0.50;AN=2;DP=1;Dels=0.00;HRun=1;HaplotypeScore=0.0000;MQ=47.00;MQ0=0;QD=7.08	GT:AD:DP:GQ:PL	0/1:0,1:1:1.76:36,3,0
17	41196309	.	T	TGGGGGGGGGGGGGGGGGGGGGGGGGGGGG	6822.84	PASS	AC=2;AF=1.00;AN=2;DP=42;FS=0.000;HRun=2;HaplotypeScore=590.7479;MQ=30.45;MQ0=0;QD=162.45	GT:AD:DP:GQ:PL	1/1:2,2:30:87.29:6823,87,0
17	41197734	rs80357326	G	T	3960	PASS	AC=2;AF=1.00;AN=2;DB;DP=133;Dels=0.03;FS=0.000;HRun=1;HaplotypeScore=13.5235;MQ=40.29;MQ0=0;QD=29.77	GT:AD:DP:GQ:PL	1/1:7,122:129:99:3959,349,0
17	41209067	.	AC	A	382.96	PASS	AC=1;AF=0.50;AN=2;BaseQRankSum=3.065;DP=127;FS=3.315;HRun=2;HaplotypeScore=445.6953;MQ=41.18;MQ0=0;MQRankSum=-3.508;QD=3.02;ReadPosRankSum=3.984	GT:AD:DP:GQ:PL	0/1:101,26:75:25.13:422,0,25
17	41209069	rs80357732	CT	C	2378.90	PASS	AC=2;AF=1.00;AN=2;BaseQRankSum=-1.525;DB;DP=129;FS=0.000;HRun=3;HaplotypeScore=269.3050;MQ=39.73;MQ0=0;MQRankSum=-1.577;QD=18.44;ReadPosRankSum=1.681	GT:AD:DP:GQ:PL	1/1:41,88:74:99:2421,195,0
17	41214278	rs76731038	T	A	3654.89	PASS	AC=2;AF=1.00;AN=2;DB;DP=136;Dels=0.00;FS=0.000;HRun=2;HaplotypeScore=6.5591;MQ=30.43;MQ0=0;QD=26.87	GT:AD:DP:GQ:PL	1/1:1,135:136:99:3654,346,0
17	41215930	rs80356858	G	A	4497.99	PASS	AC=2;AF=1.00;AN=2;DB;DP=142;Dels=0.03;FS=0.000;HRun=4;HaplotypeScore=11.4953;MQ=50.38;MQ0=0;QD=31.68	GT:AD:DP:GQ:PL	1/1:1,137:138:99:4497,391,0
17	41219907	rs71157702	T	TA	998.15	PASS	AC=2;AF=1.00;AN=2;DB;DP=111;FS=0.000;HRun=22;HaplotypeScore=237.5278;MQ=34.39;MQ0=0;QD=8.99	GT:AD:DP:GQ:PL	1/1:33,77:80:99:1040,162,0
17	41220272	rs8176230	C	T	1092.71	PASS	AC=2;AF=1.00;AN=2;BaseQRankSum=1.707;DB;DP=140;Dels=0.01;FS=0.000;HRun=0;HaplotypeScore=6.3218;MQ=16.82;MQ0=0;MQRankSum=1.431;QD=7.81;ReadPosRankSum=1.556	GT:AD:DP:GQ:PL	1/1:2,137:139:99:1126,111,0
17	41223246	rs80357096	G	A	4455.43	PASS	AC=2;AF=1.00;AN=2;DB;DP=140;Dels=0.01;FS=0.000;HRun=2;HaplotypeScore=8.2188;MQ=45.38;MQ0=0;QD=31.82	GT:AD:DP:GQ:PL	1/1:3,135:138:99:4454,391,0
17	41226444	.	CCT	C	2152.11	PASS	AC=2;AF=1.00;AN=2;BaseQRankSum=2.862;DP=148;FS=2.097;HRun=0;HaplotypeScore=593.4262;MQ=34.04;MQ0=0;MQRankSum=-1.096;QD=14.54;ReadPosRankSum=2.352	GT:AD:DP:GQ:PL	1/1:111,37:100:99:2194,219,0
17	41226447	rs80357813	CTT	C	4623.69	PASS	AC=2;AF=1.00;AN=2;DB;DP=149;FS=0.000;HRun=2;HaplotypeScore=376.8415;MQ=34.07;MQ0=0;QD=31.03	GT:AD:DP:GQ:PL	1/1:52,97:101:99:4624,298,0
17	41226539	rs80358189	C	T	3790.85	PASS	AC=2;AF=1.00;AN=2;BaseQRankSum=1.191;DB;DP=132;Dels=0.00;FS=0.000;HRun=1;HaplotypeScore=9.0775;MQ=40.25;MQ0=0;MQRankSum=0.352;QD=28.72;ReadPosRankSum=1.705	GT:AD:DP:GQ:PL	1/1:3,128:132:99:3757,307,0
17	41234439	rs80357825	GTTCTGGAT	G	9619.68	PASS	AC=2;AF=1.00;AN=2;DB;DP=126;FS=0.000;HRun=0;HaplotypeScore=1099.5162;MQ=46.41;MQ0=0;QD=76.35	GT:AD:DP:GQ:PL	1/1:15,109:122:99:9620,346,0
17	41243786	rs80357986	C	CAA	8972.26	PASS	AC=2;AF=1.00;AN=2;DB;DP=154;FS=0.000;HRun=0;HaplotypeScore=414.6353;MQ=40.96;MQ0=0;QD=58.26	GT:AD:DP:GQ:PL	1/1:3,149:151:99:8972,446,0
17	41244118	rs80357369	G	A	4613.05	PASS	AC=2;AF=1.00;AN=2;DB;DP=150;Dels=0.01;FS=0.000;HRun=1;HaplotypeScore=6.3780;MQ=41.07;MQ0=0;QD=30.75	GT:AD:DP:GQ:PL	1/1:1,147:148:99:4612,418,0
17	41244856	rs80357420	T	C	4452.59	PASS	AC=2;AF=1.00;AN=2;BaseQRankSum=-1.081;DB;DP=154;Dels=0.01;FS=0.000;HRun=0;HaplotypeScore=15.6673;MQ=41.21;MQ0=0;MQRankSum=1.500;QD=28.91;ReadPosRankSum=0.965	GT:AD:DP:GQ:PL	1/1:4,148:153:99:4422,385,0
17	41245073	.	G	GT	5976.38	PASS	AC=2;AF=1.00;AN=2;DP=148;FS=0.000;HRun=1;HaplotypeScore=413.9960;MQ=40.70;MQ0=0;QD=40.38	GT:AD:DP:GQ:PL	1/1:12,136:139:99:5976,405,0
17	41245354	.	C	CT	1576.23	PASS	AC=2;AF=1.00;AN=2;BaseQRankSum=1.697;DP=154;FS=0.000;HRun=5;HaplotypeScore=611.1397;MQ=40.42;MQ0=0;MQRankSum=-0.831;QD=10.24;ReadPosRankSum=1.212	GT:AD:DP:GQ:PL	1/1:85,69:112:99:1618,261,0
17	41245359	.	T	C	2166.51	PASS	AC=1;AF=0.50;AN=2;BaseQRankSum=-5.917;DP=149;Dels=0.00;FS=1.751;HRun=1;HaplotypeScore=106.9087;MQ=40.50;MQ0=0;MQRankSum=5.092;QD=14.54;ReadPosRankSum=3.177	GT:AD:DP:GQ:PL	0/1:67,82:149:99:2197,0,682
17	41245361	.	T	C	484.69	PASS	AC=1;AF=0.50;AN=2;BaseQRankSum=-5.696;DP=149;Dels=0.00;FS=3.070;HRun=1;HaplotypeScore=107.9066;MQ=40.49;MQ0=0;MQRankSum=3.057;QD=3.25;ReadPosRankSum=-6.259	GT:AD:DP:GQ:PL	0/1:121,28:149:99:515,0,2423
17	41245361	.	T	TT	1526.26	PASS	AC=2;AF=1.00;AN=2;BaseQRankSum=-0.519;DP=148;FS=2.981;HRun=1;HaplotypeScore=590.6447;MQ=40.66;MQ0=0;MQRankSum=-1.211;QD=10.31;ReadPosRankSum=3.423	GT:AD:DP:GQ:PL	1/1:125,23:107:99:1568,257,0
17	41245708	rs80357282	T	A	4072.32	PASS	AC=2;AF=1.00;AN=2;DB;DP=130;Dels=0.01;FS=0.000;HRun=0;HaplotypeScore=11.7675;MQ=47.52;MQ0=0;QD=31.33	GT:AD:DP:GQ:PL	1/1:0,129:129:99:4071,376,0
17	41245936	rs80356893	G	A	4021.28	PASS	AC=2;AF=1.00;AN=2;DB;DP=129;Dels=0.02;FS=0.000;HRun=0;HaplotypeScore=4.9094;MQ=41.43;MQ0=0;QD=31.17	GT:AD:DP:GQ:PL	1/1:1,126:127:99:4020,361,0
17	41246165	rs56046357	A	T	4094.91	PASS	AC=2;AF=1.00;AN=2;DB;DP=140;Dels=0.01;FS=0.000;HRun=0;HaplotypeScore=19.7316;MQ=42.02;MQ0=0;QD=29.25	GT:AD:DP:GQ:PL	1/1:6,132:139:99:4094,364,0
17	41246282	rs80357417	A	C	3380.18	PASS	AC=2;AF=1.00;AN=2;DB;DP=111;Dels=0.00;FS=0.000;HRun=0;HaplotypeScore=7.5149;MQ=41.89;MQ0=0;QD=30.45	GT:AD:DP:GQ:PL	1/1:2,109:111:99:3379,313,0
17	41246697	.	T	TGTAATGA	16077.06	PASS	AC=2;AF=1.00;AN=2;DP=169;FS=0.000;HRun=0;HaplotypeScore=738.9264;MQ=38.78;MQ0=0;QD=95.13	GT:AD:DP:GQ:PL	1/1:42,126:159:99:16077,436,0
17	41246705	.	G	GTAAT	5827.43	PASS	AC=1;AF=0.50;AN=2;BaseQRankSum=3.415;DP=174;FS=3.638;HRun=0;HaplotypeScore=1516.1299;MQ=38.93;MQ0=0;MQRankSum=-1.618;QD=33.49;ReadPosRankSum=5.412	GT:AD:DP:GQ:PL	0/1:156,3:165:99:5827,0,221
17	41247861	.	A	AC	279.96	PASS	AC=1;AF=0.50;AN=2;BaseQRankSum=4.500;DP=154;FS=4.984;HRun=3;HaplotypeScore=528.3195;MQ=31.48;MQ0=0;MQRankSum=0.666;QD=1.82;ReadPosRankSum=2.030	GT:AD:DP:GQ:PL	0/1:135,18:79:99:319,0,100
17	41247864	.	C	T	478.57	PASS	AC=1;AF=0.50;AN=2;BaseQRankSum=3.850;DP=154;Dels=0.01;FS=0.000;HRun=6;HaplotypeScore=76.0318;MQ=31.41;MQ0=0;MQRankSum=3.463;QD=3.11;ReadPosRankSum=-5.698	GT:AD:DP:GQ:PL	0/1:129,24:153:99:509,0,1592
17	41247864	rs80357745	C	CT	2388.42	PASS	AC=2;AF=1.00;AN=2;DB;DP=154;FS=0.000;HRun=6;HaplotypeScore=350.6666;MQ=31.41;MQ0=0;QD=15.51	GT:AD:DP:GQ:PL	1/1:42,111:79:99:2430,198,0
17	41247892	rs55680408	T	C	2389.49	PASS	AC=2;AF=1.00;AN=2;DB;DP=161;Dels=0.04;FS=0.000;HRun=3;HaplotypeScore=20.8071;MQ=31.26;MQ0=0;QD=14.84	GT:AD:DP:GQ:PL	1/1:4,150:154:99:2422,229,0
17	41248607	.	A	C	1095.40	PASS	AC=1;AF=0.50;AN=2;BaseQRankSum=-3.614;DP=139;Dels=0.00;FS=0.000;HRun=2;HaplotypeScore=54.2640;MQ=25.68;MQ0=0;MQRankSum=3.327;QD=7.88;ReadPosRankSum=4.418	GT:AD:DP:GQ:PL	0/1:83,55:139:99:1125,0,786
17	41249251	rs80358187	T	C	4700.10	PASS	AC=2;AF=1.00;AN=2;DB;DP=153;Dels=0.01;FS=0.000;HRun=1;HaplotypeScore=11.7048;MQ=40.70;MQ0=0;QD=30.72	GT:AD:DP:GQ:PL	1/1:1,150:151:99:4699,433,0
17	41252697	rs10445302	T	A	90.52	PASS	AC=2;AF=1.00;AN=2;DB;DP=115;Dels=0.01;FS=0.000;HRun=2;HaplotypeScore=1.9085;MQ=7.40;MQ0=0;QD=0.79	GT:AD:DP:GQ:PL	1/1:1,112:114:14.96:123,15,0
17	41255102	rs67060599	A	G	2712.51	PASS	AC=2;AF=1.00;AN=2;DB;DP=152;Dels=0.00;FS=0.000;HRun=0;HaplotypeScore=2.9199;MQ=26.76;MQ0=0;QD=17.85	GT:AD:DP:GQ:PL	1/1:2,150:152:99:2746,276,0
17	41256917	rs80357174	A	G	4006.41	PASS	AC=2;AF=1.00;AN=2;DB;DP=133;Dels=0.00;FS=0.000;HRun=0;HaplotypeScore=13.4060;MQ=48.29;MQ0=0;QD=30.12	GT:AD:DP:GQ:PL	1/1:4,128:133:99:4005,370,0
17	41259079	rs66917717	A	ATT	1357.82	PASS	AC=2;AF=1.00;AN=2;DB;DP=151;FS=0.000;HRun=20;HaplotypeScore=193.1243;MQ=29.97;MQ0=0;QD=8.99	GT:AD:DP:GQ:PL	1/1:48,102:65:99:1400,132,0
17	41276029	rs80358045	C	T	80.64	PASS	AC=2;AF=1.00;AN=2;DB;DP=118;Dels=0.02;FS=0.000;HRun=2;HaplotypeScore=15.4005;MQ=12.00;MQ0=0;QD=0.68	GT:AD:DP:GQ:PL	1/1:1,114:116:14.93:113,15,0
17	41276187	rs8176078	GACA	G	1185.51	PASS	AC=2;AF=1.00;AN=2;DB;DP=129;FS=0.000;HRun=0;HaplotypeScore=118.5547;MQ=16.06;MQ0=0;QD=9.19	GT:AD:DP:GQ:PL	1/1:6,122:25:72.25:1228,72,0
17	41277187	rs799905	G	C	2305.35	PASS	AC=2;AF=1.00;AN=2;DB;DP=129;Dels=0.02;FS=0.000;HRun=6;HaplotypeScore=9.2086;MQ=22.36;MQ0=0;QD=17.87	GT:AD:DP:GQ:PL	1/1:2,124:127:99:2338,237,0
17	55924144	.	A	G	5.06	LowQual	AC=1;AF=0.50;AN=2;DP=2;Dels=0.00;HRun=1;HaplotypeScore=0.0000;MQ=45.34;MQ0=0;QD=2.53	GT:AD:DP:GQ:PL	0/1:0,2:2:1.76:33,3,0
17	55924145	.	A	C	5.06	LowQual	AC=1;AF=0.50;AN=2;BaseQRankSum=0.804;DP=2;Dels=0.00;HRun=1;HaplotypeScore=0.0000;MQ=45.34;MQ0=0;MQRankSum=0.804;QD=2.53;ReadPosRankSum=0.804	GT:AD:DP:GQ:PL	0/1:1,1:2:1.76:33,3,0
17	55924153	.	A	T	5.06	LowQual	AC=1;AF=0.50;AN=2;DP=2;Dels=0.00;HRun=0;HaplotypeScore=0.0000;MQ=45.34;MQ0=0;QD=2.53	GT:AD:DP:GQ:PL	0/1:0,2:2:1.76:33,3,0
17	58620435	.	C	G	5.06	LowQual	AC=1;AF=0.50;AN=2;DP=1;Dels=0.00;HRun=1;HaplotypeScore=0.0000;MQ=45.00;MQ0=0;QD=5.06	GT:AD:DP:GQ:PL	0/1:0,1:1:1.76:33,3,0
