# Supplementary material for: Considerations for clinical read alignment and mutational profiling using next-generation sequencing
Source: F1000Res. 2012 Sep 20;1:2. Originally published 2012 Jul 16. [Version 2] doi: 10.12688/f1000research.1-2.v2 (PMC3945748; doi:10.12688/f1000research.1-2.v2)
Supplement: Aligner-specific VCF files containing the mutations called for each set of reads in single and paired-end modes — VCF files describing the mutations detected in the sixty-seven groups of BRCA1 reads when testing each alignment program in paired-end and single-end mode. [file f1000research-1-402-s0002.tgz › Bfast_Paired_End_Calls.65.vcf]

##fileformat=VCFv4.1
##FILTER=<ID=LowQual,Description="Low quality">
##FORMAT=<ID=AD,Number=.,Type=Integer,Description="Allelic depths for the ref and alt alleles in the order listed">
##FORMAT=<ID=DP,Number=1,Type=Integer,Description="Read Depth (only filtered reads used for calling)">
##FORMAT=<ID=GQ,Number=1,Type=Float,Description="Genotype Quality">
##FORMAT=<ID=GT,Number=1,Type=String,Description="Genotype">
##FORMAT=<ID=PL,Number=G,Type=Integer,Description="Normalized, Phred-scaled likelihoods for genotypes as defined in the VCF specification">
##INFO=<ID=AC,Number=A,Type=Integer,Description="Allele count in genotypes, for each ALT allele, in the same order as listed">
##INFO=<ID=AF,Number=A,Type=Float,Description="Allele Frequency, for each ALT allele, in the same order as listed">
##INFO=<ID=AN,Number=1,Type=Integer,Description="Total number of alleles in called genotypes">
##INFO=<ID=BaseQRankSum,Number=1,Type=Float,Description="Z-score from Wilcoxon rank sum test of Alt Vs. Ref base qualities">
##INFO=<ID=DB,Number=0,Type=Flag,Description="dbSNP Membership">
##INFO=<ID=DP,Number=1,Type=Integer,Description="Filtered Depth">
##INFO=<ID=DS,Number=0,Type=Flag,Description="Were any of the samples downsampled?">
##INFO=<ID=Dels,Number=1,Type=Float,Description="Fraction of Reads Containing Spanning Deletions">
##INFO=<ID=FS,Number=1,Type=Float,Description="Phred-scaled p-value using Fisher's exact test to detect strand bias">
##INFO=<ID=HRun,Number=1,Type=Integer,Description="Largest Contiguous Homopolymer Run of Variant Allele In Either Direction">
##INFO=<ID=HaplotypeScore,Number=1,Type=Float,Description="Consistency of the site with at most two segregating haplotypes">
##INFO=<ID=InbreedingCoeff,Number=1,Type=Float,Description="Inbreeding coefficient as estimated from the genotype likelihoods per-sample when compared against the Hardy-Weinberg expectation">
##INFO=<ID=MQ,Number=1,Type=Float,Description="RMS Mapping Quality">
##INFO=<ID=MQ0,Number=1,Type=Integer,Description="Total Mapping Quality Zero Reads">
##INFO=<ID=MQRankSum,Number=1,Type=Float,Description="Z-score From Wilcoxon rank sum test of Alt vs. Ref read mapping qualities">
##INFO=<ID=QD,Number=1,Type=Float,Description="Variant Confidence/Quality by Depth">
##INFO=<ID=ReadPosRankSum,Number=1,Type=Float,Description="Z-score from Wilcoxon rank sum test of Alt vs. Ref read position bias">
##UnifiedGenotyper="analysis_type=UnifiedGenotyper input_file=[../Bfast_Default/brca1_65.recalib.bam] sample_metadata=[] read_buffer_size=null phone_home=STANDARD read_filter=[BadCigar] intervals=null excludeIntervals=null reference_sequence=ref_chr17.hg19.fa rodBind=[] rodToIntervalTrackName=null BTI_merge_rule=UNION nonDeterministicRandomSeed=false downsampling_type=null downsample_to_fraction=null downsample_to_coverage=null baq=OFF baqGapOpenPenalty=40.0 performanceLog=null useOriginalQualities=false defaultBaseQualities=-1 validation_strictness=SILENT unsafe=null num_threads=4 interval_merging=ALL read_group_black_list=null processingTracker=null restartProcessingTracker=false processingTrackerStatusFile=null processingTrackerID=-1 allow_intervals_with_unindexed_bam=false disable_experimental_low_memory_sharding=false logging_level=ERROR log_to_file=null help=false genotype_likelihoods_model=BOTH p_nonref_model=EXACT heterozygosity=0.0010 pcr_error_rate=1.0E-4 genotyping_mode=DISCOVERY output_mode=EMIT_VARIANTS_ONLY standard_min_confidence_threshold_for_calling=30.0 standard_min_confidence_threshold_for_emitting=4.0 computeSLOD=false alleles=(RodBinding name= source=UNBOUND) assume_single_sample_reads=null abort_at_too_much_coverage=-1 min_base_quality_score=17 min_mapping_quality_score=20 max_deletion_fraction=0.05 min_indel_count_for_genotyping=5 indel_heterozygosity=1.25E-4 indelGapContinuationPenalty=10.0 indelGapOpenPenalty=45.0 indelHaplotypeSize=80 doContextDependentGapPenalties=true getGapPenaltiesFromData=false indel_recal_file=indel.recal_data.csv indelDebug=false dovit=false GSA_PRODUCTION_ONLY=false exactCalculation=LINEAR_EXPERIMENTAL ignoreSNPAlleles=false output_all_callable_bases=false genotype=false dbsnp=(RodBinding name=dbsnp source=dbsnp_132.hg19.vcf) out=org.broadinstitute.sting.gatk.io.stubs.VCFWriterStub NO_HEADER=org.broadinstitute.sting.gatk.io.stubs.VCFWriterStub sites_only=org.broadinstitute.sting.gatk.io.stubs.VCFWriterStub debug_file=null metrics_file=null annotation=[]"
##contig=<ID=17,length=81195210,assembly=hg19>
##reference=file:///CL_diags/ngs/OmixonPaper/brca1-test-suite/ref_chr17.hg19.fa
#CHROM	POS	ID	REF	ALT	QUAL	FILTER	INFO	FORMAT	DePristo
17	2451287	.	C	T	25.07	LowQual	AC=2;AF=1.00;AN=2;DP=2;Dels=0.00;HRun=0;HaplotypeScore=0.0000;MQ=45.59;MQ0=0;QD=12.54	GT:AD:DP:GQ:PL	1/1:0,2:2:6.01:56,6,0
17	2451306	.	C	A	35.48	PASS	AC=2;AF=1.00;AN=2;DP=2;Dels=0.00;FS=0.000;HRun=1;HaplotypeScore=0.0000;MQ=45.59;MQ0=0;QD=17.74	GT:AD:DP:GQ:PL	1/1:0,2:2:6.02:67,6,0
17	2451330	.	C	A	6.39	LowQual	AC=1;AF=0.50;AN=2;DP=1;Dels=0.00;HRun=1;HaplotypeScore=0.0000;MQ=59.00;MQ0=0;QD=6.39	GT:AD:DP:GQ:PL	0/1:0,1:1:1.76:35,3,0
17	2451343	.	C	T	7.08	LowQual	AC=1;AF=0.50;AN=2;DP=1;Dels=0.00;HRun=3;HaplotypeScore=0.0000;MQ=59.00;MQ0=0;QD=7.08	GT:AD:DP:GQ:PL	0/1:0,1:1:1.76:36,3,0
17	2451349	.	A	G	5.06	LowQual	AC=1;AF=0.50;AN=2;DP=1;Dels=0.00;HRun=1;HaplotypeScore=0.0000;MQ=59.00;MQ0=0;QD=5.06	GT:AD:DP:GQ:PL	0/1:0,1:1:1.76:33,3,0
17	41196309	.	T	G	5.06	LowQual	AC=1;AF=0.50;AN=2;DP=1;Dels=0.00;HRun=2;HaplotypeScore=0.0000;MQ=43.00;MQ0=0;QD=5.06	GT:AD:DP:GQ:PL	0/1:0,1:1:1.76:33,3,0
17	41196309	.	T	TGGGGGGGGGGGGGGGGGGGGGGGGGGGGG	6824.52	PASS	AC=2;AF=1.00;AN=2;DP=42;FS=0.000;HRun=2;HaplotypeScore=591.0852;MQ=30.45;MQ0=0;QD=162.49	GT:AD:DP:GQ:PL	1/1:2,2:30:87.29:6825,87,0
17	41197659	rs3092995	G	C	4004.91	PASS	AC=2;AF=1.00;AN=2;DB;DP=151;Dels=0.01;FS=0.000;HRun=0;HaplotypeScore=10.5240;MQ=41.53;MQ0=0;QD=26.52	GT:AD:DP:GQ:PL	1/1:2,147:150:99:4002,406,0
17	41199684	.	AG	A	937.37	PASS	AC=2;AF=1.00;AN=2;BaseQRankSum=-0.153;DP=145;FS=0.000;HRun=2;HaplotypeScore=462.8629;MQ=33.55;MQ0=0;MQRankSum=0.347;QD=6.46;ReadPosRankSum=2.682	GT:AD:DP:GQ:PL	1/1:119,26:76:99:979,167,0
17	41199686	rs80357946	GC	G	2942.23	PASS	AC=2;AF=1.00;AN=2;BaseQRankSum=-1.732;DB;DP=144;FS=0.000;HRun=1;HaplotypeScore=248.6514;MQ=32.87;MQ0=0;MQRankSum=-0.214;QD=20.43;ReadPosRankSum=1.685	GT:AD:DP:GQ:PL	1/1:29,115:73:99:2984,213,0
17	41201211	rs80357041	T	C	3615.56	PASS	AC=2;AF=1.00;AN=2;DB;DP=122;Dels=0.02;FS=0.000;HRun=1;HaplotypeScore=13.3894;MQ=41.22;MQ0=0;QD=29.64	GT:AD:DP:GQ:PL	1/1:2,117:119:99:3614,340,0
17	41203086	rs1800757	G	A	4555.31	PASS	AC=2;AF=1.00;AN=2;DB;DP=152;Dels=0.00;FS=0.000;HRun=0;HaplotypeScore=5.2931;MQ=44.87;MQ0=0;QD=29.97	GT:AD:DP:GQ:PL	1/1:3,149:152:99:4554,412,0
17	41208191	rs72372636	C	CT	940.90	PASS	AC=2;AF=1.00;AN=2;DB;DP=145;FS=0.000;HRun=16;HaplotypeScore=210.1914;MQ=24.60;MQ0=0;QD=6.49	GT:AD:DP:GQ:PL	1/1:38,106:64:99:983,129,0
17	41208208	rs117436114	C	T	62.87	PASS	AC=1;AF=0.50;AN=2;BaseQRankSum=2.179;DB;DP=159;Dels=0.01;FS=1.384;HRun=16;HaplotypeScore=16.2557;MQ=22.30;MQ0=0;MQRankSum=3.881;QD=0.40;ReadPosRankSum=-4.361	GT:AD:DP:GQ:PL	0/1:146,11:158:92.87:93,0,1605
17	41208209	.	T	C	55.45	PASS	AC=1;AF=0.50;AN=2;BaseQRankSum=-3.874;DP=157;Dels=0.00;FS=1.385;HRun=1;HaplotypeScore=16.2479;MQ=21.92;MQ0=0;MQRankSum=3.867;QD=0.35;ReadPosRankSum=-4.623	GT:AD:DP:GQ:PL	0/1:146,11:157:85.44:85,0,1607
17	41213059	rs113657329	C	T	625.47	PASS	AC=2;AF=1.00;AN=2;DB;DP=157;Dels=0.03;FS=0.000;HRun=2;HaplotypeScore=19.8323;MQ=12.87;MQ0=0;QD=3.98	GT:AD:DP:GQ:PL	1/1:6,147:153:77.89:658,78,0
17	41221178	rs8176226	C	T	4051.18	PASS	AC=2;AF=1.00;AN=2;BaseQRankSum=3.083;DB;DP=134;Dels=0.00;FS=12.842;HRun=1;HaplotypeScore=7.5237;MQ=41.44;MQ0=0;MQRankSum=0.742;QD=30.23;ReadPosRankSum=3.391	GT:AD:DP:GQ:PL	1/1:7,127:134:99:3923,240,0
17	41222994	rs28897694	A	T	3704.14	PASS	AC=2;AF=1.00;AN=2;DB;DP=137;Dels=0.01;FS=0.000;HRun=0;HaplotypeScore=17.6479;MQ=42.16;MQ0=0;QD=27.04	GT:AD:DP:GQ:PL	1/1:4,131:136:99:3703,337,0
17	41223109	rs80359888	CAACTTTCAATTGGGG	C	4208.79	PASS	AC=2;AF=1.00;AN=2;DB;DP=123;FS=0.000;HRun=0;HaplotypeScore=592.5580;MQ=24.53;MQ0=0;QD=34.22	GT:AD:DP:GQ:PL	1/1:28,95:44:99:4209,108,0
17	41223118	.	AT	A	321.87	PASS	AC=2;AF=1.00;AN=2;BaseQRankSum=1.080;DP=119;FS=2.183;HRun=2;HaplotypeScore=633.0621;MQ=24.31;MQ0=0;MQRankSum=-2.872;QD=2.70;ReadPosRankSum=2.820	GT:AD:DP:GQ:PL	1/1:110,9:41:34.59:364,35,0
17	41223121	.	G	GCAGA	414.32	PASS	AC=1;AF=0.50;AN=2;BaseQRankSum=-2.505;DP=116;FS=5.402;HRun=0;HaplotypeScore=680.0878;MQ=24.46;MQ0=0;MQRankSum=-0.198;QD=3.57;ReadPosRankSum=-2.360	GT:AD:DP:GQ:PL	0/1:109,5:39:99:453,0,424
17	41226053	rs55893499	C	T	2114.12	PASS	AC=2;AF=1.00;AN=2;DB;DP=139;Dels=0.00;FS=0.000;HRun=0;HaplotypeScore=10.1643;MQ=25.62;MQ0=0;QD=15.21	GT:AD:DP:GQ:PL	1/1:4,135:139:99:2147,222,0
17	41234573	rs80356882	T	C	3617.68	PASS	AC=2;AF=1.00;AN=2;DB;DP=137;Dels=0.00;FS=0.000;HRun=0;HaplotypeScore=14.8618;MQ=46.97;MQ0=0;QD=26.41	GT:AD:DP:GQ:PL	1/1:2,134:137:99:3615,372,0
17	41241520	rs8176159	T	G	3388.30	PASS	AC=2;AF=1.00;AN=2;BaseQRankSum=1.361;DB;DP=143;Dels=0.01;FS=0.000;HRun=0;HaplotypeScore=12.8101;MQ=34.57;MQ0=0;MQRankSum=1.559;QD=23.69;ReadPosRankSum=1.361	GT:AD:DP:GQ:PL	1/1:3,139:142:99:3387,328,0
17	41243950	rs62625307	G	A	3984.16	PASS	AC=2;AF=1.00;AN=2;DB;DP=151;Dels=0.00;FS=0.000;HRun=1;HaplotypeScore=5.5553;MQ=37.58;MQ0=0;QD=26.39	GT:AD:DP:GQ:PL	1/1:3,146:151:99:3951,358,0
17	41244085	.	C	CT	3848.67	PASS	AC=2;AF=1.00;AN=2;DP=159;FS=0.000;HRun=1;HaplotypeScore=323.7833;MQ=32.15;MQ0=0;QD=24.21	GT:AD:DP:GQ:PL	1/1:45,114:99:99:3849,267,0
17	41244087	.	A	T	749.44	PASS	AC=1;AF=0.50;AN=2;BaseQRankSum=-3.030;DP=155;Dels=0.01;FS=2.946;HRun=1;HaplotypeScore=91.1133;MQ=31.77;MQ0=0;MQRankSum=4.020;QD=4.84;ReadPosRankSum=-6.475	GT:AD:DP:GQ:PL	0/1:119,32:154:99:779,0,1586
17	41244087	.	A	AA	1275.78	PASS	AC=2;AF=1.00;AN=2;BaseQRankSum=-1.650;DP=154;FS=3.222;HRun=1;HaplotypeScore=539.9520;MQ=31.60;MQ0=0;MQRankSum=1.402;QD=8.28;ReadPosRankSum=1.650	GT:AD:DP:GQ:PL	1/1:131,22:93:99:1318,214,0
17	41244252	rs80357201	G	A	4848.09	PASS	AC=2;AF=1.00;AN=2;DB;DP=166;Dels=0.01;FS=0.000;HRun=1;HaplotypeScore=8.1963;MQ=39.37;MQ0=0;QD=29.21	GT:AD:DP:GQ:PL	1/1:1,162:164:99:4847,427,0
17	41244262	rs80357485	G	A	4566.39	PASS	AC=2;AF=1.00;AN=2;DB;DP=155;Dels=0.00;FS=0.000;HRun=0;HaplotypeScore=2.9162;MQ=39.38;MQ0=0;QD=29.46	GT:AD:DP:GQ:PL	1/1:0,155:155:99:4565,421,0
17	41244494	rs80357856	G	GTCTCA	11700.56	PASS	AC=2;AF=1.00;AN=2;DB;DP=142;FS=0.000;HRun=0;HaplotypeScore=549.1578;MQ=39.17;MQ0=0;QD=82.40	GT:AD:DP:GQ:PL	1/1:7,108:135:99:11701,394,0
17	41244821	rs80357614	AT	A	4924.56	PASS	AC=2;AF=1.00;AN=2;BaseQRankSum=-1.732;DB;DP=148;FS=0.000;HRun=4;HaplotypeScore=443.5297;MQ=41.64;MQ0=0;MQRankSum=1.682;QD=33.27;ReadPosRankSum=1.707	GT:AD:DP:GQ:PL	1/1:4,144:142:99:4925,411,0
17	41245071	rs80357631	GT	G	5583.36	PASS	AC=2;AF=1.00;AN=2;DB;DP=147;FS=0.000;HRun=1;HaplotypeScore=497.1145;MQ=40.43;MQ0=0;QD=37.98	GT:AD:DP:GQ:PL	1/1:4,143:138:99:5583,403,0
17	41245156	rs80357546	GTT	G	3849.18	PASS	AC=2;AF=1.00;AN=2;DB;DP=128;FS=0.000;HRun=2;HaplotypeScore=597.7653;MQ=32.93;MQ0=0;QD=30.07	GT:AD:DP:GQ:PL	1/1:35,93:83:99:3849,244,0
17	41245157	rs80357695	TTC	T	1508.80	PASS	AC=2;AF=1.00;AN=2;BaseQRankSum=-0.515;DB;DP=129;FS=6.306;HRun=0;HaplotypeScore=837.4942;MQ=33.08;MQ0=0;MQRankSum=-1.857;QD=11.70;ReadPosRankSum=2.356	GT:AD:DP:GQ:PL	1/1:105,23:84:99:1551,217,0
17	41245192	.	G	GT	4386.99	PASS	AC=2;AF=1.00;AN=2;DP=134;FS=0.000;HRun=1;HaplotypeScore=554.9561;MQ=36.35;MQ0=0;QD=32.74	GT:AD:DP:GQ:PL	1/1:8,125:101:99:4387,297,0
17	41245528	rs80357626	GT	G	1025.86	PASS	AC=2;AF=1.00;AN=2;BaseQRankSum=2.247;DB;DP=157;FS=0.000;HRun=2;HaplotypeScore=690.8450;MQ=34.25;MQ0=0;MQRankSum=-0.885;QD=6.53;ReadPosRankSum=3.296	GT:AD:DP:GQ:PL	1/1:119,37:109:99:1068,217,0
17	41245530	rs80357638	TC	T	4241.90	PASS	AC=2;AF=1.00;AN=2;BaseQRankSum=-1.111;DB;DP=156;FS=0.000;HRun=1;HaplotypeScore=376.1695;MQ=33.99;MQ0=0;MQRankSum=1.503;QD=27.19;ReadPosRankSum=1.699	GT:AD:DP:GQ:PL	1/1:108,48:107:99:4242,308,0
17	41245531	.	CT	C	1095.33	PASS	AC=2;AF=1.00;AN=2;BaseQRankSum=0.970;DP=158;FS=3.009;HRun=3;HaplotypeScore=685.6119;MQ=33.83;MQ0=0;MQRankSum=-0.276;QD=6.93;ReadPosRankSum=2.929	GT:AD:DP:GQ:PL	1/1:95,63:107:99:1137,246,0
17	41245759	rs55650082	C	A	3567.11	PASS	AC=2;AF=1.00;AN=2;DB;DP=121;Dels=0.00;FS=0.000;HRun=0;HaplotypeScore=6.0688;MQ=40.19;MQ0=0;QD=29.48	GT:AD:DP:GQ:PL	1/1:2,119:121:99:3566,328,0
17	41245847	.	A	AT	4672.25	PASS	AC=2;AF=1.00;AN=2;BaseQRankSum=-1.446;DP=144;FS=0.000;HRun=5;HaplotypeScore=339.5579;MQ=40.94;MQ0=0;MQRankSum=1.703;QD=32.45;ReadPosRankSum=1.675	GT:AD:DP:GQ:PL	1/1:22,121:132:99:4672,358,0
17	41246446	.	C	CG	5361.53	PASS	AC=2;AF=1.00;AN=2;DP=128;FS=0.000;HRun=0;HaplotypeScore=326.6247;MQ=41.06;MQ0=0;QD=41.89	GT:AD:DP:GQ:PL	1/1:12,113:120:99:5362,348,0
17	41248006	rs115632775	C	A	3532.78	PASS	AC=2;AF=1.00;AN=2;BaseQRankSum=3.386;DB;DP=165;Dels=0.00;FS=4.569;HRun=2;HaplotypeScore=11.5206;MQ=33.72;MQ0=0;MQRankSum=-0.901;QD=21.41;ReadPosRankSum=3.757	GT:AD:DP:GQ:PL	1/1:7,156:165:99:3374,194,0
17	41251306	rs78667772	A	G	1221.02	PASS	AC=2;AF=1.00;AN=2;DB;DP=127;Dels=0.02;FS=0.000;HRun=1;HaplotypeScore=6.7217;MQ=19.27;MQ0=0;QD=9.61	GT:AD:DP:GQ:PL	1/1:1,124:125:99:1254,135,0
17	41252697	rs10445302	T	A	62.23	PASS	AC=2;AF=1.00;AN=2;DB;DP=113;Dels=0.01;FS=0.000;HRun=2;HaplotypeScore=3.5115;MQ=8.64;MQ0=0;QD=0.55	GT:AD:DP:GQ:PL	1/1:2,109:112:11.96:95,12,0
17	41256155	rs55971303	G	T	2905.12	PASS	AC=2;AF=1.00;AN=2;BaseQRankSum=0.718;DB;DP=146;Dels=0.01;FS=0.000;HRun=0;HaplotypeScore=20.5514;MQ=34.71;MQ0=0;MQRankSum=0.322;QD=19.90;ReadPosRankSum=-0.668	GT:AD:DP:GQ:PL	1/1:4,140:145:99:2938,251,0
17	41258552	rs80358065	T	C	4338.80	PASS	AC=2;AF=1.00;AN=2;BaseQRankSum=-1.732;DB;DP=154;Dels=0.03;FS=0.000;HRun=1;HaplotypeScore=12.2296;MQ=49.10;MQ0=0;MQRankSum=-0.346;QD=28.17;ReadPosRankSum=-1.565	GT:AD:DP:GQ:PL	1/1:5,144:150:99:4302,361,0
17	41265776	rs8176109	A	G	1755.60	PASS	AC=2;AF=1.00;AN=2;DB;DP=147;Dels=0.01;FS=0.000;HRun=0;HaplotypeScore=15.2380;MQ=20.82;MQ0=0;QD=11.94	GT:AD:DP:GQ:PL	1/1:1,144:146:99:1789,186,0
17	41266407	rs72037866	C	CT	2680.17	PASS	AC=2;AF=1.00;AN=2;DB;DP=166;FS=0.000;HRun=16;HaplotypeScore=382.5222;MQ=38.67;MQ0=0;QD=16.15	GT:AD:DP:GQ:PL	1/1:39,126:150:99:2722,346,0
17	41275655	rs113117695	G	A	269.75	PASS	AC=2;AF=1.00;AN=2;DB;DP=121;Dels=0.00;FS=0.000;HRun=0;HaplotypeScore=2.4820;MQ=12.04;MQ0=0;QD=2.23	GT:AD:DP:GQ:PL	1/1:5,116:121:32.99:303,33,0
17	47496234	.	G	T	5.06	LowQual	AC=1;AF=0.50;AN=2;DP=1;Dels=0.00;HRun=1;HaplotypeScore=0.0000;MQ=34.00;MQ0=0;QD=5.06	GT:AD:DP:GQ:PL	0/1:0,1:1:1.76:33,3,0
17	47496238	.	T	C	5.72	LowQual	AC=1;AF=0.50;AN=2;DP=1;Dels=0.00;HRun=0;HaplotypeScore=0.0000;MQ=34.00;MQ0=0;QD=5.72	GT:AD:DP:GQ:PL	0/1:0,1:1:1.76:34,3,0
17	47496239	.	G	A	5.72	LowQual	AC=1;AF=0.50;AN=2;DP=1;Dels=0.00;HRun=0;HaplotypeScore=0.0000;MQ=34.00;MQ0=0;QD=5.72	GT:AD:DP:GQ:PL	0/1:0,1:1:1.76:34,3,0
17	47496251	.	T	C	5.06	LowQual	AC=1;AF=0.50;AN=2;DP=1;Dels=0.00;HRun=0;HaplotypeScore=0.0000;MQ=34.00;MQ0=0;QD=5.06	GT:AD:DP:GQ:PL	0/1:0,1:1:1.76:33,3,0
17	47496282	.	C	A	5.72	LowQual	AC=1;AF=0.50;AN=2;DP=1;Dels=0.00;HRun=1;HaplotypeScore=0.0000;MQ=34.00;MQ0=0;QD=5.72	GT:AD:DP:GQ:PL	0/1:0,1:1:1.76:34,3,0
17	47496317	.	T	A	5.72	LowQual	AC=1;AF=0.50;AN=2;DP=1;Dels=0.00;HRun=0;HaplotypeScore=0.0000;MQ=34.00;MQ0=0;QD=5.72	GT:AD:DP:GQ:PL	0/1:0,1:1:1.76:34,3,0
17	50360876	.	C	G	5.06	LowQual	AC=1;AF=0.50;AN=2;DP=1;Dels=0.00;HRun=0;HaplotypeScore=0.0000;MQ=45.00;MQ0=0;QD=5.06	GT:AD:DP:GQ:PL	0/1:0,1:1:1.76:33,3,0
17	50360892	.	G	A	7.08	LowQual	AC=1;AF=0.50;AN=2;DP=1;Dels=0.00;HRun=0;HaplotypeScore=0.0000;MQ=45.00;MQ0=0;QD=7.08	GT:AD:DP:GQ:PL	0/1:0,1:1:1.76:36,3,0
17	55924153	.	A	T	21.06	LowQual	AC=2;AF=1.00;AN=2;DP=2;Dels=0.00;HRun=0;HaplotypeScore=0.0000;MQ=27.51;MQ0=0;QD=10.53	GT:AD:DP:GQ:PL	1/1:0,2:2:5.99:52,6,0
17	55924175	.	C	G	22.01	LowQual	AC=2;AF=1.00;AN=2;DP=2;Dels=0.00;HRun=0;HaplotypeScore=0.0000;MQ=27.51;MQ0=0;QD=11.00	GT:AD:DP:GQ:PL	1/1:0,2:2:5.99:53,6,0
17	55924179	.	C	T	20.10	LowQual	AC=2;AF=1.00;AN=2;DP=2;Dels=0.00;HRun=2;HaplotypeScore=0.0000;MQ=27.51;MQ0=0;QD=10.05	GT:AD:DP:GQ:PL	1/1:0,2:2:5.99:51,6,0
17	58733286	.	T	A	5.06	LowQual	AC=1;AF=0.50;AN=2;DP=1;Dels=0.00;HRun=1;HaplotypeScore=0.0000;MQ=45.00;MQ0=0;QD=5.06	GT:AD:DP:GQ:PL	0/1:0,1:1:1.76:33,3,0
