# Supplementary material for: Considerations for clinical read alignment and mutational profiling using next-generation sequencing
Source: F1000Res. 2012 Sep 20;1:2. Originally published 2012 Jul 16. [Version 2] doi: 10.12688/f1000research.1-2.v2 (PMC3945748; doi:10.12688/f1000research.1-2.v2)
Supplement: Aligner-specific VCF files containing the mutations called for each set of reads in single and paired-end modes — VCF files describing the mutations detected in the sixty-seven groups of BRCA1 reads when testing each alignment program in paired-end and single-end mode. [file f1000research-1-402-s0002.tgz › Bfast_Paired_End_Calls.66.vcf]

##fileformat=VCFv4.1
##FILTER=<ID=LowQual,Description="Low quality">
##FORMAT=<ID=AD,Number=.,Type=Integer,Description="Allelic depths for the ref and alt alleles in the order listed">
##FORMAT=<ID=DP,Number=1,Type=Integer,Description="Read Depth (only filtered reads used for calling)">
##FORMAT=<ID=GQ,Number=1,Type=Float,Description="Genotype Quality">
##FORMAT=<ID=GT,Number=1,Type=String,Description="Genotype">
##FORMAT=<ID=PL,Number=G,Type=Integer,Description="Normalized, Phred-scaled likelihoods for genotypes as defined in the VCF specification">
##INFO=<ID=AC,Number=A,Type=Integer,Description="Allele count in genotypes, for each ALT allele, in the same order as listed">
##INFO=<ID=AF,Number=A,Type=Float,Description="Allele Frequency, for each ALT allele, in the same order as listed">
##INFO=<ID=AN,Number=1,Type=Integer,Description="Total number of alleles in called genotypes">
##INFO=<ID=BaseQRankSum,Number=1,Type=Float,Description="Z-score from Wilcoxon rank sum test of Alt Vs. Ref base qualities">
##INFO=<ID=DB,Number=0,Type=Flag,Description="dbSNP Membership">
##INFO=<ID=DP,Number=1,Type=Integer,Description="Filtered Depth">
##INFO=<ID=DS,Number=0,Type=Flag,Description="Were any of the samples downsampled?">
##INFO=<ID=Dels,Number=1,Type=Float,Description="Fraction of Reads Containing Spanning Deletions">
##INFO=<ID=FS,Number=1,Type=Float,Description="Phred-scaled p-value using Fisher's exact test to detect strand bias">
##INFO=<ID=HRun,Number=1,Type=Integer,Description="Largest Contiguous Homopolymer Run of Variant Allele In Either Direction">
##INFO=<ID=HaplotypeScore,Number=1,Type=Float,Description="Consistency of the site with at most two segregating haplotypes">
##INFO=<ID=InbreedingCoeff,Number=1,Type=Float,Description="Inbreeding coefficient as estimated from the genotype likelihoods per-sample when compared against the Hardy-Weinberg expectation">
##INFO=<ID=MQ,Number=1,Type=Float,Description="RMS Mapping Quality">
##INFO=<ID=MQ0,Number=1,Type=Integer,Description="Total Mapping Quality Zero Reads">
##INFO=<ID=MQRankSum,Number=1,Type=Float,Description="Z-score From Wilcoxon rank sum test of Alt vs. Ref read mapping qualities">
##INFO=<ID=QD,Number=1,Type=Float,Description="Variant Confidence/Quality by Depth">
##INFO=<ID=ReadPosRankSum,Number=1,Type=Float,Description="Z-score from Wilcoxon rank sum test of Alt vs. Ref read position bias">
##UnifiedGenotyper="analysis_type=UnifiedGenotyper input_file=[../Bfast_Default/brca1_66.recalib.bam] sample_metadata=[] read_buffer_size=null phone_home=STANDARD read_filter=[BadCigar] intervals=null excludeIntervals=null reference_sequence=ref_chr17.hg19.fa rodBind=[] rodToIntervalTrackName=null BTI_merge_rule=UNION nonDeterministicRandomSeed=false downsampling_type=null downsample_to_fraction=null downsample_to_coverage=null baq=OFF baqGapOpenPenalty=40.0 performanceLog=null useOriginalQualities=false defaultBaseQualities=-1 validation_strictness=SILENT unsafe=null num_threads=4 interval_merging=ALL read_group_black_list=null processingTracker=null restartProcessingTracker=false processingTrackerStatusFile=null processingTrackerID=-1 allow_intervals_with_unindexed_bam=false disable_experimental_low_memory_sharding=false logging_level=ERROR log_to_file=null help=false genotype_likelihoods_model=BOTH p_nonref_model=EXACT heterozygosity=0.0010 pcr_error_rate=1.0E-4 genotyping_mode=DISCOVERY output_mode=EMIT_VARIANTS_ONLY standard_min_confidence_threshold_for_calling=30.0 standard_min_confidence_threshold_for_emitting=4.0 computeSLOD=false alleles=(RodBinding name= source=UNBOUND) assume_single_sample_reads=null abort_at_too_much_coverage=-1 min_base_quality_score=17 min_mapping_quality_score=20 max_deletion_fraction=0.05 min_indel_count_for_genotyping=5 indel_heterozygosity=1.25E-4 indelGapContinuationPenalty=10.0 indelGapOpenPenalty=45.0 indelHaplotypeSize=80 doContextDependentGapPenalties=true getGapPenaltiesFromData=false indel_recal_file=indel.recal_data.csv indelDebug=false dovit=false GSA_PRODUCTION_ONLY=false exactCalculation=LINEAR_EXPERIMENTAL ignoreSNPAlleles=false output_all_callable_bases=false genotype=false dbsnp=(RodBinding name=dbsnp source=dbsnp_132.hg19.vcf) out=org.broadinstitute.sting.gatk.io.stubs.VCFWriterStub NO_HEADER=org.broadinstitute.sting.gatk.io.stubs.VCFWriterStub sites_only=org.broadinstitute.sting.gatk.io.stubs.VCFWriterStub debug_file=null metrics_file=null annotation=[]"
##contig=<ID=17,length=81195210,assembly=hg19>
##reference=file:///CL_diags/ngs/OmixonPaper/brca1-test-suite/ref_chr17.hg19.fa
#CHROM	POS	ID	REF	ALT	QUAL	FILTER	INFO	FORMAT	DePristo
17	3758295	.	G	A	5.72	LowQual	AC=1;AF=0.50;AN=2;DP=1;Dels=0.00;HRun=0;HaplotypeScore=0.0000;MQ=45.00;MQ0=0;QD=5.72	GT:AD:DP:GQ:PL	0/1:0,1:1:1.76:34,3,0
17	19486754	.	G	T	5.72	LowQual	AC=1;AF=0.50;AN=2;DP=1;Dels=0.00;HRun=1;HaplotypeScore=0.0000;MQ=37.00;MQ0=0;QD=5.72	GT:AD:DP:GQ:PL	0/1:0,1:1:1.76:34,3,0
17	19486766	.	A	G	5.06	LowQual	AC=1;AF=0.50;AN=2;DP=1;Dels=0.00;HRun=0;HaplotypeScore=0.0000;MQ=37.00;MQ0=0;QD=5.06	GT:AD:DP:GQ:PL	0/1:0,1:1:1.76:33,3,0
17	19588973	.	G	C	5.06	LowQual	AC=1;AF=0.50;AN=2;DP=2;Dels=0.00;HRun=0;HaplotypeScore=0.0000;MQ=32.10;MQ0=0;QD=2.53	GT:AD:DP:GQ:PL	0/1:0,1:2:1.76:33,3,0
17	19588974	.	G	T	5.72	LowQual	AC=1;AF=0.50;AN=2;BaseQRankSum=0.804;DP=2;Dels=0.00;HRun=0;HaplotypeScore=0.0000;MQ=32.10;MQ0=0;MQRankSum=0.804;QD=2.86;ReadPosRankSum=0.804	GT:AD:DP:GQ:PL	0/1:1,1:2:1.76:34,3,0
17	19588991	.	A	T	5.06	LowQual	AC=1;AF=0.50;AN=2;DP=2;Dels=0.00;HRun=0;HaplotypeScore=0.0000;MQ=32.10;MQ0=0;QD=2.53	GT:AD:DP:GQ:PL	0/1:0,2:2:1.76:33,3,0
17	19589024	.	T	A	5.72	LowQual	AC=1;AF=0.50;AN=2;DP=1;Dels=0.00;HRun=0;HaplotypeScore=0.0000;MQ=45.00;MQ0=0;QD=5.72	GT:AD:DP:GQ:PL	0/1:0,1:1:1.76:34,3,0
17	19589026	.	G	T	5.06	LowQual	AC=1;AF=0.50;AN=2;DP=1;Dels=0.00;HRun=1;HaplotypeScore=0.0000;MQ=45.00;MQ0=0;QD=5.06	GT:AD:DP:GQ:PL	0/1:0,1:1:1.76:33,3,0
17	37490593	.	A	C	36.55	PASS	AC=2;AF=1.00;AN=2;DP=2;Dels=0.00;FS=0.000;HRun=1;HaplotypeScore=0.0000;MQ=39.81;MQ0=0;QD=18.27	GT:AD:DP:GQ:PL	1/1:0,2:2:6.02:68,6,0
17	37490600	.	C	T	29.94	LowQual	AC=2;AF=1.00;AN=2;DP=2;Dels=0.00;HRun=0;HaplotypeScore=0.0000;MQ=39.81;MQ0=0;QD=14.97	GT:AD:DP:GQ:PL	1/1:0,2:2:6.01:61,6,0
17	37490603	.	A	T	38.36	PASS	AC=2;AF=1.00;AN=2;DP=2;Dels=0.00;FS=0.000;HRun=0;HaplotypeScore=0.0000;MQ=39.81;MQ0=0;QD=19.18	GT:AD:DP:GQ:PL	1/1:0,2:2:6.02:70,6,0
17	37490635	.	A	T	37.45	PASS	AC=2;AF=1.00;AN=2;DP=2;Dels=0.00;FS=0.000;HRun=1;HaplotypeScore=0.0000;MQ=39.81;MQ0=0;QD=18.72	GT:AD:DP:GQ:PL	1/1:0,2:2:6.02:69,6,0
17	41196309	.	T	G	5.06	LowQual	AC=1;AF=0.50;AN=2;DP=1;Dels=0.00;HRun=2;HaplotypeScore=0.0000;MQ=43.00;MQ0=0;QD=5.06	GT:AD:DP:GQ:PL	0/1:0,1:1:1.76:33,3,0
17	41196309	.	T	TGGGGGGGGGGGGGGGGGGGGGGGGGGGGG	6824.26	PASS	AC=2;AF=1.00;AN=2;DP=42;FS=0.000;HRun=2;HaplotypeScore=590.9387;MQ=30.45;MQ0=0;QD=162.48	GT:AD:DP:GQ:PL	1/1:2,2:30:87.29:6824,87,0
17	41197816	rs70953662	A	T	3131.38	PASS	AC=2;AF=1.00;AN=2;BaseQRankSum=0.644;DB;DP=133;Dels=0.00;FS=0.000;HRun=2;HaplotypeScore=10.4138;MQ=36.52;MQ0=0;MQRankSum=-1.316;QD=23.54;ReadPosRankSum=2.373	GT:AD:DP:GQ:PL	1/1:4,126:133:99:3164,238,0
17	41215416	rs80358109	T	C	3911.18	PASS	AC=2;AF=1.00;AN=2;BaseQRankSum=-1.575;DB;DP=136;Dels=0.00;FS=3.229;HRun=0;HaplotypeScore=6.2247;MQ=42.34;MQ0=0;MQRankSum=-1.155;QD=28.76;ReadPosRankSum=0.157	GT:AD:DP:GQ:PL	1/1:4,132:136:99:3876,324,0
17	41215899	rs45444999	C	T	4046.74	PASS	AC=2;AF=1.00;AN=2;BaseQRankSum=1.704;DB;DP=131;Dels=0.02;FS=0.000;HRun=1;HaplotypeScore=11.3808;MQ=50.72;MQ0=0;MQRankSum=1.122;QD=30.89;ReadPosRankSum=0.651	GT:AD:DP:GQ:PL	1/1:4,124:129:99:4012,358,0
17	41222461	rs8176221	T	A	4198.42	PASS	AC=2;AF=1.00;AN=2;DB;DP=140;Dels=0.04;FS=0.000;HRun=1;HaplotypeScore=15.8173;MQ=39.53;MQ0=0;QD=29.99	GT:AD:DP:GQ:PL	1/1:3,132:135:99:4197,376,0
17	41223536	.	A	AACAAT	951.46	PASS	AC=1;AF=0.50;AN=2;BaseQRankSum=1.627;DP=151;FS=0.000;HRun=0;HaplotypeScore=2527.6608;MQ=32.84;MQ0=0;MQRankSum=1.006;QD=6.30;ReadPosRankSum=-0.328	GT:AD:DP:GQ:PL	0/1:131,11:105:99:990,0,1854
17	41223537	.	G	GCTT	1300.52	PASS	AC=1;AF=0.50;AN=2;BaseQRankSum=2.275;DP=154;FS=0.000;HRun=0;HaplotypeScore=2405.7019;MQ=32.66;MQ0=0;MQRankSum=0.906;QD=8.44;ReadPosRankSum=0.925	GT:AD:DP:GQ:PL	0/1:104,34:107:99:1340,0,1540
17	41223538	rs76979730	G	GA	1024.79	PASS	AC=1;AF=0.50;AN=2;BaseQRankSum=1.662;DB;DP=155;FS=4.389;HRun=2;HaplotypeScore=2283.5467;MQ=32.42;MQ0=0;MQRankSum=0.853;QD=6.61;ReadPosRankSum=3.910	GT:AD:DP:GQ:PL	0/1:136,19:107:40.06:1064,0,40
17	41223539	.	A	T	668.61	PASS	AC=1;AF=0.50;AN=2;BaseQRankSum=-5.362;DP=154;Dels=0.00;FS=10.555;HRun=0;HaplotypeScore=386.3391;MQ=32.47;MQ0=0;MQRankSum=-0.006;QD=4.34;ReadPosRankSum=-4.377	GT:AD:DP:GQ:PL	0/1:99,55:154:99:699,0,1981
17	41223539	rs72130855	AATAGTAT	A	1859.76	PASS	AC=1;AF=0.50;AN=2;BaseQRankSum=-2.586;DB;DP=158;FS=6.270;HRun=0;HaplotypeScore=2582.4297;MQ=32.24;MQ0=0;MQRankSum=-1.562;QD=11.77;ReadPosRankSum=-1.884	GT:AD:DP:GQ:PL	0/1:91,20:108:99:1899,0,2665
17	41223541	.	T	TGTTC	2497.43	PASS	AC=1;AF=0.50;AN=2;BaseQRankSum=3.684;DP=155;FS=12.189;HRun=0;HaplotypeScore=2288.5826;MQ=32.10;MQ0=0;MQRankSum=-0.986;QD=16.11;ReadPosRankSum=3.521	GT:AD:DP:GQ:PL	0/1:139,13:105:99:2536,0,298
17	41223542	rs66512722	A	ACT	103.25	PASS	AC=1;AF=0.50;AN=2;BaseQRankSum=-0.628;DB;DP=157;FS=2.854;HRun=0;HaplotypeScore=2394.8188;MQ=31.97;MQ0=0;MQRankSum=-2.605;QD=0.66;ReadPosRankSum=-0.726	GT:AD:DP:GQ:PL	0/1:145,12:106:99:142,0,1723
17	41223549	.	T	TG	80.87	PASS	AC=1;AF=0.50;AN=2;BaseQRankSum=2.434;DP=143;FS=1.166;HRun=0;HaplotypeScore=2051.6411;MQ=31.56;MQ0=0;MQRankSum=-2.016;QD=0.57;ReadPosRankSum=2.104	GT:AD:DP:GQ:PL	0/1:131,11:92:99:120,0,2476
17	41223552	.	T	TC	81.86	PASS	AC=1;AF=0.50;AN=2;BaseQRankSum=3.142;DP=144;FS=0.000;HRun=0;HaplotypeScore=1962.0973;MQ=32.12;MQ0=0;MQRankSum=-1.883;QD=0.57;ReadPosRankSum=0.793	GT:AD:DP:GQ:PL	0/1:134,10:93:99:121,0,2496
17	41223553	.	A	ACT	379.15	PASS	AC=1;AF=0.50;AN=2;BaseQRankSum=2.791;DP=143;FS=0.000;HRun=0;HaplotypeScore=1949.8661;MQ=32.35;MQ0=0;MQRankSum=-2.243;QD=2.65;ReadPosRankSum=-0.425	GT:AD:DP:GQ:PL	0/1:121,20:93:99:418,0,2965
17	41223555	.	A	T	200.02	PASS	AC=1;AF=0.50;AN=2;BaseQRankSum=-4.369;DP=144;Dels=0.00;FS=0.981;HRun=0;HaplotypeScore=65.6888;MQ=32.24;MQ0=0;MQRankSum=1.393;QD=1.39;ReadPosRankSum=-5.220	GT:AD:DP:GQ:PL	0/1:123,21:144:99:230,0,2140
17	41223562	.	G	GC	78.78	PASS	AC=1;AF=0.50;AN=2;BaseQRankSum=3.352;DP=137;FS=4.224;HRun=0;HaplotypeScore=1568.6535;MQ=32.09;MQ0=0;MQRankSum=-1.025;QD=0.58;ReadPosRankSum=-4.291	GT:AD:DP:GQ:PL	0/1:123,6:90:99:118,0,2519
17	41226427	.	A	AAG	5690.17	PASS	AC=2;AF=1.00;AN=2;DP=153;FS=0.000;HRun=0;HaplotypeScore=431.3395;MQ=34.03;MQ0=0;QD=37.19	GT:AD:DP:GQ:PL	1/1:42,110:105:99:5690,298,0
17	41226429	.	C	G	702.67	PASS	AC=1;AF=0.50;AN=2;BaseQRankSum=-1.143;DP=151;Dels=0.00;FS=0.803;HRun=0;HaplotypeScore=109.6820;MQ=34.14;MQ0=0;MQRankSum=3.265;QD=4.65;ReadPosRankSum=-5.555	GT:AD:DP:GQ:PL	0/1:117,33:151:99:733,0,1955
17	41226429	.	C	CAC	2949.05	PASS	AC=2;AF=1.00;AN=2;DP=149;FS=0.000;HRun=0;HaplotypeScore=686.2215;MQ=34.02;MQ0=0;QD=19.79	GT:AD:DP:GQ:PL	1/1:119,29:102:99:2991,295,0
17	41226489	rs80357137	T	A	4322.03	PASS	AC=2;AF=1.00;AN=2;DB;DP=145;Dels=0.01;FS=0.000;HRun=0;HaplotypeScore=12.2571;MQ=40.22;MQ0=0;QD=29.81	GT:AD:DP:GQ:PL	1/1:2,142:144:99:4321,376,0
17	41226811	rs111621189	G	T	2628.40	PASS	AC=2;AF=1.00;AN=2;DB;DP=148;Dels=0.00;FS=0.000;HRun=0;HaplotypeScore=6.0930;MQ=26.31;MQ0=0;QD=17.76	GT:AD:DP:GQ:PL	1/1:1,145:148:99:2661,258,0
17	41230998	rs8176195	C	T	873.01	PASS	AC=2;AF=1.00;AN=2;DB;DP=150;Dels=0.01;FS=0.000;HRun=0;HaplotypeScore=10.1795;MQ=14.08;MQ0=0;QD=5.82	GT:AD:DP:GQ:PL	1/1:1,148:149:93.10:906,93,0
17	41234431	rs80356840	T	C	3554.64	PASS	AC=2;AF=1.00;AN=2;BaseQRankSum=-1.858;DB;DP=137;Dels=0.00;FS=3.036;HRun=0;HaplotypeScore=8.4054;MQ=49.37;MQ0=0;MQRankSum=-0.083;QD=25.95;ReadPosRankSum=2.265	GT:AD:DP:GQ:PL	1/1:3,134:137:99:3485,297,0
17	41234523	rs80357309	C	G	4108.70	PASS	AC=2;AF=1.00;AN=2;DB;DP=136;Dels=0.00;FS=0.000;HRun=0;HaplotypeScore=5.3105;MQ=45.69;MQ0=0;QD=30.21	GT:AD:DP:GQ:PL	1/1:1,134:136:99:4108,382,0
17	41243016	rs80357921	CTT	C	4340.16	PASS	AC=2;AF=1.00;AN=2;BaseQRankSum=-1.732;DB;DP=159;FS=0.000;HRun=2;HaplotypeScore=390.6722;MQ=35.80;MQ0=0;MQRankSum=-0.038;QD=27.30;ReadPosRankSum=1.694	GT:AD:DP:GQ:PL	1/1:42,117:94:99:4340,265,0
17	41243017	.	TTG	T	2058.65	PASS	AC=2;AF=1.00;AN=2;BaseQRankSum=0.967;DP=160;FS=5.973;HRun=0;HaplotypeScore=611.0354;MQ=36.19;MQ0=0;MQRankSum=-2.101;QD=12.87;ReadPosRankSum=2.923	GT:AD:DP:GQ:PL	1/1:128,32:95:99:2101,204,0
17	41243555	rs70953658	C	G	3935.84	PASS	AC=2;AF=1.00;AN=2;DB;DP=154;Dels=0.00;FS=0.000;HRun=0;HaplotypeScore=6.4447;MQ=41.09;MQ0=0;QD=25.56	GT:AD:DP:GQ:PL	1/1:1,153:154:99:3933,402,0
17	41243643	.	TCA	T	1434.59	PASS	AC=2;AF=1.00;AN=2;BaseQRankSum=3.332;DP=136;FS=0.000;HRun=0;HaplotypeScore=605.9156;MQ=34.41;MQ0=0;MQRankSum=0.872;QD=10.55;ReadPosRankSum=3.189	GT:AD:DP:GQ:PL	1/1:112,23:90:99:1477,180,0
17	41243645	rs80357646	ACT	A	4078.35	PASS	AC=2;AF=1.00;AN=2;BaseQRankSum=1.493;DB;DP=135;FS=3.832;HRun=0;HaplotypeScore=349.0332;MQ=34.19;MQ0=0;MQRankSum=1.613;QD=30.21;ReadPosRankSum=1.653	GT:AD:DP:GQ:PL	1/1:33,100:88:99:4078,255,0
17	41243802	rs80357099	G	C	3614.61	PASS	AC=2;AF=1.00;AN=2;DB;DP=139;Dels=0.00;FS=0.000;HRun=0;HaplotypeScore=2.4344;MQ=37.34;MQ0=0;QD=26.00	GT:AD:DP:GQ:PL	1/1:2,137:139:99:3614,331,0
17	41243964	.	TG	T	820.29	PASS	AC=2;AF=1.00;AN=2;BaseQRankSum=1.339;DP=135;FS=3.594;HRun=3;HaplotypeScore=436.4128;MQ=32.05;MQ0=0;MQRankSum=0.530;QD=6.08;ReadPosRankSum=3.265	GT:AD:DP:GQ:PL	1/1:101,33:78:92.81:862,93,0
17	41243967	rs80357663	GT	G	3140.50	PASS	AC=2;AF=1.00;AN=2;BaseQRankSum=-2.420;DB;DP=139;FS=3.054;HRun=1;HaplotypeScore=261.1055;MQ=32.79;MQ0=0;MQRankSum=2.360;QD=22.59;ReadPosRankSum=2.390	GT:AD:DP:GQ:PL	1/1:39,95:84:99:3183,233,0
17	41244389	.	T	TC	6715.32	PASS	AC=2;AF=1.00;AN=2;DP=152;FS=0.000;HRun=1;HaplotypeScore=718.8876;MQ=40.33;MQ0=0;QD=44.18	GT:AD:DP:GQ:PL	1/1:8,143:145:99:6715,427,0
17	41244404	rs80356837	A	G	4342.45	PASS	AC=2;AF=1.00;AN=2;DB;DP=143;Dels=0.00;FS=0.000;HRun=0;HaplotypeScore=8.9813;MQ=40.40;MQ0=0;QD=30.37	GT:AD:DP:GQ:PL	1/1:4,138:143:99:4341,394,0
17	41244899	rs80357513	TGCA	T	7257.96	PASS	AC=2;AF=1.00;AN=2;DB;DP=140;FS=0.000;HRun=0;HaplotypeScore=653.0498;MQ=40.83;MQ0=0;QD=51.84	GT:AD:DP:GQ:PL	1/1:0,134:133:99:7258,397,0
17	41245333	rs56329598	T	A	3152.70	PASS	AC=2;AF=1.00;AN=2;BaseQRankSum=1.100;DB;DP=150;Dels=0.00;FS=3.433;HRun=2;HaplotypeScore=9.6215;MQ=37.19;MQ0=0;MQRankSum=-0.843;QD=21.02;ReadPosRankSum=1.685	GT:AD:DP:GQ:PL	1/1:3,147:150:99:3186,260,0
17	41245345	rs80357982	GT	G	931.80	PASS	AC=2;AF=1.00;AN=2;BaseQRankSum=1.411;DB;DP=148;FS=0.000;HRun=3;HaplotypeScore=848.6502;MQ=37.85;MQ0=0;MQRankSum=-1.771;QD=6.30;ReadPosRankSum=3.191	GT:AD:DP:GQ:PL	1/1:114,33:97:99:974,181,0
17	41245348	rs80357944	TC	T	3908.93	PASS	AC=2;AF=1.00;AN=2;BaseQRankSum=-1.732;DB;DP=147;FS=3.847;HRun=1;HaplotypeScore=561.6436;MQ=37.69;MQ0=0;MQRankSum=-0.982;QD=26.59;ReadPosRankSum=1.696	GT:AD:DP:GQ:PL	1/1:38,109:97:99:3909,285,0
17	41245586	rs80357522	CT	C	3491.37	PASS	AC=2;AF=1.00;AN=2;BaseQRankSum=-1.732;DB;DP=150;FS=0.000;HRun=8;HaplotypeScore=464.4964;MQ=45.96;MQ0=0;MQRankSum=1.675;QD=23.28;ReadPosRankSum=1.704	GT:AD:DP:GQ:PL	1/1:16,131:137:99:3491,360,0
17	41245699	rs45564238	T	C	3980.79	PASS	AC=2;AF=1.00;AN=2;DB;DP=129;Dels=0.00;FS=0.000;HRun=0;HaplotypeScore=2.9536;MQ=46.06;MQ0=0;QD=30.86	GT:AD:DP:GQ:PL	1/1:2,127:129:99:3980,361,0
17	41246407	rs80357385	T	A	3435.26	PASS	AC=2;AF=1.00;AN=2;DB;DP=116;Dels=0.00;FS=0.000;HRun=0;HaplotypeScore=12.5616;MQ=42.18;MQ0=0;QD=29.61	GT:AD:DP:GQ:PL	1/1:3,112:116:99:3434,316,0
17	41252615	rs12948474	T	C	386.44	PASS	AC=2;AF=1.00;AN=2;DB;DP=142;Dels=0.00;FS=0.000;HRun=0;HaplotypeScore=4.9588;MQ=12.94;MQ0=0;QD=2.72	GT:AD:DP:GQ:PL	1/1:1,141:142:50.89:419,51,0
17	41252697	rs10445302	T	A	68.14	PASS	AC=2;AF=1.00;AN=2;DB;DP=108;Dels=0.02;FS=0.000;HRun=2;HaplotypeScore=1.6809;MQ=8.82;MQ0=0;QD=0.63	GT:AD:DP:GQ:PL	1/1:0,105:106:11.98:101,12,0
17	41266091	rs35757194	C	CA	1707.12	PASS	AC=2;AF=1.00;AN=2;DB;DP=162;FS=0.000;HRun=13;HaplotypeScore=132.8405;MQ=17.09;MQ0=0;QD=10.54	GT:AD:DP:GQ:PL	1/1:37,125:63:99:1749,189,0
17	41267763	rs80357949	CTT	C	3347.63	PASS	AC=2;AF=1.00;AN=2;BaseQRankSum=-2.387;DB;DP=151;FS=3.020;HRun=3;HaplotypeScore=335.2865;MQ=31.06;MQ0=0;MQRankSum=-0.237;QD=22.17;ReadPosRankSum=2.007	GT:AD:DP:GQ:PL	1/1:36,115:80:99:3348,211,0
17	41267765	.	TTG	T	1162.72	PASS	AC=2;AF=1.00;AN=2;BaseQRankSum=0.881;DP=149;FS=4.241;HRun=0;HaplotypeScore=524.7666;MQ=30.99;MQ0=0;MQRankSum=-1.646;QD=7.80;ReadPosRankSum=3.367	GT:AD:DP:GQ:PL	1/1:124,24:79:99:1205,116,0
17	41270411	rs78735591	T	C	58.20	PASS	AC=2;AF=1.00;AN=2;BaseQRankSum=-2.390;DB;DP=126;Dels=0.00;FS=0.000;HRun=1;HaplotypeScore=6.7580;MQ=8.96;MQ0=0;MQRankSum=-0.870;QD=0.46;ReadPosRankSum=0.890	GT:AD:DP:GQ:PL	1/1:3,122:126:11.94:91,12,0
17	41276033	rs80358010	C	A	58.22	PASS	AC=2;AF=1.00;AN=2;DB;DP=114;Dels=0.01;FS=0.000;HRun=1;HaplotypeScore=4.0910;MQ=11.87;MQ0=0;QD=0.51	GT:AD:DP:GQ:PL	1/1:2,109:113:11.95:91,12,0
17	55924144	.	A	G	5.72	LowQual	AC=1;AF=0.50;AN=2;DP=2;Dels=0.00;HRun=1;HaplotypeScore=0.0000;MQ=45.34;MQ0=0;QD=2.86	GT:AD:DP:GQ:PL	0/1:0,2:2:1.76:34,3,0
17	55924145	.	A	C	5.06	LowQual	AC=1;AF=0.50;AN=2;BaseQRankSum=0.804;DP=2;Dels=0.00;HRun=1;HaplotypeScore=0.0000;MQ=45.34;MQ0=0;MQRankSum=0.804;QD=2.53;ReadPosRankSum=0.804	GT:AD:DP:GQ:PL	0/1:1,1:2:1.76:33,3,0
17	55924153	.	A	T	5.06	LowQual	AC=1;AF=0.50;AN=2;DP=2;Dels=0.00;HRun=0;HaplotypeScore=0.0000;MQ=45.34;MQ0=0;QD=2.53	GT:AD:DP:GQ:PL	0/1:0,2:2:1.76:33,3,0
17	58620435	.	C	G	5.72	LowQual	AC=1;AF=0.50;AN=2;DP=1;Dels=0.00;HRun=1;HaplotypeScore=0.0000;MQ=45.00;MQ0=0;QD=5.72	GT:AD:DP:GQ:PL	0/1:0,1:1:1.76:34,3,0
