# Supplementary material for: Considerations for clinical read alignment and mutational profiling using next-generation sequencing
Source: F1000Res. 2012 Sep 20;1:2. Originally published 2012 Jul 16. [Version 2] doi: 10.12688/f1000research.1-2.v2 (PMC3945748; doi:10.12688/f1000research.1-2.v2)
Supplement: Aligner-specific VCF files containing the mutations called for each set of reads in single and paired-end modes — VCF files describing the mutations detected in the sixty-seven groups of BRCA1 reads when testing each alignment program in paired-end and single-end mode. [file f1000research-1-402-s0002.tgz › Bfast_Paired_End_Calls.67.vcf]

##fileformat=VCFv4.1
##FILTER=<ID=LowQual,Description="Low quality">
##FORMAT=<ID=AD,Number=.,Type=Integer,Description="Allelic depths for the ref and alt alleles in the order listed">
##FORMAT=<ID=DP,Number=1,Type=Integer,Description="Read Depth (only filtered reads used for calling)">
##FORMAT=<ID=GQ,Number=1,Type=Float,Description="Genotype Quality">
##FORMAT=<ID=GT,Number=1,Type=String,Description="Genotype">
##FORMAT=<ID=PL,Number=G,Type=Integer,Description="Normalized, Phred-scaled likelihoods for genotypes as defined in the VCF specification">
##INFO=<ID=AC,Number=A,Type=Integer,Description="Allele count in genotypes, for each ALT allele, in the same order as listed">
##INFO=<ID=AF,Number=A,Type=Float,Description="Allele Frequency, for each ALT allele, in the same order as listed">
##INFO=<ID=AN,Number=1,Type=Integer,Description="Total number of alleles in called genotypes">
##INFO=<ID=BaseQRankSum,Number=1,Type=Float,Description="Z-score from Wilcoxon rank sum test of Alt Vs. Ref base qualities">
##INFO=<ID=DB,Number=0,Type=Flag,Description="dbSNP Membership">
##INFO=<ID=DP,Number=1,Type=Integer,Description="Filtered Depth">
##INFO=<ID=DS,Number=0,Type=Flag,Description="Were any of the samples downsampled?">
##INFO=<ID=Dels,Number=1,Type=Float,Description="Fraction of Reads Containing Spanning Deletions">
##INFO=<ID=FS,Number=1,Type=Float,Description="Phred-scaled p-value using Fisher's exact test to detect strand bias">
##INFO=<ID=HRun,Number=1,Type=Integer,Description="Largest Contiguous Homopolymer Run of Variant Allele In Either Direction">
##INFO=<ID=HaplotypeScore,Number=1,Type=Float,Description="Consistency of the site with at most two segregating haplotypes">
##INFO=<ID=InbreedingCoeff,Number=1,Type=Float,Description="Inbreeding coefficient as estimated from the genotype likelihoods per-sample when compared against the Hardy-Weinberg expectation">
##INFO=<ID=MQ,Number=1,Type=Float,Description="RMS Mapping Quality">
##INFO=<ID=MQ0,Number=1,Type=Integer,Description="Total Mapping Quality Zero Reads">
##INFO=<ID=MQRankSum,Number=1,Type=Float,Description="Z-score From Wilcoxon rank sum test of Alt vs. Ref read mapping qualities">
##INFO=<ID=QD,Number=1,Type=Float,Description="Variant Confidence/Quality by Depth">
##INFO=<ID=ReadPosRankSum,Number=1,Type=Float,Description="Z-score from Wilcoxon rank sum test of Alt vs. Ref read position bias">
##UnifiedGenotyper="analysis_type=UnifiedGenotyper input_file=[../Bfast_Default/brca1_67.recalib.bam] sample_metadata=[] read_buffer_size=null phone_home=STANDARD read_filter=[BadCigar] intervals=null excludeIntervals=null reference_sequence=ref_chr17.hg19.fa rodBind=[] rodToIntervalTrackName=null BTI_merge_rule=UNION nonDeterministicRandomSeed=false downsampling_type=null downsample_to_fraction=null downsample_to_coverage=null baq=OFF baqGapOpenPenalty=40.0 performanceLog=null useOriginalQualities=false defaultBaseQualities=-1 validation_strictness=SILENT unsafe=null num_threads=4 interval_merging=ALL read_group_black_list=null processingTracker=null restartProcessingTracker=false processingTrackerStatusFile=null processingTrackerID=-1 allow_intervals_with_unindexed_bam=false disable_experimental_low_memory_sharding=false logging_level=ERROR log_to_file=null help=false genotype_likelihoods_model=BOTH p_nonref_model=EXACT heterozygosity=0.0010 pcr_error_rate=1.0E-4 genotyping_mode=DISCOVERY output_mode=EMIT_VARIANTS_ONLY standard_min_confidence_threshold_for_calling=30.0 standard_min_confidence_threshold_for_emitting=4.0 computeSLOD=false alleles=(RodBinding name= source=UNBOUND) assume_single_sample_reads=null abort_at_too_much_coverage=-1 min_base_quality_score=17 min_mapping_quality_score=20 max_deletion_fraction=0.05 min_indel_count_for_genotyping=5 indel_heterozygosity=1.25E-4 indelGapContinuationPenalty=10.0 indelGapOpenPenalty=45.0 indelHaplotypeSize=80 doContextDependentGapPenalties=true getGapPenaltiesFromData=false indel_recal_file=indel.recal_data.csv indelDebug=false dovit=false GSA_PRODUCTION_ONLY=false exactCalculation=LINEAR_EXPERIMENTAL ignoreSNPAlleles=false output_all_callable_bases=false genotype=false dbsnp=(RodBinding name=dbsnp source=dbsnp_132.hg19.vcf) out=org.broadinstitute.sting.gatk.io.stubs.VCFWriterStub NO_HEADER=org.broadinstitute.sting.gatk.io.stubs.VCFWriterStub sites_only=org.broadinstitute.sting.gatk.io.stubs.VCFWriterStub debug_file=null metrics_file=null annotation=[]"
##contig=<ID=17,length=81195210,assembly=hg19>
##reference=file:///CL_diags/ngs/OmixonPaper/brca1-test-suite/ref_chr17.hg19.fa
#CHROM	POS	ID	REF	ALT	QUAL	FILTER	INFO	FORMAT	DePristo
17	2451350	.	A	T	5.06	LowQual	AC=1;AF=0.50;AN=2;DP=1;Dels=0.00;HRun=0;HaplotypeScore=0.0000;MQ=59.00;MQ0=0;QD=5.06	GT:AD:DP:GQ:PL	0/1:0,1:1:1.76:33,3,0
17	18005730	.	A	T	6.39	LowQual	AC=1;AF=0.50;AN=2;DP=1;Dels=0.00;HRun=1;HaplotypeScore=0.0000;MQ=45.00;MQ0=0;QD=6.39	GT:AD:DP:GQ:PL	0/1:0,1:1:1.76:35,3,0
17	41196309	.	T	G	5.06	LowQual	AC=1;AF=0.50;AN=2;DP=1;Dels=0.00;HRun=2;HaplotypeScore=0.0000;MQ=43.00;MQ0=0;QD=5.06	GT:AD:DP:GQ:PL	0/1:0,1:1:1.76:33,3,0
17	41196309	.	T	TGGGGGGGGGGGGGGGGGGGGGGGGGGGGG	6823.74	PASS	AC=2;AF=1.00;AN=2;DP=42;FS=0.000;HRun=2;HaplotypeScore=590.9691;MQ=30.45;MQ0=0;QD=162.47	GT:AD:DP:GQ:PL	1/1:2,2:30:87.29:6824,87,0
17	41211027	rs8176274	A	C	3297.13	PASS	AC=2;AF=1.00;AN=2;DB;DP=139;Dels=0.00;FS=0.000;HRun=0;HaplotypeScore=7.9496;MQ=39.91;MQ0=0;QD=23.72	GT:AD:DP:GQ:PL	1/1:2,135:139:99:3295,345,0
17	41222976	rs80356968	A	G	3858.97	PASS	AC=2;AF=1.00;AN=2;DB;DP=137;Dels=0.01;FS=0.000;HRun=0;HaplotypeScore=8.6262;MQ=45.66;MQ0=0;QD=28.17	GT:AD:DP:GQ:PL	1/1:0,135:136:99:3857,394,0
17	41223266	rs34941199	T	TG	4758.72	PASS	AC=2;AF=1.00;AN=2;DB;DP=133;FS=0.000;HRun=3;HaplotypeScore=299.4108;MQ=43.22;MQ0=0;QD=35.78	GT:AD:DP:GQ:PL	1/1:16,116:124:99:4759,346,0
17	41226411	rs80356992	G	A	4099.88	PASS	AC=2;AF=1.00;AN=2;DB;DP=140;Dels=0.00;FS=0.000;HRun=0;HaplotypeScore=3.6762;MQ=41.65;MQ0=0;QD=29.28	GT:AD:DP:GQ:PL	1/1:1,139:140:99:4099,376,0
17	41228619	rs80357130	G	C	4492.66	PASS	AC=2;AF=1.00;AN=2;BaseQRankSum=-0.693;DB;DP=153;Dels=0.01;FS=0.000;HRun=0;HaplotypeScore=14.7511;MQ=41.62;MQ0=0;MQRankSum=-1.570;QD=29.36;ReadPosRankSum=1.663	GT:AD:DP:GQ:PL	1/1:3,149:152:99:4458,379,0
17	41232374	rs112920552	G	A	1191.34	PASS	AC=2;AF=1.00;AN=2;DB;DP=126;Dels=0.01;FS=0.000;HRun=0;HaplotypeScore=16.3893;MQ=19.71;MQ0=0;QD=9.46	GT:AD:DP:GQ:PL	1/1:1,123:125:99:1224,117,0
17	41234435	rs80357354	C	T	4181.62	PASS	AC=2;AF=1.00;AN=2;DB;DP=139;Dels=0.02;FS=0.000;HRun=3;HaplotypeScore=8.0010;MQ=48.48;MQ0=0;QD=30.08	GT:AD:DP:GQ:PL	1/1:3,132:136:99:4181,370,0
17	41234525	rs80357977	AAC	A	5003.76	PASS	AC=2;AF=1.00;AN=2;DB;DP=132;FS=0.000;HRun=0;HaplotypeScore=509.8884;MQ=46.32;MQ0=0;QD=37.91	GT:AD:DP:GQ:PL	1/1:14,116:126:99:5004,355,0
17	41239996	rs79046304	G	A	3464.94	PASS	AC=2;AF=1.00;AN=2;DB;DP=138;Dels=0.00;FS=0.000;HRun=0;HaplotypeScore=4.6928;MQ=24.94;MQ0=0;QD=25.11	GT:AD:DP:GQ:PL	1/1:2,136:138:99:3463,348,0
17	41243451	rs80358178	C	T	3541.35	PASS	AC=2;AF=1.00;AN=2;DB;DP=138;Dels=0.00;FS=0.000;HRun=0;HaplotypeScore=10.8931;MQ=37.48;MQ0=0;QD=25.66	GT:AD:DP:GQ:PL	1/1:1,137:138:99:3541,322,0
17	41243509	rs80358340	TTTC	T	1912.96	PASS	AC=2;AF=1.00;AN=2;BaseQRankSum=-1.654;DB;DP=119;FS=0.000;HRun=0;HaplotypeScore=442.4492;MQ=26.97;MQ0=0;MQRankSum=0.551;QD=16.08;ReadPosRankSum=1.654	GT:AD:DP:GQ:PL	1/1:33,84:50:99:1955,115,0
17	41243513	.	T	A	654.29	PASS	AC=1;AF=0.50;AN=2;BaseQRankSum=-3.378;DP=124;Dels=0.01;FS=3.842;HRun=0;HaplotypeScore=75.4801;MQ=26.88;MQ0=0;MQRankSum=5.445;QD=5.28;ReadPosRankSum=-5.674	GT:AD:DP:GQ:PL	0/1:95,28:123:99:684,0,646
17	41243513	.	TTCA	T	649.44	PASS	AC=2;AF=1.00;AN=2;BaseQRankSum=-0.484;DP=124;FS=0.000;HRun=0;HaplotypeScore=621.2039;MQ=26.88;MQ0=0;MQRankSum=-0.317;QD=5.24;ReadPosRankSum=3.890	GT:AD:DP:GQ:PL	1/1:106,18:53:44.02:691,44,0
17	41243575	rs80357987	TC	T	5112.92	PASS	AC=2;AF=1.00;AN=2;DB;DP=153;FS=0.000;HRun=2;HaplotypeScore=484.5449;MQ=37.95;MQ0=0;QD=33.42	GT:AD:DP:GQ:PL	1/1:1,152:123:99:5113,370,0
17	41243686	rs80357889	CCTCA	C	3920.76	PASS	AC=2;AF=1.00;AN=2;DB;DP=133;FS=0.000;HRun=0;HaplotypeScore=438.8673;MQ=31.55;MQ0=0;QD=29.48	GT:AD:DP:GQ:PL	1/1:40,93:77:99:3921,214,0
17	41243689	.	CACTA	C	1914.35	PASS	AC=2;AF=1.00;AN=2;BaseQRankSum=1.370;DP=135;FS=0.000;HRun=0;HaplotypeScore=653.8943;MQ=31.73;MQ0=0;MQRankSum=-0.129;QD=14.18;ReadPosRankSum=1.629	GT:AD:DP:GQ:PL	1/1:108,21:79:99:1956,195,0
17	41244418	rs80357271	T	C	4389.17	PASS	AC=2;AF=1.00;AN=2;DB;DP=146;Dels=0.00;FS=0.000;HRun=0;HaplotypeScore=10.6555;MQ=41.86;MQ0=0;QD=30.06	GT:AD:DP:GQ:PL	1/1:5,140:146:99:4388,403,0
17	41244817	rs80357917	CTTGAT	C	8599.72	PASS	AC=2;AF=1.00;AN=2;BaseQRankSum=-0.993;DB;DP=146;FS=0.000;HRun=0;HaplotypeScore=912.0020;MQ=41.03;MQ0=0;MQRankSum=1.681;QD=58.90;ReadPosRankSum=1.707	GT:AD:DP:GQ:PL	1/1:14,131:141:99:8600,375,0
17	41244819	.	T	TTC	26.97	LowQual	AC=1;AF=0.50;AN=2;BaseQRankSum=-4.396;DP=144;HRun=0;HaplotypeScore=1482.2016;MQ=40.99;MQ0=0;MQRankSum=0.355;QD=0.19;ReadPosRankSum=-5.692	GT:AD:DP:GQ:PL	0/1:138,5:139:65.99:66,0,1051
17	41244822	.	T	TCC	79.62	PASS	AC=1;AF=0.50;AN=2;BaseQRankSum=-5.705;DP=143;FS=4.277;HRun=0;HaplotypeScore=1477.4691;MQ=40.97;MQ0=0;MQRankSum=-0.247;QD=0.56;ReadPosRankSum=-5.705	GT:AD:DP:GQ:PL	0/1:137,6:138:99:119,0,971
17	41245169	.	CT	C	350.66	PASS	AC=2;AF=1.00;AN=2;BaseQRankSum=2.624;DP=132;FS=1.699;HRun=2;HaplotypeScore=425.7677;MQ=31.72;MQ0=0;MQRankSum=-0.069;QD=2.66;ReadPosRankSum=3.475	GT:AD:DP:GQ:PL	1/1:103,29:74:22.19:393,22,0
17	41245171	rs80357913	TC	T	2500.26	PASS	AC=2;AF=1.00;AN=2;BaseQRankSum=-1.998;DB;DP=133;FS=2.824;HRun=3;HaplotypeScore=258.0133;MQ=31.77;MQ0=0;MQRankSum=-1.651;QD=18.80;ReadPosRankSum=2.381	GT:AD:DP:GQ:PL	1/1:37,96:75:99:2542,200,0
17	41245390	rs80356875	C	A	4038.32	PASS	AC=2;AF=1.00;AN=2;DB;DP=147;Dels=0.00;FS=0.000;HRun=0;HaplotypeScore=8.8125;MQ=45.20;MQ0=0;QD=27.47	GT:AD:DP:GQ:PL	1/1:3,143:147:99:4037,373,0
17	41245729	rs80357220	T	A	3931.49	PASS	AC=2;AF=1.00;AN=2;BaseQRankSum=1.621;DB;DP=127;Dels=0.00;FS=0.000;HRun=1;HaplotypeScore=7.5744;MQ=47.02;MQ0=0;MQRankSum=-1.012;QD=30.96;ReadPosRankSum=1.704	GT:AD:DP:GQ:PL	1/1:2,125:127:99:3905,335,0
17	41245792	rs80357153	G	A	3977.90	PASS	AC=2;AF=1.00;AN=2;DB;DP=132;Dels=0.00;FS=0.000;HRun=0;HaplotypeScore=4.0953;MQ=43.69;MQ0=0;QD=30.14	GT:AD:DP:GQ:PL	1/1:3,128:132:99:3977,364,0
17	41246039	rs80357506	CTTTA	C	1532.26	PASS	AC=2;AF=1.00;AN=2;BaseQRankSum=3.682;DB;DP=126;FS=0.000;HRun=0;HaplotypeScore=841.9058;MQ=31.91;MQ0=0;MQRankSum=-1.622;QD=12.16;ReadPosRankSum=3.234	GT:AD:DP:GQ:PL	1/1:108,18:79:30.73:1574,31,0
17	41246040	.	TTTAA	T	1540.80	PASS	AC=2;AF=1.00;AN=2;BaseQRankSum=3.682;DP=122;FS=0.000;HRun=0;HaplotypeScore=814.8115;MQ=31.60;MQ0=0;MQRankSum=-1.819;QD=12.63;ReadPosRankSum=3.431	GT:AD:DP:GQ:PL	1/1:111,11:75:30.87:1583,31,0
17	41246043	rs80357632	AATTT	A	3791.37	PASS	AC=2;AF=1.00;AN=2;DB;DP=124;FS=0.000;HRun=0;HaplotypeScore=645.1970;MQ=31.85;MQ0=0;QD=30.58	GT:AD:DP:GQ:PL	1/1:42,80:77:99:3791,214,0
17	41246044	.	A	ACGCC	798.84	PASS	AC=1;AF=0.50;AN=2;BaseQRankSum=-6.334;DP=129;FS=2.002;HRun=0;HaplotypeScore=992.4696;MQ=32.11;MQ0=0;MQRankSum=-0.711;QD=6.19;ReadPosRankSum=-6.436	GT:AD:DP:GQ:PL	0/1:120,2:82:99:838,0,1299
17	41246420	rs80357821	AT	A	3832.45	PASS	AC=2;AF=1.00;AN=2;DB;DP=124;FS=0.000;HRun=3;HaplotypeScore=345.0678;MQ=40.03;MQ0=0;QD=30.91	GT:AD:DP:GQ:PL	1/1:6,117:109:99:3832,313,0
17	41246584	rs80357252	C	G	2290.34	PASS	AC=2;AF=1.00;AN=2;DB;DP=141;Dels=0.01;FS=0.000;HRun=1;HaplotypeScore=66.9392;MQ=30.78;MQ0=0;QD=16.24	GT:AD:DP:GQ:PL	1/1:6,133:140:99:2323,214,0
17	41246593	.	T	TAC	3510.81	PASS	AC=2;AF=1.00;AN=2;DP=145;FS=0.000;HRun=0;HaplotypeScore=503.8958;MQ=28.52;MQ0=0;QD=24.21	GT:AD:DP:GQ:PL	1/1:11,132:65:99:3511,190,0
17	41246624	rs80357644	GCT	G	2478.21	PASS	AC=2;AF=1.00;AN=2;BaseQRankSum=-1.732;DB;DP=133;FS=3.174;HRun=0;HaplotypeScore=379.6866;MQ=28.50;MQ0=0;MQRankSum=-0.128;QD=18.63;ReadPosRankSum=1.668	GT:AD:DP:GQ:PL	1/1:21,108:55:99:2520,155,0
17	41246625	.	CTT	C	978.11	PASS	AC=2;AF=1.00;AN=2;BaseQRankSum=-1.476;DP=135;FS=0.000;HRun=4;HaplotypeScore=542.5178;MQ=28.73;MQ0=0;MQRankSum=-0.321;QD=7.25;ReadPosRankSum=1.668	GT:AD:DP:GQ:PL	1/1:119,15:57:99:1020,150,0
17	41250254	rs62076412	C	A	2266.12	PASS	AC=2;AF=1.00;AN=2;DB;DP=134;Dels=0.01;FS=0.000;HRun=0;HaplotypeScore=18.2319;MQ=20.11;MQ0=0;QD=16.91	GT:AD:DP:GQ:PL	1/1:3,129:133:99:2299,249,0
17	41251809	rs80357758	GA	G	5571.01	PASS	AC=2;AF=1.00;AN=2;BaseQRankSum=-1.732;DB;DP=151;FS=0.000;HRun=1;HaplotypeScore=457.0672;MQ=41.20;MQ0=0;MQRankSum=1.039;QD=36.89;ReadPosRankSum=1.296	GT:AD:DP:GQ:PL	1/1:2,148:137:99:5571,400,0
17	41252697	rs10445302	T	A	20.15	LowQual	AC=2;AF=1.00;AN=2;DB;DP=114;Dels=0.03;HRun=2;HaplotypeScore=4.1153;MQ=8.96;MQ0=0;QD=0.18	GT:AD:DP:GQ:PL	1/1:1,109:111:5.99:51,6,0
17	41257458	rs8176133	A	C	3028.98	PASS	AC=2;AF=1.00;AN=2;DB;DP=145;Dels=0.01;FS=0.000;HRun=0;HaplotypeScore=23.8563;MQ=25.13;MQ0=0;QD=20.89	GT:AD:DP:GQ:PL	1/1:2,141:143:99:3062,303,0
17	41258569	rs80358123	G	T	4473.90	PASS	AC=2;AF=1.00;AN=2;DB;DP=158;Dels=0.00;FS=0.000;HRun=0;HaplotypeScore=8.8221;MQ=48.93;MQ0=0;QD=28.32	GT:AD:DP:GQ:PL	1/1:5,153:158:99:4472,418,0
17	41264740	rs55820479	TGA	T	4649.41	PASS	AC=2;AF=1.00;AN=2;BaseQRankSum=-1.732;DB;DP=152;FS=0.000;HRun=0;HaplotypeScore=438.7839;MQ=33.71;MQ0=0;MQRankSum=1.626;QD=30.59;ReadPosRankSum=0.813	GT:AD:DP:GQ:PL	1/1:7,145:102:99:4649,282,0
17	41276043	rs80357198	C	T	55.18	PASS	AC=2;AF=1.00;AN=2;DB;DP=113;Dels=0.01;FS=0.000;HRun=0;HaplotypeScore=8.5693;MQ=12.15;MQ0=0;QD=0.49	GT:AD:DP:GQ:PL	1/1:3,109:112:11.93:88,12,0
17	41279298	rs4793204	A	G	818.01	PASS	AC=2;AF=1.00;AN=2;DB;DP=133;Dels=0.01;FS=0.000;HRun=0;HaplotypeScore=2.7272;MQ=14.48;MQ0=0;QD=6.15	GT:AD:DP:GQ:PL	1/1:0,132:132:98.90:851,99,0
17	64266037	.	C	T	5.06	LowQual	AC=1;AF=0.50;AN=2;DP=1;Dels=0.00;HRun=0;HaplotypeScore=0.0000;MQ=60.00;MQ0=0;QD=5.06	GT:AD:DP:GQ:PL	0/1:0,1:1:1.76:33,3,0
17	80411207	rs9896620	C	G	5.72	LowQual	AC=1;AF=0.50;AN=2;DB;DP=1;Dels=0.00;HRun=1;HaplotypeScore=0.0000;MQ=43.00;MQ0=0;QD=5.72	GT:AD:DP:GQ:PL	0/1:0,1:1:1.76:34,3,0
17	80411212	.	C	A	6.39	LowQual	AC=1;AF=0.50;AN=2;DP=1;Dels=0.00;HRun=0;HaplotypeScore=0.0000;MQ=43.00;MQ0=0;QD=6.39	GT:AD:DP:GQ:PL	0/1:0,1:1:1.76:35,3,0
17	80411224	.	A	C	5.72	LowQual	AC=1;AF=0.50;AN=2;DP=1;Dels=0.00;HRun=1;HaplotypeScore=0.0000;MQ=43.00;MQ0=0;QD=5.72	GT:AD:DP:GQ:PL	0/1:0,1:1:1.76:34,3,0
