# Supplementary material for: Considerations for clinical read alignment and mutational profiling using next-generation sequencing
Source: F1000Res. 2012 Sep 20;1:2. Originally published 2012 Jul 16. [Version 2] doi: 10.12688/f1000research.1-2.v2 (PMC3945748; doi:10.12688/f1000research.1-2.v2)
Supplement: Aligner-specific VCF files containing the mutations called for each set of reads in single and paired-end modes — VCF files describing the mutations detected in the sixty-seven groups of BRCA1 reads when testing each alignment program in paired-end and single-end mode. [file f1000research-1-402-s0002.tgz › Bfast_Paired_End_Calls.69.vcf]

##fileformat=VCFv4.1
##FILTER=<ID=LowQual,Description="Low quality">
##FORMAT=<ID=AD,Number=.,Type=Integer,Description="Allelic depths for the ref and alt alleles in the order listed">
##FORMAT=<ID=DP,Number=1,Type=Integer,Description="Read Depth (only filtered reads used for calling)">
##FORMAT=<ID=GQ,Number=1,Type=Float,Description="Genotype Quality">
##FORMAT=<ID=GT,Number=1,Type=String,Description="Genotype">
##FORMAT=<ID=PL,Number=G,Type=Integer,Description="Normalized, Phred-scaled likelihoods for genotypes as defined in the VCF specification">
##INFO=<ID=AC,Number=A,Type=Integer,Description="Allele count in genotypes, for each ALT allele, in the same order as listed">
##INFO=<ID=AF,Number=A,Type=Float,Description="Allele Frequency, for each ALT allele, in the same order as listed">
##INFO=<ID=AN,Number=1,Type=Integer,Description="Total number of alleles in called genotypes">
##INFO=<ID=BaseQRankSum,Number=1,Type=Float,Description="Z-score from Wilcoxon rank sum test of Alt Vs. Ref base qualities">
##INFO=<ID=DB,Number=0,Type=Flag,Description="dbSNP Membership">
##INFO=<ID=DP,Number=1,Type=Integer,Description="Filtered Depth">
##INFO=<ID=DS,Number=0,Type=Flag,Description="Were any of the samples downsampled?">
##INFO=<ID=Dels,Number=1,Type=Float,Description="Fraction of Reads Containing Spanning Deletions">
##INFO=<ID=FS,Number=1,Type=Float,Description="Phred-scaled p-value using Fisher's exact test to detect strand bias">
##INFO=<ID=HRun,Number=1,Type=Integer,Description="Largest Contiguous Homopolymer Run of Variant Allele In Either Direction">
##INFO=<ID=HaplotypeScore,Number=1,Type=Float,Description="Consistency of the site with at most two segregating haplotypes">
##INFO=<ID=InbreedingCoeff,Number=1,Type=Float,Description="Inbreeding coefficient as estimated from the genotype likelihoods per-sample when compared against the Hardy-Weinberg expectation">
##INFO=<ID=MQ,Number=1,Type=Float,Description="RMS Mapping Quality">
##INFO=<ID=MQ0,Number=1,Type=Integer,Description="Total Mapping Quality Zero Reads">
##INFO=<ID=MQRankSum,Number=1,Type=Float,Description="Z-score From Wilcoxon rank sum test of Alt vs. Ref read mapping qualities">
##INFO=<ID=QD,Number=1,Type=Float,Description="Variant Confidence/Quality by Depth">
##INFO=<ID=ReadPosRankSum,Number=1,Type=Float,Description="Z-score from Wilcoxon rank sum test of Alt vs. Ref read position bias">
##UnifiedGenotyper="analysis_type=UnifiedGenotyper input_file=[../Bfast_Default/brca1_69.recalib.bam] sample_metadata=[] read_buffer_size=null phone_home=STANDARD read_filter=[BadCigar] intervals=null excludeIntervals=null reference_sequence=ref_chr17.hg19.fa rodBind=[] rodToIntervalTrackName=null BTI_merge_rule=UNION nonDeterministicRandomSeed=false downsampling_type=null downsample_to_fraction=null downsample_to_coverage=null baq=OFF baqGapOpenPenalty=40.0 performanceLog=null useOriginalQualities=false defaultBaseQualities=-1 validation_strictness=SILENT unsafe=null num_threads=4 interval_merging=ALL read_group_black_list=null processingTracker=null restartProcessingTracker=false processingTrackerStatusFile=null processingTrackerID=-1 allow_intervals_with_unindexed_bam=false disable_experimental_low_memory_sharding=false logging_level=ERROR log_to_file=null help=false genotype_likelihoods_model=BOTH p_nonref_model=EXACT heterozygosity=0.0010 pcr_error_rate=1.0E-4 genotyping_mode=DISCOVERY output_mode=EMIT_VARIANTS_ONLY standard_min_confidence_threshold_for_calling=30.0 standard_min_confidence_threshold_for_emitting=4.0 computeSLOD=false alleles=(RodBinding name= source=UNBOUND) assume_single_sample_reads=null abort_at_too_much_coverage=-1 min_base_quality_score=17 min_mapping_quality_score=20 max_deletion_fraction=0.05 min_indel_count_for_genotyping=5 indel_heterozygosity=1.25E-4 indelGapContinuationPenalty=10.0 indelGapOpenPenalty=45.0 indelHaplotypeSize=80 doContextDependentGapPenalties=true getGapPenaltiesFromData=false indel_recal_file=indel.recal_data.csv indelDebug=false dovit=false GSA_PRODUCTION_ONLY=false exactCalculation=LINEAR_EXPERIMENTAL ignoreSNPAlleles=false output_all_callable_bases=false genotype=false dbsnp=(RodBinding name=dbsnp source=dbsnp_132.hg19.vcf) out=org.broadinstitute.sting.gatk.io.stubs.VCFWriterStub NO_HEADER=org.broadinstitute.sting.gatk.io.stubs.VCFWriterStub sites_only=org.broadinstitute.sting.gatk.io.stubs.VCFWriterStub debug_file=null metrics_file=null annotation=[]"
##contig=<ID=17,length=81195210,assembly=hg19>
##reference=file:///CL_diags/ngs/OmixonPaper/brca1-test-suite/ref_chr17.hg19.fa
#CHROM	POS	ID	REF	ALT	QUAL	FILTER	INFO	FORMAT	DePristo
17	41196309	.	T	G	5.06	LowQual	AC=1;AF=0.50;AN=2;DP=1;Dels=0.00;HRun=2;HaplotypeScore=0.0000;MQ=43.00;MQ0=0;QD=5.06	GT:AD:DP:GQ:PL	0/1:0,1:1:1.76:33,3,0
17	41196309	.	T	TGGGGGGGGGGGGGGGGGGGGGGGGGGGGG	6824.89	PASS	AC=2;AF=1.00;AN=2;DP=42;FS=0.000;HRun=2;HaplotypeScore=590.6618;MQ=30.45;MQ0=0;QD=162.50	GT:AD:DP:GQ:PL	1/1:2,2:30:87.29:6825,87,0
17	41204797	rs72046338	AACAC	A	1320.60	PASS	AC=2;AF=1.00;AN=2;DB;DP=129;FS=0.000;HRun=0;HaplotypeScore=333.0065;MQ=30.53;MQ0=0;QD=10.24	GT:AD:DP:GQ:PL	1/1:65,63:70:90.29:1363,90,0
17	41219907	rs71157702	T	TA	991.13	PASS	AC=2;AF=1.00;AN=2;DB;DP=118;FS=0.000;HRun=22;HaplotypeScore=217.4282;MQ=32.92;MQ0=0;QD=8.40	GT:AD:DP:GQ:PL	1/1:40,77:76:99:1033,159,0
17	41220288	rs8176229	C	T	1224.47	PASS	AC=2;AF=1.00;AN=2;DB;DP=132;Dels=0.00;FS=0.000;HRun=0;HaplotypeScore=11.0945;MQ=19.25;MQ0=0;QD=9.28	GT:AD:DP:GQ:PL	1/1:2,129:132:99:1257,117,0
17	41225305	rs76306112	T	C	3388.71	PASS	AC=2;AF=1.00;AN=2;BaseQRankSum=1.000;DB;DP=126;Dels=0.00;FS=0.000;HRun=0;HaplotypeScore=6.8026;MQ=44.19;MQ0=0;MQRankSum=0.380;QD=26.89;ReadPosRankSum=0.380	GT:AD:DP:GQ:PL	1/1:3,122:126:99:3356,293,0
17	41228599	rs80359885	GGTATTCACTACTTTTCT	G	15734.98	PASS	AC=2;AF=1.00;AN=2;BaseQRankSum=-1.732;DB;DP=126;FS=0.000;HRun=0;HaplotypeScore=1912.6683;MQ=38.67;MQ0=0;MQRankSum=-1.100;QD=124.88;ReadPosRankSum=1.702	GT:AD:DP:GQ:PL	1/1:26,100:118:99:15735,291,0
17	41228601	.	T	TGA	633.58	PASS	AC=1;AF=0.50;AN=2;BaseQRankSum=-5.529;DP=123;FS=0.000;HRun=0;HaplotypeScore=2377.1907;MQ=38.51;MQ0=0;MQRankSum=0.597;QD=5.15;ReadPosRankSum=-6.668	GT:AD:DP:GQ:PL	0/1:107,8:115:99:673,0,636
17	41228616	.	T	TAGG	1416.70	PASS	AC=1;AF=0.50;AN=2;BaseQRankSum=-7.554;DP=129;FS=0.770;HRun=0;HaplotypeScore=2418.3177;MQ=38.23;MQ0=0;MQRankSum=1.155;QD=10.98;ReadPosRankSum=-8.373	GT:AD:DP:GQ:PL	0/1:109,8:121:99:1456,0,1106
17	41230982	rs8176197	C	T	1685.87	PASS	AC=2;AF=1.00;AN=2;DB;DP=171;Dels=0.00;FS=0.000;HRun=0;HaplotypeScore=9.0923;MQ=17.61;MQ0=0;QD=9.86	GT:AD:DP:GQ:PL	1/1:1,170:171:99:1719,171,0
17	41241277	rs79251976	T	G	2144.01	PASS	AC=2;AF=1.00;AN=2;BaseQRankSum=1.607;DB;DP=148;Dels=0.02;FS=0.000;HRun=2;HaplotypeScore=8.7271;MQ=19.85;MQ0=0;MQRankSum=-0.502;QD=14.49;ReadPosRankSum=1.130	GT:AD:DP:GQ:PL	1/1:5,138:145:99:2177,207,0
17	41243643	.	TCA	T	1320.50	PASS	AC=2;AF=1.00;AN=2;BaseQRankSum=-0.935;DP=144;FS=5.820;HRun=0;HaplotypeScore=753.8320;MQ=30.52;MQ0=0;MQRankSum=-1.514;QD=9.17;ReadPosRankSum=2.909	GT:AD:DP:GQ:PL	1/1:124,19:80:99:1363,173,0
17	41243645	rs80357646	ACT	A	3583.58	PASS	AC=2;AF=1.00;AN=2;BaseQRankSum=-2.418;DB;DP=141;FS=2.959;HRun=0;HaplotypeScore=523.4294;MQ=30.00;MQ0=0;MQRankSum=-1.963;QD=25.42;ReadPosRankSum=2.385	GT:AD:DP:GQ:PL	1/1:24,116:76:99:3584,204,0
17	41243670	rs80357213	G	A	1345.76	PASS	AC=2;AF=1.00;AN=2;DB;DP=135;Dels=0.01;FS=0.000;HRun=1;HaplotypeScore=7.9545;MQ=22.99;MQ0=0;QD=9.97	GT:AD:DP:GQ:PL	1/1:2,132:134:99:1379,126,0
17	41243705	rs80357584	CTG	C	2636.92	PASS	AC=2;AF=1.00;AN=2;BaseQRankSum=-1.670;DB;DP=125;FS=0.000;HRun=0;HaplotypeScore=393.7709;MQ=27.72;MQ0=0;MQRankSum=-1.114;QD=21.10;ReadPosRankSum=1.670	GT:AD:DP:GQ:PL	1/1:26,97:58:99:2679,156,0
17	41243706	.	TGA	T	991.45	PASS	AC=2;AF=1.00;AN=2;BaseQRankSum=-1.485;DP=124;FS=0.000;HRun=0;HaplotypeScore=572.7098;MQ=28.38;MQ0=0;MQRankSum=-1.237;QD=8.00;ReadPosRankSum=1.670	GT:AD:DP:GQ:PL	1/1:106,17:60:99:1033,153,0
17	41243836	.	GTA	G	1231.45	PASS	AC=2;AF=1.00;AN=2;BaseQRankSum=2.903;DP=141;FS=2.521;HRun=0;HaplotypeScore=590.9396;MQ=30.34;MQ0=0;MQRankSum=-1.606;QD=8.73;ReadPosRankSum=2.508	GT:AD:DP:GQ:PL	1/1:114,27:80:99:1273,123,0
17	41243841	.	TTG	T	1368.96	PASS	AC=2;AF=1.00;AN=2;BaseQRankSum=0.161;DP=137;FS=0.000;HRun=0;HaplotypeScore=591.8065;MQ=29.31;MQ0=0;MQRankSum=-1.377;QD=9.99;ReadPosRankSum=2.343	GT:AD:DP:GQ:PL	1/1:90,47:74:99:1411,197,0
17	41243891	rs80356876	C	G	2949.56	PASS	AC=2;AF=1.00;AN=2;DB;DP=158;Dels=0.00;FS=0.000;HRun=0;HaplotypeScore=18.3297;MQ=34.34;MQ0=0;QD=18.67	GT:AD:DP:GQ:PL	1/1:5,152:158:99:2983,312,0
17	41244157	rs80357900	CT	C	5822.96	PASS	AC=2;AF=1.00;AN=2;BaseQRankSum=-2.398;DB;DP=154;FS=6.824;HRun=1;HaplotypeScore=470.5432;MQ=41.32;MQ0=0;MQRankSum=0.926;QD=37.81;ReadPosRankSum=2.415	GT:AD:DP:GQ:PL	1/1:8,145:145:99:5823,410,0
17	41244822	rs80357127	T	A	4640.32	PASS	AC=2;AF=1.00;AN=2;DB;DP=151;Dels=0.01;FS=0.000;HRun=1;HaplotypeScore=15.0464;MQ=41.23;MQ0=0;QD=30.73	GT:AD:DP:GQ:PL	1/1:2,147:149:99:4639,412,0
17	41244879	rs80356874	C	A	4535.21	PASS	AC=2;AF=1.00;AN=2;DB;DP=147;Dels=0.00;FS=0.000;HRun=0;HaplotypeScore=125.4059;MQ=39.30;MQ0=0;QD=30.85	GT:AD:DP:GQ:PL	1/1:1,145:147:99:4505,409,0
17	41244889	.	C	CT	6162.73	PASS	AC=2;AF=1.00;AN=2;DP=141;FS=0.000;HRun=0;HaplotypeScore=869.7057;MQ=39.65;MQ0=0;QD=43.71	GT:AD:DP:GQ:PL	1/1:2,139:134:99:6163,390,0
17	41245346	rs80357539	TTTCTC	T	4065.81	PASS	AC=2;AF=1.00;AN=2;DB;DP=144;FS=0.000;HRun=0;HaplotypeScore=460.1149;MQ=32.89;MQ0=0;QD=28.23	GT:AD:DP:GQ:PL	1/1:33,111:75:99:4066,205,0
17	41245349	.	C	CT	95.16	PASS	AC=1;AF=0.50;AN=2;BaseQRankSum=-4.720;DP=139;FS=1.432;HRun=3;HaplotypeScore=678.7183;MQ=32.82;MQ0=0;MQRankSum=-1.263;QD=0.68;ReadPosRankSum=-3.143	GT:AD:DP:GQ:PL	0/1:134,5:72:99:134,0,198
17	41245351	.	CTTCTT	C	1980.30	PASS	AC=2;AF=1.00;AN=2;DP=140;FS=0.000;HRun=0;HaplotypeScore=650.2611;MQ=32.70;MQ0=0;QD=14.15	GT:AD:DP:GQ:PL	1/1:125,13:72:99:2022,186,0
17	41245682	rs1800064	C	A	4520.21	PASS	AC=2;AF=1.00;AN=2;DB;DP=143;Dels=0.00;FS=0.000;HRun=0;HaplotypeScore=10.4881;MQ=46.67;MQ0=0;QD=31.61	GT:AD:DP:GQ:PL	1/1:1,142:143:99:4519,400,0
17	41246191	rs80357939	CT	C	5123.56	PASS	AC=2;AF=1.00;AN=2;BaseQRankSum=-1.732;DB;DP=136;FS=0.000;HRun=1;HaplotypeScore=451.4887;MQ=41.36;MQ0=0;MQRankSum=-0.402;QD=37.67;ReadPosRankSum=0.430	GT:AD:DP:GQ:PL	1/1:1,135:126:99:5124,369,0
17	41246615	.	AG	A	874.71	PASS	AC=2;AF=1.00;AN=2;BaseQRankSum=-0.018;DP=134;FS=0.000;HRun=2;HaplotypeScore=448.9391;MQ=31.44;MQ0=0;MQRankSum=0.447;QD=6.53;ReadPosRankSum=2.307	GT:AD:DP:GQ:PL	1/1:111,22:73:99:917,158,0
17	41246617	rs80357689	GC	G	2846.35	PASS	AC=2;AF=1.00;AN=2;BaseQRankSum=-1.732;DB;DP=134;FS=0.000;HRun=1;HaplotypeScore=263.4792;MQ=31.37;MQ0=0;MQRankSum=1.537;QD=21.24;ReadPosRankSum=1.683	GT:AD:DP:GQ:PL	1/1:29,105:73:99:2888,207,0
17	41247861	.	AC	A	125.70	PASS	AC=1;AF=0.50;AN=2;BaseQRankSum=2.948;DP=147;FS=13.503;HRun=3;HaplotypeScore=429.1471;MQ=30.42;MQ0=0;MQRankSum=1.088;QD=0.86;ReadPosRankSum=3.369	GT:AD:DP:GQ:PL	0/1:127,20:75:87.76:165,0,88
17	41247864	rs80357745	CT	C	2002	PASS	AC=2;AF=1.00;AN=2;BaseQRankSum=-1.732;DB;DP=146;FS=4.150;HRun=6;HaplotypeScore=262.0771;MQ=30.62;MQ0=0;MQRankSum=1.359;QD=13.71;ReadPosRankSum=1.572	GT:AD:DP:GQ:PL	1/1:33,113:75:99:2044,189,0
17	41252697	rs10445302	T	A	93.12	PASS	AC=2;AF=1.00;AN=2;DB;DP=116;Dels=0.02;FS=0.000;HRun=2;HaplotypeScore=4.2248;MQ=9.98;MQ0=0;QD=0.80	GT:AD:DP:GQ:PL	1/1:4,109:114:12.02:126,12,0
17	41252708	rs28385359	A	G	183.01	PASS	AC=2;AF=1.00;AN=2;DB;DP=115;Dels=0.00;FS=0.000;HRun=0;HaplotypeScore=2.7981;MQ=10.82;MQ0=0;QD=1.59	GT:AD:DP:GQ:PL	1/1:3,110:115:23.98:216,24,0
17	41255859	rs8176137	C	T	1904.18	PASS	AC=2;AF=1.00;AN=2;DB;DP=132;Dels=0.02;FS=0.000;HRun=1;HaplotypeScore=6.0712;MQ=25.17;MQ0=0;QD=14.43	GT:AD:DP:GQ:PL	1/1:6,124:130:99:1937,192,0
17	41256894	rs80357409	C	G	3859.50	PASS	AC=2;AF=1.00;AN=2;DB;DP=141;Dels=0.00;FS=0.000;HRun=0;HaplotypeScore=9.7929;MQ=44.49;MQ0=0;QD=27.37	GT:AD:DP:GQ:PL	1/1:2,137:141:99:3819,388,0
17	41257050	rs80358100	A	T	3768.37	PASS	AC=2;AF=1.00;AN=2;DB;DP=124;Dels=0.02;FS=0.000;HRun=1;HaplotypeScore=9.9723;MQ=40.51;MQ0=0;QD=30.39	GT:AD:DP:GQ:PL	1/1:1,120:121:99:3768,334,0
17	41259316	rs12946839	G	A	86.63	PASS	AC=2;AF=1.00;AN=2;DB;DP=108;Dels=0.00;FS=0.000;HRun=0;HaplotypeScore=0.0000;MQ=7.29;MQ0=0;QD=0.80	GT:AD:DP:GQ:PL	1/1:0,108:108:14.95:119,15,0
17	41264124	rs74627056	T	G	1376.08	PASS	AC=2;AF=1.00;AN=2;DB;DP=125;Dels=0.00;FS=0.000;HRun=1;HaplotypeScore=4.3132;MQ=23.42;MQ0=0;QD=11.01	GT:AD:DP:GQ:PL	1/1:2,123:125:99:1409,144,0
17	41267696	rs78127297	C	A	4072.13	PASS	AC=2;AF=1.00;AN=2;DB;DP=145;Dels=0.01;FS=0.000;HRun=5;HaplotypeScore=11.4186;MQ=38.71;MQ0=0;QD=28.08	GT:AD:DP:GQ:PL	1/1:5,139:144:99:4071,361,0
17	41276095	rs80356994	G	A	164.45	PASS	AC=2;AF=1.00;AN=2;DB;DP=115;Dels=0.01;FS=0.000;HRun=2;HaplotypeScore=10.9994;MQ=10.67;MQ0=0;QD=1.43	GT:AD:DP:GQ:PL	1/1:0,114:114:23.95:197,24,0
17	41276247	rs3765640	A	G	1002.49	PASS	AC=2;AF=1.00;AN=2;DB;DP=126;Dels=0.00;FS=0.000;HRun=0;HaplotypeScore=8.6088;MQ=16.04;MQ0=0;QD=7.96	GT:AD:DP:GQ:PL	1/1:0,124:126:99:1035,120,0
17	41277369	.	A	AG	247.39	PASS	AC=2;AF=1.00;AN=2;DP=146;FS=0.000;HRun=2;HaplotypeScore=123.7583;MQ=13.78;MQ0=0;QD=1.69	GT:AD:DP:GQ:PL	1/1:122,24:21:58.96:289,59,0
17	41277371	.	G	A	554.54	PASS	AC=2;AF=1.00;AN=2;BaseQRankSum=2.471;DP=144;Dels=0.00;FS=0.000;HRun=2;HaplotypeScore=90.3282;MQ=13.80;MQ0=0;MQRankSum=7.482;QD=3.85;ReadPosRankSum=-5.546	GT:AD:DP:GQ:PL	1/1:118,26:144:24.74:588,25,0
17	41279534	rs8077035	C	T	78.62	PASS	AC=2;AF=1.00;AN=2;DB;DP=117;Dels=0.01;FS=0.000;HRun=0;HaplotypeScore=2.9785;MQ=10.62;MQ0=0;QD=0.67	GT:AD:DP:GQ:PL	1/1:1,115:116:14.92:111,15,0
17	41350146	.	T	C	5.06	LowQual	AC=1;AF=0.50;AN=2;DP=1;Dels=0.00;HRun=0;HaplotypeScore=0.0000;MQ=36.00;MQ0=0;QD=5.06	GT:AD:DP:GQ:PL	0/1:0,1:1:1.76:33,3,0
17	58620435	.	C	G	5.06	LowQual	AC=1;AF=0.50;AN=2;DP=1;Dels=0.00;HRun=1;HaplotypeScore=0.0000;MQ=45.00;MQ0=0;QD=5.06	GT:AD:DP:GQ:PL	0/1:0,1:1:1.76:33,3,0
17	76352196	.	G	C	5.06	LowQual	AC=1;AF=0.50;AN=2;DP=1;Dels=0.00;HRun=1;HaplotypeScore=0.0000;MQ=34.00;MQ0=0;QD=5.06	GT:AD:DP:GQ:PL	0/1:0,1:1:1.76:33,3,0
