# Supplementary material for: Considerations for clinical read alignment and mutational profiling using next-generation sequencing
Source: F1000Res. 2012 Sep 20;1:2. Originally published 2012 Jul 16. [Version 2] doi: 10.12688/f1000research.1-2.v2 (PMC3945748; doi:10.12688/f1000research.1-2.v2)
Supplement: Aligner-specific VCF files containing the mutations called for each set of reads in single and paired-end modes — VCF files describing the mutations detected in the sixty-seven groups of BRCA1 reads when testing each alignment program in paired-end and single-end mode. [file f1000research-1-402-s0002.tgz › Bfast_Paired_End_Calls.70.vcf]

##fileformat=VCFv4.1
##FILTER=<ID=LowQual,Description="Low quality">
##FORMAT=<ID=AD,Number=.,Type=Integer,Description="Allelic depths for the ref and alt alleles in the order listed">
##FORMAT=<ID=DP,Number=1,Type=Integer,Description="Read Depth (only filtered reads used for calling)">
##FORMAT=<ID=GQ,Number=1,Type=Float,Description="Genotype Quality">
##FORMAT=<ID=GT,Number=1,Type=String,Description="Genotype">
##FORMAT=<ID=PL,Number=G,Type=Integer,Description="Normalized, Phred-scaled likelihoods for genotypes as defined in the VCF specification">
##INFO=<ID=AC,Number=A,Type=Integer,Description="Allele count in genotypes, for each ALT allele, in the same order as listed">
##INFO=<ID=AF,Number=A,Type=Float,Description="Allele Frequency, for each ALT allele, in the same order as listed">
##INFO=<ID=AN,Number=1,Type=Integer,Description="Total number of alleles in called genotypes">
##INFO=<ID=BaseQRankSum,Number=1,Type=Float,Description="Z-score from Wilcoxon rank sum test of Alt Vs. Ref base qualities">
##INFO=<ID=DB,Number=0,Type=Flag,Description="dbSNP Membership">
##INFO=<ID=DP,Number=1,Type=Integer,Description="Filtered Depth">
##INFO=<ID=DS,Number=0,Type=Flag,Description="Were any of the samples downsampled?">
##INFO=<ID=Dels,Number=1,Type=Float,Description="Fraction of Reads Containing Spanning Deletions">
##INFO=<ID=FS,Number=1,Type=Float,Description="Phred-scaled p-value using Fisher's exact test to detect strand bias">
##INFO=<ID=HRun,Number=1,Type=Integer,Description="Largest Contiguous Homopolymer Run of Variant Allele In Either Direction">
##INFO=<ID=HaplotypeScore,Number=1,Type=Float,Description="Consistency of the site with at most two segregating haplotypes">
##INFO=<ID=InbreedingCoeff,Number=1,Type=Float,Description="Inbreeding coefficient as estimated from the genotype likelihoods per-sample when compared against the Hardy-Weinberg expectation">
##INFO=<ID=MQ,Number=1,Type=Float,Description="RMS Mapping Quality">
##INFO=<ID=MQ0,Number=1,Type=Integer,Description="Total Mapping Quality Zero Reads">
##INFO=<ID=MQRankSum,Number=1,Type=Float,Description="Z-score From Wilcoxon rank sum test of Alt vs. Ref read mapping qualities">
##INFO=<ID=QD,Number=1,Type=Float,Description="Variant Confidence/Quality by Depth">
##INFO=<ID=ReadPosRankSum,Number=1,Type=Float,Description="Z-score from Wilcoxon rank sum test of Alt vs. Ref read position bias">
##UnifiedGenotyper="analysis_type=UnifiedGenotyper input_file=[../Bfast_Default/brca1_70.recalib.bam] sample_metadata=[] read_buffer_size=null phone_home=STANDARD read_filter=[BadCigar] intervals=null excludeIntervals=null reference_sequence=ref_chr17.hg19.fa rodBind=[] rodToIntervalTrackName=null BTI_merge_rule=UNION nonDeterministicRandomSeed=false downsampling_type=null downsample_to_fraction=null downsample_to_coverage=null baq=OFF baqGapOpenPenalty=40.0 performanceLog=null useOriginalQualities=false defaultBaseQualities=-1 validation_strictness=SILENT unsafe=null num_threads=4 interval_merging=ALL read_group_black_list=null processingTracker=null restartProcessingTracker=false processingTrackerStatusFile=null processingTrackerID=-1 allow_intervals_with_unindexed_bam=false disable_experimental_low_memory_sharding=false logging_level=ERROR log_to_file=null help=false genotype_likelihoods_model=BOTH p_nonref_model=EXACT heterozygosity=0.0010 pcr_error_rate=1.0E-4 genotyping_mode=DISCOVERY output_mode=EMIT_VARIANTS_ONLY standard_min_confidence_threshold_for_calling=30.0 standard_min_confidence_threshold_for_emitting=4.0 computeSLOD=false alleles=(RodBinding name= source=UNBOUND) assume_single_sample_reads=null abort_at_too_much_coverage=-1 min_base_quality_score=17 min_mapping_quality_score=20 max_deletion_fraction=0.05 min_indel_count_for_genotyping=5 indel_heterozygosity=1.25E-4 indelGapContinuationPenalty=10.0 indelGapOpenPenalty=45.0 indelHaplotypeSize=80 doContextDependentGapPenalties=true getGapPenaltiesFromData=false indel_recal_file=indel.recal_data.csv indelDebug=false dovit=false GSA_PRODUCTION_ONLY=false exactCalculation=LINEAR_EXPERIMENTAL ignoreSNPAlleles=false output_all_callable_bases=false genotype=false dbsnp=(RodBinding name=dbsnp source=dbsnp_132.hg19.vcf) out=org.broadinstitute.sting.gatk.io.stubs.VCFWriterStub NO_HEADER=org.broadinstitute.sting.gatk.io.stubs.VCFWriterStub sites_only=org.broadinstitute.sting.gatk.io.stubs.VCFWriterStub debug_file=null metrics_file=null annotation=[]"
##contig=<ID=17,length=81195210,assembly=hg19>
##reference=file:///CL_diags/ngs/OmixonPaper/brca1-test-suite/ref_chr17.hg19.fa
#CHROM	POS	ID	REF	ALT	QUAL	FILTER	INFO	FORMAT	DePristo
17	8625749	.	G	A	5.06	LowQual	AC=1;AF=0.50;AN=2;DP=1;Dels=0.00;HRun=0;HaplotypeScore=0.0000;MQ=29.00;MQ0=0;QD=5.06	GT:AD:DP:GQ:PL	0/1:0,1:1:1.76:33,3,0
17	9961468	.	C	T	5.72	LowQual	AC=1;AF=0.50;AN=2;DP=2;Dels=0.00;HRun=2;HaplotypeScore=0.0000;MQ=30.44;MQ0=0;QD=2.86	GT:AD:DP:GQ:PL	0/1:0,2:2:1.76:34,3,0
17	19588974	.	G	T	5.72	LowQual	AC=1;AF=0.50;AN=2;DP=1;Dels=0.00;HRun=0;HaplotypeScore=0.0000;MQ=36.00;MQ0=0;QD=5.72	GT:AD:DP:GQ:PL	0/1:0,1:1:1.76:34,3,0
17	19588991	.	A	T	5.06	LowQual	AC=1;AF=0.50;AN=2;DP=1;Dels=0.00;HRun=0;HaplotypeScore=0.0000;MQ=36.00;MQ0=0;QD=5.06	GT:AD:DP:GQ:PL	0/1:0,1:1:1.76:33,3,0
17	19589024	.	T	A	7.78	LowQual	AC=1;AF=0.50;AN=2;DP=1;Dels=0.00;HRun=0;HaplotypeScore=0.0000;MQ=36.00;MQ0=0;QD=7.78	GT:AD:DP:GQ:PL	0/1:0,1:1:1.76:37,3,0
17	19589025	.	G	C	5.06	LowQual	AC=1;AF=0.50;AN=2;DP=1;Dels=0.00;HRun=0;HaplotypeScore=0.0000;MQ=36.00;MQ0=0;QD=5.06	GT:AD:DP:GQ:PL	0/1:0,1:1:1.76:33,3,0
17	19589026	.	G	T	5.72	LowQual	AC=1;AF=0.50;AN=2;DP=1;Dels=0.00;HRun=1;HaplotypeScore=0.0000;MQ=36.00;MQ0=0;QD=5.72	GT:AD:DP:GQ:PL	0/1:0,1:1:1.76:34,3,0
17	19855092	.	T	C	5.06	LowQual	AC=1;AF=0.50;AN=2;DP=1;Dels=0.00;HRun=1;HaplotypeScore=0.0000;MQ=45.00;MQ0=0;QD=5.06	GT:AD:DP:GQ:PL	0/1:0,1:1:1.76:33,3,0
17	41196309	.	T	G	5.06	LowQual	AC=1;AF=0.50;AN=2;DP=1;Dels=0.00;HRun=2;HaplotypeScore=0.0000;MQ=43.00;MQ0=0;QD=5.06	GT:AD:DP:GQ:PL	0/1:0,1:1:1.76:33,3,0
17	41196309	.	T	TGGGGGGGGGGGGGGGGGGGGGGGGGGGGG	6824.67	PASS	AC=2;AF=1.00;AN=2;DP=42;FS=0.000;HRun=2;HaplotypeScore=590.8082;MQ=30.31;MQ0=0;QD=162.49	GT:AD:DP:GQ:PL	1/1:2,2:30:87.29:6825,87,0
17	41196582	rs111791349	C	T	3882.05	PASS	AC=2;AF=1.00;AN=2;BaseQRankSum=1.966;DB;DP=134;Dels=0.01;FS=3.036;HRun=1;HaplotypeScore=24.7469;MQ=40.58;MQ0=0;MQRankSum=-0.048;QD=28.97;ReadPosRankSum=2.411	GT:AD:DP:GQ:PL	1/1:6,125:133:99:3817,285,0
17	41197781	rs80356942	C	A	3333.52	PASS	AC=2;AF=1.00;AN=2;DB;DP=125;Dels=0.01;FS=0.000;HRun=0;HaplotypeScore=4.4513;MQ=38.21;MQ0=0;QD=26.67	GT:AD:DP:GQ:PL	1/1:1,123:124:99:3332,316,0
17	41199123	rs8176312	T	C	3461.79	PASS	AC=2;AF=1.00;AN=2;DB;DP=135;Dels=0.01;FS=0.000;HRun=1;HaplotypeScore=7.7503;MQ=35.50;MQ0=0;QD=25.64	GT:AD:DP:GQ:PL	1/1:2,131:134:99:3460,340,0
17	41215886	rs80358165	C	T	4064.40	PASS	AC=2;AF=1.00;AN=2;DB;DP=130;Dels=0.01;FS=0.000;HRun=2;HaplotypeScore=11.2879;MQ=51.38;MQ0=0;QD=31.26	GT:AD:DP:GQ:PL	1/1:3,125:129:99:4064,358,0
17	41228529	rs80357126	T	C	3182.21	PASS	AC=2;AF=1.00;AN=2;BaseQRankSum=1.700;DB;DP=110;Dels=0.00;FS=0.000;HRun=0;HaplotypeScore=9.9745;MQ=42.46;MQ0=0;MQRankSum=0.761;QD=28.93;ReadPosRankSum=0.923	GT:AD:DP:GQ:PL	1/1:3,107:110:99:3215,298,0
17	41229857	rs4239148	G	A	118.70	PASS	AC=2;AF=1.00;AN=2;DB;DP=125;Dels=0.00;FS=0.000;HRun=0;HaplotypeScore=7.7638;MQ=11.34;MQ0=0;QD=0.95	GT:AD:DP:GQ:PL	1/1:2,122:125:20.87:152,21,0
17	41231805	.	T	A	133.65	PASS	AC=1;AF=0.50;AN=2;BaseQRankSum=0.711;DP=157;Dels=0.01;FS=0.000;HRun=16;HaplotypeScore=36.6315;MQ=12.50;MQ0=0;MQRankSum=4.658;QD=0.85;ReadPosRankSum=-4.871	GT:AD:DP:GQ:PL	0/1:144,11:156:99:164,0,111
17	41241286	rs12150042	G	C	2223.50	PASS	AC=2;AF=1.00;AN=2;DB;DP=150;Dels=0.01;FS=0.000;HRun=2;HaplotypeScore=16.0892;MQ=19.19;MQ0=0;QD=14.82	GT:AD:DP:GQ:PL	1/1:1,147:148:99:2257,249,0
17	41241566	rs77725050	CTTT	C	2778.23	PASS	AC=2;AF=1.00;AN=2;DB;DP=141;FS=0.000;HRun=15;HaplotypeScore=492.1435;MQ=32.93;MQ0=0;QD=19.70	GT:AD:DP:GQ:PL	1/1:25,116:102:99:2820,252,0
17	41243023	rs80357397	C	A	4800.55	PASS	AC=2;AF=1.00;AN=2;DB;DP=159;Dels=0.01;FS=0.000;HRun=1;HaplotypeScore=19.9216;MQ=44.17;MQ0=0;QD=30.19	GT:AD:DP:GQ:PL	1/1:3,155:158:99:4799,433,0
17	41243705	rs80357584	CTG	C	3557.64	PASS	AC=2;AF=1.00;AN=2;DB;DP=133;FS=0.000;HRun=0;HaplotypeScore=299.2669;MQ=32.49;MQ0=0;QD=26.75	GT:AD:DP:GQ:PL	1/1:27,106:76:99:3558,229,0
17	41243706	.	TGA	T	1259.01	PASS	AC=2;AF=1.00;AN=2;DP=132;FS=0.000;HRun=0;HaplotypeScore=519.7694;MQ=32.39;MQ0=0;QD=9.54	GT:AD:DP:GQ:PL	1/1:112,20:75:99:1301,203,0
17	41244389	.	T	TC	6384.32	PASS	AC=2;AF=1.00;AN=2;DP=154;FS=0.000;HRun=1;HaplotypeScore=910.9793;MQ=39.36;MQ0=0;QD=41.46	GT:AD:DP:GQ:PL	1/1:11,142:140:99:6384,406,0
17	41244451	.	CTCTAATGTTAT	C	5806.43	PASS	AC=2;AF=1.00;AN=2;DP=124;FS=0.000;HRun=0;HaplotypeScore=1467.8352;MQ=31.14;MQ0=0;QD=46.83	GT:AD:DP:GQ:PL	1/1:107,17:79:99:5806,233,0
17	41244453	rs80357647	CTAATGTTATTA	C	8006.13	PASS	AC=2;AF=1.00;AN=2;DB;DP=126;FS=0.000;HRun=0;HaplotypeScore=1264.1925;MQ=31.15;MQ0=0;QD=63.54	GT:AD:DP:GQ:PL	1/1:19,87:80:99:8006,241,0
17	41244468	rs80357386	C	T	2265.35	PASS	AC=2;AF=1.00;AN=2;DB;DP=119;Dels=0.01;FS=0.000;HRun=1;HaplotypeScore=264.5547;MQ=30.21;MQ0=0;QD=19.04	GT:AD:DP:GQ:PL	1/1:2,116:118:99:2298,210,0
17	41244822	.	TTTTC	T	1589.25	PASS	AC=2;AF=1.00;AN=2;BaseQRankSum=2.185;DP=146;FS=4.487;HRun=0;HaplotypeScore=670.7088;MQ=29.23;MQ0=0;MQRankSum=-2.350;QD=10.89;ReadPosRankSum=2.984	GT:AD:DP:GQ:PL	1/1:124,21:72:88.29:1631,88,0
17	41244825	rs80357731	TCTTC	T	3581.63	PASS	AC=2;AF=1.00;AN=2;BaseQRankSum=-1.732;DB;DP=142;FS=3.078;HRun=0;HaplotypeScore=467.6682;MQ=28.80;MQ0=0;MQRankSum=-0.986;QD=25.22;ReadPosRankSum=1.679	GT:AD:DP:GQ:PL	1/1:30,111:68:99:3582,172,0
17	41244871	rs80357170	T	G	2774.11	PASS	AC=2;AF=1.00;AN=2;DB;DP=146;Dels=0.00;FS=0.000;HRun=0;HaplotypeScore=3.7042;MQ=31.80;MQ0=0;QD=19.00	GT:AD:DP:GQ:PL	1/1:0,146:146:99:2807,262,0
17	41245250	rs80357780	ACT	A	4682.80	PASS	AC=2;AF=1.00;AN=2;BaseQRankSum=-1.732;DB;DP=132;FS=3.127;HRun=0;HaplotypeScore=474.2573;MQ=41.21;MQ0=0;MQRankSum=-0.138;QD=35.48;ReadPosRankSum=1.701	GT:AD:DP:GQ:PL	1/1:13,118:120:99:4683,333,0
17	41245345	rs80357982	GT	G	611.40	PASS	AC=2;AF=1.00;AN=2;BaseQRankSum=-1.915;DB;DP=144;FS=3.065;HRun=3;HaplotypeScore=414.9649;MQ=31.36;MQ0=0;MQRankSum=0.968;QD=4.25;ReadPosRankSum=2.203	GT:AD:DP:GQ:PL	1/1:119,24:71:99:653,129,0
17	41245348	rs80357944	TC	T	2630.99	PASS	AC=2;AF=1.00;AN=2;BaseQRankSum=-1.732;DB;DP=145;FS=0.000;HRun=1;HaplotypeScore=233.3545;MQ=31.83;MQ0=0;MQRankSum=1.681;QD=18.14;ReadPosRankSum=1.681	GT:AD:DP:GQ:PL	1/1:31,114:72:99:2673,198,0
17	41245574	rs55678461	C	G	1938.39	PASS	AC=2;AF=1.00;AN=2;BaseQRankSum=1.683;DB;DP=154;Dels=0.03;FS=0.000;HRun=2;HaplotypeScore=20.7430;MQ=38.37;MQ0=0;MQRankSum=-0.111;QD=12.59;ReadPosRankSum=-0.455	GT:AD:DP:GQ:PL	1/1:7,140:149:99:1971,180,0
17	41245594	.	T	C	504.63	PASS	AC=1;AF=0.50;AN=2;BaseQRankSum=-5.116;DP=149;Dels=0.01;FS=3.576;HRun=1;HaplotypeScore=96.0027;MQ=33.30;MQ0=0;MQRankSum=3.363;QD=3.39;ReadPosRankSum=-4.001	GT:AD:DP:GQ:PL	0/1:121,26:148:99:535,0,1140
17	41245595	.	C	T	554.48	PASS	AC=1;AF=0.50;AN=2;BaseQRankSum=4.513;DP=148;Dels=0.01;FS=3.576;HRun=8;HaplotypeScore=95.9821;MQ=33.04;MQ0=0;MQRankSum=3.531;QD=3.75;ReadPosRankSum=-3.568	GT:AD:DP:GQ:PL	0/1:120,26:147:99:584,0,1025
17	41245595	.	C	CT	2460.07	PASS	AC=2;AF=1.00;AN=2;DP=150;FS=0.000;HRun=8;HaplotypeScore=301.5172;MQ=32.79;MQ0=0;QD=16.40	GT:AD:DP:GQ:PL	1/1:40,107:67:99:2502,183,0
17	41245699	rs45564238	T	C	3924.92	PASS	AC=2;AF=1.00;AN=2;DB;DP=136;Dels=0.00;FS=0.000;HRun=0;HaplotypeScore=8.7623;MQ=45.63;MQ0=0;QD=28.86	GT:AD:DP:GQ:PL	1/1:1,134:136:99:3924,355,0
17	41245735	rs80357927	CT	C	3606.22	PASS	AC=2;AF=1.00;AN=2;DB;DP=125;FS=0.000;HRun=4;HaplotypeScore=519.7466;MQ=44.57;MQ0=0;QD=28.85	GT:AD:DP:GQ:PL	1/1:9,116:109:99:3606,304,0
17	41245958	rs80357613	TTCAGGAG	T	8334.84	PASS	AC=2;AF=1.00;AN=2;DB;DP=116;FS=0.000;HRun=0;HaplotypeScore=889.1334;MQ=39.67;MQ0=0;QD=71.85	GT:AD:DP:GQ:PL	1/1:12,103:111:99:8335,322,0
17	41245960	.	C	CTTT	233.77	PASS	AC=1;AF=0.50;AN=2;BaseQRankSum=-5.421;DP=114;FS=1.210;HRun=3;HaplotypeScore=1393.4744;MQ=39.67;MQ0=0;MQRankSum=-0.518;QD=2.05;ReadPosRankSum=-4.836	GT:AD:DP:GQ:PL	0/1:107,3:109:99:273,0,1397
17	41246599	rs80357211	G	A	4315.31	PASS	AC=2;AF=1.00;AN=2;DB;DP=140;Dels=0.00;FS=0.000;HRun=0;HaplotypeScore=6.2635;MQ=41.33;MQ0=0;QD=30.82	GT:AD:DP:GQ:PL	1/1:3,136:140:99:4292,385,0
17	41247598	.	C	CA	425.23	PASS	AC=2;AF=1.00;AN=2;DP=128;FS=0.000;HRun=9;HaplotypeScore=160.3046;MQ=18.94;MQ0=0;QD=3.32	GT:AD:DP:GQ:PL	1/1:61,67:31:88.93:467,89,0
17	41247603	.	A	C	1163.79	PASS	AC=2;AF=1.00;AN=2;BaseQRankSum=-4.499;DP=131;Dels=0.00;FS=0.000;HRun=0;HaplotypeScore=100.2657;MQ=19.81;MQ0=0;MQRankSum=6.654;QD=8.88;ReadPosRankSum=1.904	GT:AD:DP:GQ:PL	1/1:57,73:131:99:1197,123,0
17	41249319	rs80358115	C	A	4411.69	PASS	AC=2;AF=1.00;AN=2;DB;DP=157;Dels=0.00;FS=0.000;HRun=0;HaplotypeScore=9.2664;MQ=39.12;MQ0=0;QD=28.10	GT:AD:DP:GQ:PL	1/1:2,153:157:99:4410,406,0
17	41251974	rs113716879	C	A	3573.28	PASS	AC=2;AF=1.00;AN=2;DB;DP=121;Dels=0.02;FS=0.000;HRun=1;HaplotypeScore=7.2060;MQ=39.15;MQ0=0;QD=29.53	GT:AD:DP:GQ:PL	1/1:1,118:119:99:3572,328,0
17	41252697	rs10445302	T	A	65.20	PASS	AC=2;AF=1.00;AN=2;DB;DP=114;Dels=0.04;FS=0.000;HRun=2;HaplotypeScore=4.4888;MQ=9.11;MQ0=0;QD=0.57	GT:AD:DP:GQ:PL	1/1:1,107:109:11.97:98,12,0
17	41256155	rs55971303	G	T	2931.20	PASS	AC=2;AF=1.00;AN=2;BaseQRankSum=1.658;DB;DP=147;Dels=0.00;FS=0.000;HRun=0;HaplotypeScore=25.8411;MQ=35.16;MQ0=0;MQRankSum=0.307;QD=19.94;ReadPosRankSum=-0.430	GT:AD:DP:GQ:PL	1/1:4,141:147:99:2964,277,0
17	41256970	rs80356967	G	T	3843.14	PASS	AC=2;AF=1.00;AN=2;DB;DP=131;Dels=0.00;FS=0.000;HRun=0;HaplotypeScore=5.8281;MQ=43.82;MQ0=0;QD=29.34	GT:AD:DP:GQ:PL	1/1:2,129:131:99:3842,346,0
17	41264740	rs55820479	TGA	T	4308.18	PASS	AC=2;AF=1.00;AN=2;BaseQRankSum=-2.423;DB;DP=146;FS=0.000;HRun=0;HaplotypeScore=386.6061;MQ=32.93;MQ0=0;MQRankSum=1.069;QD=29.51;ReadPosRankSum=1.746	GT:AD:DP:GQ:PL	1/1:6,139:94:99:4308,249,0
17	41273348	rs799902	T	C	67.23	PASS	AC=2;AF=1.00;AN=2;DB;DP=152;Dels=0.00;FS=0.000;HRun=0;HaplotypeScore=1.4105;MQ=8.97;MQ0=0;QD=0.44	GT:AD:DP:GQ:PL	1/1:0,151:152:11.98:100,12,0
17	41277822	rs77018036	G	T	3625.15	PASS	AC=2;AF=1.00;AN=2;DB;DP=156;Dels=0.00;FS=0.000;HRun=0;HaplotypeScore=20.3814;MQ=27.04;MQ0=0;QD=23.24	GT:AD:DP:GQ:PL	1/1:2,154:156:99:3622,375,0
17	45561545	.	G	T	5.72	LowQual	AC=1;AF=0.50;AN=2;DP=1;Dels=0.00;HRun=0;HaplotypeScore=0.0000;MQ=43.00;MQ0=0;QD=5.72	GT:AD:DP:GQ:PL	0/1:0,1:1:1.76:34,3,0
17	49408503	.	A	T	36.55	PASS	AC=2;AF=1.00;AN=2;DP=2;Dels=0.00;FS=0.000;HRun=1;HaplotypeScore=0.0000;MQ=42.72;MQ0=0;QD=18.27	GT:AD:DP:GQ:PL	1/1:0,2:2:6.02:68,6,0
17	49408523	rs111522972	T	C	32.81	PASS	AC=2;AF=1.00;AN=2;DB;DP=2;Dels=0.00;FS=0.000;HRun=1;HaplotypeScore=0.0000;MQ=42.72;MQ0=0;QD=16.41	GT:AD:DP:GQ:PL	1/1:0,2:2:6.02:64,6,0
17	50360876	.	C	G	5.72	LowQual	AC=1;AF=0.50;AN=2;DP=1;Dels=0.00;HRun=0;HaplotypeScore=0.0000;MQ=45.00;MQ0=0;QD=5.72	GT:AD:DP:GQ:PL	0/1:0,1:1:1.76:34,3,0
17	50360892	.	G	A	6.39	LowQual	AC=1;AF=0.50;AN=2;DP=1;Dels=0.00;HRun=0;HaplotypeScore=0.0000;MQ=45.00;MQ0=0;QD=6.39	GT:AD:DP:GQ:PL	0/1:0,1:1:1.76:35,3,0
17	55519490	.	C	T	6.39	LowQual	AC=1;AF=0.50;AN=2;DP=1;Dels=0.00;HRun=0;HaplotypeScore=0.0000;MQ=45.00;MQ0=0;QD=6.39	GT:AD:DP:GQ:PL	0/1:0,1:1:1.76:35,3,0
17	55519494	.	T	C	5.06	LowQual	AC=1;AF=0.50;AN=2;DP=1;Dels=0.00;HRun=0;HaplotypeScore=0.0000;MQ=45.00;MQ0=0;QD=5.06	GT:AD:DP:GQ:PL	0/1:0,1:1:1.76:33,3,0
17	55519500	.	C	T	5.06	LowQual	AC=1;AF=0.50;AN=2;DP=1;Dels=0.00;HRun=0;HaplotypeScore=0.0000;MQ=45.00;MQ0=0;QD=5.06	GT:AD:DP:GQ:PL	0/1:0,1:1:1.76:33,3,0
