# Supplementary material for: Considerations for clinical read alignment and mutational profiling using next-generation sequencing
Source: F1000Res. 2012 Sep 20;1:2. Originally published 2012 Jul 16. [Version 2] doi: 10.12688/f1000research.1-2.v2 (PMC3945748; doi:10.12688/f1000research.1-2.v2)
Supplement: Aligner-specific VCF files containing the mutations called for each set of reads in single and paired-end modes — VCF files describing the mutations detected in the sixty-seven groups of BRCA1 reads when testing each alignment program in paired-end and single-end mode. [file f1000research-1-402-s0002.tgz › Bfast_Paired_End_Calls.71.vcf]

##fileformat=VCFv4.1
##FILTER=<ID=LowQual,Description="Low quality">
##FORMAT=<ID=AD,Number=.,Type=Integer,Description="Allelic depths for the ref and alt alleles in the order listed">
##FORMAT=<ID=DP,Number=1,Type=Integer,Description="Read Depth (only filtered reads used for calling)">
##FORMAT=<ID=GQ,Number=1,Type=Float,Description="Genotype Quality">
##FORMAT=<ID=GT,Number=1,Type=String,Description="Genotype">
##FORMAT=<ID=PL,Number=G,Type=Integer,Description="Normalized, Phred-scaled likelihoods for genotypes as defined in the VCF specification">
##INFO=<ID=AC,Number=A,Type=Integer,Description="Allele count in genotypes, for each ALT allele, in the same order as listed">
##INFO=<ID=AF,Number=A,Type=Float,Description="Allele Frequency, for each ALT allele, in the same order as listed">
##INFO=<ID=AN,Number=1,Type=Integer,Description="Total number of alleles in called genotypes">
##INFO=<ID=BaseQRankSum,Number=1,Type=Float,Description="Z-score from Wilcoxon rank sum test of Alt Vs. Ref base qualities">
##INFO=<ID=DB,Number=0,Type=Flag,Description="dbSNP Membership">
##INFO=<ID=DP,Number=1,Type=Integer,Description="Filtered Depth">
##INFO=<ID=DS,Number=0,Type=Flag,Description="Were any of the samples downsampled?">
##INFO=<ID=Dels,Number=1,Type=Float,Description="Fraction of Reads Containing Spanning Deletions">
##INFO=<ID=FS,Number=1,Type=Float,Description="Phred-scaled p-value using Fisher's exact test to detect strand bias">
##INFO=<ID=HRun,Number=1,Type=Integer,Description="Largest Contiguous Homopolymer Run of Variant Allele In Either Direction">
##INFO=<ID=HaplotypeScore,Number=1,Type=Float,Description="Consistency of the site with at most two segregating haplotypes">
##INFO=<ID=InbreedingCoeff,Number=1,Type=Float,Description="Inbreeding coefficient as estimated from the genotype likelihoods per-sample when compared against the Hardy-Weinberg expectation">
##INFO=<ID=MQ,Number=1,Type=Float,Description="RMS Mapping Quality">
##INFO=<ID=MQ0,Number=1,Type=Integer,Description="Total Mapping Quality Zero Reads">
##INFO=<ID=MQRankSum,Number=1,Type=Float,Description="Z-score From Wilcoxon rank sum test of Alt vs. Ref read mapping qualities">
##INFO=<ID=QD,Number=1,Type=Float,Description="Variant Confidence/Quality by Depth">
##INFO=<ID=ReadPosRankSum,Number=1,Type=Float,Description="Z-score from Wilcoxon rank sum test of Alt vs. Ref read position bias">
##UnifiedGenotyper="analysis_type=UnifiedGenotyper input_file=[../Bfast_Default/brca1_71.recalib.bam] sample_metadata=[] read_buffer_size=null phone_home=STANDARD read_filter=[BadCigar] intervals=null excludeIntervals=null reference_sequence=ref_chr17.hg19.fa rodBind=[] rodToIntervalTrackName=null BTI_merge_rule=UNION nonDeterministicRandomSeed=false downsampling_type=null downsample_to_fraction=null downsample_to_coverage=null baq=OFF baqGapOpenPenalty=40.0 performanceLog=null useOriginalQualities=false defaultBaseQualities=-1 validation_strictness=SILENT unsafe=null num_threads=4 interval_merging=ALL read_group_black_list=null processingTracker=null restartProcessingTracker=false processingTrackerStatusFile=null processingTrackerID=-1 allow_intervals_with_unindexed_bam=false disable_experimental_low_memory_sharding=false logging_level=ERROR log_to_file=null help=false genotype_likelihoods_model=BOTH p_nonref_model=EXACT heterozygosity=0.0010 pcr_error_rate=1.0E-4 genotyping_mode=DISCOVERY output_mode=EMIT_VARIANTS_ONLY standard_min_confidence_threshold_for_calling=30.0 standard_min_confidence_threshold_for_emitting=4.0 computeSLOD=false alleles=(RodBinding name= source=UNBOUND) assume_single_sample_reads=null abort_at_too_much_coverage=-1 min_base_quality_score=17 min_mapping_quality_score=20 max_deletion_fraction=0.05 min_indel_count_for_genotyping=5 indel_heterozygosity=1.25E-4 indelGapContinuationPenalty=10.0 indelGapOpenPenalty=45.0 indelHaplotypeSize=80 doContextDependentGapPenalties=true getGapPenaltiesFromData=false indel_recal_file=indel.recal_data.csv indelDebug=false dovit=false GSA_PRODUCTION_ONLY=false exactCalculation=LINEAR_EXPERIMENTAL ignoreSNPAlleles=false output_all_callable_bases=false genotype=false dbsnp=(RodBinding name=dbsnp source=dbsnp_132.hg19.vcf) out=org.broadinstitute.sting.gatk.io.stubs.VCFWriterStub NO_HEADER=org.broadinstitute.sting.gatk.io.stubs.VCFWriterStub sites_only=org.broadinstitute.sting.gatk.io.stubs.VCFWriterStub debug_file=null metrics_file=null annotation=[]"
##contig=<ID=17,length=81195210,assembly=hg19>
##reference=file:///CL_diags/ngs/OmixonPaper/brca1-test-suite/ref_chr17.hg19.fa
#CHROM	POS	ID	REF	ALT	QUAL	FILTER	INFO	FORMAT	DePristo
17	19345607	.	A	C	5.06	LowQual	AC=1;AF=0.50;AN=2;DP=1;Dels=0.00;HRun=1;HaplotypeScore=0.0000;MQ=37.00;MQ0=0;QD=5.06	GT:AD:DP:GQ:PL	0/1:0,1:1:1.76:33,3,0
17	41196309	.	T	G	5.06	LowQual	AC=1;AF=0.50;AN=2;DP=1;Dels=0.00;HRun=2;HaplotypeScore=0.0000;MQ=43.00;MQ0=0;QD=5.06	GT:AD:DP:GQ:PL	0/1:0,1:1:1.76:33,3,0
17	41196309	.	T	TGGGGGGGGGGGGGGGGGGGGGGGGGGGGG	6824.26	PASS	AC=2;AF=1.00;AN=2;DP=42;FS=0.000;HRun=2;HaplotypeScore=590.9944;MQ=30.45;MQ0=0;QD=162.48	GT:AD:DP:GQ:PL	1/1:2,2:30:87.29:6824,87,0
17	41199660	rs80357212	C	T	4012.53	PASS	AC=2;AF=1.00;AN=2;DB;DP=152;Dels=0.00;FS=0.000;HRun=0;HaplotypeScore=11.8059;MQ=44.67;MQ0=0;QD=26.40	GT:AD:DP:GQ:PL	1/1:2,149:152:99:3986,367,0
17	41201070	rs8176307	A	G	3690.33	PASS	AC=2;AF=1.00;AN=2;DB;DP=139;Dels=0.00;FS=0.000;HRun=2;HaplotypeScore=5.2756;MQ=40.87;MQ0=0;QD=26.55	GT:AD:DP:GQ:PL	1/1:1,137:139:99:3688,372,0
17	41201345	rs8176306	G	T	4288.07	PASS	AC=2;AF=1.00;AN=2;DB;DP=143;Dels=0.00;FS=0.000;HRun=0;HaplotypeScore=8.0065;MQ=44.44;MQ0=0;QD=29.99	GT:AD:DP:GQ:PL	1/1:3,140:143:99:4287,397,0
17	41206852	rs8176287	T	C	666.83	PASS	AC=2;AF=1.00;AN=2;DB;DP=132;Dels=0.00;FS=0.000;HRun=2;HaplotypeScore=5.0519;MQ=14.12;MQ0=0;QD=5.05	GT:AD:DP:GQ:PL	1/1:4,128:132:83.85:700,84,0
17	41209130	rs80357227	T	C	2680.49	PASS	AC=2;AF=1.00;AN=2;DB;DP=123;Dels=0.00;FS=0.000;HRun=1;HaplotypeScore=4.2105;MQ=42.51;MQ0=0;QD=21.79	GT:AD:DP:GQ:PL	1/1:0,123:123:99:2713,256,0
17	41218467	rs112966361	C	T	1593.54	PASS	AC=2;AF=1.00;AN=2;DB;DP=153;Dels=0.03;FS=0.000;HRun=1;HaplotypeScore=29.1678;MQ=19.83;MQ0=0;QD=10.42	GT:AD:DP:GQ:PL	1/1:2,147:149:99:1627,162,0
17	41219853	rs71157701	A	AT	641.75	PASS	AC=2;AF=1.00;AN=2;DB;DP=149;FS=0.000;HRun=19;HaplotypeScore=213.1213;MQ=27.04;MQ0=0;QD=4.31	GT:AD:DP:GQ:PL	1/1:51,97:71:99:684,101,0
17	41221138	rs8176227	G	C	3434.80	PASS	AC=2;AF=1.00;AN=2;DB;DP=132;Dels=0.01;FS=0.000;HRun=0;HaplotypeScore=7.1205;MQ=42.21;MQ0=0;QD=26.02	GT:AD:DP:GQ:PL	1/1:3,128:131:99:3432,354,0
17	41222950	rs80357401	C	A	4460.27	PASS	AC=2;AF=1.00;AN=2;DB;DP=147;Dels=0.01;FS=0.000;HRun=0;HaplotypeScore=7.6047;MQ=43.24;MQ0=0;QD=30.34	GT:AD:DP:GQ:PL	1/1:1,145:146:99:4459,409,0
17	41222996	rs80357373	C	G	3911.47	PASS	AC=2;AF=1.00;AN=2;DB;DP=137;Dels=0.00;FS=0.000;HRun=0;HaplotypeScore=5.9751;MQ=45.12;MQ0=0;QD=28.55	GT:AD:DP:GQ:PL	1/1:4,133:137:99:3909,396,0
17	41223073	rs8176219	T	C	4048.06	PASS	AC=2;AF=1.00;AN=2;DB;DP=135;Dels=0.01;FS=0.000;HRun=0;HaplotypeScore=12.4626;MQ=43.74;MQ0=0;QD=29.99	GT:AD:DP:GQ:PL	1/1:3,130:134:99:4016,364,0
17	41223414	rs34485008	TA	T	2274.99	PASS	AC=2;AF=1.00;AN=2;BaseQRankSum=-1.633;DB;DP=108;FS=0.000;HRun=5;HaplotypeScore=274.4783;MQ=36.74;MQ0=0;MQRankSum=-0.594;QD=21.06;ReadPosRankSum=1.633	GT:AD:DP:GQ:PL	1/1:31,77:76:99:2317,204,0
17	41223419	.	A	G	441.51	PASS	AC=1;AF=0.50;AN=2;BaseQRankSum=-3.665;DP=107;Dels=0.00;FS=0.000;HRun=2;HaplotypeScore=72.1559;MQ=36.76;MQ0=0;MQRankSum=2.909;QD=4.13;ReadPosRankSum=-4.549	GT:AD:DP:GQ:PL	0/1:83,24:107:99:472,0,1477
17	41223419	.	AG	A	217.84	PASS	AC=2;AF=1.00;AN=2;BaseQRankSum=3.258;DP=109;FS=11.604;HRun=2;HaplotypeScore=469.1471;MQ=36.54;MQ0=0;MQRankSum=-0.415;QD=2.00;ReadPosRankSum=4.388	GT:AD:DP:GQ:PL	1/1:90,19:76:20.42:260,20,0
17	41226923	rs35466763	G	GC	3039.74	PASS	AC=2;AF=1.00;AN=2;DB;DP=148;FS=0.000;HRun=1;HaplotypeScore=171.2895;MQ=20.78;MQ0=0;QD=20.54	GT:AD:DP:GQ:PL	1/1:15,131:72:99:3082,211,0
17	41234517	rs80357013	G	A	4317.92	PASS	AC=2;AF=1.00;AN=2;DB;DP=144;Dels=0.01;FS=0.000;HRun=0;HaplotypeScore=15.5486;MQ=47.22;MQ0=0;QD=29.99	GT:AD:DP:GQ:PL	1/1:0,142:142:99:4317,400,0
17	41243015	rs80356871	G	T	4706.41	PASS	AC=2;AF=1.00;AN=2;DB;DP=150;Dels=0.00;FS=0.000;HRun=0;HaplotypeScore=3.7553;MQ=44.65;MQ0=0;QD=31.38	GT:AD:DP:GQ:PL	1/1:0,150:150:99:4705,421,0
17	41243932	.	C	G	244	PASS	AC=1;AF=0.50;AN=2;BaseQRankSum=-0.861;DP=151;Dels=0.03;FS=0.000;HRun=2;HaplotypeScore=109.8650;MQ=31.57;MQ0=0;MQRankSum=1.075;QD=1.62;ReadPosRankSum=-4.437	GT:AD:DP:GQ:PL	0/1:127,17:146:99:274,0,1901
17	41243935	rs80357980	CT	C	3448.38	PASS	AC=2;AF=1.00;AN=2;DB;DP=150;FS=0.000;HRun=1;HaplotypeScore=303.4330;MQ=31.57;MQ0=0;QD=22.99	GT:AD:DP:GQ:PL	1/1:29,120:87:99:3448,256,0
17	41244124	rs80357101	C	G	4061.30	PASS	AC=2;AF=1.00;AN=2;DB;DP=155;Dels=0.00;FS=0.000;HRun=1;HaplotypeScore=9.3148;MQ=38.27;MQ0=0;QD=26.20	GT:AD:DP:GQ:PL	1/1:1,154:155:99:4060,376,0
17	41244292	rs80357625	A	ATC	6995.79	PASS	AC=2;AF=1.00;AN=2;DB;DP=143;FS=0.000;HRun=0;HaplotypeScore=367.7248;MQ=40.61;MQ0=0;QD=48.92	GT:AD:DP:GQ:PL	1/1:12,131:136:99:6996,388,0
17	41244861	rs80357636	CTT	C	4203	PASS	AC=2;AF=1.00;AN=2;BaseQRankSum=-1.732;DB;DP=147;FS=0.000;HRun=3;HaplotypeScore=440.1248;MQ=33.51;MQ0=0;MQRankSum=-1.142;QD=28.59;ReadPosRankSum=0.995	GT:AD:DP:GQ:PL	1/1:45,102:96:99:4203,271,0
17	41244863	.	TTG	T	1610.78	PASS	AC=2;AF=1.00;AN=2;BaseQRankSum=-0.119;DP=146;FS=0.000;HRun=0;HaplotypeScore=687.3136;MQ=33.28;MQ0=0;MQRankSum=-0.119;QD=11.03;ReadPosRankSum=1.894	GT:AD:DP:GQ:PL	1/1:108,38:95:99:1653,234,0
17	41245817	rs80357834	TTC	T	3189.49	PASS	AC=2;AF=1.00;AN=2;BaseQRankSum=-2.322;DB;DP=141;FS=2.856;HRun=0;HaplotypeScore=332.0450;MQ=32.32;MQ0=0;MQRankSum=-1.009;QD=22.62;ReadPosRankSum=2.386	GT:AD:DP:GQ:PL	1/1:41,99:77:99:3232,207,0
17	41245819	.	CTT	C	889.96	PASS	AC=2;AF=1.00;AN=2;BaseQRankSum=0.730;DP=142;FS=0.000;HRun=5;HaplotypeScore=561.4892;MQ=32.64;MQ0=0;MQRankSum=-1.391;QD=6.27;ReadPosRankSum=3.694	GT:AD:DP:GQ:PL	1/1:119,23:79:99:932,116,0
17	41246187	rs80357181	C	T	4055.30	PASS	AC=2;AF=1.00;AN=2;DB;DP=134;Dels=0.00;FS=0.000;HRun=1;HaplotypeScore=8.6643;MQ=41.62;MQ0=0;QD=30.26	GT:AD:DP:GQ:PL	1/1:1,132:134:99:4054,361,0
17	41248588	rs60390659	CA	C	871.92	PASS	AC=2;AF=1.00;AN=2;DB;DP=136;FS=0.000;HRun=19;HaplotypeScore=230.3307;MQ=24.77;MQ0=0;QD=6.41	GT:AD:DP:GQ:PL	1/1:95,41:77:99:914,182,0
17	41248607	.	A	C	1186.51	PASS	AC=1;AF=0.50;AN=2;BaseQRankSum=-4.136;DP=138;Dels=0.00;FS=1.784;HRun=2;HaplotypeScore=60.0930;MQ=27.78;MQ0=0;MQRankSum=2.986;QD=8.60;ReadPosRankSum=5.989	GT:AD:DP:GQ:PL	0/1:79,59:138:99:1217,0,933
17	41249637	rs79775007	C	T	3916.65	PASS	AC=2;AF=1.00;AN=2;DB;DP=142;Dels=0.00;FS=0.000;HRun=0;HaplotypeScore=7.7767;MQ=38.45;MQ0=0;QD=27.58	GT:AD:DP:GQ:PL	1/1:5,137:142:99:3914,378,0
17	41251855	rs55816927	C	G	4386.12	PASS	AC=2;AF=1.00;AN=2;DB;DP=153;Dels=0.00;FS=0.000;HRun=0;HaplotypeScore=14.2395;MQ=40.44;MQ0=0;QD=28.67	GT:AD:DP:GQ:PL	1/1:3,148:153:99:4385,406,0
17	41252697	rs10445302	T	A	50.81	PASS	AC=2;AF=1.00;AN=2;DB;DP=116;Dels=0.01;FS=0.000;HRun=2;HaplotypeScore=3.8599;MQ=9.26;MQ0=0;QD=0.44	GT:AD:DP:GQ:PL	1/1:0,115:115:9:83,9,0
17	41256277	rs80356936	A	C	3136.90	PASS	AC=2;AF=1.00;AN=2;DB;DP=115;Dels=0.03;FS=0.000;HRun=1;HaplotypeScore=14.2645;MQ=42.83;MQ0=0;QD=27.28	GT:AD:DP:GQ:PL	1/1:1,111:112:99:3170,292,0
17	41266091	rs35757194	C	CA	1683.18	PASS	AC=2;AF=1.00;AN=2;DB;DP=162;FS=0.000;HRun=13;HaplotypeScore=127.3095;MQ=17.50;MQ0=0;QD=10.39	GT:AD:DP:GQ:PL	1/1:28,133:62:99:1725,186,0
17	41268216	.	T	G	382.90	PASS	AC=1;AF=0.50;AN=2;BaseQRankSum=-4.602;DP=159;Dels=0.00;FS=9.500;HRun=1;HaplotypeScore=111.2812;MQ=32.17;MQ0=0;MQRankSum=4.530;QD=2.41;ReadPosRankSum=-4.222	GT:AD:DP:GQ:PL	0/1:137,22:159:99:413,0,1495
17	41268217	.	G	T	378.26	PASS	AC=1;AF=0.50;AN=2;BaseQRankSum=1.583;DP=158;Dels=0.01;FS=9.957;HRun=8;HaplotypeScore=109.7358;MQ=31.71;MQ0=0;MQRankSum=4.743;QD=2.39;ReadPosRankSum=-4.409	GT:AD:DP:GQ:PL	0/1:136,21:157:99:408,0,1291
17	41268217	rs66522250	G	GT	2692.74	PASS	AC=2;AF=1.00;AN=2;DB;DP=159;FS=0.000;HRun=8;HaplotypeScore=216.7297;MQ=31.87;MQ0=0;QD=16.94	GT:AD:DP:GQ:PL	1/1:36,122:74:99:2735,199,0
17	41270778	.	C	T	5.75	LowQual	AC=1;AF=0.50;AN=2;BaseQRankSum=5.562;DP=127;Dels=0.00;HRun=15;HaplotypeScore=32.3096;MQ=10.21;MQ0=0;MQRankSum=2.609;QD=0.05;ReadPosRankSum=4.193	GT:AD:DP:GQ:PL	0/1:84,43:127:34.40:34,0,54
17	41277410	.	AT	A	736.87	PASS	AC=2;AF=1.00;AN=2;DP=133;FS=0.000;HRun=3;HaplotypeScore=432.2382;MQ=19.68;MQ0=0;QD=5.54	GT:AD:DP:GQ:PL	1/1:102,31:68:99:779,179,0
17	41277413	rs8176075	TA	T	2867.04	PASS	AC=2;AF=1.00;AN=2;DB;DP=132;FS=0.000;HRun=1;HaplotypeScore=237.6166;MQ=19.91;MQ0=0;QD=21.72	GT:AD:DP:GQ:PL	1/1:35,96:71:99:2909,214,0
17	41277998	rs73625095	G	A	2244.09	PASS	AC=2;AF=1.00;AN=2;BaseQRankSum=1.790;DB;DP=138;Dels=0.01;FS=0.000;HRun=1;HaplotypeScore=21.5106;MQ=27.27;MQ0=0;MQRankSum=0.256;QD=16.26;ReadPosRankSum=1.113	GT:AD:DP:GQ:PL	1/1:5,132:137:99:2277,218,0
17	41280762	rs34493401	T	C	1807.31	PASS	AC=2;AF=1.00;AN=2;DB;DP=155;Dels=0.03;FS=0.000;HRun=1;HaplotypeScore=17.0509;MQ=17.99;MQ0=0;QD=11.66	GT:AD:DP:GQ:PL	1/1:3,148:151:99:1840,213,0
17	41291194	rs34960683	CT	C	110.25	PASS	AC=2;AF=1.00;AN=2;DB;DP=133;FS=0.000;HRun=13;HaplotypeScore=17.7636;MQ=8.03;MQ0=0;QD=0.83	GT:AD:DP:GQ:PL	1/1:36,97:7:20.87:152,21,0
17	44361256	.	A	T	5.72	LowQual	AC=1;AF=0.50;AN=2;DP=1;Dels=0.00;HRun=1;HaplotypeScore=0.0000;MQ=45.00;MQ0=0;QD=5.72	GT:AD:DP:GQ:PL	0/1:0,1:1:1.76:34,3,0
17	44361263	.	A	G	5.72	LowQual	AC=1;AF=0.50;AN=2;DP=1;Dels=0.00;HRun=1;HaplotypeScore=0.0000;MQ=45.00;MQ0=0;QD=5.72	GT:AD:DP:GQ:PL	0/1:0,1:1:1.76:34,3,0
17	44361274	.	A	C	5.06	LowQual	AC=1;AF=0.50;AN=2;DP=1;Dels=0.00;HRun=0;HaplotypeScore=0.0000;MQ=45.00;MQ0=0;QD=5.06	GT:AD:DP:GQ:PL	0/1:0,1:1:1.76:33,3,0
17	44361275	rs73321053	A	C	5.72	LowQual	AC=1;AF=0.50;AN=2;DB;DP=1;Dels=0.00;HRun=0;HaplotypeScore=0.0000;MQ=45.00;MQ0=0;QD=5.72	GT:AD:DP:GQ:PL	0/1:0,1:1:1.76:34,3,0
17	44361283	.	C	T	5.72	LowQual	AC=1;AF=0.50;AN=2;DP=1;Dels=0.00;HRun=1;HaplotypeScore=0.0000;MQ=45.00;MQ0=0;QD=5.72	GT:AD:DP:GQ:PL	0/1:0,1:1:1.76:34,3,0
