# Supplementary material for: Considerations for clinical read alignment and mutational profiling using next-generation sequencing
Source: F1000Res. 2012 Sep 20;1:2. Originally published 2012 Jul 16. [Version 2] doi: 10.12688/f1000research.1-2.v2 (PMC3945748; doi:10.12688/f1000research.1-2.v2)
Supplement: Aligner-specific VCF files containing the mutations called for each set of reads in single and paired-end modes — VCF files describing the mutations detected in the sixty-seven groups of BRCA1 reads when testing each alignment program in paired-end and single-end mode. [file f1000research-1-402-s0002.tgz › Bfast_Paired_End_Calls.73.vcf]

##fileformat=VCFv4.1
##FILTER=<ID=LowQual,Description="Low quality">
##FORMAT=<ID=AD,Number=.,Type=Integer,Description="Allelic depths for the ref and alt alleles in the order listed">
##FORMAT=<ID=DP,Number=1,Type=Integer,Description="Read Depth (only filtered reads used for calling)">
##FORMAT=<ID=GQ,Number=1,Type=Float,Description="Genotype Quality">
##FORMAT=<ID=GT,Number=1,Type=String,Description="Genotype">
##FORMAT=<ID=PL,Number=G,Type=Integer,Description="Normalized, Phred-scaled likelihoods for genotypes as defined in the VCF specification">
##INFO=<ID=AC,Number=A,Type=Integer,Description="Allele count in genotypes, for each ALT allele, in the same order as listed">
##INFO=<ID=AF,Number=A,Type=Float,Description="Allele Frequency, for each ALT allele, in the same order as listed">
##INFO=<ID=AN,Number=1,Type=Integer,Description="Total number of alleles in called genotypes">
##INFO=<ID=BaseQRankSum,Number=1,Type=Float,Description="Z-score from Wilcoxon rank sum test of Alt Vs. Ref base qualities">
##INFO=<ID=DB,Number=0,Type=Flag,Description="dbSNP Membership">
##INFO=<ID=DP,Number=1,Type=Integer,Description="Filtered Depth">
##INFO=<ID=DS,Number=0,Type=Flag,Description="Were any of the samples downsampled?">
##INFO=<ID=Dels,Number=1,Type=Float,Description="Fraction of Reads Containing Spanning Deletions">
##INFO=<ID=FS,Number=1,Type=Float,Description="Phred-scaled p-value using Fisher's exact test to detect strand bias">
##INFO=<ID=HRun,Number=1,Type=Integer,Description="Largest Contiguous Homopolymer Run of Variant Allele In Either Direction">
##INFO=<ID=HaplotypeScore,Number=1,Type=Float,Description="Consistency of the site with at most two segregating haplotypes">
##INFO=<ID=InbreedingCoeff,Number=1,Type=Float,Description="Inbreeding coefficient as estimated from the genotype likelihoods per-sample when compared against the Hardy-Weinberg expectation">
##INFO=<ID=MQ,Number=1,Type=Float,Description="RMS Mapping Quality">
##INFO=<ID=MQ0,Number=1,Type=Integer,Description="Total Mapping Quality Zero Reads">
##INFO=<ID=MQRankSum,Number=1,Type=Float,Description="Z-score From Wilcoxon rank sum test of Alt vs. Ref read mapping qualities">
##INFO=<ID=QD,Number=1,Type=Float,Description="Variant Confidence/Quality by Depth">
##INFO=<ID=ReadPosRankSum,Number=1,Type=Float,Description="Z-score from Wilcoxon rank sum test of Alt vs. Ref read position bias">
##UnifiedGenotyper="analysis_type=UnifiedGenotyper input_file=[../Bfast_Default/brca1_73.recalib.bam] sample_metadata=[] read_buffer_size=null phone_home=STANDARD read_filter=[BadCigar] intervals=null excludeIntervals=null reference_sequence=ref_chr17.hg19.fa rodBind=[] rodToIntervalTrackName=null BTI_merge_rule=UNION nonDeterministicRandomSeed=false downsampling_type=null downsample_to_fraction=null downsample_to_coverage=null baq=OFF baqGapOpenPenalty=40.0 performanceLog=null useOriginalQualities=false defaultBaseQualities=-1 validation_strictness=SILENT unsafe=null num_threads=4 interval_merging=ALL read_group_black_list=null processingTracker=null restartProcessingTracker=false processingTrackerStatusFile=null processingTrackerID=-1 allow_intervals_with_unindexed_bam=false disable_experimental_low_memory_sharding=false logging_level=ERROR log_to_file=null help=false genotype_likelihoods_model=BOTH p_nonref_model=EXACT heterozygosity=0.0010 pcr_error_rate=1.0E-4 genotyping_mode=DISCOVERY output_mode=EMIT_VARIANTS_ONLY standard_min_confidence_threshold_for_calling=30.0 standard_min_confidence_threshold_for_emitting=4.0 computeSLOD=false alleles=(RodBinding name= source=UNBOUND) assume_single_sample_reads=null abort_at_too_much_coverage=-1 min_base_quality_score=17 min_mapping_quality_score=20 max_deletion_fraction=0.05 min_indel_count_for_genotyping=5 indel_heterozygosity=1.25E-4 indelGapContinuationPenalty=10.0 indelGapOpenPenalty=45.0 indelHaplotypeSize=80 doContextDependentGapPenalties=true getGapPenaltiesFromData=false indel_recal_file=indel.recal_data.csv indelDebug=false dovit=false GSA_PRODUCTION_ONLY=false exactCalculation=LINEAR_EXPERIMENTAL ignoreSNPAlleles=false output_all_callable_bases=false genotype=false dbsnp=(RodBinding name=dbsnp source=dbsnp_132.hg19.vcf) out=org.broadinstitute.sting.gatk.io.stubs.VCFWriterStub NO_HEADER=org.broadinstitute.sting.gatk.io.stubs.VCFWriterStub sites_only=org.broadinstitute.sting.gatk.io.stubs.VCFWriterStub debug_file=null metrics_file=null annotation=[]"
##contig=<ID=17,length=81195210,assembly=hg19>
##reference=file:///CL_diags/ngs/OmixonPaper/brca1-test-suite/ref_chr17.hg19.fa
#CHROM	POS	ID	REF	ALT	QUAL	FILTER	INFO	FORMAT	DePristo
17	21090755	.	A	G	5.72	LowQual	AC=1;AF=0.50;AN=2;DP=1;Dels=0.00;HRun=1;HaplotypeScore=0.0000;MQ=40.00;MQ0=0;QD=5.72	GT:AD:DP:GQ:PL	0/1:0,1:1:1.76:34,3,0
17	41196309	.	T	G	5.06	LowQual	AC=1;AF=0.50;AN=2;DP=1;Dels=0.00;HRun=2;HaplotypeScore=0.0000;MQ=43.00;MQ0=0;QD=5.06	GT:AD:DP:GQ:PL	0/1:0,1:1:1.76:33,3,0
17	41196309	.	T	TGGGGGGGGGGGGGGGGGGGGGGGGGGGGG	6824.35	PASS	AC=2;AF=1.00;AN=2;DP=42;FS=0.000;HRun=2;HaplotypeScore=591.0362;MQ=30.45;MQ0=0;QD=162.48	GT:AD:DP:GQ:PL	1/1:2,2:30:87.29:6824,87,0
17	41197734	rs80357326	G	T	3910.49	PASS	AC=2;AF=1.00;AN=2;DB;DP=129;Dels=0.01;FS=0.000;HRun=1;HaplotypeScore=7.7245;MQ=40.72;MQ0=0;QD=30.31	GT:AD:DP:GQ:PL	1/1:6,122:128:99:3910,346,0
17	41199684	.	AG	A	889.03	PASS	AC=2;AF=1.00;AN=2;BaseQRankSum=-1.681;DP=143;FS=0.000;HRun=2;HaplotypeScore=434.7946;MQ=32.23;MQ0=0;MQRankSum=-0.255;QD=6.22;ReadPosRankSum=1.681	GT:AD:DP:GQ:PL	1/1:118,25:70:99:931,185,0
17	41199686	rs80357946	GC	G	2812.15	PASS	AC=2;AF=1.00;AN=2;BaseQRankSum=-1.732;DB;DP=144;FS=0.000;HRun=1;HaplotypeScore=245.2029;MQ=32.32;MQ0=0;MQRankSum=-0.148;QD=19.53;ReadPosRankSum=1.683	GT:AD:DP:GQ:PL	1/1:30,114:70:99:2854,204,0
17	41208690	rs62076409	G	A	3541.27	PASS	AC=2;AF=1.00;AN=2;DB;DP=153;Dels=0.00;FS=0.000;HRun=0;HaplotypeScore=8.4159;MQ=23.46;MQ0=0;QD=23.15	GT:AD:DP:GQ:PL	1/1:1,151:153:99:3537,378,0
17	41215360	rs34570933	ATTTT	A	873.51	PASS	AC=1;AF=0.50;AN=2;BaseQRankSum=5.117;DB;DP=136;FS=0.000;HRun=5;HaplotypeScore=496.5574;MQ=27.21;MQ0=0;MQRankSum=-0.025;QD=6.42;ReadPosRankSum=4.463	GT:AD:DP:GQ:PL	0/1:120,16:66:99:913,0,266
17	41215362	rs80357975	TTTTC	T	2416.61	PASS	AC=2;AF=1.00;AN=2;DB;DP=131;FS=0.000;HRun=0;HaplotypeScore=337.2987;MQ=26.39;MQ0=0;QD=18.45	GT:AD:DP:GQ:PL	1/1:35,96:61:99:2459,138,0
17	41215916	rs80357874	TC	T	3315.76	PASS	AC=2;AF=1.00;AN=2;DB;DP=144;FS=0.000;HRun=3;HaplotypeScore=356.3546;MQ=41.46;MQ0=0;QD=23.03	GT:AD:DP:GQ:PL	1/1:3,140:92:99:3316,271,0
17	41215962	rs80358345	TCAG	T	1842.73	PASS	AC=2;AF=1.00;AN=2;BaseQRankSum=-0.347;DB;DP=110;FS=4.260;HRun=0;HaplotypeScore=289.9851;MQ=32.10;MQ0=0;MQRankSum=1.559;QD=16.75;ReadPosRankSum=1.646	GT:AD:DP:GQ:PL	1/1:15,95:45:99:1885,102,0
17	41219341	rs11654396	G	T	67.20	PASS	AC=2;AF=1.00;AN=2;DB;DP=142;Dels=0.00;FS=0.000;HRun=0;HaplotypeScore=6.1496;MQ=11.72;MQ0=0;QD=0.47	GT:AD:DP:GQ:PL	1/1:2,139:142:11.98:100,12,0
17	41219665	rs80357862	ATTAG	A	4918.71	PASS	AC=2;AF=1.00;AN=2;BaseQRankSum=-1.732;DB;DP=138;FS=6.223;HRun=0;HaplotypeScore=554.7574;MQ=34.93;MQ0=0;MQRankSum=0.394;QD=35.64;ReadPosRankSum=1.693	GT:AD:DP:GQ:PL	1/1:11,124:92:99:4919,241,0
17	41221674	rs8176224	T	C	4219.77	PASS	AC=2;AF=1.00;AN=2;DB;DP=142;Dels=0.00;FS=0.000;HRun=0;HaplotypeScore=9.5252;MQ=41.33;MQ0=0;QD=29.72	GT:AD:DP:GQ:PL	1/1:2,138:142:99:4219,388,0
17	41228619	rs80357130	G	C	4352.64	PASS	AC=2;AF=1.00;AN=2;BaseQRankSum=1.660;DB;DP=148;Dels=0.00;FS=0.000;HRun=0;HaplotypeScore=8.2704;MQ=42.37;MQ0=0;MQRankSum=-0.800;QD=29.41;ReadPosRankSum=1.517	GT:AD:DP:GQ:PL	1/1:3,145:148:99:4352,397,0
17	41236411	rs8176179	G	A	227.74	PASS	AC=2;AF=1.00;AN=2;DB;DP=72;Dels=0.03;FS=0.000;HRun=1;HaplotypeScore=0.7340;MQ=10.67;MQ0=0;QD=3.16	GT:AD:DP:GQ:PL	1/1:2,68:70:29.99:261,30,0
17	41242975	rs80357538	TGTCA	T	4411.26	PASS	AC=2;AF=1.00;AN=2;BaseQRankSum=-1.732;DB;DP=142;FS=3.358;HRun=0;HaplotypeScore=460.8616;MQ=36.12;MQ0=0;MQRankSum=-0.844;QD=31.07;ReadPosRankSum=1.688	GT:AD:DP:GQ:PL	1/1:34,107:80:99:4411,211,0
17	41242976	.	GTCAC	G	2266.65	PASS	AC=2;AF=1.00;AN=2;BaseQRankSum=0.927;DP=140;FS=9.423;HRun=0;HaplotypeScore=652.6771;MQ=35.61;MQ0=0;MQRankSum=-1.221;QD=16.19;ReadPosRankSum=2.898	GT:AD:DP:GQ:PL	1/1:116,20:78:99:2309,148,0
17	41243686	rs80357889	CCTCA	C	4751.88	PASS	AC=2;AF=1.00;AN=2;DB;DP=128;FS=0.000;HRun=0;HaplotypeScore=620.5253;MQ=33.20;MQ0=0;QD=37.12	GT:AD:DP:GQ:PL	1/1:35,93:83:99:4752,247,0
17	41243689	.	CACTA	C	2378.17	PASS	AC=2;AF=1.00;AN=2;DP=130;FS=0.000;HRun=0;HaplotypeScore=864.9043;MQ=33.16;MQ0=0;QD=18.29	GT:AD:DP:GQ:PL	1/1:100,29:84:99:2420,249,0
17	41243713	rs80357036	C	T	2634.75	PASS	AC=2;AF=1.00;AN=2;DB;DP=125;Dels=0.00;FS=0.000;HRun=0;HaplotypeScore=3.3471;MQ=33.87;MQ0=0;QD=21.08	GT:AD:DP:GQ:PL	1/1:1,124:125:99:2668,244,0
17	41245156	rs80357546	GTT	G	3778.63	PASS	AC=2;AF=1.00;AN=2;BaseQRankSum=-1.732;DB;DP=131;FS=0.000;HRun=2;HaplotypeScore=376.0673;MQ=33.27;MQ0=0;MQRankSum=1.048;QD=28.84;ReadPosRankSum=1.689	GT:AD:DP:GQ:PL	1/1:29,99:85:99:3779,231,0
17	41245157	rs80357695	TTC	T	1561.91	PASS	AC=2;AF=1.00;AN=2;BaseQRankSum=-1.732;DB;DP=129;FS=0.000;HRun=0;HaplotypeScore=582.3818;MQ=33.12;MQ0=0;MQRankSum=0.652;QD=12.11;ReadPosRankSum=1.687	GT:AD:DP:GQ:PL	1/1:107,19:83:99:1604,216,0
17	41245249	rs80357194	T	C	3886.63	PASS	AC=2;AF=1.00;AN=2;BaseQRankSum=-1.627;DB;DP=136;Dels=0.00;FS=0.000;HRun=1;HaplotypeScore=8.3705;MQ=41.64;MQ0=0;MQRankSum=-1.680;QD=28.58;ReadPosRankSum=-0.420	GT:AD:DP:GQ:PL	1/1:3,132:136:99:3850,320,0
17	41245393	rs80357147	T	C	4297.47	PASS	AC=2;AF=1.00;AN=2;DB;DP=147;Dels=0.00;FS=0.000;HRun=0;HaplotypeScore=9.8347;MQ=45.96;MQ0=0;QD=29.23	GT:AD:DP:GQ:PL	1/1:3,143:147:99:4273,394,0
17	41245898	rs80357619	AT	A	4945.65	PASS	AC=2;AF=1.00;AN=2;BaseQRankSum=-1.732;DB;DP=140;FS=0.000;HRun=2;HaplotypeScore=471.1973;MQ=41.26;MQ0=0;MQRankSum=0.712;QD=35.33;ReadPosRankSum=1.705	GT:AD:DP:GQ:PL	1/1:6,134:133:99:4946,382,0
17	41246221	.	TAC	T	705.23	PASS	AC=2;AF=1.00;AN=2;BaseQRankSum=0.747;DP=137;FS=0.000;HRun=0;HaplotypeScore=580.4472;MQ=29.16;MQ0=0;MQRankSum=-4.092;QD=5.15;ReadPosRankSum=4.783	GT:AD:DP:GQ:PL	1/1:121,16:67:9:746,9,0
17	41246223	rs80357570	CAT	C	2597.19	PASS	AC=2;AF=1.00;AN=2;BaseQRankSum=-1.732;DB;DP=140;FS=0.000;HRun=0;HaplotypeScore=433.7189;MQ=29.24;MQ0=0;MQRankSum=-0.907;QD=18.55;ReadPosRankSum=1.677	GT:AD:DP:GQ:PL	1/1:33,105:69:99:2639,177,0
17	41246280	.	G	GA	603.65	PASS	AC=2;AF=1.00;AN=2;DP=117;FS=0.000;HRun=2;HaplotypeScore=355.1581;MQ=24.68;MQ0=0;QD=5.16	GT:AD:DP:GQ:PL	1/1:98,18:43:99:646,115,0
17	41246282	rs80357417	A	T	437.35	PASS	AC=1;AF=0.50;AN=2;BaseQRankSum=-0.292;DB;DP=114;Dels=0.01;FS=0.000;HRun=1;HaplotypeScore=55.5058;MQ=24.72;MQ0=0;MQRankSum=5.339;QD=3.84;ReadPosRankSum=-2.800	GT:AD:DP:GQ:PL	0/1:93,20:113:99:467,0,644
17	41246282	.	A	AT	1785.07	PASS	AC=2;AF=1.00;AN=2;DP=116;FS=0.000;HRun=1;HaplotypeScore=235.3281;MQ=25.52;MQ0=0;QD=15.39	GT:AD:DP:GQ:PL	1/1:32,83:45:99:1827,123,0
17	41246651	rs80357759	TAC	T	5670.40	PASS	AC=2;AF=1.00;AN=2;DB;DP=136;FS=0.000;HRun=0;HaplotypeScore=495.5994;MQ=41.20;MQ0=0;QD=41.69	GT:AD:DP:GQ:PL	1/1:6,128:127:99:5670,376,0
17	41246855	rs62625298	C	T	4463.98	PASS	AC=2;AF=1.00;AN=2;DB;DP=137;Dels=0.00;FS=0.000;HRun=0;HaplotypeScore=10.2419;MQ=41.48;MQ0=0;QD=32.58	GT:AD:DP:GQ:PL	1/1:1,136:137:99:4463,388,0
17	41249361	.	GT	G	53.24	PASS	AC=1;AF=0.50;AN=2;BaseQRankSum=2.507;DP=149;FS=1.585;HRun=2;HaplotypeScore=440.1856;MQ=28.10;MQ0=0;MQRankSum=0.142;QD=0.36;ReadPosRankSum=2.375	GT:AD:DP:GQ:PL	0/1:131,18:73:92.27:92,0,180
17	41249363	rs8176144	TA	T	1846.66	PASS	AC=2;AF=1.00;AN=2;DB;DP=147;FS=0.000;HRun=7;HaplotypeScore=271.2631;MQ=27.95;MQ0=0;QD=12.56	GT:AD:DP:GQ:PL	1/1:31,114:72:99:1889,186,0
17	41256277	rs80356936	A	C	3151.71	PASS	AC=2;AF=1.00;AN=2;BaseQRankSum=1.701;DB;DP=116;Dels=0.01;FS=0.000;HRun=1;HaplotypeScore=9.1573;MQ=42.71;MQ0=0;MQRankSum=-1.264;QD=27.17;ReadPosRankSum=1.108	GT:AD:DP:GQ:PL	1/1:5,110:115:99:3185,298,0
17	41256319	rs8176135	A	G	3866.84	PASS	AC=2;AF=1.00;AN=2;DB;DP=126;Dels=0.00;FS=0.000;HRun=1;HaplotypeScore=9.2670;MQ=44.80;MQ0=0;QD=30.69	GT:AD:DP:GQ:PL	1/1:0,126:126:99:3866,364,0
17	41258452	rs80358147	C	T	3986.04	PASS	AC=2;AF=1.00;AN=2;DB;DP=139;Dels=0.00;FS=0.000;HRun=0;HaplotypeScore=10.1710;MQ=42.86;MQ0=0;QD=28.68	GT:AD:DP:GQ:PL	1/1:1,137:139:99:3985,370,0
17	41258545	rs80357150	C	A	4493.37	PASS	AC=2;AF=1.00;AN=2;DB;DP=150;Dels=0.03;FS=0.000;HRun=4;HaplotypeScore=10.4251;MQ=48.95;MQ0=0;QD=29.96	GT:AD:DP:GQ:PL	1/1:2,144:146:99:4492,400,0
17	41261046	rs115747310	T	C	2041.62	PASS	AC=2;AF=1.00;AN=2;BaseQRankSum=1.710;DB;DP=162;Dels=0.01;FS=0.000;HRun=1;HaplotypeScore=5.7674;MQ=20.00;MQ0=0;MQRankSum=-0.702;QD=12.60;ReadPosRankSum=0.614	GT:AD:DP:GQ:PL	1/1:2,157:160:99:2075,216,0
17	41268678	rs1709441	G	C	681.95	PASS	AC=2;AF=1.00;AN=2;DB;DP=153;Dels=0.00;FS=0.000;HRun=0;HaplotypeScore=5.9294;MQ=13.67;MQ0=0;QD=4.46	GT:AD:DP:GQ:PL	1/1:0,153:153:92.64:715,93,0
17	41276070	rs80357316	A	G	124.78	PASS	AC=2;AF=1.00;AN=2;DB;DP=116;Dels=0.00;FS=0.000;HRun=0;HaplotypeScore=9.8012;MQ=12.00;MQ0=0;QD=1.08	GT:AD:DP:GQ:PL	1/1:3,113:116:20.90:158,21,0
17	66600812	.	T	G	5.72	LowQual	AC=1;AF=0.50;AN=2;DP=1;Dels=0.00;HRun=0;HaplotypeScore=0.0000;MQ=36.00;MQ0=0;QD=5.72	GT:AD:DP:GQ:PL	0/1:0,1:1:1.76:34,3,0
17	80732018	.	C	A	7.78	LowQual	AC=1;AF=0.50;AN=2;DP=1;Dels=0.00;HRun=0;HaplotypeScore=0.0000;MQ=36.00;MQ0=0;QD=7.78	GT:AD:DP:GQ:PL	0/1:0,1:1:1.76:37,3,0
17	80732030	.	T	A	6.39	LowQual	AC=1;AF=0.50;AN=2;DP=1;Dels=0.00;HRun=1;HaplotypeScore=0.0000;MQ=36.00;MQ0=0;QD=6.39	GT:AD:DP:GQ:PL	0/1:0,1:1:1.76:35,3,0
17	80732089	.	T	G	5.06	LowQual	AC=1;AF=0.50;AN=2;DP=1;Dels=0.00;HRun=0;HaplotypeScore=0.0000;MQ=36.00;MQ0=0;QD=5.06	GT:AD:DP:GQ:PL	0/1:0,1:1:1.76:33,3,0
