# Supplementary material for: Considerations for clinical read alignment and mutational profiling using next-generation sequencing
Source: F1000Res. 2012 Sep 20;1:2. Originally published 2012 Jul 16. [Version 2] doi: 10.12688/f1000research.1-2.v2 (PMC3945748; doi:10.12688/f1000research.1-2.v2)
Supplement: Aligner-specific VCF files containing the mutations called for each set of reads in single and paired-end modes — VCF files describing the mutations detected in the sixty-seven groups of BRCA1 reads when testing each alignment program in paired-end and single-end mode. [file f1000research-1-402-s0002.tgz › Bfast_Paired_End_Calls.74.vcf]

##fileformat=VCFv4.1
##FILTER=<ID=LowQual,Description="Low quality">
##FORMAT=<ID=AD,Number=.,Type=Integer,Description="Allelic depths for the ref and alt alleles in the order listed">
##FORMAT=<ID=DP,Number=1,Type=Integer,Description="Read Depth (only filtered reads used for calling)">
##FORMAT=<ID=GQ,Number=1,Type=Float,Description="Genotype Quality">
##FORMAT=<ID=GT,Number=1,Type=String,Description="Genotype">
##FORMAT=<ID=PL,Number=G,Type=Integer,Description="Normalized, Phred-scaled likelihoods for genotypes as defined in the VCF specification">
##INFO=<ID=AC,Number=A,Type=Integer,Description="Allele count in genotypes, for each ALT allele, in the same order as listed">
##INFO=<ID=AF,Number=A,Type=Float,Description="Allele Frequency, for each ALT allele, in the same order as listed">
##INFO=<ID=AN,Number=1,Type=Integer,Description="Total number of alleles in called genotypes">
##INFO=<ID=BaseQRankSum,Number=1,Type=Float,Description="Z-score from Wilcoxon rank sum test of Alt Vs. Ref base qualities">
##INFO=<ID=DB,Number=0,Type=Flag,Description="dbSNP Membership">
##INFO=<ID=DP,Number=1,Type=Integer,Description="Filtered Depth">
##INFO=<ID=DS,Number=0,Type=Flag,Description="Were any of the samples downsampled?">
##INFO=<ID=Dels,Number=1,Type=Float,Description="Fraction of Reads Containing Spanning Deletions">
##INFO=<ID=FS,Number=1,Type=Float,Description="Phred-scaled p-value using Fisher's exact test to detect strand bias">
##INFO=<ID=HRun,Number=1,Type=Integer,Description="Largest Contiguous Homopolymer Run of Variant Allele In Either Direction">
##INFO=<ID=HaplotypeScore,Number=1,Type=Float,Description="Consistency of the site with at most two segregating haplotypes">
##INFO=<ID=InbreedingCoeff,Number=1,Type=Float,Description="Inbreeding coefficient as estimated from the genotype likelihoods per-sample when compared against the Hardy-Weinberg expectation">
##INFO=<ID=MQ,Number=1,Type=Float,Description="RMS Mapping Quality">
##INFO=<ID=MQ0,Number=1,Type=Integer,Description="Total Mapping Quality Zero Reads">
##INFO=<ID=MQRankSum,Number=1,Type=Float,Description="Z-score From Wilcoxon rank sum test of Alt vs. Ref read mapping qualities">
##INFO=<ID=QD,Number=1,Type=Float,Description="Variant Confidence/Quality by Depth">
##INFO=<ID=ReadPosRankSum,Number=1,Type=Float,Description="Z-score from Wilcoxon rank sum test of Alt vs. Ref read position bias">
##UnifiedGenotyper="analysis_type=UnifiedGenotyper input_file=[../Bfast_Default/brca1_74.recalib.bam] sample_metadata=[] read_buffer_size=null phone_home=STANDARD read_filter=[BadCigar] intervals=null excludeIntervals=null reference_sequence=ref_chr17.hg19.fa rodBind=[] rodToIntervalTrackName=null BTI_merge_rule=UNION nonDeterministicRandomSeed=false downsampling_type=null downsample_to_fraction=null downsample_to_coverage=null baq=OFF baqGapOpenPenalty=40.0 performanceLog=null useOriginalQualities=false defaultBaseQualities=-1 validation_strictness=SILENT unsafe=null num_threads=4 interval_merging=ALL read_group_black_list=null processingTracker=null restartProcessingTracker=false processingTrackerStatusFile=null processingTrackerID=-1 allow_intervals_with_unindexed_bam=false disable_experimental_low_memory_sharding=false logging_level=ERROR log_to_file=null help=false genotype_likelihoods_model=BOTH p_nonref_model=EXACT heterozygosity=0.0010 pcr_error_rate=1.0E-4 genotyping_mode=DISCOVERY output_mode=EMIT_VARIANTS_ONLY standard_min_confidence_threshold_for_calling=30.0 standard_min_confidence_threshold_for_emitting=4.0 computeSLOD=false alleles=(RodBinding name= source=UNBOUND) assume_single_sample_reads=null abort_at_too_much_coverage=-1 min_base_quality_score=17 min_mapping_quality_score=20 max_deletion_fraction=0.05 min_indel_count_for_genotyping=5 indel_heterozygosity=1.25E-4 indelGapContinuationPenalty=10.0 indelGapOpenPenalty=45.0 indelHaplotypeSize=80 doContextDependentGapPenalties=true getGapPenaltiesFromData=false indel_recal_file=indel.recal_data.csv indelDebug=false dovit=false GSA_PRODUCTION_ONLY=false exactCalculation=LINEAR_EXPERIMENTAL ignoreSNPAlleles=false output_all_callable_bases=false genotype=false dbsnp=(RodBinding name=dbsnp source=dbsnp_132.hg19.vcf) out=org.broadinstitute.sting.gatk.io.stubs.VCFWriterStub NO_HEADER=org.broadinstitute.sting.gatk.io.stubs.VCFWriterStub sites_only=org.broadinstitute.sting.gatk.io.stubs.VCFWriterStub debug_file=null metrics_file=null annotation=[]"
##contig=<ID=17,length=81195210,assembly=hg19>
##reference=file:///CL_diags/ngs/OmixonPaper/brca1-test-suite/ref_chr17.hg19.fa
#CHROM	POS	ID	REF	ALT	QUAL	FILTER	INFO	FORMAT	DePristo
17	19588974	.	G	T	5.72	LowQual	AC=1;AF=0.50;AN=2;DP=2;Dels=0.00;HRun=0;HaplotypeScore=0.0000;MQ=43.89;MQ0=0;QD=2.86	GT:AD:DP:GQ:PL	0/1:0,2:2:1.76:34,3,0
17	19589026	.	G	T	5.72	LowQual	AC=1;AF=0.50;AN=2;DP=1;Dels=0.00;HRun=1;HaplotypeScore=0.0000;MQ=62.00;MQ0=0;QD=5.72	GT:AD:DP:GQ:PL	0/1:0,1:1:1.76:34,3,0
17	41196309	.	T	G	5.06	LowQual	AC=1;AF=0.50;AN=2;DP=1;Dels=0.00;HRun=2;HaplotypeScore=0.0000;MQ=43.00;MQ0=0;QD=5.06	GT:AD:DP:GQ:PL	0/1:0,1:1:1.76:33,3,0
17	41196309	.	T	TGGGGGGGGGGGGGGGGGGGGGGGGGGGGG	6825	PASS	AC=2;AF=1.00;AN=2;DP=42;FS=0.000;HRun=2;HaplotypeScore=591.0520;MQ=30.45;MQ0=0;QD=162.50	GT:AD:DP:GQ:PL	1/1:2,2:30:87.29:6825,87,0
17	41199002	rs8176313	C	T	3763.45	PASS	AC=2;AF=1.00;AN=2;BaseQRankSum=1.302;DB;DP=149;Dels=0.00;FS=3.643;HRun=0;HaplotypeScore=9.7558;MQ=38.24;MQ0=0;MQRankSum=0.203;QD=25.26;ReadPosRankSum=1.589	GT:AD:DP:GQ:PL	1/1:3,145:149:99:3732,340,0
17	41208467	rs8176286	A	G	2985.38	PASS	AC=2;AF=1.00;AN=2;DB;DP=129;Dels=0.00;FS=0.000;HRun=3;HaplotypeScore=4.6425;MQ=26.15;MQ0=0;QD=23.14	GT:AD:DP:GQ:PL	1/1:1,128:129:99:3018,318,0
17	41211027	rs8176274	A	C	3402.56	PASS	AC=2;AF=1.00;AN=2;DB;DP=137;Dels=0.00;FS=0.000;HRun=0;HaplotypeScore=7.0167;MQ=40.14;MQ0=0;QD=24.84	GT:AD:DP:GQ:PL	1/1:1,134:137:99:3364,351,0
17	41211487	rs12947330	A	T	2169.22	PASS	AC=2;AF=1.00;AN=2;DB;DP=141;Dels=0.00;FS=0.000;HRun=0;HaplotypeScore=4.5614;MQ=20.36;MQ0=0;QD=15.38	GT:AD:DP:GQ:PL	1/1:0,140:141:99:2202,231,0
17	41213626	rs8176269	G	T	1473.90	PASS	AC=2;AF=1.00;AN=2;DB;DP=151;Dels=0.01;FS=0.000;HRun=1;HaplotypeScore=4.3561;MQ=22.42;MQ0=0;QD=9.76	GT:AD:DP:GQ:PL	1/1:3,146:150:99:1507,147,0
17	41219853	rs71157701	A	AT	641.80	PASS	AC=2;AF=1.00;AN=2;DB;DP=149;FS=0.000;HRun=19;HaplotypeScore=213.7879;MQ=27.04;MQ0=0;QD=4.31	GT:AD:DP:GQ:PL	1/1:51,97:71:99:684,101,0
17	41223118	rs80356833	A	G	4397.74	PASS	AC=2;AF=1.00;AN=2;DB;DP=150;Dels=0.03;FS=0.000;HRun=0;HaplotypeScore=16.6500;MQ=43.13;MQ0=0;QD=29.32	GT:AD:DP:GQ:PL	1/1:3,143:146:99:4396,409,0
17	41223120	rs80357439	T	C	4374.92	PASS	AC=2;AF=1.00;AN=2;BaseQRankSum=1.707;DB;DP=148;Dels=0.03;FS=0.000;HRun=0;HaplotypeScore=16.8599;MQ=43.01;MQ0=0;MQRankSum=-1.311;QD=29.56;ReadPosRankSum=1.262	GT:AD:DP:GQ:PL	1/1:3,140:144:99:4340,400,0
17	41223121	rs80357352	G	A	4519.81	PASS	AC=2;AF=1.00;AN=2;BaseQRankSum=1.586;DB;DP=149;Dels=0.03;FS=0.000;HRun=0;HaplotypeScore=15.8815;MQ=42.85;MQ0=0;MQRankSum=1.537;QD=30.33;ReadPosRankSum=1.683	GT:AD:DP:GQ:PL	1/1:3,142:145:99:4492,370,0
17	41223202	rs80356909	A	G	3702.85	PASS	AC=2;AF=1.00;AN=2;DB;DP=128;Dels=0.03;FS=0.000;HRun=1;HaplotypeScore=10.3261;MQ=50.21;MQ0=0;QD=28.93	GT:AD:DP:GQ:PL	1/1:4,120:124:99:3702,346,0
17	41226536	rs80356953	G	T	3950.93	PASS	AC=2;AF=1.00;AN=2;DB;DP=132;Dels=0.00;FS=0.000;HRun=1;HaplotypeScore=7.9097;MQ=41.37;MQ0=0;QD=29.93	GT:AD:DP:GQ:PL	1/1:2,130:132:99:3950,361,0
17	41227083	rs117873685	C	A	234.32	PASS	AC=1;AF=0.50;AN=2;BaseQRankSum=8.284;DB;DP=125;Dels=0.00;FS=0.000;HRun=1;HaplotypeScore=71.2947;MQ=15.33;MQ0=0;MQRankSum=-4.437;QD=1.87;ReadPosRankSum=0.993	GT:AD:DP:GQ:PL	0/1:51,73:125:99:264,0,338
17	41238126	rs117537294	T	C	31.61	PASS	AC=1;AF=0.50;AN=2;BaseQRankSum=-0.673;DB;DP=170;Dels=0.01;FS=0.000;HRun=0;HaplotypeScore=6.5879;MQ=35.43;MQ0=0;MQRankSum=0.787;QD=0.19;ReadPosRankSum=-5.835	GT:AD:DP:GQ:PL	0/1:150,18:169:61.60:62,0,3818
17	41238147	.	AC	A	760.32	PASS	AC=1;AF=0.50;AN=2;BaseQRankSum=-4.442;DP=167;FS=11.448;HRun=1;HaplotypeScore=1519.8107;MQ=34.79;MQ0=0;MQRankSum=7.382;QD=4.55;ReadPosRankSum=-5.220	GT:AD:DP:GQ:PL	0/1:141,26:155:99:799,0,4228
17	41238149	.	AC	A	776.12	PASS	AC=1;AF=0.50;AN=2;BaseQRankSum=-4.077;DP=165;FS=12.937;HRun=1;HaplotypeScore=1519.4713;MQ=34.77;MQ0=0;MQRankSum=7.331;QD=4.70;ReadPosRankSum=-4.361	GT:AD:DP:GQ:PL	0/1:160,5:153:99:815,0,2887
17	41238150	.	C	CA	1487.59	PASS	AC=1;AF=0.50;AN=2;BaseQRankSum=-6.189;DP=166;FS=9.256;HRun=1;HaplotypeScore=1472.1857;MQ=34.99;MQ0=0;MQRankSum=5.495;QD=8.96;ReadPosRankSum=-4.079	GT:AD:DP:GQ:PL	0/1:147,18:154:99:1527,0,660
17	41238154	.	CA	C	1824.17	PASS	AC=1;AF=0.50;AN=2;BaseQRankSum=-9.218;DP=166;FS=2.847;HRun=1;HaplotypeScore=1466.5952;MQ=35.47;MQ0=0;MQRankSum=7.979;QD=10.99;ReadPosRankSum=-6.432	GT:AD:DP:GQ:PL	0/1:113,42:154:69.04:1863,0,69
17	41238155	rs72406799	A	AACACAC	14120.59	PASS	AC=2;AF=1.00;AN=2;DB;DP=164;FS=0.000;HRun=0;HaplotypeScore=708.2152;MQ=35.35;MQ0=0;QD=86.10	GT:AD:DP:GQ:PL	1/1:55,74:152:99:14121,457,0
17	41239980	rs8176167	T	C	3398.77	PASS	AC=2;AF=1.00;AN=2;DB;DP=138;Dels=0.02;FS=0.000;HRun=1;HaplotypeScore=12.3289;MQ=28.87;MQ0=0;QD=24.63	GT:AD:DP:GQ:PL	1/1:2,132:135:99:3396,360,0
17	41243921	rs80357571	T	TA	966.87	PASS	AC=2;AF=1.00;AN=2;BaseQRankSum=1.172;DB;DP=155;FS=0.000;HRun=2;HaplotypeScore=571.5956;MQ=32.69;MQ0=0;MQRankSum=-2.289;QD=6.24;ReadPosRankSum=2.956	GT:AD:DP:GQ:PL	1/1:136,17:99:99:1009,152,0
17	41243923	.	A	T	418.97	PASS	AC=1;AF=0.50;AN=2;BaseQRankSum=-1.486;DP=152;Dels=0.00;FS=0.000;HRun=3;HaplotypeScore=98.4916;MQ=32.50;MQ0=0;MQRankSum=2.880;QD=2.76;ReadPosRankSum=-4.945	GT:AD:DP:GQ:PL	0/1:127,24:152:99:449,0,1998
17	41243923	rs80357512	A	AT	3619.09	PASS	AC=2;AF=1.00;AN=2;DB;DP=151;FS=0.000;HRun=3;HaplotypeScore=299.2950;MQ=32.53;MQ0=0;QD=23.97	GT:AD:DP:GQ:PL	1/1:36,114:95:99:3619,268,0
17	41244435	rs80357920	TCTTTAA	T	9524.85	PASS	AC=2;AF=1.00;AN=2;BaseQRankSum=-1.732;DB;DP=138;FS=0.000;HRun=0;HaplotypeScore=990.9487;MQ=40.19;MQ0=0;MQRankSum=-0.604;QD=69.02;ReadPosRankSum=1.705	GT:AD:DP:GQ:PL	1/1:16,121:132:99:9525,349,0
17	41245071	rs80357631	GT	G	4822.45	PASS	AC=2;AF=1.00;AN=2;BaseQRankSum=-1.703;DB;DP=135;FS=0.000;HRun=1;HaplotypeScore=410.7580;MQ=39.05;MQ0=0;MQRankSum=0.696;QD=35.72;ReadPosRankSum=1.703	GT:AD:DP:GQ:PL	1/1:2,133:117:99:4822,345,0
17	41245188	.	TCCAGTAA	T	2902.31	PASS	AC=2;AF=1.00;AN=2;BaseQRankSum=3.019;DP=130;FS=1.532;HRun=0;HaplotypeScore=818.7020;MQ=31.30;MQ0=0;MQRankSum=-2.614;QD=22.33;ReadPosRankSum=4.292	GT:AD:DP:GQ:PL	1/1:116,14:76:60.08:2944,60,0
17	41245190	rs80357820	CAGTAACG	C	4986.79	PASS	AC=2;AF=1.00;AN=2;BaseQRankSum=-1.732;DB;DP=127;FS=0.000;HRun=0;HaplotypeScore=611.6877;MQ=30.90;MQ0=0;MQRankSum=-0.698;QD=39.27;ReadPosRankSum=1.681	GT:AD:DP:GQ:PL	1/1:28,97:73:99:4987,195,0
17	41245195	.	A	ACTT	320.91	PASS	AC=1;AF=0.50;AN=2;BaseQRankSum=-5.714;DP=126;FS=0.000;HRun=0;HaplotypeScore=927.1886;MQ=31.06;MQ0=0;MQRankSum=-0.640;QD=2.55;ReadPosRankSum=-5.421	GT:AD:DP:GQ:PL	0/1:118,4:73:99:360,0,891
17	41245577	rs28897679	T	C	3996.56	PASS	AC=2;AF=1.00;AN=2;BaseQRankSum=-1.498;DB;DP=156;Dels=0.00;FS=0.000;HRun=0;HaplotypeScore=18.4274;MQ=44.51;MQ0=0;MQRankSum=-0.164;QD=25.62;ReadPosRankSum=0.211	GT:AD:DP:GQ:PL	1/1:7,149:156:99:3960,338,0
17	41245655	.	T	TA	3618.62	PASS	AC=2;AF=1.00;AN=2;DP=152;FS=0.000;HRun=1;HaplotypeScore=544.5542;MQ=34.18;MQ0=0;QD=23.81	GT:AD:DP:GQ:PL	1/1:15,135:89:99:3619,247,0
17	41245664	rs80357495	A	C	2229.26	PASS	AC=2;AF=1.00;AN=2;DB;DP=144;Dels=0.02;FS=0.000;HRun=1;HaplotypeScore=124.0927;MQ=32.66;MQ0=0;QD=15.48	GT:AD:DP:GQ:PL	1/1:1,140:141:99:2262,211,0
17	41245697	.	GGTA	G	660.35	PASS	AC=1;AF=0.50;AN=2;BaseQRankSum=-0.742;DP=132;FS=1.684;HRun=0;HaplotypeScore=485.7350;MQ=27.04;MQ0=0;MQRankSum=0.911;QD=5.00;ReadPosRankSum=2.936	GT:AD:DP:GQ:PL	0/1:73,59:46:41.96:699,0,42
17	41245699	rs80358329	TAGA	T	1833.40	PASS	AC=2;AF=1.00;AN=2;DB;DP=130;FS=0.000;HRun=0;HaplotypeScore=369.1612;MQ=26.74;MQ0=0;QD=14.10	GT:AD:DP:GQ:PL	1/1:71,59:44:99:1875,114,0
17	41246165	rs56046357	A	T	4136.69	PASS	AC=2;AF=1.00;AN=2;DB;DP=139;Dels=0.00;FS=0.000;HRun=0;HaplotypeScore=9.3701;MQ=42.20;MQ0=0;QD=29.76	GT:AD:DP:GQ:PL	1/1:4,132:139:99:4106,367,0
17	41246531	rs80357618	CT	C	2079.76	PASS	AC=2;AF=1.00;AN=2;BaseQRankSum=-3.266;DB;DP=140;FS=15.869;HRun=7;HaplotypeScore=333.3616;MQ=32.37;MQ0=0;MQRankSum=2.157;QD=14.86;ReadPosRankSum=2.936	GT:AD:DP:GQ:PL	1/1:38,102:84:99:2122,198,0
17	41247932	rs80357109	C	T	4223.45	PASS	AC=2;AF=1.00;AN=2;DB;DP=157;Dels=0.03;FS=0.000;HRun=1;HaplotypeScore=4.4444;MQ=39.14;MQ0=0;QD=26.90	GT:AD:DP:GQ:PL	1/1:1,148:152:99:4223,370,0
17	41249322	rs80358171	C	T	4788.68	PASS	AC=2;AF=1.00;AN=2;DB;DP=158;Dels=0.00;FS=0.000;HRun=0;HaplotypeScore=13.8870;MQ=39.02;MQ0=0;QD=30.31	GT:AD:DP:GQ:PL	1/1:2,156:158:99:4787,442,0
17	41256878	rs80358113	C	T	4232.68	PASS	AC=2;AF=1.00;AN=2;DB;DP=142;Dels=0.01;FS=0.000;HRun=0;HaplotypeScore=17.4191;MQ=51.25;MQ0=0;QD=29.81	GT:AD:DP:GQ:PL	1/1:5,136:141:99:4232,388,0
17	41267743	rs80356863	T	G	3637.60	PASS	AC=2;AF=1.00;AN=2;DB;DP=142;Dels=0.00;FS=0.000;HRun=0;HaplotypeScore=3.5615;MQ=40.27;MQ0=0;QD=25.62	GT:AD:DP:GQ:PL	1/1:4,138:142:99:3635,372,0
17	41267758	rs80357972	TCA	T	5446.79	PASS	AC=2;AF=1.00;AN=2;DB;DP=141;FS=0.000;HRun=0;HaplotypeScore=738.1189;MQ=40.96;MQ0=0;QD=38.63	GT:AD:DP:GQ:PL	1/1:7,134:131:99:5447,382,0
17	41280634	rs112034027	T	C	1270.62	PASS	AC=2;AF=1.00;AN=2;DB;DP=122;Dels=0.03;FS=0.000;HRun=1;HaplotypeScore=18.5541;MQ=16.59;MQ0=0;QD=10.41	GT:AD:DP:GQ:PL	1/1:1,117:118:99:1304,161,0
17	80411212	.	C	A	5.72	LowQual	AC=1;AF=0.50;AN=2;DP=1;Dels=0.00;HRun=0;HaplotypeScore=0.0000;MQ=45.00;MQ0=0;QD=5.72	GT:AD:DP:GQ:PL	0/1:0,1:1:1.76:34,3,0
17	80411215	.	T	A	5.72	LowQual	AC=1;AF=0.50;AN=2;DP=1;Dels=0.00;HRun=0;HaplotypeScore=0.0000;MQ=45.00;MQ0=0;QD=5.72	GT:AD:DP:GQ:PL	0/1:0,1:1:1.76:34,3,0
