# Supplementary material for: Considerations for clinical read alignment and mutational profiling using next-generation sequencing
Source: F1000Res. 2012 Sep 20;1:2. Originally published 2012 Jul 16. [Version 2] doi: 10.12688/f1000research.1-2.v2 (PMC3945748; doi:10.12688/f1000research.1-2.v2)
Supplement: Aligner-specific VCF files containing the mutations called for each set of reads in single and paired-end modes — VCF files describing the mutations detected in the sixty-seven groups of BRCA1 reads when testing each alignment program in paired-end and single-end mode. [file f1000research-1-402-s0002.tgz › Bfast_Paired_End_Calls.75.vcf]

##fileformat=VCFv4.1
##FILTER=<ID=LowQual,Description="Low quality">
##FORMAT=<ID=AD,Number=.,Type=Integer,Description="Allelic depths for the ref and alt alleles in the order listed">
##FORMAT=<ID=DP,Number=1,Type=Integer,Description="Read Depth (only filtered reads used for calling)">
##FORMAT=<ID=GQ,Number=1,Type=Float,Description="Genotype Quality">
##FORMAT=<ID=GT,Number=1,Type=String,Description="Genotype">
##FORMAT=<ID=PL,Number=G,Type=Integer,Description="Normalized, Phred-scaled likelihoods for genotypes as defined in the VCF specification">
##INFO=<ID=AC,Number=A,Type=Integer,Description="Allele count in genotypes, for each ALT allele, in the same order as listed">
##INFO=<ID=AF,Number=A,Type=Float,Description="Allele Frequency, for each ALT allele, in the same order as listed">
##INFO=<ID=AN,Number=1,Type=Integer,Description="Total number of alleles in called genotypes">
##INFO=<ID=BaseQRankSum,Number=1,Type=Float,Description="Z-score from Wilcoxon rank sum test of Alt Vs. Ref base qualities">
##INFO=<ID=DB,Number=0,Type=Flag,Description="dbSNP Membership">
##INFO=<ID=DP,Number=1,Type=Integer,Description="Filtered Depth">
##INFO=<ID=DS,Number=0,Type=Flag,Description="Were any of the samples downsampled?">
##INFO=<ID=Dels,Number=1,Type=Float,Description="Fraction of Reads Containing Spanning Deletions">
##INFO=<ID=FS,Number=1,Type=Float,Description="Phred-scaled p-value using Fisher's exact test to detect strand bias">
##INFO=<ID=HRun,Number=1,Type=Integer,Description="Largest Contiguous Homopolymer Run of Variant Allele In Either Direction">
##INFO=<ID=HaplotypeScore,Number=1,Type=Float,Description="Consistency of the site with at most two segregating haplotypes">
##INFO=<ID=InbreedingCoeff,Number=1,Type=Float,Description="Inbreeding coefficient as estimated from the genotype likelihoods per-sample when compared against the Hardy-Weinberg expectation">
##INFO=<ID=MQ,Number=1,Type=Float,Description="RMS Mapping Quality">
##INFO=<ID=MQ0,Number=1,Type=Integer,Description="Total Mapping Quality Zero Reads">
##INFO=<ID=MQRankSum,Number=1,Type=Float,Description="Z-score From Wilcoxon rank sum test of Alt vs. Ref read mapping qualities">
##INFO=<ID=QD,Number=1,Type=Float,Description="Variant Confidence/Quality by Depth">
##INFO=<ID=ReadPosRankSum,Number=1,Type=Float,Description="Z-score from Wilcoxon rank sum test of Alt vs. Ref read position bias">
##UnifiedGenotyper="analysis_type=UnifiedGenotyper input_file=[../Bfast_Default/brca1_75.recalib.bam] sample_metadata=[] read_buffer_size=null phone_home=STANDARD read_filter=[BadCigar] intervals=null excludeIntervals=null reference_sequence=ref_chr17.hg19.fa rodBind=[] rodToIntervalTrackName=null BTI_merge_rule=UNION nonDeterministicRandomSeed=false downsampling_type=null downsample_to_fraction=null downsample_to_coverage=null baq=OFF baqGapOpenPenalty=40.0 performanceLog=null useOriginalQualities=false defaultBaseQualities=-1 validation_strictness=SILENT unsafe=null num_threads=4 interval_merging=ALL read_group_black_list=null processingTracker=null restartProcessingTracker=false processingTrackerStatusFile=null processingTrackerID=-1 allow_intervals_with_unindexed_bam=false disable_experimental_low_memory_sharding=false logging_level=ERROR log_to_file=null help=false genotype_likelihoods_model=BOTH p_nonref_model=EXACT heterozygosity=0.0010 pcr_error_rate=1.0E-4 genotyping_mode=DISCOVERY output_mode=EMIT_VARIANTS_ONLY standard_min_confidence_threshold_for_calling=30.0 standard_min_confidence_threshold_for_emitting=4.0 computeSLOD=false alleles=(RodBinding name= source=UNBOUND) assume_single_sample_reads=null abort_at_too_much_coverage=-1 min_base_quality_score=17 min_mapping_quality_score=20 max_deletion_fraction=0.05 min_indel_count_for_genotyping=5 indel_heterozygosity=1.25E-4 indelGapContinuationPenalty=10.0 indelGapOpenPenalty=45.0 indelHaplotypeSize=80 doContextDependentGapPenalties=true getGapPenaltiesFromData=false indel_recal_file=indel.recal_data.csv indelDebug=false dovit=false GSA_PRODUCTION_ONLY=false exactCalculation=LINEAR_EXPERIMENTAL ignoreSNPAlleles=false output_all_callable_bases=false genotype=false dbsnp=(RodBinding name=dbsnp source=dbsnp_132.hg19.vcf) out=org.broadinstitute.sting.gatk.io.stubs.VCFWriterStub NO_HEADER=org.broadinstitute.sting.gatk.io.stubs.VCFWriterStub sites_only=org.broadinstitute.sting.gatk.io.stubs.VCFWriterStub debug_file=null metrics_file=null annotation=[]"
##contig=<ID=17,length=81195210,assembly=hg19>
##reference=file:///CL_diags/ngs/OmixonPaper/brca1-test-suite/ref_chr17.hg19.fa
#CHROM	POS	ID	REF	ALT	QUAL	FILTER	INFO	FORMAT	DePristo
17	2451287	.	C	T	27.04	LowQual	AC=2;AF=1.00;AN=2;DP=3;Dels=0.00;HRun=0;HaplotypeScore=0.0000;MQ=37.86;MQ0=0;QD=9.01	GT:AD:DP:GQ:PL	1/1:0,3:3:6.01:58,6,0
17	2451306	.	C	A	34.60	PASS	AC=2;AF=1.00;AN=2;DP=3;Dels=0.00;FS=0.000;HRun=1;HaplotypeScore=0.0000;MQ=37.86;MQ0=0;QD=11.53	GT:AD:DP:GQ:PL	1/1:0,3:3:6.02:66,6,0
17	2451330	.	C	A	7.08	LowQual	AC=1;AF=0.50;AN=2;DP=2;Dels=0.00;HRun=1;HaplotypeScore=0.0000;MQ=42.57;MQ0=0;QD=3.54	GT:AD:DP:GQ:PL	0/1:0,2:2:1.76:36,3,0
17	2451349	.	A	G	5.06	LowQual	AC=1;AF=0.50;AN=2;BaseQRankSum=0.804;DP=2;Dels=0.00;HRun=1;HaplotypeScore=3.8274;MQ=42.57;MQ0=0;MQRankSum=0.804;QD=2.53;ReadPosRankSum=0.804	GT:AD:DP:GQ:PL	0/1:1,1:2:1.76:33,3,0
17	21090755	.	A	G	5.72	LowQual	AC=1;AF=0.50;AN=2;DP=1;Dels=0.00;HRun=1;HaplotypeScore=0.0000;MQ=40.00;MQ0=0;QD=5.72	GT:AD:DP:GQ:PL	0/1:0,1:1:1.76:34,3,0
17	41196309	.	T	G	5.06	LowQual	AC=1;AF=0.50;AN=2;DP=1;Dels=0.00;HRun=2;HaplotypeScore=0.0000;MQ=43.00;MQ0=0;QD=5.06	GT:AD:DP:GQ:PL	0/1:0,1:1:1.76:33,3,0
17	41196309	.	T	TGGGGGGGGGGGGGGGGGGGGGGGGGGGGG	6824.25	PASS	AC=2;AF=1.00;AN=2;DP=42;FS=0.000;HRun=2;HaplotypeScore=590.8148;MQ=30.45;MQ0=0;QD=162.48	GT:AD:DP:GQ:PL	1/1:2,2:30:87.29:6824,87,0
17	41197774	rs80357839	AC	A	3820.62	PASS	AC=2;AF=1.00;AN=2;BaseQRankSum=-1.732;DB;DP=129;FS=0.000;HRun=3;HaplotypeScore=368.7814;MQ=38.50;MQ0=0;MQRankSum=-0.412;QD=29.62;ReadPosRankSum=1.501	GT:AD:DP:GQ:PL	1/1:7,122:109:99:3821,309,0
17	41201200	.	AT	A	686.84	PASS	AC=2;AF=1.00;AN=2;BaseQRankSum=2.757;DP=124;FS=0.000;HRun=2;HaplotypeScore=539.5922;MQ=33.86;MQ0=0;MQRankSum=-0.834;QD=5.54;ReadPosRankSum=2.629	GT:AD:DP:GQ:PL	1/1:92,31:85:99:729,139,0
17	41201202	rs80357694	TC	T	3018.60	PASS	AC=2;AF=1.00;AN=2;DB;DP=123;FS=0.000;HRun=2;HaplotypeScore=315.9747;MQ=33.88;MQ0=0;QD=24.54	GT:AD:DP:GQ:PL	1/1:36,85:84:99:3061,242,0
17	41202295	rs8176300	A	G	2470	PASS	AC=2;AF=1.00;AN=2;DB;DP=141;Dels=0.00;FS=0.000;HRun=0;HaplotypeScore=13.0411;MQ=33.41;MQ0=0;QD=17.52	GT:AD:DP:GQ:PL	1/1:3,138:141:99:2503,246,0
17	41202637	rs117309158	A	G	2095.37	PASS	AC=2;AF=1.00;AN=2;DB;DP=140;Dels=0.00;FS=0.000;HRun=0;HaplotypeScore=3.6883;MQ=31.12;MQ0=0;QD=14.97	GT:AD:DP:GQ:PL	1/1:1,138:140:99:2128,201,0
17	41211486	rs60735548	C	CACA	1056.40	PASS	AC=2;AF=1.00;AN=2;DB;DP=148;FS=0.000;HRun=0;HaplotypeScore=231.7347;MQ=21.03;MQ0=0;QD=7.14	GT:AD:DP:GQ:PL	1/1:92,55:63:66.20:1098,66,0
17	41215378	rs80357104	G	A	3872.01	PASS	AC=2;AF=1.00;AN=2;DB;DP=135;Dels=0.02;FS=0.000;HRun=1;HaplotypeScore=6.6939;MQ=39.22;MQ0=0;QD=28.68	GT:AD:DP:GQ:PL	1/1:1,130:132:99:3871,340,0
17	41219622	rs80358181	T	C	2518.96	PASS	AC=2;AF=1.00;AN=2;DB;DP=142;Dels=0.01;FS=0.000;HRun=0;HaplotypeScore=22.0110;MQ=33.86;MQ0=0;QD=17.74	GT:AD:DP:GQ:PL	1/1:2,138:141:99:2552,249,0
17	41228120	rs8176206	T	C	3963.29	PASS	AC=2;AF=1.00;AN=2;DB;DP=142;Dels=0.00;FS=0.000;HRun=0;HaplotypeScore=7.1605;MQ=36.46;MQ0=0;QD=27.91	GT:AD:DP:GQ:PL	1/1:2,140:142:99:3961,385,0
17	41228619	rs80357130	G	C	4348.37	PASS	AC=2;AF=1.00;AN=2;DB;DP=148;Dels=0.00;FS=0.000;HRun=0;HaplotypeScore=8.6596;MQ=42.21;MQ0=0;QD=29.38	GT:AD:DP:GQ:PL	1/1:4,144:148:99:4347,397,0
17	41229777	rs11384014	G	GT	462.28	PASS	AC=2;AF=1.00;AN=2;DB;DP=122;FS=0.000;HRun=3;HaplotypeScore=35.4161;MQ=13.37;MQ0=0;QD=3.79	GT:AD:DP:GQ:PL	1/1:13,108:14:36.12:504,36,0
17	41243517	rs55639854	T	C	3579.67	PASS	AC=2;AF=1.00;AN=2;DB;DP=126;Dels=0.02;FS=0.000;HRun=1;HaplotypeScore=14.2783;MQ=41.67;MQ0=0;QD=28.41	GT:AD:DP:GQ:PL	1/1:3,121:124:99:3579,331,0
17	41243702	.	TTCC	T	1638.06	PASS	AC=2;AF=1.00;AN=2;BaseQRankSum=2.374;DP=125;FS=7.592;HRun=0;HaplotypeScore=572.8215;MQ=31.74;MQ0=0;MQRankSum=-0.209;QD=13.10;ReadPosRankSum=2.222	GT:AD:DP:GQ:PL	1/1:99,24:70:99:1680,135,0
17	41243704	rs80358338	CCTG	C	3650.34	PASS	AC=2;AF=1.00;AN=2;DB;DP=124;FS=0.000;HRun=0;HaplotypeScore=411.7572;MQ=31.65;MQ0=0;QD=29.44	GT:AD:DP:GQ:PL	1/1:35,88:70:99:3650,199,0
17	41243786	rs80357986	C	CATGAAA	442.74	PASS	AC=2;AF=1.00;AN=2;BaseQRankSum=-0.879;DB;DP=156;FS=0.000;HRun=0;HaplotypeScore=1580.3007;MQ=39.11;MQ0=0;MQRankSum=-0.646;QD=2.84;ReadPosRankSum=-0.026	GT:AD:DP:GQ:PL	1/1:3,1:140:83.54:485,84,0
17	41244116	rs80356922	C	A	4816.76	PASS	AC=2;AF=1.00;AN=2;DB;DP=152;Dels=0.00;FS=0.000;HRun=0;HaplotypeScore=5.4199;MQ=41.12;MQ0=0;QD=31.69	GT:AD:DP:GQ:PL	1/1:0,151:152:99:4816,430,0
17	41244239	rs80357317	A	T	5256.80	PASS	AC=2;AF=1.00;AN=2;DB;DP=165;Dels=0.00;FS=0.000;HRun=2;HaplotypeScore=6.4789;MQ=42.34;MQ0=0;QD=31.86	GT:AD:DP:GQ:PL	1/1:0,164:165:99:5256,460,0
17	41244538	rs80357617	CAA	C	4831.91	PASS	AC=2;AF=1.00;AN=2;BaseQRankSum=-1.185;DB;DP=118;FS=3.041;HRun=3;HaplotypeScore=440.2093;MQ=41.83;MQ0=0;MQRankSum=1.908;QD=40.95;ReadPosRankSum=2.405	GT:AD:DP:GQ:PL	1/1:9,108:115:99:4832,304,0
17	41245023	rs28897684	T	C	4141.38	PASS	AC=2;AF=1.00;AN=2;BaseQRankSum=-1.660;DB;DP=148;Dels=0.00;FS=0.000;HRun=3;HaplotypeScore=9.1647;MQ=40.31;MQ0=0;MQRankSum=1.422;QD=27.98;ReadPosRankSum=1.684	GT:AD:DP:GQ:PL	1/1:4,144:148:99:4140,382,0
17	41245139	.	ACT	A	546.03	PASS	AC=1;AF=0.50;AN=2;BaseQRankSum=3.016;DP=124;FS=1.337;HRun=0;HaplotypeScore=531.7550;MQ=31.96;MQ0=0;MQRankSum=-1.201;QD=4.40;ReadPosRankSum=3.984	GT:AD:DP:GQ:PL	0/1:105,19:74:53.44:585,0,53
17	41245141	rs80357706	TCA	T	2829.99	PASS	AC=2;AF=1.00;AN=2;DB;DP=132;FS=0.000;HRun=0;HaplotypeScore=367.0396;MQ=32.57;MQ0=0;QD=21.44	GT:AD:DP:GQ:PL	1/1:40,91:81:99:2872,211,0
17	41245462	rs80357441	T	C	4093.34	PASS	AC=2;AF=1.00;AN=2;DB;DP=140;Dels=0.02;FS=0.000;HRun=0;HaplotypeScore=12.8135;MQ=40.58;MQ0=0;QD=29.24	GT:AD:DP:GQ:PL	1/1:3,134:137:99:4092,373,0
17	41245871	.	AC	A	181.24	PASS	AC=1;AF=0.50;AN=2;BaseQRankSum=2.401;DP=144;FS=6.280;HRun=2;HaplotypeScore=385.4415;MQ=27.26;MQ0=0;MQRankSum=-1.666;QD=1.26;ReadPosRankSum=3.504	GT:AD:DP:GQ:PL	0/1:87,57:62:74.11:220,0,74
17	41245873	rs80357600	CT	C	1762.73	PASS	AC=2;AF=1.00;AN=2;BaseQRankSum=-1.732;DB;DP=142;FS=0.000;HRun=4;HaplotypeScore=243.9934;MQ=26.85;MQ0=0;MQRankSum=-0.933;QD=12.41;ReadPosRankSum=1.666	GT:AD:DP:GQ:PL	1/1:85,55:60:99:1805,149,0
17	41245877	.	T	G	398.86	PASS	AC=1;AF=0.50;AN=2;BaseQRankSum=-5.951;DP=144;Dels=0.00;FS=5.917;HRun=1;HaplotypeScore=64.0141;MQ=26.78;MQ0=0;MQRankSum=4.424;QD=2.77;ReadPosRankSum=-4.356	GT:AD:DP:GQ:PL	0/1:123,20:144:99:429,0,1079
17	41245878	.	G	T	449.09	PASS	AC=1;AF=0.50;AN=2;BaseQRankSum=3.976;DP=145;Dels=0.01;FS=5.917;HRun=4;HaplotypeScore=64.0141;MQ=26.92;MQ0=0;MQRankSum=4.215;QD=3.10;ReadPosRankSum=-4.534	GT:AD:DP:GQ:PL	0/1:125,19:144:99:479,0,996
17	41246248	.	TG	T	700.86	PASS	AC=2;AF=1.00;AN=2;BaseQRankSum=0.625;DP=127;FS=0.000;HRun=2;HaplotypeScore=470.1252;MQ=32.71;MQ0=0;MQRankSum=-1.181;QD=5.52;ReadPosRankSum=2.709	GT:AD:DP:GQ:PL	1/1:108,19:75:99:743,158,0
17	41246250	rs80357794	GC	G	2837.06	PASS	AC=2;AF=1.00;AN=2;DB;DP=130;FS=0.000;HRun=2;HaplotypeScore=269.2777;MQ=33.01;MQ0=0;QD=21.82	GT:AD:DP:GQ:PL	1/1:23,106:78:99:2879,229,0
17	41246593	.	T	TAC	7267.50	PASS	AC=2;AF=1.00;AN=2;DP=143;FS=0.000;HRun=0;HaplotypeScore=392.2669;MQ=39.34;MQ0=0;QD=50.82	GT:AD:DP:GQ:PL	1/1:14,126:132:99:7268,385,0
17	41246695	rs80357719	GC	G	90.60	PASS	AC=1;AF=0.50;AN=2;BaseQRankSum=-4.975;DB;DP=171;FS=6.226;HRun=1;HaplotypeScore=1752.4804;MQ=38.69;MQ0=0;MQRankSum=-0.252;QD=0.53;ReadPosRankSum=-6.597	GT:AD:DP:GQ:PL	0/1:164,6:161:99:130,0,5179
17	41246696	rs80357989	CT	C	175	PASS	AC=1;AF=0.50;AN=2;BaseQRankSum=-5.607;DB;DP=173;FS=4.326;HRun=1;HaplotypeScore=1761.5975;MQ=38.54;MQ0=0;MQRankSum=-0.469;QD=1.01;ReadPosRankSum=-7.062	GT:AD:DP:GQ:PL	0/1:168,5:162:99:214,0,2998
17	41246697	.	T	TGTAATGA	16013.05	PASS	AC=2;AF=1.00;AN=2;DP=171;FS=0.000;HRun=0;HaplotypeScore=776.9426;MQ=38.34;MQ0=0;QD=93.64	GT:AD:DP:GQ:PL	1/1:40,124:160:99:16013,439,0
17	41249111	rs113655645	T	C	4786.58	PASS	AC=2;AF=1.00;AN=2;BaseQRankSum=-0.733;DB;DP=162;Dels=0.02;FS=0.000;HRun=1;HaplotypeScore=10.3134;MQ=39.04;MQ0=0;MQRankSum=-0.111;QD=29.55;ReadPosRankSum=1.377	GT:AD:DP:GQ:PL	1/1:4,155:159:99:4752,406,0
17	41251885	rs41286288	G	A	4107.78	PASS	AC=2;AF=1.00;AN=2;DB;DP=144;Dels=0.04;FS=0.000;HRun=1;HaplotypeScore=25.9035;MQ=39.25;MQ0=0;QD=28.53	GT:AD:DP:GQ:PL	1/1:3,135:138:99:4107,367,0
17	41252697	rs10445302	T	A	30.78	PASS	AC=2;AF=1.00;AN=2;DB;DP=120;Dels=0.02;FS=0.000;HRun=2;HaplotypeScore=6.8580;MQ=9.34;MQ0=0;QD=0.26	GT:AD:DP:GQ:PL	1/1:1,115:118:6.01:62,6,0
17	41256976	rs80358119	G	C	3801.52	PASS	AC=2;AF=1.00;AN=2;DB;DP=129;Dels=0.01;FS=0.000;HRun=0;HaplotypeScore=4.6187;MQ=43.10;MQ0=0;QD=29.47	GT:AD:DP:GQ:PL	1/1:3,125:128:99:3801,349,0
17	41258148	rs55974475	A	G	2955.93	PASS	AC=2;AF=1.00;AN=2;DB;DP=146;Dels=0.00;FS=0.000;HRun=0;HaplotypeScore=4.4420;MQ=28.23;MQ0=0;QD=20.25	GT:AD:DP:GQ:PL	1/1:0,145:146:99:2989,300,0
17	41265776	rs8176109	A	G	1647.82	PASS	AC=2;AF=1.00;AN=2;DB;DP=147;Dels=0.00;FS=0.000;HRun=0;HaplotypeScore=10.3036;MQ=21.96;MQ0=0;QD=11.21	GT:AD:DP:GQ:PL	1/1:3,144:147:99:1681,168,0
17	41267742	rs80358043	C	G	4146.86	PASS	AC=2;AF=1.00;AN=2;DB;DP=140;Dels=0.00;FS=0.000;HRun=0;HaplotypeScore=4.4332;MQ=41.33;MQ0=0;QD=29.62	GT:AD:DP:GQ:PL	1/1:2,138:140:99:4146,379,0
17	41276348	rs8176077	T	C	375.04	PASS	AC=2;AF=1.00;AN=2;DB;DP=142;Dels=0.01;FS=0.000;HRun=0;HaplotypeScore=15.0349;MQ=12.05;MQ0=0;QD=2.64	GT:AD:DP:GQ:PL	1/1:0,139:141:47.90:408,48,0
17	41281078	rs79725272	A	G	189.10	PASS	AC=2;AF=1.00;AN=2;DB;DP=142;Dels=0.01;FS=0.000;HRun=1;HaplotypeScore=9.3362;MQ=12.67;MQ0=0;QD=1.33	GT:AD:DP:GQ:PL	1/1:2,139:141:26.95:222,27,0
17	47496234	.	G	T	5.72	LowQual	AC=1;AF=0.50;AN=2;DP=1;Dels=0.00;HRun=1;HaplotypeScore=0.0000;MQ=34.00;MQ0=0;QD=5.72	GT:AD:DP:GQ:PL	0/1:0,1:1:1.76:34,3,0
17	47496238	.	T	C	5.06	LowQual	AC=1;AF=0.50;AN=2;DP=1;Dels=0.00;HRun=0;HaplotypeScore=0.0000;MQ=34.00;MQ0=0;QD=5.06	GT:AD:DP:GQ:PL	0/1:0,1:1:1.76:33,3,0
17	47496239	.	G	A	5.72	LowQual	AC=1;AF=0.50;AN=2;DP=1;Dels=0.00;HRun=0;HaplotypeScore=0.0000;MQ=34.00;MQ0=0;QD=5.72	GT:AD:DP:GQ:PL	0/1:0,1:1:1.76:34,3,0
17	47496282	.	C	A	5.72	LowQual	AC=1;AF=0.50;AN=2;DP=1;Dels=0.00;HRun=1;HaplotypeScore=0.0000;MQ=34.00;MQ0=0;QD=5.72	GT:AD:DP:GQ:PL	0/1:0,1:1:1.76:34,3,0
17	47496317	.	T	A	5.06	LowQual	AC=1;AF=0.50;AN=2;DP=1;Dels=0.00;HRun=0;HaplotypeScore=0.0000;MQ=34.00;MQ0=0;QD=5.06	GT:AD:DP:GQ:PL	0/1:0,1:1:1.76:33,3,0
17	76352196	.	G	C	5.06	LowQual	AC=1;AF=0.50;AN=2;DP=1;Dels=0.00;HRun=1;HaplotypeScore=0.0000;MQ=34.00;MQ0=0;QD=5.06	GT:AD:DP:GQ:PL	0/1:0,1:1:1.76:33,3,0
