# Supplementary material for: Considerations for clinical read alignment and mutational profiling using next-generation sequencing
Source: F1000Res. 2012 Sep 20;1:2. Originally published 2012 Jul 16. [Version 2] doi: 10.12688/f1000research.1-2.v2 (PMC3945748; doi:10.12688/f1000research.1-2.v2)
Supplement: Aligner-specific VCF files containing the mutations called for each set of reads in single and paired-end modes — VCF files describing the mutations detected in the sixty-seven groups of BRCA1 reads when testing each alignment program in paired-end and single-end mode. [file f1000research-1-402-s0002.tgz › Bfast_Paired_End_Calls.76.vcf]

##fileformat=VCFv4.1
##FILTER=<ID=LowQual,Description="Low quality">
##FORMAT=<ID=AD,Number=.,Type=Integer,Description="Allelic depths for the ref and alt alleles in the order listed">
##FORMAT=<ID=DP,Number=1,Type=Integer,Description="Read Depth (only filtered reads used for calling)">
##FORMAT=<ID=GQ,Number=1,Type=Float,Description="Genotype Quality">
##FORMAT=<ID=GT,Number=1,Type=String,Description="Genotype">
##FORMAT=<ID=PL,Number=G,Type=Integer,Description="Normalized, Phred-scaled likelihoods for genotypes as defined in the VCF specification">
##INFO=<ID=AC,Number=A,Type=Integer,Description="Allele count in genotypes, for each ALT allele, in the same order as listed">
##INFO=<ID=AF,Number=A,Type=Float,Description="Allele Frequency, for each ALT allele, in the same order as listed">
##INFO=<ID=AN,Number=1,Type=Integer,Description="Total number of alleles in called genotypes">
##INFO=<ID=BaseQRankSum,Number=1,Type=Float,Description="Z-score from Wilcoxon rank sum test of Alt Vs. Ref base qualities">
##INFO=<ID=DB,Number=0,Type=Flag,Description="dbSNP Membership">
##INFO=<ID=DP,Number=1,Type=Integer,Description="Filtered Depth">
##INFO=<ID=DS,Number=0,Type=Flag,Description="Were any of the samples downsampled?">
##INFO=<ID=Dels,Number=1,Type=Float,Description="Fraction of Reads Containing Spanning Deletions">
##INFO=<ID=FS,Number=1,Type=Float,Description="Phred-scaled p-value using Fisher's exact test to detect strand bias">
##INFO=<ID=HRun,Number=1,Type=Integer,Description="Largest Contiguous Homopolymer Run of Variant Allele In Either Direction">
##INFO=<ID=HaplotypeScore,Number=1,Type=Float,Description="Consistency of the site with at most two segregating haplotypes">
##INFO=<ID=InbreedingCoeff,Number=1,Type=Float,Description="Inbreeding coefficient as estimated from the genotype likelihoods per-sample when compared against the Hardy-Weinberg expectation">
##INFO=<ID=MQ,Number=1,Type=Float,Description="RMS Mapping Quality">
##INFO=<ID=MQ0,Number=1,Type=Integer,Description="Total Mapping Quality Zero Reads">
##INFO=<ID=MQRankSum,Number=1,Type=Float,Description="Z-score From Wilcoxon rank sum test of Alt vs. Ref read mapping qualities">
##INFO=<ID=QD,Number=1,Type=Float,Description="Variant Confidence/Quality by Depth">
##INFO=<ID=ReadPosRankSum,Number=1,Type=Float,Description="Z-score from Wilcoxon rank sum test of Alt vs. Ref read position bias">
##UnifiedGenotyper="analysis_type=UnifiedGenotyper input_file=[../Bfast_Default/brca1_76.recalib.bam] sample_metadata=[] read_buffer_size=null phone_home=STANDARD read_filter=[BadCigar] intervals=null excludeIntervals=null reference_sequence=ref_chr17.hg19.fa rodBind=[] rodToIntervalTrackName=null BTI_merge_rule=UNION nonDeterministicRandomSeed=false downsampling_type=null downsample_to_fraction=null downsample_to_coverage=null baq=OFF baqGapOpenPenalty=40.0 performanceLog=null useOriginalQualities=false defaultBaseQualities=-1 validation_strictness=SILENT unsafe=null num_threads=4 interval_merging=ALL read_group_black_list=null processingTracker=null restartProcessingTracker=false processingTrackerStatusFile=null processingTrackerID=-1 allow_intervals_with_unindexed_bam=false disable_experimental_low_memory_sharding=false logging_level=ERROR log_to_file=null help=false genotype_likelihoods_model=BOTH p_nonref_model=EXACT heterozygosity=0.0010 pcr_error_rate=1.0E-4 genotyping_mode=DISCOVERY output_mode=EMIT_VARIANTS_ONLY standard_min_confidence_threshold_for_calling=30.0 standard_min_confidence_threshold_for_emitting=4.0 computeSLOD=false alleles=(RodBinding name= source=UNBOUND) assume_single_sample_reads=null abort_at_too_much_coverage=-1 min_base_quality_score=17 min_mapping_quality_score=20 max_deletion_fraction=0.05 min_indel_count_for_genotyping=5 indel_heterozygosity=1.25E-4 indelGapContinuationPenalty=10.0 indelGapOpenPenalty=45.0 indelHaplotypeSize=80 doContextDependentGapPenalties=true getGapPenaltiesFromData=false indel_recal_file=indel.recal_data.csv indelDebug=false dovit=false GSA_PRODUCTION_ONLY=false exactCalculation=LINEAR_EXPERIMENTAL ignoreSNPAlleles=false output_all_callable_bases=false genotype=false dbsnp=(RodBinding name=dbsnp source=dbsnp_132.hg19.vcf) out=org.broadinstitute.sting.gatk.io.stubs.VCFWriterStub NO_HEADER=org.broadinstitute.sting.gatk.io.stubs.VCFWriterStub sites_only=org.broadinstitute.sting.gatk.io.stubs.VCFWriterStub debug_file=null metrics_file=null annotation=[]"
##contig=<ID=17,length=81195210,assembly=hg19>
##reference=file:///CL_diags/ngs/OmixonPaper/brca1-test-suite/ref_chr17.hg19.fa
#CHROM	POS	ID	REF	ALT	QUAL	FILTER	INFO	FORMAT	DePristo
17	37490593	.	A	C	5.06	LowQual	AC=1;AF=0.50;AN=2;DP=1;Dels=0.00;HRun=1;HaplotypeScore=0.0000;MQ=47.00;MQ0=0;QD=5.06	GT:AD:DP:GQ:PL	0/1:0,1:1:1.76:33,3,0
17	37490603	.	A	T	6.39	LowQual	AC=1;AF=0.50;AN=2;DP=1;Dels=0.00;HRun=0;HaplotypeScore=0.0000;MQ=47.00;MQ0=0;QD=6.39	GT:AD:DP:GQ:PL	0/1:0,1:1:1.76:35,3,0
17	37490635	.	A	T	7.08	LowQual	AC=1;AF=0.50;AN=2;DP=1;Dels=0.00;HRun=1;HaplotypeScore=0.0000;MQ=47.00;MQ0=0;QD=7.08	GT:AD:DP:GQ:PL	0/1:0,1:1:1.76:36,3,0
17	41158309	.	C	A	5.06	LowQual	AC=1;AF=0.50;AN=2;DP=1;Dels=0.00;HRun=1;HaplotypeScore=0.0000;MQ=30.00;MQ0=0;QD=5.06	GT:AD:DP:GQ:PL	0/1:0,1:1:1.76:33,3,0
17	41196309	.	T	G	5.06	LowQual	AC=1;AF=0.50;AN=2;DP=1;Dels=0.00;HRun=2;HaplotypeScore=0.0000;MQ=43.00;MQ0=0;QD=5.06	GT:AD:DP:GQ:PL	0/1:0,1:1:1.76:33,3,0
17	41196309	.	T	TGGGGGGGGGGGGGGGGGGGGGGGGGGGGG	6824.61	PASS	AC=2;AF=1.00;AN=2;DP=42;FS=0.000;HRun=2;HaplotypeScore=591.1164;MQ=30.45;MQ0=0;QD=162.49	GT:AD:DP:GQ:PL	1/1:2,2:30:87.29:6825,87,0
17	41199719	rs80357149	C	G	3201.35	PASS	AC=2;AF=1.00;AN=2;DB;DP=136;Dels=0.00;FS=0.000;HRun=0;HaplotypeScore=7.3376;MQ=40.16;MQ0=0;QD=23.54	GT:AD:DP:GQ:PL	1/1:0,134:136:99:3234,310,0
17	41201432	rs8176304	G	T	4126.40	PASS	AC=2;AF=1.00;AN=2;DB;DP=137;Dels=0.01;FS=0.000;HRun=0;HaplotypeScore=19.3587;MQ=42.38;MQ0=0;QD=30.12	GT:AD:DP:GQ:PL	1/1:4,130:135:99:4093,373,0
17	41203115	rs80357463	A	C	4465.05	PASS	AC=2;AF=1.00;AN=2;DB;DP=149;Dels=0.01;FS=0.000;HRun=0;HaplotypeScore=13.4304;MQ=50.15;MQ0=0;QD=29.97	GT:AD:DP:GQ:PL	1/1:1,145:148:99:4464,400,0
17	41203130	rs80356905	A	G	4365.60	PASS	AC=2;AF=1.00;AN=2;DB;DP=146;Dels=0.01;FS=0.000;HRun=1;HaplotypeScore=16.9310;MQ=51.87;MQ0=0;QD=29.90	GT:AD:DP:GQ:PL	1/1:4,141:145:99:4364,403,0
17	41204797	rs72046338	AACAC	A	1371.44	PASS	AC=2;AF=1.00;AN=2;DB;DP=129;FS=0.000;HRun=0;HaplotypeScore=339.0279;MQ=30.24;MQ0=0;QD=10.63	GT:AD:DP:GQ:PL	1/1:64,63:71:93.30:1413,93,0
17	41207462	rs62076408	C	A	1850.27	PASS	AC=2;AF=1.00;AN=2;DB;DP=143;Dels=0.01;FS=0.000;HRun=2;HaplotypeScore=5.4177;MQ=16.98;MQ0=0;QD=12.94	GT:AD:DP:GQ:PL	1/1:1,139:141:99:1883,222,0
17	41209079	rs76171189	TG	T	3563	PASS	AC=2;AF=1.00;AN=2;DB;DP=123;FS=0.000;HRun=3;HaplotypeScore=340.6310;MQ=43.73;MQ0=0;QD=28.97	GT:AD:DP:GQ:PL	1/1:5,116:102:99:3563,289,0
17	41219780	rs8176234	T	C	4584.36	PASS	AC=2;AF=1.00;AN=2;DB;DP=164;Dels=0.00;FS=0.000;HRun=2;HaplotypeScore=17.2258;MQ=39.03;MQ0=0;QD=27.95	GT:AD:DP:GQ:PL	1/1:2,160:164:99:4582,433,0
17	41220320	rs8176228	C	A	1859.83	PASS	AC=2;AF=1.00;AN=2;DB;DP=133;Dels=0.00;FS=0.000;HRun=0;HaplotypeScore=5.6114;MQ=24.95;MQ0=0;QD=13.98	GT:AD:DP:GQ:PL	1/1:1,131:133:99:1893,189,0
17	41230376	rs8176200	A	G	2042.30	PASS	AC=2;AF=1.00;AN=2;DB;DP=149;Dels=0.01;FS=0.000;HRun=0;HaplotypeScore=2.7981;MQ=21.98;MQ0=0;QD=13.71	GT:AD:DP:GQ:PL	1/1:3,145:148:99:2075,216,0
17	41230537	rs8176198	A	T	3929.21	PASS	AC=2;AF=1.00;AN=2;DB;DP=153;Dels=0.00;FS=0.000;HRun=0;HaplotypeScore=8.1458;MQ=36.58;MQ0=0;QD=25.68	GT:AD:DP:GQ:PL	1/1:4,149:153:99:3928,367,0
17	41234304	rs3737559	C	T	4916.81	PASS	AC=2;AF=1.00;AN=2;BaseQRankSum=1.710;DB;DP=156;Dels=0.00;FS=0.000;HRun=0;HaplotypeScore=6.3903;MQ=44.97;MQ0=0;MQRankSum=-1.642;QD=31.52;ReadPosRankSum=0.900	GT:AD:DP:GQ:PL	1/1:2,153:156:99:4916,436,0
17	41234464	rs80356856	G	C	3782.83	PASS	AC=2;AF=1.00;AN=2;DB;DP=142;Dels=0.00;FS=0.000;HRun=0;HaplotypeScore=13.8734;MQ=45.23;MQ0=0;QD=26.64	GT:AD:DP:GQ:PL	1/1:3,138:142:99:3780,378,0
17	41242931	rs80358139	C	T	4879.56	PASS	AC=2;AF=1.00;AN=2;DB;DP=154;Dels=0.00;FS=0.000;HRun=0;HaplotypeScore=5.3887;MQ=51.07;MQ0=0;QD=31.69	GT:AD:DP:GQ:PL	1/1:2,152:154:99:4878,436,0
17	41243050	rs80358070	C	T	5362.27	PASS	AC=2;AF=1.00;AN=2;DB;DP=175;Dels=0.00;FS=0.000;HRun=2;HaplotypeScore=13.2551;MQ=43.94;MQ0=0;QD=30.64	GT:AD:DP:GQ:PL	1/1:1,172:175:99:5361,472,0
17	41243347	rs55790327	T	TTTAAC	5963.90	PASS	AC=2;AF=1.00;AN=2;DB;DP=141;FS=0.000;HRun=0;HaplotypeScore=416.8433;MQ=32.63;MQ0=0;QD=42.30	GT:AD:DP:GQ:PL	1/1:53,80:90:99:5964,229,0
17	41243353	.	T	TTA	1245.65	PASS	AC=1;AF=0.50;AN=2;BaseQRankSum=3.466;DP=143;FS=2.258;HRun=0;HaplotypeScore=703.0582;MQ=32.24;MQ0=0;MQRankSum=-1.725;QD=8.71;ReadPosRankSum=4.167	GT:AD:DP:GQ:PL	0/1:134,5:90:99:1285,0,365
17	41243354	.	A	T	532.51	PASS	AC=1;AF=0.50;AN=2;BaseQRankSum=0.213;DP=143;Dels=0.03;FS=0.895;HRun=1;HaplotypeScore=114.1677;MQ=32.24;MQ0=0;MQRankSum=3.181;QD=3.72;ReadPosRankSum=-4.686	GT:AD:DP:GQ:PL	0/1:111,27:139:99:563,0,1571
17	41243355	.	T	A	564.09	PASS	AC=1;AF=0.50;AN=2;BaseQRankSum=-0.193;DP=140;Dels=0.00;FS=1.989;HRun=1;HaplotypeScore=103.1778;MQ=32.03;MQ0=0;MQRankSum=2.499;QD=4.03;ReadPosRankSum=-5.397	GT:AD:DP:GQ:PL	0/1:111,29:140:99:594,0,1491
17	41243355	.	T	TACTAT	1702.84	PASS	AC=2;AF=1.00;AN=2;BaseQRankSum=1.621;DP=141;FS=1.490;HRun=0;HaplotypeScore=775.6121;MQ=32.09;MQ0=0;MQRankSum=-1.876;QD=12.08;ReadPosRankSum=3.821	GT:AD:DP:GQ:PL	1/1:125,15:88:12.88:1744,13,0
17	41243555	rs70953658	C	G	4080.99	PASS	AC=2;AF=1.00;AN=2;DB;DP=154;Dels=0.00;FS=0.000;HRun=0;HaplotypeScore=10.3494;MQ=41.73;MQ0=0;QD=26.50	GT:AD:DP:GQ:PL	1/1:1,153:154:99:4078,420,0
17	41244157	rs80357900	CT	C	6296.90	PASS	AC=2;AF=1.00;AN=2;BaseQRankSum=-1.732;DB;DP=163;FS=3.396;HRun=1;HaplotypeScore=520.0324;MQ=41.98;MQ0=0;MQRankSum=0.238;QD=38.63;ReadPosRankSum=1.709	GT:AD:DP:GQ:PL	1/1:7,156:158:99:6297,454,0
17	41244370	rs80357424	C	A	4866.36	PASS	AC=2;AF=1.00;AN=2;DB;DP=157;Dels=0.01;FS=0.000;HRun=1;HaplotypeScore=13.5467;MQ=41.46;MQ0=0;QD=31.00	GT:AD:DP:GQ:PL	1/1:2,153:156:99:4865,439,0
17	41244780	rs80357822	ACTGT	A	6669.64	PASS	AC=2;AF=1.00;AN=2;DB;DP=131;FS=0.000;HRun=0;HaplotypeScore=699.4246;MQ=40.74;MQ0=0;QD=50.91	GT:AD:DP:GQ:PL	1/1:11,120:124:99:6670,361,0
17	41244784	.	T	TAA	59.45	PASS	AC=1;AF=0.50;AN=2;BaseQRankSum=-4.487;DP=135;FS=11.280;HRun=0;HaplotypeScore=1210.1321;MQ=40.74;MQ0=0;MQRankSum=1.891;QD=0.44;ReadPosRankSum=-6.040	GT:AD:DP:GQ:PL	0/1:128,3:128:98.48:98,0,913
17	41245058	.	CT	C	623.62	PASS	AC=2;AF=1.00;AN=2;BaseQRankSum=2.865;DP=148;FS=2.504;HRun=2;HaplotypeScore=517.5524;MQ=31.43;MQ0=0;MQRankSum=-2.149;QD=4.21;ReadPosRankSum=2.445	GT:AD:DP:GQ:PL	1/1:116,30:83:99:666,110,0
17	41245060	rs80357658	TA	T	2946.92	PASS	AC=2;AF=1.00;AN=2;DB;DP=145;FS=0.000;HRun=3;HaplotypeScore=296.5736;MQ=31.79;MQ0=0;QD=20.32	GT:AD:DP:GQ:PL	1/1:38,106:83:99:2989,244,0
17	41245169	.	CT	C	389.03	PASS	AC=2;AF=1.00;AN=2;BaseQRankSum=0.954;DP=138;FS=0.000;HRun=2;HaplotypeScore=422.8811;MQ=30.11;MQ0=0;MQRankSum=-0.141;QD=2.82;ReadPosRankSum=1.485	GT:AD:DP:GQ:PL	1/1:116,22:70:82.48:431,82,0
17	41245171	rs80357913	TC	T	2346.25	PASS	AC=2;AF=1.00;AN=2;BaseQRankSum=-1.732;DB;DP=135;FS=0.000;HRun=3;HaplotypeScore=231.6689;MQ=30.11;MQ0=0;MQRankSum=1.260;QD=17.38;ReadPosRankSum=0.157	GT:AD:DP:GQ:PL	1/1:26,109:68:99:2388,192,0
17	41246480	rs80357796	CT	C	5243.65	PASS	AC=2;AF=1.00;AN=2;DB;DP=135;FS=0.000;HRun=3;HaplotypeScore=410.0567;MQ=41.41;MQ0=0;QD=38.84	GT:AD:DP:GQ:PL	1/1:1,134:127:99:5244,379,0
17	41251811	rs34545365	C	T	4722.79	PASS	AC=2;AF=1.00;AN=2;DB;DP=159;Dels=0.00;FS=0.000;HRun=0;HaplotypeScore=10.0445;MQ=41.38;MQ0=0;QD=29.70	GT:AD:DP:GQ:PL	1/1:0,157:159:99:4721,424,0
17	41252697	rs10445302	T	A	40	PASS	AC=2;AF=1.00;AN=2;DB;DP=120;Dels=0.03;FS=0.000;HRun=2;HaplotypeScore=5.2165;MQ=8.11;MQ0=0;QD=0.33	GT:AD:DP:GQ:PL	1/1:2,114:117:8.97:72,9,0
17	41256249	rs80357754	CCT	C	2614.96	PASS	AC=2;AF=1.00;AN=2;BaseQRankSum=-1.732;DB;DP=114;FS=3.559;HRun=0;HaplotypeScore=265.9592;MQ=33.50;MQ0=0;MQRankSum=-1.086;QD=22.94;ReadPosRankSum=1.674	GT:AD:DP:GQ:PL	1/1:31,82:60:99:2657,166,0
17	41256250	.	CTT	C	905.46	PASS	AC=2;AF=1.00;AN=2;BaseQRankSum=-0.115;DP=115;FS=7.525;HRun=6;HaplotypeScore=443.2279;MQ=33.61;MQ0=0;MQRankSum=0.160;QD=7.87;ReadPosRankSum=2.267	GT:AD:DP:GQ:PL	1/1:97,17:61:99:947,141,0
17	41258531	rs80357084	G	A	4677.81	PASS	AC=2;AF=1.00;AN=2;DB;DP=154;Dels=0.01;FS=0.000;HRun=2;HaplotypeScore=12.0187;MQ=48.05;MQ0=0;QD=30.38	GT:AD:DP:GQ:PL	1/1:2,149:152:99:4677,409,0
17	41264125	rs74588497	G	T	1427.10	PASS	AC=2;AF=1.00;AN=2;DB;DP=127;Dels=0.02;FS=0.000;HRun=13;HaplotypeScore=15.0865;MQ=23.66;MQ0=0;QD=11.24	GT:AD:DP:GQ:PL	1/1:2,122:125:99:1460,153,0
17	41280834	rs72242259	C	CT	1121.36	PASS	AC=2;AF=1.00;AN=2;DB;DP=144;FS=0.000;HRun=15;HaplotypeScore=125.7792;MQ=17.11;MQ0=0;QD=7.79	GT:AD:DP:GQ:PL	1/1:41,103:47:99:1163,141,0
