# Supplementary material for: Considerations for clinical read alignment and mutational profiling using next-generation sequencing
Source: F1000Res. 2012 Sep 20;1:2. Originally published 2012 Jul 16. [Version 2] doi: 10.12688/f1000research.1-2.v2 (PMC3945748; doi:10.12688/f1000research.1-2.v2)
Supplement: Aligner-specific VCF files containing the mutations called for each set of reads in single and paired-end modes — VCF files describing the mutations detected in the sixty-seven groups of BRCA1 reads when testing each alignment program in paired-end and single-end mode. [file f1000research-1-402-s0002.tgz › Bfast_Paired_End_Calls.77.vcf]

##fileformat=VCFv4.1
##FILTER=<ID=LowQual,Description="Low quality">
##FORMAT=<ID=AD,Number=.,Type=Integer,Description="Allelic depths for the ref and alt alleles in the order listed">
##FORMAT=<ID=DP,Number=1,Type=Integer,Description="Read Depth (only filtered reads used for calling)">
##FORMAT=<ID=GQ,Number=1,Type=Float,Description="Genotype Quality">
##FORMAT=<ID=GT,Number=1,Type=String,Description="Genotype">
##FORMAT=<ID=PL,Number=G,Type=Integer,Description="Normalized, Phred-scaled likelihoods for genotypes as defined in the VCF specification">
##INFO=<ID=AC,Number=A,Type=Integer,Description="Allele count in genotypes, for each ALT allele, in the same order as listed">
##INFO=<ID=AF,Number=A,Type=Float,Description="Allele Frequency, for each ALT allele, in the same order as listed">
##INFO=<ID=AN,Number=1,Type=Integer,Description="Total number of alleles in called genotypes">
##INFO=<ID=BaseQRankSum,Number=1,Type=Float,Description="Z-score from Wilcoxon rank sum test of Alt Vs. Ref base qualities">
##INFO=<ID=DB,Number=0,Type=Flag,Description="dbSNP Membership">
##INFO=<ID=DP,Number=1,Type=Integer,Description="Filtered Depth">
##INFO=<ID=DS,Number=0,Type=Flag,Description="Were any of the samples downsampled?">
##INFO=<ID=Dels,Number=1,Type=Float,Description="Fraction of Reads Containing Spanning Deletions">
##INFO=<ID=FS,Number=1,Type=Float,Description="Phred-scaled p-value using Fisher's exact test to detect strand bias">
##INFO=<ID=HRun,Number=1,Type=Integer,Description="Largest Contiguous Homopolymer Run of Variant Allele In Either Direction">
##INFO=<ID=HaplotypeScore,Number=1,Type=Float,Description="Consistency of the site with at most two segregating haplotypes">
##INFO=<ID=InbreedingCoeff,Number=1,Type=Float,Description="Inbreeding coefficient as estimated from the genotype likelihoods per-sample when compared against the Hardy-Weinberg expectation">
##INFO=<ID=MQ,Number=1,Type=Float,Description="RMS Mapping Quality">
##INFO=<ID=MQ0,Number=1,Type=Integer,Description="Total Mapping Quality Zero Reads">
##INFO=<ID=MQRankSum,Number=1,Type=Float,Description="Z-score From Wilcoxon rank sum test of Alt vs. Ref read mapping qualities">
##INFO=<ID=QD,Number=1,Type=Float,Description="Variant Confidence/Quality by Depth">
##INFO=<ID=ReadPosRankSum,Number=1,Type=Float,Description="Z-score from Wilcoxon rank sum test of Alt vs. Ref read position bias">
##UnifiedGenotyper="analysis_type=UnifiedGenotyper input_file=[../Bfast_Default/brca1_77.recalib.bam] sample_metadata=[] read_buffer_size=null phone_home=STANDARD read_filter=[BadCigar] intervals=null excludeIntervals=null reference_sequence=ref_chr17.hg19.fa rodBind=[] rodToIntervalTrackName=null BTI_merge_rule=UNION nonDeterministicRandomSeed=false downsampling_type=null downsample_to_fraction=null downsample_to_coverage=null baq=OFF baqGapOpenPenalty=40.0 performanceLog=null useOriginalQualities=false defaultBaseQualities=-1 validation_strictness=SILENT unsafe=null num_threads=4 interval_merging=ALL read_group_black_list=null processingTracker=null restartProcessingTracker=false processingTrackerStatusFile=null processingTrackerID=-1 allow_intervals_with_unindexed_bam=false disable_experimental_low_memory_sharding=false logging_level=ERROR log_to_file=null help=false genotype_likelihoods_model=BOTH p_nonref_model=EXACT heterozygosity=0.0010 pcr_error_rate=1.0E-4 genotyping_mode=DISCOVERY output_mode=EMIT_VARIANTS_ONLY standard_min_confidence_threshold_for_calling=30.0 standard_min_confidence_threshold_for_emitting=4.0 computeSLOD=false alleles=(RodBinding name= source=UNBOUND) assume_single_sample_reads=null abort_at_too_much_coverage=-1 min_base_quality_score=17 min_mapping_quality_score=20 max_deletion_fraction=0.05 min_indel_count_for_genotyping=5 indel_heterozygosity=1.25E-4 indelGapContinuationPenalty=10.0 indelGapOpenPenalty=45.0 indelHaplotypeSize=80 doContextDependentGapPenalties=true getGapPenaltiesFromData=false indel_recal_file=indel.recal_data.csv indelDebug=false dovit=false GSA_PRODUCTION_ONLY=false exactCalculation=LINEAR_EXPERIMENTAL ignoreSNPAlleles=false output_all_callable_bases=false genotype=false dbsnp=(RodBinding name=dbsnp source=dbsnp_132.hg19.vcf) out=org.broadinstitute.sting.gatk.io.stubs.VCFWriterStub NO_HEADER=org.broadinstitute.sting.gatk.io.stubs.VCFWriterStub sites_only=org.broadinstitute.sting.gatk.io.stubs.VCFWriterStub debug_file=null metrics_file=null annotation=[]"
##contig=<ID=17,length=81195210,assembly=hg19>
##reference=file:///CL_diags/ngs/OmixonPaper/brca1-test-suite/ref_chr17.hg19.fa
#CHROM	POS	ID	REF	ALT	QUAL	FILTER	INFO	FORMAT	DePristo
17	19855092	.	T	C	5.72	LowQual	AC=1;AF=0.50;AN=2;DP=1;Dels=0.00;HRun=1;HaplotypeScore=0.0000;MQ=45.00;MQ0=0;QD=5.72	GT:AD:DP:GQ:PL	0/1:0,1:1:1.76:34,3,0
17	19855113	.	G	T	5.72	LowQual	AC=1;AF=0.50;AN=2;DP=1;Dels=0.00;HRun=2;HaplotypeScore=0.0000;MQ=45.00;MQ0=0;QD=5.72	GT:AD:DP:GQ:PL	0/1:0,1:1:1.76:34,3,0
17	19855119	.	A	T	5.72	LowQual	AC=1;AF=0.50;AN=2;DP=1;Dels=0.00;HRun=1;HaplotypeScore=0.0000;MQ=45.00;MQ0=0;QD=5.72	GT:AD:DP:GQ:PL	0/1:0,1:1:1.76:34,3,0
17	41196309	.	T	TGGGGGGGGGGGGGGGGGGGGGGGGGGGGG	6823.68	PASS	AC=2;AF=1.00;AN=2;DP=42;FS=0.000;HRun=2;HaplotypeScore=590.9623;MQ=30.45;MQ0=0;QD=162.47	GT:AD:DP:GQ:PL	1/1:2,2:30:87.29:6824,87,0
17	41201199	rs80357219	C	T	3795.84	PASS	AC=2;AF=1.00;AN=2;DB;DP=123;Dels=0.01;FS=0.000;HRun=0;HaplotypeScore=14.8132;MQ=40.95;MQ0=0;QD=30.86	GT:AD:DP:GQ:PL	1/1:3,118:122:99:3795,349,0
17	41210062	rs12451607	A	T	2333.56	PASS	AC=2;AF=1.00;AN=2;BaseQRankSum=0.723;DB;DP=144;Dels=0.00;FS=0.000;HRun=3;HaplotypeScore=8.5440;MQ=22.43;MQ0=0;MQRankSum=1.574;QD=16.21;ReadPosRankSum=3.349	GT:AD:DP:GQ:PL	1/1:4,140:144:99:2367,249,0
17	41215367	rs80357501	T	C	3943.75	PASS	AC=2;AF=1.00;AN=2;BaseQRankSum=1.707;DB;DP=139;Dels=0.01;FS=0.000;HRun=1;HaplotypeScore=5.5804;MQ=38.05;MQ0=0;MQRankSum=-0.443;QD=28.37;ReadPosRankSum=1.353	GT:AD:DP:GQ:PL	1/1:2,136:138:99:3943,364,0
17	41223536	.	A	AACAAT	948.43	PASS	AC=1;AF=0.50;AN=2;BaseQRankSum=1.091;DP=150;FS=3.025;HRun=0;HaplotypeScore=2537.7447;MQ=32.39;MQ0=0;MQRankSum=-0.102;QD=6.32;ReadPosRankSum=0.039	GT:AD:DP:GQ:PL	0/1:131,10:104:99:987,0,1574
17	41223537	.	G	GCTT	1294.16	PASS	AC=1;AF=0.50;AN=2;BaseQRankSum=2.214;DP=155;FS=6.609;HRun=0;HaplotypeScore=2443.1531;MQ=32.53;MQ0=0;MQRankSum=0.438;QD=8.35;ReadPosRankSum=1.299	GT:AD:DP:GQ:PL	0/1:105,34:107:99:1333,0,1340
17	41223538	rs76979730	G	GA	992.98	PASS	AC=1;AF=0.50;AN=2;BaseQRankSum=2.966;DB;DP=155;FS=4.419;HRun=2;HaplotypeScore=2324.4629;MQ=32.34;MQ0=0;MQRankSum=0.251;QD=6.41;ReadPosRankSum=4.353	GT:AD:DP:GQ:PL	0/1:143,12:106:27.23:1032,0,27
17	41223539	.	A	T	681.39	PASS	AC=1;AF=0.50;AN=2;BaseQRankSum=-4.477;DP=154;Dels=0.00;FS=12.750;HRun=0;HaplotypeScore=403.3812;MQ=32.39;MQ0=0;MQRankSum=-0.340;QD=4.42;ReadPosRankSum=-4.987	GT:AD:DP:GQ:PL	0/1:100,53:154:99:711,0,2063
17	41223539	rs72130855	AATAGTAT	A	1979.38	PASS	AC=1;AF=0.50;AN=2;BaseQRankSum=-2.985;DB;DP=155;FS=2.625;HRun=0;HaplotypeScore=2592.0536;MQ=32.20;MQ0=0;MQRankSum=-1.190;QD=12.77;ReadPosRankSum=-1.580	GT:AD:DP:GQ:PL	0/1:87,22:106:99:2018,0,2612
17	41223541	.	T	TGTTC	2678.88	PASS	AC=1;AF=0.50;AN=2;BaseQRankSum=3.234;DP=155;FS=10.412;HRun=0;HaplotypeScore=2310.1454;MQ=31.89;MQ0=0;MQRankSum=-0.248;QD=17.28;ReadPosRankSum=2.660	GT:AD:DP:GQ:PL	0/1:142,11:105:99:2718,0,211
17	41223542	rs66512722	A	ACT	236.62	PASS	AC=1;AF=0.50;AN=2;BaseQRankSum=0.066;DB;DP=157;FS=2.819;HRun=0;HaplotypeScore=2432.7981;MQ=32.10;MQ0=0;MQRankSum=-2.141;QD=1.51;ReadPosRankSum=-0.066	GT:AD:DP:GQ:PL	0/1:150,6:107:99:276,0,1631
17	41223549	.	T	TG	161.54	PASS	AC=1;AF=0.50;AN=2;BaseQRankSum=1.817;DP=145;FS=3.460;HRun=0;HaplotypeScore=2096.1484;MQ=31.58;MQ0=0;MQRankSum=-1.807;QD=1.11;ReadPosRankSum=0.709	GT:AD:DP:GQ:PL	0/1:133,11:95:99:201,0,2479
17	41223552	.	T	TC	123.06	PASS	AC=1;AF=0.50;AN=2;BaseQRankSum=2.358;DP=147;FS=2.247;HRun=0;HaplotypeScore=2002.5880;MQ=31.68;MQ0=0;MQRankSum=-2.039;QD=0.84;ReadPosRankSum=-0.139	GT:AD:DP:GQ:PL	0/1:135,10:95:99:162,0,2451
17	41223553	.	A	ACT	482.85	PASS	AC=1;AF=0.50;AN=2;BaseQRankSum=2.356;DP=145;FS=2.113;HRun=0;HaplotypeScore=1986.8411;MQ=32.06;MQ0=0;MQRankSum=-2.789;QD=3.33;ReadPosRankSum=-0.893	GT:AD:DP:GQ:PL	0/1:123,21:95:99:522,0,2967
17	41223555	.	A	T	203.51	PASS	AC=1;AF=0.50;AN=2;BaseQRankSum=-4.588;DP=145;Dels=0.01;FS=0.000;HRun=0;HaplotypeScore=83.3170;MQ=32.25;MQ0=0;MQRankSum=1.316;QD=1.40;ReadPosRankSum=-6.135	GT:AD:DP:GQ:PL	0/1:119,21:143:99:234,0,2134
17	41226499	rs80356885	C	T	4081.81	PASS	AC=2;AF=1.00;AN=2;DB;DP=139;Dels=0.00;FS=0.000;HRun=0;HaplotypeScore=8.6697;MQ=41.22;MQ0=0;QD=29.37	GT:AD:DP:GQ:PL	1/1:1,138:139:99:4081,370,0
17	41226923	rs35466763	G	GC	2818.11	PASS	AC=2;AF=1.00;AN=2;DB;DP=138;FS=0.000;HRun=1;HaplotypeScore=147.7368;MQ=21.10;MQ0=0;QD=20.42	GT:AD:DP:GQ:PL	1/1:10,128:66:99:2860,193,0
17	41229777	rs11384014	G	GT	407.06	PASS	AC=2;AF=1.00;AN=2;DB;DP=123;FS=0.000;HRun=3;HaplotypeScore=23.1768;MQ=14.13;MQ0=0;QD=3.31	GT:AD:DP:GQ:PL	1/1:8,115:11:33.11:449,33,0
17	41243575	rs80357987	TC	T	6401.84	PASS	AC=2;AF=1.00;AN=2;DB;DP=163;FS=0.000;HRun=2;HaplotypeScore=474.0090;MQ=42.40;MQ0=0;QD=39.28	GT:AD:DP:GQ:PL	1/1:8,155:158:99:6402,461,0
17	41243967	rs80357290	G	A	4352.23	PASS	AC=2;AF=1.00;AN=2;DB;DP=142;Dels=0.00;FS=0.000;HRun=0;HaplotypeScore=7.1606;MQ=41.63;MQ0=0;QD=30.65	GT:AD:DP:GQ:PL	1/1:3,136:142:99:4351,394,0
17	41244100	rs80357272	G	A	4623.27	PASS	AC=2;AF=1.00;AN=2;DB;DP=151;Dels=0.01;FS=0.000;HRun=0;HaplotypeScore=17.0377;MQ=40.24;MQ0=0;QD=30.62	GT:AD:DP:GQ:PL	1/1:1,149:150:99:4622,421,0
17	41244252	rs80357201	G	A	5155.81	PASS	AC=2;AF=1.00;AN=2;DB;DP=159;Dels=0.01;FS=0.000;HRun=1;HaplotypeScore=1.9330;MQ=41.51;MQ0=0;QD=32.43	GT:AD:DP:GQ:PL	1/1:1,156:157:99:5155,451,0
17	41244321	rs80357313	C	G	4859.01	PASS	AC=2;AF=1.00;AN=2;DB;DP=165;Dels=0.00;FS=0.000;HRun=0;HaplotypeScore=1.7326;MQ=40.82;MQ0=0;QD=29.45	GT:AD:DP:GQ:PL	1/1:2,163:165:99:4857,454,0
17	41244568	rs34725869	A	AT	4795.48	PASS	AC=2;AF=1.00;AN=2;DB;DP=129;FS=0.000;HRun=3;HaplotypeScore=362.8917;MQ=39.53;MQ0=0;QD=37.17	GT:AD:DP:GQ:PL	1/1:5,123:118:99:4795,347,0
17	41244712	.	T	TA	4990.73	PASS	AC=2;AF=1.00;AN=2;DP=133;FS=0.000;HRun=1;HaplotypeScore=304.1677;MQ=38.45;MQ0=0;QD=37.52	GT:AD:DP:GQ:PL	1/1:4,128:114:99:4991,337,0
17	41244822	.	TTTTC	T	1536.47	PASS	AC=1;AF=0.50;AN=2;BaseQRankSum=3.341;DP=148;FS=0.000;HRun=0;HaplotypeScore=693.6313;MQ=30.77;MQ0=0;MQRankSum=-1.885;QD=10.38;ReadPosRankSum=4.447	GT:AD:DP:GQ:PL	0/1:130,18:81:74.10:1576,0,74
17	41244825	rs80357731	TCTTC	T	3730.18	PASS	AC=2;AF=1.00;AN=2;BaseQRankSum=-2.414;DB;DP=146;FS=3.051;HRun=0;HaplotypeScore=494.5378;MQ=30.78;MQ0=0;MQRankSum=0.876;QD=25.55;ReadPosRankSum=2.379	GT:AD:DP:GQ:PL	1/1:34,108:80:99:3730,160,0
17	41244951	rs80356911	C	T	4280.59	PASS	AC=2;AF=1.00;AN=2;DB;DP=151;Dels=0.00;FS=0.000;HRun=0;HaplotypeScore=16.0737;MQ=39.12;MQ0=0;QD=28.35	GT:AD:DP:GQ:PL	1/1:5,145:151:99:4280,385,0
17	41245161	rs80357364	G	A	3664.03	PASS	AC=2;AF=1.00;AN=2;DB;DP=131;Dels=0.00;FS=0.000;HRun=0;HaplotypeScore=11.3513;MQ=39.69;MQ0=0;QD=27.97	GT:AD:DP:GQ:PL	1/1:2,129:131:99:3663,337,0
17	41245338	.	GT	G	876.56	PASS	AC=2;AF=1.00;AN=2;BaseQRankSum=0.320;DP=145;FS=0.000;HRun=3;HaplotypeScore=504.8573;MQ=35.34;MQ0=0;MQRankSum=-1.233;QD=6.05;ReadPosRankSum=-0.107	GT:AD:DP:GQ:PL	1/1:118,27:83:99:919,203,0
17	41245341	rs80357860	TC	T	3406.78	PASS	AC=2;AF=1.00;AN=2;DB;DP=145;FS=0.000;HRun=1;HaplotypeScore=266.8035;MQ=35.12;MQ0=0;QD=23.50	GT:AD:DP:GQ:PL	1/1:30,115:83:99:3407,250,0
17	41245790	rs80357723	AG	A	3144.38	PASS	AC=2;AF=1.00;AN=2;DB;DP=140;FS=0.000;HRun=2;HaplotypeScore=622.5992;MQ=34.75;MQ0=0;QD=22.46	GT:AD:DP:GQ:PL	1/1:30,109:85:99:3186,253,0
17	41245792	rs80357153	G	T	596.96	PASS	AC=1;AF=0.50;AN=2;BaseQRankSum=2.670;DB;DP=139;Dels=0.00;FS=12.900;HRun=2;HaplotypeScore=31.2545;MQ=34.61;MQ0=0;MQRankSum=4.792;QD=4.29;ReadPosRankSum=-5.310	GT:AD:DP:GQ:PL	0/1:110,29:139:99:627,0,1477
17	41245792	.	GT	G	684.77	PASS	AC=2;AF=1.00;AN=2;BaseQRankSum=0.304;DP=141;FS=0.000;HRun=2;HaplotypeScore=880.2817;MQ=34.70;MQ0=0;MQRankSum=0.760;QD=4.86;ReadPosRankSum=2.912	GT:AD:DP:GQ:PL	1/1:113,28:86:99:727,139,0
17	41245830	rs80357640	GATTCT	G	6237.92	PASS	AC=2;AF=1.00;AN=2;BaseQRankSum=-1.732;DB;DP=140;FS=0.000;HRun=0;HaplotypeScore=879.0283;MQ=35.93;MQ0=0;MQRankSum=-0.612;QD=44.56;ReadPosRankSum=1.697	GT:AD:DP:GQ:PL	1/1:7,132:101:99:6238,268,0
17	41246085	.	G	GT	4158	PASS	AC=2;AF=1.00;AN=2;DP=167;FS=0.000;HRun=1;HaplotypeScore=280.1215;MQ=32.38;MQ0=0;QD=24.90	GT:AD:DP:GQ:PL	1/1:38,129:97:99:4158,280,0
17	41246087	.	A	T	493.62	PASS	AC=1;AF=0.50;AN=2;BaseQRankSum=-1.836;DP=165;Dels=0.01;FS=0.874;HRun=1;HaplotypeScore=103.2377;MQ=32.24;MQ0=0;MQRankSum=2.212;QD=2.99;ReadPosRankSum=-5.496	GT:AD:DP:GQ:PL	0/1:132,32:164:99:524,0,1793
17	41246087	.	A	AA	1435.16	PASS	AC=2;AF=1.00;AN=2;BaseQRankSum=2.397;DP=167;FS=3.007;HRun=1;HaplotypeScore=544.6828;MQ=32.39;MQ0=0;MQRankSum=-1.611;QD=8.59;ReadPosRankSum=2.397	GT:AD:DP:GQ:PL	1/1:138,29:97:99:1477,216,0
17	41246529	rs80357774	AC	A	2631.11	PASS	AC=2;AF=1.00;AN=2;BaseQRankSum=-1.732;DB;DP=141;FS=3.010;HRun=2;HaplotypeScore=405.4980;MQ=30.77;MQ0=0;MQRankSum=-0.234;QD=18.66;ReadPosRankSum=1.685	GT:AD:DP:GQ:PL	1/1:43,98:78:99:2673,215,0
17	41246531	.	C	T	829.69	PASS	AC=1;AF=0.50;AN=2;BaseQRankSum=4.631;DP=138;Dels=0.00;FS=20.295;HRun=7;HaplotypeScore=30.8044;MQ=30.51;MQ0=0;MQRankSum=6.069;QD=6.01;ReadPosRankSum=-5.888	GT:AD:DP:GQ:PL	0/1:101,37:138:99:860,0,1056
17	41246531	rs80357618	CT	C	458.89	PASS	AC=2;AF=1.00;AN=2;BaseQRankSum=0.262;DB;DP=139;FS=2.254;HRun=7;HaplotypeScore=605.3634;MQ=30.67;MQ0=0;MQRankSum=-0.787;QD=3.30;ReadPosRankSum=2.887	GT:AD:DP:GQ:PL	1/1:116,23:76:94.75:501,95,0
17	41246579	rs45586033	T	A	3351.28	PASS	AC=2;AF=1.00;AN=2;DB;DP=141;Dels=0.01;FS=0.000;HRun=0;HaplotypeScore=13.5592;MQ=36.92;MQ0=0;QD=23.77	GT:AD:DP:GQ:PL	1/1:1,138:140:99:3350,310,0
17	41252697	rs10445302	T	A	72.14	PASS	AC=2;AF=1.00;AN=2;BaseQRankSum=1.480;DB;DP=116;Dels=0.03;FS=0.000;HRun=2;HaplotypeScore=3.5415;MQ=8.91;MQ0=0;MQRankSum=1.701;QD=0.62;ReadPosRankSum=0.409	GT:AD:DP:GQ:PL	1/1:3,109:112:11.99:105,12,0
17	41253779	rs9898965	G	A	1228.18	PASS	AC=2;AF=1.00;AN=2;DB;DP=145;Dels=0.02;FS=0.000;HRun=2;HaplotypeScore=6.0726;MQ=16.15;MQ0=0;QD=8.47	GT:AD:DP:GQ:PL	1/1:2,140:142:99:1261,132,0
17	41258550	rs80356883	T	A	4617.93	PASS	AC=2;AF=1.00;AN=2;DB;DP=158;Dels=0.02;FS=0.000;HRun=4;HaplotypeScore=19.3134;MQ=47.07;MQ0=0;QD=29.23	GT:AD:DP:GQ:PL	1/1:4,151:155:99:4617,415,0
17	41267541	rs8176101	T	A	2080.91	PASS	AC=2;AF=1.00;AN=2;DB;DP=138;Dels=0.03;FS=0.000;HRun=1;HaplotypeScore=10.5032;MQ=28.06;MQ0=0;QD=15.08	GT:AD:DP:GQ:PL	1/1:1,133:134:99:2114,201,0
17	41267758	rs80357972	TCA	T	5384.37	PASS	AC=2;AF=1.00;AN=2;DB;DP=141;FS=0.000;HRun=0;HaplotypeScore=477.3223;MQ=41.12;MQ0=0;QD=38.19	GT:AD:DP:GQ:PL	1/1:8,132:129:99:5384,376,0
17	41269297	rs4793200	A	T	444.73	PASS	AC=2;AF=1.00;AN=2;DB;DP=149;Dels=0.01;FS=0.000;HRun=1;HaplotypeScore=8.3752;MQ=13.41;MQ0=0;QD=2.98	GT:AD:DP:GQ:PL	1/1:0,147:148:56.88:478,57,0
17	41271306	rs111489251	G	A	1898.41	PASS	AC=2;AF=1.00;AN=2;DB;DP=147;Dels=0.01;FS=0.000;HRun=12;HaplotypeScore=6.1073;MQ=17.78;MQ0=0;QD=12.91	GT:AD:DP:GQ:PL	1/1:1,144:146:99:1931,207,0
17	41277833	rs8176073	T	C	3422.44	PASS	AC=2;AF=1.00;AN=2;DB;DP=154;Dels=0.00;FS=0.000;HRun=0;HaplotypeScore=12.5238;MQ=23.59;MQ0=0;QD=22.22	GT:AD:DP:GQ:PL	1/1:2,152:154:99:3419,369,0
17	41281078	rs79725272	A	G	171.43	PASS	AC=2;AF=1.00;AN=2;DB;DP=141;Dels=0.01;FS=0.000;HRun=1;HaplotypeScore=5.2390;MQ=12.78;MQ0=0;QD=1.22	GT:AD:DP:GQ:PL	1/1:1,138:139:23.98:204,24,0
17	58733286	.	T	A	5.06	LowQual	AC=1;AF=0.50;AN=2;DP=1;Dels=0.00;HRun=1;HaplotypeScore=0.0000;MQ=45.00;MQ0=0;QD=5.06	GT:AD:DP:GQ:PL	0/1:0,1:1:1.76:33,3,0
17	62217918	.	C	T	5.72	LowQual	AC=1;AF=0.50;AN=2;DP=1;Dels=0.00;HRun=1;HaplotypeScore=0.0000;MQ=45.00;MQ0=0;QD=5.72	GT:AD:DP:GQ:PL	0/1:0,1:1:1.76:34,3,0
17	62217920	.	G	T	6.39	LowQual	AC=1;AF=0.50;AN=2;DP=1;Dels=0.00;HRun=1;HaplotypeScore=0.0000;MQ=45.00;MQ0=0;QD=6.39	GT:AD:DP:GQ:PL	0/1:0,1:1:1.76:35,3,0
17	62217924	.	G	T	6.39	LowQual	AC=1;AF=0.50;AN=2;DP=1;Dels=0.00;HRun=1;HaplotypeScore=0.0000;MQ=45.00;MQ0=0;QD=6.39	GT:AD:DP:GQ:PL	0/1:0,1:1:1.76:35,3,0
17	62217925	.	A	T	6.39	LowQual	AC=1;AF=0.50;AN=2;DP=1;Dels=0.00;HRun=0;HaplotypeScore=0.0000;MQ=45.00;MQ0=0;QD=6.39	GT:AD:DP:GQ:PL	0/1:0,1:1:1.76:35,3,0
17	62217929	.	A	T	5.06	LowQual	AC=1;AF=0.50;AN=2;DP=1;Dels=0.00;HRun=2;HaplotypeScore=0.0000;MQ=45.00;MQ0=0;QD=5.06	GT:AD:DP:GQ:PL	0/1:0,1:1:1.76:33,3,0
