# Supplementary material for: Considerations for clinical read alignment and mutational profiling using next-generation sequencing
Source: F1000Res. 2012 Sep 20;1:2. Originally published 2012 Jul 16. [Version 2] doi: 10.12688/f1000research.1-2.v2 (PMC3945748; doi:10.12688/f1000research.1-2.v2)
Supplement: Aligner-specific VCF files containing the mutations called for each set of reads in single and paired-end modes — VCF files describing the mutations detected in the sixty-seven groups of BRCA1 reads when testing each alignment program in paired-end and single-end mode. [file f1000research-1-402-s0002.tgz › Bfast_Paired_End_Calls.79.vcf]

##fileformat=VCFv4.1
##FILTER=<ID=LowQual,Description="Low quality">
##FORMAT=<ID=AD,Number=.,Type=Integer,Description="Allelic depths for the ref and alt alleles in the order listed">
##FORMAT=<ID=DP,Number=1,Type=Integer,Description="Read Depth (only filtered reads used for calling)">
##FORMAT=<ID=GQ,Number=1,Type=Float,Description="Genotype Quality">
##FORMAT=<ID=GT,Number=1,Type=String,Description="Genotype">
##FORMAT=<ID=PL,Number=G,Type=Integer,Description="Normalized, Phred-scaled likelihoods for genotypes as defined in the VCF specification">
##INFO=<ID=AC,Number=A,Type=Integer,Description="Allele count in genotypes, for each ALT allele, in the same order as listed">
##INFO=<ID=AF,Number=A,Type=Float,Description="Allele Frequency, for each ALT allele, in the same order as listed">
##INFO=<ID=AN,Number=1,Type=Integer,Description="Total number of alleles in called genotypes">
##INFO=<ID=BaseQRankSum,Number=1,Type=Float,Description="Z-score from Wilcoxon rank sum test of Alt Vs. Ref base qualities">
##INFO=<ID=DB,Number=0,Type=Flag,Description="dbSNP Membership">
##INFO=<ID=DP,Number=1,Type=Integer,Description="Filtered Depth">
##INFO=<ID=DS,Number=0,Type=Flag,Description="Were any of the samples downsampled?">
##INFO=<ID=Dels,Number=1,Type=Float,Description="Fraction of Reads Containing Spanning Deletions">
##INFO=<ID=FS,Number=1,Type=Float,Description="Phred-scaled p-value using Fisher's exact test to detect strand bias">
##INFO=<ID=HRun,Number=1,Type=Integer,Description="Largest Contiguous Homopolymer Run of Variant Allele In Either Direction">
##INFO=<ID=HaplotypeScore,Number=1,Type=Float,Description="Consistency of the site with at most two segregating haplotypes">
##INFO=<ID=InbreedingCoeff,Number=1,Type=Float,Description="Inbreeding coefficient as estimated from the genotype likelihoods per-sample when compared against the Hardy-Weinberg expectation">
##INFO=<ID=MQ,Number=1,Type=Float,Description="RMS Mapping Quality">
##INFO=<ID=MQ0,Number=1,Type=Integer,Description="Total Mapping Quality Zero Reads">
##INFO=<ID=MQRankSum,Number=1,Type=Float,Description="Z-score From Wilcoxon rank sum test of Alt vs. Ref read mapping qualities">
##INFO=<ID=QD,Number=1,Type=Float,Description="Variant Confidence/Quality by Depth">
##INFO=<ID=ReadPosRankSum,Number=1,Type=Float,Description="Z-score from Wilcoxon rank sum test of Alt vs. Ref read position bias">
##UnifiedGenotyper="analysis_type=UnifiedGenotyper input_file=[../Bfast_Default/brca1_79.recalib.bam] sample_metadata=[] read_buffer_size=null phone_home=STANDARD read_filter=[BadCigar] intervals=null excludeIntervals=null reference_sequence=ref_chr17.hg19.fa rodBind=[] rodToIntervalTrackName=null BTI_merge_rule=UNION nonDeterministicRandomSeed=false downsampling_type=null downsample_to_fraction=null downsample_to_coverage=null baq=OFF baqGapOpenPenalty=40.0 performanceLog=null useOriginalQualities=false defaultBaseQualities=-1 validation_strictness=SILENT unsafe=null num_threads=4 interval_merging=ALL read_group_black_list=null processingTracker=null restartProcessingTracker=false processingTrackerStatusFile=null processingTrackerID=-1 allow_intervals_with_unindexed_bam=false disable_experimental_low_memory_sharding=false logging_level=ERROR log_to_file=null help=false genotype_likelihoods_model=BOTH p_nonref_model=EXACT heterozygosity=0.0010 pcr_error_rate=1.0E-4 genotyping_mode=DISCOVERY output_mode=EMIT_VARIANTS_ONLY standard_min_confidence_threshold_for_calling=30.0 standard_min_confidence_threshold_for_emitting=4.0 computeSLOD=false alleles=(RodBinding name= source=UNBOUND) assume_single_sample_reads=null abort_at_too_much_coverage=-1 min_base_quality_score=17 min_mapping_quality_score=20 max_deletion_fraction=0.05 min_indel_count_for_genotyping=5 indel_heterozygosity=1.25E-4 indelGapContinuationPenalty=10.0 indelGapOpenPenalty=45.0 indelHaplotypeSize=80 doContextDependentGapPenalties=true getGapPenaltiesFromData=false indel_recal_file=indel.recal_data.csv indelDebug=false dovit=false GSA_PRODUCTION_ONLY=false exactCalculation=LINEAR_EXPERIMENTAL ignoreSNPAlleles=false output_all_callable_bases=false genotype=false dbsnp=(RodBinding name=dbsnp source=dbsnp_132.hg19.vcf) out=org.broadinstitute.sting.gatk.io.stubs.VCFWriterStub NO_HEADER=org.broadinstitute.sting.gatk.io.stubs.VCFWriterStub sites_only=org.broadinstitute.sting.gatk.io.stubs.VCFWriterStub debug_file=null metrics_file=null annotation=[]"
##contig=<ID=17,length=81195210,assembly=hg19>
##reference=file:///CL_diags/ngs/OmixonPaper/brca1-test-suite/ref_chr17.hg19.fa
#CHROM	POS	ID	REF	ALT	QUAL	FILTER	INFO	FORMAT	DePristo
17	2159344	.	G	A	5.06	LowQual	AC=1;AF=0.50;AN=2;DP=1;Dels=0.00;HRun=1;HaplotypeScore=0.0000;MQ=42.00;MQ0=0;QD=5.06	GT:AD:DP:GQ:PL	0/1:0,1:1:1.76:33,3,0
17	2159345	.	A	G	6.39	LowQual	AC=1;AF=0.50;AN=2;DP=1;Dels=0.00;HRun=1;HaplotypeScore=0.0000;MQ=42.00;MQ0=0;QD=6.39	GT:AD:DP:GQ:PL	0/1:0,1:1:1.76:35,3,0
17	2159396	.	G	A	5.06	LowQual	AC=1;AF=0.50;AN=2;DP=1;Dels=0.00;HRun=0;HaplotypeScore=0.0000;MQ=42.00;MQ0=0;QD=5.06	GT:AD:DP:GQ:PL	0/1:0,1:1:1.76:33,3,0
17	21090755	.	A	G	5.72	LowQual	AC=1;AF=0.50;AN=2;DP=1;Dels=0.00;HRun=1;HaplotypeScore=0.0000;MQ=40.00;MQ0=0;QD=5.72	GT:AD:DP:GQ:PL	0/1:0,1:1:1.76:34,3,0
17	37490603	.	A	T	5.72	LowQual	AC=1;AF=0.50;AN=2;DP=1;Dels=0.00;HRun=0;HaplotypeScore=0.0000;MQ=35.00;MQ0=0;QD=5.72	GT:AD:DP:GQ:PL	0/1:0,1:1:1.76:34,3,0
17	41196309	.	T	TGGGGGGGGGGGGGGGGGGGGGGGGGGGGG	6823.41	PASS	AC=2;AF=1.00;AN=2;DP=42;FS=0.000;HRun=2;HaplotypeScore=590.7929;MQ=30.45;MQ0=0;QD=162.46	GT:AD:DP:GQ:PL	1/1:2,2:30:87.29:6823,87,0
17	41197708	rs116185952	T	G	4247.82	PASS	AC=2;AF=1.00;AN=2;DB;DP=142;Dels=0.01;FS=0.000;HRun=5;HaplotypeScore=10.1727;MQ=40.68;MQ0=0;QD=29.91	GT:AD:DP:GQ:PL	1/1:2,137:140:99:4247,391,0
17	41199684	.	AG	A	935.31	PASS	AC=2;AF=1.00;AN=2;BaseQRankSum=-0.120;DP=145;FS=0.000;HRun=2;HaplotypeScore=462.6537;MQ=33.55;MQ0=0;MQRankSum=-0.394;QD=6.45;ReadPosRankSum=2.279	GT:AD:DP:GQ:PL	1/1:119,26:76:99:977,167,0
17	41199686	rs80357946	GC	G	2944.12	PASS	AC=2;AF=1.00;AN=2;BaseQRankSum=-1.732;DB;DP=144;FS=0.000;HRun=1;HaplotypeScore=248.0767;MQ=32.87;MQ0=0;MQRankSum=-0.071;QD=20.45;ReadPosRankSum=1.685	GT:AD:DP:GQ:PL	1/1:29,115:73:99:2986,213,0
17	41211486	rs60735548	C	CACA	1228.20	PASS	AC=2;AF=1.00;AN=2;DB;DP=143;FS=0.000;HRun=0;HaplotypeScore=237.6540;MQ=20.52;MQ0=0;QD=8.59	GT:AD:DP:GQ:PL	1/1:87,55:65:72.24:1270,72,0
17	41216206	rs8176256	T	C	4000.54	PASS	AC=2;AF=1.00;AN=2;DB;DP=136;Dels=0.03;FS=0.000;HRun=2;HaplotypeScore=17.7660;MQ=41.52;MQ0=0;QD=29.42	GT:AD:DP:GQ:PL	1/1:1,131:132:99:4000,367,0
17	41218747	rs8176237	C	T	1393.31	PASS	AC=2;AF=1.00;AN=2;DB;DP=141;Dels=0.00;FS=0.000;HRun=2;HaplotypeScore=10.1128;MQ=19.26;MQ0=0;QD=9.88	GT:AD:DP:GQ:PL	1/1:4,137:141:99:1426,150,0
17	41219694	rs80357087	C	A	3166.90	PASS	AC=2;AF=1.00;AN=2;BaseQRankSum=1.488;DB;DP=144;Dels=0.00;FS=5.628;HRun=3;HaplotypeScore=12.8292;MQ=35.81;MQ0=0;MQRankSum=0.561;QD=21.99;ReadPosRankSum=0.464	GT:AD:DP:GQ:PL	1/1:2,141:144:99:3200,275,0
17	41219907	rs71157702	T	TA	990.33	PASS	AC=2;AF=1.00;AN=2;DB;DP=118;FS=0.000;HRun=22;HaplotypeScore=217.0518;MQ=32.93;MQ0=0;QD=8.39	GT:AD:DP:GQ:PL	1/1:40,77:76:99:1032,159,0
17	41223214	rs80357718	CAGAGA	C	7548.95	PASS	AC=2;AF=1.00;AN=2;DB;DP=129;FS=0.000;HRun=0;HaplotypeScore=815.6721;MQ=49.98;MQ0=0;QD=58.52	GT:AD:DP:GQ:PL	1/1:8,121:126:99:7549,361,0
17	41226413	rs70953659	T	C	3660.31	PASS	AC=2;AF=1.00;AN=2;DB;DP=137;Dels=0.01;FS=0.000;HRun=0;HaplotypeScore=8.2992;MQ=41.25;MQ0=0;QD=26.72	GT:AD:DP:GQ:PL	1/1:0,136:136:99:3658,369,0
17	41230105	rs71160004	CT	C	143	PASS	AC=2;AF=1.00;AN=2;DB;DP=131;FS=0.000;HRun=14;HaplotypeScore=31.9093;MQ=13.56;MQ0=0;QD=1.09	GT:AD:DP:GQ:PL	1/1:16,115:11:26.78:185,27,0
17	41234556	rs80356989	G	A	4049.40	PASS	AC=2;AF=1.00;AN=2;DB;DP=133;Dels=0.00;FS=0.000;HRun=0;HaplotypeScore=10.3744;MQ=46.85;MQ0=0;QD=30.45	GT:AD:DP:GQ:PL	1/1:2,131:133:99:4048,367,0
17	41243967	rs80357290	G	A	4265.81	PASS	AC=2;AF=1.00;AN=2;DB;DP=142;Dels=0.01;FS=0.000;HRun=0;HaplotypeScore=16.4600;MQ=40.07;MQ0=0;QD=30.04	GT:AD:DP:GQ:PL	1/1:3,137:140:99:4265,388,0
17	41244122	rs80356843	T	C	4122.25	PASS	AC=2;AF=1.00;AN=2;DB;DP=152;Dels=0.01;FS=0.000;HRun=0;HaplotypeScore=18.2492;MQ=39.85;MQ0=0;QD=27.12	GT:AD:DP:GQ:PL	1/1:1,150:151:99:4120,418,0
17	41244149	rs80357577	TAA	T	6848.65	PASS	AC=2;AF=1.00;AN=2;BaseQRankSum=-0.732;DB;DP=150;FS=3.461;HRun=2;HaplotypeScore=1144.2437;MQ=39.62;MQ0=0;MQRankSum=-1.220;QD=45.66;ReadPosRankSum=1.683	GT:AD:DP:GQ:PL	1/1:6,141:142:99:6849,415,0
17	41244190	rs80357827	CA	C	6125.01	PASS	AC=2;AF=1.00;AN=2;BaseQRankSum=-1.709;DB;DP=154;FS=3.500;HRun=2;HaplotypeScore=999.0352;MQ=41.92;MQ0=0;MQRankSum=-1.709;QD=39.77;ReadPosRankSum=1.709	GT:AD:DP:GQ:PL	1/1:4,149:151:99:6125,444,0
17	41244495	.	T	TTCTCA	5552.85	PASS	AC=2;AF=1.00;AN=2;DP=134;FS=0.000;HRun=0;HaplotypeScore=354.4605;MQ=32.01;MQ0=0;QD=41.44	GT:AD:DP:GQ:PL	1/1:44,86:80:99:5553,214,0
17	41244502	rs80357154	T	C	609.98	PASS	AC=1;AF=0.50;AN=2;BaseQRankSum=-5.989;DB;DP=131;Dels=0.00;FS=4.649;HRun=0;HaplotypeScore=71.6438;MQ=31.44;MQ0=0;MQRankSum=3.878;QD=4.66;ReadPosRankSum=-6.965	GT:AD:DP:GQ:PL	0/1:100,31:131:99:640,0,1327
17	41244502	rs80357746	T	TTCATT	3594.57	PASS	AC=2;AF=1.00;AN=2;BaseQRankSum=-0.797;DB;DP=130;FS=6.200;HRun=0;HaplotypeScore=513.0359;MQ=31.27;MQ0=0;MQRankSum=0.141;QD=27.65;ReadPosRankSum=2.110	GT:AD:DP:GQ:PL	1/1:120,10:75:99:3595,151,0
17	41244503	.	TCC	T	255.67	PASS	AC=1;AF=0.50;AN=2;BaseQRankSum=-2.635;DP=128;FS=1.065;HRun=3;HaplotypeScore=696.8787;MQ=31.26;MQ0=0;MQRankSum=0.736;QD=2.00;ReadPosRankSum=-4.989	GT:AD:DP:GQ:PL	0/1:118,10:74:99:295,0,2646
17	41245101	rs80357108	T	C	3133.38	PASS	AC=2;AF=1.00;AN=2;DB;DP=135;Dels=0.00;FS=0.000;HRun=0;HaplotypeScore=15.9966;MQ=38.12;MQ0=0;QD=23.21	GT:AD:DP:GQ:PL	1/1:1,134:135:99:3166,330,0
17	41245233	rs80357467	A	G	3815.56	PASS	AC=2;AF=1.00;AN=2;BaseQRankSum=1.424;DB;DP=136;Dels=0.00;FS=3.817;HRun=0;HaplotypeScore=9.5172;MQ=40.01;MQ0=0;MQRankSum=-0.218;QD=28.06;ReadPosRankSum=0.038	GT:AD:DP:GQ:PL	1/1:2,134:136:99:3784,318,0
17	41245280	rs80356884	C	G	2499.46	PASS	AC=2;AF=1.00;AN=2;DB;DP=137;Dels=0.00;FS=0.000;HRun=0;HaplotypeScore=7.6684;MQ=34.51;MQ0=0;QD=18.24	GT:AD:DP:GQ:PL	1/1:2,135:137:99:2532,255,0
17	41245311	.	T	TC	2875.97	PASS	AC=2;AF=1.00;AN=2;DP=147;FS=0.000;HRun=1;HaplotypeScore=483.3386;MQ=29.98;MQ0=0;QD=19.56	GT:AD:DP:GQ:PL	1/1:46,100:68:99:2918,205,0
17	41245313	.	T	C	1054.13	PASS	AC=1;AF=0.50;AN=2;BaseQRankSum=-5.585;DP=148;Dels=0.00;FS=3.401;HRun=1;HaplotypeScore=65.3256;MQ=29.88;MQ0=0;MQRankSum=5.718;QD=7.12;ReadPosRankSum=-6.074	GT:AD:DP:GQ:PL	0/1:105,42:148:99:1084,0,737
17	41245313	.	T	TT	997.98	PASS	AC=2;AF=1.00;AN=2;DP=149;FS=0.000;HRun=1;HaplotypeScore=661.1937;MQ=29.56;MQ0=0;QD=6.70	GT:AD:DP:GQ:PL	1/1:116,33:67:99:1040,180,0
17	41245338	.	GT	G	497.78	PASS	AC=2;AF=1.00;AN=2;DP=144;FS=0.000;HRun=3;HaplotypeScore=412.0739;MQ=25.89;MQ0=0;QD=3.46	GT:AD:DP:GQ:PL	1/1:122,22:47:99:540,119,0
17	41245341	rs80357860	TC	T	1913.75	PASS	AC=2;AF=1.00;AN=2;DB;DP=143;FS=0.000;HRun=1;HaplotypeScore=296.4917;MQ=27.61;MQ0=0;QD=13.38	GT:AD:DP:GQ:PL	1/1:29,114:51:99:1956,144,0
17	41245663	rs80357567	TACTG	T	4181.23	PASS	AC=2;AF=1.00;AN=2;DB;DP=144;FS=0.000;HRun=0;HaplotypeScore=523.9796;MQ=35.22;MQ0=0;QD=29.04	GT:AD:DP:GQ:PL	1/1:15,129:84:99:4181,226,0
17	41245666	.	TG	T	1051.22	PASS	AC=2;AF=1.00;AN=2;DP=137;FS=0.000;HRun=1;HaplotypeScore=676.0379;MQ=34.74;MQ0=0;QD=7.67	GT:AD:DP:GQ:PL	1/1:131,5:78:99:1093,205,0
17	41245708	.	TC	T	656.85	PASS	AC=2;AF=1.00;AN=2;BaseQRankSum=-1.667;DP=129;FS=0.000;HRun=2;HaplotypeScore=500.2057;MQ=30.63;MQ0=0;MQRankSum=-0.817;QD=5.09;ReadPosRankSum=1.340	GT:AD:DP:GQ:PL	1/1:107,22:56:99:699,145,0
17	41245710	rs80357652	CT	C	2221.87	PASS	AC=2;AF=1.00;AN=2;DB;DP=129;FS=0.000;HRun=1;HaplotypeScore=337.2273;MQ=30.00;MQ0=0;QD=17.22	GT:AD:DP:GQ:PL	1/1:52,77:56:99:2264,166,0
17	41245711	.	TC	T	649.42	PASS	AC=2;AF=1.00;AN=2;BaseQRankSum=1.667;DP=130;FS=0.000;HRun=2;HaplotypeScore=494.0315;MQ=30.15;MQ0=0;MQRankSum=-1.079;QD=5.00;ReadPosRankSum=1.667	GT:AD:DP:GQ:PL	1/1:103,26:57:99:691,124,0
17	41245830	rs80357640	GATTCT	G	6816.70	PASS	AC=2;AF=1.00;AN=2;DB;DP=139;FS=0.000;HRun=0;HaplotypeScore=707.9636;MQ=38.07;MQ0=0;QD=49.04	GT:AD:DP:GQ:PL	1/1:8,128:110:99:6817,322,0
17	41246149	rs80357279	T	A	4301.27	PASS	AC=2;AF=1.00;AN=2;DB;DP=151;Dels=0.00;FS=0.000;HRun=0;HaplotypeScore=8.9485;MQ=41.48;MQ0=0;QD=28.49	GT:AD:DP:GQ:PL	1/1:5,146:151:99:4300,397,0
17	41246287	rs80357046	C	T	3490.40	PASS	AC=2;AF=1.00;AN=2;DB;DP=111;Dels=0.02;FS=0.000;HRun=2;HaplotypeScore=13.8836;MQ=40.70;MQ0=0;QD=31.45	GT:AD:DP:GQ:PL	1/1:0,108:109:99:3490,313,0
17	41246298	rs80357113	T	C	3159.20	PASS	AC=2;AF=1.00;AN=2;DB;DP=106;Dels=0.00;FS=0.000;HRun=0;HaplotypeScore=7.4335;MQ=40.48;MQ0=0;QD=29.80	GT:AD:DP:GQ:PL	1/1:3,103:106:99:3192,295,0
17	41252697	rs10445302	T	A	62.23	PASS	AC=2;AF=1.00;AN=2;DB;DP=113;Dels=0.01;FS=0.000;HRun=2;HaplotypeScore=3.5115;MQ=8.64;MQ0=0;QD=0.55	GT:AD:DP:GQ:PL	1/1:2,109:112:11.96:95,12,0
17	41258450	rs8176128	A	T	4328.94	PASS	AC=2;AF=1.00;AN=2;DB;DP=140;Dels=0.01;FS=0.000;HRun=1;HaplotypeScore=14.2659;MQ=42.97;MQ0=0;QD=30.92	GT:AD:DP:GQ:PL	1/1:3,135:138:99:4328,379,0
17	41267518	rs76381085	C	A	1623.87	PASS	AC=2;AF=1.00;AN=2;DB;DP=136;Dels=0.02;FS=0.000;HRun=15;HaplotypeScore=6.9138;MQ=24.42;MQ0=0;QD=11.94	GT:AD:DP:GQ:PL	1/1:4,129:133:99:1657,171,0
17	41267632	rs8176100	G	A	3386.63	PASS	AC=2;AF=1.00;AN=2;DB;DP=149;Dels=0.01;FS=0.000;HRun=0;HaplotypeScore=15.9917;MQ=34.36;MQ0=0;QD=22.73	GT:AD:DP:GQ:PL	1/1:2,145:147:99:3386,307,0
17	41267767	rs80356880	G	T	4477.68	PASS	AC=2;AF=1.00;AN=2;DB;DP=148;Dels=0.03;FS=0.000;HRun=3;HaplotypeScore=13.2295;MQ=41.49;MQ0=0;QD=30.25	GT:AD:DP:GQ:PL	1/1:1,142:144:99:4477,391,0
17	50360876	.	C	G	5.06	LowQual	AC=1;AF=0.50;AN=2;DP=1;Dels=0.00;HRun=0;HaplotypeScore=0.0000;MQ=45.00;MQ0=0;QD=5.06	GT:AD:DP:GQ:PL	0/1:0,1:1:1.76:33,3,0
17	50360892	.	G	A	6.39	LowQual	AC=1;AF=0.50;AN=2;DP=1;Dels=0.00;HRun=0;HaplotypeScore=0.0000;MQ=45.00;MQ0=0;QD=6.39	GT:AD:DP:GQ:PL	0/1:0,1:1:1.76:35,3,0
17	50360931	.	G	A	5.06	LowQual	AC=1;AF=0.50;AN=2;DP=1;Dels=0.00;HRun=0;HaplotypeScore=0.0000;MQ=45.00;MQ0=0;QD=5.06	GT:AD:DP:GQ:PL	0/1:0,1:1:1.76:33,3,0
17	58620435	.	C	G	5.06	LowQual	AC=1;AF=0.50;AN=2;DP=1;Dels=0.00;HRun=1;HaplotypeScore=0.0000;MQ=45.00;MQ0=0;QD=5.06	GT:AD:DP:GQ:PL	0/1:0,1:1:1.76:33,3,0
17	58733286	.	T	A	5.06	LowQual	AC=1;AF=0.50;AN=2;DP=1;Dels=0.00;HRun=1;HaplotypeScore=0.0000;MQ=45.00;MQ0=0;QD=5.06	GT:AD:DP:GQ:PL	0/1:0,1:1:1.76:33,3,0
17	62713285	.	A	G	5.06	LowQual	AC=1;AF=0.50;AN=2;DP=1;Dels=0.00;HRun=0;HaplotypeScore=0.0000;MQ=33.00;MQ0=0;QD=5.06	GT:AD:DP:GQ:PL	0/1:0,1:1:1.76:33,3,0
