# Supplementary material for: Considerations for clinical read alignment and mutational profiling using next-generation sequencing
Source: F1000Res. 2012 Sep 20;1:2. Originally published 2012 Jul 16. [Version 2] doi: 10.12688/f1000research.1-2.v2 (PMC3945748; doi:10.12688/f1000research.1-2.v2)
Supplement: Aligner-specific VCF files containing the mutations called for each set of reads in single and paired-end modes — VCF files describing the mutations detected in the sixty-seven groups of BRCA1 reads when testing each alignment program in paired-end and single-end mode. [file f1000research-1-402-s0002.tgz › Bfast_Paired_End_Calls.81.vcf]

##fileformat=VCFv4.1
##FILTER=<ID=LowQual,Description="Low quality">
##FORMAT=<ID=AD,Number=.,Type=Integer,Description="Allelic depths for the ref and alt alleles in the order listed">
##FORMAT=<ID=DP,Number=1,Type=Integer,Description="Read Depth (only filtered reads used for calling)">
##FORMAT=<ID=GQ,Number=1,Type=Float,Description="Genotype Quality">
##FORMAT=<ID=GT,Number=1,Type=String,Description="Genotype">
##FORMAT=<ID=PL,Number=G,Type=Integer,Description="Normalized, Phred-scaled likelihoods for genotypes as defined in the VCF specification">
##INFO=<ID=AC,Number=A,Type=Integer,Description="Allele count in genotypes, for each ALT allele, in the same order as listed">
##INFO=<ID=AF,Number=A,Type=Float,Description="Allele Frequency, for each ALT allele, in the same order as listed">
##INFO=<ID=AN,Number=1,Type=Integer,Description="Total number of alleles in called genotypes">
##INFO=<ID=BaseQRankSum,Number=1,Type=Float,Description="Z-score from Wilcoxon rank sum test of Alt Vs. Ref base qualities">
##INFO=<ID=DB,Number=0,Type=Flag,Description="dbSNP Membership">
##INFO=<ID=DP,Number=1,Type=Integer,Description="Filtered Depth">
##INFO=<ID=DS,Number=0,Type=Flag,Description="Were any of the samples downsampled?">
##INFO=<ID=Dels,Number=1,Type=Float,Description="Fraction of Reads Containing Spanning Deletions">
##INFO=<ID=FS,Number=1,Type=Float,Description="Phred-scaled p-value using Fisher's exact test to detect strand bias">
##INFO=<ID=HRun,Number=1,Type=Integer,Description="Largest Contiguous Homopolymer Run of Variant Allele In Either Direction">
##INFO=<ID=HaplotypeScore,Number=1,Type=Float,Description="Consistency of the site with at most two segregating haplotypes">
##INFO=<ID=InbreedingCoeff,Number=1,Type=Float,Description="Inbreeding coefficient as estimated from the genotype likelihoods per-sample when compared against the Hardy-Weinberg expectation">
##INFO=<ID=MQ,Number=1,Type=Float,Description="RMS Mapping Quality">
##INFO=<ID=MQ0,Number=1,Type=Integer,Description="Total Mapping Quality Zero Reads">
##INFO=<ID=MQRankSum,Number=1,Type=Float,Description="Z-score From Wilcoxon rank sum test of Alt vs. Ref read mapping qualities">
##INFO=<ID=QD,Number=1,Type=Float,Description="Variant Confidence/Quality by Depth">
##INFO=<ID=ReadPosRankSum,Number=1,Type=Float,Description="Z-score from Wilcoxon rank sum test of Alt vs. Ref read position bias">
##UnifiedGenotyper="analysis_type=UnifiedGenotyper input_file=[../Bfast_Default/brca1_81.recalib.bam] sample_metadata=[] read_buffer_size=null phone_home=STANDARD read_filter=[BadCigar] intervals=null excludeIntervals=null reference_sequence=ref_chr17.hg19.fa rodBind=[] rodToIntervalTrackName=null BTI_merge_rule=UNION nonDeterministicRandomSeed=false downsampling_type=null downsample_to_fraction=null downsample_to_coverage=null baq=OFF baqGapOpenPenalty=40.0 performanceLog=null useOriginalQualities=false defaultBaseQualities=-1 validation_strictness=SILENT unsafe=null num_threads=4 interval_merging=ALL read_group_black_list=null processingTracker=null restartProcessingTracker=false processingTrackerStatusFile=null processingTrackerID=-1 allow_intervals_with_unindexed_bam=false disable_experimental_low_memory_sharding=false logging_level=ERROR log_to_file=null help=false genotype_likelihoods_model=BOTH p_nonref_model=EXACT heterozygosity=0.0010 pcr_error_rate=1.0E-4 genotyping_mode=DISCOVERY output_mode=EMIT_VARIANTS_ONLY standard_min_confidence_threshold_for_calling=30.0 standard_min_confidence_threshold_for_emitting=4.0 computeSLOD=false alleles=(RodBinding name= source=UNBOUND) assume_single_sample_reads=null abort_at_too_much_coverage=-1 min_base_quality_score=17 min_mapping_quality_score=20 max_deletion_fraction=0.05 min_indel_count_for_genotyping=5 indel_heterozygosity=1.25E-4 indelGapContinuationPenalty=10.0 indelGapOpenPenalty=45.0 indelHaplotypeSize=80 doContextDependentGapPenalties=true getGapPenaltiesFromData=false indel_recal_file=indel.recal_data.csv indelDebug=false dovit=false GSA_PRODUCTION_ONLY=false exactCalculation=LINEAR_EXPERIMENTAL ignoreSNPAlleles=false output_all_callable_bases=false genotype=false dbsnp=(RodBinding name=dbsnp source=dbsnp_132.hg19.vcf) out=org.broadinstitute.sting.gatk.io.stubs.VCFWriterStub NO_HEADER=org.broadinstitute.sting.gatk.io.stubs.VCFWriterStub sites_only=org.broadinstitute.sting.gatk.io.stubs.VCFWriterStub debug_file=null metrics_file=null annotation=[]"
##contig=<ID=17,length=81195210,assembly=hg19>
##reference=file:///CL_diags/ngs/OmixonPaper/brca1-test-suite/ref_chr17.hg19.fa
#CHROM	POS	ID	REF	ALT	QUAL	FILTER	INFO	FORMAT	DePristo
17	15771556	.	T	C	5.72	LowQual	AC=1;AF=0.50;AN=2;DP=1;Dels=0.00;HRun=1;HaplotypeScore=0.0000;MQ=34.00;MQ0=0;QD=5.72	GT:AD:DP:GQ:PL	0/1:0,1:1:1.76:34,3,0
17	36397996	.	A	G	5.06	LowQual	AC=1;AF=0.50;AN=2;DP=1;Dels=0.00;HRun=0;HaplotypeScore=0.0000;MQ=45.00;MQ0=0;QD=5.06	GT:AD:DP:GQ:PL	0/1:0,1:1:1.76:33,3,0
17	36397998	.	A	T	5.06	LowQual	AC=1;AF=0.50;AN=2;DP=1;Dels=0.00;HRun=0;HaplotypeScore=0.0000;MQ=45.00;MQ0=0;QD=5.06	GT:AD:DP:GQ:PL	0/1:0,1:1:1.76:33,3,0
17	37490593	.	A	C	5.72	LowQual	AC=1;AF=0.50;AN=2;DP=1;Dels=0.00;HRun=1;HaplotypeScore=0.0000;MQ=31.00;MQ0=0;QD=5.72	GT:AD:DP:GQ:PL	0/1:0,1:1:1.76:34,3,0
17	37490603	.	A	T	5.72	LowQual	AC=1;AF=0.50;AN=2;DP=1;Dels=0.00;HRun=0;HaplotypeScore=0.0000;MQ=31.00;MQ0=0;QD=5.72	GT:AD:DP:GQ:PL	0/1:0,1:1:1.76:34,3,0
17	37490635	.	A	T	5.72	LowQual	AC=1;AF=0.50;AN=2;DP=1;Dels=0.00;HRun=1;HaplotypeScore=0.0000;MQ=31.00;MQ0=0;QD=5.72	GT:AD:DP:GQ:PL	0/1:0,1:1:1.76:34,3,0
17	41196309	.	T	TGGGGGGGGGGGGGGGGGGGGGGGGGGGGG	6823.32	PASS	AC=2;AF=1.00;AN=2;DP=42;FS=0.000;HRun=2;HaplotypeScore=591.1511;MQ=30.45;MQ0=0;QD=162.46	GT:AD:DP:GQ:PL	1/1:2,2:30:87.29:6823,87,0
17	41200626	rs111562683	C	T	1314.86	PASS	AC=2;AF=1.00;AN=2;DB;DP=155;Dels=0.00;FS=0.000;HRun=0;HaplotypeScore=10.4599;MQ=15.57;MQ0=0;QD=8.48	GT:AD:DP:GQ:PL	1/1:4,151:155:99:1348,150,0
17	41209067	.	AC	A	379.70	PASS	AC=1;AF=0.50;AN=2;BaseQRankSum=3.116;DP=127;FS=3.258;HRun=2;HaplotypeScore=444.8787;MQ=41.18;MQ0=0;MQRankSum=-3.576;QD=2.99;ReadPosRankSum=3.967	GT:AD:DP:GQ:PL	0/1:101,26:75:22.72:419,0,23
17	41209069	rs80357732	CT	C	2379.12	PASS	AC=2;AF=1.00;AN=2;BaseQRankSum=-1.577;DB;DP=129;FS=0.000;HRun=3;HaplotypeScore=268.0851;MQ=39.73;MQ0=0;MQRankSum=-1.422;QD=18.44;ReadPosRankSum=1.681	GT:AD:DP:GQ:PL	1/1:41,88:74:99:2421,195,0
17	41212761	rs112704890	TG	T	513.14	PASS	AC=2;AF=1.00;AN=2;DB;DP=125;FS=0.000;HRun=1;HaplotypeScore=46.2109;MQ=13.66;MQ0=0;QD=4.11	GT:AD:DP:GQ:PL	1/1:2,119:15:42.13:555,42,0
17	41215379	rs80358346	ACTG	A	6348.45	PASS	AC=2;AF=1.00;AN=2;DB;DP=129;FS=0.000;HRun=0;HaplotypeScore=832.7384;MQ=38.20;MQ0=0;QD=49.21	GT:AD:DP:GQ:PL	1/1:0,125:116:99:6348,343,0
17	41215396	rs80358129	G	T	3619	PASS	AC=2;AF=1.00;AN=2;DB;DP=127;Dels=0.00;FS=0.000;HRun=0;HaplotypeScore=4.3948;MQ=39.26;MQ0=0;QD=28.50	GT:AD:DP:GQ:PL	1/1:1,126:127:99:3618,331,0
17	41215890	rs80358094	C	A	4096.78	PASS	AC=2;AF=1.00;AN=2;DB;DP=133;Dels=0.05;FS=0.000;HRun=1;HaplotypeScore=19.9553;MQ=51.76;MQ0=0;QD=30.80	GT:AD:DP:GQ:PL	1/1:2,125:127:99:4096,355,0
17	41218707	rs8176238	C	G	1295.24	PASS	AC=2;AF=1.00;AN=2;DB;DP=134;Dels=0.01;FS=0.000;HRun=1;HaplotypeScore=16.0376;MQ=17.99;MQ0=0;QD=9.67	GT:AD:DP:GQ:PL	1/1:2,131:133:99:1328,150,0
17	41226366	rs80357431	A	T	4406.73	PASS	AC=2;AF=1.00;AN=2;DB;DP=147;Dels=0.00;FS=0.000;HRun=0;HaplotypeScore=16.6920;MQ=41.80;MQ0=0;QD=29.98	GT:AD:DP:GQ:PL	1/1:5,142:147:99:4406,394,0
17	41226929	.	C	CTTTCCTT	1121.44	PASS	AC=1;AF=0.50;AN=2;BaseQRankSum=-5.138;DP=162;FS=3.069;HRun=0;HaplotypeScore=839.9386;MQ=16.20;MQ0=0;MQRankSum=1.654;QD=6.92;ReadPosRankSum=-4.904	GT:AD:DP:GQ:PL	0/1:144,4:39:99:1160,0,127
17	41226933	.	G	T	206.59	PASS	AC=1;AF=0.50;AN=2;BaseQRankSum=4.213;DP=169;Dels=0.02;FS=1.227;HRun=1;HaplotypeScore=136.6710;MQ=16.21;MQ0=0;MQRankSum=2.480;QD=1.22;ReadPosRankSum=-5.493	GT:AD:DP:GQ:PL	0/1:142,24:166:99:237,0,1019
17	41226935	.	CAA	C	510.32	PASS	AC=1;AF=0.50;AN=2;BaseQRankSum=-5.503;DP=164;FS=4.457;HRun=2;HaplotypeScore=865.5169;MQ=16.46;MQ0=0;MQRankSum=1.843;QD=3.11;ReadPosRankSum=-4.562	GT:AD:DP:GQ:PL	0/1:137,27:42:99:549,0,381
17	41226937	rs8176208	A	ACCTTTCCTTTCTTTC	8824.49	PASS	AC=2;AF=1.00;AN=2;DB;DP=160;FS=0.000;HRun=0;HaplotypeScore=360.5896;MQ=16.68;MQ0=0;QD=55.15	GT:AD:DP:GQ:PL	1/1:33,105:44:99:8824,129,0
17	41234486	.	G	GA	755.47	PASS	AC=2;AF=1.00;AN=2;BaseQRankSum=2.212;DP=139;FS=18.721;HRun=2;HaplotypeScore=461.6456;MQ=35.75;MQ0=0;MQRankSum=-0.710;QD=5.44;ReadPosRankSum=3.264	GT:AD:DP:GQ:PL	1/1:116,22:86:50.39:798,50,0
17	41234488	.	A	G	601.83	PASS	AC=1;AF=0.50;AN=2;BaseQRankSum=-5.795;DP=142;Dels=0.00;FS=0.877;HRun=3;HaplotypeScore=82.6028;MQ=35.85;MQ0=0;MQRankSum=3.486;QD=4.24;ReadPosRankSum=-5.035	GT:AD:DP:GQ:PL	0/1:106,34:142:99:632,0,1537
17	41234488	.	A	AG	3085.28	PASS	AC=2;AF=1.00;AN=2;DP=140;FS=0.000;HRun=3;HaplotypeScore=275.6008;MQ=35.48;MQ0=0;QD=22.04	GT:AD:DP:GQ:PL	1/1:48,91:87:99:3127,235,0
17	41236642	rs8176178	T	C	4074.97	PASS	AC=2;AF=1.00;AN=2;DB;DP=154;Dels=0.01;FS=0.000;HRun=0;HaplotypeScore=16.6172;MQ=39.76;MQ0=0;QD=26.46	GT:AD:DP:GQ:PL	1/1:3,150:153:99:4074,379,0
17	41241566	rs77725050	CTTT	C	2548.12	PASS	AC=2;AF=1.00;AN=2;DB;DP=140;FS=0.000;HRun=15;HaplotypeScore=448.8237;MQ=32.72;MQ0=0;QD=18.20	GT:AD:DP:GQ:PL	1/1:24,116:95:99:2590,231,0
17	41242975	rs80357538	TGTCA	T	5132.20	PASS	AC=2;AF=1.00;AN=2;DB;DP=144;FS=0.000;HRun=0;HaplotypeScore=506.6429;MQ=37.51;MQ0=0;QD=35.64	GT:AD:DP:GQ:PL	1/1:38,106:88:99:5132,255,0
17	41242976	.	GTCAC	G	2764.61	PASS	AC=2;AF=1.00;AN=2;BaseQRankSum=1.690;DP=144;FS=0.000;HRun=0;HaplotypeScore=734.6966;MQ=37.55;MQ0=0;MQRankSum=0.211;QD=19.20;ReadPosRankSum=1.690	GT:AD:DP:GQ:PL	1/1:113,29:88:99:2807,222,0
17	41243581	rs80357979	GT	G	3287.41	PASS	AC=2;AF=1.00;AN=2;DB;DP=159;FS=0.000;HRun=3;HaplotypeScore=291.7642;MQ=32.81;MQ0=0;QD=20.68	GT:AD:DP:GQ:PL	1/1:35,124:94:99:3287,268,0
17	41243584	rs80357343	T	G	575.28	PASS	AC=1;AF=0.50;AN=2;BaseQRankSum=-4.182;DB;DP=161;Dels=0.00;FS=0.000;HRun=2;HaplotypeScore=13.3531;MQ=32.99;MQ0=0;MQRankSum=3.585;QD=3.57;ReadPosRankSum=-5.435	GT:AD:DP:GQ:PL	0/1:130,29:161:99:605,0,1890
17	41243584	.	TG	T	546.94	PASS	AC=2;AF=1.00;AN=2;BaseQRankSum=4.510;DP=163;FS=5.722;HRun=2;HaplotypeScore=556.6295;MQ=33.15;MQ0=0;MQRankSum=-1.079;QD=3.36;ReadPosRankSum=4.657	GT:AD:DP:GQ:PL	1/1:133,29:98:17.90:589,18,0
17	41244094	rs80357175	C	T	4833.30	PASS	AC=2;AF=1.00;AN=2;DB;DP=160;Dels=0.01;FS=0.000;HRun=1;HaplotypeScore=11.1533;MQ=41.08;MQ0=0;QD=30.21	GT:AD:DP:GQ:PL	1/1:1,157:159:99:4832,436,0
17	41244614	rs80357115	A	C	4151.36	PASS	AC=2;AF=1.00;AN=2;DB;DP=136;Dels=0.01;FS=0.000;HRun=0;HaplotypeScore=18.9374;MQ=41.62;MQ0=0;QD=30.52	GT:AD:DP:GQ:PL	1/1:4,131:135:99:4150,379,0
17	41244985	rs80357131	G	A	4985.64	PASS	AC=2;AF=1.00;AN=2;DB;DP=158;Dels=0.00;FS=0.000;HRun=1;HaplotypeScore=8.7180;MQ=41.51;MQ0=0;QD=31.55	GT:AD:DP:GQ:PL	1/1:2,155:158:99:4984,451,0
17	41245138	rs80356982	G	A	3711.40	PASS	AC=2;AF=1.00;AN=2;DB;DP=137;Dels=0.01;FS=0.000;HRun=1;HaplotypeScore=7.5737;MQ=39.04;MQ0=0;QD=27.09	GT:AD:DP:GQ:PL	1/1:4,131:135:99:3711,334,0
17	41245330	.	CT	C	655	PASS	AC=2;AF=1.00;AN=2;BaseQRankSum=-0.017;DP=143;FS=0.000;HRun=3;HaplotypeScore=478.7158;MQ=34.50;MQ0=0;MQRankSum=1.183;QD=4.58;ReadPosRankSum=2.217	GT:AD:DP:GQ:PL	1/1:110,31:81:99:697,154,0
17	41245333	rs80357574	TA	T	2890.06	PASS	AC=2;AF=1.00;AN=2;BaseQRankSum=-1.732;DB;DP=142;FS=3.358;HRun=2;HaplotypeScore=271.5881;MQ=34.79;MQ0=0;MQRankSum=1.688;QD=20.35;ReadPosRankSum=1.688	GT:AD:DP:GQ:PL	1/1:38,104:82:99:2932,228,0
17	41246446	rs80357139	C	A	3838.38	PASS	AC=2;AF=1.00;AN=2;DB;DP=131;Dels=0.02;FS=0.000;HRun=1;HaplotypeScore=14.7995;MQ=40.29;MQ0=0;QD=29.30	GT:AD:DP:GQ:PL	1/1:2,125:128:99:3837,349,0
17	41246483	rs41286292	C	T	4280.30	PASS	AC=2;AF=1.00;AN=2;DB;DP=139;Dels=0.01;FS=0.000;HRun=2;HaplotypeScore=9.4287;MQ=40.24;MQ0=0;QD=30.79	GT:AD:DP:GQ:PL	1/1:0,137:138:99:4279,391,0
17	41246709	rs80357199	G	C	4713.42	PASS	AC=2;AF=1.00;AN=2;BaseQRankSum=1.048;DB;DP=153;Dels=0.00;FS=3.131;HRun=1;HaplotypeScore=9.1536;MQ=42.05;MQ0=0;MQRankSum=0.957;QD=30.81;ReadPosRankSum=1.709	GT:AD:DP:GQ:PL	1/1:1,152:153:99:4681,402,0
17	41251306	rs78667772	A	G	1109.72	PASS	AC=2;AF=1.00;AN=2;DB;DP=133;Dels=0.02;FS=0.000;HRun=1;HaplotypeScore=3.0908;MQ=19.88;MQ0=0;QD=8.34	GT:AD:DP:GQ:PL	1/1:2,128:131:99:1143,123,0
17	41252697	rs10445302	T	A	38.02	PASS	AC=2;AF=1.00;AN=2;DB;DP=116;Dels=0.03;FS=0.000;HRun=2;HaplotypeScore=13.1133;MQ=8.96;MQ0=0;QD=0.33	GT:AD:DP:GQ:PL	1/1:2,111:113:8.97:70,9,0
17	41254965	rs36085989	C	CT	941.68	PASS	AC=2;AF=1.00;AN=2;DB;DP=146;FS=0.000;HRun=14;HaplotypeScore=169.1651;MQ=21.65;MQ0=0;QD=6.45	GT:AD:DP:GQ:PL	1/1:49,96:66:99:984,120,0
17	41254980	.	A	T	18.79	LowQual	AC=1;AF=0.50;AN=2;BaseQRankSum=-2.355;DP=137;Dels=0.01;HRun=14;HaplotypeScore=9.0460;MQ=21.59;MQ0=0;MQRankSum=1.855;QD=0.14;ReadPosRankSum=-4.515	GT:AD:DP:GQ:PL	0/1:126,10:136:48.72:49,0,1461
17	41258487	.	AT	A	917.88	PASS	AC=2;AF=1.00;AN=2;BaseQRankSum=2.295;DP=145;FS=11.523;HRun=2;HaplotypeScore=582.0723;MQ=36.93;MQ0=0;MQRankSum=-1.826;QD=6.33;ReadPosRankSum=2.950	GT:AD:DP:GQ:PL	1/1:109,35:98:99:960,166,0
17	41258489	rs80357869	TC	T	3991.89	PASS	AC=2;AF=1.00;AN=2;DB;DP=144;FS=0.000;HRun=1;HaplotypeScore=295.9198;MQ=37.37;MQ0=0;QD=27.72	GT:AD:DP:GQ:PL	1/1:95,48:98:99:3992,295,0
17	41258490	.	CT	C	962.84	PASS	AC=2;AF=1.00;AN=2;BaseQRankSum=2.396;DP=145;FS=3.860;HRun=2;HaplotypeScore=593.3224;MQ=37.43;MQ0=0;MQRankSum=-1.069;QD=6.64;ReadPosRankSum=2.396	GT:AD:DP:GQ:PL	1/1:91,54:99:99:1005,210,0
17	41259100	rs66535723	G	GT	2773.04	PASS	AC=2;AF=1.00;AN=2;DB;DP=116;FS=0.000;HRun=20;HaplotypeScore=153.2342;MQ=27.01;MQ0=0;QD=23.91	GT:AD:DP:GQ:PL	1/1:3,113:60:99:2815,181,0
17	41260421	rs111870007	A	C	2484.12	PASS	AC=2;AF=1.00;AN=2;DB;DP=144;Dels=0.01;FS=0.000;HRun=0;HaplotypeScore=14.9193;MQ=21.51;MQ0=0;QD=17.25	GT:AD:DP:GQ:PL	1/1:2,141:143:99:2517,279,0
17	41267985	rs113046417	T	A	5065.12	PASS	AC=2;AF=1.00;AN=2;DB;DP=160;Dels=0.01;FS=0.000;HRun=1;HaplotypeScore=6.4243;MQ=46.24;MQ0=0;QD=31.66	GT:AD:DP:GQ:PL	1/1:1,158:159:99:5064,457,0
17	41268208	rs8176097	C	CT	4687.63	PASS	AC=2;AF=1.00;AN=2;DB;DP=159;FS=0.000;HRun=8;HaplotypeScore=403.2599;MQ=55.13;MQ0=0;QD=29.48	GT:AD:DP:GQ:PL	1/1:19,140:152:99:4688,411,0
17	58620435	.	C	G	5.06	LowQual	AC=1;AF=0.50;AN=2;DP=1;Dels=0.00;HRun=1;HaplotypeScore=0.0000;MQ=45.00;MQ0=0;QD=5.06	GT:AD:DP:GQ:PL	0/1:0,1:1:1.76:33,3,0
17	63152252	.	A	C	5.06	LowQual	AC=1;AF=0.50;AN=2;DP=1;Dels=0.00;HRun=1;HaplotypeScore=0.0000;MQ=42.00;MQ0=0;QD=5.06	GT:AD:DP:GQ:PL	0/1:0,1:1:1.76:33,3,0
