# Supplementary material for: Considerations for clinical read alignment and mutational profiling using next-generation sequencing
Source: F1000Res. 2012 Sep 20;1:2. Originally published 2012 Jul 16. [Version 2] doi: 10.12688/f1000research.1-2.v2 (PMC3945748; doi:10.12688/f1000research.1-2.v2)
Supplement: Aligner-specific VCF files containing the mutations called for each set of reads in single and paired-end modes — VCF files describing the mutations detected in the sixty-seven groups of BRCA1 reads when testing each alignment program in paired-end and single-end mode. [file f1000research-1-402-s0002.tgz › Bfast_Paired_End_Calls.85.vcf]

##fileformat=VCFv4.1
##FILTER=<ID=LowQual,Description="Low quality">
##FORMAT=<ID=AD,Number=.,Type=Integer,Description="Allelic depths for the ref and alt alleles in the order listed">
##FORMAT=<ID=DP,Number=1,Type=Integer,Description="Read Depth (only filtered reads used for calling)">
##FORMAT=<ID=GQ,Number=1,Type=Float,Description="Genotype Quality">
##FORMAT=<ID=GT,Number=1,Type=String,Description="Genotype">
##FORMAT=<ID=PL,Number=G,Type=Integer,Description="Normalized, Phred-scaled likelihoods for genotypes as defined in the VCF specification">
##INFO=<ID=AC,Number=A,Type=Integer,Description="Allele count in genotypes, for each ALT allele, in the same order as listed">
##INFO=<ID=AF,Number=A,Type=Float,Description="Allele Frequency, for each ALT allele, in the same order as listed">
##INFO=<ID=AN,Number=1,Type=Integer,Description="Total number of alleles in called genotypes">
##INFO=<ID=BaseQRankSum,Number=1,Type=Float,Description="Z-score from Wilcoxon rank sum test of Alt Vs. Ref base qualities">
##INFO=<ID=DB,Number=0,Type=Flag,Description="dbSNP Membership">
##INFO=<ID=DP,Number=1,Type=Integer,Description="Filtered Depth">
##INFO=<ID=DS,Number=0,Type=Flag,Description="Were any of the samples downsampled?">
##INFO=<ID=Dels,Number=1,Type=Float,Description="Fraction of Reads Containing Spanning Deletions">
##INFO=<ID=FS,Number=1,Type=Float,Description="Phred-scaled p-value using Fisher's exact test to detect strand bias">
##INFO=<ID=HRun,Number=1,Type=Integer,Description="Largest Contiguous Homopolymer Run of Variant Allele In Either Direction">
##INFO=<ID=HaplotypeScore,Number=1,Type=Float,Description="Consistency of the site with at most two segregating haplotypes">
##INFO=<ID=InbreedingCoeff,Number=1,Type=Float,Description="Inbreeding coefficient as estimated from the genotype likelihoods per-sample when compared against the Hardy-Weinberg expectation">
##INFO=<ID=MQ,Number=1,Type=Float,Description="RMS Mapping Quality">
##INFO=<ID=MQ0,Number=1,Type=Integer,Description="Total Mapping Quality Zero Reads">
##INFO=<ID=MQRankSum,Number=1,Type=Float,Description="Z-score From Wilcoxon rank sum test of Alt vs. Ref read mapping qualities">
##INFO=<ID=QD,Number=1,Type=Float,Description="Variant Confidence/Quality by Depth">
##INFO=<ID=ReadPosRankSum,Number=1,Type=Float,Description="Z-score from Wilcoxon rank sum test of Alt vs. Ref read position bias">
##UnifiedGenotyper="analysis_type=UnifiedGenotyper input_file=[../Bfast_Default/brca1_85.recalib.bam] sample_metadata=[] read_buffer_size=null phone_home=STANDARD read_filter=[BadCigar] intervals=null excludeIntervals=null reference_sequence=ref_chr17.hg19.fa rodBind=[] rodToIntervalTrackName=null BTI_merge_rule=UNION nonDeterministicRandomSeed=false downsampling_type=null downsample_to_fraction=null downsample_to_coverage=null baq=OFF baqGapOpenPenalty=40.0 performanceLog=null useOriginalQualities=false defaultBaseQualities=-1 validation_strictness=SILENT unsafe=null num_threads=4 interval_merging=ALL read_group_black_list=null processingTracker=null restartProcessingTracker=false processingTrackerStatusFile=null processingTrackerID=-1 allow_intervals_with_unindexed_bam=false disable_experimental_low_memory_sharding=false logging_level=ERROR log_to_file=null help=false genotype_likelihoods_model=BOTH p_nonref_model=EXACT heterozygosity=0.0010 pcr_error_rate=1.0E-4 genotyping_mode=DISCOVERY output_mode=EMIT_VARIANTS_ONLY standard_min_confidence_threshold_for_calling=30.0 standard_min_confidence_threshold_for_emitting=4.0 computeSLOD=false alleles=(RodBinding name= source=UNBOUND) assume_single_sample_reads=null abort_at_too_much_coverage=-1 min_base_quality_score=17 min_mapping_quality_score=20 max_deletion_fraction=0.05 min_indel_count_for_genotyping=5 indel_heterozygosity=1.25E-4 indelGapContinuationPenalty=10.0 indelGapOpenPenalty=45.0 indelHaplotypeSize=80 doContextDependentGapPenalties=true getGapPenaltiesFromData=false indel_recal_file=indel.recal_data.csv indelDebug=false dovit=false GSA_PRODUCTION_ONLY=false exactCalculation=LINEAR_EXPERIMENTAL ignoreSNPAlleles=false output_all_callable_bases=false genotype=false dbsnp=(RodBinding name=dbsnp source=dbsnp_132.hg19.vcf) out=org.broadinstitute.sting.gatk.io.stubs.VCFWriterStub NO_HEADER=org.broadinstitute.sting.gatk.io.stubs.VCFWriterStub sites_only=org.broadinstitute.sting.gatk.io.stubs.VCFWriterStub debug_file=null metrics_file=null annotation=[]"
##contig=<ID=17,length=81195210,assembly=hg19>
##reference=file:///CL_diags/ngs/OmixonPaper/brca1-test-suite/ref_chr17.hg19.fa
#CHROM	POS	ID	REF	ALT	QUAL	FILTER	INFO	FORMAT	DePristo
17	18005730	.	A	T	5.72	LowQual	AC=1;AF=0.50;AN=2;DP=1;Dels=0.00;HRun=1;HaplotypeScore=0.0000;MQ=45.00;MQ0=0;QD=5.72	GT:AD:DP:GQ:PL	0/1:0,1:1:1.76:34,3,0
17	41196309	.	T	TGGGGGGGGGGGGGGGGGGGGGGGGGGGGG	6822.61	PASS	AC=2;AF=1.00;AN=2;DP=42;FS=0.000;HRun=2;HaplotypeScore=590.8353;MQ=30.45;MQ0=0;QD=162.44	GT:AD:DP:GQ:PL	1/1:2,2:30:87.29:6823,87,0
17	41197836	rs80358176	C	T	3076.04	PASS	AC=2;AF=1.00;AN=2;DB;DP=143;Dels=0.00;FS=0.000;HRun=0;HaplotypeScore=15.6653;MQ=35.53;MQ0=0;QD=21.51	GT:AD:DP:GQ:PL	1/1:7,135:143:99:3109,295,0
17	41200537	rs4792972	T	C	1111.15	PASS	AC=2;AF=1.00;AN=2;DB;DP=149;Dels=0.00;FS=0.000;HRun=0;HaplotypeScore=7.9836;MQ=16.06;MQ0=0;QD=7.46	GT:AD:DP:GQ:PL	1/1:2,147:149:99:1144,123,0
17	41201133	rs80358073	C	A	3792.77	PASS	AC=2;AF=1.00;AN=2;BaseQRankSum=-0.982;DB;DP=123;Dels=0.01;FS=3.203;HRun=1;HaplotypeScore=9.7269;MQ=41.62;MQ0=0;MQRankSum=-0.895;QD=30.84;ReadPosRankSum=1.703	GT:AD:DP:GQ:PL	1/1:2,119:122:99:3757,308,0
17	41202023	rs8176301	G	T	4108.59	PASS	AC=2;AF=1.00;AN=2;BaseQRankSum=1.648;DB;DP=126;Dels=0.00;FS=0.000;HRun=2;HaplotypeScore=6.8076;MQ=42.78;MQ0=0;MQRankSum=1.453;QD=32.61;ReadPosRankSum=-1.425	GT:AD:DP:GQ:PL	1/1:3,123:126:99:4108,355,0
17	41203450	rs55771949	T	A	5234.48	PASS	AC=2;AF=1.00;AN=2;BaseQRankSum=1.712;DB;DP=177;Dels=0.02;FS=0.000;HRun=1;HaplotypeScore=27.5180;MQ=45.06;MQ0=0;MQRankSum=0.734;QD=29.57;ReadPosRankSum=1.182	GT:AD:DP:GQ:PL	1/1:4,169:173:99:5233,475,0
17	41215936	rs80357553	AT	A	4271.22	PASS	AC=2;AF=1.00;AN=2;BaseQRankSum=-1.732;DB;DP=128;FS=3.278;HRun=3;HaplotypeScore=408.6515;MQ=50.38;MQ0=0;MQRankSum=-0.074;QD=33.37;ReadPosRankSum=1.703	GT:AD:DP:GQ:PL	1/1:9,118:125:99:4271,345,0
17	41219632	.	CATA	C	803.68	PASS	AC=2;AF=1.00;AN=2;BaseQRankSum=0.404;DP=143;FS=5.994;HRun=0;HaplotypeScore=393.3207;MQ=26.76;MQ0=0;MQRankSum=0.835;QD=5.62;ReadPosRankSum=2.182	GT:AD:DP:GQ:PL	1/1:118,24:50:93.09:846,93,0
17	41219634	rs80358344	TAAC	T	2247.48	PASS	AC=2;AF=1.00;AN=2;BaseQRankSum=-1.662;DB;DP=142;FS=9.120;HRun=0;HaplotypeScore=262.9389;MQ=27.07;MQ0=0;MQRankSum=1.096;QD=15.83;ReadPosRankSum=1.662	GT:AD:DP:GQ:PL	1/1:39,102:52:99:2290,129,0
17	41221674	rs8176224	T	C	4196.17	PASS	AC=2;AF=1.00;AN=2;DB;DP=141;Dels=0.00;FS=0.000;HRun=0;HaplotypeScore=9.7544;MQ=41.07;MQ0=0;QD=29.76	GT:AD:DP:GQ:PL	1/1:1,138:141:99:4195,388,0
17	41226923	rs35466763	G	GC	2955.06	PASS	AC=2;AF=1.00;AN=2;DB;DP=148;FS=0.000;HRun=1;HaplotypeScore=165.1851;MQ=20.81;MQ0=0;QD=19.97	GT:AD:DP:GQ:PL	1/1:16,130:71:99:2997,205,0
17	41228042	rs56295923	G	A	3423.65	PASS	AC=2;AF=1.00;AN=2;BaseQRankSum=1.530;DB;DP=143;Dels=0.00;FS=3.226;HRun=0;HaplotypeScore=13.7904;MQ=26.23;MQ0=0;MQRankSum=0.771;QD=23.94;ReadPosRankSum=0.164	GT:AD:DP:GQ:PL	1/1:5,136:143:99:3394,290,0
17	41228600	rs80356997	G	T	4401.43	PASS	AC=2;AF=1.00;AN=2;DB;DP=147;Dels=0.00;FS=0.000;HRun=1;HaplotypeScore=9.0804;MQ=40.70;MQ0=0;QD=29.94	GT:AD:DP:GQ:PL	1/1:3,143:147:99:4368,394,0
17	41228617	rs80356932	G	A	4300.02	PASS	AC=2;AF=1.00;AN=2;DB;DP=145;Dels=0.00;FS=0.000;HRun=0;HaplotypeScore=8.5488;MQ=40.69;MQ0=0;QD=29.66	GT:AD:DP:GQ:PL	1/1:2,143:145:99:4299,394,0
17	41230998	rs8176195	C	T	1028.10	PASS	AC=2;AF=1.00;AN=2;DB;DP=160;Dels=0.00;FS=0.000;HRun=0;HaplotypeScore=3.7656;MQ=14.03;MQ0=0;QD=6.43	GT:AD:DP:GQ:PL	1/1:0,160:160:99:1061,111,0
17	41242960	rs80358076	C	A	4088.79	PASS	AC=2;AF=1.00;AN=2;DB;DP=139;Dels=0.01;FS=0.000;HRun=1;HaplotypeScore=8.1782;MQ=46.66;MQ0=0;QD=29.42	GT:AD:DP:GQ:PL	1/1:2,136:138:99:4088,370,0
17	41243026	.	T	A	589.70	PASS	AC=1;AF=0.50;AN=2;BaseQRankSum=-1.514;DP=154;Dels=0.00;FS=3.128;HRun=0;HaplotypeScore=106.3420;MQ=34.08;MQ0=0;MQRankSum=3.281;QD=3.83;ReadPosRankSum=-6.625	GT:AD:DP:GQ:PL	0/1:124,29:154:99:620,0,1743
17	41243028	rs80357804	TCA	T	3520.93	PASS	AC=2;AF=1.00;AN=2;DB;DP=152;FS=0.000;HRun=0;HaplotypeScore=656.6832;MQ=33.87;MQ0=0;QD=23.16	GT:AD:DP:GQ:PL	1/1:38,113:88:99:3521,253,0
17	41243031	rs55848034	C	T	2594.77	PASS	AC=2;AF=1.00;AN=2;BaseQRankSum=1.663;DB;DP=154;Dels=0.01;FS=9.316;HRun=0;HaplotypeScore=208.4055;MQ=34.04;MQ0=0;MQRankSum=-1.813;QD=16.85;ReadPosRankSum=3.033	GT:AD:DP:GQ:PL	1/1:4,148:152:99:2628,134,0
17	41243494	rs80357202	C	T	3807.81	PASS	AC=2;AF=1.00;AN=2;DB;DP=125;Dels=0.01;FS=0.000;HRun=2;HaplotypeScore=7.3386;MQ=41.96;MQ0=0;QD=30.46	GT:AD:DP:GQ:PL	1/1:1,122:124:99:3807,334,0
17	41243776	rs80357579	CCT	C	2110.79	PASS	AC=2;AF=1.00;AN=2;DB;DP=152;FS=0.000;HRun=0;HaplotypeScore=350.4930;MQ=25.02;MQ0=0;QD=13.89	GT:AD:DP:GQ:PL	1/1:40,111:57:99:2153,153,0
17	41243779	.	C	G	612.41	PASS	AC=1;AF=0.50;AN=2;BaseQRankSum=-3.200;DP=147;Dels=0.01;FS=2.597;HRun=0;HaplotypeScore=101.4132;MQ=24.11;MQ0=0;MQRankSum=6.373;QD=4.17;ReadPosRankSum=-6.147	GT:AD:DP:GQ:PL	0/1:115,30:146:99:642,0,576
17	41243779	.	CTG	C	743.70	PASS	AC=2;AF=1.00;AN=2;DP=148;FS=0.000;HRun=0;HaplotypeScore=463.9106;MQ=23.77;MQ0=0;QD=5.03	GT:AD:DP:GQ:PL	1/1:125,23:51:99:786,135,0
17	41243836	.	GTA	G	1224.57	PASS	AC=2;AF=1.00;AN=2;DP=133;FS=0.000;HRun=0;HaplotypeScore=552.5790;MQ=29.07;MQ0=0;QD=9.21	GT:AD:DP:GQ:PL	1/1:110,23:64:99:1267,185,0
17	41243841	.	TTG	T	1253.88	PASS	AC=2;AF=1.00;AN=2;BaseQRankSum=-1.385;DP=132;FS=0.000;HRun=0;HaplotypeScore=589.6975;MQ=29.87;MQ0=0;MQRankSum=2.032;QD=9.50;ReadPosRankSum=2.894	GT:AD:DP:GQ:PL	1/1:88,43:69:99:1296,180,0
17	41244258	rs80357686	CTT	C	2203.68	PASS	AC=2;AF=1.00;AN=2;DB;DP=154;FS=0.000;HRun=3;HaplotypeScore=303.1355;MQ=32.50;MQ0=0;QD=14.31	GT:AD:DP:GQ:PL	1/1:37,117:53:99:2246,150,0
17	41244260	.	TTG	T	809.55	PASS	AC=2;AF=1.00;AN=2;DP=159;FS=0.000;HRun=0;HaplotypeScore=429.3518;MQ=31.12;MQ0=0;QD=5.09	GT:AD:DP:GQ:PL	1/1:133,25:50:99:852,141,0
17	41244285	rs80356901	A	C	366.59	PASS	AC=1;AF=0.50;AN=2;BaseQRankSum=-2.555;DB;DP=154;Dels=0.00;FS=0.000;HRun=4;HaplotypeScore=2.6601;MQ=33.17;MQ0=0;MQRankSum=4.566;QD=2.38;ReadPosRankSum=-3.569	GT:AD:DP:GQ:PL	0/1:138,16:154:99:397,0,611
17	41244289	.	C	T	372.83	PASS	AC=1;AF=0.50;AN=2;BaseQRankSum=-0.125;DP=147;Dels=0.01;FS=0.000;HRun=1;HaplotypeScore=2.6601;MQ=34.49;MQ0=0;MQRankSum=4.409;QD=2.54;ReadPosRankSum=-2.815	GT:AD:DP:GQ:PL	0/1:128,16:145:99:403,0,702
17	41244290	.	T	A	429.98	PASS	AC=1;AF=0.50;AN=2;BaseQRankSum=0.650;DP=150;Dels=0.01;FS=1.211;HRun=2;HaplotypeScore=73.9855;MQ=34.88;MQ0=0;MQRankSum=4.120;QD=2.87;ReadPosRankSum=-2.849	GT:AD:DP:GQ:PL	0/1:129,19:148:99:460,0,774
17	41244290	.	T	TA	1917.56	PASS	AC=2;AF=1.00;AN=2;DP=147;FS=0.000;HRun=2;HaplotypeScore=252.2304;MQ=35.42;MQ0=0;QD=13.04	GT:AD:DP:GQ:PL	1/1:30,117:48:99:1960,140,0
17	41244614	rs80357115	A	C	4128.30	PASS	AC=2;AF=1.00;AN=2;DB;DP=139;Dels=0.01;FS=0.000;HRun=0;HaplotypeScore=15.4336;MQ=41.32;MQ0=0;QD=29.70	GT:AD:DP:GQ:PL	1/1:3,135:138:99:4127,376,0
17	41245209	rs80357515	TGA	T	3871.13	PASS	AC=2;AF=1.00;AN=2;DB;DP=130;FS=0.000;HRun=0;HaplotypeScore=497.1199;MQ=34.31;MQ0=0;QD=29.78	GT:AD:DP:GQ:PL	1/1:47,82:89:99:3871,257,0
17	41245211	.	AGT	A	1355.61	PASS	AC=2;AF=1.00;AN=2;DP=127;FS=0.000;HRun=0;HaplotypeScore=739.2706;MQ=34.26;MQ0=0;QD=10.67	GT:AD:DP:GQ:PL	1/1:86,41:86:99:1398,242,0
17	41245233	rs80357467	A	G	2733.22	PASS	AC=2;AF=1.00;AN=2;DB;DP=131;Dels=0.00;FS=0.000;HRun=0;HaplotypeScore=6.2420;MQ=35.36;MQ0=0;QD=20.86	GT:AD:DP:GQ:PL	1/1:2,127:131:99:2766,250,0
17	41245670	rs8176154	T	C	4437.43	PASS	AC=2;AF=1.00;AN=2;DB;DP=142;Dels=0.01;FS=0.000;HRun=1;HaplotypeScore=9.1244;MQ=47.12;MQ0=0;QD=31.25	GT:AD:DP:GQ:PL	1/1:1,139:140:99:4437,400,0
17	41246306	.	G	GT	2779.86	PASS	AC=2;AF=1.00;AN=2;BaseQRankSum=-2.192;DP=105;FS=6.220;HRun=1;HaplotypeScore=214.4179;MQ=34.14;MQ0=0;MQRankSum=-1.492;QD=26.47;ReadPosRankSum=2.376	GT:AD:DP:GQ:PL	1/1:26,77:69:99:2822,190,0
17	41246308	.	C	T	391.30	PASS	AC=1;AF=0.50;AN=2;BaseQRankSum=3.899;DP=105;Dels=0.00;FS=3.655;HRun=1;HaplotypeScore=69.2618;MQ=34.14;MQ0=0;MQRankSum=1.638;QD=3.73;ReadPosRankSum=-4.534	GT:AD:DP:GQ:PL	0/1:82,23:105:99:421,0,1236
17	41246308	.	C	CC	903.34	PASS	AC=2;AF=1.00;AN=2;BaseQRankSum=-0.431;DP=105;FS=6.213;HRun=1;HaplotypeScore=395.9552;MQ=34.14;MQ0=0;MQRankSum=-2.247;QD=8.60;ReadPosRankSum=2.894	GT:AD:DP:GQ:PL	1/1:85,20:69:99:945,149,0
17	41246426	rs80357612	TG	T	2137.39	PASS	AC=2;AF=1.00;AN=2;BaseQRankSum=-2.226;DB;DP=115;FS=8.081;HRun=1;HaplotypeScore=231.8900;MQ=30.00;MQ0=0;MQRankSum=2.316;QD=18.59;ReadPosRankSum=2.360	GT:AD:DP:GQ:PL	1/1:22,93:60:99:2179,152,0
17	41246427	.	GT	G	492.66	PASS	AC=2;AF=1.00;AN=2;BaseQRankSum=0.211;DP=115;FS=15.065;HRun=2;HaplotypeScore=390.4949;MQ=30.00;MQ0=0;MQRankSum=1.864;QD=4.28;ReadPosRankSum=3.290	GT:AD:DP:GQ:PL	1/1:100,15:60:76.73:535,77,0
17	41246705	.	G	GCT	8078.21	PASS	AC=2;AF=1.00;AN=2;DP=165;FS=0.000;HRun=0;HaplotypeScore=479.5539;MQ=40.92;MQ0=0;QD=48.96	GT:AD:DP:GQ:PL	1/1:12,149:157:99:8078,448,0
17	41249315	rs80358052	T	C	4658.80	PASS	AC=2;AF=1.00;AN=2;DB;DP=159;Dels=0.00;FS=0.000;HRun=0;HaplotypeScore=13.3054;MQ=42.65;MQ0=0;QD=29.30	GT:AD:DP:GQ:PL	1/1:1,158:159:99:4657,436,0
17	41252697	rs10445302	T	A	53.56	PASS	AC=2;AF=1.00;AN=2;DB;DP=119;Dels=0.03;FS=0.000;HRun=2;HaplotypeScore=7.4812;MQ=9.29;MQ0=0;QD=0.45	GT:AD:DP:GQ:PL	1/1:0,114:116:9:86,9,0
17	41256248	rs80357312	T	G	2907.82	PASS	AC=2;AF=1.00;AN=2;DB;DP=116;Dels=0.00;FS=0.000;HRun=0;HaplotypeScore=1.7313;MQ=39.58;MQ0=0;QD=25.07	GT:AD:DP:GQ:PL	1/1:4,112:116:99:2941,277,0
17	41260100	rs35688186	A	C	3083.60	PASS	AC=2;AF=1.00;AN=2;DB;DP=141;Dels=0.02;FS=0.000;HRun=2;HaplotypeScore=10.8978;MQ=30.09;MQ0=0;QD=21.87	GT:AD:DP:GQ:PL	1/1:2,136:138:99:3117,306,0
17	49408423	rs117082123	T	A	5.72	LowQual	AC=1;AF=0.50;AN=2;DB;DP=2;Dels=0.00;HRun=1;HaplotypeScore=0.0000;MQ=24.84;MQ0=0;QD=2.86	GT:AD:DP:GQ:PL	0/1:1,1:2:1.76:34,3,0
17	80732018	.	C	A	8.47	LowQual	AC=1;AF=0.50;AN=2;DP=1;Dels=0.00;HRun=0;HaplotypeScore=0.0000;MQ=36.00;MQ0=0;QD=8.47	GT:AD:DP:GQ:PL	0/1:0,1:1:1.76:38,3,0
17	80732030	.	T	A	6.39	LowQual	AC=1;AF=0.50;AN=2;DP=1;Dels=0.00;HRun=1;HaplotypeScore=0.0000;MQ=36.00;MQ0=0;QD=6.39	GT:AD:DP:GQ:PL	0/1:0,1:1:1.76:35,3,0
17	80732089	.	T	G	5.06	LowQual	AC=1;AF=0.50;AN=2;DP=1;Dels=0.00;HRun=0;HaplotypeScore=0.0000;MQ=36.00;MQ0=0;QD=5.06	GT:AD:DP:GQ:PL	0/1:0,1:1:1.76:33,3,0
