# Supplementary material for: Considerations for clinical read alignment and mutational profiling using next-generation sequencing
Source: F1000Res. 2012 Sep 20;1:2. Originally published 2012 Jul 16. [Version 2] doi: 10.12688/f1000research.1-2.v2 (PMC3945748; doi:10.12688/f1000research.1-2.v2)
Supplement: Aligner-specific VCF files containing the mutations called for each set of reads in single and paired-end modes — VCF files describing the mutations detected in the sixty-seven groups of BRCA1 reads when testing each alignment program in paired-end and single-end mode. [file f1000research-1-402-s0002.tgz › Bfast_Paired_End_Calls.86.vcf]

##fileformat=VCFv4.1
##FILTER=<ID=LowQual,Description="Low quality">
##FORMAT=<ID=AD,Number=.,Type=Integer,Description="Allelic depths for the ref and alt alleles in the order listed">
##FORMAT=<ID=DP,Number=1,Type=Integer,Description="Read Depth (only filtered reads used for calling)">
##FORMAT=<ID=GQ,Number=1,Type=Float,Description="Genotype Quality">
##FORMAT=<ID=GT,Number=1,Type=String,Description="Genotype">
##FORMAT=<ID=PL,Number=G,Type=Integer,Description="Normalized, Phred-scaled likelihoods for genotypes as defined in the VCF specification">
##INFO=<ID=AC,Number=A,Type=Integer,Description="Allele count in genotypes, for each ALT allele, in the same order as listed">
##INFO=<ID=AF,Number=A,Type=Float,Description="Allele Frequency, for each ALT allele, in the same order as listed">
##INFO=<ID=AN,Number=1,Type=Integer,Description="Total number of alleles in called genotypes">
##INFO=<ID=BaseQRankSum,Number=1,Type=Float,Description="Z-score from Wilcoxon rank sum test of Alt Vs. Ref base qualities">
##INFO=<ID=DB,Number=0,Type=Flag,Description="dbSNP Membership">
##INFO=<ID=DP,Number=1,Type=Integer,Description="Filtered Depth">
##INFO=<ID=DS,Number=0,Type=Flag,Description="Were any of the samples downsampled?">
##INFO=<ID=Dels,Number=1,Type=Float,Description="Fraction of Reads Containing Spanning Deletions">
##INFO=<ID=FS,Number=1,Type=Float,Description="Phred-scaled p-value using Fisher's exact test to detect strand bias">
##INFO=<ID=HRun,Number=1,Type=Integer,Description="Largest Contiguous Homopolymer Run of Variant Allele In Either Direction">
##INFO=<ID=HaplotypeScore,Number=1,Type=Float,Description="Consistency of the site with at most two segregating haplotypes">
##INFO=<ID=InbreedingCoeff,Number=1,Type=Float,Description="Inbreeding coefficient as estimated from the genotype likelihoods per-sample when compared against the Hardy-Weinberg expectation">
##INFO=<ID=MQ,Number=1,Type=Float,Description="RMS Mapping Quality">
##INFO=<ID=MQ0,Number=1,Type=Integer,Description="Total Mapping Quality Zero Reads">
##INFO=<ID=MQRankSum,Number=1,Type=Float,Description="Z-score From Wilcoxon rank sum test of Alt vs. Ref read mapping qualities">
##INFO=<ID=QD,Number=1,Type=Float,Description="Variant Confidence/Quality by Depth">
##INFO=<ID=ReadPosRankSum,Number=1,Type=Float,Description="Z-score from Wilcoxon rank sum test of Alt vs. Ref read position bias">
##UnifiedGenotyper="analysis_type=UnifiedGenotyper input_file=[../Bfast_Default/brca1_86.recalib.bam] sample_metadata=[] read_buffer_size=null phone_home=STANDARD read_filter=[BadCigar] intervals=null excludeIntervals=null reference_sequence=ref_chr17.hg19.fa rodBind=[] rodToIntervalTrackName=null BTI_merge_rule=UNION nonDeterministicRandomSeed=false downsampling_type=null downsample_to_fraction=null downsample_to_coverage=null baq=OFF baqGapOpenPenalty=40.0 performanceLog=null useOriginalQualities=false defaultBaseQualities=-1 validation_strictness=SILENT unsafe=null num_threads=4 interval_merging=ALL read_group_black_list=null processingTracker=null restartProcessingTracker=false processingTrackerStatusFile=null processingTrackerID=-1 allow_intervals_with_unindexed_bam=false disable_experimental_low_memory_sharding=false logging_level=ERROR log_to_file=null help=false genotype_likelihoods_model=BOTH p_nonref_model=EXACT heterozygosity=0.0010 pcr_error_rate=1.0E-4 genotyping_mode=DISCOVERY output_mode=EMIT_VARIANTS_ONLY standard_min_confidence_threshold_for_calling=30.0 standard_min_confidence_threshold_for_emitting=4.0 computeSLOD=false alleles=(RodBinding name= source=UNBOUND) assume_single_sample_reads=null abort_at_too_much_coverage=-1 min_base_quality_score=17 min_mapping_quality_score=20 max_deletion_fraction=0.05 min_indel_count_for_genotyping=5 indel_heterozygosity=1.25E-4 indelGapContinuationPenalty=10.0 indelGapOpenPenalty=45.0 indelHaplotypeSize=80 doContextDependentGapPenalties=true getGapPenaltiesFromData=false indel_recal_file=indel.recal_data.csv indelDebug=false dovit=false GSA_PRODUCTION_ONLY=false exactCalculation=LINEAR_EXPERIMENTAL ignoreSNPAlleles=false output_all_callable_bases=false genotype=false dbsnp=(RodBinding name=dbsnp source=dbsnp_132.hg19.vcf) out=org.broadinstitute.sting.gatk.io.stubs.VCFWriterStub NO_HEADER=org.broadinstitute.sting.gatk.io.stubs.VCFWriterStub sites_only=org.broadinstitute.sting.gatk.io.stubs.VCFWriterStub debug_file=null metrics_file=null annotation=[]"
##contig=<ID=17,length=81195210,assembly=hg19>
##reference=file:///CL_diags/ngs/OmixonPaper/brca1-test-suite/ref_chr17.hg19.fa
#CHROM	POS	ID	REF	ALT	QUAL	FILTER	INFO	FORMAT	DePristo
17	2451350	.	A	T	5.06	LowQual	AC=1;AF=0.50;AN=2;DP=1;Dels=0.00;HRun=0;HaplotypeScore=0.0000;MQ=59.00;MQ0=0;QD=5.06	GT:AD:DP:GQ:PL	0/1:0,1:1:1.76:33,3,0
17	18005730	.	A	T	6.39	LowQual	AC=1;AF=0.50;AN=2;DP=1;Dels=0.00;HRun=1;HaplotypeScore=0.0000;MQ=45.00;MQ0=0;QD=6.39	GT:AD:DP:GQ:PL	0/1:0,1:1:1.76:35,3,0
17	41196309	.	T	G	5.06	LowQual	AC=1;AF=0.50;AN=2;DP=1;Dels=0.00;HRun=2;HaplotypeScore=0.0000;MQ=43.00;MQ0=0;QD=5.06	GT:AD:DP:GQ:PL	0/1:0,1:1:1.76:33,3,0
17	41196309	.	T	TGGGGGGGGGGGGGGGGGGGGGGGGGGGGG	6823.74	PASS	AC=2;AF=1.00;AN=2;DP=42;FS=0.000;HRun=2;HaplotypeScore=590.9684;MQ=30.45;MQ0=0;QD=162.47	GT:AD:DP:GQ:PL	1/1:2,2:30:87.29:6824,87,0
17	41208467	rs8176286	A	G	2963.26	PASS	AC=2;AF=1.00;AN=2;DB;DP=127;Dels=0.02;FS=0.000;HRun=3;HaplotypeScore=3.3435;MQ=26.81;MQ0=0;QD=23.33	GT:AD:DP:GQ:PL	1/1:1,124:125:99:2996,315,0
17	41209079	rs76171189	T	TG	4113.64	PASS	AC=2;AF=1.00;AN=2;DB;DP=128;FS=0.000;HRun=3;HaplotypeScore=286.0268;MQ=45.58;MQ0=0;QD=32.14	GT:AD:DP:GQ:PL	1/1:14,112:108:99:4114,301,0
17	41215943	rs45519437	T	C	3416.20	PASS	AC=2;AF=1.00;AN=2;DB;DP=122;Dels=0.00;FS=0.000;HRun=0;HaplotypeScore=17.3441;MQ=50.00;MQ0=0;QD=28.00	GT:AD:DP:GQ:PL	1/1:2,120:122:99:3414,340,0
17	41221674	rs8176224	T	C	4112.24	PASS	AC=2;AF=1.00;AN=2;DB;DP=139;Dels=0.01;FS=0.000;HRun=0;HaplotypeScore=17.1836;MQ=41.43;MQ0=0;QD=29.58	GT:AD:DP:GQ:PL	1/1:3,134:137:99:4111,379,0
17	41223049	rs80357465	T	C	3651.11	PASS	AC=2;AF=1.00;AN=2;DB;DP=118;Dels=0.00;FS=0.000;HRun=0;HaplotypeScore=1.9950;MQ=45.29;MQ0=0;QD=30.94	GT:AD:DP:GQ:PL	1/1:1,117:118:99:3650,337,0
17	41223414	rs34485008	TA	T	2200.21	PASS	AC=2;AF=1.00;AN=2;BaseQRankSum=-2.379;DB;DP=109;FS=2.999;HRun=5;HaplotypeScore=274.6278;MQ=36.92;MQ0=0;MQRankSum=0.697;QD=20.19;ReadPosRankSum=1.091	GT:AD:DP:GQ:PL	1/1:30,78:77:99:2242,194,0
17	41223419	.	A	G	296.98	PASS	AC=1;AF=0.50;AN=2;BaseQRankSum=-5.114;DP=107;Dels=0.01;FS=3.999;HRun=2;HaplotypeScore=56.8526;MQ=36.70;MQ0=0;MQRankSum=2.498;QD=2.78;ReadPosRankSum=-4.532	GT:AD:DP:GQ:PL	0/1:86,19:106:99:327,0,1616
17	41223419	.	AG	A	213.56	PASS	AC=1;AF=0.50;AN=2;BaseQRankSum=0.428;DP=109;FS=17.600;HRun=2;HaplotypeScore=468.6247;MQ=36.48;MQ0=0;MQRankSum=0.042;QD=1.96;ReadPosRankSum=2.978	GT:AD:DP:GQ:PL	0/1:89,19:76:22.08:253,0,22
17	41228599	rs80359885	GGTATTCACTACTTTTCT	G	15615.97	PASS	AC=2;AF=1.00;AN=2;DB;DP=124;FS=0.000;HRun=0;HaplotypeScore=1863.4049;MQ=38.92;MQ0=0;QD=125.94	GT:AD:DP:GQ:PL	1/1:25,99:115:99:15616,340,0
17	41228601	.	T	TGA	749.80	PASS	AC=1;AF=0.50;AN=2;BaseQRankSum=-6.820;DP=123;FS=0.000;HRun=0;HaplotypeScore=2341.1884;MQ=38.86;MQ0=0;MQRankSum=1.702;QD=6.10;ReadPosRankSum=-6.827	GT:AD:DP:GQ:PL	0/1:109,9:114:99:789,0,639
17	41228616	.	T	TATAGG	1748.85	PASS	AC=1;AF=0.50;AN=2;BaseQRankSum=-8.613;DP=128;FS=0.748;HRun=0;HaplotypeScore=2464.2083;MQ=38.43;MQ0=0;MQRankSum=0.204;QD=13.66;ReadPosRankSum=-8.401	GT:AD:DP:GQ:PL	0/1:107,6:119:99:1788,0,2049
17	41229352	rs68171917	C	CT	1481.22	PASS	AC=2;AF=1.00;AN=2;DB;DP=150;FS=0.000;HRun=13;HaplotypeScore=201.7690;MQ=28.67;MQ0=0;QD=9.87	GT:AD:DP:GQ:PL	1/1:35,114:70:99:1523,165,0
17	41234532	.	CT	C	973.57	PASS	AC=2;AF=1.00;AN=2;BaseQRankSum=2.394;DP=146;FS=3.040;HRun=2;HaplotypeScore=580.9913;MQ=40.40;MQ0=0;MQRankSum=-0.966;QD=6.67;ReadPosRankSum=2.170	GT:AD:DP:GQ:PL	1/1:116,30:95:99:1016,183,0
17	41234534	rs80357981	TC	T	3660.48	PASS	AC=2;AF=1.00;AN=2;DB;DP=141;FS=0.000;HRun=1;HaplotypeScore=304.0214;MQ=39.82;MQ0=0;QD=25.96	GT:AD:DP:GQ:PL	1/1:34,106:90:99:3660,265,0
17	41236642	rs8176178	T	C	4046.90	PASS	AC=2;AF=1.00;AN=2;DB;DP=152;Dels=0.00;FS=0.000;HRun=0;HaplotypeScore=5.5349;MQ=39.84;MQ0=0;QD=26.62	GT:AD:DP:GQ:PL	1/1:1,150:152:99:4046,376,0
17	41241390	rs8176161	C	A	2903.95	PASS	AC=2;AF=1.00;AN=2;DB;DP=146;Dels=0.00;FS=0.000;HRun=1;HaplotypeScore=2.3656;MQ=29.07;MQ0=0;QD=19.89	GT:AD:DP:GQ:PL	1/1:1,145:146:99:2937,288,0
17	41241569	rs8176158	T	C	3295.78	PASS	AC=2;AF=1.00;AN=2;DB;DP=141;Dels=0.00;FS=0.000;HRun=0;HaplotypeScore=9.2463;MQ=30.71;MQ0=0;QD=23.37	GT:AD:DP:GQ:PL	1/1:1,138:141:99:3294,324,0
17	41243769	.	A	AT	4680.07	PASS	AC=2;AF=1.00;AN=2;DP=163;FS=0.000;HRun=1;HaplotypeScore=289.1376;MQ=33.79;MQ0=0;QD=28.71	GT:AD:DP:GQ:PL	1/1:40,122:106:99:4680,301,0
17	41243770	.	A	T	593.33	PASS	AC=1;AF=0.50;AN=2;BaseQRankSum=-4.100;DP=163;Dels=0.00;FS=1.789;HRun=0;HaplotypeScore=103.0766;MQ=33.79;MQ0=0;MQRankSum=3.482;QD=3.64;ReadPosRankSum=-5.866	GT:AD:DP:GQ:PL	0/1:128,33:163:99:623,0,2060
17	41243770	.	A	AA	1897.74	PASS	AC=2;AF=1.00;AN=2;DP=165;FS=0.000;HRun=1;HaplotypeScore=572.6242;MQ=33.99;MQ0=0;QD=11.50	GT:AD:DP:GQ:PL	1/1:137,27:108:99:1940,284,0
17	41244657	rs80357890	CCA	C	5690.21	PASS	AC=2;AF=1.00;AN=2;DB;DP=133;FS=0.000;HRun=0;HaplotypeScore=482.3610;MQ=39.19;MQ0=0;QD=42.78	GT:AD:DP:GQ:PL	1/1:4,129:119:99:5690,352,0
17	41244861	rs80357636	CTTTG	C	2162.97	PASS	AC=2;AF=1.00;AN=2;BaseQRankSum=-0.682;DB;DP=149;FS=0.000;HRun=0;HaplotypeScore=807.5333;MQ=32.72;MQ0=0;MQRankSum=0.532;QD=14.52;ReadPosRankSum=3.502	GT:AD:DP:GQ:PL	1/1:130,16:94:99:2205,138,0
17	41244865	rs80357891	GTTTC	G	4705.75	PASS	AC=2;AF=1.00;AN=2;BaseQRankSum=-2.897;DB;DP=149;FS=5.744;HRun=0;HaplotypeScore=573.9368;MQ=31.96;MQ0=0;MQRankSum=0.943;QD=31.58;ReadPosRankSum=2.920	GT:AD:DP:GQ:PL	1/1:30,113:91:99:4706,206,0
17	41244984	.	T	TGA	2757.32	PASS	AC=2;AF=1.00;AN=2;BaseQRankSum=-2.316;DP=154;FS=0.000;HRun=0;HaplotypeScore=534.8385;MQ=33.28;MQ0=0;MQRankSum=-0.084;QD=17.90;ReadPosRankSum=1.853	GT:AD:DP:GQ:PL	1/1:120,33:103:99:2799,265,0
17	41244986	.	A	C	739.07	PASS	AC=1;AF=0.50;AN=2;BaseQRankSum=-6.675;DP=153;Dels=0.00;FS=7.098;HRun=0;HaplotypeScore=105.0493;MQ=33.04;MQ0=0;MQRankSum=2.057;QD=4.83;ReadPosRankSum=-6.923	GT:AD:DP:GQ:PL	0/1:112,41:153:99:769,0,1762
17	41244986	.	A	AGC	5307.17	PASS	AC=2;AF=1.00;AN=2;DP=155;FS=0.000;HRun=0;HaplotypeScore=301.7421;MQ=33.05;MQ0=0;QD=34.24	GT:AD:DP:GQ:PL	1/1:49,101:103:99:5307,300,0
17	41245136	rs55746541	C	G	3596.82	PASS	AC=2;AF=1.00;AN=2;DB;DP=130;Dels=0.00;FS=0.000;HRun=0;HaplotypeScore=21.5251;MQ=39.03;MQ0=0;QD=27.67	GT:AD:DP:GQ:PL	1/1:4,126:130:99:3596,334,0
17	41245586	rs80357522	CTTTT	C	1631.43	PASS	AC=1;AF=0.50;AN=2;BaseQRankSum=4.930;DB;DP=145;FS=6.026;HRun=8;HaplotypeScore=1106.9155;MQ=41.84;MQ0=0;MQRankSum=-4.161;QD=11.25;ReadPosRankSum=4.612	GT:AD:DP:GQ:PL	0/1:122,21:107:30.93:1670,0,31
17	41245595	.	CTTTA	C	2106.29	PASS	AC=2;AF=1.00;AN=2;BaseQRankSum=0.189;DP=144;FS=2.371;HRun=0;HaplotypeScore=1117.4226;MQ=38.88;MQ0=0;MQRankSum=-0.889;QD=14.63;ReadPosRankSum=3.097	GT:AD:DP:GQ:PL	1/1:117,27:104:99:2148,222,0
17	41245599	.	ATCTC	A	1903.54	PASS	AC=2;AF=1.00;AN=2;BaseQRankSum=3.706;DP=144;FS=1.425;HRun=0;HaplotypeScore=1104.6867;MQ=38.29;MQ0=0;MQRankSum=-0.128;QD=13.22;ReadPosRankSum=4.461	GT:AD:DP:GQ:PL	1/1:110,34:104:99:1946,103,0
17	41245714	rs80357245	T	C	4095.51	PASS	AC=2;AF=1.00;AN=2;DB;DP=135;Dels=0.02;FS=0.000;HRun=2;HaplotypeScore=7.9792;MQ=46.01;MQ0=0;QD=30.34	GT:AD:DP:GQ:PL	1/1:0,131:132:99:4095,373,0
17	41245824	rs111539978	T	C	3771.43	PASS	AC=2;AF=1.00;AN=2;DB;DP=141;Dels=0.00;FS=0.000;HRun=1;HaplotypeScore=1.7333;MQ=39.45;MQ0=0;QD=26.75	GT:AD:DP:GQ:PL	1/1:2,138:141:99:3733,346,0
17	41245972	rs80356984	G	A	3570.05	PASS	AC=2;AF=1.00;AN=2;DB;DP=121;Dels=0.02;FS=0.000;HRun=2;HaplotypeScore=22.1723;MQ=40.81;MQ0=0;QD=29.50	GT:AD:DP:GQ:PL	1/1:3,115:118:99:3569,322,0
17	41246037	rs56272539	C	T	3962.99	PASS	AC=2;AF=1.00;AN=2;DB;DP=122;Dels=0.00;FS=0.000;HRun=0;HaplotypeScore=6.5322;MQ=41.31;MQ0=0;QD=32.48	GT:AD:DP:GQ:PL	1/1:2,120:122:99:3962,358,0
17	41246529	rs80357774	A	AC	239.34	PASS	AC=1;AF=0.50;AN=2;BaseQRankSum=2.200;DB;DP=139;FS=3.844;HRun=2;HaplotypeScore=507.6734;MQ=30.97;MQ0=0;MQRankSum=-1.753;QD=1.72;ReadPosRankSum=3.473	GT:AD:DP:GQ:PL	0/1:121,16:79:37.58:278,0,38
17	41246531	.	C	T	397.27	PASS	AC=1;AF=0.50;AN=2;BaseQRankSum=2.110;DP=143;Dels=0.02;FS=9.185;HRun=7;HaplotypeScore=80.9585;MQ=31.24;MQ0=0;MQRankSum=3.111;QD=2.78;ReadPosRankSum=-5.157	GT:AD:DP:GQ:PL	0/1:118,22:140:99:427,0,1533
17	41246531	rs80357618	C	CT	2441.16	PASS	AC=2;AF=1.00;AN=2;DB;DP=142;FS=0.000;HRun=7;HaplotypeScore=341.7154;MQ=31.13;MQ0=0;QD=17.19	GT:AD:DP:GQ:PL	1/1:39,101:82:99:2483,216,0
17	41246579	rs45586033	T	A	2857.68	PASS	AC=2;AF=1.00;AN=2;DB;DP=129;Dels=0.00;FS=0.000;HRun=0;HaplotypeScore=15.6414;MQ=34.81;MQ0=0;QD=22.15	GT:AD:DP:GQ:PL	1/1:2,127:129:99:2891,268,0
17	41251448	rs35484932	T	TG	1600.37	PASS	AC=2;AF=1.00;AN=2;DB;DP=159;FS=0.000;HRun=2;HaplotypeScore=77.5936;MQ=15.13;MQ0=0;QD=10.07	GT:AD:DP:GQ:PL	1/1:7,149:38:99:1642,114,0
17	41252575	rs10445316	G	A	119.71	PASS	AC=2;AF=1.00;AN=2;DB;DP=127;Dels=0.00;FS=0.000;HRun=0;HaplotypeScore=5.3348;MQ=12.16;MQ0=0;QD=0.94	GT:AD:DP:GQ:PL	1/1:2,125:127:20.87:153,21,0
17	41252697	rs10445302	T	A	34.99	PASS	AC=2;AF=1.00;AN=2;DB;DP=116;Dels=0.02;FS=0.000;HRun=2;HaplotypeScore=4.5337;MQ=8.83;MQ0=0;QD=0.30	GT:AD:DP:GQ:PL	1/1:1,111:114:8.95:67,9,0
17	41256927	rs80357091	A	C	3791.34	PASS	AC=2;AF=1.00;AN=2;DB;DP=124;Dels=0.00;FS=0.000;HRun=0;HaplotypeScore=12.5423;MQ=49.27;MQ0=0;QD=30.58	GT:AD:DP:GQ:PL	1/1:2,121:124:99:3790,349,0
17	41257458	rs8176133	A	C	3224.61	PASS	AC=2;AF=1.00;AN=2;BaseQRankSum=1.707;DB;DP=143;Dels=0.00;FS=0.000;HRun=0;HaplotypeScore=6.9717;MQ=26.01;MQ0=0;MQRankSum=-1.188;QD=22.55;ReadPosRankSum=1.089	GT:AD:DP:GQ:PL	1/1:4,139:143:99:3258,319,0
17	41258497	rs80357086	A	T	4215.04	PASS	AC=2;AF=1.00;AN=2;DB;DP=142;Dels=0.02;FS=0.000;HRun=1;HaplotypeScore=10.3232;MQ=46.88;MQ0=0;QD=29.68	GT:AD:DP:GQ:PL	1/1:4,134:139:99:4214,376,0
17	41267746	rs80357446	C	A	4126.84	PASS	AC=2;AF=1.00;AN=2;DB;DP=138;Dels=0.01;FS=0.000;HRun=4;HaplotypeScore=3.9283;MQ=41.96;MQ0=0;QD=29.90	GT:AD:DP:GQ:PL	1/1:1,134:136:99:4126,367,0
17	55519485	.	C	A	5.06	LowQual	AC=1;AF=0.50;AN=2;DP=1;Dels=0.00;HRun=1;HaplotypeScore=0.0000;MQ=45.00;MQ0=0;QD=5.06	GT:AD:DP:GQ:PL	0/1:0,1:1:1.76:33,3,0
17	55519490	.	C	T	7.08	LowQual	AC=1;AF=0.50;AN=2;DP=1;Dels=0.00;HRun=0;HaplotypeScore=0.0000;MQ=45.00;MQ0=0;QD=7.08	GT:AD:DP:GQ:PL	0/1:0,1:1:1.76:36,3,0
17	55519500	.	C	T	5.72	LowQual	AC=1;AF=0.50;AN=2;DP=1;Dels=0.00;HRun=0;HaplotypeScore=0.0000;MQ=45.00;MQ0=0;QD=5.72	GT:AD:DP:GQ:PL	0/1:0,1:1:1.76:34,3,0
17	64266037	.	C	T	5.06	LowQual	AC=1;AF=0.50;AN=2;DP=1;Dels=0.00;HRun=0;HaplotypeScore=0.0000;MQ=60.00;MQ0=0;QD=5.06	GT:AD:DP:GQ:PL	0/1:0,1:1:1.76:33,3,0
17	80411207	rs9896620	C	G	5.72	LowQual	AC=1;AF=0.50;AN=2;DB;DP=1;Dels=0.00;HRun=1;HaplotypeScore=0.0000;MQ=43.00;MQ0=0;QD=5.72	GT:AD:DP:GQ:PL	0/1:0,1:1:1.76:34,3,0
17	80411212	.	C	A	7.08	LowQual	AC=1;AF=0.50;AN=2;DP=1;Dels=0.00;HRun=0;HaplotypeScore=0.0000;MQ=43.00;MQ0=0;QD=7.08	GT:AD:DP:GQ:PL	0/1:0,1:1:1.76:36,3,0
17	80411215	.	T	A	5.06	LowQual	AC=1;AF=0.50;AN=2;DP=1;Dels=0.00;HRun=0;HaplotypeScore=0.0000;MQ=43.00;MQ0=0;QD=5.06	GT:AD:DP:GQ:PL	0/1:0,1:1:1.76:33,3,0
17	80411224	.	A	C	5.06	LowQual	AC=1;AF=0.50;AN=2;DP=1;Dels=0.00;HRun=1;HaplotypeScore=0.0000;MQ=43.00;MQ0=0;QD=5.06	GT:AD:DP:GQ:PL	0/1:0,1:1:1.76:33,3,0
