# Supplementary material for: Considerations for clinical read alignment and mutational profiling using next-generation sequencing
Source: F1000Res. 2012 Sep 20;1:2. Originally published 2012 Jul 16. [Version 2] doi: 10.12688/f1000research.1-2.v2 (PMC3945748; doi:10.12688/f1000research.1-2.v2)
Supplement: Aligner-specific VCF files containing the mutations called for each set of reads in single and paired-end modes — VCF files describing the mutations detected in the sixty-seven groups of BRCA1 reads when testing each alignment program in paired-end and single-end mode. [file f1000research-1-402-s0002.tgz › Bfast_Paired_End_Calls.92.vcf]

##fileformat=VCFv4.1
##FILTER=<ID=LowQual,Description="Low quality">
##FORMAT=<ID=AD,Number=.,Type=Integer,Description="Allelic depths for the ref and alt alleles in the order listed">
##FORMAT=<ID=DP,Number=1,Type=Integer,Description="Read Depth (only filtered reads used for calling)">
##FORMAT=<ID=GQ,Number=1,Type=Float,Description="Genotype Quality">
##FORMAT=<ID=GT,Number=1,Type=String,Description="Genotype">
##FORMAT=<ID=PL,Number=G,Type=Integer,Description="Normalized, Phred-scaled likelihoods for genotypes as defined in the VCF specification">
##INFO=<ID=AC,Number=A,Type=Integer,Description="Allele count in genotypes, for each ALT allele, in the same order as listed">
##INFO=<ID=AF,Number=A,Type=Float,Description="Allele Frequency, for each ALT allele, in the same order as listed">
##INFO=<ID=AN,Number=1,Type=Integer,Description="Total number of alleles in called genotypes">
##INFO=<ID=BaseQRankSum,Number=1,Type=Float,Description="Z-score from Wilcoxon rank sum test of Alt Vs. Ref base qualities">
##INFO=<ID=DB,Number=0,Type=Flag,Description="dbSNP Membership">
##INFO=<ID=DP,Number=1,Type=Integer,Description="Filtered Depth">
##INFO=<ID=DS,Number=0,Type=Flag,Description="Were any of the samples downsampled?">
##INFO=<ID=Dels,Number=1,Type=Float,Description="Fraction of Reads Containing Spanning Deletions">
##INFO=<ID=FS,Number=1,Type=Float,Description="Phred-scaled p-value using Fisher's exact test to detect strand bias">
##INFO=<ID=HRun,Number=1,Type=Integer,Description="Largest Contiguous Homopolymer Run of Variant Allele In Either Direction">
##INFO=<ID=HaplotypeScore,Number=1,Type=Float,Description="Consistency of the site with at most two segregating haplotypes">
##INFO=<ID=InbreedingCoeff,Number=1,Type=Float,Description="Inbreeding coefficient as estimated from the genotype likelihoods per-sample when compared against the Hardy-Weinberg expectation">
##INFO=<ID=MQ,Number=1,Type=Float,Description="RMS Mapping Quality">
##INFO=<ID=MQ0,Number=1,Type=Integer,Description="Total Mapping Quality Zero Reads">
##INFO=<ID=MQRankSum,Number=1,Type=Float,Description="Z-score From Wilcoxon rank sum test of Alt vs. Ref read mapping qualities">
##INFO=<ID=QD,Number=1,Type=Float,Description="Variant Confidence/Quality by Depth">
##INFO=<ID=ReadPosRankSum,Number=1,Type=Float,Description="Z-score from Wilcoxon rank sum test of Alt vs. Ref read position bias">
##UnifiedGenotyper="analysis_type=UnifiedGenotyper input_file=[../Bfast_Default/brca1_92.recalib.bam] sample_metadata=[] read_buffer_size=null phone_home=STANDARD read_filter=[BadCigar] intervals=null excludeIntervals=null reference_sequence=ref_chr17.hg19.fa rodBind=[] rodToIntervalTrackName=null BTI_merge_rule=UNION nonDeterministicRandomSeed=false downsampling_type=null downsample_to_fraction=null downsample_to_coverage=null baq=OFF baqGapOpenPenalty=40.0 performanceLog=null useOriginalQualities=false defaultBaseQualities=-1 validation_strictness=SILENT unsafe=null num_threads=4 interval_merging=ALL read_group_black_list=null processingTracker=null restartProcessingTracker=false processingTrackerStatusFile=null processingTrackerID=-1 allow_intervals_with_unindexed_bam=false disable_experimental_low_memory_sharding=false logging_level=ERROR log_to_file=null help=false genotype_likelihoods_model=BOTH p_nonref_model=EXACT heterozygosity=0.0010 pcr_error_rate=1.0E-4 genotyping_mode=DISCOVERY output_mode=EMIT_VARIANTS_ONLY standard_min_confidence_threshold_for_calling=30.0 standard_min_confidence_threshold_for_emitting=4.0 computeSLOD=false alleles=(RodBinding name= source=UNBOUND) assume_single_sample_reads=null abort_at_too_much_coverage=-1 min_base_quality_score=17 min_mapping_quality_score=20 max_deletion_fraction=0.05 min_indel_count_for_genotyping=5 indel_heterozygosity=1.25E-4 indelGapContinuationPenalty=10.0 indelGapOpenPenalty=45.0 indelHaplotypeSize=80 doContextDependentGapPenalties=true getGapPenaltiesFromData=false indel_recal_file=indel.recal_data.csv indelDebug=false dovit=false GSA_PRODUCTION_ONLY=false exactCalculation=LINEAR_EXPERIMENTAL ignoreSNPAlleles=false output_all_callable_bases=false genotype=false dbsnp=(RodBinding name=dbsnp source=dbsnp_132.hg19.vcf) out=org.broadinstitute.sting.gatk.io.stubs.VCFWriterStub NO_HEADER=org.broadinstitute.sting.gatk.io.stubs.VCFWriterStub sites_only=org.broadinstitute.sting.gatk.io.stubs.VCFWriterStub debug_file=null metrics_file=null annotation=[]"
##contig=<ID=17,length=81195210,assembly=hg19>
##reference=file:///CL_diags/ngs/OmixonPaper/brca1-test-suite/ref_chr17.hg19.fa
#CHROM	POS	ID	REF	ALT	QUAL	FILTER	INFO	FORMAT	DePristo
17	16100462	.	G	T	7.08	LowQual	AC=1;AF=0.50;AN=2;DP=1;Dels=0.00;HRun=1;HaplotypeScore=0.0000;MQ=62.00;MQ0=0;QD=7.08	GT:AD:DP:GQ:PL	0/1:0,1:1:1.76:36,3,0
17	18005730	.	A	T	6.39	LowQual	AC=1;AF=0.50;AN=2;DP=1;Dels=0.00;HRun=1;HaplotypeScore=0.0000;MQ=45.00;MQ0=0;QD=6.39	GT:AD:DP:GQ:PL	0/1:0,1:1:1.76:35,3,0
17	19588974	.	G	T	5.72	LowQual	AC=1;AF=0.50;AN=2;DP=1;Dels=0.00;HRun=0;HaplotypeScore=0.0000;MQ=36.00;MQ0=0;QD=5.72	GT:AD:DP:GQ:PL	0/1:0,1:1:1.76:34,3,0
17	19588991	.	A	T	5.06	LowQual	AC=1;AF=0.50;AN=2;DP=1;Dels=0.00;HRun=0;HaplotypeScore=0.0000;MQ=36.00;MQ0=0;QD=5.06	GT:AD:DP:GQ:PL	0/1:0,1:1:1.76:33,3,0
17	19589024	.	T	A	7.78	LowQual	AC=1;AF=0.50;AN=2;DP=1;Dels=0.00;HRun=0;HaplotypeScore=0.0000;MQ=36.00;MQ0=0;QD=7.78	GT:AD:DP:GQ:PL	0/1:0,1:1:1.76:37,3,0
17	19589026	.	G	T	5.72	LowQual	AC=1;AF=0.50;AN=2;DP=1;Dels=0.00;HRun=1;HaplotypeScore=0.0000;MQ=36.00;MQ0=0;QD=5.72	GT:AD:DP:GQ:PL	0/1:0,1:1:1.76:34,3,0
17	41196309	.	T	G	5.06	LowQual	AC=1;AF=0.50;AN=2;DP=1;Dels=0.00;HRun=2;HaplotypeScore=0.0000;MQ=43.00;MQ0=0;QD=5.06	GT:AD:DP:GQ:PL	0/1:0,1:1:1.76:33,3,0
17	41196309	.	T	TGGGGGGGGGGGGGGGGGGGGGGGGGGGGG	6824.29	PASS	AC=2;AF=1.00;AN=2;DP=42;FS=0.000;HRun=2;HaplotypeScore=591.2267;MQ=30.40;MQ0=0;QD=162.48	GT:AD:DP:GQ:PL	1/1:2,2:30:87.29:6824,87,0
17	41196408	rs12516	G	A	2904.72	PASS	AC=2;AF=1.00;AN=2;DB;DP=112;Dels=0.00;FS=0.000;HRun=0;HaplotypeScore=1.9956;MQ=38.22;MQ0=0;QD=25.94	GT:AD:DP:GQ:PL	1/1:0,112:112:99:2938,274,0
17	41197859	rs80358151	A	T	3220.27	PASS	AC=2;AF=1.00;AN=2;BaseQRankSum=0.911;DB;DP=142;Dels=0.01;FS=0.000;HRun=2;HaplotypeScore=16.0939;MQ=34.89;MQ0=0;MQRankSum=0.295;QD=22.68;ReadPosRankSum=-1.322	GT:AD:DP:GQ:PL	1/1:6,134:141:99:3253,266,0
17	41198547	rs8176315	T	C	186.66	PASS	AC=2;AF=1.00;AN=2;BaseQRankSum=-0.327;DB;DP=149;Dels=0.01;FS=0.000;HRun=1;HaplotypeScore=12.3164;MQ=11.91;MQ0=0;MQRankSum=-0.012;QD=1.25;ReadPosRankSum=1.441	GT:AD:DP:GQ:PL	1/1:3,143:147:29.83:220,30,0
17	41201200	.	AT	A	581.26	PASS	AC=2;AF=1.00;AN=2;BaseQRankSum=2.304;DP=120;FS=0.000;HRun=2;HaplotypeScore=483.7456;MQ=32.39;MQ0=0;MQRankSum=0.022;QD=4.84;ReadPosRankSum=3.446	GT:AD:DP:GQ:PL	1/1:88,29:76:96.94:623,97,0
17	41201202	rs80357694	TC	T	2777.75	PASS	AC=2;AF=1.00;AN=2;BaseQRankSum=-1.594;DB;DP=124;FS=0.000;HRun=2;HaplotypeScore=293.4525;MQ=32.85;MQ0=0;MQRankSum=1.640;QD=22.40;ReadPosRankSum=1.501	GT:AD:DP:GQ:PL	1/1:39,85:80:99:2820,219,0
17	41201434	rs78467612	C	A	4120.92	PASS	AC=2;AF=1.00;AN=2;BaseQRankSum=1.283;DB;DP=136;Dels=0.00;FS=0.000;HRun=1;HaplotypeScore=9.7821;MQ=41.35;MQ0=0;MQRankSum=-1.415;QD=30.30;ReadPosRankSum=1.626	GT:AD:DP:GQ:PL	1/1:3,130:136:99:4062,326,0
17	41203090	rs80357818	G	GT	863.82	PASS	AC=2;AF=1.00;AN=2;BaseQRankSum=1.254;DB;DP=151;FS=10.977;HRun=2;HaplotypeScore=391.7992;MQ=34.11;MQ0=0;MQRankSum=-2.090;QD=5.72;ReadPosRankSum=2.389	GT:AD:DP:GQ:PL	1/1:128,20:74:99:906,131,0
17	41203092	.	T	G	321.63	PASS	AC=1;AF=0.50;AN=2;BaseQRankSum=-4.578;DP=150;Dels=0.01;FS=0.000;HRun=2;HaplotypeScore=79.6375;MQ=34.22;MQ0=0;MQRankSum=3.931;QD=2.14;ReadPosRankSum=-5.125	GT:AD:DP:GQ:PL	0/1:127,21:149:99:352,0,1494
17	41203092	.	T	TG	2806.68	PASS	AC=2;AF=1.00;AN=2;DP=150;FS=0.000;HRun=2;HaplotypeScore=192.4484;MQ=34.54;MQ0=0;QD=18.71	GT:AD:DP:GQ:PL	1/1:32,117:74:99:2849,205,0
17	41204895	rs67331201	G	GT	1163.04	PASS	AC=2;AF=1.00;AN=2;DB;DP=140;FS=0.000;HRun=16;HaplotypeScore=150.4839;MQ=28.53;MQ0=0;QD=8.31	GT:AD:DP:GQ:PL	1/1:32,107:62:99:1205,152,0
17	41212359	rs113488132	G	A	1434.23	PASS	AC=2;AF=1.00;AN=2;DB;DP=115;Dels=0.01;FS=0.000;HRun=0;HaplotypeScore=1.7781;MQ=16.80;MQ0=0;QD=12.47	GT:AD:DP:GQ:PL	1/1:1,112:114:99:1467,171,0
17	41222723	rs3092987	T	C	4184.45	PASS	AC=2;AF=1.00;AN=2;DB;DP=144;Dels=0.00;FS=0.000;HRun=0;HaplotypeScore=5.2109;MQ=40.97;MQ0=0;QD=29.06	GT:AD:DP:GQ:PL	1/1:2,141:144:99:4183,385,0
17	41223266	rs80358088	T	C	3391.31	PASS	AC=2;AF=1.00;AN=2;BaseQRankSum=1.678;DB;DP=133;Dels=0.00;FS=0.000;HRun=0;HaplotypeScore=9.4230;MQ=43.87;MQ0=0;MQRankSum=0.968;QD=25.50;ReadPosRankSum=-0.314	GT:AD:DP:GQ:PL	1/1:4,126:133:99:3389,354,0
17	41227083	rs117873685	C	A	2069.02	PASS	AC=2;AF=1.00;AN=2;DB;DP=115;Dels=0.03;FS=0.000;HRun=1;HaplotypeScore=8.2238;MQ=23.52;MQ0=0;QD=17.99	GT:AD:DP:GQ:PL	1/1:3,109:112:99:2102,219,0
17	41236411	rs8176179	G	A	226.69	PASS	AC=2;AF=1.00;AN=2;DB;DP=66;Dels=0.02;FS=0.000;HRun=1;HaplotypeScore=1.9330;MQ=10.74;MQ0=0;QD=3.43	GT:AD:DP:GQ:PL	1/1:1,64:65:29.98:260,30,0
17	41240810	rs8176164	A	G	3689.15	PASS	AC=2;AF=1.00;AN=2;BaseQRankSum=-1.732;DB;DP=139;Dels=0.00;FS=3.575;HRun=0;HaplotypeScore=11.8830;MQ=31.12;MQ0=0;MQRankSum=0.866;QD=26.54;ReadPosRankSum=-0.408	GT:AD:DP:GQ:PL	1/1:2,136:139:99:3657,352,0
17	41241390	rs8176161	C	A	3125.82	PASS	AC=2;AF=1.00;AN=2;DB;DP=160;Dels=0.01;FS=0.000;HRun=1;HaplotypeScore=9.2064;MQ=29.90;MQ0=0;QD=19.54	GT:AD:DP:GQ:PL	1/1:2,156:158:99:3159,312,0
17	41243032	rs80357861	AC	A	98.30	PASS	AC=1;AF=0.50;AN=2;BaseQRankSum=-5.409;DB;DP=157;FS=2.251;HRun=3;HaplotypeScore=1714.7189;MQ=43.32;MQ0=0;MQRankSum=-1.399;QD=0.63;ReadPosRankSum=-5.557	GT:AD:DP:GQ:PL	0/1:146,11:146:99:137,0,376
17	41243034	rs80357529	C	CAGAT	12885.73	PASS	AC=2;AF=1.00;AN=2;DB;DP=173;FS=0.000;HRun=0;HaplotypeScore=891.7967;MQ=43.60;MQ0=0;QD=74.48	GT:AD:DP:GQ:PL	1/1:21,144:161:99:12886,471,0
17	41243056	rs80358007	T	C	4789.38	PASS	AC=2;AF=1.00;AN=2;DB;DP=164;Dels=0.00;FS=0.000;HRun=0;HaplotypeScore=7.7032;MQ=43.72;MQ0=0;QD=29.20	GT:AD:DP:GQ:PL	1/1:3,160:164:99:4788,448,0
17	41243494	rs80357202	C	T	3985.51	PASS	AC=2;AF=1.00;AN=2;BaseQRankSum=1.704;DB;DP=129;Dels=0.02;FS=0.000;HRun=2;HaplotypeScore=12.1772;MQ=42.56;MQ0=0;MQRankSum=0.152;QD=30.90;ReadPosRankSum=0.873	GT:AD:DP:GQ:PL	1/1:3,124:127:99:3985,352,0
17	41243786	rs80357986	C	CAA	8746.24	PASS	AC=2;AF=1.00;AN=2;BaseQRankSum=-1.591;DB;DP=158;FS=0.000;HRun=0;HaplotypeScore=426.8546;MQ=40.30;MQ0=0;MQRankSum=1.544;QD=55.36;ReadPosRankSum=1.685	GT:AD:DP:GQ:PL	1/1:8,148:151:99:8746,437,0
17	41243961	.	G	GT	5306.83	PASS	AC=2;AF=1.00;AN=2;DP=143;FS=0.000;HRun=1;HaplotypeScore=315.1094;MQ=38.94;MQ0=0;QD=37.11	GT:AD:DP:GQ:PL	1/1:19,124:128:99:5307,361,0
17	41244063	.	TCTTC	T	2859.01	PASS	AC=2;AF=1.00;AN=2;BaseQRankSum=0.811;DP=150;FS=0.000;HRun=0;HaplotypeScore=846.5782;MQ=35.38;MQ0=0;MQRankSum=-1.567;QD=19.06;ReadPosRankSum=2.790	GT:AD:DP:GQ:PL	1/1:121,27:103:99:2901,193,0
17	41244068	.	CTTTA	C	2867.60	PASS	AC=2;AF=1.00;AN=2;BaseQRankSum=-2.923;DP=141;FS=0.000;HRun=0;HaplotypeScore=813.4845;MQ=35.24;MQ0=0;MQRankSum=-0.300;QD=20.34;ReadPosRankSum=2.923	GT:AD:DP:GQ:PL	1/1:76,64:94:99:2910,241,0
17	41244290	.	T	TA	969.66	PASS	AC=2;AF=1.00;AN=2;BaseQRankSum=0.611;DP=143;FS=0.000;HRun=2;HaplotypeScore=387.3667;MQ=39.25;MQ0=0;MQRankSum=1.427;QD=6.78;ReadPosRankSum=1.325	GT:AD:DP:GQ:PL	1/1:115,27:72:99:1012,165,0
17	41244292	.	A	T	734.67	PASS	AC=1;AF=0.50;AN=2;BaseQRankSum=-0.129;DP=146;Dels=0.01;FS=6.770;HRun=1;HaplotypeScore=67.7353;MQ=39.33;MQ0=0;MQRankSum=3.317;QD=5.03;ReadPosRankSum=-6.966	GT:AD:DP:GQ:PL	0/1:109,34:145:99:765,0,1160
17	41244495	.	T	TTCTCA	4144.51	PASS	AC=2;AF=1.00;AN=2;DP=122;FS=0.000;HRun=0;HaplotypeScore=278.9239;MQ=29.05;MQ0=0;QD=33.97	GT:AD:DP:GQ:PL	1/1:41,79:60:99:4145,150,0
17	41244502	rs80357154	T	C	486.38	PASS	AC=1;AF=0.50;AN=2;BaseQRankSum=-6.051;DB;DP=122;Dels=0.02;FS=12.675;HRun=0;HaplotypeScore=64.4009;MQ=29.15;MQ0=0;MQRankSum=3.008;QD=3.99;ReadPosRankSum=-5.462	GT:AD:DP:GQ:PL	0/1:91,28:119:99:516,0,1011
17	41244502	rs80357746	T	TTCATT	2785	PASS	AC=2;AF=1.00;AN=2;DB;DP=122;FS=0.000;HRun=0;HaplotypeScore=408.0486;MQ=29.11;MQ0=0;QD=22.83	GT:AD:DP:GQ:PL	1/1:105,16:60:99:2827,144,0
17	41244503	.	TCC	T	154.31	PASS	AC=1;AF=0.50;AN=2;BaseQRankSum=-1.196;DP=123;FS=11.494;HRun=3;HaplotypeScore=556.0665;MQ=29.27;MQ0=0;MQRankSum=0.235;QD=1.25;ReadPosRankSum=-2.665	GT:AD:DP:GQ:PL	0/1:115,8:61:99:193,0,2128
17	41244781	rs80357812	CT	C	5371.25	PASS	AC=2;AF=1.00;AN=2;DB;DP=142;FS=0.000;HRun=1;HaplotypeScore=414.8284;MQ=41.33;MQ0=0;QD=37.83	GT:AD:DP:GQ:PL	1/1:7,135:132:99:5371,393,0
17	41245280	rs80356884	C	G	3359.47	PASS	AC=2;AF=1.00;AN=2;DB;DP=133;Dels=0.00;FS=0.000;HRun=0;HaplotypeScore=2.9939;MQ=40.83;MQ0=0;QD=25.26	GT:AD:DP:GQ:PL	1/1:3,130:133:99:3357,339,0
17	41245346	rs80357539	TTTCTC	T	3487.12	PASS	AC=2;AF=1.00;AN=2;BaseQRankSum=-1.732;DB;DP=147;FS=3.632;HRun=0;HaplotypeScore=480.5954;MQ=29.95;MQ0=0;MQRankSum=-1.213;QD=23.72;ReadPosRankSum=1.675	GT:AD:DP:GQ:PL	1/1:31,115:64:99:3487,151,0
17	41245349	.	C	CT	153.37	PASS	AC=1;AF=0.50;AN=2;BaseQRankSum=-2.312;DP=143;FS=2.737;HRun=3;HaplotypeScore=640.4377;MQ=29.60;MQ0=0;MQRankSum=1.790;QD=1.07;ReadPosRankSum=-3.599	GT:AD:DP:GQ:PL	0/1:136,6:60:99:192,0,151
17	41245351	.	CTTCTT	C	1656.68	PASS	AC=2;AF=1.00;AN=2;BaseQRankSum=-0.022;DP=145;FS=0.000;HRun=0;HaplotypeScore=639.2792;MQ=29.81;MQ0=0;MQRankSum=-0.759;QD=11.43;ReadPosRankSum=2.320	GT:AD:DP:GQ:PL	1/1:130,12:62:99:1699,111,0
17	41245748	rs80357452	G	C	3867.43	PASS	AC=2;AF=1.00;AN=2;DB;DP=130;Dels=0.01;FS=0.000;HRun=0;HaplotypeScore=8.4242;MQ=43.97;MQ0=0;QD=29.75	GT:AD:DP:GQ:PL	1/1:3,126:129:99:3866,355,0
17	41246029	rs80357947	TC	T	2824.44	PASS	AC=2;AF=1.00;AN=2;DB;DP=135;FS=0.000;HRun=2;HaplotypeScore=277.3533;MQ=31.77;MQ0=0;QD=20.92	GT:AD:DP:GQ:PL	1/1:26,109:78:99:2866,229,0
17	41246031	.	C	T	549.43	PASS	AC=1;AF=0.50;AN=2;BaseQRankSum=3.380;DP=134;Dels=0.00;FS=0.000;HRun=4;HaplotypeScore=25.8958;MQ=31.62;MQ0=0;MQRankSum=2.649;QD=4.10;ReadPosRankSum=-4.894	GT:AD:DP:GQ:PL	0/1:110,24:134:99:579,0,1445
17	41246031	.	CT	C	533.70	PASS	AC=2;AF=1.00;AN=2;BaseQRankSum=0.931;DP=135;FS=0.000;HRun=4;HaplotypeScore=503.0768;MQ=31.74;MQ0=0;MQRankSum=0.542;QD=3.95;ReadPosRankSum=2.876	GT:AD:DP:GQ:PL	1/1:116,19:78:99:576,113,0
17	41246121	rs55720177	T	A	4330.82	PASS	AC=2;AF=1.00;AN=2;DB;DP=155;Dels=0.01;FS=0.000;HRun=1;HaplotypeScore=13.1510;MQ=39.35;MQ0=0;QD=27.94	GT:AD:DP:GQ:PL	1/1:3,149:154:99:4330,376,0
17	41246186	rs80357969	ACT	A	4241.74	PASS	AC=2;AF=1.00;AN=2;BaseQRankSum=-1.429;DB;DP=132;FS=0.000;HRun=0;HaplotypeScore=559.2038;MQ=37.24;MQ0=0;MQRankSum=-1.059;QD=32.13;ReadPosRankSum=1.698	GT:AD:DP:GQ:PL	1/1:10,122:108:99:4242,294,0
17	41252697	rs10445302	T	A	59.22	PASS	AC=2;AF=1.00;AN=2;DB;DP=117;Dels=0.03;FS=0.000;HRun=2;HaplotypeScore=5.4888;MQ=8.77;MQ0=0;QD=0.51	GT:AD:DP:GQ:PL	1/1:2,111:113:11.95:92,12,0
17	41256927	rs80357091	A	C	3969.24	PASS	AC=2;AF=1.00;AN=2;DB;DP=135;Dels=0.00;FS=0.000;HRun=0;HaplotypeScore=13.7248;MQ=46.82;MQ0=0;QD=29.40	GT:AD:DP:GQ:PL	1/1:3,132:135:99:3968,370,0
17	41269058	rs75371343	G	A	571.73	PASS	AC=2;AF=1.00;AN=2;DB;DP=156;Dels=0.01;FS=0.000;HRun=0;HaplotypeScore=10.2261;MQ=13.61;MQ0=0;QD=3.66	GT:AD:DP:GQ:PL	1/1:0,155:155:71.87:605,72,0
17	41276030	rs80358003	T	A	103.18	PASS	AC=2;AF=1.00;AN=2;DB;DP=112;Dels=0.00;FS=0.000;HRun=0;HaplotypeScore=5.9780;MQ=12.22;MQ0=0;QD=0.92	GT:AD:DP:GQ:PL	1/1:3,109:112:17.92:136,18,0
17	42971317	.	A	G	5.72	LowQual	AC=1;AF=0.50;AN=2;DP=1;Dels=0.00;HRun=0;HaplotypeScore=0.0000;MQ=45.00;MQ0=0;QD=5.72	GT:AD:DP:GQ:PL	0/1:0,1:1:1.76:34,3,0
17	49408523	rs111522972	T	C	5.06	LowQual	AC=1;AF=0.50;AN=2;DB;DP=1;Dels=0.00;HRun=1;HaplotypeScore=0.0000;MQ=29.00;MQ0=0;QD=5.06	GT:AD:DP:GQ:PL	0/1:0,1:1:1.76:33,3,0
17	66600812	.	T	G	5.72	LowQual	AC=1;AF=0.50;AN=2;DP=1;Dels=0.00;HRun=0;HaplotypeScore=0.0000;MQ=36.00;MQ0=0;QD=5.72	GT:AD:DP:GQ:PL	0/1:0,1:1:1.76:34,3,0
