# Supplementary material for: Considerations for clinical read alignment and mutational profiling using next-generation sequencing
Source: F1000Res. 2012 Sep 20;1:2. Originally published 2012 Jul 16. [Version 2] doi: 10.12688/f1000research.1-2.v2 (PMC3945748; doi:10.12688/f1000research.1-2.v2)
Supplement: Aligner-specific VCF files containing the mutations called for each set of reads in single and paired-end modes — VCF files describing the mutations detected in the sixty-seven groups of BRCA1 reads when testing each alignment program in paired-end and single-end mode. [file f1000research-1-402-s0002.tgz › Bfast_Paired_End_Calls.93.vcf]

##fileformat=VCFv4.1
##FILTER=<ID=LowQual,Description="Low quality">
##FORMAT=<ID=AD,Number=.,Type=Integer,Description="Allelic depths for the ref and alt alleles in the order listed">
##FORMAT=<ID=DP,Number=1,Type=Integer,Description="Read Depth (only filtered reads used for calling)">
##FORMAT=<ID=GQ,Number=1,Type=Float,Description="Genotype Quality">
##FORMAT=<ID=GT,Number=1,Type=String,Description="Genotype">
##FORMAT=<ID=PL,Number=G,Type=Integer,Description="Normalized, Phred-scaled likelihoods for genotypes as defined in the VCF specification">
##INFO=<ID=AC,Number=A,Type=Integer,Description="Allele count in genotypes, for each ALT allele, in the same order as listed">
##INFO=<ID=AF,Number=A,Type=Float,Description="Allele Frequency, for each ALT allele, in the same order as listed">
##INFO=<ID=AN,Number=1,Type=Integer,Description="Total number of alleles in called genotypes">
##INFO=<ID=BaseQRankSum,Number=1,Type=Float,Description="Z-score from Wilcoxon rank sum test of Alt Vs. Ref base qualities">
##INFO=<ID=DB,Number=0,Type=Flag,Description="dbSNP Membership">
##INFO=<ID=DP,Number=1,Type=Integer,Description="Filtered Depth">
##INFO=<ID=DS,Number=0,Type=Flag,Description="Were any of the samples downsampled?">
##INFO=<ID=Dels,Number=1,Type=Float,Description="Fraction of Reads Containing Spanning Deletions">
##INFO=<ID=FS,Number=1,Type=Float,Description="Phred-scaled p-value using Fisher's exact test to detect strand bias">
##INFO=<ID=HRun,Number=1,Type=Integer,Description="Largest Contiguous Homopolymer Run of Variant Allele In Either Direction">
##INFO=<ID=HaplotypeScore,Number=1,Type=Float,Description="Consistency of the site with at most two segregating haplotypes">
##INFO=<ID=InbreedingCoeff,Number=1,Type=Float,Description="Inbreeding coefficient as estimated from the genotype likelihoods per-sample when compared against the Hardy-Weinberg expectation">
##INFO=<ID=MQ,Number=1,Type=Float,Description="RMS Mapping Quality">
##INFO=<ID=MQ0,Number=1,Type=Integer,Description="Total Mapping Quality Zero Reads">
##INFO=<ID=MQRankSum,Number=1,Type=Float,Description="Z-score From Wilcoxon rank sum test of Alt vs. Ref read mapping qualities">
##INFO=<ID=QD,Number=1,Type=Float,Description="Variant Confidence/Quality by Depth">
##INFO=<ID=ReadPosRankSum,Number=1,Type=Float,Description="Z-score from Wilcoxon rank sum test of Alt vs. Ref read position bias">
##UnifiedGenotyper="analysis_type=UnifiedGenotyper input_file=[../Bfast_Default/brca1_93.recalib.bam] sample_metadata=[] read_buffer_size=null phone_home=STANDARD read_filter=[BadCigar] intervals=null excludeIntervals=null reference_sequence=ref_chr17.hg19.fa rodBind=[] rodToIntervalTrackName=null BTI_merge_rule=UNION nonDeterministicRandomSeed=false downsampling_type=null downsample_to_fraction=null downsample_to_coverage=null baq=OFF baqGapOpenPenalty=40.0 performanceLog=null useOriginalQualities=false defaultBaseQualities=-1 validation_strictness=SILENT unsafe=null num_threads=4 interval_merging=ALL read_group_black_list=null processingTracker=null restartProcessingTracker=false processingTrackerStatusFile=null processingTrackerID=-1 allow_intervals_with_unindexed_bam=false disable_experimental_low_memory_sharding=false logging_level=ERROR log_to_file=null help=false genotype_likelihoods_model=BOTH p_nonref_model=EXACT heterozygosity=0.0010 pcr_error_rate=1.0E-4 genotyping_mode=DISCOVERY output_mode=EMIT_VARIANTS_ONLY standard_min_confidence_threshold_for_calling=30.0 standard_min_confidence_threshold_for_emitting=4.0 computeSLOD=false alleles=(RodBinding name= source=UNBOUND) assume_single_sample_reads=null abort_at_too_much_coverage=-1 min_base_quality_score=17 min_mapping_quality_score=20 max_deletion_fraction=0.05 min_indel_count_for_genotyping=5 indel_heterozygosity=1.25E-4 indelGapContinuationPenalty=10.0 indelGapOpenPenalty=45.0 indelHaplotypeSize=80 doContextDependentGapPenalties=true getGapPenaltiesFromData=false indel_recal_file=indel.recal_data.csv indelDebug=false dovit=false GSA_PRODUCTION_ONLY=false exactCalculation=LINEAR_EXPERIMENTAL ignoreSNPAlleles=false output_all_callable_bases=false genotype=false dbsnp=(RodBinding name=dbsnp source=dbsnp_132.hg19.vcf) out=org.broadinstitute.sting.gatk.io.stubs.VCFWriterStub NO_HEADER=org.broadinstitute.sting.gatk.io.stubs.VCFWriterStub sites_only=org.broadinstitute.sting.gatk.io.stubs.VCFWriterStub debug_file=null metrics_file=null annotation=[]"
##contig=<ID=17,length=81195210,assembly=hg19>
##reference=file:///CL_diags/ngs/OmixonPaper/brca1-test-suite/ref_chr17.hg19.fa
#CHROM	POS	ID	REF	ALT	QUAL	FILTER	INFO	FORMAT	DePristo
17	40217091	.	G	A	6.39	LowQual	AC=1;AF=0.50;AN=2;DP=1;Dels=0.00;HRun=1;HaplotypeScore=0.0000;MQ=36.00;MQ0=0;QD=6.39	GT:AD:DP:GQ:PL	0/1:0,1:1:1.76:35,3,0
17	41196309	.	T	TGGGGGGGGGGGGGGGGGGGGGGGGGGGGG	6822.94	PASS	AC=2;AF=1.00;AN=2;DP=42;FS=0.000;HRun=2;HaplotypeScore=590.9411;MQ=30.45;MQ0=0;QD=162.45	GT:AD:DP:GQ:PL	1/1:2,2:30:87.29:6823,87,0
17	41199002	rs8176313	C	T	3784.63	PASS	AC=2;AF=1.00;AN=2;BaseQRankSum=1.426;DB;DP=152;Dels=0.00;FS=3.549;HRun=0;HaplotypeScore=8.9719;MQ=38.45;MQ0=0;MQRankSum=0.247;QD=24.90;ReadPosRankSum=1.520	GT:AD:DP:GQ:PL	1/1:4,147:152:99:3754,341,0
17	41203325	rs8176297	T	A	4879.49	PASS	AC=2;AF=1.00;AN=2;DB;DP=150;Dels=0.00;FS=0.000;HRun=0;HaplotypeScore=7.4948;MQ=48.29;MQ0=0;QD=32.53	GT:AD:DP:GQ:PL	1/1:1,149:150:99:4878,427,0
17	41217111	rs8176246	C	T	1268.27	PASS	AC=2;AF=1.00;AN=2;DB;DP=135;Dels=0.00;FS=0.000;HRun=0;HaplotypeScore=0.9578;MQ=18.17;MQ0=0;QD=9.39	GT:AD:DP:GQ:PL	1/1:3,131:135:99:1301,132,0
17	41229365	rs116981880	T	G	1953.13	PASS	AC=2;AF=1.00;AN=2;BaseQRankSum=0.771;DB;DP=143;Dels=0.00;FS=0.000;HRun=1;HaplotypeScore=7.7898;MQ=30.14;MQ0=0;MQRankSum=-2.845;QD=13.66;ReadPosRankSum=4.132	GT:AD:DP:GQ:PL	1/1:7,135:143:69.90:1986,70,0
17	41231805	.	T	A	158.61	PASS	AC=1;AF=0.50;AN=2;BaseQRankSum=-0.796;DP=163;Dels=0.00;FS=0.000;HRun=16;HaplotypeScore=40.8811;MQ=12.57;MQ0=0;MQRankSum=3.331;QD=0.97;ReadPosRankSum=-4.983	GT:AD:DP:GQ:PL	0/1:152,11:163:76.38:189,0,76
17	41234464	rs80356856	G	C	3631.83	PASS	AC=2;AF=1.00;AN=2;DB;DP=140;Dels=0.00;FS=0.000;HRun=0;HaplotypeScore=11.0396;MQ=44.37;MQ0=0;QD=25.94	GT:AD:DP:GQ:PL	1/1:3,137:140:99:3629,366,0
17	41234603	rs80358080	G	A	3905.14	PASS	AC=2;AF=1.00;AN=2;DB;DP=121;Dels=0.01;FS=0.000;HRun=1;HaplotypeScore=4.8627;MQ=45.63;MQ0=0;QD=32.27	GT:AD:DP:GQ:PL	1/1:0,119:120:99:3905,337,0
17	41243512	rs80357711	CT	C	4395.22	PASS	AC=2;AF=1.00;AN=2;BaseQRankSum=-2.428;DB;DP=125;FS=6.211;HRun=3;HaplotypeScore=402.3263;MQ=42.74;MQ0=0;MQRankSum=0.117;QD=35.16;ReadPosRankSum=2.407	GT:AD:DP:GQ:PL	1/1:6,118:121:99:4395,335,0
17	41244232	rs45599040	G	A	5010.60	PASS	AC=2;AF=1.00;AN=2;BaseQRankSum=1.631;DB;DP=168;Dels=0.00;FS=0.000;HRun=1;HaplotypeScore=9.8724;MQ=40.95;MQ0=0;MQRankSum=0.212;QD=29.82;ReadPosRankSum=2.362	GT:AD:DP:GQ:PL	1/1:2,166:168:99:4947,389,0
17	41244441	.	A	ATGTT	512.81	PASS	AC=1;AF=0.50;AN=2;BaseQRankSum=1.323;DP=152;FS=11.061;HRun=0;HaplotypeScore=1151.5396;MQ=30.08;MQ0=0;MQRankSum=-3.171;QD=3.37;ReadPosRankSum=-3.009	GT:AD:DP:GQ:PL	0/1:146,6:89:99:552,0,3895
17	41244442	.	AAACAT	A	323.36	PASS	AC=1;AF=0.50;AN=2;BaseQRankSum=1.890;DP=151;FS=9.853;HRun=0;HaplotypeScore=1232.2872;MQ=29.97;MQ0=0;MQRankSum=-3.227;QD=2.14;ReadPosRankSum=-2.898	GT:AD:DP:GQ:PL	0/1:144,6:88:99:362,0,5681
17	41244447	.	T	TTTTCTCTAATGTTA	11080.13	PASS	AC=2;AF=1.00;AN=2;DP=158;FS=0.000;HRun=0;HaplotypeScore=863.3164;MQ=30.20;MQ0=0;QD=70.13	GT:AD:DP:GQ:PL	1/1:67,69:95:99:11080,217,0
17	41244464	.	A	T	494.87	PASS	AC=1;AF=0.50;AN=2;BaseQRankSum=1.079;DP=158;Dels=0.00;FS=6.304;HRun=2;HaplotypeScore=49.9475;MQ=30.34;MQ0=0;MQRankSum=3.461;QD=3.13;ReadPosRankSum=-6.237	GT:AD:DP:GQ:PL	0/1:128,29:158:99:525,0,1731
17	41244465	.	CG	C	396.52	PASS	AC=1;AF=0.50;AN=2;BaseQRankSum=0.061;DP=156;FS=4.700;HRun=2;HaplotypeScore=1210.2347;MQ=30.45;MQ0=0;MQRankSum=0.061;QD=2.54;ReadPosRankSum=-3.735	GT:AD:DP:GQ:PL	0/1:131,24:95:99:436,0,2664
17	41244467	.	G	T	388.57	PASS	AC=1;AF=0.50;AN=2;BaseQRankSum=1.539;DP=156;Dels=0.00;FS=6.572;HRun=0;HaplotypeScore=37.3894;MQ=30.39;MQ0=0;MQRankSum=3.072;QD=2.49;ReadPosRankSum=-5.597	GT:AD:DP:GQ:PL	0/1:131,24:156:99:419,0,1895
17	41244471	.	AT	A	41.03	PASS	AC=1;AF=0.50;AN=2;BaseQRankSum=2.016;DP=160;FS=0.000;HRun=2;HaplotypeScore=1236.5414;MQ=31.34;MQ0=0;MQRankSum=-0.144;QD=0.26;ReadPosRankSum=-4.069	GT:AD:DP:GQ:PL	0/1:147,11:103:80.06:80,0,3201
17	41244637	rs80357478	G	T	3423.66	PASS	AC=2;AF=1.00;AN=2;DB;DP=131;Dels=0.00;FS=0.000;HRun=3;HaplotypeScore=5.5543;MQ=36.67;MQ0=0;QD=26.13	GT:AD:DP:GQ:PL	1/1:0,131:131:99:3423,304,0
17	41244853	.	C	CT	3414.30	PASS	AC=2;AF=1.00;AN=2;DP=150;FS=0.000;HRun=4;HaplotypeScore=343.1904;MQ=32.72;MQ0=0;QD=22.76	GT:AD:DP:GQ:PL	1/1:51,99:93:99:3414,261,0
17	41244858	.	G	T	1042.68	PASS	AC=1;AF=0.50;AN=2;BaseQRankSum=2.212;DP=150;Dels=0.00;FS=2.797;HRun=4;HaplotypeScore=93.7089;MQ=32.55;MQ0=0;MQRankSum=4.622;QD=6.95;ReadPosRankSum=-6.170	GT:AD:DP:GQ:PL	0/1:109,41:150:99:1073,0,1378
17	41244858	.	G	GG	742	PASS	AC=2;AF=1.00;AN=2;BaseQRankSum=1.303;DP=151;FS=0.000;HRun=1;HaplotypeScore=575.8031;MQ=32.55;MQ0=0;MQRankSum=0.414;QD=4.91;ReadPosRankSum=3.441	GT:AD:DP:GQ:PL	1/1:114,37:94:96.83:784,97,0
17	41245141	rs80357706	TCACA	T	1109.45	PASS	AC=2;AF=1.00;AN=2;BaseQRankSum=-2.393;DB;DP=127;FS=0.000;HRun=0;HaplotypeScore=450.5459;MQ=24.24;MQ0=0;MQRankSum=-0.029;QD=8.74;ReadPosRankSum=2.336	GT:AD:DP:GQ:PL	1/1:75,50:47:99:1151,100,0
17	41245192	.	G	GT	2355.37	PASS	AC=2;AF=1.00;AN=2;DP=139;FS=0.000;HRun=1;HaplotypeScore=231.6775;MQ=26.77;MQ0=0;QD=16.95	GT:AD:DP:GQ:PL	1/1:12,126:59:99:2397,168,0
17	41245346	rs80357539	TTTCTC	T	3214.43	PASS	AC=2;AF=1.00;AN=2;BaseQRankSum=-1.732;DB;DP=146;FS=4.536;HRun=0;HaplotypeScore=365.5081;MQ=28.96;MQ0=0;MQRankSum=1.155;QD=22.02;ReadPosRankSum=1.668	GT:AD:DP:GQ:PL	1/1:31,115:57:99:3256,133,0
17	41245349	.	C	CT	184.19	PASS	AC=1;AF=0.50;AN=2;BaseQRankSum=-3.783;DP=144;FS=0.000;HRun=3;HaplotypeScore=541.9363;MQ=28.90;MQ0=0;MQRankSum=0.121;QD=1.28;ReadPosRankSum=-2.954	GT:AD:DP:GQ:PL	0/1:136,8:56:99:223,0,140
17	41245351	.	CTTCTT	C	1625.69	PASS	AC=2;AF=1.00;AN=2;BaseQRankSum=-0.344;DP=144;FS=4.690;HRun=0;HaplotypeScore=516.1406;MQ=28.68;MQ0=0;MQRankSum=0.802;QD=11.29;ReadPosRankSum=2.359	GT:AD:DP:GQ:PL	1/1:128,14:55:99:1668,128,0
17	41245576	rs55932871	T	C	3874.08	PASS	AC=2;AF=1.00;AN=2;DB;DP=150;Dels=0.01;FS=0.000;HRun=0;HaplotypeScore=10.5938;MQ=45.61;MQ0=0;QD=25.83	GT:AD:DP:GQ:PL	1/1:3,145:148:99:3873,367,0
17	41246101	.	TA	T	753.63	PASS	AC=2;AF=1.00;AN=2;BaseQRankSum=3.267;DP=165;FS=0.000;HRun=2;HaplotypeScore=578.6420;MQ=33.05;MQ0=0;MQRankSum=-1.051;QD=4.57;ReadPosRankSum=3.096	GT:AD:DP:GQ:PL	1/1:129,36:99:99:796,143,0
17	41246103	rs80357648	AT	A	3514.46	PASS	AC=2;AF=1.00;AN=2;DB;DP=161;FS=0.000;HRun=2;HaplotypeScore=303.2747;MQ=32.88;MQ0=0;QD=21.83	GT:AD:DP:GQ:PL	1/1:42,119:95:99:3514,274,0
17	41246280	.	G	GA	872.20	PASS	AC=2;AF=1.00;AN=2;BaseQRankSum=0.984;DP=106;FS=2.940;HRun=2;HaplotypeScore=340.6588;MQ=33.11;MQ0=0;MQRankSum=-2.243;QD=8.23;ReadPosRankSum=2.340	GT:AD:DP:GQ:PL	1/1:83,23:65:99:914,119,0
17	41246282	rs80357417	A	T	457.60	PASS	AC=1;AF=0.50;AN=2;BaseQRankSum=-0.578;DB;DP=108;Dels=0.00;FS=1.021;HRun=1;HaplotypeScore=64.5456;MQ=32.82;MQ0=0;MQRankSum=2.095;QD=4.24;ReadPosRankSum=-5.163	GT:AD:DP:GQ:PL	0/1:82,26:108:99:488,0,1196
17	41246282	.	A	AT	2712.39	PASS	AC=2;AF=1.00;AN=2;DP=108;FS=0.000;HRun=1;HaplotypeScore=182.3332;MQ=33.05;MQ0=0;QD=25.11	GT:AD:DP:GQ:PL	1/1:33,74:66:99:2754,192,0
17	41246826	rs80357351	G	A	4293.80	PASS	AC=2;AF=1.00;AN=2;DB;DP=137;Dels=0.00;FS=0.000;HRun=0;HaplotypeScore=9.3349;MQ=41.93;MQ0=0;QD=31.34	GT:AD:DP:GQ:PL	1/1:1,135:137:99:4293,382,0
17	41247959	rs80358017	T	C	4126.78	PASS	AC=2;AF=1.00;AN=2;DB;DP=172;Dels=0.01;FS=0.000;HRun=2;HaplotypeScore=5.7354;MQ=37.24;MQ0=0;QD=23.99	GT:AD:DP:GQ:PL	1/1:0,169:170:99:4126,379,0
17	41249361	.	GT	G	29.76	LowQual	AC=1;AF=0.50;AN=2;BaseQRankSum=1.917;DP=154;HRun=2;HaplotypeScore=512.7989;MQ=28.93;MQ0=0;MQRankSum=0.476;QD=0.19;ReadPosRankSum=2.616	GT:AD:DP:GQ:PL	0/1:129,25:86:68.78:69,0,291
17	41249363	rs8176144	TA	T	2084.13	PASS	AC=2;AF=1.00;AN=2;DB;DP=152;FS=0.000;HRun=7;HaplotypeScore=317.8153;MQ=28.46;MQ0=0;QD=13.71	GT:AD:DP:GQ:PL	1/1:41,111:84:99:2126,210,0
17	41251539	rs76215381	T	C	589.57	PASS	AC=2;AF=1.00;AN=2;DB;DP=158;Dels=0.01;FS=0.000;HRun=0;HaplotypeScore=7.0671;MQ=13.12;MQ0=0;QD=3.73	GT:AD:DP:GQ:PL	1/1:3,153:157:68.98:623,69,0
17	41252615	rs12948474	T	C	435.49	PASS	AC=2;AF=1.00;AN=2;BaseQRankSum=-1.572;DB;DP=131;Dels=0.00;FS=0.000;HRun=0;HaplotypeScore=7.3878;MQ=12.67;MQ0=0;MQRankSum=0.613;QD=3.32;ReadPosRankSum=0.053	GT:AD:DP:GQ:PL	1/1:2,129:131:59.79:468,60,0
17	41252697	rs10445302	T	A	36	PASS	AC=2;AF=1.00;AN=2;DB;DP=120;Dels=0.03;FS=0.000;HRun=2;HaplotypeScore=4.7412;MQ=8.85;MQ0=0;QD=0.30	GT:AD:DP:GQ:PL	1/1:3,114:117:8.96:68,9,0
17	41254965	rs36085989	C	CT	1187.33	PASS	AC=2;AF=1.00;AN=2;DB;DP=149;FS=0.000;HRun=14;HaplotypeScore=188.2529;MQ=21.75;MQ0=0;QD=7.97	GT:AD:DP:GQ:PL	1/1:53,95:70:99:1229,151,0
17	41254980	.	A	T	291.56	PASS	AC=1;AF=0.50;AN=2;BaseQRankSum=-2.416;DP=145;Dels=0.00;FS=10.780;HRun=14;HaplotypeScore=14.3302;MQ=21.78;MQ0=0;MQRankSum=2.044;QD=2.01;ReadPosRankSum=-5.844	GT:AD:DP:GQ:PL	0/1:122,22:145:99:322,0,1311
17	41256927	rs80357091	A	C	3983.86	PASS	AC=2;AF=1.00;AN=2;DB;DP=134;Dels=0.00;FS=0.000;HRun=0;HaplotypeScore=15.7793;MQ=46.61;MQ0=0;QD=29.73	GT:AD:DP:GQ:PL	1/1:2,130:134:99:3983,367,0
17	41256953	rs80357884	CT	C	4823.96	PASS	AC=2;AF=1.00;AN=2;BaseQRankSum=-2.366;DB;DP=130;FS=3.046;HRun=1;HaplotypeScore=621.6034;MQ=45.06;MQ0=0;MQRankSum=1.011;QD=37.11;ReadPosRankSum=2.116	GT:AD:DP:GQ:PL	1/1:5,124:121:99:4824,341,0
17	41264124	rs74627056	T	G	1343.27	PASS	AC=2;AF=1.00;AN=2;BaseQRankSum=0.196;DB;DP=126;Dels=0.00;FS=0.000;HRun=1;HaplotypeScore=9.6979;MQ=22.36;MQ0=0;MQRankSum=1.229;QD=10.66;ReadPosRankSum=1.257	GT:AD:DP:GQ:PL	1/1:1,123:126:99:1376,141,0
17	41264861	rs1793984	C	G	1284.36	PASS	AC=2;AF=1.00;AN=2;DB;DP=125;Dels=0.02;FS=0.000;HRun=1;HaplotypeScore=6.7939;MQ=20.59;MQ0=0;QD=10.27	GT:AD:DP:GQ:PL	1/1:1,122:123:99:1317,135,0
17	41267632	rs8176100	G	A	3519.29	PASS	AC=2;AF=1.00;AN=2;DB;DP=152;Dels=0.00;FS=0.000;HRun=0;HaplotypeScore=5.8663;MQ=35.06;MQ0=0;QD=23.15	GT:AD:DP:GQ:PL	1/1:1,151:152:99:3518,319,0
17	41278725	rs799907	C	G	1823.44	PASS	AC=2;AF=1.00;AN=2;DB;DP=136;Dels=0.04;FS=0.000;HRun=2;HaplotypeScore=14.0609;MQ=18.94;MQ0=0;QD=13.41	GT:AD:DP:GQ:PL	1/1:1,130:131:99:1856,192,0
17	41319363	.	C	G	14.29	LowQual	AC=2;AF=1.00;AN=2;BaseQRankSum=1.501;DP=125;Dels=0.01;HRun=0;HaplotypeScore=10.7931;MQ=9.20;MQ0=0;MQRankSum=-1.646;QD=0.11;ReadPosRankSum=1.415	GT:AD:DP:GQ:PL	1/1:4,120:124:5.97:45,6,0
17	59053904	.	T	A	6.39	LowQual	AC=1;AF=0.50;AN=2;DP=2;Dels=0.00;HRun=1;HaplotypeScore=0.0000;MQ=31.85;MQ0=0;QD=3.20	GT:AD:DP:GQ:PL	0/1:0,2:2:1.76:35,3,0
17	64266037	.	C	T	32.79	PASS	AC=2;AF=1.00;AN=2;DP=2;Dels=0.00;FS=0.000;HRun=0;HaplotypeScore=0.0000;MQ=46.24;MQ0=0;QD=16.39	GT:AD:DP:GQ:PL	1/1:0,2:2:6.01:64,6,0
