# Supplementary material for: Considerations for clinical read alignment and mutational profiling using next-generation sequencing
Source: F1000Res. 2012 Sep 20;1:2. Originally published 2012 Jul 16. [Version 2] doi: 10.12688/f1000research.1-2.v2 (PMC3945748; doi:10.12688/f1000research.1-2.v2)
Supplement: Aligner-specific VCF files containing the mutations called for each set of reads in single and paired-end modes — VCF files describing the mutations detected in the sixty-seven groups of BRCA1 reads when testing each alignment program in paired-end and single-end mode. [file f1000research-1-402-s0002.tgz › Bfast_Paired_End_Calls.94.vcf]

##fileformat=VCFv4.1
##FILTER=<ID=LowQual,Description="Low quality">
##FORMAT=<ID=AD,Number=.,Type=Integer,Description="Allelic depths for the ref and alt alleles in the order listed">
##FORMAT=<ID=DP,Number=1,Type=Integer,Description="Read Depth (only filtered reads used for calling)">
##FORMAT=<ID=GQ,Number=1,Type=Float,Description="Genotype Quality">
##FORMAT=<ID=GT,Number=1,Type=String,Description="Genotype">
##FORMAT=<ID=PL,Number=G,Type=Integer,Description="Normalized, Phred-scaled likelihoods for genotypes as defined in the VCF specification">
##INFO=<ID=AC,Number=A,Type=Integer,Description="Allele count in genotypes, for each ALT allele, in the same order as listed">
##INFO=<ID=AF,Number=A,Type=Float,Description="Allele Frequency, for each ALT allele, in the same order as listed">
##INFO=<ID=AN,Number=1,Type=Integer,Description="Total number of alleles in called genotypes">
##INFO=<ID=BaseQRankSum,Number=1,Type=Float,Description="Z-score from Wilcoxon rank sum test of Alt Vs. Ref base qualities">
##INFO=<ID=DB,Number=0,Type=Flag,Description="dbSNP Membership">
##INFO=<ID=DP,Number=1,Type=Integer,Description="Filtered Depth">
##INFO=<ID=DS,Number=0,Type=Flag,Description="Were any of the samples downsampled?">
##INFO=<ID=Dels,Number=1,Type=Float,Description="Fraction of Reads Containing Spanning Deletions">
##INFO=<ID=FS,Number=1,Type=Float,Description="Phred-scaled p-value using Fisher's exact test to detect strand bias">
##INFO=<ID=HRun,Number=1,Type=Integer,Description="Largest Contiguous Homopolymer Run of Variant Allele In Either Direction">
##INFO=<ID=HaplotypeScore,Number=1,Type=Float,Description="Consistency of the site with at most two segregating haplotypes">
##INFO=<ID=InbreedingCoeff,Number=1,Type=Float,Description="Inbreeding coefficient as estimated from the genotype likelihoods per-sample when compared against the Hardy-Weinberg expectation">
##INFO=<ID=MQ,Number=1,Type=Float,Description="RMS Mapping Quality">
##INFO=<ID=MQ0,Number=1,Type=Integer,Description="Total Mapping Quality Zero Reads">
##INFO=<ID=MQRankSum,Number=1,Type=Float,Description="Z-score From Wilcoxon rank sum test of Alt vs. Ref read mapping qualities">
##INFO=<ID=QD,Number=1,Type=Float,Description="Variant Confidence/Quality by Depth">
##INFO=<ID=ReadPosRankSum,Number=1,Type=Float,Description="Z-score from Wilcoxon rank sum test of Alt vs. Ref read position bias">
##UnifiedGenotyper="analysis_type=UnifiedGenotyper input_file=[../Bfast_Default/brca1_94.recalib.bam] sample_metadata=[] read_buffer_size=null phone_home=STANDARD read_filter=[BadCigar] intervals=null excludeIntervals=null reference_sequence=ref_chr17.hg19.fa rodBind=[] rodToIntervalTrackName=null BTI_merge_rule=UNION nonDeterministicRandomSeed=false downsampling_type=null downsample_to_fraction=null downsample_to_coverage=null baq=OFF baqGapOpenPenalty=40.0 performanceLog=null useOriginalQualities=false defaultBaseQualities=-1 validation_strictness=SILENT unsafe=null num_threads=4 interval_merging=ALL read_group_black_list=null processingTracker=null restartProcessingTracker=false processingTrackerStatusFile=null processingTrackerID=-1 allow_intervals_with_unindexed_bam=false disable_experimental_low_memory_sharding=false logging_level=ERROR log_to_file=null help=false genotype_likelihoods_model=BOTH p_nonref_model=EXACT heterozygosity=0.0010 pcr_error_rate=1.0E-4 genotyping_mode=DISCOVERY output_mode=EMIT_VARIANTS_ONLY standard_min_confidence_threshold_for_calling=30.0 standard_min_confidence_threshold_for_emitting=4.0 computeSLOD=false alleles=(RodBinding name= source=UNBOUND) assume_single_sample_reads=null abort_at_too_much_coverage=-1 min_base_quality_score=17 min_mapping_quality_score=20 max_deletion_fraction=0.05 min_indel_count_for_genotyping=5 indel_heterozygosity=1.25E-4 indelGapContinuationPenalty=10.0 indelGapOpenPenalty=45.0 indelHaplotypeSize=80 doContextDependentGapPenalties=true getGapPenaltiesFromData=false indel_recal_file=indel.recal_data.csv indelDebug=false dovit=false GSA_PRODUCTION_ONLY=false exactCalculation=LINEAR_EXPERIMENTAL ignoreSNPAlleles=false output_all_callable_bases=false genotype=false dbsnp=(RodBinding name=dbsnp source=dbsnp_132.hg19.vcf) out=org.broadinstitute.sting.gatk.io.stubs.VCFWriterStub NO_HEADER=org.broadinstitute.sting.gatk.io.stubs.VCFWriterStub sites_only=org.broadinstitute.sting.gatk.io.stubs.VCFWriterStub debug_file=null metrics_file=null annotation=[]"
##contig=<ID=17,length=81195210,assembly=hg19>
##reference=file:///CL_diags/ngs/OmixonPaper/brca1-test-suite/ref_chr17.hg19.fa
#CHROM	POS	ID	REF	ALT	QUAL	FILTER	INFO	FORMAT	DePristo
17	41196309	.	T	TGGGGGGGGGGGGGGGGGGGGGGGGGGGGG	6822.84	PASS	AC=2;AF=1.00;AN=2;DP=42;FS=0.000;HRun=2;HaplotypeScore=590.9503;MQ=30.45;MQ0=0;QD=162.45	GT:AD:DP:GQ:PL	1/1:2,2:30:87.29:6823,87,0
17	41203450	rs55771949	T	A	5338.55	PASS	AC=2;AF=1.00;AN=2;BaseQRankSum=1.712;DB;DP=180;Dels=0.02;FS=0.000;HRun=1;HaplotypeScore=20.5751;MQ=45.26;MQ0=0;MQRankSum=1.408;QD=29.66;ReadPosRankSum=-0.395	GT:AD:DP:GQ:PL	1/1:2,172:177:99:5310,481,0
17	41223202	rs80356909	A	G	3766.85	PASS	AC=2;AF=1.00;AN=2;DB;DP=129;Dels=0.00;FS=0.000;HRun=1;HaplotypeScore=15.4644;MQ=50.08;MQ0=0;QD=29.20	GT:AD:DP:GQ:PL	1/1:4,125:129:99:3766,352,0
17	41223266	rs34941199	T	TG	4849.57	PASS	AC=2;AF=1.00;AN=2;DB;DP=134;FS=0.000;HRun=3;HaplotypeScore=419.2772;MQ=42.76;MQ0=0;QD=36.19	GT:AD:DP:GQ:PL	1/1:15,116:126:99:4850,354,0
17	41225781	rs8176216	A	T	1988.03	PASS	AC=2;AF=1.00;AN=2;BaseQRankSum=1.678;DB;DP=138;Dels=0.04;FS=0.000;HRun=1;HaplotypeScore=8.7522;MQ=25.56;MQ0=0;MQRankSum=-1.007;QD=14.41;ReadPosRankSum=-0.685	GT:AD:DP:GQ:PL	1/1:5,128:133:99:2021,201,0
17	41234439	rs80357825	GTTCTGGAT	G	10020.52	PASS	AC=2;AF=1.00;AN=2;DB;DP=130;FS=0.000;HRun=0;HaplotypeScore=1104.0674;MQ=45.13;MQ0=0;QD=77.08	GT:AD:DP:GQ:PL	1/1:15,115:124:99:10021,364,0
17	41242077	rs78286195	A	G	4260.68	PASS	AC=2;AF=1.00;AN=2;BaseQRankSum=-1.684;DB;DP=145;Dels=0.00;FS=0.000;HRun=1;HaplotypeScore=4.8253;MQ=33.98;MQ0=0;MQRankSum=-0.884;QD=29.38;ReadPosRankSum=1.659	GT:AD:DP:GQ:PL	1/1:2,143:145:99:4223,370,0
17	41243788	rs80357963	TAGAC	T	6696.86	PASS	AC=2;AF=1.00;AN=2;DB;DP=145;FS=0.000;HRun=0;HaplotypeScore=754.6287;MQ=40.46;MQ0=0;QD=46.19	GT:AD:DP:GQ:PL	1/1:22,123:137:99:6697,373,0
17	41243887	rs80357310	C	A	4698.71	PASS	AC=2;AF=1.00;AN=2;DB;DP=156;Dels=0.03;FS=0.000;HRun=1;HaplotypeScore=34.5747;MQ=40.55;MQ0=0;QD=30.12	GT:AD:DP:GQ:PL	1/1:2,147:152:99:4662,418,0
17	41244016	rs80357621	TA	T	4599.54	PASS	AC=2;AF=1.00;AN=2;DB;DP=158;FS=0.000;HRun=5;HaplotypeScore=437.5970;MQ=41.22;MQ0=0;QD=29.11	GT:AD:DP:GQ:PL	1/1:11,147:143:99:4600,409,0
17	41244111	rs80357247	C	G	4217.03	PASS	AC=2;AF=1.00;AN=2;DB;DP=151;Dels=0.00;FS=0.000;HRun=0;HaplotypeScore=5.8785;MQ=41.57;MQ0=0;QD=27.93	GT:AD:DP:GQ:PL	1/1:1,150:151:99:4216,388,0
17	41244254	rs80357992	AAG	A	5447.11	PASS	AC=2;AF=1.00;AN=2;DB;DP=156;FS=0.000;HRun=0;HaplotypeScore=661.3388;MQ=43.93;MQ0=0;QD=34.92	GT:AD:DP:GQ:PL	1/1:6,150:122:99:5447,358,0
17	41244290	.	T	TA	1030.91	PASS	AC=2;AF=1.00;AN=2;BaseQRankSum=0.736;DP=149;FS=0.000;HRun=2;HaplotypeScore=733.9155;MQ=41.30;MQ0=0;MQRankSum=0.166;QD=6.92;ReadPosRankSum=1.210	GT:AD:DP:GQ:PL	1/1:126,22:84:99:1073,183,0
17	41244292	.	A	T	618.83	PASS	AC=1;AF=0.50;AN=2;BaseQRankSum=0.260;DP=148;Dels=0.00;FS=4.763;HRun=1;HaplotypeScore=81.6327;MQ=41.37;MQ0=0;MQRankSum=2.819;QD=4.18;ReadPosRankSum=-5.686	GT:AD:DP:GQ:PL	0/1:120,28:148:99:649,0,1603
17	41244292	rs80357625	A	AT	3314.31	PASS	AC=2;AF=1.00;AN=2;DB;DP=143;FS=0.000;HRun=1;HaplotypeScore=469.0473;MQ=41.45;MQ0=0;QD=23.18	GT:AD:DP:GQ:PL	1/1:36,107:79:99:3314,228,0
17	41244953	rs80357756	CT	C	4273.60	PASS	AC=2;AF=1.00;AN=2;DB;DP=135;FS=0.000;HRun=3;HaplotypeScore=387.5730;MQ=40.27;MQ0=0;QD=31.66	GT:AD:DP:GQ:PL	1/1:7,128:121:99:4274,349,0
17	41245188	.	TCCAGTAA	T	2633.87	PASS	AC=2;AF=1.00;AN=2;BaseQRankSum=1.617;DP=122;FS=12.797;HRun=0;HaplotypeScore=685.1437;MQ=29.19;MQ0=0;MQRankSum=-0.685;QD=21.59;ReadPosRankSum=3.220	GT:AD:DP:GQ:PL	1/1:114,7:62:57.58:2676,58,0
17	41245190	rs80357820	CAGTAACG	C	4367.20	PASS	AC=2;AF=1.00;AN=2;BaseQRankSum=-1.732;DB;DP=121;FS=3.321;HRun=0;HaplotypeScore=518.6449;MQ=29.02;MQ0=0;MQRankSum=-0.896;QD=36.09;ReadPosRankSum=1.673	GT:AD:DP:GQ:PL	1/1:16,105:61:99:4367,133,0
17	41245195	.	A	ACTT	440.08	PASS	AC=1;AF=0.50;AN=2;BaseQRankSum=-4.889;DP=128;FS=2.392;HRun=0;HaplotypeScore=856.4354;MQ=29.73;MQ0=0;MQRankSum=0.667;QD=3.44;ReadPosRankSum=-6.150	GT:AD:DP:GQ:PL	0/1:119,8:68:99:479,0,757
17	41245748	rs80357452	G	C	3855.57	PASS	AC=2;AF=1.00;AN=2;DB;DP=124;Dels=0.00;FS=0.000;HRun=0;HaplotypeScore=7.7439;MQ=46.40;MQ0=0;QD=31.09	GT:AD:DP:GQ:PL	1/1:2,122:124:99:3854,352,0
17	41246155	.	AG	A	367.33	PASS	AC=1;AF=0.50;AN=2;BaseQRankSum=1.880;DP=145;FS=1.092;HRun=2;HaplotypeScore=592.1400;MQ=34.86;MQ0=0;MQRankSum=-1.935;QD=2.53;ReadPosRankSum=5.843	GT:AD:DP:GQ:PL	0/1:122,21:100:99:406,0,116
17	41246157	rs80357770	GT	G	2858.28	PASS	AC=2;AF=1.00;AN=2;BaseQRankSum=-3.315;DB;DP=140;FS=9.114;HRun=4;HaplotypeScore=359.1389;MQ=34.80;MQ0=0;MQRankSum=-1.332;QD=20.42;ReadPosRankSum=3.355	GT:AD:DP:GQ:PL	1/1:92,48:97:99:2900,234,0
17	41246161	.	T	C	1295.35	PASS	AC=1;AF=0.50;AN=2;BaseQRankSum=-4.555;DP=137;Dels=0.01;FS=1.834;HRun=3;HaplotypeScore=109.1718;MQ=34.54;MQ0=0;MQRankSum=5.572;QD=9.46;ReadPosRankSum=3.091	GT:AD:DP:GQ:PL	0/1:78,56:135:99:1325,0,759
17	41246161	rs80357722	TC	T	487.87	PASS	AC=2;AF=1.00;AN=2;BaseQRankSum=-1.633;DB;DP=137;FS=5.467;HRun=3;HaplotypeScore=594.2107;MQ=34.54;MQ0=0;MQRankSum=-1.179;QD=3.56;ReadPosRankSum=4.840	GT:AD:DP:GQ:PL	1/1:83,53:94:83.07:530,83,0
17	41250677	rs72540131	C	CT	2068.06	PASS	AC=2;AF=1.00;AN=2;DB;DP=144;FS=0.000;HRun=0;HaplotypeScore=112.2196;MQ=18.31;MQ0=0;QD=14.36	GT:AD:DP:GQ:PL	1/1:7,136:46:99:2110,132,0
17	41251861	rs62625285	C	T	4333.24	PASS	AC=2;AF=1.00;AN=2;DB;DP=148;Dels=0.00;FS=0.000;HRun=0;HaplotypeScore=6.6245;MQ=40.16;MQ0=0;QD=29.28	GT:AD:DP:GQ:PL	1/1:2,146:148:99:4332,397,0
17	41252687	rs12941007	A	G	34.99	PASS	AC=2;AF=1.00;AN=2;BaseQRankSum=1.671;DB;DP=116;Dels=0.00;FS=0.000;HRun=0;HaplotypeScore=4.8493;MQ=8.18;MQ0=0;MQRankSum=1.701;QD=0.30;ReadPosRankSum=-0.659	GT:AD:DP:GQ:PL	1/1:3,113:116:8.95:67,9,0
17	41252697	rs10445302	T	A	36	PASS	AC=2;AF=1.00;AN=2;DB;DP=117;Dels=0.03;FS=0.000;HRun=2;HaplotypeScore=5.8979;MQ=8.53;MQ0=0;QD=0.31	GT:AD:DP:GQ:PL	1/1:0,111:114:8.96:68,9,0
17	41255102	rs67060599	A	G	2590.41	PASS	AC=2;AF=1.00;AN=2;DB;DP=146;Dels=0.00;FS=0.000;HRun=0;HaplotypeScore=10.6399;MQ=25.97;MQ0=0;QD=17.74	GT:AD:DP:GQ:PL	1/1:2,144:146:99:2623,261,0
17	41256155	rs55971303	G	T	2813.49	PASS	AC=2;AF=1.00;AN=2;DB;DP=139;Dels=0.00;FS=0.000;HRun=0;HaplotypeScore=11.2360;MQ=34.08;MQ0=0;QD=20.24	GT:AD:DP:GQ:PL	1/1:1,137:139:99:2846,268,0
17	41256880	rs80358149	C	T	4298.33	PASS	AC=2;AF=1.00;AN=2;BaseQRankSum=-0.776;DB;DP=142;Dels=0.02;FS=0.000;HRun=2;HaplotypeScore=20.1938;MQ=50.38;MQ0=0;MQRankSum=0.388;QD=30.27;ReadPosRankSum=1.706	GT:AD:DP:GQ:PL	1/1:5,134:139:99:4263,351,0
17	41256894	rs80357409	C	G	3630.09	PASS	AC=2;AF=1.00;AN=2;DB;DP=130;Dels=0.00;FS=0.000;HRun=0;HaplotypeScore=3.5947;MQ=50.66;MQ0=0;QD=27.92	GT:AD:DP:GQ:PL	1/1:1,129:130:99:3628,372,0
17	41258474	rs80357382	T	C	4059.18	PASS	AC=2;AF=1.00;AN=2;DB;DP=138;Dels=0.02;FS=0.000;HRun=2;HaplotypeScore=20.4659;MQ=43.76;MQ0=0;QD=29.41	GT:AD:DP:GQ:PL	1/1:4,131:135:99:4058,367,0
17	41258486	rs80357102	C	A	4220.44	PASS	AC=2;AF=1.00;AN=2;BaseQRankSum=1.706;DB;DP=141;Dels=0.01;FS=0.000;HRun=1;HaplotypeScore=9.2981;MQ=45.20;MQ0=0;MQRankSum=1.525;QD=29.93;ReadPosRankSum=-0.129	GT:AD:DP:GQ:PL	1/1:5,133:140:99:4219,382,0
17	41260789	rs71361503	T	TG	335.68	PASS	AC=2;AF=1.00;AN=2;DB;DP=142;FS=0.000;HRun=3;HaplotypeScore=18.5332;MQ=12.19;MQ0=0;QD=2.36	GT:AD:DP:GQ:PL	1/1:69,73:9:27.09:378,27,0
17	41263566	rs8176117	T	C	475.03	PASS	AC=2;AF=1.00;AN=2;DB;DP=141;Dels=0.00;FS=0.000;HRun=0;HaplotypeScore=3.0914;MQ=11.59;MQ0=0;QD=3.37	GT:AD:DP:GQ:PL	1/1:1,139:141:62.81:508,63,0
17	41276085	rs80359887	TCTTCAACGC	T	936.76	PASS	AC=2;AF=1.00;AN=2;DB;DP=113;FS=0.000;HRun=0;HaplotypeScore=113.8109;MQ=11.51;MQ0=0;QD=8.29	GT:AD:DP:GQ:PL	1/1:3,104:10:30.10:979,30,0
17	41278916	rs799908	A	G	3093.49	PASS	AC=2;AF=1.00;AN=2;DB;DP=152;Dels=0.01;FS=0.000;HRun=2;HaplotypeScore=9.6039;MQ=21.67;MQ0=0;QD=20.35	GT:AD:DP:GQ:PL	1/1:3,148:151:99:3126,351,0
17	41317892	rs7216846	A	T	2545.13	PASS	AC=2;AF=1.00;AN=2;DB;DP=144;Dels=0.00;FS=0.000;HRun=4;HaplotypeScore=9.6884;MQ=23.95;MQ0=0;QD=17.67	GT:AD:DP:GQ:PL	1/1:2,141:144:99:2578,255,0
17	55519485	.	C	A	5.06	LowQual	AC=1;AF=0.50;AN=2;DP=1;Dels=0.00;HRun=1;HaplotypeScore=0.0000;MQ=45.00;MQ0=0;QD=5.06	GT:AD:DP:GQ:PL	0/1:0,1:1:1.76:33,3,0
17	55519490	.	C	T	6.39	LowQual	AC=1;AF=0.50;AN=2;DP=1;Dels=0.00;HRun=0;HaplotypeScore=0.0000;MQ=45.00;MQ0=0;QD=6.39	GT:AD:DP:GQ:PL	0/1:0,1:1:1.76:35,3,0
17	55519494	.	T	C	5.06	LowQual	AC=1;AF=0.50;AN=2;DP=1;Dels=0.00;HRun=0;HaplotypeScore=0.0000;MQ=45.00;MQ0=0;QD=5.06	GT:AD:DP:GQ:PL	0/1:0,1:1:1.76:33,3,0
17	55519500	.	C	T	5.06	LowQual	AC=1;AF=0.50;AN=2;DP=1;Dels=0.00;HRun=0;HaplotypeScore=0.0000;MQ=45.00;MQ0=0;QD=5.06	GT:AD:DP:GQ:PL	0/1:0,1:1:1.76:33,3,0
17	66600812	.	T	G	5.72	LowQual	AC=1;AF=0.50;AN=2;DP=1;Dels=0.00;HRun=0;HaplotypeScore=0.0000;MQ=36.00;MQ0=0;QD=5.72	GT:AD:DP:GQ:PL	0/1:0,1:1:1.76:34,3,0
17	80732018	.	C	A	8.47	LowQual	AC=1;AF=0.50;AN=2;DP=1;Dels=0.00;HRun=0;HaplotypeScore=0.0000;MQ=36.00;MQ0=0;QD=8.47	GT:AD:DP:GQ:PL	0/1:0,1:1:1.76:38,3,0
17	80732030	.	T	A	6.39	LowQual	AC=1;AF=0.50;AN=2;DP=1;Dels=0.00;HRun=1;HaplotypeScore=0.0000;MQ=36.00;MQ0=0;QD=6.39	GT:AD:DP:GQ:PL	0/1:0,1:1:1.76:35,3,0
