# Supplementary material for: Considerations for clinical read alignment and mutational profiling using next-generation sequencing
Source: F1000Res. 2012 Sep 20;1:2. Originally published 2012 Jul 16. [Version 2] doi: 10.12688/f1000research.1-2.v2 (PMC3945748; doi:10.12688/f1000research.1-2.v2)
Supplement: Aligner-specific VCF files containing the mutations called for each set of reads in single and paired-end modes — VCF files describing the mutations detected in the sixty-seven groups of BRCA1 reads when testing each alignment program in paired-end and single-end mode. [file f1000research-1-402-s0002.tgz › Bfast_Paired_End_Calls.95.vcf]

##fileformat=VCFv4.1
##FILTER=<ID=LowQual,Description="Low quality">
##FORMAT=<ID=AD,Number=.,Type=Integer,Description="Allelic depths for the ref and alt alleles in the order listed">
##FORMAT=<ID=DP,Number=1,Type=Integer,Description="Read Depth (only filtered reads used for calling)">
##FORMAT=<ID=GQ,Number=1,Type=Float,Description="Genotype Quality">
##FORMAT=<ID=GT,Number=1,Type=String,Description="Genotype">
##FORMAT=<ID=PL,Number=G,Type=Integer,Description="Normalized, Phred-scaled likelihoods for genotypes as defined in the VCF specification">
##INFO=<ID=AC,Number=A,Type=Integer,Description="Allele count in genotypes, for each ALT allele, in the same order as listed">
##INFO=<ID=AF,Number=A,Type=Float,Description="Allele Frequency, for each ALT allele, in the same order as listed">
##INFO=<ID=AN,Number=1,Type=Integer,Description="Total number of alleles in called genotypes">
##INFO=<ID=BaseQRankSum,Number=1,Type=Float,Description="Z-score from Wilcoxon rank sum test of Alt Vs. Ref base qualities">
##INFO=<ID=DB,Number=0,Type=Flag,Description="dbSNP Membership">
##INFO=<ID=DP,Number=1,Type=Integer,Description="Filtered Depth">
##INFO=<ID=DS,Number=0,Type=Flag,Description="Were any of the samples downsampled?">
##INFO=<ID=Dels,Number=1,Type=Float,Description="Fraction of Reads Containing Spanning Deletions">
##INFO=<ID=FS,Number=1,Type=Float,Description="Phred-scaled p-value using Fisher's exact test to detect strand bias">
##INFO=<ID=HRun,Number=1,Type=Integer,Description="Largest Contiguous Homopolymer Run of Variant Allele In Either Direction">
##INFO=<ID=HaplotypeScore,Number=1,Type=Float,Description="Consistency of the site with at most two segregating haplotypes">
##INFO=<ID=InbreedingCoeff,Number=1,Type=Float,Description="Inbreeding coefficient as estimated from the genotype likelihoods per-sample when compared against the Hardy-Weinberg expectation">
##INFO=<ID=MQ,Number=1,Type=Float,Description="RMS Mapping Quality">
##INFO=<ID=MQ0,Number=1,Type=Integer,Description="Total Mapping Quality Zero Reads">
##INFO=<ID=MQRankSum,Number=1,Type=Float,Description="Z-score From Wilcoxon rank sum test of Alt vs. Ref read mapping qualities">
##INFO=<ID=QD,Number=1,Type=Float,Description="Variant Confidence/Quality by Depth">
##INFO=<ID=ReadPosRankSum,Number=1,Type=Float,Description="Z-score from Wilcoxon rank sum test of Alt vs. Ref read position bias">
##UnifiedGenotyper="analysis_type=UnifiedGenotyper input_file=[../Bfast_Default/brca1_95.recalib.bam] sample_metadata=[] read_buffer_size=null phone_home=STANDARD read_filter=[BadCigar] intervals=null excludeIntervals=null reference_sequence=ref_chr17.hg19.fa rodBind=[] rodToIntervalTrackName=null BTI_merge_rule=UNION nonDeterministicRandomSeed=false downsampling_type=null downsample_to_fraction=null downsample_to_coverage=null baq=OFF baqGapOpenPenalty=40.0 performanceLog=null useOriginalQualities=false defaultBaseQualities=-1 validation_strictness=SILENT unsafe=null num_threads=4 interval_merging=ALL read_group_black_list=null processingTracker=null restartProcessingTracker=false processingTrackerStatusFile=null processingTrackerID=-1 allow_intervals_with_unindexed_bam=false disable_experimental_low_memory_sharding=false logging_level=ERROR log_to_file=null help=false genotype_likelihoods_model=BOTH p_nonref_model=EXACT heterozygosity=0.0010 pcr_error_rate=1.0E-4 genotyping_mode=DISCOVERY output_mode=EMIT_VARIANTS_ONLY standard_min_confidence_threshold_for_calling=30.0 standard_min_confidence_threshold_for_emitting=4.0 computeSLOD=false alleles=(RodBinding name= source=UNBOUND) assume_single_sample_reads=null abort_at_too_much_coverage=-1 min_base_quality_score=17 min_mapping_quality_score=20 max_deletion_fraction=0.05 min_indel_count_for_genotyping=5 indel_heterozygosity=1.25E-4 indelGapContinuationPenalty=10.0 indelGapOpenPenalty=45.0 indelHaplotypeSize=80 doContextDependentGapPenalties=true getGapPenaltiesFromData=false indel_recal_file=indel.recal_data.csv indelDebug=false dovit=false GSA_PRODUCTION_ONLY=false exactCalculation=LINEAR_EXPERIMENTAL ignoreSNPAlleles=false output_all_callable_bases=false genotype=false dbsnp=(RodBinding name=dbsnp source=dbsnp_132.hg19.vcf) out=org.broadinstitute.sting.gatk.io.stubs.VCFWriterStub NO_HEADER=org.broadinstitute.sting.gatk.io.stubs.VCFWriterStub sites_only=org.broadinstitute.sting.gatk.io.stubs.VCFWriterStub debug_file=null metrics_file=null annotation=[]"
##contig=<ID=17,length=81195210,assembly=hg19>
##reference=file:///CL_diags/ngs/OmixonPaper/brca1-test-suite/ref_chr17.hg19.fa
#CHROM	POS	ID	REF	ALT	QUAL	FILTER	INFO	FORMAT	DePristo
17	9961468	.	C	T	5.72	LowQual	AC=1;AF=0.50;AN=2;DP=1;Dels=0.00;HRun=2;HaplotypeScore=0.0000;MQ=60.00;MQ0=0;QD=5.72	GT:AD:DP:GQ:PL	0/1:0,1:1:1.76:34,3,0
17	40033080	.	A	G	5.72	LowQual	AC=1;AF=0.50;AN=2;DP=1;Dels=0.00;HRun=0;HaplotypeScore=0.0000;MQ=45.00;MQ0=0;QD=5.72	GT:AD:DP:GQ:PL	0/1:0,1:1:1.76:34,3,0
17	41196309	.	T	G	5.06	LowQual	AC=1;AF=0.50;AN=2;DP=1;Dels=0.00;HRun=2;HaplotypeScore=0.0000;MQ=43.00;MQ0=0;QD=5.06	GT:AD:DP:GQ:PL	0/1:0,1:1:1.76:33,3,0
17	41196309	.	T	TGGGGGGGGGGGGGGGGGGGGGGGGGGGGG	6823.75	PASS	AC=2;AF=1.00;AN=2;DP=42;FS=0.000;HRun=2;HaplotypeScore=590.9560;MQ=30.45;MQ0=0;QD=162.47	GT:AD:DP:GQ:PL	1/1:2,2:30:87.29:6824,87,0
17	41197829	rs8176316	G	T	3137.89	PASS	AC=2;AF=1.00;AN=2;DB;DP=135;Dels=0.01;FS=0.000;HRun=0;HaplotypeScore=13.8968;MQ=35.63;MQ0=0;QD=23.24	GT:AD:DP:GQ:PL	1/1:2,132:134:99:3171,301,0
17	41201200	.	AT	A	647.59	PASS	AC=2;AF=1.00;AN=2;BaseQRankSum=1.954;DP=122;FS=1.977;HRun=2;HaplotypeScore=515.7693;MQ=33.58;MQ0=0;MQRankSum=-0.196;QD=5.31;ReadPosRankSum=3.401	GT:AD:DP:GQ:PL	1/1:90,30:81:99:690,131,0
17	41201202	rs80357694	TC	T	2897.28	PASS	AC=2;AF=1.00;AN=2;BaseQRankSum=-1.555;DB;DP=123;FS=0.000;HRun=2;HaplotypeScore=307.7545;MQ=33.69;MQ0=0;MQRankSum=1.555;QD=23.56;ReadPosRankSum=1.555	GT:AD:DP:GQ:PL	1/1:38,85:82:99:2939,228,0
17	41208690	rs62076409	G	A	3594.42	PASS	AC=2;AF=1.00;AN=2;DB;DP=151;Dels=0.00;FS=0.000;HRun=0;HaplotypeScore=6.3878;MQ=23.54;MQ0=0;QD=23.80	GT:AD:DP:GQ:PL	1/1:0,149:151:99:3591,381,0
17	41211519	.	A	C	590.61	PASS	AC=1;AF=0.50;AN=2;BaseQRankSum=-5.733;DP=146;Dels=0.00;FS=8.648;HRun=1;HaplotypeScore=117.5022;MQ=22.30;MQ0=0;MQRankSum=4.549;QD=4.05;ReadPosRankSum=0.724	GT:AD:DP:GQ:PL	0/1:101,45:146:99:621,0,672
17	41211521	.	C	A	619.12	PASS	AC=1;AF=0.50;AN=2;BaseQRankSum=1.849;DP=145;Dels=0.00;FS=8.648;HRun=2;HaplotypeScore=118.6031;MQ=22.35;MQ0=0;MQRankSum=4.517;QD=4.27;ReadPosRankSum=2.181	GT:AD:DP:GQ:PL	0/1:100,45:145:99:649,0,642
17	41211521	.	CA	C	155.66	PASS	AC=1;AF=0.50;AN=2;BaseQRankSum=0.580;DP=144;FS=0.000;HRun=2;HaplotypeScore=428.2498;MQ=22.39;MQ0=0;MQRankSum=5.066;QD=1.08;ReadPosRankSum=0.339	GT:AD:DP:GQ:PL	0/1:134,10:48:99:195,0,327
17	41211523	.	A	AC	360.37	PASS	AC=1;AF=0.50;AN=2;BaseQRankSum=-3.983;DP=140;FS=0.000;HRun=1;HaplotypeScore=405.8540;MQ=22.49;MQ0=0;MQRankSum=-5.098;QD=2.57;ReadPosRankSum=-1.343	GT:AD:DP:GQ:PL	0/1:127,11:47:33.75:399,0,34
17	41211524	.	C	A	977.10	PASS	AC=1;AF=0.50;AN=2;BaseQRankSum=7.858;DP=140;Dels=0.00;FS=0.000;HRun=2;HaplotypeScore=124.6855;MQ=22.49;MQ0=0;MQRankSum=6.615;QD=6.98;ReadPosRankSum=1.947	GT:AD:DP:GQ:PL	0/1:85,55:140:99:1007,0,288
17	41213506	rs79826053	C	A	2695.33	PASS	AC=2;AF=1.00;AN=2;BaseQRankSum=1.602;DB;DP=135;Dels=0.01;FS=5.966;HRun=2;HaplotypeScore=3.8032;MQ=42.26;MQ0=0;MQRankSum=0.091;QD=19.97;ReadPosRankSum=1.680	GT:AD:DP:GQ:PL	1/1:2,132:134:99:2728,219,0
17	41215920	rs28897696	G	A	4600.96	PASS	AC=2;AF=1.00;AN=2;DB;DP=147;Dels=0.01;FS=0.000;HRun=0;HaplotypeScore=9.9432;MQ=50.26;MQ0=0;QD=31.30	GT:AD:DP:GQ:PL	1/1:1,144:146:99:4600,412,0
17	41219907	rs71157702	T	TA	949.71	PASS	AC=2;AF=1.00;AN=2;DB;DP=116;FS=0.000;HRun=22;HaplotypeScore=221.9730;MQ=33.25;MQ0=0;QD=8.19	GT:AD:DP:GQ:PL	1/1:43,72:78:99:992,153,0
17	41223121	rs80357352	G	A	4654.62	PASS	AC=2;AF=1.00;AN=2;DB;DP=153;Dels=0.01;FS=0.000;HRun=0;HaplotypeScore=10.2202;MQ=45.60;MQ0=0;QD=30.42	GT:AD:DP:GQ:PL	1/1:3,149:152:99:4653,424,0
17	41226489	rs80357137	T	A	4424.42	PASS	AC=2;AF=1.00;AN=2;DB;DP=140;Dels=0.00;FS=0.000;HRun=0;HaplotypeScore=6.2050;MQ=41.35;MQ0=0;QD=31.60	GT:AD:DP:GQ:PL	1/1:0,139:140:99:4424,385,0
17	41229365	rs116981880	T	G	2070.50	PASS	AC=2;AF=1.00;AN=2;DB;DP=135;Dels=0.00;FS=0.000;HRun=1;HaplotypeScore=5.9741;MQ=26.75;MQ0=0;QD=15.34	GT:AD:DP:GQ:PL	1/1:2,132:135:99:2104,216,0
17	41230990	rs8176196	A	G	1240.48	PASS	AC=2;AF=1.00;AN=2;BaseQRankSum=1.710;DB;DP=163;Dels=0.03;FS=0.000;HRun=2;HaplotypeScore=8.0624;MQ=15.27;MQ0=0;MQRankSum=0.452;QD=7.61;ReadPosRankSum=0.452	GT:AD:DP:GQ:PL	1/1:2,156:158:99:1273,135,0
17	41238126	rs117537294	T	C	23.69	LowQual	AC=1;AF=0.50;AN=2;BaseQRankSum=-2.749;DB;DP=169;Dels=0.01;HRun=0;HaplotypeScore=42.2477;MQ=37.00;MQ0=0;MQRankSum=-1.197;QD=0.14;ReadPosRankSum=-5.118	GT:AD:DP:GQ:PL	0/1:149,19:168:53.67:54,0,3930
17	41238128	.	C	CA	241.43	PASS	AC=1;AF=0.50;AN=2;BaseQRankSum=-4.231;DP=180;FS=7.184;HRun=1;HaplotypeScore=1861.5367;MQ=37.15;MQ0=0;MQRankSum=0.992;QD=1.34;ReadPosRankSum=-7.279	GT:AD:DP:GQ:PL	0/1:175,5:167:99:280,0,4006
17	41238129	.	AC	A	159.28	PASS	AC=1;AF=0.50;AN=2;BaseQRankSum=-3.820;DP=179;FS=7.173;HRun=1;HaplotypeScore=1866.4967;MQ=37.18;MQ0=0;MQRankSum=1.006;QD=0.89;ReadPosRankSum=-6.735	GT:AD:DP:GQ:PL	0/1:170,9:166:99:198,0,4552
17	41238130	.	C	CA	443.44	PASS	AC=1;AF=0.50;AN=2;BaseQRankSum=-3.745;DP=178;FS=4.866;HRun=1;HaplotypeScore=1843.3195;MQ=37.14;MQ0=0;MQRankSum=0.267;QD=2.49;ReadPosRankSum=-7.180	GT:AD:DP:GQ:PL	0/1:168,7:165:99:482,0,2494
17	41238136	rs72027202	CA	C	1332.87	PASS	AC=1;AF=0.50;AN=2;BaseQRankSum=-9.476;DB;DP=174;FS=8.205;HRun=1;HaplotypeScore=1768.8373;MQ=37.61;MQ0=0;MQRankSum=7.104;QD=7.66;ReadPosRankSum=-9.409	GT:AD:DP:GQ:PL	0/1:142,22:162:7.22:1372,0,7
17	41238137	rs72054909	A	AACACACAC	16609.49	PASS	AC=2;AF=1.00;AN=2;DB;DP=175;FS=0.000;HRun=0;HaplotypeScore=929.4293;MQ=37.65;MQ0=0;QD=94.91	GT:AD:DP:GQ:PL	1/1:37,73:163:99:16609,476,0
17	41238146	.	CA	C	605.82	PASS	AC=1;AF=0.50;AN=2;BaseQRankSum=-5.293;DP=173;FS=0.000;HRun=1;HaplotypeScore=1763.0076;MQ=38.22;MQ0=0;MQRankSum=4.818;QD=3.50;ReadPosRankSum=-6.604	GT:AD:DP:GQ:PL	0/1:143,29:161:99:645,0,4717
17	41241503	rs8176160	T	C	3325	PASS	AC=2;AF=1.00;AN=2;BaseQRankSum=1.707;DB;DP=143;Dels=0.00;FS=0.000;HRun=0;HaplotypeScore=9.9059;MQ=35.02;MQ0=0;MQRankSum=0.470;QD=23.25;ReadPosRankSum=-0.643	GT:AD:DP:GQ:PL	1/1:3,139:143:99:3323,322,0
17	41243051	rs80358019	T	C	5209.68	PASS	AC=2;AF=1.00;AN=2;DB;DP=174;Dels=0.02;FS=0.000;HRun=2;HaplotypeScore=15.9322;MQ=45.06;MQ0=0;QD=29.94	GT:AD:DP:GQ:PL	1/1:2,168:171:99:5185,475,0
17	41243460	.	GA	G	1136.61	PASS	AC=2;AF=1.00;AN=2;BaseQRankSum=0.830;DP=135;FS=6.809;HRun=2;HaplotypeScore=557.0664;MQ=35.30;MQ0=0;MQRankSum=0.762;QD=8.42;ReadPosRankSum=2.785	GT:AD:DP:GQ:PL	1/1:107,28:94:99:1179,230,0
17	41243462	rs80357737	AT	A	3633.39	PASS	AC=2;AF=1.00;AN=2;BaseQRankSum=-2.258;DB;DP=132;FS=6.888;HRun=1;HaplotypeScore=299.9865;MQ=35.09;MQ0=0;MQRankSum=1.382;QD=27.53;ReadPosRankSum=2.340	GT:AD:DP:GQ:PL	1/1:87,45:91:99:3633,257,0
17	41243463	.	TC	T	1156.10	PASS	AC=2;AF=1.00;AN=2;BaseQRankSum=1.574;DP=134;FS=13.387;HRun=2;HaplotypeScore=542.1168;MQ=35.26;MQ0=0;MQRankSum=-0.386;QD=8.63;ReadPosRankSum=3.317	GT:AD:DP:GQ:PL	1/1:77,56:93:99:1198,184,0
17	41243788	rs80357963	TAGAC	T	6756.02	PASS	AC=2;AF=1.00;AN=2;DB;DP=145;FS=0.000;HRun=0;HaplotypeScore=751.5042;MQ=40.74;MQ0=0;QD=46.59	GT:AD:DP:GQ:PL	1/1:21,124:137:99:6756,370,0
17	41244209	rs80357421	A	C	5082.11	PASS	AC=2;AF=1.00;AN=2;DB;DP=169;Dels=0.01;FS=0.000;HRun=1;HaplotypeScore=10.8147;MQ=42.38;MQ0=0;QD=30.07	GT:AD:DP:GQ:PL	1/1:3,163:167:99:5081,463,0
17	41245633	.	AT	A	1112.68	PASS	AC=2;AF=1.00;AN=2;BaseQRankSum=1.693;DP=147;FS=3.059;HRun=2;HaplotypeScore=572.3384;MQ=34.58;MQ0=0;MQRankSum=-1.499;QD=7.57;ReadPosRankSum=1.538	GT:AD:DP:GQ:PL	1/1:117,28:91:99:1155,219,0
17	41245635	rs80357933	TC	T	3717.16	PASS	AC=2;AF=1.00;AN=2;DB;DP=147;FS=0.000;HRun=1;HaplotypeScore=321.0631;MQ=34.52;MQ0=0;QD=25.29	GT:AD:DP:GQ:PL	1/1:33,113:91:99:3717,268,0
17	41246037	rs80357908	CG	C	5473.43	PASS	AC=2;AF=1.00;AN=2;BaseQRankSum=-1.680;DB;DP=135;FS=3.497;HRun=1;HaplotypeScore=442.8956;MQ=42.36;MQ0=0;MQRankSum=1.391;QD=40.54;ReadPosRankSum=1.706	GT:AD:DP:GQ:PL	1/1:2,133:133:99:5473,390,0
17	41246593	.	T	TAC	2651.66	PASS	AC=2;AF=1.00;AN=2;DP=138;FS=0.000;HRun=0;HaplotypeScore=217.2748;MQ=25.14;MQ0=0;QD=19.21	GT:AD:DP:GQ:PL	1/1:11,125:51:99:2694,147,0
17	41246624	rs80357644	GC	G	1822.28	PASS	AC=2;AF=1.00;AN=2;DB;DP=132;FS=0.000;HRun=1;HaplotypeScore=187.8414;MQ=25.37;MQ0=0;QD=13.81	GT:AD:DP:GQ:PL	1/1:3,128:46:99:1864,138,0
17	41247959	rs80358017	T	C	4145.88	PASS	AC=2;AF=1.00;AN=2;DB;DP=172;Dels=0.01;FS=0.000;HRun=2;HaplotypeScore=5.7256;MQ=37.24;MQ0=0;QD=24.10	GT:AD:DP:GQ:PL	1/1:0,169:170:99:4145,382,0
17	41249308	rs1799736	TA	T	1796.44	PASS	AC=2;AF=1.00;AN=2;DB;DP=160;FS=0.000;HRun=6;HaplotypeScore=214.9326;MQ=27.40;MQ0=0;QD=11.23	GT:AD:DP:GQ:PL	1/1:40,119:68:99:1838,177,0
17	41249314	.	A	T	665.55	PASS	AC=1;AF=0.50;AN=2;BaseQRankSum=-0.574;DP=159;Dels=0.00;FS=26.272;HRun=3;HaplotypeScore=45.0127;MQ=27.19;MQ0=0;MQRankSum=4.694;QD=4.19;ReadPosRankSum=-5.714	GT:AD:DP:GQ:PL	0/1:127,31:159:99:696,0,1164
17	41249314	.	AT	A	43.29	PASS	AC=1;AF=0.50;AN=2;BaseQRankSum=2.192;DP=161;FS=1.661;HRun=3;HaplotypeScore=399.0018;MQ=27.23;MQ0=0;MQRankSum=0.109;QD=0.27;ReadPosRankSum=4.651	GT:AD:DP:GQ:PL	0/1:149,12:68:82.32:82,0,132
17	41249317	.	T	C	185.43	PASS	AC=1;AF=0.50;AN=2;BaseQRankSum=-4.812;DP=155;Dels=0.00;FS=12.239;HRun=6;HaplotypeScore=63.0855;MQ=27.07;MQ0=0;MQRankSum=3.383;QD=1.20;ReadPosRankSum=-3.893	GT:AD:DP:GQ:PL	0/1:139,16:155:99:215,0,1485
17	41249323	rs80358014	C	A	56.74	PASS	AC=1;AF=0.50;AN=2;BaseQRankSum=2.311;DB;DP=151;Dels=0.01;FS=9.170;HRun=6;HaplotypeScore=23.9748;MQ=25.90;MQ0=0;MQRankSum=3.190;QD=0.38;ReadPosRankSum=-4.174	GT:AD:DP:GQ:PL	0/1:140,9:150:86.73:87,0,1431
17	41252697	rs10445302	T	A	40.98	PASS	AC=2;AF=1.00;AN=2;DB;DP=119;Dels=0.03;FS=0.000;HRun=2;HaplotypeScore=4.6920;MQ=9.06;MQ0=0;QD=0.34	GT:AD:DP:GQ:PL	1/1:3,113:116:8.98:73,9,0
17	41253779	rs9898965	G	A	1202.04	PASS	AC=2;AF=1.00;AN=2;DB;DP=152;Dels=0.03;FS=0.000;HRun=2;HaplotypeScore=6.1580;MQ=16.53;MQ0=0;QD=7.91	GT:AD:DP:GQ:PL	1/1:2,146:148:99:1235,123,0
17	41255859	rs8176137	C	T	1696.82	PASS	AC=2;AF=1.00;AN=2;BaseQRankSum=-0.363;DB;DP=137;Dels=0.03;FS=0.000;HRun=1;HaplotypeScore=14.5114;MQ=24.09;MQ0=0;MQRankSum=-1.195;QD=12.39;ReadPosRankSum=-0.685	GT:AD:DP:GQ:PL	1/1:2,128:133:99:1730,150,0
17	41261343	rs117190188	G	T	3584.66	PASS	AC=2;AF=1.00;AN=2;DB;DP=122;Dels=0.02;FS=0.000;HRun=2;HaplotypeScore=13.0873;MQ=37.27;MQ0=0;QD=29.38	GT:AD:DP:GQ:PL	1/1:2,116:120:99:3558,313,0
17	41264146	rs11657823	G	A	999.57	PASS	AC=2;AF=1.00;AN=2;DB;DP=128;Dels=0.00;FS=0.000;HRun=0;HaplotypeScore=9.9304;MQ=17.70;MQ0=0;QD=7.81	GT:AD:DP:GQ:PL	1/1:3,125:128:99:1033,111,0
17	41266407	rs72037866	C	CTT	4107.29	PASS	AC=2;AF=1.00;AN=2;DB;DP=170;FS=0.000;HRun=16;HaplotypeScore=476.2362;MQ=36.99;MQ0=0;QD=24.16	GT:AD:DP:GQ:PL	1/1:50,119:158:99:4107,343,0
17	41267747	rs80357327	A	T	4271.76	PASS	AC=2;AF=1.00;AN=2;DB;DP=141;Dels=0.00;FS=0.000;HRun=0;HaplotypeScore=6.9737;MQ=40.96;MQ0=0;QD=30.30	GT:AD:DP:GQ:PL	1/1:1,140:141:99:4271,382,0
17	41267810	rs80358006	G	A	4695.32	PASS	AC=2;AF=1.00;AN=2;DB;DP=154;Dels=0.00;FS=0.000;HRun=0;HaplotypeScore=11.4124;MQ=40.60;MQ0=0;QD=30.49	GT:AD:DP:GQ:PL	1/1:5,149:154:99:4694,421,0
17	41271294	rs75222562	A	G	2310.71	PASS	AC=2;AF=1.00;AN=2;BaseQRankSum=-0.307;DB;DP=160;Dels=0.01;FS=0.000;HRun=1;HaplotypeScore=6.0161;MQ=19.09;MQ0=0;MQRankSum=1.300;QD=14.44;ReadPosRankSum=-1.252	GT:AD:DP:GQ:PL	1/1:4,154:159:99:2344,233,0
17	56286180	.	A	G	5.72	LowQual	AC=1;AF=0.50;AN=2;DP=1;Dels=0.00;HRun=0;HaplotypeScore=0.0000;MQ=30.00;MQ0=0;QD=5.72	GT:AD:DP:GQ:PL	0/1:0,1:1:1.76:34,3,0
