# Supplementary material for: Considerations for clinical read alignment and mutational profiling using next-generation sequencing
Source: F1000Res. 2012 Sep 20;1:2. Originally published 2012 Jul 16. [Version 2] doi: 10.12688/f1000research.1-2.v2 (PMC3945748; doi:10.12688/f1000research.1-2.v2)
Supplement: Aligner-specific VCF files containing the mutations called for each set of reads in single and paired-end modes — VCF files describing the mutations detected in the sixty-seven groups of BRCA1 reads when testing each alignment program in paired-end and single-end mode. [file f1000research-1-402-s0002.tgz › Bfast_Paired_End_Calls.96.vcf]

##fileformat=VCFv4.1
##FILTER=<ID=LowQual,Description="Low quality">
##FORMAT=<ID=AD,Number=.,Type=Integer,Description="Allelic depths for the ref and alt alleles in the order listed">
##FORMAT=<ID=DP,Number=1,Type=Integer,Description="Read Depth (only filtered reads used for calling)">
##FORMAT=<ID=GQ,Number=1,Type=Float,Description="Genotype Quality">
##FORMAT=<ID=GT,Number=1,Type=String,Description="Genotype">
##FORMAT=<ID=PL,Number=G,Type=Integer,Description="Normalized, Phred-scaled likelihoods for genotypes as defined in the VCF specification">
##INFO=<ID=AC,Number=A,Type=Integer,Description="Allele count in genotypes, for each ALT allele, in the same order as listed">
##INFO=<ID=AF,Number=A,Type=Float,Description="Allele Frequency, for each ALT allele, in the same order as listed">
##INFO=<ID=AN,Number=1,Type=Integer,Description="Total number of alleles in called genotypes">
##INFO=<ID=BaseQRankSum,Number=1,Type=Float,Description="Z-score from Wilcoxon rank sum test of Alt Vs. Ref base qualities">
##INFO=<ID=DB,Number=0,Type=Flag,Description="dbSNP Membership">
##INFO=<ID=DP,Number=1,Type=Integer,Description="Filtered Depth">
##INFO=<ID=DS,Number=0,Type=Flag,Description="Were any of the samples downsampled?">
##INFO=<ID=Dels,Number=1,Type=Float,Description="Fraction of Reads Containing Spanning Deletions">
##INFO=<ID=FS,Number=1,Type=Float,Description="Phred-scaled p-value using Fisher's exact test to detect strand bias">
##INFO=<ID=HRun,Number=1,Type=Integer,Description="Largest Contiguous Homopolymer Run of Variant Allele In Either Direction">
##INFO=<ID=HaplotypeScore,Number=1,Type=Float,Description="Consistency of the site with at most two segregating haplotypes">
##INFO=<ID=InbreedingCoeff,Number=1,Type=Float,Description="Inbreeding coefficient as estimated from the genotype likelihoods per-sample when compared against the Hardy-Weinberg expectation">
##INFO=<ID=MQ,Number=1,Type=Float,Description="RMS Mapping Quality">
##INFO=<ID=MQ0,Number=1,Type=Integer,Description="Total Mapping Quality Zero Reads">
##INFO=<ID=MQRankSum,Number=1,Type=Float,Description="Z-score From Wilcoxon rank sum test of Alt vs. Ref read mapping qualities">
##INFO=<ID=QD,Number=1,Type=Float,Description="Variant Confidence/Quality by Depth">
##INFO=<ID=ReadPosRankSum,Number=1,Type=Float,Description="Z-score from Wilcoxon rank sum test of Alt vs. Ref read position bias">
##UnifiedGenotyper="analysis_type=UnifiedGenotyper input_file=[../Bfast_Default/brca1_96.recalib.bam] sample_metadata=[] read_buffer_size=null phone_home=STANDARD read_filter=[BadCigar] intervals=null excludeIntervals=null reference_sequence=ref_chr17.hg19.fa rodBind=[] rodToIntervalTrackName=null BTI_merge_rule=UNION nonDeterministicRandomSeed=false downsampling_type=null downsample_to_fraction=null downsample_to_coverage=null baq=OFF baqGapOpenPenalty=40.0 performanceLog=null useOriginalQualities=false defaultBaseQualities=-1 validation_strictness=SILENT unsafe=null num_threads=4 interval_merging=ALL read_group_black_list=null processingTracker=null restartProcessingTracker=false processingTrackerStatusFile=null processingTrackerID=-1 allow_intervals_with_unindexed_bam=false disable_experimental_low_memory_sharding=false logging_level=ERROR log_to_file=null help=false genotype_likelihoods_model=BOTH p_nonref_model=EXACT heterozygosity=0.0010 pcr_error_rate=1.0E-4 genotyping_mode=DISCOVERY output_mode=EMIT_VARIANTS_ONLY standard_min_confidence_threshold_for_calling=30.0 standard_min_confidence_threshold_for_emitting=4.0 computeSLOD=false alleles=(RodBinding name= source=UNBOUND) assume_single_sample_reads=null abort_at_too_much_coverage=-1 min_base_quality_score=17 min_mapping_quality_score=20 max_deletion_fraction=0.05 min_indel_count_for_genotyping=5 indel_heterozygosity=1.25E-4 indelGapContinuationPenalty=10.0 indelGapOpenPenalty=45.0 indelHaplotypeSize=80 doContextDependentGapPenalties=true getGapPenaltiesFromData=false indel_recal_file=indel.recal_data.csv indelDebug=false dovit=false GSA_PRODUCTION_ONLY=false exactCalculation=LINEAR_EXPERIMENTAL ignoreSNPAlleles=false output_all_callable_bases=false genotype=false dbsnp=(RodBinding name=dbsnp source=dbsnp_132.hg19.vcf) out=org.broadinstitute.sting.gatk.io.stubs.VCFWriterStub NO_HEADER=org.broadinstitute.sting.gatk.io.stubs.VCFWriterStub sites_only=org.broadinstitute.sting.gatk.io.stubs.VCFWriterStub debug_file=null metrics_file=null annotation=[]"
##contig=<ID=17,length=81195210,assembly=hg19>
##reference=file:///CL_diags/ngs/OmixonPaper/brca1-test-suite/ref_chr17.hg19.fa
#CHROM	POS	ID	REF	ALT	QUAL	FILTER	INFO	FORMAT	DePristo
17	6130267	.	G	C	5.06	LowQual	AC=1;AF=0.50;AN=2;DP=1;Dels=0.00;HRun=1;HaplotypeScore=0.0000;MQ=40.00;MQ0=0;QD=5.06	GT:AD:DP:GQ:PL	0/1:0,1:1:1.76:33,3,0
17	15771556	.	T	C	5.72	LowQual	AC=1;AF=0.50;AN=2;DP=1;Dels=0.00;HRun=1;HaplotypeScore=0.0000;MQ=34.00;MQ0=0;QD=5.72	GT:AD:DP:GQ:PL	0/1:0,1:1:1.76:34,3,0
17	37490593	.	A	C	5.06	LowQual	AC=1;AF=0.50;AN=2;DP=1;Dels=0.00;HRun=1;HaplotypeScore=0.0000;MQ=31.00;MQ0=0;QD=5.06	GT:AD:DP:GQ:PL	0/1:0,1:1:1.76:33,3,0
17	37490603	.	A	T	5.06	LowQual	AC=1;AF=0.50;AN=2;DP=1;Dels=0.00;HRun=0;HaplotypeScore=0.0000;MQ=31.00;MQ0=0;QD=5.06	GT:AD:DP:GQ:PL	0/1:0,1:1:1.76:33,3,0
17	37490635	.	A	T	5.06	LowQual	AC=1;AF=0.50;AN=2;DP=1;Dels=0.00;HRun=1;HaplotypeScore=0.0000;MQ=31.00;MQ0=0;QD=5.06	GT:AD:DP:GQ:PL	0/1:0,1:1:1.76:33,3,0
17	41196309	.	T	TGGGGGGGGGGGGGGGGGGGGGGGGGGGGG	6822.99	PASS	AC=2;AF=1.00;AN=2;DP=42;FS=0.000;HRun=2;HaplotypeScore=590.7676;MQ=30.45;MQ0=0;QD=162.45	GT:AD:DP:GQ:PL	1/1:2,2:30:87.29:6823,87,0
17	41197756	rs80357323	A	C	3299.81	PASS	AC=2;AF=1.00;AN=2;DB;DP=124;Dels=0.02;FS=0.000;HRun=0;HaplotypeScore=6.3439;MQ=39.58;MQ0=0;QD=26.61	GT:AD:DP:GQ:PL	1/1:0,122:122:99:3297,339,0
17	41201185	rs80357065	A	T	3696.86	PASS	AC=2;AF=1.00;AN=2;BaseQRankSum=-1.314;DB;DP=119;Dels=0.00;FS=3.210;HRun=0;HaplotypeScore=9.2848;MQ=41.07;MQ0=0;MQRankSum=-1.045;QD=31.07;ReadPosRankSum=0.538	GT:AD:DP:GQ:PL	1/1:4,115:119:99:3661,299,0
17	41201435	rs75604863	A	T	4213.75	PASS	AC=2;AF=1.00;AN=2;DB;DP=137;Dels=0.00;FS=0.000;HRun=0;HaplotypeScore=15.0194;MQ=42.16;MQ0=0;QD=30.76	GT:AD:DP:GQ:PL	1/1:5,132:137:99:4213,376,0
17	41203130	rs80356905	A	G	4222.85	PASS	AC=2;AF=1.00;AN=2;BaseQRankSum=1.683;DB;DP=148;Dels=0.02;FS=0.000;HRun=1;HaplotypeScore=26.1548;MQ=52.26;MQ0=0;MQRankSum=-1.732;QD=28.53;ReadPosRankSum=-1.536	GT:AD:DP:GQ:PL	1/1:5,140:145:99:4222,391,0
17	41210396	rs8176279	A	C	1268.40	PASS	AC=2;AF=1.00;AN=2;DB;DP=128;Dels=0.00;FS=0.000;HRun=0;HaplotypeScore=7.6176;MQ=22.29;MQ0=0;QD=9.91	GT:AD:DP:GQ:PL	1/1:3,125:128:99:1301,126,0
17	41211487	rs12947330	A	T	2174.04	PASS	AC=2;AF=1.00;AN=2;DB;DP=141;Dels=0.00;FS=0.000;HRun=0;HaplotypeScore=4.6049;MQ=20.36;MQ0=0;QD=15.42	GT:AD:DP:GQ:PL	1/1:0,140:141:99:2207,231,0
17	41219691	.	TG	T	920.49	PASS	AC=2;AF=1.00;AN=2;DP=136;FS=0.000;HRun=2;HaplotypeScore=485.3698;MQ=32.15;MQ0=0;QD=6.77	GT:AD:DP:GQ:PL	1/1:113,21:74:99:963,200,0
17	41219693	rs80357938	GC	G	3093.03	PASS	AC=2;AF=1.00;AN=2;DB;DP=142;FS=0.000;HRun=1;HaplotypeScore=292.4321;MQ=32.42;MQ0=0;QD=21.78	GT:AD:DP:GQ:PL	1/1:109,33:79:99:3135,232,0
17	41219694	.	CA	C	729.29	PASS	AC=2;AF=1.00;AN=2;BaseQRankSum=3.437;DP=146;FS=2.130;HRun=3;HaplotypeScore=530.6086;MQ=33.07;MQ0=0;MQRankSum=-1.861;QD=5.00;ReadPosRankSum=4.607	GT:AD:DP:GQ:PL	1/1:66,80:83:85.32:771,85,0
17	41225775	.	A	T	617.54	PASS	AC=1;AF=0.50;AN=2;BaseQRankSum=-2.697;DP=129;Dels=0.01;FS=0.000;HRun=1;HaplotypeScore=57.0318;MQ=20.98;MQ0=0;MQRankSum=6.732;QD=4.79;ReadPosRankSum=-3.356	GT:AD:DP:GQ:PL	0/1:98,30:128:2.45:647,1,0
17	41225776	.	T	A	645.54	PASS	AC=1;AF=0.50;AN=2;BaseQRankSum=1.639;DP=128;Dels=0.00;FS=0.000;HRun=1;HaplotypeScore=44.9671;MQ=20.43;MQ0=0;MQRankSum=6.743;QD=5.04;ReadPosRankSum=-3.882	GT:AD:DP:GQ:PL	0/1:97,30:128:21.37:676,0,21
17	41225785	.	T	A	353.32	PASS	AC=1;AF=0.50;AN=2;BaseQRankSum=-5.643;DP=134;Dels=0.01;FS=0.000;HRun=0;HaplotypeScore=34.6268;MQ=16.07;MQ0=0;MQRankSum=6.134;QD=2.64;ReadPosRankSum=-5.618	GT:AD:DP:GQ:PL	0/1:111,21:133:33.49:383,0,33
17	41242962	rs80356972	T	C	3891.11	PASS	AC=2;AF=1.00;AN=2;DB;DP=141;Dels=0.02;FS=0.000;HRun=2;HaplotypeScore=15.9096;MQ=49.68;MQ0=0;QD=27.60	GT:AD:DP:GQ:PL	1/1:1,135:138:99:3889,385,0
17	41243763	rs80357269	G	A	4746.97	PASS	AC=2;AF=1.00;AN=2;DB;DP=156;Dels=0.01;FS=0.000;HRun=1;HaplotypeScore=10.3042;MQ=40.68;MQ0=0;QD=30.43	GT:AD:DP:GQ:PL	1/1:2,153:155:99:4746,427,0
17	41243836	.	GTA	G	1433.42	PASS	AC=2;AF=1.00;AN=2;BaseQRankSum=-0.957;DP=132;FS=3.310;HRun=0;HaplotypeScore=595.4733;MQ=32.70;MQ0=0;MQRankSum=-0.182;QD=10.86;ReadPosRankSum=1.459	GT:AD:DP:GQ:PL	1/1:110,22:82:99:1475,198,0
17	41243841	.	TTG	T	1519.06	PASS	AC=2;AF=1.00;AN=2;BaseQRankSum=-0.799;DP=131;FS=0.000;HRun=0;HaplotypeScore=592.2878;MQ=32.52;MQ0=0;MQRankSum=0.222;QD=11.60;ReadPosRankSum=-0.622	GT:AD:DP:GQ:PL	1/1:85,46:81:99:1561,212,0
17	41244211	.	ATTCT	A	1865.18	PASS	AC=2;AF=1.00;AN=2;BaseQRankSum=4.324;DP=164;FS=3.442;HRun=0;HaplotypeScore=711.9908;MQ=31.65;MQ0=0;MQRankSum=-1.143;QD=11.37;ReadPosRankSum=4.132	GT:AD:DP:GQ:PL	1/1:134,28:89:44.18:1907,44,0
17	41244213	rs80357903	TCTTG	T	4400.58	PASS	AC=2;AF=1.00;AN=2;DB;DP=157;FS=0.000;HRun=0;HaplotypeScore=455.8584;MQ=31.00;MQ0=0;QD=28.03	GT:AD:DP:GQ:PL	1/1:41,114:82:99:4401,238,0
17	41244542	rs80357846	GT	G	2626.05	PASS	AC=2;AF=1.00;AN=2;BaseQRankSum=-1.687;DB;DP=126;FS=3.424;HRun=4;HaplotypeScore=312.1649;MQ=34.16;MQ0=0;MQRankSum=1.552;QD=20.84;ReadPosRankSum=1.687	GT:AD:DP:GQ:PL	1/1:23,102:83:99:2668,225,0
17	41244546	.	T	C	233.93	PASS	AC=1;AF=0.50;AN=2;BaseQRankSum=-3.553;DP=126;Dels=0.00;FS=5.721;HRun=2;HaplotypeScore=32.0964;MQ=34.13;MQ0=0;MQRankSum=2.415;QD=1.86;ReadPosRankSum=-2.859	GT:AD:DP:GQ:PL	0/1:108,18:126:99:264,0,1836
17	41244546	.	TC	T	479.62	PASS	AC=2;AF=1.00;AN=2;BaseQRankSum=-1.705;DP=128;FS=0.000;HRun=2;HaplotypeScore=545.0155;MQ=34.32;MQ0=0;MQRankSum=0.607;QD=3.75;ReadPosRankSum=3.939	GT:AD:DP:GQ:PL	1/1:111,17:85:65.54:522,66,0
17	41244626	rs80357611	TAA	T	4837.79	PASS	AC=2;AF=1.00;AN=2;DB;DP=128;FS=0.000;HRun=4;HaplotypeScore=506.3433;MQ=40.36;MQ0=0;QD=37.80	GT:AD:DP:GQ:PL	1/1:16,111:119:99:4838,334,0
17	41244871	rs80357170	T	G	4188.13	PASS	AC=2;AF=1.00;AN=2;DB;DP=146;Dels=0.00;FS=0.000;HRun=0;HaplotypeScore=7.6404;MQ=40.08;MQ0=0;QD=28.69	GT:AD:DP:GQ:PL	1/1:1,145:146:99:4187,391,0
17	41245003	rs80356951	C	A	4230.06	PASS	AC=2;AF=1.00;AN=2;BaseQRankSum=0.990;DB;DP=154;Dels=0.00;FS=3.391;HRun=0;HaplotypeScore=7.1418;MQ=39.39;MQ0=0;MQRankSum=-1.462;QD=27.47;ReadPosRankSum=0.427	GT:AD:DP:GQ:PL	1/1:1,153:154:99:4198,366,0
17	41245139	.	ACT	A	577.38	PASS	AC=2;AF=1.00;AN=2;BaseQRankSum=2.676;DP=127;FS=5.113;HRun=0;HaplotypeScore=557.9399;MQ=31.57;MQ0=0;MQRankSum=-1.518;QD=4.55;ReadPosRankSum=3.985	GT:AD:DP:GQ:PL	1/1:107,19:76:6.63:618,7,0
17	41245141	rs80357706	TCA	T	2800.87	PASS	AC=2;AF=1.00;AN=2;BaseQRankSum=-1.732;DB;DP=132;FS=3.461;HRun=0;HaplotypeScore=380.8083;MQ=31.86;MQ0=0;MQRankSum=1.244;QD=21.22;ReadPosRankSum=1.683	GT:AD:DP:GQ:PL	1/1:39,92:80:99:2843,201,0
17	41245465	rs28897681	C	A	4140.38	PASS	AC=2;AF=1.00;AN=2;DB;DP=142;Dels=0.01;FS=0.000;HRun=0;HaplotypeScore=5.6614;MQ=41.09;MQ0=0;QD=29.16	GT:AD:DP:GQ:PL	1/1:4,137:141:99:4139,373,0
17	41245721	rs80357952	ATTCT	A	3540.17	PASS	AC=2;AF=1.00;AN=2;DB;DP=124;FS=0.000;HRun=0;HaplotypeScore=399.2928;MQ=35.55;MQ0=0;QD=28.55	GT:AD:DP:GQ:PL	1/1:40,83:70:99:3540,190,0
17	41245724	.	CTTTT	C	1649.50	PASS	AC=2;AF=1.00;AN=2;BaseQRankSum=1.676;DP=122;FS=0.000;HRun=5;HaplotypeScore=588.4386;MQ=35.13;MQ0=0;MQRankSum=-1.062;QD=13.52;ReadPosRankSum=1.676	GT:AD:DP:GQ:PL	1/1:92,28:68:99:1692,182,0
17	41245927	rs80356904	G	A	3543.22	PASS	AC=2;AF=1.00;AN=2;BaseQRankSum=-1.650;DB;DP=133;Dels=0.01;FS=0.000;HRun=0;HaplotypeScore=11.4222;MQ=38.95;MQ0=0;MQRankSum=-1.265;QD=26.64;ReadPosRankSum=-0.962	GT:AD:DP:GQ:PL	1/1:6,126:132:99:3507,299,0
17	41246037	rs80357908	CG	C	4992.32	PASS	AC=2;AF=1.00;AN=2;BaseQRankSum=-2.430;DB;DP=125;FS=6.806;HRun=1;HaplotypeScore=401.7172;MQ=41.67;MQ0=0;MQRankSum=1.744;QD=39.94;ReadPosRankSum=1.905	GT:AD:DP:GQ:PL	1/1:1,122:124:99:4992,354,0
17	41246215	rs80356915	C	A	4107.52	PASS	AC=2;AF=1.00;AN=2;DB;DP=138;Dels=0.03;FS=0.000;HRun=1;HaplotypeScore=15.1669;MQ=41.18;MQ0=0;QD=29.76	GT:AD:DP:GQ:PL	1/1:2,132:134:99:4106,373,0
17	41250047	rs35771473	C	CT	1039.88	PASS	AC=2;AF=1.00;AN=2;DB;DP=143;FS=0.000;HRun=16;HaplotypeScore=212.9504;MQ=25.08;MQ0=0;QD=7.27	GT:AD:DP:GQ:PL	1/1:56,86:82:99:1082,138,0
17	41250064	.	G	T	139.23	PASS	AC=1;AF=0.50;AN=2;BaseQRankSum=-2.354;DP=134;Dels=0.01;FS=6.447;HRun=16;HaplotypeScore=19.5371;MQ=20.13;MQ0=0;MQRankSum=4.445;QD=1.04;ReadPosRankSum=-5.650	GT:AD:DP:GQ:PL	0/1:119,14:133:99:169,0,1496
17	41252697	rs10445302	T	A	22.10	LowQual	AC=2;AF=1.00;AN=2;DB;DP=113;Dels=0.01;HRun=2;HaplotypeScore=11.8643;MQ=7.19;MQ0=0;QD=0.20	GT:AD:DP:GQ:PL	1/1:3,109:112:6:53,6,0
17	41256210	rs80357448	T	C	2555.14	PASS	AC=2;AF=1.00;AN=2;DB;DP=115;Dels=0.00;FS=0.000;HRun=0;HaplotypeScore=16.9867;MQ=37.55;MQ0=0;QD=22.22	GT:AD:DP:GQ:PL	1/1:2,112:115:99:2588,246,0
17	41256258	rs80357544	CA	C	468.19	PASS	AC=2;AF=1.00;AN=2;BaseQRankSum=-0.527;DB;DP=115;FS=2.424;HRun=4;HaplotypeScore=472.0276;MQ=35.16;MQ0=0;MQRankSum=0.105;QD=4.07;ReadPosRankSum=2.598	GT:AD:DP:GQ:PL	1/1:87,26:64:81.66:510,82,0
17	41256262	rs80357950	AT	A	2209.64	PASS	AC=2;AF=1.00;AN=2;BaseQRankSum=-1.732;DB;DP=111;FS=3.874;HRun=2;HaplotypeScore=300.7152;MQ=35.47;MQ0=0;MQRankSum=1.562;QD=19.91;ReadPosRankSum=1.675	GT:AD:DP:GQ:PL	1/1:37,74:63:99:2252,177,0
17	41256880	rs80358149	C	T	4537.47	PASS	AC=2;AF=1.00;AN=2;DB;DP=146;Dels=0.01;FS=0.000;HRun=2;HaplotypeScore=26.0371;MQ=50.32;MQ0=0;QD=31.08	GT:AD:DP:GQ:PL	1/1:3,141:144:99:4537,403,0
17	41259752	rs35981190	A	T	3146.43	PASS	AC=2;AF=1.00;AN=2;DB;DP=130;Dels=0.00;FS=0.000;HRun=0;HaplotypeScore=10.3964;MQ=33.18;MQ0=0;QD=24.20	GT:AD:DP:GQ:PL	1/1:2,127:130:99:3179,298,0
17	41261085	rs117882319	G	A	105.28	PASS	AC=1;AF=0.50;AN=2;BaseQRankSum=-1.618;DB;DP=171;Dels=0.00;FS=0.000;HRun=0;HaplotypeScore=33.2688;MQ=14.45;MQ0=0;MQRankSum=1.351;QD=0.62;ReadPosRankSum=-6.955	GT:AD:DP:GQ:PL	0/1:138,33:171:99:135,0,656
17	41261086	.	T	C	57.27	PASS	AC=1;AF=0.50;AN=2;BaseQRankSum=-2.966;DP=172;Dels=0.00;FS=0.000;HRun=1;HaplotypeScore=36.9386;MQ=14.44;MQ0=0;MQRankSum=1.369;QD=0.33;ReadPosRankSum=-6.938	GT:AD:DP:GQ:PL	0/1:139,31:172:87.26:87,0,674
17	41270355	rs9895855	T	C	17.22	LowQual	AC=2;AF=1.00;AN=2;DB;DP=117;Dels=0.00;HRun=0;HaplotypeScore=5.6152;MQ=7.31;MQ0=0;QD=0.15	GT:AD:DP:GQ:PL	1/1:1,116:117:5.99:48,6,0
17	63152252	.	A	C	5.06	LowQual	AC=1;AF=0.50;AN=2;DP=1;Dels=0.00;HRun=1;HaplotypeScore=0.0000;MQ=42.00;MQ0=0;QD=5.06	GT:AD:DP:GQ:PL	0/1:0,1:1:1.76:33,3,0
