# Supplementary material for: Considerations for clinical read alignment and mutational profiling using next-generation sequencing
Source: F1000Res. 2012 Sep 20;1:2. Originally published 2012 Jul 16. [Version 2] doi: 10.12688/f1000research.1-2.v2 (PMC3945748; doi:10.12688/f1000research.1-2.v2)
Supplement: Aligner-specific VCF files containing the mutations called for each set of reads in single and paired-end modes — VCF files describing the mutations detected in the sixty-seven groups of BRCA1 reads when testing each alignment program in paired-end and single-end mode. [file f1000research-1-402-s0002.tgz › Bfast_Paired_End_Calls.97.vcf]

##fileformat=VCFv4.1
##FILTER=<ID=LowQual,Description="Low quality">
##FORMAT=<ID=AD,Number=.,Type=Integer,Description="Allelic depths for the ref and alt alleles in the order listed">
##FORMAT=<ID=DP,Number=1,Type=Integer,Description="Read Depth (only filtered reads used for calling)">
##FORMAT=<ID=GQ,Number=1,Type=Float,Description="Genotype Quality">
##FORMAT=<ID=GT,Number=1,Type=String,Description="Genotype">
##FORMAT=<ID=PL,Number=G,Type=Integer,Description="Normalized, Phred-scaled likelihoods for genotypes as defined in the VCF specification">
##INFO=<ID=AC,Number=A,Type=Integer,Description="Allele count in genotypes, for each ALT allele, in the same order as listed">
##INFO=<ID=AF,Number=A,Type=Float,Description="Allele Frequency, for each ALT allele, in the same order as listed">
##INFO=<ID=AN,Number=1,Type=Integer,Description="Total number of alleles in called genotypes">
##INFO=<ID=BaseQRankSum,Number=1,Type=Float,Description="Z-score from Wilcoxon rank sum test of Alt Vs. Ref base qualities">
##INFO=<ID=DB,Number=0,Type=Flag,Description="dbSNP Membership">
##INFO=<ID=DP,Number=1,Type=Integer,Description="Filtered Depth">
##INFO=<ID=DS,Number=0,Type=Flag,Description="Were any of the samples downsampled?">
##INFO=<ID=Dels,Number=1,Type=Float,Description="Fraction of Reads Containing Spanning Deletions">
##INFO=<ID=FS,Number=1,Type=Float,Description="Phred-scaled p-value using Fisher's exact test to detect strand bias">
##INFO=<ID=HRun,Number=1,Type=Integer,Description="Largest Contiguous Homopolymer Run of Variant Allele In Either Direction">
##INFO=<ID=HaplotypeScore,Number=1,Type=Float,Description="Consistency of the site with at most two segregating haplotypes">
##INFO=<ID=InbreedingCoeff,Number=1,Type=Float,Description="Inbreeding coefficient as estimated from the genotype likelihoods per-sample when compared against the Hardy-Weinberg expectation">
##INFO=<ID=MQ,Number=1,Type=Float,Description="RMS Mapping Quality">
##INFO=<ID=MQ0,Number=1,Type=Integer,Description="Total Mapping Quality Zero Reads">
##INFO=<ID=MQRankSum,Number=1,Type=Float,Description="Z-score From Wilcoxon rank sum test of Alt vs. Ref read mapping qualities">
##INFO=<ID=QD,Number=1,Type=Float,Description="Variant Confidence/Quality by Depth">
##INFO=<ID=ReadPosRankSum,Number=1,Type=Float,Description="Z-score from Wilcoxon rank sum test of Alt vs. Ref read position bias">
##UnifiedGenotyper="analysis_type=UnifiedGenotyper input_file=[../Bfast_Default/brca1_97.recalib.bam] sample_metadata=[] read_buffer_size=null phone_home=STANDARD read_filter=[BadCigar] intervals=null excludeIntervals=null reference_sequence=ref_chr17.hg19.fa rodBind=[] rodToIntervalTrackName=null BTI_merge_rule=UNION nonDeterministicRandomSeed=false downsampling_type=null downsample_to_fraction=null downsample_to_coverage=null baq=OFF baqGapOpenPenalty=40.0 performanceLog=null useOriginalQualities=false defaultBaseQualities=-1 validation_strictness=SILENT unsafe=null num_threads=4 interval_merging=ALL read_group_black_list=null processingTracker=null restartProcessingTracker=false processingTrackerStatusFile=null processingTrackerID=-1 allow_intervals_with_unindexed_bam=false disable_experimental_low_memory_sharding=false logging_level=ERROR log_to_file=null help=false genotype_likelihoods_model=BOTH p_nonref_model=EXACT heterozygosity=0.0010 pcr_error_rate=1.0E-4 genotyping_mode=DISCOVERY output_mode=EMIT_VARIANTS_ONLY standard_min_confidence_threshold_for_calling=30.0 standard_min_confidence_threshold_for_emitting=4.0 computeSLOD=false alleles=(RodBinding name= source=UNBOUND) assume_single_sample_reads=null abort_at_too_much_coverage=-1 min_base_quality_score=17 min_mapping_quality_score=20 max_deletion_fraction=0.05 min_indel_count_for_genotyping=5 indel_heterozygosity=1.25E-4 indelGapContinuationPenalty=10.0 indelGapOpenPenalty=45.0 indelHaplotypeSize=80 doContextDependentGapPenalties=true getGapPenaltiesFromData=false indel_recal_file=indel.recal_data.csv indelDebug=false dovit=false GSA_PRODUCTION_ONLY=false exactCalculation=LINEAR_EXPERIMENTAL ignoreSNPAlleles=false output_all_callable_bases=false genotype=false dbsnp=(RodBinding name=dbsnp source=dbsnp_132.hg19.vcf) out=org.broadinstitute.sting.gatk.io.stubs.VCFWriterStub NO_HEADER=org.broadinstitute.sting.gatk.io.stubs.VCFWriterStub sites_only=org.broadinstitute.sting.gatk.io.stubs.VCFWriterStub debug_file=null metrics_file=null annotation=[]"
##contig=<ID=17,length=81195210,assembly=hg19>
##reference=file:///CL_diags/ngs/OmixonPaper/brca1-test-suite/ref_chr17.hg19.fa
#CHROM	POS	ID	REF	ALT	QUAL	FILTER	INFO	FORMAT	DePristo
17	2159344	.	G	A	5.72	LowQual	AC=1;AF=0.50;AN=2;DP=1;Dels=0.00;HRun=1;HaplotypeScore=0.0000;MQ=42.00;MQ0=0;QD=5.72	GT:AD:DP:GQ:PL	0/1:0,1:1:1.76:34,3,0
17	2159345	.	A	G	6.39	LowQual	AC=1;AF=0.50;AN=2;DP=1;Dels=0.00;HRun=1;HaplotypeScore=0.0000;MQ=42.00;MQ0=0;QD=6.39	GT:AD:DP:GQ:PL	0/1:0,1:1:1.76:35,3,0
17	2159396	.	G	A	5.06	LowQual	AC=1;AF=0.50;AN=2;DP=1;Dels=0.00;HRun=0;HaplotypeScore=0.0000;MQ=42.00;MQ0=0;QD=5.06	GT:AD:DP:GQ:PL	0/1:0,1:1:1.76:33,3,0
17	37490603	.	A	T	5.72	LowQual	AC=1;AF=0.50;AN=2;DP=1;Dels=0.00;HRun=0;HaplotypeScore=0.0000;MQ=35.00;MQ0=0;QD=5.72	GT:AD:DP:GQ:PL	0/1:0,1:1:1.76:34,3,0
17	41196309	.	T	TGGGGGGGGGGGGGGGGGGGGGGGGGGGGG	6823.28	PASS	AC=2;AF=1.00;AN=2;DP=42;FS=0.000;HRun=2;HaplotypeScore=591.1227;MQ=30.45;MQ0=0;QD=162.46	GT:AD:DP:GQ:PL	1/1:2,2:30:87.29:6823,87,0
17	41204900	rs117151230	T	G	2004.20	PASS	AC=2;AF=1.00;AN=2;DB;DP=143;Dels=0.00;FS=0.000;HRun=0;HaplotypeScore=3.6388;MQ=29.47;MQ0=0;QD=14.02	GT:AD:DP:GQ:PL	1/1:0,143:143:99:2037,195,0
17	41223039	.	C	CT	4440.81	PASS	AC=2;AF=1.00;AN=2;DP=119;FS=0.000;HRun=3;HaplotypeScore=280.1191;MQ=46.27;MQ0=0;QD=37.32	GT:AD:DP:GQ:PL	1/1:13,106:115:99:4441,319,0
17	41223271	rs80358067	G	C	3948.67	PASS	AC=2;AF=1.00;AN=2;DB;DP=133;Dels=0.00;FS=0.000;HRun=0;HaplotypeScore=8.7465;MQ=43.64;MQ0=0;QD=29.69	GT:AD:DP:GQ:PL	1/1:5,128:133:99:3948,361,0
17	41226675	rs2236762	A	T	3140.75	PASS	AC=2;AF=1.00;AN=2;DB;DP=135;Dels=0.00;FS=0.000;HRun=0;HaplotypeScore=6.5530;MQ=34.52;MQ0=0;QD=23.26	GT:AD:DP:GQ:PL	1/1:2,133:135:99:3174,292,0
17	41228617	rs80356932	G	A	4286.89	PASS	AC=2;AF=1.00;AN=2;DB;DP=145;Dels=0.00;FS=0.000;HRun=0;HaplotypeScore=9.3810;MQ=41.83;MQ0=0;QD=29.56	GT:AD:DP:GQ:PL	1/1:2,143:145:99:4286,397,0
17	41234567	rs80356916	A	G	3820.10	PASS	AC=2;AF=1.00;AN=2;DB;DP=142;Dels=0.02;FS=0.000;HRun=2;HaplotypeScore=11.0122;MQ=45.89;MQ0=0;QD=26.90	GT:AD:DP:GQ:PL	1/1:1,138:139:99:3817,387,0
17	41234574	rs80357365	G	A	4178.12	PASS	AC=2;AF=1.00;AN=2;DB;DP=134;Dels=0.00;FS=0.000;HRun=0;HaplotypeScore=7.4870;MQ=46.21;MQ0=0;QD=31.18	GT:AD:DP:GQ:PL	1/1:0,134:134:99:4177,391,0
17	41236066	rs79460193	G	T	631.49	PASS	AC=2;AF=1.00;AN=2;BaseQRankSum=1.943;DB;DP=137;Dels=0.03;FS=0.000;HRun=17;HaplotypeScore=8.7140;MQ=12.54;MQ0=0;MQRankSum=1.305;QD=4.61;ReadPosRankSum=0.516	GT:AD:DP:GQ:PL	1/1:2,130:133:80.78:664,81,0
17	41239628	rs8176168	A	G	37.01	PASS	AC=2;AF=1.00;AN=2;DB;DP=132;Dels=0.00;FS=0.000;HRun=0;HaplotypeScore=3.4702;MQ=8.34;MQ0=0;QD=0.28	GT:AD:DP:GQ:PL	1/1:3,129:132:8.96:69,9,0
17	41243059	rs80358057	C	T	4900.27	PASS	AC=2;AF=1.00;AN=2;DB;DP=166;Dels=0.00;FS=0.000;HRun=0;HaplotypeScore=8.1071;MQ=45.11;MQ0=0;QD=29.52	GT:AD:DP:GQ:PL	1/1:4,162:166:99:4899,457,0
17	41243615	rs80357504	GT	G	4981.51	PASS	AC=2;AF=1.00;AN=2;DB;DP=148;FS=0.000;HRun=3;HaplotypeScore=393.4677;MQ=41.63;MQ0=0;QD=33.66	GT:AD:DP:GQ:PL	1/1:4,144:139:99:4982,406,0
17	41243727	.	A	AC	5318.42	PASS	AC=2;AF=1.00;AN=2;DP=154;FS=0.000;HRun=2;HaplotypeScore=310.7255;MQ=38.89;MQ0=0;QD=34.54	GT:AD:DP:GQ:PL	1/1:11,143:131:99:5318,376,0
17	41243921	rs80357571	TA	T	2824.51	PASS	AC=2;AF=1.00;AN=2;DB;DP=154;FS=0.000;HRun=2;HaplotypeScore=232.4287;MQ=29.67;MQ0=0;QD=18.34	GT:AD:DP:GQ:PL	1/1:38,116:77:99:2867,226,0
17	41243923	.	A	T	833.64	PASS	AC=1;AF=0.50;AN=2;BaseQRankSum=2.085;DP=152;Dels=0.00;FS=1.962;HRun=3;HaplotypeScore=38.0645;MQ=29.54;MQ0=0;MQRankSum=5.066;QD=5.48;ReadPosRankSum=-6.556	GT:AD:DP:GQ:PL	0/1:118,34:152:99:864,0,1050
17	41243923	rs80357512	AT	A	674.59	PASS	AC=2;AF=1.00;AN=2;DB;DP=152;FS=0.000;HRun=3;HaplotypeScore=440.0419;MQ=29.54;MQ0=0;QD=4.44	GT:AD:DP:GQ:PL	1/1:124,28:75:99:717,179,0
17	41244217	rs80357525	G	GT	4386.14	PASS	AC=2;AF=1.00;AN=2;DB;DP=160;FS=0.000;HRun=2;HaplotypeScore=233.1307;MQ=32.88;MQ0=0;QD=27.41	GT:AD:DP:GQ:PL	1/1:31,128:94:99:4386,279,0
17	41244218	.	C	T	419.79	PASS	AC=1;AF=0.50;AN=2;BaseQRankSum=-1.501;DP=160;Dels=0.01;FS=0.912;HRun=6;HaplotypeScore=35.9215;MQ=32.88;MQ0=0;MQRankSum=2.046;QD=2.62;ReadPosRankSum=-5.543	GT:AD:DP:GQ:PL	0/1:131,27:159:99:450,0,2013
17	41244219	.	T	C	427.39	PASS	AC=1;AF=0.50;AN=2;BaseQRankSum=-5.460;DP=160;Dels=0.01;FS=0.899;HRun=1;HaplotypeScore=38.0772;MQ=32.94;MQ0=0;MQRankSum=1.662;QD=2.67;ReadPosRankSum=-5.962	GT:AD:DP:GQ:PL	0/1:131,28:159:99:457,0,2123
17	41244546	.	TC	T	974.81	PASS	AC=2;AF=1.00;AN=2;BaseQRankSum=-1.368;DP=127;FS=0.000;HRun=2;HaplotypeScore=495.2664;MQ=33.14;MQ0=0;MQRankSum=0.274;QD=7.68;ReadPosRankSum=-1.094	GT:AD:DP:GQ:PL	1/1:94,33:81:99:1017,205,0
17	41244548	rs80357991	CT	C	3283.57	PASS	AC=2;AF=1.00;AN=2;DB;DP=130;FS=0.000;HRun=1;HaplotypeScore=287.7819;MQ=33.39;MQ0=0;QD=25.26	GT:AD:DP:GQ:PL	1/1:39,90:84:99:3284,245,0
17	41244822	rs80357127	T	A	3647.39	PASS	AC=2;AF=1.00;AN=2;DB;DP=149;Dels=0.01;FS=0.000;HRun=1;HaplotypeScore=8.8167;MQ=36.07;MQ0=0;QD=24.48	GT:AD:DP:GQ:PL	1/1:0,147:148:99:3647,325,0
17	41244861	rs80357636	CTTTG	C	1830.78	PASS	AC=2;AF=1.00;AN=2;BaseQRankSum=2.864;DB;DP=143;FS=1.992;HRun=0;HaplotypeScore=843.8181;MQ=29.82;MQ0=0;MQRankSum=-2.046;QD=12.80;ReadPosRankSum=3.252	GT:AD:DP:GQ:PL	1/1:121,22:78:99:1873,113,0
17	41244865	rs80357891	GTTTC	G	4218.69	PASS	AC=2;AF=1.00;AN=2;DB;DP=145;FS=0.000;HRun=0;HaplotypeScore=651.2171;MQ=30.18;MQ0=0;QD=29.09	GT:AD:DP:GQ:PL	1/1:32,110:81:99:4219,229,0
17	41244986	.	A	C	904.28	PASS	AC=1;AF=0.50;AN=2;BaseQRankSum=-6.093;DP=162;Dels=0.01;FS=8.392;HRun=0;HaplotypeScore=105.3791;MQ=31.93;MQ0=0;MQRankSum=3.001;QD=5.58;ReadPosRankSum=-6.356	GT:AD:DP:GQ:PL	0/1:113,48:161:99:934,0,1495
17	41244986	.	A	AGC	5276.38	PASS	AC=2;AF=1.00;AN=2;DP=161;FS=0.000;HRun=0;HaplotypeScore=327.6498;MQ=32.02;MQ0=0;QD=32.77	GT:AD:DP:GQ:PL	1/1:60,100:102:99:5276,295,0
17	41245102	.	GA	G	402.09	PASS	AC=2;AF=1.00;AN=2;BaseQRankSum=2.253;DP=132;FS=0.000;HRun=2;HaplotypeScore=416.7627;MQ=29.46;MQ0=0;MQRankSum=0.505;QD=3.05;ReadPosRankSum=3.188	GT:AD:DP:GQ:PL	1/1:104,28:68:50.17:444,50,0
17	41245104	rs80357598	AT	A	2343.07	PASS	AC=2;AF=1.00;AN=2;DB;DP=130;FS=0.000;HRun=2;HaplotypeScore=234.6514;MQ=29.42;MQ0=0;QD=18.02	GT:AD:DP:GQ:PL	1/1:32,96:67:99:2385,187,0
17	41245346	rs80357539	TTTCTC	T	3501.89	PASS	AC=2;AF=1.00;AN=2;DB;DP=142;FS=0.000;HRun=0;HaplotypeScore=436.6349;MQ=31.12;MQ0=0;QD=24.66	GT:AD:DP:GQ:PL	1/1:30,111:65:99:3502,175,0
17	41245351	.	CTTCTT	C	1653.44	PASS	AC=2;AF=1.00;AN=2;BaseQRankSum=0.276;DP=144;FS=0.000;HRun=0;HaplotypeScore=657.4955;MQ=31.30;MQ0=0;MQRankSum=0.670;QD=11.48;ReadPosRankSum=3.457	GT:AD:DP:GQ:PL	1/1:128,13:68:83.18:1695,83,0
17	41245428	rs80357192	C	T	3893.26	PASS	AC=2;AF=1.00;AN=2;DB;DP=134;Dels=0.00;FS=0.000;HRun=0;HaplotypeScore=9.8073;MQ=42.09;MQ0=0;QD=29.05	GT:AD:DP:GQ:PL	1/1:4,130:134:99:3892,355,0
17	41245621	rs80357105	T	C	4269.90	PASS	AC=2;AF=1.00;AN=2;DB;DP=151;Dels=0.01;FS=0.000;HRun=1;HaplotypeScore=9.4155;MQ=41.06;MQ0=0;QD=28.28	GT:AD:DP:GQ:PL	1/1:1,147:149:99:4269,385,0
17	41246152	rs80356964	G	A	4346.50	PASS	AC=2;AF=1.00;AN=2;DB;DP=143;Dels=0.03;FS=0.000;HRun=1;HaplotypeScore=19.0238;MQ=41.99;MQ0=0;QD=30.40	GT:AD:DP:GQ:PL	1/1:3,136:139:99:4346,376,0
17	41246781	rs11658785	C	A	4272.83	PASS	AC=2;AF=1.00;AN=2;DB;DP=134;Dels=0.00;FS=0.000;HRun=0;HaplotypeScore=8.0419;MQ=42.45;MQ0=0;QD=31.89	GT:AD:DP:GQ:PL	1/1:3,131:134:99:4272,379,0
17	41247620	rs78583225	C	A	2339.82	PASS	AC=2;AF=1.00;AN=2;DB;DP=141;Dels=0.04;FS=0.000;HRun=11;HaplotypeScore=5.6535;MQ=24.64;MQ0=0;QD=16.59	GT:AD:DP:GQ:PL	1/1:1,135:136:99:2373,240,0
17	41247722	rs8176149	A	T	2573.77	PASS	AC=2;AF=1.00;AN=2;BaseQRankSum=0.826;DB;DP=132;Dels=0.00;FS=0.000;HRun=0;HaplotypeScore=8.2274;MQ=31.94;MQ0=0;MQRankSum=1.172;QD=19.50;ReadPosRankSum=1.679	GT:AD:DP:GQ:PL	1/1:2,129:132:99:2607,252,0
17	41247861	.	AC	A	108.08	PASS	AC=1;AF=0.50;AN=2;BaseQRankSum=3.611;DP=140;FS=5.468;HRun=3;HaplotypeScore=389.3502;MQ=28.99;MQ0=0;MQRankSum=-0.883;QD=0.77;ReadPosRankSum=2.487	GT:AD:DP:GQ:PL	0/1:127,11:66:19.76:147,0,20
17	41247864	rs80357745	CT	C	1843.86	PASS	AC=2;AF=1.00;AN=2;BaseQRankSum=-1.562;DB;DP=139;FS=3.382;HRun=6;HaplotypeScore=232.8531;MQ=29.01;MQ0=0;MQRankSum=0.028;QD=13.27;ReadPosRankSum=1.675	GT:AD:DP:GQ:PL	1/1:18,119:65:99:1886,176,0
17	41251844	.	C	CA	6578.62	PASS	AC=2;AF=1.00;AN=2;DP=160;FS=0.000;HRun=1;HaplotypeScore=437.5247;MQ=40.18;MQ0=0;QD=41.12	GT:AD:DP:GQ:PL	1/1:13,147:152:99:6579,442,0
17	41252697	rs10445302	T	A	58.21	PASS	AC=2;AF=1.00;AN=2;DB;DP=114;Dels=0.02;FS=0.000;HRun=2;HaplotypeScore=3.4905;MQ=8.54;MQ0=0;QD=0.51	GT:AD:DP:GQ:PL	1/1:0,110:112:11.95:91,12,0
17	41259049	rs8176126	C	T	3069.69	PASS	AC=2;AF=1.00;AN=2;DB;DP=157;Dels=0.00;FS=0.000;HRun=0;HaplotypeScore=4.2624;MQ=38.03;MQ0=0;QD=19.55	GT:AD:DP:GQ:PL	1/1:2,155:157:99:3103,274,0
17	41271306	rs111489251	G	A	2048.31	PASS	AC=2;AF=1.00;AN=2;DB;DP=163;Dels=0.01;FS=0.000;HRun=12;HaplotypeScore=8.9086;MQ=17.82;MQ0=0;QD=12.57	GT:AD:DP:GQ:PL	1/1:2,159:161:99:2081,225,0
17	41276187	rs8176078	GACA	G	1167.27	PASS	AC=2;AF=1.00;AN=2;DB;DP=132;FS=0.000;HRun=0;HaplotypeScore=129.5133;MQ=15.86;MQ0=0;QD=8.84	GT:AD:DP:GQ:PL	1/1:6,125:27:72.24:1209,72,0
17	41280422	rs1709430	G	A	932.48	PASS	AC=2;AF=1.00;AN=2;DB;DP=115;Dels=0.02;FS=0.000;HRun=2;HaplotypeScore=7.6778;MQ=15.28;MQ0=0;QD=8.11	GT:AD:DP:GQ:PL	1/1:3,110:113:99:965,120,0
17	62713285	.	A	G	5.06	LowQual	AC=1;AF=0.50;AN=2;DP=1;Dels=0.00;HRun=0;HaplotypeScore=0.0000;MQ=33.00;MQ0=0;QD=5.06	GT:AD:DP:GQ:PL	0/1:0,1:1:1.76:33,3,0
17	62713311	.	T	A	5.06	LowQual	AC=1;AF=0.50;AN=2;DP=1;Dels=0.00;HRun=0;HaplotypeScore=0.0000;MQ=33.00;MQ0=0;QD=5.06	GT:AD:DP:GQ:PL	0/1:0,1:1:1.76:33,3,0
