# Supplementary material for: Considerations for clinical read alignment and mutational profiling using next-generation sequencing
Source: F1000Res. 2012 Sep 20;1:2. Originally published 2012 Jul 16. [Version 2] doi: 10.12688/f1000research.1-2.v2 (PMC3945748; doi:10.12688/f1000research.1-2.v2)
Supplement: Aligner-specific VCF files containing the mutations called for each set of reads in single and paired-end modes — VCF files describing the mutations detected in the sixty-seven groups of BRCA1 reads when testing each alignment program in paired-end and single-end mode. [file f1000research-1-402-s0002.tgz › Bfast_Paired_End_Calls.98.vcf]

##fileformat=VCFv4.1
##FILTER=<ID=LowQual,Description="Low quality">
##FORMAT=<ID=AD,Number=.,Type=Integer,Description="Allelic depths for the ref and alt alleles in the order listed">
##FORMAT=<ID=DP,Number=1,Type=Integer,Description="Read Depth (only filtered reads used for calling)">
##FORMAT=<ID=GQ,Number=1,Type=Float,Description="Genotype Quality">
##FORMAT=<ID=GT,Number=1,Type=String,Description="Genotype">
##FORMAT=<ID=PL,Number=G,Type=Integer,Description="Normalized, Phred-scaled likelihoods for genotypes as defined in the VCF specification">
##INFO=<ID=AC,Number=A,Type=Integer,Description="Allele count in genotypes, for each ALT allele, in the same order as listed">
##INFO=<ID=AF,Number=A,Type=Float,Description="Allele Frequency, for each ALT allele, in the same order as listed">
##INFO=<ID=AN,Number=1,Type=Integer,Description="Total number of alleles in called genotypes">
##INFO=<ID=BaseQRankSum,Number=1,Type=Float,Description="Z-score from Wilcoxon rank sum test of Alt Vs. Ref base qualities">
##INFO=<ID=DB,Number=0,Type=Flag,Description="dbSNP Membership">
##INFO=<ID=DP,Number=1,Type=Integer,Description="Filtered Depth">
##INFO=<ID=DS,Number=0,Type=Flag,Description="Were any of the samples downsampled?">
##INFO=<ID=Dels,Number=1,Type=Float,Description="Fraction of Reads Containing Spanning Deletions">
##INFO=<ID=FS,Number=1,Type=Float,Description="Phred-scaled p-value using Fisher's exact test to detect strand bias">
##INFO=<ID=HRun,Number=1,Type=Integer,Description="Largest Contiguous Homopolymer Run of Variant Allele In Either Direction">
##INFO=<ID=HaplotypeScore,Number=1,Type=Float,Description="Consistency of the site with at most two segregating haplotypes">
##INFO=<ID=InbreedingCoeff,Number=1,Type=Float,Description="Inbreeding coefficient as estimated from the genotype likelihoods per-sample when compared against the Hardy-Weinberg expectation">
##INFO=<ID=MQ,Number=1,Type=Float,Description="RMS Mapping Quality">
##INFO=<ID=MQ0,Number=1,Type=Integer,Description="Total Mapping Quality Zero Reads">
##INFO=<ID=MQRankSum,Number=1,Type=Float,Description="Z-score From Wilcoxon rank sum test of Alt vs. Ref read mapping qualities">
##INFO=<ID=QD,Number=1,Type=Float,Description="Variant Confidence/Quality by Depth">
##INFO=<ID=ReadPosRankSum,Number=1,Type=Float,Description="Z-score from Wilcoxon rank sum test of Alt vs. Ref read position bias">
##UnifiedGenotyper="analysis_type=UnifiedGenotyper input_file=[../Bfast_Default/brca1_98.recalib.bam] sample_metadata=[] read_buffer_size=null phone_home=STANDARD read_filter=[BadCigar] intervals=null excludeIntervals=null reference_sequence=ref_chr17.hg19.fa rodBind=[] rodToIntervalTrackName=null BTI_merge_rule=UNION nonDeterministicRandomSeed=false downsampling_type=null downsample_to_fraction=null downsample_to_coverage=null baq=OFF baqGapOpenPenalty=40.0 performanceLog=null useOriginalQualities=false defaultBaseQualities=-1 validation_strictness=SILENT unsafe=null num_threads=4 interval_merging=ALL read_group_black_list=null processingTracker=null restartProcessingTracker=false processingTrackerStatusFile=null processingTrackerID=-1 allow_intervals_with_unindexed_bam=false disable_experimental_low_memory_sharding=false logging_level=ERROR log_to_file=null help=false genotype_likelihoods_model=BOTH p_nonref_model=EXACT heterozygosity=0.0010 pcr_error_rate=1.0E-4 genotyping_mode=DISCOVERY output_mode=EMIT_VARIANTS_ONLY standard_min_confidence_threshold_for_calling=30.0 standard_min_confidence_threshold_for_emitting=4.0 computeSLOD=false alleles=(RodBinding name= source=UNBOUND) assume_single_sample_reads=null abort_at_too_much_coverage=-1 min_base_quality_score=17 min_mapping_quality_score=20 max_deletion_fraction=0.05 min_indel_count_for_genotyping=5 indel_heterozygosity=1.25E-4 indelGapContinuationPenalty=10.0 indelGapOpenPenalty=45.0 indelHaplotypeSize=80 doContextDependentGapPenalties=true getGapPenaltiesFromData=false indel_recal_file=indel.recal_data.csv indelDebug=false dovit=false GSA_PRODUCTION_ONLY=false exactCalculation=LINEAR_EXPERIMENTAL ignoreSNPAlleles=false output_all_callable_bases=false genotype=false dbsnp=(RodBinding name=dbsnp source=dbsnp_132.hg19.vcf) out=org.broadinstitute.sting.gatk.io.stubs.VCFWriterStub NO_HEADER=org.broadinstitute.sting.gatk.io.stubs.VCFWriterStub sites_only=org.broadinstitute.sting.gatk.io.stubs.VCFWriterStub debug_file=null metrics_file=null annotation=[]"
##contig=<ID=17,length=81195210,assembly=hg19>
##reference=file:///CL_diags/ngs/OmixonPaper/brca1-test-suite/ref_chr17.hg19.fa
#CHROM	POS	ID	REF	ALT	QUAL	FILTER	INFO	FORMAT	DePristo
17	19588974	.	G	T	5.72	LowQual	AC=1;AF=0.50;AN=2;DP=2;Dels=0.00;HRun=0;HaplotypeScore=0.0000;MQ=43.89;MQ0=0;QD=2.86	GT:AD:DP:GQ:PL	0/1:0,2:2:1.76:34,3,0
17	19589026	.	G	T	5.72	LowQual	AC=1;AF=0.50;AN=2;DP=1;Dels=0.00;HRun=1;HaplotypeScore=0.0000;MQ=62.00;MQ0=0;QD=5.72	GT:AD:DP:GQ:PL	0/1:0,1:1:1.76:34,3,0
17	21090755	.	A	G	5.06	LowQual	AC=1;AF=0.50;AN=2;DP=1;Dels=0.00;HRun=1;HaplotypeScore=0.0000;MQ=40.00;MQ0=0;QD=5.06	GT:AD:DP:GQ:PL	0/1:0,1:1:1.76:33,3,0
17	36988982	.	G	A	5.06	LowQual	AC=1;AF=0.50;AN=2;DP=1;Dels=0.00;HRun=0;HaplotypeScore=0.0000;MQ=29.00;MQ0=0;QD=5.06	GT:AD:DP:GQ:PL	0/1:0,1:1:1.76:33,3,0
17	41196309	.	T	G	5.06	LowQual	AC=1;AF=0.50;AN=2;DP=1;Dels=0.00;HRun=2;HaplotypeScore=0.0000;MQ=43.00;MQ0=0;QD=5.06	GT:AD:DP:GQ:PL	0/1:0,1:1:1.76:33,3,0
17	41196309	.	T	TGGGGGGGGGGGGGGGGGGGGGGGGGGGGG	6824.51	PASS	AC=2;AF=1.00;AN=2;DP=42;FS=0.000;HRun=2;HaplotypeScore=590.9180;MQ=30.45;MQ0=0;QD=162.49	GT:AD:DP:GQ:PL	1/1:2,2:30:87.29:6825,87,0
17	41197774	rs80357107	A	T	3620.66	PASS	AC=2;AF=1.00;AN=2;DB;DP=129;Dels=0.00;FS=0.000;HRun=0;HaplotypeScore=5.6005;MQ=36.08;MQ0=0;QD=28.07	GT:AD:DP:GQ:PL	1/1:1,128:129:99:3619,337,0
17	41197790	rs80357268	C	T	3194.30	PASS	AC=2;AF=1.00;AN=2;DB;DP=121;Dels=0.00;FS=0.000;HRun=0;HaplotypeScore=5.3850;MQ=35.15;MQ0=0;QD=26.40	GT:AD:DP:GQ:PL	1/1:2,119:121:99:3227,304,0
17	41197809	rs80357973	CTGCCCAAT	C	7188.91	PASS	AC=2;AF=1.00;AN=2;DB;DP=120;FS=0.000;HRun=0;HaplotypeScore=1199.9702;MQ=33.60;MQ0=0;QD=59.91	GT:AD:DP:GQ:PL	1/1:17,103:91:99:7189,262,0
17	41201105	rs80358092	T	A	4149.56	PASS	AC=2;AF=1.00;AN=2;DB;DP=141;Dels=0.00;FS=0.000;HRun=0;HaplotypeScore=10.4013;MQ=41.33;MQ0=0;QD=29.43	GT:AD:DP:GQ:PL	1/1:3,138:141:99:4148,379,0
17	41218747	rs8176237	C	T	1264.83	PASS	AC=2;AF=1.00;AN=2;DB;DP=143;Dels=0.01;FS=0.000;HRun=2;HaplotypeScore=10.7449;MQ=18.90;MQ0=0;QD=8.84	GT:AD:DP:GQ:PL	1/1:3,139:142:99:1298,138,0
17	41219625	rs80187739	C	A	2739.86	PASS	AC=2;AF=1.00;AN=2;DB;DP=141;Dels=0.01;FS=0.000;HRun=0;HaplotypeScore=29.3828;MQ=34.37;MQ0=0;QD=19.43	GT:AD:DP:GQ:PL	1/1:3,137:140:99:2773,253,0
17	41223059	rs11555992	C	A	3529.69	PASS	AC=2;AF=1.00;AN=2;DB;DP=116;Dels=0.03;FS=0.000;HRun=1;HaplotypeScore=3.8969;MQ=44.26;MQ0=0;QD=30.43	GT:AD:DP:GQ:PL	1/1:2,110:113:99:3529,319,0
17	41226878	rs8176209	C	T	638.52	PASS	AC=2;AF=1.00;AN=2;DB;DP=160;Dels=0.00;FS=0.000;HRun=0;HaplotypeScore=15.5793;MQ=13.29;MQ0=0;QD=3.99	GT:AD:DP:GQ:PL	1/1:5,154:160:77.95:672,78,0
17	41228539	rs80357404	A	T	3173.09	PASS	AC=2;AF=1.00;AN=2;DB;DP=110;Dels=0.00;FS=0.000;HRun=0;HaplotypeScore=10.3074;MQ=41.96;MQ0=0;QD=28.85	GT:AD:DP:GQ:PL	1/1:4,106:110:99:3206,298,0
17	41239071	rs8176172	G	T	3879.18	PASS	AC=2;AF=1.00;AN=2;BaseQRankSum=1.676;DB;DP=125;Dels=0.00;FS=0.000;HRun=0;HaplotypeScore=13.2957;MQ=45.29;MQ0=0;MQRankSum=-0.978;QD=31.03;ReadPosRankSum=0.866	GT:AD:DP:GQ:PL	1/1:2,123:125:99:3878,355,0
17	41241566	rs77725050	CTTT	C	2740.84	PASS	AC=2;AF=1.00;AN=2;DB;DP=145;FS=0.000;HRun=15;HaplotypeScore=752.1662;MQ=31.55;MQ0=0;QD=18.90	GT:AD:DP:GQ:PL	1/1:30,114:100:99:2783,247,0
17	41241572	.	T	C	2520.14	PASS	AC=2;AF=1.00;AN=2;BaseQRankSum=-3.034;DP=142;Dels=0.01;FS=10.443;HRun=0;HaplotypeScore=348.3136;MQ=30.80;MQ0=0;MQRankSum=-0.514;QD=17.75;ReadPosRankSum=4.968	GT:AD:DP:GQ:PL	1/1:13,127:141:61.87:2553,62,0
17	41242952	rs80358034	G	A	3366.53	PASS	AC=2;AF=1.00;AN=2;DB;DP=146;Dels=0.01;FS=0.000;HRun=0;HaplotypeScore=3.7642;MQ=41.06;MQ0=0;QD=23.06	GT:AD:DP:GQ:PL	1/1:1,144:145:99:3366,304,0
17	41242976	.	GTCAC	G	2554.86	PASS	AC=2;AF=1.00;AN=2;BaseQRankSum=-0.015;DP=137;FS=6.180;HRun=0;HaplotypeScore=944.6893;MQ=37.96;MQ0=0;MQRankSum=-2.068;QD=18.65;ReadPosRankSum=2.186	GT:AD:DP:GQ:PL	1/1:108,29:89:99:2597,198,0
17	41242979	rs80357532	ACTCT	A	5172.86	PASS	AC=2;AF=1.00;AN=2;BaseQRankSum=-1.732;DB;DP=135;FS=3.112;HRun=0;HaplotypeScore=676.1531;MQ=37.60;MQ0=0;MQRankSum=-1.490;QD=38.32;ReadPosRankSum=1.692	GT:AD:DP:GQ:PL	1/1:38,97:87:99:5173,235,0
17	41243480	.	TTGA	T	1634.11	PASS	AC=2;AF=1.00;AN=2;BaseQRankSum=2.707;DP=131;FS=0.000;HRun=0;HaplotypeScore=665.6834;MQ=35.12;MQ0=0;MQRankSum=-1.316;QD=12.47;ReadPosRankSum=3.849	GT:AD:DP:GQ:PL	1/1:109,22:92:99:1676,106,0
17	41243486	.	A	T	1685.94	PASS	AC=1;AF=0.50;AN=2;BaseQRankSum=3.138;DP=126;Dels=0.00;FS=4.562;HRun=4;HaplotypeScore=203.7629;MQ=34.70;MQ0=0;MQRankSum=6.116;QD=13.38;ReadPosRankSum=0.654	GT:AD:DP:GQ:PL	0/1:64,62:126:99:1716,0,553
17	41243486	.	ATTT	A	1611.20	PASS	AC=2;AF=1.00;AN=2;BaseQRankSum=1.960;DP=127;FS=4.764;HRun=4;HaplotypeScore=672.4519;MQ=34.74;MQ0=0;MQRankSum=-0.994;QD=12.69;ReadPosRankSum=3.730	GT:AD:DP:GQ:PL	1/1:70,56:88:99:1653,193,0
17	41243753	rs80357767	AT	A	4987.75	PASS	AC=2;AF=1.00;AN=2;DB;DP=155;FS=0.000;HRun=2;HaplotypeScore=798.8218;MQ=40.80;MQ0=0;QD=32.18	GT:AD:DP:GQ:PL	1/1:5,150:133:99:4988,388,0
17	41243787	rs80357520	T	TGA	820.19	PASS	AC=2;AF=1.00;AN=2;DB;DP=156;FS=0.000;HRun=0;HaplotypeScore=1331.3540;MQ=40.64;MQ0=0;QD=5.26	GT:AD:DP:GQ:PL	1/1:5,1:135:99:862,271,0
17	41243954	.	C	CAA	3904.74	PASS	AC=2;AF=1.00;AN=2;DP=150;FS=0.000;HRun=3;HaplotypeScore=269.9916;MQ=31.12;MQ0=0;QD=26.03	GT:AD:DP:GQ:PL	1/1:46,103:86:99:3905,220,0
17	41243958	.	T	A	575.79	PASS	AC=1;AF=0.50;AN=2;BaseQRankSum=0.077;DP=142;Dels=0.00;FS=6.515;HRun=3;HaplotypeScore=110.6961;MQ=30.36;MQ0=0;MQRankSum=3.899;QD=4.05;ReadPosRankSum=-5.112	GT:AD:DP:GQ:PL	0/1:112,28:142:99:606,0,1372
17	41243959	.	G	A	538.83	PASS	AC=1;AF=0.50;AN=2;BaseQRankSum=0.067;DP=138;Dels=0.00;FS=8.875;HRun=0;HaplotypeScore=105.7376;MQ=29.93;MQ0=0;MQRankSum=3.894;QD=3.90;ReadPosRankSum=-5.368	GT:AD:DP:GQ:PL	0/1:110,28:138:99:569,0,1252
17	41244132	rs80357228	C	A	3882.79	PASS	AC=2;AF=1.00;AN=2;DB;DP=155;Dels=0.03;FS=0.000;HRun=1;HaplotypeScore=13.2357;MQ=36.46;MQ0=0;QD=25.05	GT:AD:DP:GQ:PL	1/1:0,149:150:99:3882,349,0
17	41244148	rs80357018	C	A	3713.87	PASS	AC=2;AF=1.00;AN=2;DB;DP=147;Dels=0.01;FS=0.000;HRun=0;HaplotypeScore=6.2171;MQ=36.45;MQ0=0;QD=25.26	GT:AD:DP:GQ:PL	1/1:4,142:146:99:3713,346,0
17	41244218	rs80357575	CTTT	C	3504.06	PASS	AC=2;AF=1.00;AN=2;BaseQRankSum=-1.732;DB;DP=170;FS=3.493;HRun=6;HaplotypeScore=487.8943;MQ=29.97;MQ0=0;MQRankSum=0.000;QD=20.61;ReadPosRankSum=1.687	GT:AD:DP:GQ:PL	1/1:40,129:86:99:3504,211,0
17	41244222	.	T	A	318.29	PASS	AC=1;AF=0.50;AN=2;BaseQRankSum=-5.015;DP=160;Dels=0.00;FS=1.084;HRun=0;HaplotypeScore=154.6928;MQ=29.58;MQ0=0;MQRankSum=3.169;QD=1.99;ReadPosRankSum=-6.000	GT:AD:DP:GQ:PL	0/1:133,25:160:99:348,0,1706
17	41244222	.	TTTA	T	1359.18	PASS	AC=2;AF=1.00;AN=2;BaseQRankSum=0.879;DP=159;FS=2.250;HRun=0;HaplotypeScore=596.5146;MQ=29.47;MQ0=0;MQRankSum=0.014;QD=8.55;ReadPosRankSum=2.906	GT:AD:DP:GQ:PL	1/1:135,22:76:99:1401,150,0
17	41244613	rs80356970	G	A	4369.55	PASS	AC=2;AF=1.00;AN=2;DB;DP=137;Dels=0.00;FS=0.000;HRun=1;HaplotypeScore=15.9050;MQ=41.56;MQ0=0;QD=31.89	GT:AD:DP:GQ:PL	1/1:1,134:137:99:4369,388,0
17	41246748	rs80357789	GAA	G	3224.03	PASS	AC=2;AF=1.00;AN=2;BaseQRankSum=-1.686;DB;DP=146;FS=3.837;HRun=3;HaplotypeScore=338.9744;MQ=30.55;MQ0=0;MQRankSum=-1.547;QD=22.08;ReadPosRankSum=1.686	GT:AD:DP:GQ:PL	1/1:35,110:79:99:3266,210,0
17	41246750	.	AAC	A	1201.05	PASS	AC=2;AF=1.00;AN=2;BaseQRankSum=0.405;DP=144;FS=7.744;HRun=0;HaplotypeScore=528.5058;MQ=30.34;MQ0=0;MQRankSum=-2.027;QD=8.34;ReadPosRankSum=2.380	GT:AD:DP:GQ:PL	1/1:120,23:77:99:1243,173,0
17	41246879	rs80358108	T	G	3298.17	PASS	AC=2;AF=1.00;AN=2;DB;DP=137;Dels=0.03;FS=0.000;HRun=1;HaplotypeScore=9.1400;MQ=38.53;MQ0=0;QD=24.07	GT:AD:DP:GQ:PL	1/1:1,131:133:99:3296,333,0
17	41252697	rs10445302	T	A	20.15	LowQual	AC=2;AF=1.00;AN=2;DB;DP=114;Dels=0.03;HRun=2;HaplotypeScore=3.3814;MQ=8.96;MQ0=0;QD=0.18	GT:AD:DP:GQ:PL	1/1:1,109:111:5.99:51,6,0
17	41256878	rs80358113	C	T	4319.52	PASS	AC=2;AF=1.00;AN=2;DB;DP=140;Dels=0.01;FS=0.000;HRun=0;HaplotypeScore=13.2085;MQ=50.33;MQ0=0;QD=30.85	GT:AD:DP:GQ:PL	1/1:2,137:139:99:4318,394,0
17	41256894	rs80357738	CTG	C	5377.54	PASS	AC=2;AF=1.00;AN=2;DB;DP=134;FS=0.000;HRun=0;HaplotypeScore=1010.2956;MQ=50.41;MQ0=0;QD=40.13	GT:AD:DP:GQ:PL	1/1:10,122:134:99:5378,379,0
17	41256956	rs80357209	G	A	4025.83	PASS	AC=2;AF=1.00;AN=2;DB;DP=136;Dels=0.00;FS=0.000;HRun=0;HaplotypeScore=11.8967;MQ=45.24;MQ0=0;QD=29.60	GT:AD:DP:GQ:PL	1/1:7,129:136:99:4025,355,0
17	41259100	rs66535723	G	GT	2422.30	PASS	AC=2;AF=1.00;AN=2;DB;DP=120;FS=0.000;HRun=20;HaplotypeScore=136.0419;MQ=26.69;MQ0=0;QD=20.19	GT:AD:DP:GQ:PL	1/1:5,113:54:99:2464,157,0
17	41262549	rs75129942	G	A	3075.72	PASS	AC=2;AF=1.00;AN=2;DB;DP=128;Dels=0.01;FS=0.000;HRun=2;HaplotypeScore=11.2859;MQ=24.65;MQ0=0;QD=24.03	GT:AD:DP:GQ:PL	1/1:1,125:127:99:3109,306,0
17	41266091	rs35757194	C	CA	1592.05	PASS	AC=2;AF=1.00;AN=2;DB;DP=153;FS=0.000;HRun=13;HaplotypeScore=125.5030;MQ=17.36;MQ0=0;QD=10.41	GT:AD:DP:GQ:PL	1/1:28,125:59:99:1634,177,0
17	41282292	rs4793206	A	G	1466.23	PASS	AC=2;AF=1.00;AN=2;DB;DP=138;Dels=0.01;FS=0.000;HRun=0;HaplotypeScore=14.5889;MQ=17.63;MQ0=0;QD=10.62	GT:AD:DP:GQ:PL	1/1:1,136:137:99:1499,162,0
17	55924153	.	A	T	5.06	LowQual	AC=1;AF=0.50;AN=2;DP=1;Dels=0.00;HRun=0;HaplotypeScore=0.0000;MQ=40.00;MQ0=0;QD=5.06	GT:AD:DP:GQ:PL	0/1:0,1:1:1.76:33,3,0
17	55924188	.	A	T	6.39	LowQual	AC=1;AF=0.50;AN=2;DP=1;Dels=0.00;HRun=1;HaplotypeScore=0.0000;MQ=40.00;MQ0=0;QD=6.39	GT:AD:DP:GQ:PL	0/1:0,1:1:1.76:35,3,0
17	80411207	rs9896620	C	G	5.06	LowQual	AC=1;AF=0.50;AN=2;DB;DP=1;Dels=0.00;HRun=1;HaplotypeScore=0.0000;MQ=45.00;MQ0=0;QD=5.06	GT:AD:DP:GQ:PL	0/1:0,1:1:1.76:33,3,0
17	80411212	.	C	A	5.72	LowQual	AC=1;AF=0.50;AN=2;DP=1;Dels=0.00;HRun=0;HaplotypeScore=0.0000;MQ=45.00;MQ0=0;QD=5.72	GT:AD:DP:GQ:PL	0/1:0,1:1:1.76:34,3,0
17	80411215	.	T	A	5.06	LowQual	AC=1;AF=0.50;AN=2;DP=1;Dels=0.00;HRun=0;HaplotypeScore=0.0000;MQ=45.00;MQ0=0;QD=5.06	GT:AD:DP:GQ:PL	0/1:0,1:1:1.76:33,3,0
