# Supplementary material for: Considerations for clinical read alignment and mutational profiling using next-generation sequencing
Source: F1000Res. 2012 Sep 20;1:2. Originally published 2012 Jul 16. [Version 2] doi: 10.12688/f1000research.1-2.v2 (PMC3945748; doi:10.12688/f1000research.1-2.v2)
Supplement: Aligner-specific VCF files containing the mutations called for each set of reads in single and paired-end modes — VCF files describing the mutations detected in the sixty-seven groups of BRCA1 reads when testing each alignment program in paired-end and single-end mode. [file f1000research-1-402-s0002.tgz › Bfast_Single_End_Calls.0.vcf]

##fileformat=VCFv4.1
##FILTER=<ID=LowQual,Description="Low quality">
##FORMAT=<ID=AD,Number=.,Type=Integer,Description="Allelic depths for the ref and alt alleles in the order listed">
##FORMAT=<ID=DP,Number=1,Type=Integer,Description="Read Depth (only filtered reads used for calling)">
##FORMAT=<ID=GQ,Number=1,Type=Float,Description="Genotype Quality">
##FORMAT=<ID=GT,Number=1,Type=String,Description="Genotype">
##FORMAT=<ID=PL,Number=G,Type=Integer,Description="Normalized, Phred-scaled likelihoods for genotypes as defined in the VCF specification">
##INFO=<ID=AC,Number=A,Type=Integer,Description="Allele count in genotypes, for each ALT allele, in the same order as listed">
##INFO=<ID=AF,Number=A,Type=Float,Description="Allele Frequency, for each ALT allele, in the same order as listed">
##INFO=<ID=AN,Number=1,Type=Integer,Description="Total number of alleles in called genotypes">
##INFO=<ID=BaseQRankSum,Number=1,Type=Float,Description="Z-score from Wilcoxon rank sum test of Alt Vs. Ref base qualities">
##INFO=<ID=DB,Number=0,Type=Flag,Description="dbSNP Membership">
##INFO=<ID=DP,Number=1,Type=Integer,Description="Filtered Depth">
##INFO=<ID=DS,Number=0,Type=Flag,Description="Were any of the samples downsampled?">
##INFO=<ID=Dels,Number=1,Type=Float,Description="Fraction of Reads Containing Spanning Deletions">
##INFO=<ID=FS,Number=1,Type=Float,Description="Phred-scaled p-value using Fisher's exact test to detect strand bias">
##INFO=<ID=HRun,Number=1,Type=Integer,Description="Largest Contiguous Homopolymer Run of Variant Allele In Either Direction">
##INFO=<ID=HaplotypeScore,Number=1,Type=Float,Description="Consistency of the site with at most two segregating haplotypes">
##INFO=<ID=InbreedingCoeff,Number=1,Type=Float,Description="Inbreeding coefficient as estimated from the genotype likelihoods per-sample when compared against the Hardy-Weinberg expectation">
##INFO=<ID=MQ,Number=1,Type=Float,Description="RMS Mapping Quality">
##INFO=<ID=MQ0,Number=1,Type=Integer,Description="Total Mapping Quality Zero Reads">
##INFO=<ID=MQRankSum,Number=1,Type=Float,Description="Z-score From Wilcoxon rank sum test of Alt vs. Ref read mapping qualities">
##INFO=<ID=QD,Number=1,Type=Float,Description="Variant Confidence/Quality by Depth">
##INFO=<ID=ReadPosRankSum,Number=1,Type=Float,Description="Z-score from Wilcoxon rank sum test of Alt vs. Ref read position bias">
##UnifiedGenotyper="analysis_type=UnifiedGenotyper input_file=[../Bfast_SE/brca1_0.1.recalib.bam] sample_metadata=[] read_buffer_size=null phone_home=STANDARD read_filter=[BadCigar] intervals=null excludeIntervals=null reference_sequence=ref_chr17.hg19.fa rodBind=[] rodToIntervalTrackName=null BTI_merge_rule=UNION nonDeterministicRandomSeed=false downsampling_type=null downsample_to_fraction=null downsample_to_coverage=null baq=OFF baqGapOpenPenalty=40.0 performanceLog=null useOriginalQualities=false defaultBaseQualities=-1 validation_strictness=SILENT unsafe=null num_threads=4 interval_merging=ALL read_group_black_list=null processingTracker=null restartProcessingTracker=false processingTrackerStatusFile=null processingTrackerID=-1 allow_intervals_with_unindexed_bam=false disable_experimental_low_memory_sharding=false logging_level=ERROR log_to_file=null help=false genotype_likelihoods_model=BOTH p_nonref_model=EXACT heterozygosity=0.0010 pcr_error_rate=1.0E-4 genotyping_mode=DISCOVERY output_mode=EMIT_VARIANTS_ONLY standard_min_confidence_threshold_for_calling=30.0 standard_min_confidence_threshold_for_emitting=4.0 computeSLOD=false alleles=(RodBinding name= source=UNBOUND) assume_single_sample_reads=null abort_at_too_much_coverage=-1 min_base_quality_score=17 min_mapping_quality_score=20 max_deletion_fraction=0.05 min_indel_count_for_genotyping=5 indel_heterozygosity=1.25E-4 indelGapContinuationPenalty=10.0 indelGapOpenPenalty=45.0 indelHaplotypeSize=80 doContextDependentGapPenalties=true getGapPenaltiesFromData=false indel_recal_file=indel.recal_data.csv indelDebug=false dovit=false GSA_PRODUCTION_ONLY=false exactCalculation=LINEAR_EXPERIMENTAL ignoreSNPAlleles=false output_all_callable_bases=false genotype=false dbsnp=(RodBinding name=dbsnp source=dbsnp_132.hg19.vcf) out=org.broadinstitute.sting.gatk.io.stubs.VCFWriterStub NO_HEADER=org.broadinstitute.sting.gatk.io.stubs.VCFWriterStub sites_only=org.broadinstitute.sting.gatk.io.stubs.VCFWriterStub debug_file=null metrics_file=null annotation=[]"
##contig=<ID=17,length=81195210,assembly=hg19>
##reference=file:///CL_diags/ngs/OmixonPaper/brca1-test-suite/ref_chr17.hg19.fa
#CHROM	POS	ID	REF	ALT	QUAL	FILTER	INFO	FORMAT	DePristo
17	41196309	.	T	G	5.06	LowQual	AC=1;AF=0.50;AN=2;DP=1;Dels=0.00;HRun=2;HaplotypeScore=0.0000;MQ=48.00;MQ0=0;QD=5.06	GT:AD:DP:GQ:PL	0/1:0,1:1:1.76:33,3,0
17	41196309	.	T	TGGGGGGGGGGGGGGGGGGGGGGGGGG	2683.34	PASS	AC=2;AF=1.00;AN=2;DP=22;FS=0.000;HRun=2;HaplotypeScore=230.1667;MQ=27.43;MQ0=0;QD=121.97	GT:AD:DP:GQ:PL	1/1:1,1:13:39.13:2725,39,0
17	41209068	rs80358150	C	T	1784.68	PASS	AC=2;AF=1.00;AN=2;DB;DP=57;Dels=0.00;FS=0.000;HRun=0;HaplotypeScore=2.8315;MQ=45.31;MQ0=0;QD=31.31	GT:AD:DP:GQ:PL	1/1:1,56:57:99:1818,165,0
17	41228617	rs80356932	G	A	2240.88	PASS	AC=2;AF=1.00;AN=2;BaseQRankSum=-0.137;DB;DP=79;Dels=0.00;FS=0.000;HRun=0;HaplotypeScore=3.2762;MQ=45.90;MQ0=0;MQRankSum=-1.732;QD=28.37;ReadPosRankSum=1.687	GT:AD:DP:GQ:PL	1/1:3,75:79:99:2274,183,0
17	41234404	rs80358180	T	C	1902.32	PASS	AC=2;AF=1.00;AN=2;DB;DP=73;Dels=0.01;FS=0.000;HRun=0;HaplotypeScore=7.6362;MQ=45.08;MQ0=0;QD=26.06	GT:AD:DP:GQ:PL	1/1:0,72:72:99:1935,204,0
17	41234477	.	C	CT	2675.18	PASS	AC=2;AF=1.00;AN=2;DP=73;FS=0.000;HRun=2;HaplotypeScore=222.2643;MQ=44.71;MQ0=0;QD=36.65	GT:AD:DP:GQ:PL	1/1:12,61:70:99:2717,193,0
17	41234574	rs80357365	G	A	1906.14	PASS	AC=2;AF=1.00;AN=2;DB;DP=62;Dels=0.00;FS=0.000;HRun=0;HaplotypeScore=0.6651;MQ=46.84;MQ0=0;QD=30.74	GT:AD:DP:GQ:PL	1/1:0,61:62:99:1939,180,0
17	41240750	rs8176165	G	A	1971.97	PASS	AC=2;AF=1.00;AN=2;DB;DP=63;Dels=0.02;FS=0.000;HRun=1;HaplotypeScore=1.9532;MQ=35.58;MQ0=0;QD=31.30	GT:AD:DP:GQ:PL	1/1:0,62:62:99:2005,183,0
17	41241569	rs8176158	T	C	1314.15	PASS	AC=2;AF=1.00;AN=2;BaseQRankSum=-3.879;DB;DP=78;Dels=0.00;FS=0.000;HRun=0;HaplotypeScore=38.0747;MQ=30.82;MQ0=0;MQRankSum=7.282;QD=16.85;ReadPosRankSum=-0.560	GT:AD:DP:GQ:PL	1/1:32,45:78:99:1347,129,0
17	41241569	.	T	TT	206.86	PASS	AC=2;AF=1.00;AN=2;DP=77;FS=0.000;HRun=12;HaplotypeScore=234.7208;MQ=30.54;MQ0=0;QD=2.69	GT:AD:DP:GQ:PL	1/1:46,30:41:71.34:249,71,0
17	41241582	rs117004659	G	T	9.85	LowQual	AC=1;AF=0.50;AN=2;BaseQRankSum=2.571;DB;DP=79;Dels=0.00;HRun=15;HaplotypeScore=0.9989;MQ=24.60;MQ0=0;MQRankSum=2.775;QD=0.12;ReadPosRankSum=-2.322	GT:AD:DP:GQ:PL	0/1:75,4:79:39.37:39,0,760
17	41243502	rs80357345	G	A	1724.28	PASS	AC=2;AF=1.00;AN=2;DB;DP=56;Dels=0.00;FS=0.000;HRun=0;HaplotypeScore=3.6335;MQ=46.77;MQ0=0;QD=30.79	GT:AD:DP:GQ:PL	1/1:2,53:56:99:1757,159,0
17	41243575	rs80357987	TC	T	3327.63	PASS	AC=2;AF=1.00;AN=2;DB;DP=82;FS=0.000;HRun=2;HaplotypeScore=442.2194;MQ=46.05;MQ0=0;QD=40.58	GT:AD:DP:GQ:PL	1/1:2,80:82:99:3328,244,0
17	41243615	rs80357504	GT	G	2749.91	PASS	AC=2;AF=1.00;AN=2;DB;DP=83;FS=0.000;HRun=3;HaplotypeScore=480.7012;MQ=45.41;MQ0=0;QD=33.13	GT:AD:DP:GQ:PL	1/1:7,76:81:99:2792,229,0
17	41243834	rs80357552	AGGTATATT	A	2414.27	PASS	AC=2;AF=1.00;AN=2;DB;DP=55;FS=0.000;HRun=0;HaplotypeScore=272.5177;MQ=32.74;MQ0=0;QD=43.90	GT:AD:DP:GQ:PL	1/1:15,40:31:87.29:2456,87,0
17	41243836	.	GTATATTGT	G	1574.78	PASS	AC=2;AF=1.00;AN=2;DP=53;FS=0.000;HRun=0;HaplotypeScore=343.6206;MQ=31.93;MQ0=0;QD=29.71	GT:AD:DP:GQ:PL	1/1:44,8:29:84.28:1617,84,0
17	41244211	.	ATTCT	A	952.14	PASS	AC=2;AF=1.00;AN=2;BaseQRankSum=1.636;DP=70;FS=4.102;HRun=0;HaplotypeScore=312.0072;MQ=32.49;MQ0=0;MQRankSum=-1.733;QD=13.60;ReadPosRankSum=1.636	GT:AD:DP:GQ:PL	1/1:61,9:37:80.21:994,80,0
17	41244213	rs80357903	TCTTG	T	1946.36	PASS	AC=2;AF=1.00;AN=2;DB;DP=69;FS=0.000;HRun=0;HaplotypeScore=211.4138;MQ=32.14;MQ0=0;QD=28.21	GT:AD:DP:GQ:PL	1/1:11,58:36:99:1988,105,0
17	41244366	rs80357702	AT	A	2949.01	PASS	AC=2;AF=1.00;AN=2;DB;DP=85;FS=0.000;HRun=3;HaplotypeScore=491.0833;MQ=44.86;MQ0=0;QD=34.69	GT:AD:DP:GQ:PL	1/1:3,81:84:99:2991,244,0
17	41244369	rs80357184	T	G	2643.89	PASS	AC=2;AF=1.00;AN=2;DB;DP=83;Dels=0.00;FS=0.000;HRun=0;HaplotypeScore=3.5607;MQ=44.78;MQ0=0;QD=31.85	GT:AD:DP:GQ:PL	1/1:1,82:83:99:2677,244,0
17	41244984	.	T	TGA	1479.74	PASS	AC=2;AF=1.00;AN=2;BaseQRankSum=1.666;DP=80;FS=0.000;HRun=0;HaplotypeScore=286.3921;MQ=36.73;MQ0=0;MQRankSum=-1.732;QD=18.50;ReadPosRankSum=1.066	GT:AD:DP:GQ:PL	1/1:58,22:53:99:1522,129,0
17	41244986	.	A	C	536.53	PASS	AC=1;AF=0.50;AN=2;BaseQRankSum=-4.752;DP=81;Dels=0.01;FS=10.927;HRun=0;HaplotypeScore=60.1631;MQ=36.80;MQ0=0;MQRankSum=0.756;QD=6.62;ReadPosRankSum=-4.335	GT:AD:DP:GQ:PL	0/1:54,26:80:99:567,0,820
17	41244986	.	A	AGC	2763.28	PASS	AC=2;AF=1.00;AN=2;DP=80;FS=0.000;HRun=0;HaplotypeScore=170.6826;MQ=36.63;MQ0=0;QD=34.54	GT:AD:DP:GQ:PL	1/1:29,48:53:99:2805,157,0
17	41245074	rs80357249	T	A	2203.50	PASS	AC=2;AF=1.00;AN=2;DB;DP=69;Dels=0.00;FS=0.000;HRun=0;HaplotypeScore=5.2201;MQ=45.47;MQ0=0;QD=31.93	GT:AD:DP:GQ:PL	1/1:0,69:69:99:2237,205,0
17	41245815	rs80356939	G	T	1926.26	PASS	AC=2;AF=1.00;AN=2;DB;DP=64;Dels=0.00;FS=0.000;HRun=0;HaplotypeScore=0.6651;MQ=45.74;MQ0=0;QD=30.10	GT:AD:DP:GQ:PL	1/1:1,62:64:99:1959,180,0
17	41246187	rs80357181	C	T	1753.73	PASS	AC=2;AF=1.00;AN=2;DB;DP=57;Dels=0.00;FS=0.000;HRun=1;HaplotypeScore=1.9632;MQ=44.98;MQ0=0;QD=30.77	GT:AD:DP:GQ:PL	1/1:1,56:57:99:1787,162,0
17	41246355	rs80357068	G	C	1852.89	PASS	AC=2;AF=1.00;AN=2;DB;DP=64;Dels=0.00;FS=0.000;HRun=0;HaplotypeScore=2.6249;MQ=45.55;MQ0=0;QD=28.95	GT:AD:DP:GQ:PL	1/1:1,62:64:99:1886,174,0
17	41246455	rs80359880	TAGGATTCTCTG	T	3076.64	PASS	AC=2;AF=1.00;AN=2;DB;DP=57;FS=0.000;HRun=0;HaplotypeScore=374.0186;MQ=32.44;MQ0=0;QD=53.98	GT:AD:DP:GQ:PL	1/1:16,41:34:96.30:3119,96,0
17	41246458	.	GATTCTCTGAGC	G	2259.39	PASS	AC=2;AF=1.00;AN=2;DP=56;FS=0.000;HRun=0;HaplotypeScore=457.6143;MQ=31.83;MQ0=0;QD=40.35	GT:AD:DP:GQ:PL	1/1:50,6:33:90.31:2301,90,0
17	41246465	.	TG	T	717.85	PASS	AC=2;AF=1.00;AN=2;DP=59;FS=0.000;HRun=1;HaplotypeScore=441.7915;MQ=32.82;MQ0=0;QD=12.17	GT:AD:DP:GQ:PL	1/1:47,12:36:99:760,101,0
17	41248006	rs115632775	C	A	2354.46	PASS	AC=2;AF=1.00;AN=2;DB;DP=72;Dels=0.00;FS=0.000;HRun=2;HaplotypeScore=4.8889;MQ=45.90;MQ0=0;QD=32.70	GT:AD:DP:GQ:PL	1/1:2,70:72:99:2387,211,0
17	41250386	.	A	T	289.70	PASS	AC=1;AF=0.50;AN=2;BaseQRankSum=1.569;DP=51;Dels=0.00;FS=0.000;HRun=7;HaplotypeScore=55.7781;MQ=23.52;MQ0=0;MQRankSum=4.889;QD=5.68;ReadPosRankSum=-3.836	GT:AD:DP:GQ:PL	0/1:40,11:51:26.99:320,0,27
17	41250386	.	ATTT	A	72.68	PASS	AC=2;AF=1.00;AN=2;DP=51;FS=0.000;HRun=7;HaplotypeScore=82.0113;MQ=23.52;MQ0=0;QD=1.43	GT:AD:DP:GQ:PL	1/1:45,6:12:17.06:115,17,0
17	41251305	rs78506123	T	A	994.32	PASS	AC=2;AF=1.00;AN=2;BaseQRankSum=0.096;DB;DP=66;Dels=0.00;FS=2.604;HRun=1;HaplotypeScore=4.8333;MQ=29.26;MQ0=0;MQRankSum=-1.871;QD=15.07;ReadPosRankSum=2.334	GT:AD:DP:GQ:PL	1/1:3,63:66:49.20:1027,49,0
17	41252697	rs10445302	T	A	82.78	PASS	AC=2;AF=1.00;AN=2;DB;DP=51;Dels=0.02;FS=0.000;HRun=2;HaplotypeScore=0.6651;MQ=10.46;MQ0=0;QD=1.62	GT:AD:DP:GQ:PL	1/1:0,50:50:12.01:115,12,0
17	41259556	rs8176124	C	T	615.59	PASS	AC=2;AF=1.00;AN=2;DB;DP=71;Dels=0.00;FS=0.000;HRun=0;HaplotypeScore=3.9283;MQ=16.35;MQ0=0;QD=8.67	GT:AD:DP:GQ:PL	1/1:4,67:71:69:649,69,0
17	41262175	rs11651855	T	C	299.11	PASS	AC=2;AF=1.00;AN=2;DB;DP=59;Dels=0.00;FS=0.000;HRun=0;HaplotypeScore=0.0000;MQ=12.97;MQ0=0;QD=5.07	GT:AD:DP:GQ:PL	1/1:0,59:59:35.98:332,36,0
17	41266305	rs1793982	A	C	2037.13	PASS	AC=2;AF=1.00;AN=2;DB;DP=67;Dels=0.00;FS=0.000;HRun=1;HaplotypeScore=5.7990;MQ=45.22;MQ0=0;QD=30.40	GT:AD:DP:GQ:PL	1/1:1,66:67:99:2070,189,0
17	41267518	rs35149296	CA	C	476.99	PASS	AC=2;AF=1.00;AN=2;DB;DP=66;FS=0.000;HRun=15;HaplotypeScore=83.3815;MQ=25.10;MQ0=0;QD=7.23	GT:AD:DP:GQ:PL	1/1:9,57:28:79.81:519,80,0
17	41276049	rs80357438	A	G	171.09	PASS	AC=2;AF=1.00;AN=2;DB;DP=61;Dels=0.02;FS=0.000;HRun=0;HaplotypeScore=7.8397;MQ=15.02;MQ0=0;QD=2.80	GT:AD:DP:GQ:PL	1/1:3,56:60:26.88:204,27,0
17	41280639	rs9892210	A	T	787.19	PASS	AC=2;AF=1.00;AN=2;DB;DP=61;Dels=0.00;FS=0.000;HRun=0;HaplotypeScore=7.1745;MQ=18.20;MQ0=0;QD=12.90	GT:AD:DP:GQ:PL	1/1:1,60:61:98.80:820,99,0
