# Supplementary material for: Considerations for clinical read alignment and mutational profiling using next-generation sequencing
Source: F1000Res. 2012 Sep 20;1:2. Originally published 2012 Jul 16. [Version 2] doi: 10.12688/f1000research.1-2.v2 (PMC3945748; doi:10.12688/f1000research.1-2.v2)
Supplement: Aligner-specific VCF files containing the mutations called for each set of reads in single and paired-end modes — VCF files describing the mutations detected in the sixty-seven groups of BRCA1 reads when testing each alignment program in paired-end and single-end mode. [file f1000research-1-402-s0002.tgz › Bfast_Single_End_Calls.1.vcf]

##fileformat=VCFv4.1
##FILTER=<ID=LowQual,Description="Low quality">
##FORMAT=<ID=AD,Number=.,Type=Integer,Description="Allelic depths for the ref and alt alleles in the order listed">
##FORMAT=<ID=DP,Number=1,Type=Integer,Description="Read Depth (only filtered reads used for calling)">
##FORMAT=<ID=GQ,Number=1,Type=Float,Description="Genotype Quality">
##FORMAT=<ID=GT,Number=1,Type=String,Description="Genotype">
##FORMAT=<ID=PL,Number=G,Type=Integer,Description="Normalized, Phred-scaled likelihoods for genotypes as defined in the VCF specification">
##INFO=<ID=AC,Number=A,Type=Integer,Description="Allele count in genotypes, for each ALT allele, in the same order as listed">
##INFO=<ID=AF,Number=A,Type=Float,Description="Allele Frequency, for each ALT allele, in the same order as listed">
##INFO=<ID=AN,Number=1,Type=Integer,Description="Total number of alleles in called genotypes">
##INFO=<ID=BaseQRankSum,Number=1,Type=Float,Description="Z-score from Wilcoxon rank sum test of Alt Vs. Ref base qualities">
##INFO=<ID=DB,Number=0,Type=Flag,Description="dbSNP Membership">
##INFO=<ID=DP,Number=1,Type=Integer,Description="Filtered Depth">
##INFO=<ID=DS,Number=0,Type=Flag,Description="Were any of the samples downsampled?">
##INFO=<ID=Dels,Number=1,Type=Float,Description="Fraction of Reads Containing Spanning Deletions">
##INFO=<ID=FS,Number=1,Type=Float,Description="Phred-scaled p-value using Fisher's exact test to detect strand bias">
##INFO=<ID=HRun,Number=1,Type=Integer,Description="Largest Contiguous Homopolymer Run of Variant Allele In Either Direction">
##INFO=<ID=HaplotypeScore,Number=1,Type=Float,Description="Consistency of the site with at most two segregating haplotypes">
##INFO=<ID=InbreedingCoeff,Number=1,Type=Float,Description="Inbreeding coefficient as estimated from the genotype likelihoods per-sample when compared against the Hardy-Weinberg expectation">
##INFO=<ID=MQ,Number=1,Type=Float,Description="RMS Mapping Quality">
##INFO=<ID=MQ0,Number=1,Type=Integer,Description="Total Mapping Quality Zero Reads">
##INFO=<ID=MQRankSum,Number=1,Type=Float,Description="Z-score From Wilcoxon rank sum test of Alt vs. Ref read mapping qualities">
##INFO=<ID=QD,Number=1,Type=Float,Description="Variant Confidence/Quality by Depth">
##INFO=<ID=ReadPosRankSum,Number=1,Type=Float,Description="Z-score from Wilcoxon rank sum test of Alt vs. Ref read position bias">
##UnifiedGenotyper="analysis_type=UnifiedGenotyper input_file=[../Bfast_SE/brca1_1.1.recalib.bam] sample_metadata=[] read_buffer_size=null phone_home=STANDARD read_filter=[BadCigar] intervals=null excludeIntervals=null reference_sequence=ref_chr17.hg19.fa rodBind=[] rodToIntervalTrackName=null BTI_merge_rule=UNION nonDeterministicRandomSeed=false downsampling_type=null downsample_to_fraction=null downsample_to_coverage=null baq=OFF baqGapOpenPenalty=40.0 performanceLog=null useOriginalQualities=false defaultBaseQualities=-1 validation_strictness=SILENT unsafe=null num_threads=4 interval_merging=ALL read_group_black_list=null processingTracker=null restartProcessingTracker=false processingTrackerStatusFile=null processingTrackerID=-1 allow_intervals_with_unindexed_bam=false disable_experimental_low_memory_sharding=false logging_level=ERROR log_to_file=null help=false genotype_likelihoods_model=BOTH p_nonref_model=EXACT heterozygosity=0.0010 pcr_error_rate=1.0E-4 genotyping_mode=DISCOVERY output_mode=EMIT_VARIANTS_ONLY standard_min_confidence_threshold_for_calling=30.0 standard_min_confidence_threshold_for_emitting=4.0 computeSLOD=false alleles=(RodBinding name= source=UNBOUND) assume_single_sample_reads=null abort_at_too_much_coverage=-1 min_base_quality_score=17 min_mapping_quality_score=20 max_deletion_fraction=0.05 min_indel_count_for_genotyping=5 indel_heterozygosity=1.25E-4 indelGapContinuationPenalty=10.0 indelGapOpenPenalty=45.0 indelHaplotypeSize=80 doContextDependentGapPenalties=true getGapPenaltiesFromData=false indel_recal_file=indel.recal_data.csv indelDebug=false dovit=false GSA_PRODUCTION_ONLY=false exactCalculation=LINEAR_EXPERIMENTAL ignoreSNPAlleles=false output_all_callable_bases=false genotype=false dbsnp=(RodBinding name=dbsnp source=dbsnp_132.hg19.vcf) out=org.broadinstitute.sting.gatk.io.stubs.VCFWriterStub NO_HEADER=org.broadinstitute.sting.gatk.io.stubs.VCFWriterStub sites_only=org.broadinstitute.sting.gatk.io.stubs.VCFWriterStub debug_file=null metrics_file=null annotation=[]"
##contig=<ID=17,length=81195210,assembly=hg19>
##reference=file:///CL_diags/ngs/OmixonPaper/brca1-test-suite/ref_chr17.hg19.fa
#CHROM	POS	ID	REF	ALT	QUAL	FILTER	INFO	FORMAT	DePristo
17	41196309	.	T	TGGGGGGGGGGGGGGGGGGGGGGGGGG	2682.16	PASS	AC=2;AF=1.00;AN=2;DP=22;FS=0.000;HRun=2;HaplotypeScore=229.9286;MQ=27.43;MQ0=0;QD=121.92	GT:AD:DP:GQ:PL	1/1:1,1:13:39.13:2724,39,0
17	41200031	.	A	AC	263.81	PASS	AC=2;AF=1.00;AN=2;DP=73;FS=0.000;HRun=5;HaplotypeScore=95.5712;MQ=20.06;MQ0=0;QD=3.61	GT:AD:DP:GQ:PL	1/1:59,14:19:54.54:306,55,0
17	41200036	.	C	G	456.89	PASS	AC=1;AF=0.50;AN=2;BaseQRankSum=-1.144;DP=74;Dels=0.00;FS=0.000;HRun=3;HaplotypeScore=40.7441;MQ=20.76;MQ0=0;MQRankSum=6.327;QD=6.17;ReadPosRankSum=-4.842	GT:AD:DP:GQ:PL	0/1:53,20:74:10:487,0,10
17	41201130	rs55946644	A	G	1894.36	PASS	AC=2;AF=1.00;AN=2;DB;DP=60;Dels=0.00;FS=0.000;HRun=0;HaplotypeScore=1.9654;MQ=45.93;MQ0=0;QD=31.57	GT:AD:DP:GQ:PL	1/1:0,60:60:99:1927,180,0
17	41201198	rs80357284	C	T	2088.27	PASS	AC=2;AF=1.00;AN=2;DB;DP=67;Dels=0.03;FS=0.000;HRun=1;HaplotypeScore=4.2986;MQ=44.96;MQ0=0;QD=31.17	GT:AD:DP:GQ:PL	1/1:1,63:65:99:2121,190,0
17	41209153	rs80358173	C	T	2165.80	PASS	AC=2;AF=1.00;AN=2;DB;DP=68;Dels=0.01;FS=0.000;HRun=1;HaplotypeScore=1.9532;MQ=46.32;MQ0=0;QD=31.85	GT:AD:DP:GQ:PL	1/1:0,67:67:99:2199,199,0
17	41215396	rs80358129	G	T	1925.30	PASS	AC=2;AF=1.00;AN=2;DB;DP=63;Dels=0.02;FS=0.000;HRun=0;HaplotypeScore=3.8889;MQ=46.53;MQ0=0;QD=30.56	GT:AD:DP:GQ:PL	1/1:1,61:62:99:1958,180,0
17	41215756	rs56034136	G	C	2125.80	PASS	AC=2;AF=1.00;AN=2;DB;DP=72;Dels=0.00;FS=0.000;HRun=0;HaplotypeScore=5.7530;MQ=45.41;MQ0=0;QD=29.53	GT:AD:DP:GQ:PL	1/1:1,70:72:99:2159,201,0
17	41216205	rs8176257	G	T	2156.06	PASS	AC=2;AF=1.00;AN=2;DB;DP=69;Dels=0.03;FS=0.000;HRun=1;HaplotypeScore=5.9956;MQ=46.34;MQ0=0;QD=31.25	GT:AD:DP:GQ:PL	1/1:0,67:67:99:2189,193,0
17	41223265	rs80358122	A	T	1702.02	PASS	AC=2;AF=1.00;AN=2;BaseQRankSum=-0.264;DB;DP=60;Dels=0.00;FS=3.263;HRun=1;HaplotypeScore=9.1237;MQ=45.03;MQ0=0;MQRankSum=-1.732;QD=28.37;ReadPosRankSum=1.674	GT:AD:DP:GQ:PL	1/1:1,58:60:99:1735,129,0
17	41226396	rs80357542	CAG	C	2698.02	PASS	AC=2;AF=1.00;AN=2;DB;DP=66;FS=0.000;HRun=0;HaplotypeScore=231.4929;MQ=46.66;MQ0=0;QD=40.88	GT:AD:DP:GQ:PL	1/1:5,60:64:99:2740,181,0
17	41226499	rs80356885	C	T	2236.51	PASS	AC=2;AF=1.00;AN=2;DB;DP=74;Dels=0.00;FS=0.000;HRun=0;HaplotypeScore=4.8549;MQ=46.32;MQ0=0;QD=30.22	GT:AD:DP:GQ:PL	1/1:2,72:74:99:2270,208,0
17	41228278	rs34399634	A	AG	1864.84	PASS	AC=2;AF=1.00;AN=2;DB;DP=69;FS=0.000;HRun=1;HaplotypeScore=115.1943;MQ=38.21;MQ0=0;QD=27.03	GT:AD:DP:GQ:PL	1/1:20,48:47:99:1907,132,0
17	41228280	.	A	G	233.94	PASS	AC=1;AF=0.50;AN=2;BaseQRankSum=-4.939;DP=68;Dels=0.00;FS=3.367;HRun=1;HaplotypeScore=43.8014;MQ=38.22;MQ0=0;MQRankSum=0.184;QD=3.44;ReadPosRankSum=-3.965	GT:AD:DP:GQ:PL	0/1:53,15:68:99:264,0,979
17	41228280	.	A	AA	686.17	PASS	AC=2;AF=1.00;AN=2;DP=68;FS=0.000;HRun=1;HaplotypeScore=226.7017;MQ=38.22;MQ0=0;QD=10.09	GT:AD:DP:GQ:PL	1/1:60,8:46:99:728,118,0
17	41228587	rs80357022	T	G	1879.63	PASS	AC=2;AF=1.00;AN=2;DB;DP=60;Dels=0.00;FS=0.000;HRun=0;HaplotypeScore=2.9435;MQ=46.06;MQ0=0;QD=31.33	GT:AD:DP:GQ:PL	1/1:2,58:60:99:1913,174,0
17	41229773	rs8176203	T	C	591.19	PASS	AC=2;AF=1.00;AN=2;DB;DP=56;Dels=0.00;FS=0.000;HRun=0;HaplotypeScore=1.7219;MQ=24.93;MQ0=0;QD=10.56	GT:AD:DP:GQ:PL	1/1:2,54:56:66.03:624,66,0
17	41237251	rs34193078	T	TG	2301	PASS	AC=2;AF=1.00;AN=2;DB;DP=73;FS=0.000;HRun=0;HaplotypeScore=134.2739;MQ=34.03;MQ0=0;QD=31.52	GT:AD:DP:GQ:PL	1/1:26,47:50:99:2343,150,0
17	41237252	.	C	G	556.03	PASS	AC=1;AF=0.50;AN=2;BaseQRankSum=-0.510;DP=73;Dels=0.00;FS=1.088;HRun=0;HaplotypeScore=54.5581;MQ=34.03;MQ0=0;MQRankSum=4.995;QD=7.62;ReadPosRankSum=-3.987	GT:AD:DP:GQ:PL	0/1:50,23:73:99:586,0,729
17	41237252	.	C	CC	884.46	PASS	AC=2;AF=1.00;AN=2;DP=72;FS=0.000;HRun=1;HaplotypeScore=271.4681;MQ=33.80;MQ0=0;QD=12.28	GT:AD:DP:GQ:PL	1/1:52,20:49:99:926,142,0
17	41243899	.	A	AT	2115.20	PASS	AC=2;AF=1.00;AN=2;DP=79;FS=0.000;HRun=1;HaplotypeScore=177.5326;MQ=36.13;MQ0=0;QD=26.77	GT:AD:DP:GQ:PL	1/1:17,61:54:99:2157,147,0
17	41243901	.	A	T	174.05	PASS	AC=1;AF=0.50;AN=2;BaseQRankSum=-1.623;DP=80;Dels=0.00;FS=7.625;HRun=1;HaplotypeScore=43.5721;MQ=36.35;MQ0=0;MQRankSum=0.968;QD=2.18;ReadPosRankSum=-3.879	GT:AD:DP:GQ:PL	0/1:69,11:80:99:204,0,1157
17	41243901	.	A	AA	680.87	PASS	AC=2;AF=1.00;AN=2;BaseQRankSum=1.413;DP=79;FS=6.201;HRun=1;HaplotypeScore=312.7186;MQ=36.30;MQ0=0;MQRankSum=0.314;QD=8.62;ReadPosRankSum=2.747	GT:AD:DP:GQ:PL	1/1:68,11:54:70.42:723,70,0
17	41244405	rs80356899	C	A	2652.71	PASS	AC=2;AF=1.00;AN=2;DB;DP=87;Dels=0.01;FS=0.000;HRun=2;HaplotypeScore=5.9357;MQ=44.81;MQ0=0;QD=30.49	GT:AD:DP:GQ:PL	1/1:0,84:86:99:2686,241,0
17	41244436	rs80357161	C	A	2413.69	PASS	AC=2;AF=1.00;AN=2;DB;DP=79;Dels=0.00;FS=0.000;HRun=0;HaplotypeScore=6.6558;MQ=44.53;MQ0=0;QD=30.55	GT:AD:DP:GQ:PL	1/1:1,78:79:99:2447,226,0
17	41244524	.	CATTG	C	749.36	PASS	AC=2;AF=1.00;AN=2;BaseQRankSum=2.787;DP=58;FS=0.000;HRun=0;HaplotypeScore=305.2892;MQ=34.59;MQ0=0;MQRankSum=-2.849;QD=12.92;ReadPosRankSum=2.411	GT:AD:DP:GQ:PL	1/1:47,11:35:19.63:791,20,0
17	41244526	rs80357749	TTGAA	T	1687.47	PASS	AC=2;AF=1.00;AN=2;DB;DP=55;FS=0.000;HRun=0;HaplotypeScore=198.8144;MQ=33.68;MQ0=0;QD=30.68	GT:AD:DP:GQ:PL	1/1:14,41:32:90.31:1730,90,0
17	41244582	rs4986848	A	G	1666.98	PASS	AC=2;AF=1.00;AN=2;DB;DP=65;Dels=0.00;FS=0.000;HRun=0;HaplotypeScore=0.0000;MQ=41.02;MQ0=0;QD=25.65	GT:AD:DP:GQ:PL	1/1:0,65:65:99:1700,156,0
17	41244775	.	TATTA	T	858.34	PASS	AC=2;AF=1.00;AN=2;DP=75;FS=0.000;HRun=0;HaplotypeScore=258.1072;MQ=28.80;MQ0=0;QD=11.44	GT:AD:DP:GQ:PL	1/1:43,30:33:87.66:900,88,0
17	41244964	rs80356927	T	C	1769.34	PASS	AC=2;AF=1.00;AN=2;DB;DP=66;Dels=0.02;FS=0.000;HRun=0;HaplotypeScore=1.8273;MQ=45.62;MQ0=0;QD=26.81	GT:AD:DP:GQ:PL	1/1:2,63:65:99:1802,183,0
17	41245032	rs80357607	TG	T	1651.31	PASS	AC=2;AF=1.00;AN=2;DB;DP=78;FS=0.000;HRun=2;HaplotypeScore=260.5313;MQ=33.06;MQ0=0;QD=21.17	GT:AD:DP:GQ:PL	1/1:16,62:44:99:1693,132,0
17	41245034	.	G	T	252.29	PASS	AC=1;AF=0.50;AN=2;BaseQRankSum=0.435;DP=78;Dels=0.00;FS=0.000;HRun=2;HaplotypeScore=19.9555;MQ=33.06;MQ0=0;MQRankSum=1.306;QD=3.23;ReadPosRankSum=-4.174	GT:AD:DP:GQ:PL	0/1:63,15:78:99:282,0,850
17	41245034	rs80357863	GT	G	324.11	PASS	AC=2;AF=1.00;AN=2;BaseQRankSum=1.615;DB;DP=81;FS=2.280;HRun=2;HaplotypeScore=404.0529;MQ=33.78;MQ0=0;MQRankSum=-2.207;QD=4.00;ReadPosRankSum=2.844	GT:AD:DP:GQ:PL	1/1:70,11:47:34.30:366,34,0
17	41245095	.	CA	C	318.98	PASS	AC=2;AF=1.00;AN=2;BaseQRankSum=-1.733;DP=66;FS=0.000;HRun=2;HaplotypeScore=333.1664;MQ=35.33;MQ0=0;MQRankSum=1.559;QD=4.83;ReadPosRankSum=1.386	GT:AD:DP:GQ:PL	1/1:52,14:41:76.62:361,77,0
17	41245097	rs80357679	AC	A	1476.67	PASS	AC=2;AF=1.00;AN=2;DB;DP=65;FS=0.000;HRun=2;HaplotypeScore=213.6370;MQ=35.08;MQ0=0;QD=22.72	GT:AD:DP:GQ:PL	1/1:16,49:40:99:1519,117,0
17	41245900	rs56012641	T	G	2451.98	PASS	AC=2;AF=1.00;AN=2;DB;DP=79;Dels=0.00;FS=0.000;HRun=0;HaplotypeScore=3.7618;MQ=45.53;MQ0=0;QD=31.04	GT:AD:DP:GQ:PL	1/1:0,79:79:99:2485,229,0
17	41245996	rs80357630	TA	T	2143.22	PASS	AC=2;AF=1.00;AN=2;DB;DP=65;FS=0.000;HRun=4;HaplotypeScore=182.7525;MQ=47.92;MQ0=0;QD=32.97	GT:AD:DP:GQ:PL	1/1:4,60:65:99:2185,184,0
17	41252687	rs12941007	A	G	70.19	PASS	AC=2;AF=1.00;AN=2;DB;DP=53;Dels=0.00;FS=0.000;HRun=0;HaplotypeScore=2.7217;MQ=11.28;MQ0=0;QD=1.32	GT:AD:DP:GQ:PL	1/1:1,52:53:11.99:103,12,0
17	41263566	rs8176117	T	C	277.34	PASS	AC=2;AF=1.00;AN=2;BaseQRankSum=1.676;DB;DP=63;Dels=0.00;FS=0.000;HRun=0;HaplotypeScore=6.1165;MQ=12.86;MQ0=0;MQRankSum=-1.062;QD=4.40;ReadPosRankSum=-1.509	GT:AD:DP:GQ:PL	1/1:2,61:63:41.77:310,42,0
17	41271293	rs72144555	GA	G	857.11	PASS	AC=2;AF=1.00;AN=2;BaseQRankSum=-1.733;DB;DP=71;FS=0.000;HRun=12;HaplotypeScore=131.3552;MQ=24.06;MQ0=0;MQRankSum=0.866;QD=12.07;ReadPosRankSum=1.473	GT:AD:DP:GQ:PL	1/1:58,13:44:99:899,113,0
17	41271305	.	A	G	688.70	PASS	AC=1;AF=0.50;AN=2;BaseQRankSum=-3.625;DP=76;Dels=0.00;FS=6.290;HRun=1;HaplotypeScore=40.7306;MQ=23.20;MQ0=0;MQRankSum=3.150;QD=9.06;ReadPosRankSum=2.543	GT:AD:DP:GQ:PL	0/1:40,36:76:99:719,0,448
17	41271306	rs111489251	G	A	706.84	PASS	AC=1;AF=0.50;AN=2;BaseQRankSum=4.799;DB;DP=77;Dels=0.00;FS=4.055;HRun=12;HaplotypeScore=41.3089;MQ=23.22;MQ0=0;MQRankSum=3.081;QD=9.18;ReadPosRankSum=2.370	GT:AD:DP:GQ:PL	0/1:41,36:77:99:737,0,527
17	41276032	rs80358128	A	C	193.75	PASS	AC=2;AF=1.00;AN=2;DB;DP=58;Dels=0.00;FS=0.000;HRun=2;HaplotypeScore=3.5688;MQ=15.34;MQ0=0;QD=3.34	GT:AD:DP:GQ:PL	1/1:3,53:58:29.87:227,30,0
17	41309752	rs34120358	G	T	466.27	PASS	AC=2;AF=1.00;AN=2;DB;DP=69;Dels=0.00;FS=0.000;HRun=0;HaplotypeScore=0.9578;MQ=12.54;MQ0=0;QD=6.76	GT:AD:DP:GQ:PL	1/1:1,68:69:62.82:499,63,0
