# Supplementary material for: Considerations for clinical read alignment and mutational profiling using next-generation sequencing
Source: F1000Res. 2012 Sep 20;1:2. Originally published 2012 Jul 16. [Version 2] doi: 10.12688/f1000research.1-2.v2 (PMC3945748; doi:10.12688/f1000research.1-2.v2)
Supplement: Aligner-specific VCF files containing the mutations called for each set of reads in single and paired-end modes — VCF files describing the mutations detected in the sixty-seven groups of BRCA1 reads when testing each alignment program in paired-end and single-end mode. [file f1000research-1-402-s0002.tgz › Bfast_Single_End_Calls.4.vcf]

##fileformat=VCFv4.1
##FILTER=<ID=LowQual,Description="Low quality">
##FORMAT=<ID=AD,Number=.,Type=Integer,Description="Allelic depths for the ref and alt alleles in the order listed">
##FORMAT=<ID=DP,Number=1,Type=Integer,Description="Read Depth (only filtered reads used for calling)">
##FORMAT=<ID=GQ,Number=1,Type=Float,Description="Genotype Quality">
##FORMAT=<ID=GT,Number=1,Type=String,Description="Genotype">
##FORMAT=<ID=PL,Number=G,Type=Integer,Description="Normalized, Phred-scaled likelihoods for genotypes as defined in the VCF specification">
##INFO=<ID=AC,Number=A,Type=Integer,Description="Allele count in genotypes, for each ALT allele, in the same order as listed">
##INFO=<ID=AF,Number=A,Type=Float,Description="Allele Frequency, for each ALT allele, in the same order as listed">
##INFO=<ID=AN,Number=1,Type=Integer,Description="Total number of alleles in called genotypes">
##INFO=<ID=BaseQRankSum,Number=1,Type=Float,Description="Z-score from Wilcoxon rank sum test of Alt Vs. Ref base qualities">
##INFO=<ID=DB,Number=0,Type=Flag,Description="dbSNP Membership">
##INFO=<ID=DP,Number=1,Type=Integer,Description="Filtered Depth">
##INFO=<ID=DS,Number=0,Type=Flag,Description="Were any of the samples downsampled?">
##INFO=<ID=Dels,Number=1,Type=Float,Description="Fraction of Reads Containing Spanning Deletions">
##INFO=<ID=FS,Number=1,Type=Float,Description="Phred-scaled p-value using Fisher's exact test to detect strand bias">
##INFO=<ID=HRun,Number=1,Type=Integer,Description="Largest Contiguous Homopolymer Run of Variant Allele In Either Direction">
##INFO=<ID=HaplotypeScore,Number=1,Type=Float,Description="Consistency of the site with at most two segregating haplotypes">
##INFO=<ID=InbreedingCoeff,Number=1,Type=Float,Description="Inbreeding coefficient as estimated from the genotype likelihoods per-sample when compared against the Hardy-Weinberg expectation">
##INFO=<ID=MQ,Number=1,Type=Float,Description="RMS Mapping Quality">
##INFO=<ID=MQ0,Number=1,Type=Integer,Description="Total Mapping Quality Zero Reads">
##INFO=<ID=MQRankSum,Number=1,Type=Float,Description="Z-score From Wilcoxon rank sum test of Alt vs. Ref read mapping qualities">
##INFO=<ID=QD,Number=1,Type=Float,Description="Variant Confidence/Quality by Depth">
##INFO=<ID=ReadPosRankSum,Number=1,Type=Float,Description="Z-score from Wilcoxon rank sum test of Alt vs. Ref read position bias">
##UnifiedGenotyper="analysis_type=UnifiedGenotyper input_file=[../Bfast_SE/brca1_4.1.recalib.bam] sample_metadata=[] read_buffer_size=null phone_home=STANDARD read_filter=[BadCigar] intervals=null excludeIntervals=null reference_sequence=ref_chr17.hg19.fa rodBind=[] rodToIntervalTrackName=null BTI_merge_rule=UNION nonDeterministicRandomSeed=false downsampling_type=null downsample_to_fraction=null downsample_to_coverage=null baq=OFF baqGapOpenPenalty=40.0 performanceLog=null useOriginalQualities=false defaultBaseQualities=-1 validation_strictness=SILENT unsafe=null num_threads=4 interval_merging=ALL read_group_black_list=null processingTracker=null restartProcessingTracker=false processingTrackerStatusFile=null processingTrackerID=-1 allow_intervals_with_unindexed_bam=false disable_experimental_low_memory_sharding=false logging_level=ERROR log_to_file=null help=false genotype_likelihoods_model=BOTH p_nonref_model=EXACT heterozygosity=0.0010 pcr_error_rate=1.0E-4 genotyping_mode=DISCOVERY output_mode=EMIT_VARIANTS_ONLY standard_min_confidence_threshold_for_calling=30.0 standard_min_confidence_threshold_for_emitting=4.0 computeSLOD=false alleles=(RodBinding name= source=UNBOUND) assume_single_sample_reads=null abort_at_too_much_coverage=-1 min_base_quality_score=17 min_mapping_quality_score=20 max_deletion_fraction=0.05 min_indel_count_for_genotyping=5 indel_heterozygosity=1.25E-4 indelGapContinuationPenalty=10.0 indelGapOpenPenalty=45.0 indelHaplotypeSize=80 doContextDependentGapPenalties=true getGapPenaltiesFromData=false indel_recal_file=indel.recal_data.csv indelDebug=false dovit=false GSA_PRODUCTION_ONLY=false exactCalculation=LINEAR_EXPERIMENTAL ignoreSNPAlleles=false output_all_callable_bases=false genotype=false dbsnp=(RodBinding name=dbsnp source=dbsnp_132.hg19.vcf) out=org.broadinstitute.sting.gatk.io.stubs.VCFWriterStub NO_HEADER=org.broadinstitute.sting.gatk.io.stubs.VCFWriterStub sites_only=org.broadinstitute.sting.gatk.io.stubs.VCFWriterStub debug_file=null metrics_file=null annotation=[]"
##contig=<ID=17,length=81195210,assembly=hg19>
##reference=file:///CL_diags/ngs/OmixonPaper/brca1-test-suite/ref_chr17.hg19.fa
#CHROM	POS	ID	REF	ALT	QUAL	FILTER	INFO	FORMAT	DePristo
17	41196309	.	T	G	5.06	LowQual	AC=1;AF=0.50;AN=2;DP=1;Dels=0.00;HRun=2;HaplotypeScore=0.0000;MQ=48.00;MQ0=0;QD=5.06	GT:AD:DP:GQ:PL	0/1:0,1:1:1.76:33,3,0
17	41196309	.	T	TGGGGGGGGGGGGGGGGGGGGGGGGGG	2683.11	PASS	AC=2;AF=1.00;AN=2;DP=22;FS=0.000;HRun=2;HaplotypeScore=230.2434;MQ=27.43;MQ0=0;QD=121.96	GT:AD:DP:GQ:PL	1/1:1,1:13:39.13:2725,39,0
17	41201181	rs80357069	C	A	1697.01	PASS	AC=2;AF=1.00;AN=2;DB;DP=57;Dels=0.02;FS=0.000;HRun=1;HaplotypeScore=3.6656;MQ=45.39;MQ0=0;QD=29.77	GT:AD:DP:GQ:PL	1/1:3,53:56:99:1730,156,0
17	41203098	.	AG	A	203.54	PASS	AC=2;AF=1.00;AN=2;BaseQRankSum=2.301;DP=60;FS=0.000;HRun=3;HaplotypeScore=189.8277;MQ=35.02;MQ0=0;MQRankSum=-2.377;QD=3.39;ReadPosRankSum=1.773	GT:AD:DP:GQ:PL	1/1:50,8:34:28.23:246,28,0
17	41203101	rs80357581	GC	G	1116.51	PASS	AC=2;AF=1.00;AN=2;DB;DP=61;FS=0.000;HRun=3;HaplotypeScore=108.8127;MQ=35.27;MQ0=0;QD=18.30	GT:AD:DP:GQ:PL	1/1:12,48:35:96.21:1159,96,0
17	41209068	rs80358150	C	T	1661.51	PASS	AC=2;AF=1.00;AN=2;BaseQRankSum=-1.307;DB;DP=57;Dels=0.00;FS=0.000;HRun=0;HaplotypeScore=1.9970;MQ=45.54;MQ0=0;MQRankSum=-1.732;QD=29.15;ReadPosRankSum=1.428	GT:AD:DP:GQ:PL	1/1:1,56:57:99:1695,128,0
17	41216205	rs8176257	G	T	2150.15	PASS	AC=2;AF=1.00;AN=2;DB;DP=68;Dels=0.03;FS=0.000;HRun=1;HaplotypeScore=6.0575;MQ=46.36;MQ0=0;QD=31.62	GT:AD:DP:GQ:PL	1/1:0,66:66:99:2183,193,0
17	41223120	rs80357439	T	C	2269.02	PASS	AC=2;AF=1.00;AN=2;DB;DP=84;Dels=0.00;FS=0.000;HRun=0;HaplotypeScore=0.0000;MQ=45.55;MQ0=0;QD=27.01	GT:AD:DP:GQ:PL	1/1:0,84:84:99:2302,234,0
17	41223538	rs74418374	G	T	1912.30	PASS	AC=2;AF=1.00;AN=2;DB;DP=66;Dels=0.02;FS=0.000;HRun=0;HaplotypeScore=14.2263;MQ=45.70;MQ0=0;QD=28.97	GT:AD:DP:GQ:PL	1/1:0,64:65:99:1945,180,0
17	41228042	rs56295923	G	A	1671.60	PASS	AC=2;AF=1.00;AN=2;DB;DP=72;Dels=0.00;FS=0.000;HRun=0;HaplotypeScore=8.4051;MQ=25.15;MQ0=0;QD=23.22	GT:AD:DP:GQ:PL	1/1:0,72:72:99:1705,168,0
17	41242960	rs80358076	C	A	2245.16	PASS	AC=2;AF=1.00;AN=2;DB;DP=72;Dels=0.01;FS=0.000;HRun=1;HaplotypeScore=2.6963;MQ=45.76;MQ0=0;QD=31.18	GT:AD:DP:GQ:PL	1/1:1,69:71:99:2278,205,0
17	41243505	rs80357727	CCT	C	1178.34	PASS	AC=2;AF=1.00;AN=2;DB;DP=53;FS=0.000;HRun=0;HaplotypeScore=117.3624;MQ=35.51;MQ0=0;QD=22.23	GT:AD:DP:GQ:PL	1/1:12,41:30:84.28:1220,84,0
17	41243508	rs80357210	C	T	203.32	PASS	AC=1;AF=0.50;AN=2;BaseQRankSum=3.485;DB;DP=51;Dels=0.02;FS=3.862;HRun=3;HaplotypeScore=52.9522;MQ=34.77;MQ0=0;MQRankSum=1.061;QD=3.99;ReadPosRankSum=-4.369	GT:AD:DP:GQ:PL	0/1:41,9:50:99:233,0,480
17	41243508	.	CTT	C	305.50	PASS	AC=2;AF=1.00;AN=2;BaseQRankSum=1.609;DP=52;FS=0.000;HRun=3;HaplotypeScore=199.7022;MQ=35.07;MQ0=0;MQRankSum=-1.733;QD=5.87;ReadPosRankSum=1.609	GT:AD:DP:GQ:PL	1/1:44,8:29:48.37:348,48,0
17	41243615	rs80357504	GT	G	2613.89	PASS	AC=2;AF=1.00;AN=2;DB;DP=78;FS=0.000;HRun=3;HaplotypeScore=226.7008;MQ=47.37;MQ0=0;QD=33.51	GT:AD:DP:GQ:PL	1/1:4,74:76:99:2656,217,0
17	41243725	rs80357280	T	C	2510.53	PASS	AC=2;AF=1.00;AN=2;DB;DP=82;Dels=0.00;FS=0.000;HRun=0;HaplotypeScore=2.9538;MQ=46.09;MQ0=0;QD=30.62	GT:AD:DP:GQ:PL	1/1:1,81:82:99:2544,238,0
17	41243834	rs80357552	AGGTATATT	A	2625.68	PASS	AC=2;AF=1.00;AN=2;DB;DP=56;FS=0.000;HRun=0;HaplotypeScore=284.4262;MQ=34.03;MQ0=0;QD=46.89	GT:AD:DP:GQ:PL	1/1:15,41:33:96.32:2668,96,0
17	41243837	rs80357564	TA	T	288.24	PASS	AC=2;AF=1.00;AN=2;DB;DP=53;FS=0.000;HRun=1;HaplotypeScore=373.3877;MQ=33.17;MQ0=0;QD=5.44	GT:AD:DP:GQ:PL	1/1:47,5:30:70.53:330,71,0
17	41244194	rs80357334	C	A	1037.05	PASS	AC=2;AF=1.00;AN=2;DB;DP=75;Dels=0.00;FS=0.000;HRun=0;HaplotypeScore=2.9217;MQ=30.22;MQ0=0;QD=13.83	GT:AD:DP:GQ:PL	1/1:2,72:75:99:1070,99,0
17	41244215	.	TTGC	T	479.31	PASS	AC=1;AF=0.50;AN=2;BaseQRankSum=2.182;DP=72;FS=15.580;HRun=0;HaplotypeScore=216.0315;MQ=26.58;MQ0=0;MQRankSum=-2.793;QD=6.66;ReadPosRankSum=2.706	GT:AD:DP:GQ:PL	0/1:41,31:27:14.65:518,0,15
17	41244222	.	T	A	21.16	LowQual	AC=1;AF=0.50;AN=2;BaseQRankSum=-2.845;DP=69;Dels=0.00;HRun=0;HaplotypeScore=91.9909;MQ=25.53;MQ0=0;MQRankSum=1.601;QD=0.31;ReadPosRankSum=-2.342	GT:AD:DP:GQ:PL	0/1:63,5:69:51.12:51,0,616
17	41244821	rs80357614	AT	A	2741.67	PASS	AC=2;AF=1.00;AN=2;BaseQRankSum=-1.688;DB;DP=82;FS=3.536;HRun=4;HaplotypeScore=265.0236;MQ=46.88;MQ0=0;MQRankSum=1.644;QD=33.44;ReadPosRankSum=1.688	GT:AD:DP:GQ:PL	1/1:2,80:80:99:2784,231,0
17	41245332	.	T	TAG	4224.54	PASS	AC=2;AF=1.00;AN=2;DP=73;FS=0.000;HRun=0;HaplotypeScore=179.1345;MQ=45.56;MQ0=0;QD=57.87	GT:AD:DP:GQ:PL	1/1:3,70:71:99:4225,211,0
17	41245473	rs80357554	TG	T	3018.85	PASS	AC=2;AF=1.00;AN=2;DB;DP=80;FS=0.000;HRun=1;HaplotypeScore=226.0236;MQ=45.59;MQ0=0;QD=37.74	GT:AD:DP:GQ:PL	1/1:4,76:75:99:3061,223,0
17	41245621	rs80357105	T	C	2188.67	PASS	AC=2;AF=1.00;AN=2;DB;DP=74;Dels=0.01;FS=0.000;HRun=1;HaplotypeScore=11.3372;MQ=43.97;MQ0=0;QD=29.58	GT:AD:DP:GQ:PL	1/1:1,71:73:99:2222,204,0
17	41245697	.	GGTA	G	385.10	PASS	AC=2;AF=1.00;AN=2;BaseQRankSum=0.656;DP=68;FS=0.000;HRun=0;HaplotypeScore=252.2116;MQ=27.40;MQ0=0;MQRankSum=-1.042;QD=5.66;ReadPosRankSum=2.585	GT:AD:DP:GQ:PL	1/1:36,32:28:7.16:426,7,0
17	41245699	rs80358329	TAGA	T	1200.96	PASS	AC=2;AF=1.00;AN=2;BaseQRankSum=-1.733;DB;DP=69;FS=0.000;HRun=0;HaplotypeScore=192.1034;MQ=27.61;MQ0=0;MQRankSum=1.476;QD=17.41;ReadPosRankSum=1.605	GT:AD:DP:GQ:PL	1/1:42,25:29:68.99:1243,69,0
17	41245703	.	A	C	113.06	PASS	AC=1;AF=0.50;AN=2;BaseQRankSum=0.089;DP=70;Dels=0.00;FS=0.000;HRun=0;HaplotypeScore=133.4475;MQ=28.23;MQ0=0;MQRankSum=2.196;QD=1.62;ReadPosRankSum=-2.673	GT:AD:DP:GQ:PL	0/1:63,7:70:99:143,0,625
17	41245704	.	G	T	59.66	PASS	AC=1;AF=0.50;AN=2;BaseQRankSum=2.780;DP=68;Dels=0.00;FS=1.882;HRun=0;HaplotypeScore=133.4475;MQ=27.54;MQ0=0;MQRankSum=1.324;QD=0.88;ReadPosRankSum=-1.873	GT:AD:DP:GQ:PL	0/1:63,5:68:89.65:90,0,615
17	41245705	.	A	T	56.29	PASS	AC=1;AF=0.50;AN=2;BaseQRankSum=1.863;DP=70;Dels=0.00;FS=1.862;HRun=0;HaplotypeScore=133.4475;MQ=28.24;MQ0=0;MQRankSum=1.169;QD=0.80;ReadPosRankSum=-1.817	GT:AD:DP:GQ:PL	0/1:65,5:70:86.28:86,0,686
17	41245707	.	T	C	41.37	PASS	AC=1;AF=0.50;AN=2;BaseQRankSum=-2.534;DP=70;Dels=0.00;FS=1.862;HRun=1;HaplotypeScore=133.4475;MQ=28.24;MQ0=0;MQRankSum=1.169;QD=0.59;ReadPosRankSum=-2.025	GT:AD:DP:GQ:PL	0/1:64,6:70:71.37:71,0,708
17	41245748	rs80357452	G	C	1072.66	PASS	AC=2;AF=1.00;AN=2;DB;DP=50;Dels=0.00;FS=0.000;HRun=0;HaplotypeScore=0.6651;MQ=37.56;MQ0=0;QD=21.45	GT:AD:DP:GQ:PL	1/1:1,49:50:99:1106,102,0
17	41245872	rs80356980	C	A	2178.43	PASS	AC=2;AF=1.00;AN=2;DB;DP=72;Dels=0.00;FS=0.000;HRun=1;HaplotypeScore=2.8814;MQ=45.12;MQ0=0;QD=30.26	GT:AD:DP:GQ:PL	1/1:1,70:72:99:2211,199,0
17	41246029	rs80357947	TC	T	1205.48	PASS	AC=2;AF=1.00;AN=2;BaseQRankSum=-1.733;DB;DP=61;FS=3.854;HRun=2;HaplotypeScore=112.0247;MQ=34.24;MQ0=0;MQRankSum=1.631;QD=19.76;ReadPosRankSum=1.631	GT:AD:DP:GQ:PL	1/1:14,46:34:95.33:1248,95,0
17	41246031	.	C	T	306.69	PASS	AC=1;AF=0.50;AN=2;BaseQRankSum=2.207;DP=62;Dels=0.00;FS=1.470;HRun=4;HaplotypeScore=16.2898;MQ=34.57;MQ0=0;MQRankSum=1.920;QD=4.95;ReadPosRankSum=-3.858	GT:AD:DP:GQ:PL	0/1:47,13:62:99:337,0,546
17	41246031	.	CT	C	240.60	PASS	AC=2;AF=1.00;AN=2;BaseQRankSum=1.275;DP=63;FS=0.000;HRun=4;HaplotypeScore=207.2063;MQ=34.89;MQ0=0;MQRankSum=-0.971;QD=3.82;ReadPosRankSum=2.793	GT:AD:DP:GQ:PL	1/1:50,13:36:24.24:283,24,0
17	41246862	rs80357824	GA	G	1564.79	PASS	AC=2;AF=1.00;AN=2;DB;DP=71;FS=0.000;HRun=4;HaplotypeScore=148.7404;MQ=39.37;MQ0=0;QD=22.04	GT:AD:DP:GQ:PL	1/1:18,53:50:99:1607,135,0
17	41246866	.	A	T	233.59	PASS	AC=1;AF=0.50;AN=2;BaseQRankSum=-0.752;DP=66;Dels=0.00;FS=1.331;HRun=2;HaplotypeScore=1.9644;MQ=38.40;MQ0=0;MQRankSum=-0.347;QD=3.54;ReadPosRankSum=-4.016	GT:AD:DP:GQ:PL	0/1:54,12:66:99:264,0,935
17	41246866	.	AT	A	214.58	PASS	AC=2;AF=1.00;AN=2;BaseQRankSum=2.341;DP=69;FS=0.000;HRun=2;HaplotypeScore=276.0556;MQ=38.24;MQ0=0;MQRankSum=1.955;QD=3.11;ReadPosRankSum=2.341	GT:AD:DP:GQ:PL	1/1:56,12:47:59.53:257,60,0
17	41247598	.	C	CA	290.90	PASS	AC=2;AF=1.00;AN=2;DP=61;FS=0.000;HRun=9;HaplotypeScore=98.6386;MQ=18.85;MQ0=0;QD=4.77	GT:AD:DP:GQ:PL	1/1:25,36:21:60.35:333,60,0
17	41247603	.	A	C	660.23	PASS	AC=2;AF=1.00;AN=2;BaseQRankSum=-3.909;DP=62;Dels=0.00;FS=0.000;HRun=0;HaplotypeScore=37.2278;MQ=20.58;MQ0=0;MQRankSum=6.496;QD=10.65;ReadPosRankSum=1.568	GT:AD:DP:GQ:PL	1/1:24,38:62:72.06:693,72,0
17	41252672	rs709630	A	T	32.97	PASS	AC=2;AF=1.00;AN=2;DB;DP=63;Dels=0.02;FS=0.000;HRun=1;HaplotypeScore=2.8750;MQ=10.33;MQ0=0;QD=0.52	GT:AD:DP:GQ:PL	1/1:0,62:62:8.94:65,9,0
17	41252697	rs10445302	T	A	82.66	PASS	AC=2;AF=1.00;AN=2;DB;DP=51;Dels=0.00;FS=0.000;HRun=2;HaplotypeScore=1.4972;MQ=11.44;MQ0=0;QD=1.62	GT:AD:DP:GQ:PL	1/1:0,49:51:12:115,12,0
17	41256200	rs80357189	C	T	1967.13	PASS	AC=2;AF=1.00;AN=2;DB;DP=65;Dels=0.00;FS=0.000;HRun=3;HaplotypeScore=15.1781;MQ=45.10;MQ0=0;QD=30.26	GT:AD:DP:GQ:PL	1/1:5,60:65:99:2000,177,0
17	41258474	rs80357382	T	C	1438.42	PASS	AC=2;AF=1.00;AN=2;DB;DP=67;Dels=0.00;FS=0.000;HRun=2;HaplotypeScore=6.5685;MQ=36.35;MQ0=0;QD=21.47	GT:AD:DP:GQ:PL	1/1:3,64:67:99:1471,135,0
17	41258487	.	AT	A	430.61	PASS	AC=2;AF=1.00;AN=2;BaseQRankSum=0.962;DP=68;FS=0.000;HRun=2;HaplotypeScore=402.7910;MQ=36.16;MQ0=0;MQRankSum=0.962;QD=6.33;ReadPosRankSum=1.424	GT:AD:DP:GQ:PL	1/1:47,20:48:91.55:473,92,0
17	41258489	rs80357869	TC	T	1871.67	PASS	AC=2;AF=1.00;AN=2;DB;DP=70;FS=0.000;HRun=1;HaplotypeScore=271.9076;MQ=36.57;MQ0=0;QD=26.74	GT:AD:DP:GQ:PL	1/1:45,23:50:99:1914,146,0
17	41258490	.	CT	C	449.31	PASS	AC=2;AF=1.00;AN=2;BaseQRankSum=-0.083;DP=69;FS=3.112;HRun=2;HaplotypeScore=413.0511;MQ=36.84;MQ0=0;MQRankSum=0.028;QD=6.51;ReadPosRankSum=1.790	GT:AD:DP:GQ:PL	1/1:47,19:50:99:491,106,0
17	41267792	rs80357443	C	A	2563.38	PASS	AC=2;AF=1.00;AN=2;BaseQRankSum=1.690;DB;DP=84;Dels=0.00;FS=0.000;HRun=0;HaplotypeScore=8.0109;MQ=46.11;MQ0=0;MQRankSum=1.648;QD=30.52;ReadPosRankSum=0.507	GT:AD:DP:GQ:PL	1/1:2,81:84:99:2596,241,0
17	41269935	rs8176093	T	G	835.86	PASS	AC=2;AF=1.00;AN=2;DB;DP=83;Dels=0.00;FS=0.000;HRun=1;HaplotypeScore=3.3780;MQ=15.67;MQ0=0;QD=10.07	GT:AD:DP:GQ:PL	1/1:1,81:83:98.95:869,99,0
17	41280849	rs115997013	T	C	1461.78	PASS	AC=2;AF=1.00;AN=2;BaseQRankSum=-1.682;DB;DP=71;Dels=0.00;FS=0.000;HRun=1;HaplotypeScore=6.3425;MQ=19.73;MQ0=0;MQRankSum=0.728;QD=20.59;ReadPosRankSum=1.632	GT:AD:DP:GQ:PL	1/1:1,69:71:99:1495,159,0
