# Supplementary material for: Considerations for clinical read alignment and mutational profiling using next-generation sequencing
Source: F1000Res. 2012 Sep 20;1:2. Originally published 2012 Jul 16. [Version 2] doi: 10.12688/f1000research.1-2.v2 (PMC3945748; doi:10.12688/f1000research.1-2.v2)
Supplement: Aligner-specific VCF files containing the mutations called for each set of reads in single and paired-end modes — VCF files describing the mutations detected in the sixty-seven groups of BRCA1 reads when testing each alignment program in paired-end and single-end mode. [file f1000research-1-402-s0002.tgz › Bfast_Single_End_Calls.5.vcf]

##fileformat=VCFv4.1
##FILTER=<ID=LowQual,Description="Low quality">
##FORMAT=<ID=AD,Number=.,Type=Integer,Description="Allelic depths for the ref and alt alleles in the order listed">
##FORMAT=<ID=DP,Number=1,Type=Integer,Description="Read Depth (only filtered reads used for calling)">
##FORMAT=<ID=GQ,Number=1,Type=Float,Description="Genotype Quality">
##FORMAT=<ID=GT,Number=1,Type=String,Description="Genotype">
##FORMAT=<ID=PL,Number=G,Type=Integer,Description="Normalized, Phred-scaled likelihoods for genotypes as defined in the VCF specification">
##INFO=<ID=AC,Number=A,Type=Integer,Description="Allele count in genotypes, for each ALT allele, in the same order as listed">
##INFO=<ID=AF,Number=A,Type=Float,Description="Allele Frequency, for each ALT allele, in the same order as listed">
##INFO=<ID=AN,Number=1,Type=Integer,Description="Total number of alleles in called genotypes">
##INFO=<ID=BaseQRankSum,Number=1,Type=Float,Description="Z-score from Wilcoxon rank sum test of Alt Vs. Ref base qualities">
##INFO=<ID=DB,Number=0,Type=Flag,Description="dbSNP Membership">
##INFO=<ID=DP,Number=1,Type=Integer,Description="Filtered Depth">
##INFO=<ID=DS,Number=0,Type=Flag,Description="Were any of the samples downsampled?">
##INFO=<ID=Dels,Number=1,Type=Float,Description="Fraction of Reads Containing Spanning Deletions">
##INFO=<ID=FS,Number=1,Type=Float,Description="Phred-scaled p-value using Fisher's exact test to detect strand bias">
##INFO=<ID=HRun,Number=1,Type=Integer,Description="Largest Contiguous Homopolymer Run of Variant Allele In Either Direction">
##INFO=<ID=HaplotypeScore,Number=1,Type=Float,Description="Consistency of the site with at most two segregating haplotypes">
##INFO=<ID=InbreedingCoeff,Number=1,Type=Float,Description="Inbreeding coefficient as estimated from the genotype likelihoods per-sample when compared against the Hardy-Weinberg expectation">
##INFO=<ID=MQ,Number=1,Type=Float,Description="RMS Mapping Quality">
##INFO=<ID=MQ0,Number=1,Type=Integer,Description="Total Mapping Quality Zero Reads">
##INFO=<ID=MQRankSum,Number=1,Type=Float,Description="Z-score From Wilcoxon rank sum test of Alt vs. Ref read mapping qualities">
##INFO=<ID=QD,Number=1,Type=Float,Description="Variant Confidence/Quality by Depth">
##INFO=<ID=ReadPosRankSum,Number=1,Type=Float,Description="Z-score from Wilcoxon rank sum test of Alt vs. Ref read position bias">
##UnifiedGenotyper="analysis_type=UnifiedGenotyper input_file=[../Bfast_SE/brca1_5.1.recalib.bam] sample_metadata=[] read_buffer_size=null phone_home=STANDARD read_filter=[BadCigar] intervals=null excludeIntervals=null reference_sequence=ref_chr17.hg19.fa rodBind=[] rodToIntervalTrackName=null BTI_merge_rule=UNION nonDeterministicRandomSeed=false downsampling_type=null downsample_to_fraction=null downsample_to_coverage=null baq=OFF baqGapOpenPenalty=40.0 performanceLog=null useOriginalQualities=false defaultBaseQualities=-1 validation_strictness=SILENT unsafe=null num_threads=4 interval_merging=ALL read_group_black_list=null processingTracker=null restartProcessingTracker=false processingTrackerStatusFile=null processingTrackerID=-1 allow_intervals_with_unindexed_bam=false disable_experimental_low_memory_sharding=false logging_level=ERROR log_to_file=null help=false genotype_likelihoods_model=BOTH p_nonref_model=EXACT heterozygosity=0.0010 pcr_error_rate=1.0E-4 genotyping_mode=DISCOVERY output_mode=EMIT_VARIANTS_ONLY standard_min_confidence_threshold_for_calling=30.0 standard_min_confidence_threshold_for_emitting=4.0 computeSLOD=false alleles=(RodBinding name= source=UNBOUND) assume_single_sample_reads=null abort_at_too_much_coverage=-1 min_base_quality_score=17 min_mapping_quality_score=20 max_deletion_fraction=0.05 min_indel_count_for_genotyping=5 indel_heterozygosity=1.25E-4 indelGapContinuationPenalty=10.0 indelGapOpenPenalty=45.0 indelHaplotypeSize=80 doContextDependentGapPenalties=true getGapPenaltiesFromData=false indel_recal_file=indel.recal_data.csv indelDebug=false dovit=false GSA_PRODUCTION_ONLY=false exactCalculation=LINEAR_EXPERIMENTAL ignoreSNPAlleles=false output_all_callable_bases=false genotype=false dbsnp=(RodBinding name=dbsnp source=dbsnp_132.hg19.vcf) out=org.broadinstitute.sting.gatk.io.stubs.VCFWriterStub NO_HEADER=org.broadinstitute.sting.gatk.io.stubs.VCFWriterStub sites_only=org.broadinstitute.sting.gatk.io.stubs.VCFWriterStub debug_file=null metrics_file=null annotation=[]"
##contig=<ID=17,length=81195210,assembly=hg19>
##reference=file:///CL_diags/ngs/OmixonPaper/brca1-test-suite/ref_chr17.hg19.fa
#CHROM	POS	ID	REF	ALT	QUAL	FILTER	INFO	FORMAT	DePristo
17	41196309	.	T	G	5.06	LowQual	AC=1;AF=0.50;AN=2;DP=1;Dels=0.00;HRun=2;HaplotypeScore=0.0000;MQ=48.00;MQ0=0;QD=5.06	GT:AD:DP:GQ:PL	0/1:0,1:1:1.76:33,3,0
17	41196309	.	T	TGGGGGGGGGGGGGGGGGGGGGGGGGG	2682.93	PASS	AC=2;AF=1.00;AN=2;DP=22;FS=0.000;HRun=2;HaplotypeScore=230.1449;MQ=27.43;MQ0=0;QD=121.95	GT:AD:DP:GQ:PL	1/1:1,1:13:39.13:2725,39,0
17	41204390	rs4793192	T	C	1018.25	PASS	AC=2;AF=1.00;AN=2;DB;DP=75;Dels=0.01;FS=0.000;HRun=1;HaplotypeScore=3.4390;MQ=18.06;MQ0=0;QD=13.58	GT:AD:DP:GQ:PL	1/1:1,73:74:99:1051,123,0
17	41208692	rs113472038	G	GA	231.71	PASS	AC=2;AF=1.00;AN=2;DB;DP=82;FS=0.000;HRun=11;HaplotypeScore=56.0558;MQ=15.49;MQ0=0;QD=2.83	GT:AD:DP:GQ:PL	1/1:37,45:24:27.05:274,27,0
17	41208883	rs8176284	A	G	2506.59	PASS	AC=2;AF=1.00;AN=2;DB;DP=79;Dels=0.01;FS=0.000;HRun=0;HaplotypeScore=5.7221;MQ=46.55;MQ0=0;QD=31.73	GT:AD:DP:GQ:PL	1/1:0,78:78:99:2540,235,0
17	41215360	rs34570933	ATTTT	A	399.62	PASS	AC=1;AF=0.50;AN=2;BaseQRankSum=4.947;DB;DP=68;FS=1.323;HRun=5;HaplotypeScore=360.8110;MQ=33.53;MQ0=0;MQRankSum=-3.261;QD=5.88;ReadPosRankSum=4.215	GT:AD:DP:GQ:PL	0/1:61,7:39:99:439,0,258
17	41215362	rs80357975	TTTTC	T	1274	PASS	AC=2;AF=1.00;AN=2;DB;DP=64;FS=0.000;HRun=0;HaplotypeScore=264.9276;MQ=32.46;MQ0=0;QD=19.91	GT:AD:DP:GQ:PL	1/1:18,46:35:75.25:1316,75,0
17	41215378	rs80357104	G	A	1105.75	PASS	AC=2;AF=1.00;AN=2;DB;DP=65;Dels=0.02;FS=0.000;HRun=1;HaplotypeScore=0.9665;MQ=31.84;MQ0=0;QD=17.01	GT:AD:DP:GQ:PL	1/1:1,62:64:99:1139,99,0
17	41222990	rs80357302	G	T	2442.56	PASS	AC=2;AF=1.00;AN=2;DB;DP=74;Dels=0.00;FS=0.000;HRun=4;HaplotypeScore=4.9889;MQ=46.53;MQ0=0;QD=33.01	GT:AD:DP:GQ:PL	1/1:2,72:74:99:2476,217,0
17	41223266	rs34941199	T	TG	2153.35	PASS	AC=2;AF=1.00;AN=2;DB;DP=58;FS=0.000;HRun=3;HaplotypeScore=150.2615;MQ=45.59;MQ0=0;QD=37.13	GT:AD:DP:GQ:PL	1/1:6,52:56:99:2195,160,0
17	41234525	rs80357977	AAC	A	2541	PASS	AC=2;AF=1.00;AN=2;DB;DP=69;FS=0.000;HRun=0;HaplotypeScore=231.3292;MQ=46.02;MQ0=0;QD=36.83	GT:AD:DP:GQ:PL	1/1:7,62:65:99:2583,184,0
17	41239699	rs114047976	G	A	891.70	PASS	AC=2;AF=1.00;AN=2;DB;DP=50;Dels=0.02;FS=0.000;HRun=17;HaplotypeScore=0.7887;MQ=29.49;MQ0=0;QD=17.83	GT:AD:DP:GQ:PL	1/1:1,48:49:87.14:925,87,0
17	41243533	rs80357021	C	A	2097.78	PASS	AC=2;AF=1.00;AN=2;DB;DP=68;Dels=0.00;FS=0.000;HRun=0;HaplotypeScore=1.4679;MQ=45.68;MQ0=0;QD=30.85	GT:AD:DP:GQ:PL	1/1:0,68:68:99:2131,198,0
17	41243584	rs80357343	T	A	2495.92	PASS	AC=2;AF=1.00;AN=2;DB;DP=80;Dels=0.01;FS=0.000;HRun=0;HaplotypeScore=6.4901;MQ=45.41;MQ0=0;QD=31.20	GT:AD:DP:GQ:PL	1/1:2,77:79:99:2529,232,0
17	41243788	rs80357963	TAGAC	T	3952.71	PASS	AC=2;AF=1.00;AN=2;DB;DP=78;FS=0.000;HRun=0;HaplotypeScore=424.3812;MQ=45.20;MQ0=0;QD=50.68	GT:AD:DP:GQ:PL	1/1:4,74:75:99:3953,217,0
17	41243893	rs80356921	C	T	2257.20	PASS	AC=2;AF=1.00;AN=2;DB;DP=74;Dels=0.01;FS=0.000;HRun=1;HaplotypeScore=9.8538;MQ=45.52;MQ0=0;QD=30.50	GT:AD:DP:GQ:PL	1/1:2,70:73:99:2290,208,0
17	41243961	.	G	GT	3378.15	PASS	AC=2;AF=1.00;AN=2;DP=82;FS=0.000;HRun=1;HaplotypeScore=282.8213;MQ=45.09;MQ0=0;QD=41.20	GT:AD:DP:GQ:PL	1/1:7,75:81:99:3378,228,0
17	41244062	rs80357509	AT	A	3172.17	PASS	AC=2;AF=1.00;AN=2;DB;DP=81;FS=0.000;HRun=1;HaplotypeScore=304.0921;MQ=45.80;MQ0=0;QD=39.16	GT:AD:DP:GQ:PL	1/1:2,77:79:99:3214,232,0
17	41244130	rs2227945	T	C	2412.93	PASS	AC=2;AF=1.00;AN=2;DB;DP=78;Dels=0.03;FS=0.000;HRun=1;HaplotypeScore=7.5337;MQ=44.60;MQ0=0;QD=30.94	GT:AD:DP:GQ:PL	1/1:0,76:76:99:2446,223,0
17	41244211	.	ATTCT	A	761.35	PASS	AC=1;AF=0.50;AN=2;BaseQRankSum=3.204;DP=70;FS=8.480;HRun=0;HaplotypeScore=320.9508;MQ=33.63;MQ0=0;MQRankSum=-3.253;QD=10.88;ReadPosRankSum=3.204	GT:AD:DP:GQ:PL	0/1:60,10:38:6.65:800,0,7
17	41244213	rs80357903	TCTTG	T	1833.66	PASS	AC=2;AF=1.00;AN=2;BaseQRankSum=-1.733;DB;DP=68;FS=4.301;HRun=0;HaplotypeScore=212.6191;MQ=32.71;MQ0=0;MQRankSum=1.634;QD=26.97;ReadPosRankSum=1.634	GT:AD:DP:GQ:PL	1/1:15,52:36:81.27:1876,81,0
17	41245062	rs80358331	AAGC	A	3791.13	PASS	AC=2;AF=1.00;AN=2;DB;DP=72;FS=0.000;HRun=0;HaplotypeScore=337.3250;MQ=44.76;MQ0=0;QD=52.65	GT:AD:DP:GQ:PL	1/1:4,68:70:99:3791,208,0
17	41245186	rs80357060	C	T	2131.01	PASS	AC=2;AF=1.00;AN=2;DB;DP=69;Dels=0.03;FS=0.000;HRun=2;HaplotypeScore=5.8304;MQ=45.80;MQ0=0;QD=30.88	GT:AD:DP:GQ:PL	1/1:1,66:67:99:2164,193,0
17	41245280	rs80356884	C	G	1717.91	PASS	AC=2;AF=1.00;AN=2;DB;DP=64;Dels=0.00;FS=0.000;HRun=0;HaplotypeScore=5.1586;MQ=45.82;MQ0=0;QD=26.84	GT:AD:DP:GQ:PL	1/1:2,62:64:99:1751,180,0
17	41245443	rs80357298	A	C	2177.76	PASS	AC=2;AF=1.00;AN=2;DB;DP=75;Dels=0.01;FS=0.000;HRun=0;HaplotypeScore=5.7657;MQ=44.02;MQ0=0;QD=29.04	GT:AD:DP:GQ:PL	1/1:2,72:74:99:2211,204,0
17	41245958	rs80357613	TTCAGGAG	T	4835.30	PASS	AC=2;AF=1.00;AN=2;DB;DP=69;FS=0.000;HRun=0;HaplotypeScore=512.3573;MQ=43.34;MQ0=0;QD=70.08	GT:AD:DP:GQ:PL	1/1:8,60:65:99:4835,190,0
17	41246062	rs28897676	G	A	2354.66	PASS	AC=2;AF=1.00;AN=2;DB;DP=71;Dels=0.00;FS=0.000;HRun=0;HaplotypeScore=2.9577;MQ=46.99;MQ0=0;QD=33.16	GT:AD:DP:GQ:PL	1/1:0,71:71:99:2388,211,0
17	41251262	rs117230992	A	G	1860.23	PASS	AC=2;AF=1.00;AN=2;DB;DP=64;Dels=0.00;FS=0.000;HRun=0;HaplotypeScore=6.1774;MQ=41.91;MQ0=0;QD=29.07	GT:AD:DP:GQ:PL	1/1:3,61:64:99:1893,177,0
17	41252697	rs10445302	T	A	93.33	PASS	AC=2;AF=1.00;AN=2;DB;DP=53;Dels=0.00;FS=0.000;HRun=2;HaplotypeScore=0.7340;MQ=11.97;MQ0=0;QD=1.76	GT:AD:DP:GQ:PL	1/1:2,51:53:12.02:126,12,0
17	41254106	rs77583369	G	T	188.68	PASS	AC=2;AF=1.00;AN=2;DB;DP=79;Dels=0.04;FS=0.000;HRun=10;HaplotypeScore=11.4516;MQ=12.22;MQ0=0;QD=2.39	GT:AD:DP:GQ:PL	1/1:1,74:76:29.84:222,30,0
17	41258545	rs80357150	C	A	2533.93	PASS	AC=2;AF=1.00;AN=2;BaseQRankSum=1.688;DB;DP=80;Dels=0.00;FS=0.000;HRun=4;HaplotypeScore=2.4787;MQ=46.13;MQ0=0;MQRankSum=1.513;QD=31.67;ReadPosRankSum=0.066	GT:AD:DP:GQ:PL	1/1:1,79:80:99:2567,226,0
17	41264146	rs11657823	G	A	475.56	PASS	AC=2;AF=1.00;AN=2;DB;DP=62;Dels=0.00;FS=0.000;HRun=0;HaplotypeScore=1.5518;MQ=17.54;MQ0=0;QD=7.67	GT:AD:DP:GQ:PL	1/1:1,61:62:54.01:509,54,0
17	41267752	rs80357943	AT	A	1189.46	PASS	AC=2;AF=1.00;AN=2;DB;DP=77;FS=0.000;HRun=1;HaplotypeScore=95.7024;MQ=30.23;MQ0=0;QD=15.45	GT:AD:DP:GQ:PL	1/1:3,73:31:90.29:1232,90,0
17	41267792	rs80357728	CCA	C	1707	PASS	AC=2;AF=1.00;AN=2;DB;DP=83;FS=0.000;HRun=0;HaplotypeScore=149.4607;MQ=31.08;MQ0=0;QD=20.57	GT:AD:DP:GQ:PL	1/1:3,79:37:99:1749,111,0
17	41280751	rs117082098	T	C	1649.46	PASS	AC=2;AF=1.00;AN=2;DB;DP=80;Dels=0.01;FS=0.000;HRun=0;HaplotypeScore=10.1043;MQ=23.56;MQ0=0;QD=20.62	GT:AD:DP:GQ:PL	1/1:2,76:79:99:1682,180,0
