# Supplementary material for: Considerations for clinical read alignment and mutational profiling using next-generation sequencing
Source: F1000Res. 2012 Sep 20;1:2. Originally published 2012 Jul 16. [Version 2] doi: 10.12688/f1000research.1-2.v2 (PMC3945748; doi:10.12688/f1000research.1-2.v2)
Supplement: Aligner-specific VCF files containing the mutations called for each set of reads in single and paired-end modes — VCF files describing the mutations detected in the sixty-seven groups of BRCA1 reads when testing each alignment program in paired-end and single-end mode. [file f1000research-1-402-s0002.tgz › Bfast_Single_End_Calls.6.vcf]

##fileformat=VCFv4.1
##FILTER=<ID=LowQual,Description="Low quality">
##FORMAT=<ID=AD,Number=.,Type=Integer,Description="Allelic depths for the ref and alt alleles in the order listed">
##FORMAT=<ID=DP,Number=1,Type=Integer,Description="Read Depth (only filtered reads used for calling)">
##FORMAT=<ID=GQ,Number=1,Type=Float,Description="Genotype Quality">
##FORMAT=<ID=GT,Number=1,Type=String,Description="Genotype">
##FORMAT=<ID=PL,Number=G,Type=Integer,Description="Normalized, Phred-scaled likelihoods for genotypes as defined in the VCF specification">
##INFO=<ID=AC,Number=A,Type=Integer,Description="Allele count in genotypes, for each ALT allele, in the same order as listed">
##INFO=<ID=AF,Number=A,Type=Float,Description="Allele Frequency, for each ALT allele, in the same order as listed">
##INFO=<ID=AN,Number=1,Type=Integer,Description="Total number of alleles in called genotypes">
##INFO=<ID=BaseQRankSum,Number=1,Type=Float,Description="Z-score from Wilcoxon rank sum test of Alt Vs. Ref base qualities">
##INFO=<ID=DB,Number=0,Type=Flag,Description="dbSNP Membership">
##INFO=<ID=DP,Number=1,Type=Integer,Description="Filtered Depth">
##INFO=<ID=DS,Number=0,Type=Flag,Description="Were any of the samples downsampled?">
##INFO=<ID=Dels,Number=1,Type=Float,Description="Fraction of Reads Containing Spanning Deletions">
##INFO=<ID=FS,Number=1,Type=Float,Description="Phred-scaled p-value using Fisher's exact test to detect strand bias">
##INFO=<ID=HRun,Number=1,Type=Integer,Description="Largest Contiguous Homopolymer Run of Variant Allele In Either Direction">
##INFO=<ID=HaplotypeScore,Number=1,Type=Float,Description="Consistency of the site with at most two segregating haplotypes">
##INFO=<ID=InbreedingCoeff,Number=1,Type=Float,Description="Inbreeding coefficient as estimated from the genotype likelihoods per-sample when compared against the Hardy-Weinberg expectation">
##INFO=<ID=MQ,Number=1,Type=Float,Description="RMS Mapping Quality">
##INFO=<ID=MQ0,Number=1,Type=Integer,Description="Total Mapping Quality Zero Reads">
##INFO=<ID=MQRankSum,Number=1,Type=Float,Description="Z-score From Wilcoxon rank sum test of Alt vs. Ref read mapping qualities">
##INFO=<ID=QD,Number=1,Type=Float,Description="Variant Confidence/Quality by Depth">
##INFO=<ID=ReadPosRankSum,Number=1,Type=Float,Description="Z-score from Wilcoxon rank sum test of Alt vs. Ref read position bias">
##UnifiedGenotyper="analysis_type=UnifiedGenotyper input_file=[../Bfast_SE/brca1_6.1.recalib.bam] sample_metadata=[] read_buffer_size=null phone_home=STANDARD read_filter=[BadCigar] intervals=null excludeIntervals=null reference_sequence=ref_chr17.hg19.fa rodBind=[] rodToIntervalTrackName=null BTI_merge_rule=UNION nonDeterministicRandomSeed=false downsampling_type=null downsample_to_fraction=null downsample_to_coverage=null baq=OFF baqGapOpenPenalty=40.0 performanceLog=null useOriginalQualities=false defaultBaseQualities=-1 validation_strictness=SILENT unsafe=null num_threads=4 interval_merging=ALL read_group_black_list=null processingTracker=null restartProcessingTracker=false processingTrackerStatusFile=null processingTrackerID=-1 allow_intervals_with_unindexed_bam=false disable_experimental_low_memory_sharding=false logging_level=ERROR log_to_file=null help=false genotype_likelihoods_model=BOTH p_nonref_model=EXACT heterozygosity=0.0010 pcr_error_rate=1.0E-4 genotyping_mode=DISCOVERY output_mode=EMIT_VARIANTS_ONLY standard_min_confidence_threshold_for_calling=30.0 standard_min_confidence_threshold_for_emitting=4.0 computeSLOD=false alleles=(RodBinding name= source=UNBOUND) assume_single_sample_reads=null abort_at_too_much_coverage=-1 min_base_quality_score=17 min_mapping_quality_score=20 max_deletion_fraction=0.05 min_indel_count_for_genotyping=5 indel_heterozygosity=1.25E-4 indelGapContinuationPenalty=10.0 indelGapOpenPenalty=45.0 indelHaplotypeSize=80 doContextDependentGapPenalties=true getGapPenaltiesFromData=false indel_recal_file=indel.recal_data.csv indelDebug=false dovit=false GSA_PRODUCTION_ONLY=false exactCalculation=LINEAR_EXPERIMENTAL ignoreSNPAlleles=false output_all_callable_bases=false genotype=false dbsnp=(RodBinding name=dbsnp source=dbsnp_132.hg19.vcf) out=org.broadinstitute.sting.gatk.io.stubs.VCFWriterStub NO_HEADER=org.broadinstitute.sting.gatk.io.stubs.VCFWriterStub sites_only=org.broadinstitute.sting.gatk.io.stubs.VCFWriterStub debug_file=null metrics_file=null annotation=[]"
##contig=<ID=17,length=81195210,assembly=hg19>
##reference=file:///CL_diags/ngs/OmixonPaper/brca1-test-suite/ref_chr17.hg19.fa
#CHROM	POS	ID	REF	ALT	QUAL	FILTER	INFO	FORMAT	DePristo
17	41196309	.	T	G	5.06	LowQual	AC=1;AF=0.50;AN=2;DP=1;Dels=0.00;HRun=2;HaplotypeScore=0.0000;MQ=48.00;MQ0=0;QD=5.06	GT:AD:DP:GQ:PL	0/1:0,1:1:1.76:33,3,0
17	41196309	.	T	TGGGGGGGGGGGGGGGGGGGGGGGGGG	2683.23	PASS	AC=2;AF=1.00;AN=2;DP=22;FS=0.000;HRun=2;HaplotypeScore=230.1192;MQ=27.43;MQ0=0;QD=121.97	GT:AD:DP:GQ:PL	1/1:1,1:13:39.13:2725,39,0
17	41202023	rs8176301	G	T	1744.83	PASS	AC=2;AF=1.00;AN=2;BaseQRankSum=1.609;DB;DP=56;Dels=0.00;FS=0.000;HRun=2;HaplotypeScore=1.3990;MQ=45.47;MQ0=0;MQRankSum=1.299;QD=31.16;ReadPosRankSum=-1.485	GT:AD:DP:GQ:PL	1/1:1,55:56:99:1778,153,0
17	41202895	rs8176298	T	G	2359.38	PASS	AC=2;AF=1.00;AN=2;DB;DP=79;Dels=0.00;FS=0.000;HRun=0;HaplotypeScore=5.2071;MQ=45.86;MQ0=0;QD=29.87	GT:AD:DP:GQ:PL	1/1:1,77:79:99:2392,225,0
17	41208208	rs117436114	C	T	2216.70	PASS	AC=2;AF=1.00;AN=2;DB;DP=85;Dels=0.02;FS=0.000;HRun=16;HaplotypeScore=6.2014;MQ=35.05;MQ0=0;QD=26.08	GT:AD:DP:GQ:PL	1/1:1,82:83:99:2250,207,0
17	41227083	rs117873685	C	A	20.45	LowQual	AC=1;AF=0.50;AN=2;BaseQRankSum=6.608;DB;DP=75;Dels=0.01;HRun=1;HaplotypeScore=10.3938;MQ=14.71;MQ0=0;MQRankSum=-4.440;QD=0.27;ReadPosRankSum=1.764	GT:AD:DP:GQ:PL	0/1:35,39:74:50.40:50,0,287
17	41230105	rs71160004	CT	C	565.44	PASS	AC=2;AF=1.00;AN=2;DB;DP=62;FS=0.000;HRun=14;HaplotypeScore=111.6444;MQ=30.56;MQ0=0;QD=9.12	GT:AD:DP:GQ:PL	1/1:10,52:39:88.91:607,89,0
17	41234435	rs80357354	C	T	2241.50	PASS	AC=2;AF=1.00;AN=2;DB;DP=71;Dels=0.00;FS=0.000;HRun=3;HaplotypeScore=3.4623;MQ=44.91;MQ0=0;QD=31.57	GT:AD:DP:GQ:PL	1/1:2,69:71:99:2275,205,0
17	41234533	rs41293453	T	C	1922.24	PASS	AC=2;AF=1.00;AN=2;DB;DP=61;Dels=0.00;FS=0.000;HRun=1;HaplotypeScore=0.0000;MQ=46.06;MQ0=0;QD=31.51	GT:AD:DP:GQ:PL	1/1:1,60:61:99:1955,177,0
17	41236043	rs8176181	G	A	13.32	LowQual	AC=2;AF=1.00;AN=2;DB;DP=76;Dels=0.00;HRun=1;HaplotypeScore=2.6105;MQ=9.59;MQ0=0;QD=0.18	GT:AD:DP:GQ:PL	1/1:1,75:76:5.97:44,6,0
17	41237691	.	C	CT	370.89	PASS	AC=2;AF=1.00;AN=2;BaseQRankSum=1.628;DP=61;FS=0.000;HRun=2;HaplotypeScore=186.7675;MQ=36.14;MQ0=0;MQRankSum=-1.733;QD=6.08;ReadPosRankSum=1.418	GT:AD:DP:GQ:PL	1/1:48,12:37:63.85:413,64,0
17	41237693	.	T	A	412.80	PASS	AC=1;AF=0.50;AN=2;BaseQRankSum=-1.089;DP=64;Dels=0.00;FS=2.814;HRun=2;HaplotypeScore=39.0269;MQ=36.36;MQ0=0;MQRankSum=1.436;QD=6.45;ReadPosRankSum=-4.087	GT:AD:DP:GQ:PL	0/1:47,17:64:99:443,0,628
17	41237693	rs8176175	T	TA	1435.29	PASS	AC=2;AF=1.00;AN=2;DB;DP=61;FS=0.000;HRun=2;HaplotypeScore=100.6302;MQ=36.07;MQ0=0;QD=23.53	GT:AD:DP:GQ:PL	1/1:20,41:38:99:1477,108,0
17	41238126	rs117537294	T	C	27.09	LowQual	AC=1;AF=0.50;AN=2;BaseQRankSum=0.864;DB;DP=77;Dels=0.00;HRun=0;HaplotypeScore=73.6825;MQ=36.13;MQ0=0;MQRankSum=-0.452;QD=0.35;ReadPosRankSum=-4.542	GT:AD:DP:GQ:PL	0/1:68,9:77:57.08:57,0,1795
17	41238130	.	C	CA	307.73	PASS	AC=1;AF=0.50;AN=2;BaseQRankSum=-4.239;DP=83;FS=4.101;HRun=1;HaplotypeScore=751.6165;MQ=36.36;MQ0=0;MQRankSum=-1.317;QD=3.71;ReadPosRankSum=-4.758	GT:AD:DP:GQ:PL	0/1:72,10:74:99:347,0,1041
17	41238134	.	CA	C	520.26	PASS	AC=1;AF=0.50;AN=2;BaseQRankSum=-6.510;DP=83;FS=6.400;HRun=1;HaplotypeScore=736.7157;MQ=36.04;MQ0=0;MQRankSum=4.369;QD=6.27;ReadPosRankSum=-5.400	GT:AD:DP:GQ:PL	0/1:74,6:74:9.17:559,0,9
17	41238135	rs67894015	A	AACACAC	6627.39	PASS	AC=2;AF=1.00;AN=2;DB;DP=82;FS=0.000;HRun=0;HaplotypeScore=352.3827;MQ=35.82;MQ0=0;QD=80.82	GT:AD:DP:GQ:PL	1/1:10,37:73:99:6627,217,0
17	41238142	.	CA	C	366.55	PASS	AC=1;AF=0.50;AN=2;BaseQRankSum=-4.465;DP=79;FS=0.000;HRun=1;HaplotypeScore=708.0568;MQ=35.65;MQ0=0;MQRankSum=4.985;QD=4.64;ReadPosRankSum=-4.314	GT:AD:DP:GQ:PL	0/1:63,16:70:99:406,0,2093
17	41239928	rs79996471	T	C	1866.13	PASS	AC=2;AF=1.00;AN=2;BaseQRankSum=-0.389;DB;DP=73;Dels=0.00;FS=0.000;HRun=3;HaplotypeScore=2.8030;MQ=33.75;MQ0=0;MQRankSum=1.166;QD=25.56;ReadPosRankSum=2.281	GT:AD:DP:GQ:PL	1/1:2,71:73:99:1899,129,0
17	41243015	rs80356871	G	T	2379.87	PASS	AC=2;AF=1.00;AN=2;DB;DP=74;Dels=0.01;FS=0.000;HRun=0;HaplotypeScore=2.8995;MQ=45.88;MQ0=0;QD=32.16	GT:AD:DP:GQ:PL	1/1:0,73:73:99:2413,217,0
17	41243575	rs80357987	TC	T	3086	PASS	AC=2;AF=1.00;AN=2;BaseQRankSum=-1.687;DB;DP=79;FS=0.000;HRun=2;HaplotypeScore=353.5246;MQ=45.37;MQ0=0;MQRankSum=1.595;QD=39.06;ReadPosRankSum=1.687	GT:AD:DP:GQ:PL	1/1:3,76:77:99:3128,222,0
17	41243619	rs80357257	G	T	2479.16	PASS	AC=2;AF=1.00;AN=2;DB;DP=80;Dels=0.04;FS=0.000;HRun=3;HaplotypeScore=9.0749;MQ=44.77;MQ0=0;QD=30.99	GT:AD:DP:GQ:PL	1/1:1,76:77:99:2512,220,0
17	41244211	.	ATTCT	A	970.33	PASS	AC=2;AF=1.00;AN=2;BaseQRankSum=-1.386;DP=68;FS=3.468;HRun=0;HaplotypeScore=352.5073;MQ=34.30;MQ0=0;MQRankSum=1.646;QD=14.27;ReadPosRankSum=1.646	GT:AD:DP:GQ:PL	1/1:63,5:40:91.95:1012,92,0
17	41244213	rs80357903	TCTTG	T	2148.09	PASS	AC=2;AF=1.00;AN=2;DB;DP=68;FS=0.000;HRun=0;HaplotypeScore=237.5302;MQ=34.30;MQ0=0;QD=31.59	GT:AD:DP:GQ:PL	1/1:9,59:40:99:2190,117,0
17	41244605	.	TG	T	533.53	PASS	AC=2;AF=1.00;AN=2;BaseQRankSum=-0.990;DP=63;FS=0.000;HRun=2;HaplotypeScore=251.3320;MQ=37.26;MQ0=0;MQRankSum=1.568;QD=8.47;ReadPosRankSum=1.650	GT:AD:DP:GQ:PL	1/1:50,13:42:99:576,109,0
17	41244607	rs80357876	GT	G	1693	PASS	AC=2;AF=1.00;AN=2;BaseQRankSum=-1.652;DB;DP=64;FS=0.000;HRun=1;HaplotypeScore=140.3286;MQ=37.45;MQ0=0;MQRankSum=1.571;QD=26.45;ReadPosRankSum=1.652	GT:AD:DP:GQ:PL	1/1:16,48:43:99:1735,119,0
17	41244980	rs80356832	A	G	2357.56	PASS	AC=2;AF=1.00;AN=2;DB;DP=76;Dels=0.00;FS=0.000;HRun=0;HaplotypeScore=3.8450;MQ=46.17;MQ0=0;QD=31.02	GT:AD:DP:GQ:PL	1/1:1,75:76:99:2391,223,0
17	41245346	rs80357539	TTTCTC	T	1606.72	PASS	AC=2;AF=1.00;AN=2;DB;DP=72;FS=0.000;HRun=0;HaplotypeScore=192.5943;MQ=30.00;MQ0=0;QD=22.32	GT:AD:DP:GQ:PL	1/1:15,57:31:84.27:1649,84,0
17	41245351	.	CTTCTT	C	812.40	PASS	AC=2;AF=1.00;AN=2;BaseQRankSum=2.037;DP=74;FS=0.000;HRun=0;HaplotypeScore=299.8745;MQ=30.34;MQ0=0;MQRankSum=-2.370;QD=10.98;ReadPosRankSum=1.954	GT:AD:DP:GQ:PL	1/1:64,7:33:59.74:854,60,0
17	41245443	rs80357298	A	C	1940.84	PASS	AC=2;AF=1.00;AN=2;DB;DP=67;Dels=0.00;FS=0.000;HRun=0;HaplotypeScore=6.7656;MQ=44.34;MQ0=0;QD=28.97	GT:AD:DP:GQ:PL	1/1:1,64:67:99:1974,180,0
17	41245898	rs80357619	AT	A	2723.47	PASS	AC=2;AF=1.00;AN=2;DB;DP=76;FS=0.000;HRun=2;HaplotypeScore=229.4886;MQ=46.24;MQ0=0;QD=35.84	GT:AD:DP:GQ:PL	1/1:3,73:73:99:2766,214,0
17	41246101	.	TA	T	417.15	PASS	AC=2;AF=1.00;AN=2;BaseQRankSum=2.313;DP=83;FS=2.720;HRun=2;HaplotypeScore=315.4387;MQ=38.02;MQ0=0;MQRankSum=-1.168;QD=5.03;ReadPosRankSum=2.084	GT:AD:DP:GQ:PL	1/1:64,19:54:76.57:459,77,0
17	41246103	rs80357648	AT	A	2012.01	PASS	AC=2;AF=1.00;AN=2;DB;DP=83;FS=0.000;HRun=2;HaplotypeScore=164.7604;MQ=37.98;MQ0=0;QD=24.24	GT:AD:DP:GQ:PL	1/1:21,62:54:99:2054,160,0
17	41246529	rs80357774	AC	A	1404.45	PASS	AC=2;AF=1.00;AN=2;BaseQRankSum=-2.274;DB;DP=69;FS=6.562;HRun=2;HaplotypeScore=151.5894;MQ=35.29;MQ0=0;MQRankSum=2.215;QD=20.35;ReadPosRankSum=2.333	GT:AD:DP:GQ:PL	1/1:21,46:42:99:1446,112,0
17	41246531	.	C	T	536.48	PASS	AC=1;AF=0.50;AN=2;BaseQRankSum=5.139;DP=71;Dels=0.00;FS=2.814;HRun=7;HaplotypeScore=16.1594;MQ=35.77;MQ0=0;MQRankSum=1.999;QD=7.56;ReadPosRankSum=-3.358	GT:AD:DP:GQ:PL	0/1:49,21:71:99:566,0,575
17	41246531	rs80357618	CT	C	162.46	PASS	AC=1;AF=0.50;AN=2;BaseQRankSum=1.380;DB;DP=72;FS=0.000;HRun=7;HaplotypeScore=277.5935;MQ=36.02;MQ0=0;MQRankSum=-0.721;QD=2.26;ReadPosRankSum=3.729	GT:AD:DP:GQ:PL	0/1:57,15:45:13.63:201,0,14
17	41251861	rs62625285	C	T	2429.34	PASS	AC=2;AF=1.00;AN=2;DB;DP=77;Dels=0.00;FS=0.000;HRun=0;HaplotypeScore=3.1610;MQ=46.06;MQ0=0;QD=31.55	GT:AD:DP:GQ:PL	1/1:1,76:77:99:2462,223,0
17	41252697	rs10445302	T	A	113.90	PASS	AC=2;AF=1.00;AN=2;DB;DP=48;Dels=0.00;FS=0.000;HRun=2;HaplotypeScore=1.3302;MQ=13.00;MQ0=0;QD=2.37	GT:AD:DP:GQ:PL	1/1:0,46:48:15:147,15,0
17	41256945	rs80357350	G	A	1938.21	PASS	AC=2;AF=1.00;AN=2;DB;DP=65;Dels=0.03;FS=0.000;HRun=1;HaplotypeScore=5.7990;MQ=45.71;MQ0=0;QD=29.82	GT:AD:DP:GQ:PL	1/1:2,61:63:99:1971,177,0
17	41258450	rs8176128	A	T	2169.15	PASS	AC=2;AF=1.00;AN=2;BaseQRankSum=1.474;DB;DP=70;Dels=0.00;FS=3.505;HRun=1;HaplotypeScore=7.3603;MQ=44.94;MQ0=0;MQRankSum=1.267;QD=30.99;ReadPosRankSum=-1.370	GT:AD:DP:GQ:PL	1/1:4,66:70:99:2202,169,0
17	41261046	rs115747310	T	C	1373.92	PASS	AC=2;AF=1.00;AN=2;DB;DP=73;Dels=0.01;FS=0.000;HRun=1;HaplotypeScore=1.7552;MQ=31.61;MQ0=0;QD=18.82	GT:AD:DP:GQ:PL	1/1:0,72:72:99:1407,135,0
17	41267946	rs117625847	C	T	3131.38	PASS	AC=2;AF=1.00;AN=2;DB;DP=99;Dels=0.01;FS=0.000;HRun=1;HaplotypeScore=9.4542;MQ=45.97;MQ0=0;QD=31.63	GT:AD:DP:GQ:PL	1/1:3,94:98:99:3164,277,0
17	41268208	rs8176097	C	CT	2255.46	PASS	AC=2;AF=1.00;AN=2;DB;DP=75;FS=0.000;HRun=8;HaplotypeScore=179.5963;MQ=45.65;MQ0=0;QD=30.07	GT:AD:DP:GQ:PL	1/1:6,68:71:99:2297,203,0
17	41269297	rs4793200	A	T	121.74	PASS	AC=2;AF=1.00;AN=2;DB;DP=64;Dels=0.02;FS=0.000;HRun=1;HaplotypeScore=6.1794;MQ=13.49;MQ0=0;QD=1.90	GT:AD:DP:GQ:PL	1/1:0,63:63:20.88:155,21,0
17	41281078	rs79725272	A	G	327.41	PASS	AC=2;AF=1.00;AN=2;DB;DP=75;Dels=0.01;FS=0.000;HRun=1;HaplotypeScore=3.5320;MQ=15.22;MQ0=0;QD=4.37	GT:AD:DP:GQ:PL	1/1:2,72:74:41.97:360,42,0
17	41281088	rs115517187	C	T	445.82	PASS	AC=2;AF=1.00;AN=2;DB;DP=73;Dels=0.00;FS=0.000;HRun=1;HaplotypeScore=5.4160;MQ=15.91;MQ0=0;QD=6.11	GT:AD:DP:GQ:PL	1/1:2,71:73:56.92:479,57,0
