# Supplementary material for: Considerations for clinical read alignment and mutational profiling using next-generation sequencing
Source: F1000Res. 2012 Sep 20;1:2. Originally published 2012 Jul 16. [Version 2] doi: 10.12688/f1000research.1-2.v2 (PMC3945748; doi:10.12688/f1000research.1-2.v2)
Supplement: Aligner-specific VCF files containing the mutations called for each set of reads in single and paired-end modes — VCF files describing the mutations detected in the sixty-seven groups of BRCA1 reads when testing each alignment program in paired-end and single-end mode. [file f1000research-1-402-s0002.tgz › Bfast_Single_End_Calls.7.vcf]

##fileformat=VCFv4.1
##FILTER=<ID=LowQual,Description="Low quality">
##FORMAT=<ID=AD,Number=.,Type=Integer,Description="Allelic depths for the ref and alt alleles in the order listed">
##FORMAT=<ID=DP,Number=1,Type=Integer,Description="Read Depth (only filtered reads used for calling)">
##FORMAT=<ID=GQ,Number=1,Type=Float,Description="Genotype Quality">
##FORMAT=<ID=GT,Number=1,Type=String,Description="Genotype">
##FORMAT=<ID=PL,Number=G,Type=Integer,Description="Normalized, Phred-scaled likelihoods for genotypes as defined in the VCF specification">
##INFO=<ID=AC,Number=A,Type=Integer,Description="Allele count in genotypes, for each ALT allele, in the same order as listed">
##INFO=<ID=AF,Number=A,Type=Float,Description="Allele Frequency, for each ALT allele, in the same order as listed">
##INFO=<ID=AN,Number=1,Type=Integer,Description="Total number of alleles in called genotypes">
##INFO=<ID=BaseQRankSum,Number=1,Type=Float,Description="Z-score from Wilcoxon rank sum test of Alt Vs. Ref base qualities">
##INFO=<ID=DB,Number=0,Type=Flag,Description="dbSNP Membership">
##INFO=<ID=DP,Number=1,Type=Integer,Description="Filtered Depth">
##INFO=<ID=DS,Number=0,Type=Flag,Description="Were any of the samples downsampled?">
##INFO=<ID=Dels,Number=1,Type=Float,Description="Fraction of Reads Containing Spanning Deletions">
##INFO=<ID=FS,Number=1,Type=Float,Description="Phred-scaled p-value using Fisher's exact test to detect strand bias">
##INFO=<ID=HRun,Number=1,Type=Integer,Description="Largest Contiguous Homopolymer Run of Variant Allele In Either Direction">
##INFO=<ID=HaplotypeScore,Number=1,Type=Float,Description="Consistency of the site with at most two segregating haplotypes">
##INFO=<ID=InbreedingCoeff,Number=1,Type=Float,Description="Inbreeding coefficient as estimated from the genotype likelihoods per-sample when compared against the Hardy-Weinberg expectation">
##INFO=<ID=MQ,Number=1,Type=Float,Description="RMS Mapping Quality">
##INFO=<ID=MQ0,Number=1,Type=Integer,Description="Total Mapping Quality Zero Reads">
##INFO=<ID=MQRankSum,Number=1,Type=Float,Description="Z-score From Wilcoxon rank sum test of Alt vs. Ref read mapping qualities">
##INFO=<ID=QD,Number=1,Type=Float,Description="Variant Confidence/Quality by Depth">
##INFO=<ID=ReadPosRankSum,Number=1,Type=Float,Description="Z-score from Wilcoxon rank sum test of Alt vs. Ref read position bias">
##UnifiedGenotyper="analysis_type=UnifiedGenotyper input_file=[../Bfast_SE/brca1_7.1.recalib.bam] sample_metadata=[] read_buffer_size=null phone_home=STANDARD read_filter=[BadCigar] intervals=null excludeIntervals=null reference_sequence=ref_chr17.hg19.fa rodBind=[] rodToIntervalTrackName=null BTI_merge_rule=UNION nonDeterministicRandomSeed=false downsampling_type=null downsample_to_fraction=null downsample_to_coverage=null baq=OFF baqGapOpenPenalty=40.0 performanceLog=null useOriginalQualities=false defaultBaseQualities=-1 validation_strictness=SILENT unsafe=null num_threads=4 interval_merging=ALL read_group_black_list=null processingTracker=null restartProcessingTracker=false processingTrackerStatusFile=null processingTrackerID=-1 allow_intervals_with_unindexed_bam=false disable_experimental_low_memory_sharding=false logging_level=ERROR log_to_file=null help=false genotype_likelihoods_model=BOTH p_nonref_model=EXACT heterozygosity=0.0010 pcr_error_rate=1.0E-4 genotyping_mode=DISCOVERY output_mode=EMIT_VARIANTS_ONLY standard_min_confidence_threshold_for_calling=30.0 standard_min_confidence_threshold_for_emitting=4.0 computeSLOD=false alleles=(RodBinding name= source=UNBOUND) assume_single_sample_reads=null abort_at_too_much_coverage=-1 min_base_quality_score=17 min_mapping_quality_score=20 max_deletion_fraction=0.05 min_indel_count_for_genotyping=5 indel_heterozygosity=1.25E-4 indelGapContinuationPenalty=10.0 indelGapOpenPenalty=45.0 indelHaplotypeSize=80 doContextDependentGapPenalties=true getGapPenaltiesFromData=false indel_recal_file=indel.recal_data.csv indelDebug=false dovit=false GSA_PRODUCTION_ONLY=false exactCalculation=LINEAR_EXPERIMENTAL ignoreSNPAlleles=false output_all_callable_bases=false genotype=false dbsnp=(RodBinding name=dbsnp source=dbsnp_132.hg19.vcf) out=org.broadinstitute.sting.gatk.io.stubs.VCFWriterStub NO_HEADER=org.broadinstitute.sting.gatk.io.stubs.VCFWriterStub sites_only=org.broadinstitute.sting.gatk.io.stubs.VCFWriterStub debug_file=null metrics_file=null annotation=[]"
##contig=<ID=17,length=81195210,assembly=hg19>
##reference=file:///CL_diags/ngs/OmixonPaper/brca1-test-suite/ref_chr17.hg19.fa
#CHROM	POS	ID	REF	ALT	QUAL	FILTER	INFO	FORMAT	DePristo
17	41196309	.	T	G	5.06	LowQual	AC=1;AF=0.50;AN=2;DP=1;Dels=0.00;HRun=2;HaplotypeScore=0.0000;MQ=48.00;MQ0=0;QD=5.06	GT:AD:DP:GQ:PL	0/1:0,1:1:1.76:33,3,0
17	41196309	.	T	TGGGGGGGGGGGGGGGGGGGGGGGGGG	2683.41	PASS	AC=2;AF=1.00;AN=2;DP=22;FS=0.000;HRun=2;HaplotypeScore=230.0525;MQ=27.43;MQ0=0;QD=121.97	GT:AD:DP:GQ:PL	1/1:1,1:13:39.13:2725,39,0
17	41199123	rs8176312	T	C	1380.18	PASS	AC=2;AF=1.00;AN=2;DB;DP=63;Dels=0.00;FS=0.000;HRun=1;HaplotypeScore=1.6584;MQ=35.81;MQ0=0;QD=21.91	GT:AD:DP:GQ:PL	1/1:1,62:63:99:1413,138,0
17	41204654	rs79944172	T	G	2305.31	PASS	AC=2;AF=1.00;AN=2;DB;DP=77;Dels=0.00;FS=0.000;HRun=1;HaplotypeScore=3.7662;MQ=45.45;MQ0=0;QD=29.94	GT:AD:DP:GQ:PL	1/1:2,73:77:99:2338,214,0
17	41219804	rs8176233	T	C	2360.15	PASS	AC=2;AF=1.00;AN=2;DB;DP=89;Dels=0.00;FS=0.000;HRun=0;HaplotypeScore=5.3111;MQ=41.04;MQ0=0;QD=26.52	GT:AD:DP:GQ:PL	1/1:1,88:89:99:2393,249,0
17	41223192	rs80357411	G	A	1772.92	PASS	AC=2;AF=1.00;AN=2;DB;DP=60;Dels=0.05;FS=0.000;HRun=2;HaplotypeScore=7.6152;MQ=44.92;MQ0=0;QD=29.55	GT:AD:DP:GQ:PL	1/1:3,54:57:99:1806,159,0
17	41226362	.	GGCAA	G	797.27	PASS	AC=2;AF=1.00;AN=2;BaseQRankSum=2.690;DP=59;FS=9.420;HRun=0;HaplotypeScore=298.0294;MQ=36.23;MQ0=0;MQRankSum=-2.862;QD=13.51;ReadPosRankSum=2.690	GT:AD:DP:GQ:PL	1/1:48,10:37:24.03:839,24,0
17	41226364	rs80357561	CAAGT	C	1817.97	PASS	AC=2;AF=1.00;AN=2;DB;DP=57;FS=0.000;HRun=0;HaplotypeScore=197.4592;MQ=35.85;MQ0=0;QD=31.89	GT:AD:DP:GQ:PL	1/1:17,40:35:99:1860,99,0
17	41227104	rs77985181	A	G	1901.21	PASS	AC=2;AF=1.00;AN=2;DB;DP=76;Dels=0.00;FS=0.000;HRun=2;HaplotypeScore=6.0896;MQ=32.84;MQ0=0;QD=25.02	GT:AD:DP:GQ:PL	1/1:3,72:76:99:1934,189,0
17	41228525	.	A	AT	1863.84	PASS	AC=2;AF=1.00;AN=2;DP=59;FS=0.000;HRun=5;HaplotypeScore=143.8922;MQ=45.88;MQ0=0;QD=31.59	GT:AD:DP:GQ:PL	1/1:12,47:55:99:1906,147,0
17	41243023	rs80357397	C	A	2272.20	PASS	AC=2;AF=1.00;AN=2;DB;DP=71;Dels=0.00;FS=0.000;HRun=1;HaplotypeScore=0.8321;MQ=45.80;MQ0=0;QD=32.00	GT:AD:DP:GQ:PL	1/1:1,70:71:99:2305,211,0
17	41243611	rs80357318	G	A	2650.26	PASS	AC=2;AF=1.00;AN=2;DB;DP=81;Dels=0.00;FS=0.000;HRun=0;HaplotypeScore=2.7973;MQ=46.69;MQ0=0;QD=32.72	GT:AD:DP:GQ:PL	1/1:0,81:81:99:2683,244,0
17	41243843	rs80357609	GTTTAC	G	2811.60	PASS	AC=2;AF=1.00;AN=2;DB;DP=57;FS=0.000;HRun=0;HaplotypeScore=394.3724;MQ=42.79;MQ0=0;QD=49.33	GT:AD:DP:GQ:PL	1/1:7,49:51:99:2854,138,0
17	41243904	rs80357805	TTC	T	2952.06	PASS	AC=2;AF=1.00;AN=2;BaseQRankSum=-1.732;DB;DP=76;FS=0.000;HRun=0;HaplotypeScore=467.7931;MQ=44.64;MQ0=0;MQRankSum=1.683;QD=38.84;ReadPosRankSum=1.683	GT:AD:DP:GQ:PL	1/1:6,70:76:99:2994,202,0
17	41244288	rs80357172	C	G	1861.84	PASS	AC=2;AF=1.00;AN=2;DB;DP=68;Dels=0.00;FS=0.000;HRun=0;HaplotypeScore=1.9652;MQ=45.78;MQ0=0;QD=27.38	GT:AD:DP:GQ:PL	1/1:1,67:68:99:1895,192,0
17	41244353	rs80357511	A	AC	4036.51	PASS	AC=2;AF=1.00;AN=2;DB;DP=86;FS=0.000;HRun=1;HaplotypeScore=369.7409;MQ=45.79;MQ0=0;QD=46.94	GT:AD:DP:GQ:PL	1/1:2,83:86:99:4037,256,0
17	41244405	rs80356899	C	A	2598.60	PASS	AC=2;AF=1.00;AN=2;DB;DP=84;Dels=0.02;FS=0.000;HRun=2;HaplotypeScore=4.5912;MQ=44.67;MQ0=0;QD=30.94	GT:AD:DP:GQ:PL	1/1:1,81:82:99:2632,241,0
17	41244466	rs80357049	G	A	2377.65	PASS	AC=2;AF=1.00;AN=2;DB;DP=74;Dels=0.00;FS=0.000;HRun=0;HaplotypeScore=0.0000;MQ=45.11;MQ0=0;QD=32.13	GT:AD:DP:GQ:PL	1/1:1,71:74:99:2411,211,0
17	41245871	.	AC	A	101.60	PASS	AC=1;AF=0.50;AN=2;BaseQRankSum=1.676;DP=71;FS=0.000;HRun=2;HaplotypeScore=168.3507;MQ=29.98;MQ0=0;MQRankSum=-1.613;QD=1.43;ReadPosRankSum=2.055	GT:AD:DP:GQ:PL	0/1:42,29:31:21.80:141,0,22
17	41245873	rs80357600	CT	C	991.45	PASS	AC=2;AF=1.00;AN=2;DB;DP=73;FS=0.000;HRun=4;HaplotypeScore=105.7894;MQ=30.21;MQ0=0;QD=13.58	GT:AD:DP:GQ:PL	1/1:42,31:33:90.23:1033,90,0
17	41245877	.	T	G	167.11	PASS	AC=1;AF=0.50;AN=2;BaseQRankSum=-3.386;DP=74;Dels=0.00;FS=0.000;HRun=1;HaplotypeScore=31.0697;MQ=30.58;MQ0=0;MQRankSum=1.755;QD=2.26;ReadPosRankSum=-2.685	GT:AD:DP:GQ:PL	0/1:63,9:74:99:197,0,663
17	41245878	.	G	T	170.79	PASS	AC=1;AF=0.50;AN=2;BaseQRankSum=0.749;DP=75;Dels=0.00;FS=0.000;HRun=4;HaplotypeScore=30.1032;MQ=30.73;MQ0=0;MQRankSum=1.805;QD=2.28;ReadPosRankSum=-3.065	GT:AD:DP:GQ:PL	0/1:66,9:75:99:201,0,608
17	41246152	rs80356964	G	A	1987.44	PASS	AC=2;AF=1.00;AN=2;DB;DP=63;Dels=0.00;FS=0.000;HRun=1;HaplotypeScore=5.6942;MQ=45.43;MQ0=0;QD=31.55	GT:AD:DP:GQ:PL	1/1:1,62:63:99:2020,177,0
17	41247598	.	C	CA	289.99	PASS	AC=2;AF=1.00;AN=2;DP=61;FS=0.000;HRun=9;HaplotypeScore=115.9786;MQ=18.29;MQ0=0;QD=4.75	GT:AD:DP:GQ:PL	1/1:30,31:24:63.22:332,63,0
17	41247603	.	A	C	716.83	PASS	AC=2;AF=1.00;AN=2;BaseQRankSum=-4.149;DP=59;Dels=0.00;FS=0.000;HRun=0;HaplotypeScore=30.7640;MQ=19.62;MQ0=0;MQRankSum=6.512;QD=12.15;ReadPosRankSum=0.943	GT:AD:DP:GQ:PL	1/1:25,34:59:78.08:750,78,0
17	41249318	rs80358164	C	T	2375.34	PASS	AC=2;AF=1.00;AN=2;DB;DP=79;Dels=0.00;FS=0.000;HRun=3;HaplotypeScore=4.4100;MQ=45.24;MQ0=0;QD=30.07	GT:AD:DP:GQ:PL	1/1:2,77:79:99:2408,217,0
17	41252697	rs10445302	T	A	78.85	PASS	AC=2;AF=1.00;AN=2;DB;DP=48;Dels=0.00;FS=0.000;HRun=2;HaplotypeScore=0.0000;MQ=11.49;MQ0=0;QD=1.64	GT:AD:DP:GQ:PL	1/1:0,46:48:12:111,12,0
17	41259079	rs66917717	A	AT	597.13	PASS	AC=2;AF=1.00;AN=2;DB;DP=80;FS=0.000;HRun=20;HaplotypeScore=123.2789;MQ=32.34;MQ0=0;QD=7.46	GT:AD:DP:GQ:PL	1/1:19,60:48:94.95:639,95,0
17	41259825	rs11079054	G	C	2112.87	PASS	AC=2;AF=1.00;AN=2;DB;DP=68;Dels=0.00;FS=0.000;HRun=0;HaplotypeScore=0.9987;MQ=42.26;MQ0=0;QD=31.07	GT:AD:DP:GQ:PL	1/1:1,67:68:99:2146,199,0
17	41266452	rs1709438	A	G	1704.43	PASS	AC=2;AF=1.00;AN=2;DB;DP=72;Dels=0.01;FS=0.000;HRun=0;HaplotypeScore=7.1234;MQ=28.51;MQ0=0;QD=23.67	GT:AD:DP:GQ:PL	1/1:3,68:71:99:1737,177,0
17	41267763	rs80357949	CTT	C	1749.60	PASS	AC=2;AF=1.00;AN=2;DB;DP=76;FS=0.000;HRun=3;HaplotypeScore=226.1275;MQ=33.03;MQ0=0;QD=23.02	GT:AD:DP:GQ:PL	1/1:15,61:40:99:1792,120,0
17	41267765	.	TTG	T	670	PASS	AC=2;AF=1.00;AN=2;DP=77;FS=0.000;HRun=0;HaplotypeScore=343.0626;MQ=33.23;MQ0=0;QD=8.70	GT:AD:DP:GQ:PL	1/1:68,8:41:99:712,114,0
17	41267797	rs80358018	C	T	1708.25	PASS	AC=2;AF=1.00;AN=2;DB;DP=80;Dels=0.01;FS=0.000;HRun=1;HaplotypeScore=0.7340;MQ=36.58;MQ0=0;QD=21.35	GT:AD:DP:GQ:PL	1/1:1,78:79:99:1741,153,0
17	41268468	rs114323360	G	C	1442.07	PASS	AC=2;AF=1.00;AN=2;DB;DP=65;Dels=0.00;FS=0.000;HRun=0;HaplotypeScore=0.9665;MQ=27.59;MQ0=0;QD=22.19	GT:AD:DP:GQ:PL	1/1:1,64:65:99:1475,150,0
17	41280638	rs9889706	G	T	884.90	PASS	AC=2;AF=1.00;AN=2;BaseQRankSum=1.509;DB;DP=63;Dels=0.00;FS=0.000;HRun=0;HaplotypeScore=4.9494;MQ=18.49;MQ0=0;MQRankSum=-1.732;QD=14.05;ReadPosRankSum=-0.112	GT:AD:DP:GQ:PL	1/1:2,61:63:90.10:918,90,0
17	41316747	rs35070007	C	G	1383.56	PASS	AC=2;AF=1.00;AN=2;DB;DP=64;Dels=0.00;FS=0.000;HRun=0;HaplotypeScore=1.9258;MQ=20.95;MQ0=0;QD=21.62	GT:AD:DP:GQ:PL	1/1:0,64:64:99:1417,168,0
