# Supplementary material for: Considerations for clinical read alignment and mutational profiling using next-generation sequencing
Source: F1000Res. 2012 Sep 20;1:2. Originally published 2012 Jul 16. [Version 2] doi: 10.12688/f1000research.1-2.v2 (PMC3945748; doi:10.12688/f1000research.1-2.v2)
Supplement: Aligner-specific VCF files containing the mutations called for each set of reads in single and paired-end modes — VCF files describing the mutations detected in the sixty-seven groups of BRCA1 reads when testing each alignment program in paired-end and single-end mode. [file f1000research-1-402-s0002.tgz › Bfast_Single_End_Calls.8.vcf]

##fileformat=VCFv4.1
##FILTER=<ID=LowQual,Description="Low quality">
##FORMAT=<ID=AD,Number=.,Type=Integer,Description="Allelic depths for the ref and alt alleles in the order listed">
##FORMAT=<ID=DP,Number=1,Type=Integer,Description="Read Depth (only filtered reads used for calling)">
##FORMAT=<ID=GQ,Number=1,Type=Float,Description="Genotype Quality">
##FORMAT=<ID=GT,Number=1,Type=String,Description="Genotype">
##FORMAT=<ID=PL,Number=G,Type=Integer,Description="Normalized, Phred-scaled likelihoods for genotypes as defined in the VCF specification">
##INFO=<ID=AC,Number=A,Type=Integer,Description="Allele count in genotypes, for each ALT allele, in the same order as listed">
##INFO=<ID=AF,Number=A,Type=Float,Description="Allele Frequency, for each ALT allele, in the same order as listed">
##INFO=<ID=AN,Number=1,Type=Integer,Description="Total number of alleles in called genotypes">
##INFO=<ID=BaseQRankSum,Number=1,Type=Float,Description="Z-score from Wilcoxon rank sum test of Alt Vs. Ref base qualities">
##INFO=<ID=DB,Number=0,Type=Flag,Description="dbSNP Membership">
##INFO=<ID=DP,Number=1,Type=Integer,Description="Filtered Depth">
##INFO=<ID=DS,Number=0,Type=Flag,Description="Were any of the samples downsampled?">
##INFO=<ID=Dels,Number=1,Type=Float,Description="Fraction of Reads Containing Spanning Deletions">
##INFO=<ID=FS,Number=1,Type=Float,Description="Phred-scaled p-value using Fisher's exact test to detect strand bias">
##INFO=<ID=HRun,Number=1,Type=Integer,Description="Largest Contiguous Homopolymer Run of Variant Allele In Either Direction">
##INFO=<ID=HaplotypeScore,Number=1,Type=Float,Description="Consistency of the site with at most two segregating haplotypes">
##INFO=<ID=InbreedingCoeff,Number=1,Type=Float,Description="Inbreeding coefficient as estimated from the genotype likelihoods per-sample when compared against the Hardy-Weinberg expectation">
##INFO=<ID=MQ,Number=1,Type=Float,Description="RMS Mapping Quality">
##INFO=<ID=MQ0,Number=1,Type=Integer,Description="Total Mapping Quality Zero Reads">
##INFO=<ID=MQRankSum,Number=1,Type=Float,Description="Z-score From Wilcoxon rank sum test of Alt vs. Ref read mapping qualities">
##INFO=<ID=QD,Number=1,Type=Float,Description="Variant Confidence/Quality by Depth">
##INFO=<ID=ReadPosRankSum,Number=1,Type=Float,Description="Z-score from Wilcoxon rank sum test of Alt vs. Ref read position bias">
##UnifiedGenotyper="analysis_type=UnifiedGenotyper input_file=[../Bfast_SE/brca1_8.1.recalib.bam] sample_metadata=[] read_buffer_size=null phone_home=STANDARD read_filter=[BadCigar] intervals=null excludeIntervals=null reference_sequence=ref_chr17.hg19.fa rodBind=[] rodToIntervalTrackName=null BTI_merge_rule=UNION nonDeterministicRandomSeed=false downsampling_type=null downsample_to_fraction=null downsample_to_coverage=null baq=OFF baqGapOpenPenalty=40.0 performanceLog=null useOriginalQualities=false defaultBaseQualities=-1 validation_strictness=SILENT unsafe=null num_threads=4 interval_merging=ALL read_group_black_list=null processingTracker=null restartProcessingTracker=false processingTrackerStatusFile=null processingTrackerID=-1 allow_intervals_with_unindexed_bam=false disable_experimental_low_memory_sharding=false logging_level=ERROR log_to_file=null help=false genotype_likelihoods_model=BOTH p_nonref_model=EXACT heterozygosity=0.0010 pcr_error_rate=1.0E-4 genotyping_mode=DISCOVERY output_mode=EMIT_VARIANTS_ONLY standard_min_confidence_threshold_for_calling=30.0 standard_min_confidence_threshold_for_emitting=4.0 computeSLOD=false alleles=(RodBinding name= source=UNBOUND) assume_single_sample_reads=null abort_at_too_much_coverage=-1 min_base_quality_score=17 min_mapping_quality_score=20 max_deletion_fraction=0.05 min_indel_count_for_genotyping=5 indel_heterozygosity=1.25E-4 indelGapContinuationPenalty=10.0 indelGapOpenPenalty=45.0 indelHaplotypeSize=80 doContextDependentGapPenalties=true getGapPenaltiesFromData=false indel_recal_file=indel.recal_data.csv indelDebug=false dovit=false GSA_PRODUCTION_ONLY=false exactCalculation=LINEAR_EXPERIMENTAL ignoreSNPAlleles=false output_all_callable_bases=false genotype=false dbsnp=(RodBinding name=dbsnp source=dbsnp_132.hg19.vcf) out=org.broadinstitute.sting.gatk.io.stubs.VCFWriterStub NO_HEADER=org.broadinstitute.sting.gatk.io.stubs.VCFWriterStub sites_only=org.broadinstitute.sting.gatk.io.stubs.VCFWriterStub debug_file=null metrics_file=null annotation=[]"
##contig=<ID=17,length=81195210,assembly=hg19>
##reference=file:///CL_diags/ngs/OmixonPaper/brca1-test-suite/ref_chr17.hg19.fa
#CHROM	POS	ID	REF	ALT	QUAL	FILTER	INFO	FORMAT	DePristo
17	41196309	.	T	G	5.06	LowQual	AC=1;AF=0.50;AN=2;DP=1;Dels=0.00;HRun=2;HaplotypeScore=0.0000;MQ=48.00;MQ0=0;QD=5.06	GT:AD:DP:GQ:PL	0/1:0,1:1:1.76:33,3,0
17	41196309	.	T	TGGGGGGGGGGGGGGGGGGGGGGGGGG	2683.25	PASS	AC=2;AF=1.00;AN=2;DP=22;FS=0.000;HRun=2;HaplotypeScore=230.0460;MQ=27.43;MQ0=0;QD=121.97	GT:AD:DP:GQ:PL	1/1:1,1:13:39.13:2725,39,0
17	41203100	rs80357025	G	A	1901.74	PASS	AC=2;AF=1.00;AN=2;DB;DP=61;Dels=0.02;FS=0.000;HRun=0;HaplotypeScore=0.7340;MQ=45.35;MQ0=0;QD=31.18	GT:AD:DP:GQ:PL	1/1:1,59:60:99:1935,174,0
17	41205370	rs8176293	GT	G	2156.79	PASS	AC=2;AF=1.00;AN=2;DB;DP=63;FS=0.000;HRun=2;HaplotypeScore=171.8918;MQ=44.12;MQ0=0;QD=34.23	GT:AD:DP:GQ:PL	1/1:2,60:58:99:2199,172,0
17	41215890	rs80358094	C	A	2208.55	PASS	AC=2;AF=1.00;AN=2;DB;DP=66;Dels=0.00;FS=0.000;HRun=1;HaplotypeScore=0.9987;MQ=46.64;MQ0=0;QD=33.46	GT:AD:DP:GQ:PL	1/1:2,64:66:99:2242,193,0
17	41216341	rs8176255	G	A	2221.27	PASS	AC=2;AF=1.00;AN=2;DB;DP=70;Dels=0.04;FS=0.000;HRun=1;HaplotypeScore=11.7734;MQ=46.83;MQ0=0;QD=31.73	GT:AD:DP:GQ:PL	1/1:1,66:67:99:2254,196,0
17	41228600	rs80356997	G	T	2224.30	PASS	AC=2;AF=1.00;AN=2;BaseQRankSum=0.048;DB;DP=73;Dels=0.00;FS=3.537;HRun=1;HaplotypeScore=7.1046;MQ=45.40;MQ0=0;MQRankSum=-1.732;QD=30.47;ReadPosRankSum=-1.492	GT:AD:DP:GQ:PL	1/1:2,71:73:99:2257,177,0
17	41229777	rs11384014	G	GT	406.94	PASS	AC=2;AF=1.00;AN=2;DB;DP=61;FS=0.000;HRun=3;HaplotypeScore=30.9814;MQ=18.01;MQ0=0;QD=6.67	GT:AD:DP:GQ:PL	1/1:5,55:13:33.11:449,33,0
17	41241503	rs8176160	T	C	2335.47	PASS	AC=2;AF=1.00;AN=2;DB;DP=80;Dels=0.00;FS=0.000;HRun=0;HaplotypeScore=12.4330;MQ=45.70;MQ0=0;QD=29.19	GT:AD:DP:GQ:PL	1/1:1,77:80:99:2368,223,0
17	41243643	.	TCA	T	412.26	PASS	AC=2;AF=1.00;AN=2;BaseQRankSum=2.696;DP=67;FS=0.000;HRun=0;HaplotypeScore=220.5937;MQ=34.40;MQ0=0;MQRankSum=-1.037;QD=6.15;ReadPosRankSum=2.558	GT:AD:DP:GQ:PL	1/1:60,7:36:23.50:454,24,0
17	41243645	rs80357646	ACT	A	1375.01	PASS	AC=2;AF=1.00;AN=2;DB;DP=62;FS=0.000;HRun=0;HaplotypeScore=114.3664;MQ=32.97;MQ0=0;QD=22.18	GT:AD:DP:GQ:PL	1/1:12,50:31:90.29:1417,90,0
17	41243765	rs80356831	T	C	1212.58	PASS	AC=2;AF=1.00;AN=2;DB;DP=83;Dels=0.01;FS=0.000;HRun=0;HaplotypeScore=4.4640;MQ=30.19;MQ0=0;QD=14.61	GT:AD:DP:GQ:PL	1/1:0,82:82:99:1246,117,0
17	41243776	rs80357579	CCT	C	1606.58	PASS	AC=2;AF=1.00;AN=2;DB;DP=83;FS=0.000;HRun=0;HaplotypeScore=310.7648;MQ=30.23;MQ0=0;QD=19.36	GT:AD:DP:GQ:PL	1/1:24,59:41:99:1649,117,0
17	41243779	.	C	G	388.06	PASS	AC=1;AF=0.50;AN=2;BaseQRankSum=-3.485;DP=81;Dels=0.00;FS=4.666;HRun=0;HaplotypeScore=77.7655;MQ=29.66;MQ0=0;MQRankSum=3.301;QD=4.79;ReadPosRankSum=-4.707	GT:AD:DP:GQ:PL	0/1:62,18:81:99:418,0,571
17	41243779	.	CTG	C	566.11	PASS	AC=2;AF=1.00;AN=2;BaseQRankSum=-0.674;DP=80;FS=0.000;HRun=0;HaplotypeScore=394.9466;MQ=29.49;MQ0=0;MQRankSum=-0.289;QD=7.08;ReadPosRankSum=1.636	GT:AD:DP:GQ:PL	1/1:65,14:38:99:608,101,0
17	41243835	rs28897688	G	A	1747.33	PASS	AC=2;AF=1.00;AN=2;DB;DP=60;Dels=0.02;FS=0.000;HRun=2;HaplotypeScore=4.5024;MQ=42.82;MQ0=0;QD=29.12	GT:AD:DP:GQ:PL	1/1:2,57:59:99:1780,159,0
17	41244004	rs80357296	G	A	2651.78	PASS	AC=2;AF=1.00;AN=2;DB;DP=82;Dels=0.00;FS=0.000;HRun=0;HaplotypeScore=5.2225;MQ=44.18;MQ0=0;QD=32.34	GT:AD:DP:GQ:PL	1/1:0,82:82:99:2685,247,0
17	41244021	rs80357027	A	T	2730.49	PASS	AC=2;AF=1.00;AN=2;DB;DP=86;Dels=0.00;FS=0.000;HRun=0;HaplotypeScore=1.9652;MQ=44.40;MQ0=0;QD=31.75	GT:AD:DP:GQ:PL	1/1:1,85:86:99:2763,253,0
17	41244150	rs80356971	A	T	2215.70	PASS	AC=2;AF=1.00;AN=2;DB;DP=75;Dels=0.03;FS=0.000;HRun=1;HaplotypeScore=10.3964;MQ=42.23;MQ0=0;QD=29.54	GT:AD:DP:GQ:PL	1/1:3,70:73:99:2249,204,0
17	41244186	rs80356919	T	C	1619.65	PASS	AC=2;AF=1.00;AN=2;BaseQRankSum=0.736;DB;DP=74;Dels=0.00;FS=0.000;HRun=0;HaplotypeScore=2.7661;MQ=35.09;MQ0=0;MQRankSum=1.685;QD=21.89;ReadPosRankSum=0.831	GT:AD:DP:GQ:PL	1/1:2,72:74:99:1653,153,0
17	41244193	rs80356949	T	A	1394.57	PASS	AC=2;AF=1.00;AN=2;DB;DP=73;Dels=0.01;FS=0.000;HRun=0;HaplotypeScore=2.3336;MQ=31.95;MQ0=0;QD=19.10	GT:AD:DP:GQ:PL	1/1:0,72:72:99:1428,129,0
17	41244217	rs80357089	G	T	45.53	PASS	AC=1;AF=0.50;AN=2;BaseQRankSum=1.921;DB;DP=67;Dels=0.00;FS=4.343;HRun=2;HaplotypeScore=152.1093;MQ=27.48;MQ0=0;MQRankSum=1.658;QD=0.68;ReadPosRankSum=-2.708	GT:AD:DP:GQ:PL	0/1:62,5:67:75.52:76,0,751
17	41244218	rs80357575	CTTTT	C	1715.16	PASS	AC=2;AF=1.00;AN=2;DB;DP=67;FS=0.000;HRun=6;HaplotypeScore=378.1240;MQ=27.48;MQ0=0;QD=25.60	GT:AD:DP:GQ:PL	1/1:8,59:32:96.32:1757,96,0
17	41244660	rs80357559	GT	G	1927.62	PASS	AC=2;AF=1.00;AN=2;DB;DP=56;FS=0.000;HRun=3;HaplotypeScore=179.5658;MQ=46.84;MQ0=0;QD=34.42	GT:AD:DP:GQ:PL	1/1:2,54:55:99:1970,162,0
17	41244821	rs80357614	AT	A	2568.67	PASS	AC=2;AF=1.00;AN=2;BaseQRankSum=-1.732;DB;DP=80;FS=3.378;HRun=4;HaplotypeScore=239.5033;MQ=46.59;MQ0=0;MQRankSum=1.685;QD=32.11;ReadPosRankSum=1.685	GT:AD:DP:GQ:PL	1/1:3,77:76:99:2611,216,0
17	41244951	rs80356911	C	T	2140.51	PASS	AC=2;AF=1.00;AN=2;DB;DP=65;Dels=0.00;FS=0.000;HRun=0;HaplotypeScore=0.9578;MQ=46.69;MQ0=0;QD=32.93	GT:AD:DP:GQ:PL	1/1:0,65:65:99:2174,193,0
17	41245073	.	G	GT	2810.11	PASS	AC=2;AF=1.00;AN=2;DP=70;FS=0.000;HRun=1;HaplotypeScore=190.4579;MQ=45.54;MQ0=0;QD=40.14	GT:AD:DP:GQ:PL	1/1:6,63:68:99:2852,196,0
17	41245190	rs80357820	CAGTAACG	C	2296.01	PASS	AC=2;AF=1.00;AN=2;DB;DP=61;FS=0.000;HRun=0;HaplotypeScore=256.1213;MQ=31.75;MQ0=0;QD=37.64	GT:AD:DP:GQ:PL	1/1:7,54:32:90.31:2338,90,0
17	41245332	.	T	TAG	4230.71	PASS	AC=2;AF=1.00;AN=2;DP=73;FS=0.000;HRun=0;HaplotypeScore=179.1464;MQ=45.56;MQ0=0;QD=57.95	GT:AD:DP:GQ:PL	1/1:3,70:71:99:4231,211,0
17	41246040	.	TTTAA	T	1066.46	PASS	AC=2;AF=1.00;AN=2;BaseQRankSum=3.264;DP=68;FS=5.430;HRun=0;HaplotypeScore=388.1807;MQ=38.49;MQ0=0;MQRankSum=-3.301;QD=15.68;ReadPosRankSum=1.884	GT:AD:DP:GQ:PL	1/1:53,15:50:52.09:1109,52,0
17	41246048	.	A	G	733.61	PASS	AC=1;AF=0.50;AN=2;BaseQRankSum=-3.266;DP=65;Dels=0.00;FS=6.300;HRun=0;HaplotypeScore=52.8887;MQ=37.81;MQ0=0;MQRankSum=2.488;QD=11.29;ReadPosRankSum=0.534	GT:AD:DP:GQ:PL	0/1:36,29:65:99:764,0,472
17	41246048	.	ATTTG	A	1133.10	PASS	AC=2;AF=1.00;AN=2;BaseQRankSum=2.854;DP=67;FS=2.667;HRun=0;HaplotypeScore=380.9422;MQ=38.27;MQ0=0;MQRankSum=-2.896;QD=16.91;ReadPosRankSum=2.854	GT:AD:DP:GQ:PL	1/1:41,25:49:56.03:1175,56,0
17	41246460	rs80357897	TTC	T	2424.85	PASS	AC=2;AF=1.00;AN=2;DB;DP=61;FS=0.000;HRun=0;HaplotypeScore=237.4219;MQ=46.12;MQ0=0;QD=39.75	GT:AD:DP:GQ:PL	1/1:4,56:60:99:2467,175,0
17	41250254	rs62076412	C	A	939.27	PASS	AC=2;AF=1.00;AN=2;DB;DP=67;Dels=0.00;FS=0.000;HRun=0;HaplotypeScore=3.5053;MQ=19.40;MQ0=0;QD=14.02	GT:AD:DP:GQ:PL	1/1:1,65:67:99:972,108,0
17	41252697	rs10445302	T	A	49.69	PASS	AC=2;AF=1.00;AN=2;DB;DP=51;Dels=0.02;FS=0.000;HRun=2;HaplotypeScore=1.6316;MQ=10.30;MQ0=0;QD=0.97	GT:AD:DP:GQ:PL	1/1:1,48:50:8.99:82,9,0
17	41261563	rs8065872	A	T	1665.16	PASS	AC=2;AF=1.00;AN=2;DB;DP=56;Dels=0.00;FS=0.000;HRun=0;HaplotypeScore=1.9399;MQ=44.74;MQ0=0;QD=29.73	GT:AD:DP:GQ:PL	1/1:1,54:56:99:1698,153,0
17	41281025	rs73307344	A	G	1094.76	PASS	AC=2;AF=1.00;AN=2;DB;DP=66;Dels=0.00;FS=0.000;HRun=0;HaplotypeScore=2.6297;MQ=19.95;MQ0=0;QD=16.59	GT:AD:DP:GQ:PL	1/1:1,64:66:99:1128,126,0
17	41291953	rs11657835	C	G	1373.92	PASS	AC=2;AF=1.00;AN=2;DB;DP=80;Dels=0.00;FS=0.000;HRun=0;HaplotypeScore=2.7586;MQ=18.07;MQ0=0;QD=17.17	GT:AD:DP:GQ:PL	1/1:0,80:80:99:1407,162,0
