# Supplementary material for: Considerations for clinical read alignment and mutational profiling using next-generation sequencing
Source: F1000Res. 2012 Sep 20;1:2. Originally published 2012 Jul 16. [Version 2] doi: 10.12688/f1000research.1-2.v2 (PMC3945748; doi:10.12688/f1000research.1-2.v2)
Supplement: Aligner-specific VCF files containing the mutations called for each set of reads in single and paired-end modes — VCF files describing the mutations detected in the sixty-seven groups of BRCA1 reads when testing each alignment program in paired-end and single-end mode. [file f1000research-1-402-s0002.tgz › Bfast_Single_End_Calls.14.vcf]

##fileformat=VCFv4.1
##FILTER=<ID=LowQual,Description="Low quality">
##FORMAT=<ID=AD,Number=.,Type=Integer,Description="Allelic depths for the ref and alt alleles in the order listed">
##FORMAT=<ID=DP,Number=1,Type=Integer,Description="Read Depth (only filtered reads used for calling)">
##FORMAT=<ID=GQ,Number=1,Type=Float,Description="Genotype Quality">
##FORMAT=<ID=GT,Number=1,Type=String,Description="Genotype">
##FORMAT=<ID=PL,Number=G,Type=Integer,Description="Normalized, Phred-scaled likelihoods for genotypes as defined in the VCF specification">
##INFO=<ID=AC,Number=A,Type=Integer,Description="Allele count in genotypes, for each ALT allele, in the same order as listed">
##INFO=<ID=AF,Number=A,Type=Float,Description="Allele Frequency, for each ALT allele, in the same order as listed">
##INFO=<ID=AN,Number=1,Type=Integer,Description="Total number of alleles in called genotypes">
##INFO=<ID=BaseQRankSum,Number=1,Type=Float,Description="Z-score from Wilcoxon rank sum test of Alt Vs. Ref base qualities">
##INFO=<ID=DB,Number=0,Type=Flag,Description="dbSNP Membership">
##INFO=<ID=DP,Number=1,Type=Integer,Description="Filtered Depth">
##INFO=<ID=DS,Number=0,Type=Flag,Description="Were any of the samples downsampled?">
##INFO=<ID=Dels,Number=1,Type=Float,Description="Fraction of Reads Containing Spanning Deletions">
##INFO=<ID=FS,Number=1,Type=Float,Description="Phred-scaled p-value using Fisher's exact test to detect strand bias">
##INFO=<ID=HRun,Number=1,Type=Integer,Description="Largest Contiguous Homopolymer Run of Variant Allele In Either Direction">
##INFO=<ID=HaplotypeScore,Number=1,Type=Float,Description="Consistency of the site with at most two segregating haplotypes">
##INFO=<ID=InbreedingCoeff,Number=1,Type=Float,Description="Inbreeding coefficient as estimated from the genotype likelihoods per-sample when compared against the Hardy-Weinberg expectation">
##INFO=<ID=MQ,Number=1,Type=Float,Description="RMS Mapping Quality">
##INFO=<ID=MQ0,Number=1,Type=Integer,Description="Total Mapping Quality Zero Reads">
##INFO=<ID=MQRankSum,Number=1,Type=Float,Description="Z-score From Wilcoxon rank sum test of Alt vs. Ref read mapping qualities">
##INFO=<ID=QD,Number=1,Type=Float,Description="Variant Confidence/Quality by Depth">
##INFO=<ID=ReadPosRankSum,Number=1,Type=Float,Description="Z-score from Wilcoxon rank sum test of Alt vs. Ref read position bias">
##UnifiedGenotyper="analysis_type=UnifiedGenotyper input_file=[../Bfast_SE/brca1_14.1.recalib.bam] sample_metadata=[] read_buffer_size=null phone_home=STANDARD read_filter=[BadCigar] intervals=null excludeIntervals=null reference_sequence=ref_chr17.hg19.fa rodBind=[] rodToIntervalTrackName=null BTI_merge_rule=UNION nonDeterministicRandomSeed=false downsampling_type=null downsample_to_fraction=null downsample_to_coverage=null baq=OFF baqGapOpenPenalty=40.0 performanceLog=null useOriginalQualities=false defaultBaseQualities=-1 validation_strictness=SILENT unsafe=null num_threads=4 interval_merging=ALL read_group_black_list=null processingTracker=null restartProcessingTracker=false processingTrackerStatusFile=null processingTrackerID=-1 allow_intervals_with_unindexed_bam=false disable_experimental_low_memory_sharding=false logging_level=ERROR log_to_file=null help=false genotype_likelihoods_model=BOTH p_nonref_model=EXACT heterozygosity=0.0010 pcr_error_rate=1.0E-4 genotyping_mode=DISCOVERY output_mode=EMIT_VARIANTS_ONLY standard_min_confidence_threshold_for_calling=30.0 standard_min_confidence_threshold_for_emitting=4.0 computeSLOD=false alleles=(RodBinding name= source=UNBOUND) assume_single_sample_reads=null abort_at_too_much_coverage=-1 min_base_quality_score=17 min_mapping_quality_score=20 max_deletion_fraction=0.05 min_indel_count_for_genotyping=5 indel_heterozygosity=1.25E-4 indelGapContinuationPenalty=10.0 indelGapOpenPenalty=45.0 indelHaplotypeSize=80 doContextDependentGapPenalties=true getGapPenaltiesFromData=false indel_recal_file=indel.recal_data.csv indelDebug=false dovit=false GSA_PRODUCTION_ONLY=false exactCalculation=LINEAR_EXPERIMENTAL ignoreSNPAlleles=false output_all_callable_bases=false genotype=false dbsnp=(RodBinding name=dbsnp source=dbsnp_132.hg19.vcf) out=org.broadinstitute.sting.gatk.io.stubs.VCFWriterStub NO_HEADER=org.broadinstitute.sting.gatk.io.stubs.VCFWriterStub sites_only=org.broadinstitute.sting.gatk.io.stubs.VCFWriterStub debug_file=null metrics_file=null annotation=[]"
##contig=<ID=17,length=81195210,assembly=hg19>
##reference=file:///CL_diags/ngs/OmixonPaper/brca1-test-suite/ref_chr17.hg19.fa
#CHROM	POS	ID	REF	ALT	QUAL	FILTER	INFO	FORMAT	DePristo
17	41196309	.	T	G	5.06	LowQual	AC=1;AF=0.50;AN=2;DP=1;Dels=0.00;HRun=2;HaplotypeScore=0.0000;MQ=48.00;MQ0=0;QD=5.06	GT:AD:DP:GQ:PL	0/1:0,1:1:1.76:33,3,0
17	41196309	.	T	TGGGGGGGGGGGGGGGGGGGGGGGGGG	2696.61	PASS	AC=2;AF=1.00;AN=2;DP=22;FS=0.000;HRun=2;HaplotypeScore=230.0322;MQ=27.36;MQ0=0;QD=122.57	GT:AD:DP:GQ:PL	1/1:1,1:13:39.13:2739,39,0
17	41197716	rs28897699	C	A	1029.40	PASS	AC=2;AF=1.00;AN=2;DB;DP=46;Dels=0.00;FS=0.000;HRun=0;HaplotypeScore=119.2294;MQ=31.11;MQ0=0;QD=22.38	GT:AD:DP:GQ:PL	1/1:0,46:46:99:1062,105,0
17	41197722	rs80359883	TATCA	T	1194.36	PASS	AC=2;AF=1.00;AN=2;DB;DP=41;FS=0.000;HRun=0;HaplotypeScore=580.2888;MQ=28.77;MQ0=0;QD=29.13	GT:AD:DP:GQ:PL	1/1:4,32:27:77.72:1236,78,0
17	41197729	.	T	TCACCAC	1817.02	PASS	AC=2;AF=1.00;AN=2;DP=29;FS=0.000;HRun=0;HaplotypeScore=382.5978;MQ=21.45;MQ0=0;QD=62.66	GT:AD:DP:GQ:PL	1/1:0,29:15:45.15:1859,45,0
17	41197734	.	G	GCC	467.74	PASS	AC=2;AF=1.00;AN=2;DP=28;FS=0.000;HRun=0;HaplotypeScore=438.5416;MQ=20.80;MQ0=0;QD=16.71	GT:AD:DP:GQ:PL	1/1:0,27:14:42.04:510,42,0
17	41197736	.	C	CACA	519.83	PASS	AC=2;AF=1.00;AN=2;DP=27;FS=0.000;HRun=0;HaplotypeScore=415.7396;MQ=20.21;MQ0=0;QD=19.25	GT:AD:DP:GQ:PL	1/1:1,24:13:37.35:562,37,0
17	41197739	.	G	T	265.18	PASS	AC=2;AF=1.00;AN=2;BaseQRankSum=1.576;DP=23;Dels=0.04;FS=0.000;HRun=0;HaplotypeScore=42.5035;MQ=18.25;MQ0=0;MQRankSum=0.158;QD=11.53;ReadPosRankSum=1.261	GT:AD:DP:GQ:PL	1/1:1,21:22:33:298,33,0
17	41197781	rs80356942	C	G	67.87	PASS	AC=1;AF=0.50;AN=2;BaseQRankSum=-0.766;DB;DP=16;Dels=0.00;FS=0.000;HRun=0;HaplotypeScore=7.2433;MQ=18.42;MQ0=0;MQRankSum=1.002;QD=4.24;ReadPosRankSum=-0.412	GT:AD:DP:GQ:PL	0/1:6,9:16:7.68:98,0,8
17	41197783	.	C	G	171.89	PASS	AC=2;AF=1.00;AN=2;DP=19;Dels=0.00;FS=0.000;HRun=3;HaplotypeScore=8.2379;MQ=20.12;MQ0=0;QD=9.05	GT:AD:DP:GQ:PL	1/1:1,15:19:21.01:205,21,0
17	41199660	rs80357212	C	T	2334.48	PASS	AC=2;AF=1.00;AN=2;DB;DP=74;Dels=0.01;FS=0.000;HRun=0;HaplotypeScore=2.3660;MQ=45.06;MQ0=0;QD=31.55	GT:AD:DP:GQ:PL	1/1:1,72:73:99:2367,217,0
17	41199695	rs80357040	T	C	1854.89	PASS	AC=2;AF=1.00;AN=2;DB;DP=71;Dels=0.00;FS=0.000;HRun=1;HaplotypeScore=9.0981;MQ=44.76;MQ0=0;QD=26.13	GT:AD:DP:GQ:PL	1/1:3,68:71:99:1888,198,0
17	41206131	rs8176288	A	G	2411.41	PASS	AC=2;AF=1.00;AN=2;DB;DP=77;Dels=0.01;FS=0.000;HRun=0;HaplotypeScore=2.8624;MQ=45.96;MQ0=0;QD=31.32	GT:AD:DP:GQ:PL	1/1:1,75:76:99:2444,226,0
17	41219907	rs71157702	T	TA	843.52	PASS	AC=2;AF=1.00;AN=2;DB;DP=81;FS=0.000;HRun=22;HaplotypeScore=178.2485;MQ=33.64;MQ0=0;QD=10.41	GT:AD:DP:GQ:PL	1/1:29,52:70:99:886,136,0
17	41223039	.	C	CT	2915.16	PASS	AC=2;AF=1.00;AN=2;DP=76;FS=0.000;HRun=3;HaplotypeScore=183.1164;MQ=47.14;MQ0=0;QD=38.36	GT:AD:DP:GQ:PL	1/1:7,69:76:99:2957,214,0
17	41223172	.	ACT	A	1135.74	PASS	AC=2;AF=1.00;AN=2;BaseQRankSum=3.299;DP=83;FS=1.903;HRun=0;HaplotypeScore=361.5461;MQ=38.18;MQ0=0;MQRankSum=-3.268;QD=13.68;ReadPosRankSum=2.992	GT:AD:DP:GQ:PL	1/1:64,19:59:99:1178,104,0
17	41223176	.	TGG	T	1258.50	PASS	AC=2;AF=1.00;AN=2;BaseQRankSum=1.417;DP=83;FS=0.000;HRun=4;HaplotypeScore=355.5985;MQ=37.78;MQ0=0;MQRankSum=1.417;QD=15.16;ReadPosRankSum=1.669	GT:AD:DP:GQ:PL	1/1:46,36:58:99:1301,159,0
17	41234532	.	CT	C	273.89	PASS	AC=1;AF=0.50;AN=2;BaseQRankSum=3.057;DP=73;FS=2.087;HRun=2;HaplotypeScore=248.2132;MQ=32.71;MQ0=0;MQRankSum=-1.394;QD=3.75;ReadPosRankSum=3.057	GT:AD:DP:GQ:PL	0/1:65,8:38:12.50:313,0,12
17	41234534	rs80357981	TC	T	1369.67	PASS	AC=2;AF=1.00;AN=2;DB;DP=70;FS=0.000;HRun=1;HaplotypeScore=140.4254;MQ=31.78;MQ0=0;QD=19.57	GT:AD:DP:GQ:PL	1/1:11,59:35:99:1412,102,0
17	41234580	rs80357306	T	C	1173.64	PASS	AC=2;AF=1.00;AN=2;DB;DP=65;Dels=0.00;FS=0.000;HRun=0;HaplotypeScore=0.0000;MQ=37.28;MQ0=0;QD=18.06	GT:AD:DP:GQ:PL	1/1:1,64:65:99:1207,123,0
17	41243505	rs80357727	CCT	C	1505.66	PASS	AC=2;AF=1.00;AN=2;DB;DP=67;FS=0.000;HRun=0;HaplotypeScore=142.6899;MQ=34.87;MQ0=0;QD=22.47	GT:AD:DP:GQ:PL	1/1:18,49:37:99:1548,111,0
17	41243508	rs80357210	C	T	270	PASS	AC=1;AF=0.50;AN=2;BaseQRankSum=1.451;DB;DP=68;Dels=0.01;FS=11.789;HRun=3;HaplotypeScore=65.5503;MQ=34.95;MQ0=0;MQRankSum=1.193;QD=3.97;ReadPosRankSum=-3.628	GT:AD:DP:GQ:PL	0/1:54,13:67:99:300,0,665
17	41243508	.	CTT	C	406.39	PASS	AC=2;AF=1.00;AN=2;BaseQRankSum=2.110;DP=68;FS=9.834;HRun=3;HaplotypeScore=253.8460;MQ=34.95;MQ0=0;MQRankSum=-1.133;QD=5.98;ReadPosRankSum=3.532	GT:AD:DP:GQ:PL	1/1:58,10:38:69.08:448,69,0
17	41243677	rs80357918	ATT	A	2219.41	PASS	AC=2;AF=1.00;AN=2;DB;DP=77;FS=0.000;HRun=4;HaplotypeScore=233.7912;MQ=39.02;MQ0=0;QD=28.82	GT:AD:DP:GQ:PL	1/1:26,50:56:99:2261,157,0
17	41243680	rs80357254	T	G	512.43	PASS	AC=1;AF=0.50;AN=2;BaseQRankSum=-2.628;DB;DP=74;Dels=0.00;FS=2.461;HRun=0;HaplotypeScore=72.3159;MQ=38.79;MQ0=0;MQRankSum=1.098;QD=6.92;ReadPosRankSum=-3.831	GT:AD:DP:GQ:PL	0/1:51,23:74:99:542,0,848
17	41243680	.	TTG	T	812.09	PASS	AC=2;AF=1.00;AN=2;DP=73;FS=0.000;HRun=0;HaplotypeScore=356.2767;MQ=38.65;MQ0=0;QD=11.12	GT:AD:DP:GQ:PL	1/1:53,20:52:99:854,146,0
17	41243850	rs80357141	T	C	2267.92	PASS	AC=2;AF=1.00;AN=2;DB;DP=73;Dels=0.00;FS=0.000;HRun=0;HaplotypeScore=1.7326;MQ=44.83;MQ0=0;QD=31.07	GT:AD:DP:GQ:PL	1/1:1,72:73:99:2301,214,0
17	41243857	rs41293451	A	G	2210.86	PASS	AC=2;AF=1.00;AN=2;DB;DP=75;Dels=0.00;FS=0.000;HRun=0;HaplotypeScore=0.0000;MQ=43.99;MQ0=0;QD=29.48	GT:AD:DP:GQ:PL	1/1:3,72:75:99:2244,208,0
17	41244684	rs80357295	G	T	1556.07	PASS	AC=2;AF=1.00;AN=2;DB;DP=54;Dels=0.04;FS=0.000;HRun=1;HaplotypeScore=5.5347;MQ=46.69;MQ0=0;QD=28.82	GT:AD:DP:GQ:PL	1/1:3,49:52:99:1589,144,0
17	41245585	rs80357166	A	C	2817.80	PASS	AC=2;AF=1.00;AN=2;DB;DP=96;Dels=0.00;FS=0.000;HRun=1;HaplotypeScore=5.7752;MQ=43.86;MQ0=0;QD=29.35	GT:AD:DP:GQ:PL	1/1:1,95:96:99:2851,268,0
17	41245632	rs80357267	A	T	2355.91	PASS	AC=2;AF=1.00;AN=2;DB;DP=85;Dels=0.05;FS=0.000;HRun=0;HaplotypeScore=12.7983;MQ=41.11;MQ0=0;QD=27.72	GT:AD:DP:GQ:PL	1/1:5,76:81:99:2389,220,0
17	41245664	rs80357495	A	C	2090.93	PASS	AC=2;AF=1.00;AN=2;DB;DP=72;Dels=0.00;FS=0.000;HRun=1;HaplotypeScore=10.8955;MQ=42.94;MQ0=0;QD=29.04	GT:AD:DP:GQ:PL	1/1:2,69:72:99:2124,201,0
17	41246164	rs80357221	C	T	2475.79	PASS	AC=2;AF=1.00;AN=2;DB;DP=80;Dels=0.01;FS=0.000;HRun=0;HaplotypeScore=9.3149;MQ=45.97;MQ0=0;QD=30.95	GT:AD:DP:GQ:PL	1/1:2,77:79:99:2509,226,0
17	41246518	rs79727659	C	A	2275.97	PASS	AC=2;AF=1.00;AN=2;DB;DP=70;Dels=0.00;FS=0.000;HRun=1;HaplotypeScore=4.5447;MQ=46.13;MQ0=0;QD=32.51	GT:AD:DP:GQ:PL	1/1:1,69:70:99:2309,205,0
17	41247722	rs8176149	A	T	2292.66	PASS	AC=2;AF=1.00;AN=2;DB;DP=77;Dels=0.00;FS=0.000;HRun=0;HaplotypeScore=5.1022;MQ=45.55;MQ0=0;QD=29.77	GT:AD:DP:GQ:PL	1/1:1,75:77:99:2326,214,0
17	41247856	rs80358167	C	T	1984.67	PASS	AC=2;AF=1.00;AN=2;DB;DP=63;Dels=0.00;FS=0.000;HRun=0;HaplotypeScore=4.2068;MQ=46.49;MQ0=0;QD=31.50	GT:AD:DP:GQ:PL	1/1:0,63:63:99:2018,183,0
17	41254374	rs35584960	C	CT	65.85	PASS	AC=2;AF=1.00;AN=2;DB;DP=73;FS=0.000;HRun=18;HaplotypeScore=27.3400;MQ=14.29;MQ0=0;QD=0.90	GT:AD:DP:GQ:PL	1/1:22,51:13:14.88:108,15,0
17	41257959	rs8176131	C	T	14.29	LowQual	AC=2;AF=1.00;AN=2;DB;DP=78;Dels=0.00;HRun=0;HaplotypeScore=2.9439;MQ=10.69;MQ0=0;QD=0.18	GT:AD:DP:GQ:PL	1/1:2,76:78:5.97:45,6,0
17	41265776	rs8176109	A	G	2670.68	PASS	AC=2;AF=1.00;AN=2;DB;DP=88;Dels=0.00;FS=0.000;HRun=0;HaplotypeScore=4.2057;MQ=42.65;MQ0=0;QD=30.35	GT:AD:DP:GQ:PL	1/1:1,86:88:99:2704,250,0
17	41266352	rs79415432	G	A	1841.70	PASS	AC=2;AF=1.00;AN=2;DB;DP=61;Dels=0.00;FS=0.000;HRun=3;HaplotypeScore=3.5198;MQ=44.97;MQ0=0;QD=30.19	GT:AD:DP:GQ:PL	1/1:2,58:61:99:1875,168,0
17	41280849	rs115997013	T	C	75.88	PASS	AC=1;AF=0.50;AN=2;BaseQRankSum=-2.463;DB;DP=68;Dels=0.00;FS=4.771;HRun=1;HaplotypeScore=38.1838;MQ=11.97;MQ0=0;MQRankSum=3.021;QD=1.12;ReadPosRankSum=-2.818	GT:AD:DP:GQ:PL	0/1:56,11:68:99:106,0,267
17	41280850	.	C	T	74.87	PASS	AC=1;AF=0.50;AN=2;BaseQRankSum=1.749;DP=69;Dels=0.00;FS=4.771;HRun=15;HaplotypeScore=38.9725;MQ=11.92;MQ0=0;MQRankSum=3.064;QD=1.09;ReadPosRankSum=-2.398	GT:AD:DP:GQ:PL	0/1:58,11:69:99:105,0,267
17	41280850	rs67133848	C	CT	437.52	PASS	AC=2;AF=1.00;AN=2;DB;DP=68;FS=0.000;HRun=15;HaplotypeScore=23.6121;MQ=11.54;MQ0=0;QD=6.43	GT:AD:DP:GQ:PL	1/1:14,54:10:30.10:480,30,0
