# Supplementary material for: Considerations for clinical read alignment and mutational profiling using next-generation sequencing
Source: F1000Res. 2012 Sep 20;1:2. Originally published 2012 Jul 16. [Version 2] doi: 10.12688/f1000research.1-2.v2 (PMC3945748; doi:10.12688/f1000research.1-2.v2)
Supplement: Aligner-specific VCF files containing the mutations called for each set of reads in single and paired-end modes — VCF files describing the mutations detected in the sixty-seven groups of BRCA1 reads when testing each alignment program in paired-end and single-end mode. [file f1000research-1-402-s0002.tgz › Bfast_Single_End_Calls.16.vcf]

##fileformat=VCFv4.1
##FILTER=<ID=LowQual,Description="Low quality">
##FORMAT=<ID=AD,Number=.,Type=Integer,Description="Allelic depths for the ref and alt alleles in the order listed">
##FORMAT=<ID=DP,Number=1,Type=Integer,Description="Read Depth (only filtered reads used for calling)">
##FORMAT=<ID=GQ,Number=1,Type=Float,Description="Genotype Quality">
##FORMAT=<ID=GT,Number=1,Type=String,Description="Genotype">
##FORMAT=<ID=PL,Number=G,Type=Integer,Description="Normalized, Phred-scaled likelihoods for genotypes as defined in the VCF specification">
##INFO=<ID=AC,Number=A,Type=Integer,Description="Allele count in genotypes, for each ALT allele, in the same order as listed">
##INFO=<ID=AF,Number=A,Type=Float,Description="Allele Frequency, for each ALT allele, in the same order as listed">
##INFO=<ID=AN,Number=1,Type=Integer,Description="Total number of alleles in called genotypes">
##INFO=<ID=BaseQRankSum,Number=1,Type=Float,Description="Z-score from Wilcoxon rank sum test of Alt Vs. Ref base qualities">
##INFO=<ID=DB,Number=0,Type=Flag,Description="dbSNP Membership">
##INFO=<ID=DP,Number=1,Type=Integer,Description="Filtered Depth">
##INFO=<ID=DS,Number=0,Type=Flag,Description="Were any of the samples downsampled?">
##INFO=<ID=Dels,Number=1,Type=Float,Description="Fraction of Reads Containing Spanning Deletions">
##INFO=<ID=FS,Number=1,Type=Float,Description="Phred-scaled p-value using Fisher's exact test to detect strand bias">
##INFO=<ID=HRun,Number=1,Type=Integer,Description="Largest Contiguous Homopolymer Run of Variant Allele In Either Direction">
##INFO=<ID=HaplotypeScore,Number=1,Type=Float,Description="Consistency of the site with at most two segregating haplotypes">
##INFO=<ID=InbreedingCoeff,Number=1,Type=Float,Description="Inbreeding coefficient as estimated from the genotype likelihoods per-sample when compared against the Hardy-Weinberg expectation">
##INFO=<ID=MQ,Number=1,Type=Float,Description="RMS Mapping Quality">
##INFO=<ID=MQ0,Number=1,Type=Integer,Description="Total Mapping Quality Zero Reads">
##INFO=<ID=MQRankSum,Number=1,Type=Float,Description="Z-score From Wilcoxon rank sum test of Alt vs. Ref read mapping qualities">
##INFO=<ID=QD,Number=1,Type=Float,Description="Variant Confidence/Quality by Depth">
##INFO=<ID=ReadPosRankSum,Number=1,Type=Float,Description="Z-score from Wilcoxon rank sum test of Alt vs. Ref read position bias">
##UnifiedGenotyper="analysis_type=UnifiedGenotyper input_file=[../Bfast_SE/brca1_16.1.recalib.bam] sample_metadata=[] read_buffer_size=null phone_home=STANDARD read_filter=[BadCigar] intervals=null excludeIntervals=null reference_sequence=ref_chr17.hg19.fa rodBind=[] rodToIntervalTrackName=null BTI_merge_rule=UNION nonDeterministicRandomSeed=false downsampling_type=null downsample_to_fraction=null downsample_to_coverage=null baq=OFF baqGapOpenPenalty=40.0 performanceLog=null useOriginalQualities=false defaultBaseQualities=-1 validation_strictness=SILENT unsafe=null num_threads=4 interval_merging=ALL read_group_black_list=null processingTracker=null restartProcessingTracker=false processingTrackerStatusFile=null processingTrackerID=-1 allow_intervals_with_unindexed_bam=false disable_experimental_low_memory_sharding=false logging_level=ERROR log_to_file=null help=false genotype_likelihoods_model=BOTH p_nonref_model=EXACT heterozygosity=0.0010 pcr_error_rate=1.0E-4 genotyping_mode=DISCOVERY output_mode=EMIT_VARIANTS_ONLY standard_min_confidence_threshold_for_calling=30.0 standard_min_confidence_threshold_for_emitting=4.0 computeSLOD=false alleles=(RodBinding name= source=UNBOUND) assume_single_sample_reads=null abort_at_too_much_coverage=-1 min_base_quality_score=17 min_mapping_quality_score=20 max_deletion_fraction=0.05 min_indel_count_for_genotyping=5 indel_heterozygosity=1.25E-4 indelGapContinuationPenalty=10.0 indelGapOpenPenalty=45.0 indelHaplotypeSize=80 doContextDependentGapPenalties=true getGapPenaltiesFromData=false indel_recal_file=indel.recal_data.csv indelDebug=false dovit=false GSA_PRODUCTION_ONLY=false exactCalculation=LINEAR_EXPERIMENTAL ignoreSNPAlleles=false output_all_callable_bases=false genotype=false dbsnp=(RodBinding name=dbsnp source=dbsnp_132.hg19.vcf) out=org.broadinstitute.sting.gatk.io.stubs.VCFWriterStub NO_HEADER=org.broadinstitute.sting.gatk.io.stubs.VCFWriterStub sites_only=org.broadinstitute.sting.gatk.io.stubs.VCFWriterStub debug_file=null metrics_file=null annotation=[]"
##contig=<ID=17,length=81195210,assembly=hg19>
##reference=file:///CL_diags/ngs/OmixonPaper/brca1-test-suite/ref_chr17.hg19.fa
#CHROM	POS	ID	REF	ALT	QUAL	FILTER	INFO	FORMAT	DePristo
17	41196309	.	T	G	5.06	LowQual	AC=1;AF=0.50;AN=2;DP=1;Dels=0.00;HRun=2;HaplotypeScore=0.0000;MQ=48.00;MQ0=0;QD=5.06	GT:AD:DP:GQ:PL	0/1:0,1:1:1.76:33,3,0
17	41196309	.	T	TGGGGGGGGGGGGGGGGGGGGGGGGGG	2683.37	PASS	AC=2;AF=1.00;AN=2;DP=22;FS=0.000;HRun=2;HaplotypeScore=230.2721;MQ=27.43;MQ0=0;QD=121.97	GT:AD:DP:GQ:PL	1/1:1,1:13:39.13:2725,39,0
17	41201070	rs8176307	A	G	1635.91	PASS	AC=2;AF=1.00;AN=2;DB;DP=60;Dels=0.00;FS=0.000;HRun=2;HaplotypeScore=0.0000;MQ=46.83;MQ0=0;QD=27.27	GT:AD:DP:GQ:PL	1/1:0,59:60:99:1669,165,0
17	41202023	rs8176301	G	T	1735.63	PASS	AC=2;AF=1.00;AN=2;BaseQRankSum=1.609;DB;DP=56;Dels=0.00;FS=0.000;HRun=2;HaplotypeScore=1.3990;MQ=45.47;MQ0=0;MQRankSum=1.299;QD=30.99;ReadPosRankSum=-1.547	GT:AD:DP:GQ:PL	1/1:1,55:56:99:1769,153,0
17	41214616	rs62076410	A	T	1692.73	PASS	AC=2;AF=1.00;AN=2;DB;DP=71;Dels=0.00;FS=0.000;HRun=0;HaplotypeScore=6.8899;MQ=35.50;MQ0=0;QD=23.84	GT:AD:DP:GQ:PL	1/1:0,71:71:99:1726,159,0
17	41215416	rs80358109	T	C	1870.88	PASS	AC=2;AF=1.00;AN=2;DB;DP=62;Dels=0.00;FS=0.000;HRun=0;HaplotypeScore=0.9947;MQ=45.66;MQ0=0;QD=30.18	GT:AD:DP:GQ:PL	1/1:1,60:62:99:1904,174,0
17	41221145	rs35240258	GA	G	1195.57	PASS	AC=2;AF=1.00;AN=2;DB;DP=67;FS=0.000;HRun=6;HaplotypeScore=132.6789;MQ=39.12;MQ0=0;QD=17.84	GT:AD:DP:GQ:PL	1/1:12,55:45:99:1238,117,0
17	41221151	.	A	G	32.44	PASS	AC=1;AF=0.50;AN=2;BaseQRankSum=-1.347;DP=64;Dels=0.00;FS=1.642;HRun=2;HaplotypeScore=6.6630;MQ=38.59;MQ0=0;MQRankSum=0.242;QD=0.51;ReadPosRankSum=-2.868	GT:AD:DP:GQ:PL	0/1:58,6:64:62.43:62,0,1096
17	41221151	.	AG	A	27.23	LowQual	AC=1;AF=0.50;AN=2;BaseQRankSum=3.298;DP=64;HRun=2;HaplotypeScore=234.8671;MQ=38.59;MQ0=0;MQRankSum=-1.743;QD=0.43;ReadPosRankSum=3.550	GT:AD:DP:GQ:PL	0/1:59,5:42:34.48:66,0,34
17	41222654	rs112316042	A	G	2025.24	PASS	AC=2;AF=1.00;AN=2;DB;DP=74;Dels=0.01;FS=0.000;HRun=1;HaplotypeScore=2.6282;MQ=45.80;MQ0=0;QD=27.37	GT:AD:DP:GQ:PL	1/1:0,72:73:99:2058,210,0
17	41223414	rs34485008	TA	T	1127.08	PASS	AC=2;AF=1.00;AN=2;DB;DP=59;FS=0.000;HRun=5;HaplotypeScore=115.7783;MQ=37.99;MQ0=0;QD=19.10	GT:AD:DP:GQ:PL	1/1:14,45:38:99:1169,105,0
17	41223419	.	A	G	130.29	PASS	AC=1;AF=0.50;AN=2;BaseQRankSum=-2.082;DP=57;Dels=0.02;FS=0.000;HRun=2;HaplotypeScore=15.9586;MQ=37.45;MQ0=0;MQRankSum=-0.061;QD=2.29;ReadPosRankSum=-3.421	GT:AD:DP:GQ:PL	0/1:46,8:56:99:160,0,794
17	41223419	.	AG	A	149.36	PASS	AC=2;AF=1.00;AN=2;BaseQRankSum=1.628;DP=57;FS=0.000;HRun=2;HaplotypeScore=206.4010;MQ=37.45;MQ0=0;MQRankSum=-1.733;QD=2.62;ReadPosRankSum=1.628	GT:AD:DP:GQ:PL	1/1:49,8:36:37.05:191,37,0
17	41230157	rs111562492	A	C	144.84	PASS	AC=2;AF=1.00;AN=2;DB;DP=62;Dels=0.00;FS=0.000;HRun=1;HaplotypeScore=0.6651;MQ=10.57;MQ0=0;QD=2.34	GT:AD:DP:GQ:PL	1/1:1,61:62:20.98:178,21,0
17	41234439	rs80357825	GTTCTGGAT	G	5060.20	PASS	AC=2;AF=1.00;AN=2;DB;DP=66;FS=0.000;HRun=0;HaplotypeScore=571.9282;MQ=42.43;MQ0=0;QD=76.67	GT:AD:DP:GQ:PL	1/1:8,57:64:99:5060,184,0
17	41241569	rs8176158	T	C	1334.17	PASS	AC=2;AF=1.00;AN=2;BaseQRankSum=-3.478;DB;DP=74;Dels=0.00;FS=0.000;HRun=0;HaplotypeScore=47.6261;MQ=29.06;MQ0=0;MQRankSum=6.667;QD=18.03;ReadPosRankSum=2.705	GT:AD:DP:GQ:PL	1/1:24,50:74:99:1367,129,0
17	41241569	.	T	TT	241.40	PASS	AC=2;AF=1.00;AN=2;DP=77;FS=0.000;HRun=12;HaplotypeScore=227.2612;MQ=28.04;MQ0=0;QD=3.14	GT:AD:DP:GQ:PL	1/1:37,40:42:82.68:283,83,0
17	41243705	rs80357584	CTG	C	1746.84	PASS	AC=2;AF=1.00;AN=2;DB;DP=60;FS=0.000;HRun=0;HaplotypeScore=219.6336;MQ=35.99;MQ0=0;QD=29.11	GT:AD:DP:GQ:PL	1/1:16,43:39:99:1789,111,0
17	41243706	.	TGA	T	641.05	PASS	AC=2;AF=1.00;AN=2;DP=60;FS=0.000;HRun=0;HaplotypeScore=330.2088;MQ=35.99;MQ0=0;QD=10.68	GT:AD:DP:GQ:PL	1/1:49,11:39:99:683,106,0
17	41243763	rs80357269	G	A	2733.85	PASS	AC=2;AF=1.00;AN=2;DB;DP=87;Dels=0.00;FS=0.000;HRun=1;HaplotypeScore=4.4074;MQ=45.44;MQ0=0;QD=31.42	GT:AD:DP:GQ:PL	1/1:1,86:87:99:2767,250,0
17	41244000	rs16942	T	C	2359.89	PASS	AC=2;AF=1.00;AN=2;DB;DP=81;Dels=0.01;FS=0.000;HRun=0;HaplotypeScore=16.1981;MQ=45.49;MQ0=0;QD=29.13	GT:AD:DP:GQ:PL	1/1:4,76:80:99:2393,223,0
17	41244194	rs80357334	C	A	1193.11	PASS	AC=2;AF=1.00;AN=2;DB;DP=72;Dels=0.00;FS=0.000;HRun=0;HaplotypeScore=13.4107;MQ=32.78;MQ0=0;QD=16.57	GT:AD:DP:GQ:PL	1/1:1,71:72:99:1226,114,0
17	41244217	rs80357525	G	GT	1777.62	PASS	AC=2;AF=1.00;AN=2;DB;DP=76;FS=0.000;HRun=2;HaplotypeScore=167.6166;MQ=33.11;MQ0=0;QD=23.39	GT:AD:DP:GQ:PL	1/1:8,67:41:99:1820,116,0
17	41244218	.	C	T	54.20	PASS	AC=1;AF=0.50;AN=2;BaseQRankSum=1.737;DP=76;Dels=0.00;FS=3.928;HRun=6;HaplotypeScore=8.6655;MQ=33.11;MQ0=0;MQRankSum=0.572;QD=0.71;ReadPosRankSum=-2.581	GT:AD:DP:GQ:PL	0/1:69,6:76:84.20:84,0,935
17	41244219	.	T	C	53.39	PASS	AC=1;AF=0.50;AN=2;BaseQRankSum=-1.803;DP=75;Dels=0.00;FS=4.230;HRun=1;HaplotypeScore=8.6655;MQ=33.14;MQ0=0;MQRankSum=0.560;QD=0.71;ReadPosRankSum=-2.761	GT:AD:DP:GQ:PL	0/1:67,6:75:83.38:83,0,961
17	41244837	.	T	TCA	1090.14	PASS	AC=2;AF=1.00;AN=2;BaseQRankSum=1.335;DP=82;FS=0.000;HRun=0;HaplotypeScore=305.5336;MQ=34.75;MQ0=0;MQRankSum=-1.023;QD=13.29;ReadPosRankSum=2.491	GT:AD:DP:GQ:PL	1/1:70,11:49:97.70:1132,98,0
17	41244840	.	C	T	237.16	PASS	AC=1;AF=0.50;AN=2;BaseQRankSum=0.624;DP=82;Dels=0.00;FS=4.497;HRun=0;HaplotypeScore=47.0101;MQ=34.75;MQ0=0;MQRankSum=0.187;QD=2.89;ReadPosRankSum=-3.082	GT:AD:DP:GQ:PL	0/1:68,13:82:99:267,0,983
17	41244840	.	C	CAT	2345.27	PASS	AC=2;AF=1.00;AN=2;BaseQRankSum=-0.603;DP=81;FS=0.000;HRun=0;HaplotypeScore=180.3438;MQ=34.50;MQ0=0;MQRankSum=1.506;QD=28.95;ReadPosRankSum=1.657	GT:AD:DP:GQ:PL	1/1:19,61:48:99:2387,133,0
17	41244879	rs80356874	C	A	1312.18	PASS	AC=2;AF=1.00;AN=2;DB;DP=70;Dels=0.00;FS=0.000;HRun=0;HaplotypeScore=0.7340;MQ=32.88;MQ0=0;QD=18.75	GT:AD:DP:GQ:PL	1/1:0,70:70:99:1345,123,0
17	41245250	rs80357780	ACT	A	2193.01	PASS	AC=2;AF=1.00;AN=2;DB;DP=58;FS=0.000;HRun=0;HaplotypeScore=215.8832;MQ=45.35;MQ0=0;QD=37.81	GT:AD:DP:GQ:PL	1/1:3,54:55:99:2235,160,0
17	41245792	rs80357153	G	A	1629.71	PASS	AC=2;AF=1.00;AN=2;DB;DP=53;Dels=0.00;FS=0.000;HRun=0;HaplotypeScore=0.9665;MQ=46.61;MQ0=0;QD=30.75	GT:AD:DP:GQ:PL	1/1:1,52:53:99:1663,150,0
17	41246130	rs80357057	T	A	2262.85	PASS	AC=2;AF=1.00;AN=2;BaseQRankSum=1.639;DB;DP=77;Dels=0.00;FS=0.000;HRun=0;HaplotypeScore=3.4328;MQ=45.90;MQ0=0;MQRankSum=1.685;QD=29.39;ReadPosRankSum=-0.140	GT:AD:DP:GQ:PL	1/1:4,73:77:99:2296,208,0
17	41246221	.	T	TAC	2238.51	PASS	AC=2;AF=1.00;AN=2;DP=72;FS=0.000;HRun=0;HaplotypeScore=144.2078;MQ=34.72;MQ0=0;QD=31.09	GT:AD:DP:GQ:PL	1/1:16,56:44:99:2281,129,0
17	41246225	.	T	C	220.57	PASS	AC=1;AF=0.50;AN=2;BaseQRankSum=-0.960;DP=75;Dels=0.01;FS=3.026;HRun=0;HaplotypeScore=48.2440;MQ=35.46;MQ0=0;MQRankSum=1.005;QD=2.94;ReadPosRankSum=-3.684	GT:AD:DP:GQ:PL	0/1:62,12:74:99:251,0,949
17	41246225	.	T	TAT	1061.19	PASS	AC=2;AF=1.00;AN=2;DP=74;FS=0.000;HRun=0;HaplotypeScore=267.6970;MQ=35.26;MQ0=0;QD=14.34	GT:AD:DP:GQ:PL	1/1:63,10:46:99:1103,123,0
17	41246480	rs80357796	CT	C	2600.18	PASS	AC=2;AF=1.00;AN=2;DB;DP=69;FS=0.000;HRun=3;HaplotypeScore=279.1069;MQ=44.57;MQ0=0;QD=37.68	GT:AD:DP:GQ:PL	1/1:0,69:63:99:2642,190,0
17	41246529	rs80357774	AC	A	8.82	LowQual	AC=1;AF=0.50;AN=2;BaseQRankSum=2.583;DB;DP=67;HRun=2;HaplotypeScore=381.0028;MQ=36.33;MQ0=0;MQRankSum=-2.004;QD=0.13;ReadPosRankSum=2.680	GT:AD:DP:GQ:PL	0/1:61,6:43:47.24:47,0,75
17	41246531	rs80357618	CT	C	1067.20	PASS	AC=2;AF=1.00;AN=2;BaseQRankSum=0.933;DB;DP=68;FS=3.869;HRun=7;HaplotypeScore=283.7883;MQ=36.22;MQ0=0;MQRankSum=1.200;QD=15.69;ReadPosRankSum=1.466	GT:AD:DP:GQ:PL	1/1:13,54:44:99:1109,109,0
17	41251900	rs8176139	A	C	1945.88	PASS	AC=2;AF=1.00;AN=2;DB;DP=66;Dels=0.00;FS=0.000;HRun=0;HaplotypeScore=3.7441;MQ=45.94;MQ0=0;QD=29.48	GT:AD:DP:GQ:PL	1/1:2,62:66:99:1979,183,0
17	41252697	rs10445302	T	A	61.26	PASS	AC=2;AF=1.00;AN=2;DB;DP=49;Dels=0.00;FS=0.000;HRun=2;HaplotypeScore=0.6651;MQ=12.16;MQ0=0;QD=1.25	GT:AD:DP:GQ:PL	1/1:1,48:49:9.01:93,9,0
17	41258946	rs799913	T	C	2300.99	PASS	AC=2;AF=1.00;AN=2;DB;DP=77;Dels=0.00;FS=0.000;HRun=0;HaplotypeScore=6.4210;MQ=43.40;MQ0=0;QD=29.88	GT:AD:DP:GQ:PL	1/1:2,74:77:99:2334,219,0
17	41265807	rs8176108	G	C	2044.33	PASS	AC=2;AF=1.00;AN=2;DB;DP=70;Dels=0.01;FS=0.000;HRun=0;HaplotypeScore=7.4350;MQ=40.50;MQ0=0;QD=29.20	GT:AD:DP:GQ:PL	1/1:2,67:69:99:2077,195,0
17	41267518	rs76381085	C	A	917.01	PASS	AC=2;AF=1.00;AN=2;DB;DP=66;Dels=0.02;FS=0.000;HRun=15;HaplotypeScore=0.0000;MQ=26.59;MQ0=0;QD=13.89	GT:AD:DP:GQ:PL	1/1:1,64:65:90.13:950,90,0
17	41275656	rs35119301	C	G	1071.62	PASS	AC=2;AF=1.00;AN=2;DB;DP=61;Dels=0.00;FS=0.000;HRun=1;HaplotypeScore=0.0000;MQ=18.16;MQ0=0;QD=17.57	GT:AD:DP:GQ:PL	1/1:1,60:61:99:1105,132,0
17	41278008	.	T	TTAG	1624.92	PASS	AC=2;AF=1.00;AN=2;DP=70;FS=0.000;HRun=0;HaplotypeScore=261.3458;MQ=27.79;MQ0=0;QD=23.21	GT:AD:DP:GQ:PL	1/1:52,12:43:99:1667,116,0
17	41278010	rs74612973	A	T	373.68	PASS	AC=1;AF=0.50;AN=2;BaseQRankSum=2.938;DB;DP=70;Dels=0.01;FS=0.000;HRun=2;HaplotypeScore=48.4540;MQ=27.79;MQ0=0;MQRankSum=5.760;QD=5.34;ReadPosRankSum=-2.519	GT:AD:DP:GQ:PL	0/1:53,16:69:99:404,0,696
17	41278010	rs72262247	A	AGTT	2821.39	PASS	AC=2;AF=1.00;AN=2;DB;DP=70;FS=0.000;HRun=0;HaplotypeScore=139.0337;MQ=28.88;MQ0=0;QD=40.31	GT:AD:DP:GQ:PL	1/1:22,38:43:99:2863,120,0
