# Supplementary material for: Considerations for clinical read alignment and mutational profiling using next-generation sequencing
Source: F1000Res. 2012 Sep 20;1:2. Originally published 2012 Jul 16. [Version 2] doi: 10.12688/f1000research.1-2.v2 (PMC3945748; doi:10.12688/f1000research.1-2.v2)
Supplement: Aligner-specific VCF files containing the mutations called for each set of reads in single and paired-end modes — VCF files describing the mutations detected in the sixty-seven groups of BRCA1 reads when testing each alignment program in paired-end and single-end mode. [file f1000research-1-402-s0002.tgz › Bfast_Single_End_Calls.17.vcf]

##fileformat=VCFv4.1
##FILTER=<ID=LowQual,Description="Low quality">
##FORMAT=<ID=AD,Number=.,Type=Integer,Description="Allelic depths for the ref and alt alleles in the order listed">
##FORMAT=<ID=DP,Number=1,Type=Integer,Description="Read Depth (only filtered reads used for calling)">
##FORMAT=<ID=GQ,Number=1,Type=Float,Description="Genotype Quality">
##FORMAT=<ID=GT,Number=1,Type=String,Description="Genotype">
##FORMAT=<ID=PL,Number=G,Type=Integer,Description="Normalized, Phred-scaled likelihoods for genotypes as defined in the VCF specification">
##INFO=<ID=AC,Number=A,Type=Integer,Description="Allele count in genotypes, for each ALT allele, in the same order as listed">
##INFO=<ID=AF,Number=A,Type=Float,Description="Allele Frequency, for each ALT allele, in the same order as listed">
##INFO=<ID=AN,Number=1,Type=Integer,Description="Total number of alleles in called genotypes">
##INFO=<ID=BaseQRankSum,Number=1,Type=Float,Description="Z-score from Wilcoxon rank sum test of Alt Vs. Ref base qualities">
##INFO=<ID=DB,Number=0,Type=Flag,Description="dbSNP Membership">
##INFO=<ID=DP,Number=1,Type=Integer,Description="Filtered Depth">
##INFO=<ID=DS,Number=0,Type=Flag,Description="Were any of the samples downsampled?">
##INFO=<ID=Dels,Number=1,Type=Float,Description="Fraction of Reads Containing Spanning Deletions">
##INFO=<ID=FS,Number=1,Type=Float,Description="Phred-scaled p-value using Fisher's exact test to detect strand bias">
##INFO=<ID=HRun,Number=1,Type=Integer,Description="Largest Contiguous Homopolymer Run of Variant Allele In Either Direction">
##INFO=<ID=HaplotypeScore,Number=1,Type=Float,Description="Consistency of the site with at most two segregating haplotypes">
##INFO=<ID=InbreedingCoeff,Number=1,Type=Float,Description="Inbreeding coefficient as estimated from the genotype likelihoods per-sample when compared against the Hardy-Weinberg expectation">
##INFO=<ID=MQ,Number=1,Type=Float,Description="RMS Mapping Quality">
##INFO=<ID=MQ0,Number=1,Type=Integer,Description="Total Mapping Quality Zero Reads">
##INFO=<ID=MQRankSum,Number=1,Type=Float,Description="Z-score From Wilcoxon rank sum test of Alt vs. Ref read mapping qualities">
##INFO=<ID=QD,Number=1,Type=Float,Description="Variant Confidence/Quality by Depth">
##INFO=<ID=ReadPosRankSum,Number=1,Type=Float,Description="Z-score from Wilcoxon rank sum test of Alt vs. Ref read position bias">
##UnifiedGenotyper="analysis_type=UnifiedGenotyper input_file=[../Bfast_SE/brca1_17.1.recalib.bam] sample_metadata=[] read_buffer_size=null phone_home=STANDARD read_filter=[BadCigar] intervals=null excludeIntervals=null reference_sequence=ref_chr17.hg19.fa rodBind=[] rodToIntervalTrackName=null BTI_merge_rule=UNION nonDeterministicRandomSeed=false downsampling_type=null downsample_to_fraction=null downsample_to_coverage=null baq=OFF baqGapOpenPenalty=40.0 performanceLog=null useOriginalQualities=false defaultBaseQualities=-1 validation_strictness=SILENT unsafe=null num_threads=4 interval_merging=ALL read_group_black_list=null processingTracker=null restartProcessingTracker=false processingTrackerStatusFile=null processingTrackerID=-1 allow_intervals_with_unindexed_bam=false disable_experimental_low_memory_sharding=false logging_level=ERROR log_to_file=null help=false genotype_likelihoods_model=BOTH p_nonref_model=EXACT heterozygosity=0.0010 pcr_error_rate=1.0E-4 genotyping_mode=DISCOVERY output_mode=EMIT_VARIANTS_ONLY standard_min_confidence_threshold_for_calling=30.0 standard_min_confidence_threshold_for_emitting=4.0 computeSLOD=false alleles=(RodBinding name= source=UNBOUND) assume_single_sample_reads=null abort_at_too_much_coverage=-1 min_base_quality_score=17 min_mapping_quality_score=20 max_deletion_fraction=0.05 min_indel_count_for_genotyping=5 indel_heterozygosity=1.25E-4 indelGapContinuationPenalty=10.0 indelGapOpenPenalty=45.0 indelHaplotypeSize=80 doContextDependentGapPenalties=true getGapPenaltiesFromData=false indel_recal_file=indel.recal_data.csv indelDebug=false dovit=false GSA_PRODUCTION_ONLY=false exactCalculation=LINEAR_EXPERIMENTAL ignoreSNPAlleles=false output_all_callable_bases=false genotype=false dbsnp=(RodBinding name=dbsnp source=dbsnp_132.hg19.vcf) out=org.broadinstitute.sting.gatk.io.stubs.VCFWriterStub NO_HEADER=org.broadinstitute.sting.gatk.io.stubs.VCFWriterStub sites_only=org.broadinstitute.sting.gatk.io.stubs.VCFWriterStub debug_file=null metrics_file=null annotation=[]"
##contig=<ID=17,length=81195210,assembly=hg19>
##reference=file:///CL_diags/ngs/OmixonPaper/brca1-test-suite/ref_chr17.hg19.fa
#CHROM	POS	ID	REF	ALT	QUAL	FILTER	INFO	FORMAT	DePristo
17	41196309	.	T	G	5.06	LowQual	AC=1;AF=0.50;AN=2;DP=1;Dels=0.00;HRun=2;HaplotypeScore=0.0000;MQ=48.00;MQ0=0;QD=5.06	GT:AD:DP:GQ:PL	0/1:0,1:1:1.76:33,3,0
17	41196309	.	T	TGGGGGGGGGGGGGGGGGGGGGGGGGG	2683.44	PASS	AC=2;AF=1.00;AN=2;DP=22;FS=0.000;HRun=2;HaplotypeScore=230.0213;MQ=27.43;MQ0=0;QD=121.97	GT:AD:DP:GQ:PL	1/1:1,1:13:39.13:2725,39,0
17	41199696	rs80358348	GCACAAC	G	4427.92	PASS	AC=2;AF=1.00;AN=2;DB;DP=66;FS=0.000;HRun=0;HaplotypeScore=488.9095;MQ=43.73;MQ0=0;QD=67.09	GT:AD:DP:GQ:PL	1/1:1,65:64:99:4428,193,0
17	41207462	rs62076408	C	A	233.02	PASS	AC=2;AF=1.00;AN=2;DB;DP=71;Dels=0.00;FS=0.000;HRun=2;HaplotypeScore=2.6639;MQ=12.89;MQ0=0;QD=3.28	GT:AD:DP:GQ:PL	1/1:2,68:71:35.81:266,36,0
17	41215898	rs80357094	G	T	2106	PASS	AC=2;AF=1.00;AN=2;DB;DP=66;Dels=0.00;FS=0.000;HRun=0;HaplotypeScore=0.9916;MQ=45.16;MQ0=0;QD=31.91	GT:AD:DP:GQ:PL	1/1:2,64:66:99:2139,193,0
17	41217111	rs8176246	C	T	587.09	PASS	AC=2;AF=1.00;AN=2;DB;DP=70;Dels=0.00;FS=0.000;HRun=0;HaplotypeScore=0.9332;MQ=16.10;MQ0=0;QD=8.39	GT:AD:DP:GQ:PL	1/1:2,67:70:66:620,66,0
17	41223246	rs80357096	G	A	1982.74	PASS	AC=2;AF=1.00;AN=2;DB;DP=64;Dels=0.00;FS=0.000;HRun=2;HaplotypeScore=0.9894;MQ=44.80;MQ0=0;QD=30.98	GT:AD:DP:GQ:PL	1/1:2,62:64:99:2016,177,0
17	41226427	.	A	AAG	2617.11	PASS	AC=2;AF=1.00;AN=2;DP=76;FS=0.000;HRun=0;HaplotypeScore=124.8613;MQ=36.62;MQ0=0;QD=34.44	GT:AD:DP:GQ:PL	1/1:23,51:49:99:2659,138,0
17	41226429	.	C	G	421.61	PASS	AC=1;AF=0.50;AN=2;BaseQRankSum=-0.163;DP=75;Dels=0.00;FS=6.193;HRun=0;HaplotypeScore=44.9304;MQ=36.43;MQ0=0;MQRankSum=0.579;QD=5.62;ReadPosRankSum=-3.804	GT:AD:DP:GQ:PL	0/1:57,18:75:99:452,0,839
17	41226429	.	C	CAC	1330.61	PASS	AC=2;AF=1.00;AN=2;DP=75;FS=0.000;HRun=0;HaplotypeScore=250.4050;MQ=36.43;MQ0=0;QD=17.74	GT:AD:DP:GQ:PL	1/1:58,17:48:99:1373,138,0
17	41228525	.	A	AT	1836.39	PASS	AC=2;AF=1.00;AN=2;DP=59;FS=0.000;HRun=5;HaplotypeScore=143.3905;MQ=45.91;MQ0=0;QD=31.13	GT:AD:DP:GQ:PL	1/1:12,47:55:99:1878,144,0
17	41229812	rs4239147	A	G	17.21	LowQual	AC=2;AF=1.00;AN=2;DB;DP=61;Dels=0.00;HRun=0;HaplotypeScore=1.6828;MQ=10.52;MQ0=0;QD=0.28	GT:AD:DP:GQ:PL	1/1:0,61:61:5.99:48,6,0
17	41243016	rs80357921	CTT	C	1920.42	PASS	AC=2;AF=1.00;AN=2;BaseQRankSum=-1.732;DB;DP=73;FS=3.212;HRun=2;HaplotypeScore=185.6975;MQ=35.16;MQ0=0;MQRankSum=1.654;QD=26.31;ReadPosRankSum=1.181	GT:AD:DP:GQ:PL	1/1:17,56:44:99:1962,120,0
17	41243017	.	TTG	T	900.72	PASS	AC=2;AF=1.00;AN=2;BaseQRankSum=-1.473;DP=69;FS=3.233;HRun=0;HaplotypeScore=266.6315;MQ=34.27;MQ0=0;MQRankSum=1.646;QD=13.05;ReadPosRankSum=1.386	GT:AD:DP:GQ:PL	1/1:58,10:40:99:943,107,0
17	41243768	rs80357849	TA	T	1822.62	PASS	AC=2;AF=1.00;AN=2;DB;DP=87;FS=0.000;HRun=3;HaplotypeScore=257.5917;MQ=34.48;MQ0=0;QD=20.95	GT:AD:DP:GQ:PL	1/1:18,69:51:99:1865,153,0
17	41243771	.	A	T	388.84	PASS	AC=1;AF=0.50;AN=2;BaseQRankSum=1.493;DP=88;Dels=0.00;FS=15.562;HRun=2;HaplotypeScore=0.8667;MQ=34.67;MQ0=0;MQRankSum=2.917;QD=4.42;ReadPosRankSum=-4.073	GT:AD:DP:GQ:PL	0/1:71,17:88:99:419,0,998
17	41243771	.	AT	A	314.76	PASS	AC=2;AF=1.00;AN=2;BaseQRankSum=1.662;DP=88;FS=0.000;HRun=2;HaplotypeScore=410.5569;MQ=34.67;MQ0=0;MQRankSum=-1.732;QD=3.58;ReadPosRankSum=1.662	GT:AD:DP:GQ:PL	1/1:71,17:52:81.28:357,81,0
17	41243788	rs80357362	T	C	1465.07	PASS	AC=2;AF=1.00;AN=2;DB;DP=83;Dels=0.00;FS=0.000;HRun=0;HaplotypeScore=5.8149;MQ=34.32;MQ0=0;QD=17.65	GT:AD:DP:GQ:PL	1/1:1,81:83:99:1498,138,0
17	41244366	rs80357702	AT	A	2905.93	PASS	AC=2;AF=1.00;AN=2;DB;DP=84;FS=0.000;HRun=3;HaplotypeScore=303.8674;MQ=46.82;MQ0=0;QD=34.59	GT:AD:DP:GQ:PL	1/1:3,81:82:99:2948,241,0
17	41244436	rs80357161	C	A	2519.94	PASS	AC=2;AF=1.00;AN=2;DB;DP=82;Dels=0.00;FS=0.000;HRun=0;HaplotypeScore=5.6819;MQ=45.34;MQ0=0;QD=30.73	GT:AD:DP:GQ:PL	1/1:2,79:82:99:2553,235,0
17	41244532	.	GT	G	195.83	PASS	AC=2;AF=1.00;AN=2;BaseQRankSum=2.699;DP=61;FS=2.270;HRun=2;HaplotypeScore=228.9655;MQ=37.68;MQ0=0;MQRankSum=-1.975;QD=3.21;ReadPosRankSum=2.476	GT:AD:DP:GQ:PL	1/1:45,16:41:4.07:235,4,0
17	41244534	rs80357937	TC	T	1327.31	PASS	AC=2;AF=1.00;AN=2;DB;DP=58;FS=0.000;HRun=2;HaplotypeScore=114.2798;MQ=37.46;MQ0=0;QD=22.88	GT:AD:DP:GQ:PL	1/1:18,40:38:99:1369,108,0
17	41245218	rs80357725	TA	T	2464.71	PASS	AC=2;AF=1.00;AN=2;DB;DP=66;FS=0.000;HRun=2;HaplotypeScore=339.7168;MQ=45.45;MQ0=0;QD=37.34	GT:AD:DP:GQ:PL	1/1:0,66:65:99:2507,196,0
17	41245249	rs80357194	T	C	1735.73	PASS	AC=2;AF=1.00;AN=2;BaseQRankSum=-1.732;DB;DP=60;Dels=0.02;FS=0.000;HRun=1;HaplotypeScore=4.5367;MQ=42.77;MQ0=0;MQRankSum=1.672;QD=28.93;ReadPosRankSum=-0.152	GT:AD:DP:GQ:PL	1/1:2,56:59:99:1769,162,0
17	41245291	.	T	TTA	2961.82	PASS	AC=2;AF=1.00;AN=2;DP=61;FS=0.000;HRun=0;HaplotypeScore=277.8382;MQ=43.65;MQ0=0;QD=48.55	GT:AD:DP:GQ:PL	1/1:8,52:58:99:3004,163,0
17	41245546	.	G	GT	2910.85	PASS	AC=2;AF=1.00;AN=2;DP=98;FS=0.000;HRun=2;HaplotypeScore=273.8464;MQ=38.07;MQ0=0;QD=29.70	GT:AD:DP:GQ:PL	1/1:5,92:70:99:2953,208,0
17	41245586	rs80357522	CTTTT	C	503.10	PASS	AC=1;AF=0.50;AN=2;BaseQRankSum=0.894;DB;DP=79;FS=0.000;HRun=8;HaplotypeScore=408.2268;MQ=29.05;MQ0=0;MQRankSum=-3.368;QD=6.37;ReadPosRankSum=3.101	GT:AD:DP:GQ:PL	0/1:69,9:39:33.10:542,0,33
17	41245595	.	CTTTA	C	670.77	PASS	AC=2;AF=1.00;AN=2;BaseQRankSum=-0.925;DP=74;FS=0.000;HRun=0;HaplotypeScore=357.4314;MQ=28.45;MQ0=0;MQRankSum=-0.040;QD=9.06;ReadPosRankSum=1.970	GT:AD:DP:GQ:PL	1/1:53,20:35:78.56:713,79,0
17	41245682	rs1800064	C	A	2320.09	PASS	AC=2;AF=1.00;AN=2;DB;DP=71;Dels=0.00;FS=0.000;HRun=0;HaplotypeScore=0.9983;MQ=47.25;MQ0=0;QD=32.68	GT:AD:DP:GQ:PL	1/1:0,71:71:99:2353,211,0
17	41245898	rs80357619	AT	A	2724.04	PASS	AC=2;AF=1.00;AN=2;DB;DP=75;FS=0.000;HRun=2;HaplotypeScore=226.7772;MQ=46.27;MQ0=0;QD=36.32	GT:AD:DP:GQ:PL	1/1:1,74:72:99:2766,214,0
17	41247943	rs80358081	T	C	2516.69	PASS	AC=2;AF=1.00;AN=2;DB;DP=84;Dels=0.00;FS=0.000;HRun=0;HaplotypeScore=0.0000;MQ=45.52;MQ0=0;QD=29.96	GT:AD:DP:GQ:PL	1/1:1,82:84:99:2550,235,0
17	41248484	rs66499067	G	C	1175.25	PASS	AC=2;AF=1.00;AN=2;BaseQRankSum=1.682;DB;DP=70;Dels=0.00;FS=0.000;HRun=0;HaplotypeScore=2.2312;MQ=23.52;MQ0=0;MQRankSum=0.075;QD=16.79;ReadPosRankSum=-0.377	GT:AD:DP:GQ:PL	1/1:2,68:70:99:1208,126,0
17	41250027	rs799918	G	C	2347.23	PASS	AC=2;AF=1.00;AN=2;DB;DP=76;Dels=0.00;FS=0.000;HRun=0;HaplotypeScore=0.9983;MQ=43.06;MQ0=0;QD=30.88	GT:AD:DP:GQ:PL	1/1:0,76:76:99:2380,226,0
17	41250254	rs62076412	C	A	863.74	PASS	AC=2;AF=1.00;AN=2;DB;DP=63;Dels=0.00;FS=0.000;HRun=0;HaplotypeScore=4.7105;MQ=19.58;MQ0=0;QD=13.71	GT:AD:DP:GQ:PL	1/1:2,61:63:98.96:897,99,0
17	41251855	rs55816927	C	G	2368.58	PASS	AC=2;AF=1.00;AN=2;DB;DP=78;Dels=0.00;FS=0.000;HRun=0;HaplotypeScore=0.8667;MQ=45.94;MQ0=0;QD=30.37	GT:AD:DP:GQ:PL	1/1:1,77:78:99:2402,223,0
17	41252611	rs799925	A	G	658.87	PASS	AC=2;AF=1.00;AN=2;DB;DP=70;Dels=0.00;FS=0.000;HRun=0;HaplotypeScore=3.3606;MQ=16.36;MQ0=0;QD=9.41	GT:AD:DP:GQ:PL	1/1:2,67:70:83.83:692,84,0
17	41252697	rs10445302	T	A	49.69	PASS	AC=2;AF=1.00;AN=2;DB;DP=51;Dels=0.02;FS=0.000;HRun=2;HaplotypeScore=2.4441;MQ=9.85;MQ0=0;QD=0.97	GT:AD:DP:GQ:PL	1/1:0,48:50:8.99:82,9,0
17	41259362	rs111513157	G	T	557.60	PASS	AC=2;AF=1.00;AN=2;DB;DP=54;Dels=0.00;FS=0.000;HRun=1;HaplotypeScore=0.0000;MQ=17.94;MQ0=0;QD=10.33	GT:AD:DP:GQ:PL	1/1:1,53:54:60.04:591,60,0
17	41280834	rs72242259	C	CT	1200.13	PASS	AC=2;AF=1.00;AN=2;DB;DP=70;FS=0.000;HRun=15;HaplotypeScore=120.7784;MQ=20.19;MQ0=0;QD=17.14	GT:AD:DP:GQ:PL	1/1:11,58:52:99:1242,149,0
17	41293480	rs116591987	C	G	551.22	PASS	AC=2;AF=1.00;AN=2;DB;DP=63;Dels=0.00;FS=0.000;HRun=0;HaplotypeScore=1.8490;MQ=18.07;MQ0=0;QD=8.75	GT:AD:DP:GQ:PL	1/1:1,62:63:68.91:584,69,0
