# Supplementary material for: Considerations for clinical read alignment and mutational profiling using next-generation sequencing
Source: F1000Res. 2012 Sep 20;1:2. Originally published 2012 Jul 16. [Version 2] doi: 10.12688/f1000research.1-2.v2 (PMC3945748; doi:10.12688/f1000research.1-2.v2)
Supplement: Aligner-specific VCF files containing the mutations called for each set of reads in single and paired-end modes — VCF files describing the mutations detected in the sixty-seven groups of BRCA1 reads when testing each alignment program in paired-end and single-end mode. [file f1000research-1-402-s0002.tgz › Bfast_Single_End_Calls.18.vcf]

##fileformat=VCFv4.1
##FILTER=<ID=LowQual,Description="Low quality">
##FORMAT=<ID=AD,Number=.,Type=Integer,Description="Allelic depths for the ref and alt alleles in the order listed">
##FORMAT=<ID=DP,Number=1,Type=Integer,Description="Read Depth (only filtered reads used for calling)">
##FORMAT=<ID=GQ,Number=1,Type=Float,Description="Genotype Quality">
##FORMAT=<ID=GT,Number=1,Type=String,Description="Genotype">
##FORMAT=<ID=PL,Number=G,Type=Integer,Description="Normalized, Phred-scaled likelihoods for genotypes as defined in the VCF specification">
##INFO=<ID=AC,Number=A,Type=Integer,Description="Allele count in genotypes, for each ALT allele, in the same order as listed">
##INFO=<ID=AF,Number=A,Type=Float,Description="Allele Frequency, for each ALT allele, in the same order as listed">
##INFO=<ID=AN,Number=1,Type=Integer,Description="Total number of alleles in called genotypes">
##INFO=<ID=BaseQRankSum,Number=1,Type=Float,Description="Z-score from Wilcoxon rank sum test of Alt Vs. Ref base qualities">
##INFO=<ID=DB,Number=0,Type=Flag,Description="dbSNP Membership">
##INFO=<ID=DP,Number=1,Type=Integer,Description="Filtered Depth">
##INFO=<ID=DS,Number=0,Type=Flag,Description="Were any of the samples downsampled?">
##INFO=<ID=Dels,Number=1,Type=Float,Description="Fraction of Reads Containing Spanning Deletions">
##INFO=<ID=FS,Number=1,Type=Float,Description="Phred-scaled p-value using Fisher's exact test to detect strand bias">
##INFO=<ID=HRun,Number=1,Type=Integer,Description="Largest Contiguous Homopolymer Run of Variant Allele In Either Direction">
##INFO=<ID=HaplotypeScore,Number=1,Type=Float,Description="Consistency of the site with at most two segregating haplotypes">
##INFO=<ID=InbreedingCoeff,Number=1,Type=Float,Description="Inbreeding coefficient as estimated from the genotype likelihoods per-sample when compared against the Hardy-Weinberg expectation">
##INFO=<ID=MQ,Number=1,Type=Float,Description="RMS Mapping Quality">
##INFO=<ID=MQ0,Number=1,Type=Integer,Description="Total Mapping Quality Zero Reads">
##INFO=<ID=MQRankSum,Number=1,Type=Float,Description="Z-score From Wilcoxon rank sum test of Alt vs. Ref read mapping qualities">
##INFO=<ID=QD,Number=1,Type=Float,Description="Variant Confidence/Quality by Depth">
##INFO=<ID=ReadPosRankSum,Number=1,Type=Float,Description="Z-score from Wilcoxon rank sum test of Alt vs. Ref read position bias">
##UnifiedGenotyper="analysis_type=UnifiedGenotyper input_file=[../Bfast_SE/brca1_18.1.recalib.bam] sample_metadata=[] read_buffer_size=null phone_home=STANDARD read_filter=[BadCigar] intervals=null excludeIntervals=null reference_sequence=ref_chr17.hg19.fa rodBind=[] rodToIntervalTrackName=null BTI_merge_rule=UNION nonDeterministicRandomSeed=false downsampling_type=null downsample_to_fraction=null downsample_to_coverage=null baq=OFF baqGapOpenPenalty=40.0 performanceLog=null useOriginalQualities=false defaultBaseQualities=-1 validation_strictness=SILENT unsafe=null num_threads=4 interval_merging=ALL read_group_black_list=null processingTracker=null restartProcessingTracker=false processingTrackerStatusFile=null processingTrackerID=-1 allow_intervals_with_unindexed_bam=false disable_experimental_low_memory_sharding=false logging_level=ERROR log_to_file=null help=false genotype_likelihoods_model=BOTH p_nonref_model=EXACT heterozygosity=0.0010 pcr_error_rate=1.0E-4 genotyping_mode=DISCOVERY output_mode=EMIT_VARIANTS_ONLY standard_min_confidence_threshold_for_calling=30.0 standard_min_confidence_threshold_for_emitting=4.0 computeSLOD=false alleles=(RodBinding name= source=UNBOUND) assume_single_sample_reads=null abort_at_too_much_coverage=-1 min_base_quality_score=17 min_mapping_quality_score=20 max_deletion_fraction=0.05 min_indel_count_for_genotyping=5 indel_heterozygosity=1.25E-4 indelGapContinuationPenalty=10.0 indelGapOpenPenalty=45.0 indelHaplotypeSize=80 doContextDependentGapPenalties=true getGapPenaltiesFromData=false indel_recal_file=indel.recal_data.csv indelDebug=false dovit=false GSA_PRODUCTION_ONLY=false exactCalculation=LINEAR_EXPERIMENTAL ignoreSNPAlleles=false output_all_callable_bases=false genotype=false dbsnp=(RodBinding name=dbsnp source=dbsnp_132.hg19.vcf) out=org.broadinstitute.sting.gatk.io.stubs.VCFWriterStub NO_HEADER=org.broadinstitute.sting.gatk.io.stubs.VCFWriterStub sites_only=org.broadinstitute.sting.gatk.io.stubs.VCFWriterStub debug_file=null metrics_file=null annotation=[]"
##contig=<ID=17,length=81195210,assembly=hg19>
##reference=file:///CL_diags/ngs/OmixonPaper/brca1-test-suite/ref_chr17.hg19.fa
#CHROM	POS	ID	REF	ALT	QUAL	FILTER	INFO	FORMAT	DePristo
17	41196309	.	T	TGGGGGGGGGGGGGGGGGGGGGGGGGG	2682.11	PASS	AC=2;AF=1.00;AN=2;DP=22;FS=0.000;HRun=2;HaplotypeScore=230.0649;MQ=27.43;MQ0=0;QD=121.91	GT:AD:DP:GQ:PL	1/1:1,1:13:39.13:2724,39,0
17	41197777	rs80357307	C	T	1762.96	PASS	AC=2;AF=1.00;AN=2;DB;DP=59;Dels=0.00;FS=0.000;HRun=0;HaplotypeScore=1.6281;MQ=45.64;MQ0=0;QD=29.88	GT:AD:DP:GQ:PL	1/1:2,57:59:99:1796,162,0
17	41199678	rs80356868	C	A	2383.32	PASS	AC=2;AF=1.00;AN=2;DB;DP=76;Dels=0.00;FS=0.000;HRun=0;HaplotypeScore=5.8731;MQ=45.67;MQ0=0;QD=31.36	GT:AD:DP:GQ:PL	1/1:0,76:76:99:2416,223,0
17	41201435	rs75604863	A	T	2064.76	PASS	AC=2;AF=1.00;AN=2;DB;DP=71;Dels=0.00;FS=0.000;HRun=0;HaplotypeScore=2.9617;MQ=38.48;MQ0=0;QD=29.08	GT:AD:DP:GQ:PL	1/1:3,68:71:99:2098,201,0
17	41203088	.	ATG	A	657.50	PASS	AC=2;AF=1.00;AN=2;DP=61;FS=0.000;HRun=0;HaplotypeScore=219.0195;MQ=34.38;MQ0=0;QD=10.78	GT:AD:DP:GQ:PL	1/1:49,12:34:97.68:700,98,0
17	41203090	rs80357818	GTT	G	1551	PASS	AC=2;AF=1.00;AN=2;DB;DP=60;FS=0.000;HRun=2;HaplotypeScore=126.7809;MQ=34.26;MQ0=0;QD=25.85	GT:AD:DP:GQ:PL	1/1:13,47:33:99:1593,99,0
17	41218426	rs8176239	G	A	1732.03	PASS	AC=2;AF=1.00;AN=2;DB;DP=77;Dels=0.01;FS=0.000;HRun=0;HaplotypeScore=5.5859;MQ=35.82;MQ0=0;QD=22.49	GT:AD:DP:GQ:PL	1/1:2,74:76:99:1765,171,0
17	41226347	rs80358044	C	T	1793.19	PASS	AC=2;AF=1.00;AN=2;DB;DP=60;Dels=0.00;FS=0.000;HRun=0;HaplotypeScore=0.9665;MQ=43.25;MQ0=0;QD=29.89	GT:AD:DP:GQ:PL	1/1:2,57:60:99:1826,165,0
17	41226354	rs80356906	C	G	1838.66	PASS	AC=2;AF=1.00;AN=2;DB;DP=63;Dels=0.00;FS=0.000;HRun=0;HaplotypeScore=4.4758;MQ=43.67;MQ0=0;QD=29.19	GT:AD:DP:GQ:PL	1/1:3,60:63:99:1872,174,0
17	41230990	rs8176196	A	G	197.72	PASS	AC=2;AF=1.00;AN=2;DB;DP=85;Dels=0.02;FS=0.000;HRun=2;HaplotypeScore=4.0119;MQ=9.58;MQ0=0;QD=2.33	GT:AD:DP:GQ:PL	1/1:1,81:83:24:231,24,0
17	41234435	rs80357354	C	T	2259.50	PASS	AC=2;AF=1.00;AN=2;DB;DP=72;Dels=0.00;FS=0.000;HRun=3;HaplotypeScore=2.6515;MQ=44.95;MQ0=0;QD=31.38	GT:AD:DP:GQ:PL	1/1:0,70:72:99:2293,211,0
17	41234579	rs80357473	A	G	1798.51	PASS	AC=2;AF=1.00;AN=2;DB;DP=64;Dels=0.00;FS=0.000;HRun=0;HaplotypeScore=0.5784;MQ=47.00;MQ0=0;QD=28.10	GT:AD:DP:GQ:PL	1/1:0,64:64:99:1832,192,0
17	41238149	.	AC	A	520.36	PASS	AC=1;AF=0.50;AN=2;BaseQRankSum=-3.511;DP=77;FS=2.108;HRun=1;HaplotypeScore=648.6645;MQ=33.38;MQ0=0;MQRankSum=6.538;QD=6.76;ReadPosRankSum=-3.981	GT:AD:DP:GQ:PL	0/1:61,16:68:99:559,0,1616
17	41238152	.	C	CA	871.31	PASS	AC=1;AF=0.50;AN=2;BaseQRankSum=-4.625;DP=77;FS=0.973;HRun=1;HaplotypeScore=623.0684;MQ=34.04;MQ0=0;MQRankSum=6.204;QD=11.32;ReadPosRankSum=-2.796	GT:AD:DP:GQ:PL	0/1:69,8:68:99:910,0,186
17	41238156	.	CA	C	933.68	PASS	AC=2;AF=1.00;AN=2;BaseQRankSum=-6.925;DP=76;FS=0.964;HRun=1;HaplotypeScore=634.9833;MQ=34.45;MQ0=0;MQRankSum=6.745;QD=12.29;ReadPosRankSum=-3.520	GT:AD:DP:GQ:PL	1/1:52,21:68:16.83:976,17,0
17	41238157	rs72023429	A	AACACAC	6253.09	PASS	AC=2;AF=1.00;AN=2;DB;DP=76;FS=0.000;HRun=0;HaplotypeScore=311.1662;MQ=34.15;MQ0=0;QD=82.28	GT:AD:DP:GQ:PL	1/1:27,35:67:99:6253,199,0
17	41244316	.	GCC	G	577.44	PASS	AC=2;AF=1.00;AN=2;BaseQRankSum=1.648;DP=74;FS=4.667;HRun=3;HaplotypeScore=276.1410;MQ=34.51;MQ0=0;MQRankSum=-1.733;QD=7.80;ReadPosRankSum=1.479	GT:AD:DP:GQ:PL	1/1:59,15:42:89.96:619,90,0
17	41244321	rs80357313	C	G	642.37	PASS	AC=1;AF=0.50;AN=2;BaseQRankSum=-3.040;DB;DP=76;Dels=0.00;FS=9.088;HRun=0;HaplotypeScore=56.1194;MQ=34.88;MQ0=0;MQRankSum=4.501;QD=8.45;ReadPosRankSum=2.276	GT:AD:DP:GQ:PL	0/1:51,25:76:99:672,0,482
17	41244321	.	CTG	C	561.26	PASS	AC=2;AF=1.00;AN=2;BaseQRankSum=1.735;DP=77;FS=0.000;HRun=0;HaplotypeScore=290.3694;MQ=35.14;MQ0=0;MQRankSum=-3.211;QD=7.29;ReadPosRankSum=3.250	GT:AD:DP:GQ:PL	1/1:53,23:45:66.12:603,66,0
17	41244679	rs80357929	GA	G	2606.88	PASS	AC=2;AF=1.00;AN=2;BaseQRankSum=-1.626;DB;DP=66;FS=3.216;HRun=1;HaplotypeScore=210.4196;MQ=46.31;MQ0=0;MQRankSum=1.359;QD=39.50;ReadPosRankSum=1.412	GT:AD:DP:GQ:PL	1/1:0,66:65:99:2649,189,0
17	41244862	rs80357188	T	A	2212.23	PASS	AC=2;AF=1.00;AN=2;DB;DP=71;Dels=0.00;FS=0.000;HRun=0;HaplotypeScore=0.6651;MQ=44.83;MQ0=0;QD=31.16	GT:AD:DP:GQ:PL	1/1:0,71:71:99:2245,205,0
17	41244984	.	T	TGA	1455.11	PASS	AC=2;AF=1.00;AN=2;BaseQRankSum=1.664;DP=79;FS=4.065;HRun=0;HaplotypeScore=368.2847;MQ=35.80;MQ0=0;MQRankSum=-0.442;QD=18.42;ReadPosRankSum=1.325	GT:AD:DP:GQ:PL	1/1:54,24:53:99:1497,125,0
17	41244986	.	A	C	543.31	PASS	AC=1;AF=0.50;AN=2;BaseQRankSum=-2.795;DP=79;Dels=0.01;FS=0.000;HRun=0;HaplotypeScore=52.1330;MQ=35.80;MQ0=0;MQRankSum=-0.070;QD=6.88;ReadPosRankSum=-4.508	GT:AD:DP:GQ:PL	0/1:51,26:78:99:573,0,727
17	41244986	.	A	AGC	2770.85	PASS	AC=2;AF=1.00;AN=2;DP=78;FS=0.000;HRun=0;HaplotypeScore=236.6815;MQ=35.56;MQ0=0;QD=35.52	GT:AD:DP:GQ:PL	1/1:29,49:52:99:2813,153,0
17	41245023	rs28897684	T	C	1635.27	PASS	AC=2;AF=1.00;AN=2;BaseQRankSum=0.652;DB;DP=79;Dels=0.00;FS=0.000;HRun=3;HaplotypeScore=6.5717;MQ=35.95;MQ0=0;MQRankSum=0.787;QD=20.70;ReadPosRankSum=1.687	GT:AD:DP:GQ:PL	1/1:2,77:79:99:1668,156,0
17	41245151	.	AT	A	270.23	PASS	AC=2;AF=1.00;AN=2;BaseQRankSum=1.465;DP=70;FS=0.000;HRun=3;HaplotypeScore=276.8680;MQ=35.43;MQ0=0;MQRankSum=-1.172;QD=3.86;ReadPosRankSum=2.051	GT:AD:DP:GQ:PL	1/1:56,13:44:62.20:312,62,0
17	41245156	.	G	T	674.90	PASS	AC=1;AF=0.50;AN=2;BaseQRankSum=1.705;DP=68;Dels=0.00;FS=1.267;HRun=2;HaplotypeScore=42.3542;MQ=34.95;MQ0=0;MQRankSum=4.868;QD=9.92;ReadPosRankSum=-0.149	GT:AD:DP:GQ:PL	0/1:43,25:68:99:705,0,378
17	41245156	rs80357546	GT	G	313.39	PASS	AC=2;AF=1.00;AN=2;BaseQRankSum=1.646;DB;DP=69;FS=0.000;HRun=2;HaplotypeScore=271.3056;MQ=35.23;MQ0=0;MQRankSum=-1.733;QD=4.54;ReadPosRankSum=1.646	GT:AD:DP:GQ:PL	1/1:46,23:43:71.24:355,71,0
17	41245420	.	T	TA	888.38	PASS	AC=2;AF=1.00;AN=2;DP=75;FS=0.000;HRun=4;HaplotypeScore=310.6763;MQ=35.02;MQ0=0;QD=11.85	GT:AD:DP:GQ:PL	1/1:53,22:49:99:930,134,0
17	41245422	.	A	T	559.22	PASS	AC=1;AF=0.50;AN=2;BaseQRankSum=-1.562;DP=75;Dels=0.01;FS=2.488;HRun=0;HaplotypeScore=57.0568;MQ=34.92;MQ0=0;MQRankSum=2.191;QD=7.46;ReadPosRankSum=3.010	GT:AD:DP:GQ:PL	0/1:51,23:74:99:589,0,660
17	41245423	.	A	T	502.27	PASS	AC=1;AF=0.50;AN=2;BaseQRankSum=-1.907;DP=75;Dels=0.00;FS=0.000;HRun=0;HaplotypeScore=54.5172;MQ=34.83;MQ0=0;MQRankSum=4.600;QD=6.70;ReadPosRankSum=-4.905	GT:AD:DP:GQ:PL	0/1:53,22:75:99:532,0,658
17	41245423	.	A	AA	888.32	PASS	AC=2;AF=1.00;AN=2;DP=75;FS=0.000;HRun=2;HaplotypeScore=321.0870;MQ=34.83;MQ0=0;QD=11.84	GT:AD:DP:GQ:PL	1/1:55,20:49:99:930,134,0
17	41245476	rs80357688	CT	C	2131.64	PASS	AC=2;AF=1.00;AN=2;DB;DP=82;FS=0.000;HRun=4;HaplotypeScore=243.4972;MQ=40.55;MQ0=0;QD=26.00	GT:AD:DP:GQ:PL	1/1:9,73:62:99:2174,183,0
17	41245900	rs56012641	T	G	2328.18	PASS	AC=2;AF=1.00;AN=2;DB;DP=76;Dels=0.00;FS=0.000;HRun=0;HaplotypeScore=5.7911;MQ=45.70;MQ0=0;QD=30.63	GT:AD:DP:GQ:PL	1/1:0,76:76:99:2361,220,0
17	41248607	.	A	C	662.71	PASS	AC=1;AF=0.50;AN=2;BaseQRankSum=-3.186;DP=74;Dels=0.00;FS=0.000;HRun=2;HaplotypeScore=30.4391;MQ=30.31;MQ0=0;MQRankSum=0.363;QD=8.96;ReadPosRankSum=3.744	GT:AD:DP:GQ:PL	0/1:42,31:74:99:693,0,527
17	41258531	rs80357084	G	A	2384.71	PASS	AC=2;AF=1.00;AN=2;DB;DP=76;Dels=0.03;FS=0.000;HRun=2;HaplotypeScore=7.7879;MQ=45.92;MQ0=0;QD=31.38	GT:AD:DP:GQ:PL	1/1:0,74:74:99:2418,211,0
17	41258946	rs799913	T	C	2047.03	PASS	AC=2;AF=1.00;AN=2;DB;DP=70;Dels=0.00;FS=0.000;HRun=0;HaplotypeScore=3.5840;MQ=41.16;MQ0=0;QD=29.24	GT:AD:DP:GQ:PL	1/1:0,70:70:99:2080,198,0
17	41266407	rs77558167	C	T	2116.28	PASS	AC=2;AF=1.00;AN=2;DB;DP=80;Dels=0.03;FS=0.000;HRun=16;HaplotypeScore=9.9747;MQ=36.37;MQ0=0;QD=26.45	GT:AD:DP:GQ:PL	1/1:2,76:78:99:2149,201,0
17	41267747	rs80357327	A	T	2398.34	PASS	AC=2;AF=1.00;AN=2;DB;DP=77;Dels=0.00;FS=0.000;HRun=0;HaplotypeScore=0.9789;MQ=46.39;MQ0=0;QD=31.15	GT:AD:DP:GQ:PL	1/1:0,77:77:99:2431,223,0
17	41275391	rs12941042	T	G	1546.40	PASS	AC=2;AF=1.00;AN=2;BaseQRankSum=-0.797;DB;DP=64;Dels=0.00;FS=0.000;HRun=1;HaplotypeScore=4.6387;MQ=26.08;MQ0=0;MQRankSum=-1.017;QD=24.16;ReadPosRankSum=1.622	GT:AD:DP:GQ:PL	1/1:1,62:64:99:1579,126,0
17	41276030	rs80358003	T	A	132.78	PASS	AC=2;AF=1.00;AN=2;DB;DP=58;Dels=0.00;FS=0.000;HRun=0;HaplotypeScore=8.0842;MQ=14.92;MQ0=0;QD=2.29	GT:AD:DP:GQ:PL	1/1:3,54:58:20.93:166,21,0
17	41276085	rs80359887	TCTTCAACGC	T	1124.61	PASS	AC=2;AF=1.00;AN=2;DB;DP=45;FS=0.000;HRun=0;HaplotypeScore=134.1586;MQ=16.07;MQ0=0;QD=24.99	GT:AD:DP:GQ:PL	1/1:4,40:12:36.12:1167,36,0
