# Supplementary material for: Considerations for clinical read alignment and mutational profiling using next-generation sequencing
Source: F1000Res. 2012 Sep 20;1:2. Originally published 2012 Jul 16. [Version 2] doi: 10.12688/f1000research.1-2.v2 (PMC3945748; doi:10.12688/f1000research.1-2.v2)
Supplement: Aligner-specific VCF files containing the mutations called for each set of reads in single and paired-end modes — VCF files describing the mutations detected in the sixty-seven groups of BRCA1 reads when testing each alignment program in paired-end and single-end mode. [file f1000research-1-402-s0002.tgz › Bfast_Single_End_Calls.20.vcf]

##fileformat=VCFv4.1
##FILTER=<ID=LowQual,Description="Low quality">
##FORMAT=<ID=AD,Number=.,Type=Integer,Description="Allelic depths for the ref and alt alleles in the order listed">
##FORMAT=<ID=DP,Number=1,Type=Integer,Description="Read Depth (only filtered reads used for calling)">
##FORMAT=<ID=GQ,Number=1,Type=Float,Description="Genotype Quality">
##FORMAT=<ID=GT,Number=1,Type=String,Description="Genotype">
##FORMAT=<ID=PL,Number=G,Type=Integer,Description="Normalized, Phred-scaled likelihoods for genotypes as defined in the VCF specification">
##INFO=<ID=AC,Number=A,Type=Integer,Description="Allele count in genotypes, for each ALT allele, in the same order as listed">
##INFO=<ID=AF,Number=A,Type=Float,Description="Allele Frequency, for each ALT allele, in the same order as listed">
##INFO=<ID=AN,Number=1,Type=Integer,Description="Total number of alleles in called genotypes">
##INFO=<ID=BaseQRankSum,Number=1,Type=Float,Description="Z-score from Wilcoxon rank sum test of Alt Vs. Ref base qualities">
##INFO=<ID=DB,Number=0,Type=Flag,Description="dbSNP Membership">
##INFO=<ID=DP,Number=1,Type=Integer,Description="Filtered Depth">
##INFO=<ID=DS,Number=0,Type=Flag,Description="Were any of the samples downsampled?">
##INFO=<ID=Dels,Number=1,Type=Float,Description="Fraction of Reads Containing Spanning Deletions">
##INFO=<ID=FS,Number=1,Type=Float,Description="Phred-scaled p-value using Fisher's exact test to detect strand bias">
##INFO=<ID=HRun,Number=1,Type=Integer,Description="Largest Contiguous Homopolymer Run of Variant Allele In Either Direction">
##INFO=<ID=HaplotypeScore,Number=1,Type=Float,Description="Consistency of the site with at most two segregating haplotypes">
##INFO=<ID=InbreedingCoeff,Number=1,Type=Float,Description="Inbreeding coefficient as estimated from the genotype likelihoods per-sample when compared against the Hardy-Weinberg expectation">
##INFO=<ID=MQ,Number=1,Type=Float,Description="RMS Mapping Quality">
##INFO=<ID=MQ0,Number=1,Type=Integer,Description="Total Mapping Quality Zero Reads">
##INFO=<ID=MQRankSum,Number=1,Type=Float,Description="Z-score From Wilcoxon rank sum test of Alt vs. Ref read mapping qualities">
##INFO=<ID=QD,Number=1,Type=Float,Description="Variant Confidence/Quality by Depth">
##INFO=<ID=ReadPosRankSum,Number=1,Type=Float,Description="Z-score from Wilcoxon rank sum test of Alt vs. Ref read position bias">
##UnifiedGenotyper="analysis_type=UnifiedGenotyper input_file=[../Bfast_SE/brca1_20.1.recalib.bam] sample_metadata=[] read_buffer_size=null phone_home=STANDARD read_filter=[BadCigar] intervals=null excludeIntervals=null reference_sequence=ref_chr17.hg19.fa rodBind=[] rodToIntervalTrackName=null BTI_merge_rule=UNION nonDeterministicRandomSeed=false downsampling_type=null downsample_to_fraction=null downsample_to_coverage=null baq=OFF baqGapOpenPenalty=40.0 performanceLog=null useOriginalQualities=false defaultBaseQualities=-1 validation_strictness=SILENT unsafe=null num_threads=4 interval_merging=ALL read_group_black_list=null processingTracker=null restartProcessingTracker=false processingTrackerStatusFile=null processingTrackerID=-1 allow_intervals_with_unindexed_bam=false disable_experimental_low_memory_sharding=false logging_level=ERROR log_to_file=null help=false genotype_likelihoods_model=BOTH p_nonref_model=EXACT heterozygosity=0.0010 pcr_error_rate=1.0E-4 genotyping_mode=DISCOVERY output_mode=EMIT_VARIANTS_ONLY standard_min_confidence_threshold_for_calling=30.0 standard_min_confidence_threshold_for_emitting=4.0 computeSLOD=false alleles=(RodBinding name= source=UNBOUND) assume_single_sample_reads=null abort_at_too_much_coverage=-1 min_base_quality_score=17 min_mapping_quality_score=20 max_deletion_fraction=0.05 min_indel_count_for_genotyping=5 indel_heterozygosity=1.25E-4 indelGapContinuationPenalty=10.0 indelGapOpenPenalty=45.0 indelHaplotypeSize=80 doContextDependentGapPenalties=true getGapPenaltiesFromData=false indel_recal_file=indel.recal_data.csv indelDebug=false dovit=false GSA_PRODUCTION_ONLY=false exactCalculation=LINEAR_EXPERIMENTAL ignoreSNPAlleles=false output_all_callable_bases=false genotype=false dbsnp=(RodBinding name=dbsnp source=dbsnp_132.hg19.vcf) out=org.broadinstitute.sting.gatk.io.stubs.VCFWriterStub NO_HEADER=org.broadinstitute.sting.gatk.io.stubs.VCFWriterStub sites_only=org.broadinstitute.sting.gatk.io.stubs.VCFWriterStub debug_file=null metrics_file=null annotation=[]"
##contig=<ID=17,length=81195210,assembly=hg19>
##reference=file:///CL_diags/ngs/OmixonPaper/brca1-test-suite/ref_chr17.hg19.fa
#CHROM	POS	ID	REF	ALT	QUAL	FILTER	INFO	FORMAT	DePristo
17	41196309	.	T	TGGGGGGGGGGGGGGGGGGGGGGGGGG	2682.02	PASS	AC=2;AF=1.00;AN=2;DP=22;FS=0.000;HRun=2;HaplotypeScore=230.1343;MQ=27.43;MQ0=0;QD=121.91	GT:AD:DP:GQ:PL	1/1:1,1:13:39.13:2724,39,0
17	41196582	rs111791349	C	T	2180.24	PASS	AC=2;AF=1.00;AN=2;BaseQRankSum=1.237;DB;DP=73;Dels=0.00;FS=0.000;HRun=1;HaplotypeScore=9.8590;MQ=45.00;MQ0=0;MQRankSum=1.386;QD=29.87;ReadPosRankSum=1.683	GT:AD:DP:GQ:PL	1/1:3,69:73:99:2213,169,0
17	41206131	rs8176288	A	G	2646.61	PASS	AC=2;AF=1.00;AN=2;DB;DP=82;Dels=0.00;FS=0.000;HRun=0;HaplotypeScore=2.8995;MQ=47.03;MQ0=0;QD=32.28	GT:AD:DP:GQ:PL	1/1:0,82:82:99:2680,247,0
17	41215892	rs80357720	GA	G	2258.61	PASS	AC=2;AF=1.00;AN=2;BaseQRankSum=-1.732;DB;DP=64;FS=0.000;HRun=3;HaplotypeScore=181.0941;MQ=47.39;MQ0=0;MQRankSum=1.677;QD=35.29;ReadPosRankSum=1.677	GT:AD:DP:GQ:PL	1/1:2,62:63:99:2301,183,0
17	41219652	rs80356879	C	A	1842.97	PASS	AC=2;AF=1.00;AN=2;DB;DP=65;Dels=0.00;FS=0.000;HRun=0;HaplotypeScore=8.9600;MQ=43.86;MQ0=0;QD=28.35	GT:AD:DP:GQ:PL	1/1:1,63:65:99:1876,177,0
17	41219711	rs80357205	A	T	2134.10	PASS	AC=2;AF=1.00;AN=2;DB;DP=71;Dels=0.03;FS=0.000;HRun=1;HaplotypeScore=19.6656;MQ=43.72;MQ0=0;QD=30.06	GT:AD:DP:GQ:PL	1/1:3,65:69:99:2167,192,0
17	41222983	.	TTC	T	559.13	PASS	AC=2;AF=1.00;AN=2;BaseQRankSum=2.392;DP=75;FS=0.000;HRun=0;HaplotypeScore=331.4359;MQ=37.19;MQ0=0;MQRankSum=-2.201;QD=7.46;ReadPosRankSum=3.532	GT:AD:DP:GQ:PL	1/1:67,8:51:28.96:601,29,0
17	41222988	.	T	G	945.43	PASS	AC=1;AF=0.50;AN=2;BaseQRankSum=-4.577;DP=74;Dels=0.00;FS=1.248;HRun=0;HaplotypeScore=92.0147;MQ=36.83;MQ0=0;MQRankSum=5.527;QD=12.78;ReadPosRankSum=0.856	GT:AD:DP:GQ:PL	0/1:39,35:74:99:975,0,335
17	41222988	.	TTG	T	700.74	PASS	AC=2;AF=1.00;AN=2;DP=73;FS=0.000;HRun=0;HaplotypeScore=328.8996;MQ=36.65;MQ0=0;QD=9.60	GT:AD:DP:GQ:PL	1/1:40,32:49:99:743,133,0
17	41223202	rs80356909	A	G	1776.94	PASS	AC=2;AF=1.00;AN=2;DB;DP=61;Dels=0.03;FS=0.000;HRun=1;HaplotypeScore=11.8855;MQ=45.26;MQ0=0;QD=29.13	GT:AD:DP:GQ:PL	1/1:2,57:59:99:1810,168,0
17	41224584	rs75947060	A	ATT	232.98	PASS	AC=2;AF=1.00;AN=2;DB;DP=59;FS=0.000;HRun=14;HaplotypeScore=22.2849;MQ=14.72;MQ0=0;QD=3.95	GT:AD:DP:GQ:PL	1/1:12,47:7:21.07:275,21,0
17	41225028	rs76875337	T	G	1791.37	PASS	AC=2;AF=1.00;AN=2;DB;DP=69;Dels=0.00;FS=0.000;HRun=1;HaplotypeScore=3.5646;MQ=35.08;MQ0=0;QD=25.96	GT:AD:DP:GQ:PL	1/1:1,67:69:99:1824,177,0
17	41225654	rs5820482	TA	T	1742.77	PASS	AC=2;AF=1.00;AN=2;DB;DP=68;FS=0.000;HRun=8;HaplotypeScore=208.5083;MQ=47.36;MQ0=0;QD=25.63	GT:AD:DP:GQ:PL	1/1:6,62:67:99:1785,186,0
17	41226656	rs117690037	T	G	1743.01	PASS	AC=2;AF=1.00;AN=2;DB;DP=69;Dels=0.03;FS=0.000;HRun=2;HaplotypeScore=4.5667;MQ=45.03;MQ0=0;QD=25.26	GT:AD:DP:GQ:PL	1/1:1,64:67:99:1776,186,0
17	41235209	rs117762056	G	T	1337.51	PASS	AC=2;AF=1.00;AN=2;DB;DP=55;Dels=0.02;FS=0.000;HRun=1;HaplotypeScore=2.3770;MQ=33.82;MQ0=0;QD=24.32	GT:AD:DP:GQ:PL	1/1:1,53:54:99:1371,129,0
17	41241271	rs12150520	T	C	611.59	PASS	AC=2;AF=1.00;AN=2;DB;DP=72;Dels=0.03;FS=0.000;HRun=1;HaplotypeScore=9.2933;MQ=14.24;MQ0=0;QD=8.49	GT:AD:DP:GQ:PL	1/1:3,67:70:77.86:645,78,0
17	41243654	rs80358339	TGAA	T	1684.08	PASS	AC=2;AF=1.00;AN=2;DB;DP=58;FS=0.000;HRun=0;HaplotypeScore=177.2621;MQ=35.88;MQ0=0;QD=29.04	GT:AD:DP:GQ:PL	1/1:16,42:37:99:1726,105,0
17	41243658	.	G	A	273.47	PASS	AC=1;AF=0.50;AN=2;BaseQRankSum=0.276;DP=59;Dels=0.00;FS=2.951;HRun=4;HaplotypeScore=67.6150;MQ=36.05;MQ0=0;MQRankSum=0.751;QD=4.64;ReadPosRankSum=-3.851	GT:AD:DP:GQ:PL	0/1:46,13:59:99:303,0,698
17	41243658	.	GAAA	G	541.37	PASS	AC=2;AF=1.00;AN=2;BaseQRankSum=3.508;DP=61;FS=7.405;HRun=4;HaplotypeScore=294.6249;MQ=36.57;MQ0=0;MQRankSum=-3.592;QD=8.87;ReadPosRankSum=3.550	GT:AD:DP:GQ:PL	1/1:51,10:40:13.93:583,14,0
17	41243765	rs80356831	T	C	2731.35	PASS	AC=2;AF=1.00;AN=2;DB;DP=89;Dels=0.00;FS=0.000;HRun=0;HaplotypeScore=4.5069;MQ=46.28;MQ0=0;QD=30.69	GT:AD:DP:GQ:PL	1/1:2,87:89:99:2764,256,0
17	41243887	rs80357310	C	A	2211.91	PASS	AC=2;AF=1.00;AN=2;DB;DP=73;Dels=0.01;FS=0.000;HRun=1;HaplotypeScore=7.9237;MQ=45.85;MQ0=0;QD=30.30	GT:AD:DP:GQ:PL	1/1:4,67:72:99:2245,202,0
17	41244418	rs80357271	T	C	2643.49	PASS	AC=2;AF=1.00;AN=2;DB;DP=85;Dels=0.01;FS=0.000;HRun=0;HaplotypeScore=8.5774;MQ=46.03;MQ0=0;QD=31.10	GT:AD:DP:GQ:PL	1/1:1,83:84:99:2676,244,0
17	41244677	rs80357961	CTGAGA	C	2506.97	PASS	AC=2;AF=1.00;AN=2;DB;DP=56;FS=0.000;HRun=0;HaplotypeScore=269.1214;MQ=37.10;MQ0=0;QD=44.77	GT:AD:DP:GQ:PL	1/1:13,43:41:99:2549,120,0
17	41244681	.	GATGAT	G	1481.46	PASS	AC=2;AF=1.00;AN=2;DP=58;FS=0.000;HRun=0;HaplotypeScore=393.1406;MQ=37.51;MQ0=0;QD=25.54	GT:AD:DP:GQ:PL	1/1:46,12:43:99:1523,129,0
17	41245346	rs80357539	TTTCTC	T	1739.88	PASS	AC=2;AF=1.00;AN=2;BaseQRankSum=-1.621;DB;DP=70;FS=3.153;HRun=0;HaplotypeScore=258.0160;MQ=31.34;MQ0=0;MQRankSum=1.621;QD=24.86;ReadPosRankSum=1.621	GT:AD:DP:GQ:PL	1/1:17,52:36:69.31:1782,69,0
17	41245351	.	CTTCTT	C	844.60	PASS	AC=2;AF=1.00;AN=2;BaseQRankSum=-1.086;DP=67;FS=0.000;HRun=0;HaplotypeScore=346.5675;MQ=30.53;MQ0=0;MQRankSum=0.764;QD=12.61;ReadPosRankSum=2.292	GT:AD:DP:GQ:PL	1/1:59,7:33:38.23:887,38,0
17	41245420	.	T	TA	618.56	PASS	AC=2;AF=1.00;AN=2;DP=73;FS=0.000;HRun=4;HaplotypeScore=322.4735;MQ=32.59;MQ0=0;QD=8.47	GT:AD:DP:GQ:PL	1/1:56,17:41:94.96:661,95,0
17	41245422	.	A	T	494.86	PASS	AC=1;AF=0.50;AN=2;BaseQRankSum=-3.849;DP=74;Dels=0.00;FS=1.239;HRun=0;HaplotypeScore=35.6355;MQ=32.88;MQ0=0;MQRankSum=5.121;QD=6.69;ReadPosRankSum=-1.480	GT:AD:DP:GQ:PL	0/1:52,21:74:99:525,0,543
17	41245423	.	A	T	362.70	PASS	AC=1;AF=0.50;AN=2;BaseQRankSum=-2.148;DP=74;Dels=0.00;FS=1.219;HRun=0;HaplotypeScore=35.6268;MQ=33.02;MQ0=0;MQRankSum=1.685;QD=4.90;ReadPosRankSum=-3.337	GT:AD:DP:GQ:PL	0/1:56,18:74:99:393,0,668
17	41245423	.	A	AA	618.45	PASS	AC=2;AF=1.00;AN=2;DP=74;FS=0.000;HRun=2;HaplotypeScore=289.9803;MQ=32.67;MQ0=0;QD=8.36	GT:AD:DP:GQ:PL	1/1:61,13:41:94.85:660,95,0
17	41245682	rs1800064	C	A	2284.82	PASS	AC=2;AF=1.00;AN=2;DB;DP=70;Dels=0.00;FS=0.000;HRun=0;HaplotypeScore=0.9987;MQ=47.30;MQ0=0;QD=32.64	GT:AD:DP:GQ:PL	1/1:0,70:70:99:2318,208,0
17	41246748	rs80357789	GAA	G	1643.53	PASS	AC=2;AF=1.00;AN=2;DB;DP=77;FS=0.000;HRun=3;HaplotypeScore=157.7796;MQ=33.27;MQ0=0;QD=21.34	GT:AD:DP:GQ:PL	1/1:18,57:41:99:1686,114,0
17	41246750	.	AAC	A	592.94	PASS	AC=2;AF=1.00;AN=2;DP=76;FS=0.000;HRun=0;HaplotypeScore=260.0473;MQ=32.97;MQ0=0;QD=7.80	GT:AD:DP:GQ:PL	1/1:66,10:40:99:635,104,0
17	41249318	rs80358164	C	T	2463.99	PASS	AC=2;AF=1.00;AN=2;DB;DP=80;Dels=0.03;FS=0.000;HRun=3;HaplotypeScore=3.7638;MQ=45.51;MQ0=0;QD=30.80	GT:AD:DP:GQ:PL	1/1:0,77:78:99:2497,223,0
17	41252697	rs10445302	T	A	92.38	PASS	AC=2;AF=1.00;AN=2;DB;DP=53;Dels=0.00;FS=0.000;HRun=2;HaplotypeScore=0.7340;MQ=11.97;MQ0=0;QD=1.74	GT:AD:DP:GQ:PL	1/1:2,51:53:12.02:125,12,0
17	41256159	.	CACTCTGT	C	1496.29	PASS	AC=2;AF=1.00;AN=2;DP=72;FS=0.000;HRun=0;HaplotypeScore=340.0988;MQ=26.49;MQ0=0;QD=20.78	GT:AD:DP:GQ:PL	1/1:64,8:33:88.35:1538,88,0
17	41256161	rs80357816	CTCTGTAG	C	2383.95	PASS	AC=2;AF=1.00;AN=2;DB;DP=71;FS=0.000;HRun=0;HaplotypeScore=245.5660;MQ=26.37;MQ0=0;QD=33.58	GT:AD:DP:GQ:PL	1/1:13,53:32:96.30:2426,96,0
17	41261050	.	T	G	165.40	PASS	AC=1;AF=0.50;AN=2;BaseQRankSum=-0.483;DP=91;Dels=0.00;FS=0.000;HRun=0;HaplotypeScore=105.1920;MQ=17.73;MQ0=0;MQRankSum=4.606;QD=1.82;ReadPosRankSum=-4.157	GT:AD:DP:GQ:PL	0/1:82,9:91:99:195,0,473
17	41261051	.	C	A	205.12	PASS	AC=1;AF=0.50;AN=2;BaseQRankSum=-1.153;DP=90;Dels=0.00;FS=3.682;HRun=0;HaplotypeScore=132.2531;MQ=17.83;MQ0=0;MQRankSum=4.910;QD=2.28;ReadPosRankSum=-4.344	GT:AD:DP:GQ:PL	0/1:75,10:90:99:235,0,392
17	41261054	.	T	G	192.20	PASS	AC=1;AF=0.50;AN=2;BaseQRankSum=-0.366;DP=90;Dels=0.01;FS=1.550;HRun=0;HaplotypeScore=135.9405;MQ=18.59;MQ0=0;MQRankSum=4.784;QD=2.14;ReadPosRankSum=-2.136	GT:AD:DP:GQ:PL	0/1:79,10:89:99:222,0,502
17	41261054	.	T	TATGTAGGTAGATAGATAG	5367.03	PASS	AC=2;AF=1.00;AN=2;DP=90;FS=0.000;HRun=0;HaplotypeScore=390.6923;MQ=19.14;MQ0=0;QD=59.63	GT:AD:DP:GQ:PL	1/1:70,13:30:87.30:5367,87,0
17	41261056	.	T	G	739.84	PASS	AC=1;AF=0.50;AN=2;BaseQRankSum=-2.501;DP=91;Dels=0.00;FS=0.000;HRun=0;HaplotypeScore=134.0486;MQ=20.02;MQ0=0;MQRankSum=7.246;QD=8.13;ReadPosRankSum=-0.346	GT:AD:DP:GQ:PL	0/1:59,32:91:39.98:770,0,40
17	41264755	rs67177158	TGAAAC	T	2661	PASS	AC=2;AF=1.00;AN=2;BaseQRankSum=1.559;DB;DP=68;FS=3.010;HRun=0;HaplotypeScore=256.4069;MQ=33.35;MQ0=0;MQRankSum=-1.733;QD=39.13;ReadPosRankSum=1.473	GT:AD:DP:GQ:PL	1/1:22,45:41:93.41:2703,93,0
17	41264756	.	GAAACC	G	1602.74	PASS	AC=2;AF=1.00;AN=2;DP=68;FS=0.000;HRun=0;HaplotypeScore=364.9327;MQ=33.35;MQ0=0;QD=23.57	GT:AD:DP:GQ:PL	1/1:51,17:41:99:1645,117,0
17	41266423	rs117669170	T	G	2181.64	PASS	AC=2;AF=1.00;AN=2;DB;DP=77;Dels=0.00;FS=0.000;HRun=1;HaplotypeScore=3.5611;MQ=35.11;MQ0=0;QD=28.33	GT:AD:DP:GQ:PL	1/1:1,75:77:99:2215,216,0
17	41267753	rs80357163	T	C	1968.05	PASS	AC=2;AF=1.00;AN=2;DB;DP=77;Dels=0.00;FS=0.000;HRun=0;HaplotypeScore=0.8321;MQ=46.38;MQ0=0;QD=25.56	GT:AD:DP:GQ:PL	1/1:1,76:77:99:2001,213,0
