# Supplementary material for: Considerations for clinical read alignment and mutational profiling using next-generation sequencing
Source: F1000Res. 2012 Sep 20;1:2. Originally published 2012 Jul 16. [Version 2] doi: 10.12688/f1000research.1-2.v2 (PMC3945748; doi:10.12688/f1000research.1-2.v2)
Supplement: Aligner-specific VCF files containing the mutations called for each set of reads in single and paired-end modes — VCF files describing the mutations detected in the sixty-seven groups of BRCA1 reads when testing each alignment program in paired-end and single-end mode. [file f1000research-1-402-s0002.tgz › Bfast_Single_End_Calls.23.vcf]

##fileformat=VCFv4.1
##FILTER=<ID=LowQual,Description="Low quality">
##FORMAT=<ID=AD,Number=.,Type=Integer,Description="Allelic depths for the ref and alt alleles in the order listed">
##FORMAT=<ID=DP,Number=1,Type=Integer,Description="Read Depth (only filtered reads used for calling)">
##FORMAT=<ID=GQ,Number=1,Type=Float,Description="Genotype Quality">
##FORMAT=<ID=GT,Number=1,Type=String,Description="Genotype">
##FORMAT=<ID=PL,Number=G,Type=Integer,Description="Normalized, Phred-scaled likelihoods for genotypes as defined in the VCF specification">
##INFO=<ID=AC,Number=A,Type=Integer,Description="Allele count in genotypes, for each ALT allele, in the same order as listed">
##INFO=<ID=AF,Number=A,Type=Float,Description="Allele Frequency, for each ALT allele, in the same order as listed">
##INFO=<ID=AN,Number=1,Type=Integer,Description="Total number of alleles in called genotypes">
##INFO=<ID=BaseQRankSum,Number=1,Type=Float,Description="Z-score from Wilcoxon rank sum test of Alt Vs. Ref base qualities">
##INFO=<ID=DB,Number=0,Type=Flag,Description="dbSNP Membership">
##INFO=<ID=DP,Number=1,Type=Integer,Description="Filtered Depth">
##INFO=<ID=DS,Number=0,Type=Flag,Description="Were any of the samples downsampled?">
##INFO=<ID=Dels,Number=1,Type=Float,Description="Fraction of Reads Containing Spanning Deletions">
##INFO=<ID=FS,Number=1,Type=Float,Description="Phred-scaled p-value using Fisher's exact test to detect strand bias">
##INFO=<ID=HRun,Number=1,Type=Integer,Description="Largest Contiguous Homopolymer Run of Variant Allele In Either Direction">
##INFO=<ID=HaplotypeScore,Number=1,Type=Float,Description="Consistency of the site with at most two segregating haplotypes">
##INFO=<ID=InbreedingCoeff,Number=1,Type=Float,Description="Inbreeding coefficient as estimated from the genotype likelihoods per-sample when compared against the Hardy-Weinberg expectation">
##INFO=<ID=MQ,Number=1,Type=Float,Description="RMS Mapping Quality">
##INFO=<ID=MQ0,Number=1,Type=Integer,Description="Total Mapping Quality Zero Reads">
##INFO=<ID=MQRankSum,Number=1,Type=Float,Description="Z-score From Wilcoxon rank sum test of Alt vs. Ref read mapping qualities">
##INFO=<ID=QD,Number=1,Type=Float,Description="Variant Confidence/Quality by Depth">
##INFO=<ID=ReadPosRankSum,Number=1,Type=Float,Description="Z-score from Wilcoxon rank sum test of Alt vs. Ref read position bias">
##UnifiedGenotyper="analysis_type=UnifiedGenotyper input_file=[../Bfast_SE/brca1_23.1.recalib.bam] sample_metadata=[] read_buffer_size=null phone_home=STANDARD read_filter=[BadCigar] intervals=null excludeIntervals=null reference_sequence=ref_chr17.hg19.fa rodBind=[] rodToIntervalTrackName=null BTI_merge_rule=UNION nonDeterministicRandomSeed=false downsampling_type=null downsample_to_fraction=null downsample_to_coverage=null baq=OFF baqGapOpenPenalty=40.0 performanceLog=null useOriginalQualities=false defaultBaseQualities=-1 validation_strictness=SILENT unsafe=null num_threads=4 interval_merging=ALL read_group_black_list=null processingTracker=null restartProcessingTracker=false processingTrackerStatusFile=null processingTrackerID=-1 allow_intervals_with_unindexed_bam=false disable_experimental_low_memory_sharding=false logging_level=ERROR log_to_file=null help=false genotype_likelihoods_model=BOTH p_nonref_model=EXACT heterozygosity=0.0010 pcr_error_rate=1.0E-4 genotyping_mode=DISCOVERY output_mode=EMIT_VARIANTS_ONLY standard_min_confidence_threshold_for_calling=30.0 standard_min_confidence_threshold_for_emitting=4.0 computeSLOD=false alleles=(RodBinding name= source=UNBOUND) assume_single_sample_reads=null abort_at_too_much_coverage=-1 min_base_quality_score=17 min_mapping_quality_score=20 max_deletion_fraction=0.05 min_indel_count_for_genotyping=5 indel_heterozygosity=1.25E-4 indelGapContinuationPenalty=10.0 indelGapOpenPenalty=45.0 indelHaplotypeSize=80 doContextDependentGapPenalties=true getGapPenaltiesFromData=false indel_recal_file=indel.recal_data.csv indelDebug=false dovit=false GSA_PRODUCTION_ONLY=false exactCalculation=LINEAR_EXPERIMENTAL ignoreSNPAlleles=false output_all_callable_bases=false genotype=false dbsnp=(RodBinding name=dbsnp source=dbsnp_132.hg19.vcf) out=org.broadinstitute.sting.gatk.io.stubs.VCFWriterStub NO_HEADER=org.broadinstitute.sting.gatk.io.stubs.VCFWriterStub sites_only=org.broadinstitute.sting.gatk.io.stubs.VCFWriterStub debug_file=null metrics_file=null annotation=[]"
##contig=<ID=17,length=81195210,assembly=hg19>
##reference=file:///CL_diags/ngs/OmixonPaper/brca1-test-suite/ref_chr17.hg19.fa
#CHROM	POS	ID	REF	ALT	QUAL	FILTER	INFO	FORMAT	DePristo
17	41196309	.	T	TGGGGGGGGGGGGGGGGGGGGGGGGGG	2682.09	PASS	AC=2;AF=1.00;AN=2;DP=22;FS=0.000;HRun=2;HaplotypeScore=230.1821;MQ=27.43;MQ0=0;QD=121.91	GT:AD:DP:GQ:PL	1/1:1,1:13:39.13:2724,39,0
17	41198776	rs75854232	A	C	1547.60	PASS	AC=2;AF=1.00;AN=2;DB;DP=76;Dels=0.00;FS=0.000;HRun=0;HaplotypeScore=2.3322;MQ=33.56;MQ0=0;QD=20.36	GT:AD:DP:GQ:PL	1/1:0,76:76:99:1581,150,0
17	41208478	rs8176285	G	C	1547.70	PASS	AC=2;AF=1.00;AN=2;DB;DP=67;Dels=0.00;FS=0.000;HRun=1;HaplotypeScore=2.6278;MQ=33.62;MQ0=0;QD=23.10	GT:AD:DP:GQ:PL	1/1:1,66:67:99:1581,153,0
17	41208991	rs80358107	C	T	2071.21	PASS	AC=2;AF=1.00;AN=2;DB;DP=68;Dels=0.00;FS=0.000;HRun=0;HaplotypeScore=2.9222;MQ=44.43;MQ0=0;QD=30.46	GT:AD:DP:GQ:PL	1/1:3,65:68:99:2104,189,0
17	41215943	rs45519437	T	C	1464.09	PASS	AC=2;AF=1.00;AN=2;DB;DP=51;Dels=0.00;FS=0.000;HRun=0;HaplotypeScore=0.9967;MQ=45.94;MQ0=0;QD=28.71	GT:AD:DP:GQ:PL	1/1:1,50:51:99:1497,150,0
17	41219694	rs80357087	C	A	2031.76	PASS	AC=2;AF=1.00;AN=2;DB;DP=67;Dels=0.03;FS=0.000;HRun=3;HaplotypeScore=15.5251;MQ=44.29;MQ0=0;QD=30.32	GT:AD:DP:GQ:PL	1/1:0,65:65:99:2065,186,0
17	41226447	rs80357813	CTT	C	3803.58	PASS	AC=2;AF=1.00;AN=2;DB;DP=85;FS=0.000;HRun=2;HaplotypeScore=501.7930;MQ=43.85;MQ0=0;QD=44.75	GT:AD:DP:GQ:PL	1/1:6,79:80:99:3804,241,0
17	41226458	rs80357379	T	C	2536.93	PASS	AC=2;AF=1.00;AN=2;DB;DP=83;Dels=0.00;FS=0.000;HRun=0;HaplotypeScore=67.2203;MQ=44.21;MQ0=0;QD=30.57	GT:AD:DP:GQ:PL	1/1:1,82:83:99:2570,232,0
17	41230524	rs8176199	T	G	2452.44	PASS	AC=2;AF=1.00;AN=2;DB;DP=83;Dels=0.00;FS=0.000;HRun=0;HaplotypeScore=13.4157;MQ=42.90;MQ0=0;QD=29.55	GT:AD:DP:GQ:PL	1/1:3,80:83:99:2485,232,0
17	41231805	.	T	A	162.06	PASS	AC=1;AF=0.50;AN=2;BaseQRankSum=-0.537;DP=76;Dels=0.00;FS=0.000;HRun=16;HaplotypeScore=24.3120;MQ=16.93;MQ0=0;MQRankSum=4.326;QD=2.13;ReadPosRankSum=-3.907	GT:AD:DP:GQ:PL	0/1:69,7:76:97.07:192,0,97
17	41243032	rs80357861	AC	A	2524.97	PASS	AC=2;AF=1.00;AN=2;DB;DP=72;FS=0.000;HRun=3;HaplotypeScore=225.4369;MQ=46.74;MQ0=0;QD=35.07	GT:AD:DP:GQ:PL	1/1:2,70:71:99:2567,208,0
17	41243809	rs80357191	C	T	2341.26	PASS	AC=2;AF=1.00;AN=2;DB;DP=75;Dels=0.00;FS=0.000;HRun=0;HaplotypeScore=1.6316;MQ=46.02;MQ0=0;QD=31.22	GT:AD:DP:GQ:PL	1/1:2,73:75:99:2374,211,0
17	41244404	rs80356837	A	G	2742.34	PASS	AC=2;AF=1.00;AN=2;DB;DP=88;Dels=0.00;FS=0.000;HRun=0;HaplotypeScore=2.8267;MQ=42.28;MQ0=0;QD=31.16	GT:AD:DP:GQ:PL	1/1:1,86:88:99:2775,253,0
17	41244679	rs80356973	G	A	1923.08	PASS	AC=2;AF=1.00;AN=2;DB;DP=63;Dels=0.00;FS=0.000;HRun=1;HaplotypeScore=3.8660;MQ=45.85;MQ0=0;QD=30.53	GT:AD:DP:GQ:PL	1/1:1,62:63:99:1956,180,0
17	41244783	rs80357460	G	C	2363.27	PASS	AC=2;AF=1.00;AN=2;DB;DP=77;Dels=0.01;FS=0.000;HRun=0;HaplotypeScore=3.8727;MQ=45.10;MQ0=0;QD=30.69	GT:AD:DP:GQ:PL	1/1:2,74:76:99:2396,220,0
17	41245139	.	ACT	A	477.82	PASS	AC=2;AF=1.00;AN=2;BaseQRankSum=1.654;DP=70;FS=3.212;HRun=0;HaplotypeScore=317.4663;MQ=37.13;MQ0=0;MQRankSum=-1.732;QD=6.83;ReadPosRankSum=0.866	GT:AD:DP:GQ:PL	1/1:53,17:46:89.30:520,89,0
17	41245141	rs80357706	TCA	T	1859.13	PASS	AC=2;AF=1.00;AN=2;DB;DP=73;FS=0.000;HRun=0;HaplotypeScore=203.8294;MQ=37.57;MQ0=0;QD=25.47	GT:AD:DP:GQ:PL	1/1:23,49:49:99:1901,138,0
17	41245261	.	ATC	A	539.43	PASS	AC=2;AF=1.00;AN=2;BaseQRankSum=1.516;DP=58;FS=0.000;HRun=0;HaplotypeScore=230.3967;MQ=35.95;MQ0=0;MQRankSum=-0.325;QD=9.30;ReadPosRankSum=1.300	GT:AD:DP:GQ:PL	1/1:47,11:35:90.61:581,91,0
17	41245263	rs80357657	CTT	C	1455.23	PASS	AC=2;AF=1.00;AN=2;DB;DP=57;FS=0.000;HRun=3;HaplotypeScore=145.2175;MQ=35.46;MQ0=0;QD=25.53	GT:AD:DP:GQ:PL	1/1:14,41:34:99:1497,99,0
17	41245345	rs80357982	GT	G	246.06	PASS	AC=2;AF=1.00;AN=2;BaseQRankSum=-1.729;DB;DP=72;FS=0.000;HRun=3;HaplotypeScore=231.0020;MQ=32.09;MQ0=0;MQRankSum=1.890;QD=3.42;ReadPosRankSum=1.809	GT:AD:DP:GQ:PL	1/1:64,8:35:24.28:288,24,0
17	41245348	rs80357944	TC	T	1282.52	PASS	AC=2;AF=1.00;AN=2;DB;DP=72;FS=0.000;HRun=1;HaplotypeScore=123.5865;MQ=32.50;MQ0=0;QD=17.81	GT:AD:DP:GQ:PL	1/1:13,59:35:99:1325,99,0
17	41245574	rs55678461	C	G	2439.24	PASS	AC=2;AF=1.00;AN=2;DB;DP=84;Dels=0.02;FS=0.000;HRun=2;HaplotypeScore=13.8194;MQ=44.65;MQ0=0;QD=29.04	GT:AD:DP:GQ:PL	1/1:2,79:82:99:2472,229,0
17	41246031	.	C	T	182.07	PASS	AC=1;AF=0.50;AN=2;BaseQRankSum=0.582;DP=64;Dels=0.00;FS=0.000;HRun=4;HaplotypeScore=47.6280;MQ=35.54;MQ0=0;MQRankSum=-0.046;QD=2.84;ReadPosRankSum=-3.800	GT:AD:DP:GQ:PL	0/1:54,10:64:99:212,0,825
17	41246035	.	T	A	167.80	PASS	AC=1;AF=0.50;AN=2;BaseQRankSum=-1.575;DP=67;Dels=0.00;FS=0.000;HRun=1;HaplotypeScore=54.6106;MQ=36.00;MQ0=0;MQRankSum=-0.308;QD=2.50;ReadPosRankSum=-2.155	GT:AD:DP:GQ:PL	0/1:57,10:67:99:198,0,902
17	41246036	.	A	C	212.86	PASS	AC=1;AF=0.50;AN=2;BaseQRankSum=-0.606;DP=71;Dels=0.00;FS=1.312;HRun=1;HaplotypeScore=56.6064;MQ=36.75;MQ0=0;MQRankSum=0.330;QD=3.00;ReadPosRankSum=-2.309	GT:AD:DP:GQ:PL	0/1:59,12:71:99:243,0,944
17	41246036	.	A	AC	1881.22	PASS	AC=2;AF=1.00;AN=2;DP=72;FS=0.000;HRun=1;HaplotypeScore=121.4815;MQ=36.98;MQ0=0;QD=26.13	GT:AD:DP:GQ:PL	1/1:18,53:47:99:1923,135,0
17	41246149	rs80357279	T	A	1907.11	PASS	AC=2;AF=1.00;AN=2;DB;DP=62;Dels=0.00;FS=0.000;HRun=0;HaplotypeScore=5.3085;MQ=45.84;MQ0=0;QD=30.76	GT:AD:DP:GQ:PL	1/1:0,62:62:99:1940,183,0
17	41246306	.	G	GT	1307.03	PASS	AC=2;AF=1.00;AN=2;DP=50;FS=0.000;HRun=1;HaplotypeScore=87.9874;MQ=37.64;MQ0=0;QD=26.14	GT:AD:DP:GQ:PL	1/1:12,38:33:93.30:1349,93,0
17	41246308	.	C	T	141.32	PASS	AC=1;AF=0.50;AN=2;BaseQRankSum=1.691;DP=50;Dels=0.00;FS=6.412;HRun=1;HaplotypeScore=30.2617;MQ=37.64;MQ0=0;MQRankSum=0.230;QD=2.83;ReadPosRankSum=-2.367	GT:AD:DP:GQ:PL	0/1:41,8:50:99:171,0,663
17	41246308	.	C	CC	386.96	PASS	AC=2;AF=1.00;AN=2;BaseQRankSum=1.621;DP=50;FS=3.310;HRun=1;HaplotypeScore=177.1491;MQ=37.64;MQ0=0;MQRankSum=-1.733;QD=7.74;ReadPosRankSum=1.621	GT:AD:DP:GQ:PL	1/1:42,8:33:58.96:429,59,0
17	41246426	rs80357612	TG	T	1289.14	PASS	AC=2;AF=1.00;AN=2;BaseQRankSum=-2.381;DB;DP=54;FS=6.953;HRun=1;HaplotypeScore=109.2253;MQ=38.55;MQ0=0;MQRankSum=2.310;QD=23.87;ReadPosRankSum=2.310	GT:AD:DP:GQ:PL	1/1:13,41:36:91.39:1331,91,0
17	41246427	.	GT	G	270.03	PASS	AC=2;AF=1.00;AN=2;BaseQRankSum=-0.845;DP=54;FS=10.789;HRun=2;HaplotypeScore=208.3354;MQ=38.55;MQ0=0;MQRankSum=2.160;QD=5.00;ReadPosRankSum=2.787	GT:AD:DP:GQ:PL	1/1:45,9:36:48.55:312,49,0
17	41246643	.	G	GC	810.02	PASS	AC=2;AF=1.00;AN=2;DP=68;FS=0.000;HRun=2;HaplotypeScore=268.7346;MQ=38.11;MQ0=0;QD=11.91	GT:AD:DP:GQ:PL	1/1:37,31:50:99:852,134,0
17	41246645	.	C	A	826.62	PASS	AC=1;AF=0.50;AN=2;BaseQRankSum=3.054;DP=68;Dels=0.00;FS=0.000;HRun=0;HaplotypeScore=20.6598;MQ=38.11;MQ0=0;MQRankSum=2.555;QD=12.16;ReadPosRankSum=3.132	GT:AD:DP:GQ:PL	0/1:37,31:68:99:857,0,444
17	41246646	.	T	A	423.06	PASS	AC=1;AF=0.50;AN=2;BaseQRankSum=-0.320;DP=68;Dels=0.00;FS=0.000;HRun=0;HaplotypeScore=20.6598;MQ=38.11;MQ0=0;MQRankSum=3.219;QD=6.22;ReadPosRankSum=-5.124	GT:AD:DP:GQ:PL	0/1:47,20:68:99:453,0,856
17	41246646	.	T	TT	810.15	PASS	AC=2;AF=1.00;AN=2;DP=71;FS=0.000;HRun=3;HaplotypeScore=275.2075;MQ=38.74;MQ0=0;QD=11.41	GT:AD:DP:GQ:PL	1/1:53,17:53:99:852,135,0
17	41247861	.	AC	A	28.64	LowQual	AC=1;AF=0.50;AN=2;BaseQRankSum=3.283;DP=63;HRun=3;HaplotypeScore=187.4475;MQ=34.41;MQ0=0;MQRankSum=-2.782;QD=0.45;ReadPosRankSum=3.116	GT:AD:DP:GQ:PL	0/1:55,8:33:67.67:68,0,76
17	41247864	rs80357745	CT	C	873.99	PASS	AC=2;AF=1.00;AN=2;DB;DP=63;FS=0.000;HRun=6;HaplotypeScore=109.6836;MQ=34.34;MQ0=0;QD=13.87	GT:AD:DP:GQ:PL	1/1:14,48:33:87.18:916,87,0
17	41251495	rs8176141	C	G	166.02	PASS	AC=2;AF=1.00;AN=2;DB;DP=88;Dels=0.02;FS=0.000;HRun=2;HaplotypeScore=2.1010;MQ=10.23;MQ0=0;QD=1.89	GT:AD:DP:GQ:PL	1/1:1,84:86:26.85:199,27,0
17	41254965	rs36085989	C	CT	645.05	PASS	AC=2;AF=1.00;AN=2;BaseQRankSum=-1.614;DB;DP=83;FS=0.000;HRun=14;HaplotypeScore=108.0702;MQ=21.69;MQ0=0;MQRankSum=1.614;QD=7.77;ReadPosRankSum=1.614	GT:AD:DP:GQ:PL	1/1:23,60:39:80.26:687,80,0
17	41254980	.	A	T	149.45	PASS	AC=1;AF=0.50;AN=2;BaseQRankSum=-2.013;DP=79;Dels=0.00;FS=8.931;HRun=14;HaplotypeScore=8.7077;MQ=22.87;MQ0=0;MQRankSum=1.275;QD=1.89;ReadPosRankSum=-4.873	GT:AD:DP:GQ:PL	0/1:69,10:79:99:179,0,851
17	41254982	.	T	A	10.03	LowQual	AC=1;AF=0.50;AN=2;BaseQRankSum=-1.862;DP=79;Dels=0.00;HRun=2;HaplotypeScore=8.7077;MQ=22.87;MQ0=0;MQRankSum=0.594;QD=0.13;ReadPosRankSum=-3.413	GT:AD:DP:GQ:PL	0/1:74,5:79:39.57:40,0,969
17	41256266	rs28897673	T	C	1339.04	PASS	AC=2;AF=1.00;AN=2;DB;DP=49;Dels=0.00;FS=0.000;HRun=0;HaplotypeScore=5.3859;MQ=44.14;MQ0=0;QD=27.33	GT:AD:DP:GQ:PL	1/1:1,47:49:99:1372,129,0
17	41278725	rs799907	C	G	1828.22	PASS	AC=2;AF=1.00;AN=2;DB;DP=69;Dels=0.01;FS=0.000;HRun=2;HaplotypeScore=1.9330;MQ=32.99;MQ0=0;QD=26.50	GT:AD:DP:GQ:PL	1/1:1,67:68:99:1861,183,0
17	41281754	rs1877837	G	A	417.51	PASS	AC=2;AF=1.00;AN=2;DB;DP=70;Dels=0.03;FS=0.000;HRun=3;HaplotypeScore=1.7552;MQ=14.86;MQ0=0;QD=5.96	GT:AD:DP:GQ:PL	1/1:1,67:68:48.02:451,48,0
