# Supplementary material for: Considerations for clinical read alignment and mutational profiling using next-generation sequencing
Source: F1000Res. 2012 Sep 20;1:2. Originally published 2012 Jul 16. [Version 2] doi: 10.12688/f1000research.1-2.v2 (PMC3945748; doi:10.12688/f1000research.1-2.v2)
Supplement: Aligner-specific VCF files containing the mutations called for each set of reads in single and paired-end modes — VCF files describing the mutations detected in the sixty-seven groups of BRCA1 reads when testing each alignment program in paired-end and single-end mode. [file f1000research-1-402-s0002.tgz › Bfast_Single_End_Calls.24.vcf]

##fileformat=VCFv4.1
##FILTER=<ID=LowQual,Description="Low quality">
##FORMAT=<ID=AD,Number=.,Type=Integer,Description="Allelic depths for the ref and alt alleles in the order listed">
##FORMAT=<ID=DP,Number=1,Type=Integer,Description="Read Depth (only filtered reads used for calling)">
##FORMAT=<ID=GQ,Number=1,Type=Float,Description="Genotype Quality">
##FORMAT=<ID=GT,Number=1,Type=String,Description="Genotype">
##FORMAT=<ID=PL,Number=G,Type=Integer,Description="Normalized, Phred-scaled likelihoods for genotypes as defined in the VCF specification">
##INFO=<ID=AC,Number=A,Type=Integer,Description="Allele count in genotypes, for each ALT allele, in the same order as listed">
##INFO=<ID=AF,Number=A,Type=Float,Description="Allele Frequency, for each ALT allele, in the same order as listed">
##INFO=<ID=AN,Number=1,Type=Integer,Description="Total number of alleles in called genotypes">
##INFO=<ID=BaseQRankSum,Number=1,Type=Float,Description="Z-score from Wilcoxon rank sum test of Alt Vs. Ref base qualities">
##INFO=<ID=DB,Number=0,Type=Flag,Description="dbSNP Membership">
##INFO=<ID=DP,Number=1,Type=Integer,Description="Filtered Depth">
##INFO=<ID=DS,Number=0,Type=Flag,Description="Were any of the samples downsampled?">
##INFO=<ID=Dels,Number=1,Type=Float,Description="Fraction of Reads Containing Spanning Deletions">
##INFO=<ID=FS,Number=1,Type=Float,Description="Phred-scaled p-value using Fisher's exact test to detect strand bias">
##INFO=<ID=HRun,Number=1,Type=Integer,Description="Largest Contiguous Homopolymer Run of Variant Allele In Either Direction">
##INFO=<ID=HaplotypeScore,Number=1,Type=Float,Description="Consistency of the site with at most two segregating haplotypes">
##INFO=<ID=InbreedingCoeff,Number=1,Type=Float,Description="Inbreeding coefficient as estimated from the genotype likelihoods per-sample when compared against the Hardy-Weinberg expectation">
##INFO=<ID=MQ,Number=1,Type=Float,Description="RMS Mapping Quality">
##INFO=<ID=MQ0,Number=1,Type=Integer,Description="Total Mapping Quality Zero Reads">
##INFO=<ID=MQRankSum,Number=1,Type=Float,Description="Z-score From Wilcoxon rank sum test of Alt vs. Ref read mapping qualities">
##INFO=<ID=QD,Number=1,Type=Float,Description="Variant Confidence/Quality by Depth">
##INFO=<ID=ReadPosRankSum,Number=1,Type=Float,Description="Z-score from Wilcoxon rank sum test of Alt vs. Ref read position bias">
##UnifiedGenotyper="analysis_type=UnifiedGenotyper input_file=[../Bfast_SE/brca1_24.1.recalib.bam] sample_metadata=[] read_buffer_size=null phone_home=STANDARD read_filter=[BadCigar] intervals=null excludeIntervals=null reference_sequence=ref_chr17.hg19.fa rodBind=[] rodToIntervalTrackName=null BTI_merge_rule=UNION nonDeterministicRandomSeed=false downsampling_type=null downsample_to_fraction=null downsample_to_coverage=null baq=OFF baqGapOpenPenalty=40.0 performanceLog=null useOriginalQualities=false defaultBaseQualities=-1 validation_strictness=SILENT unsafe=null num_threads=4 interval_merging=ALL read_group_black_list=null processingTracker=null restartProcessingTracker=false processingTrackerStatusFile=null processingTrackerID=-1 allow_intervals_with_unindexed_bam=false disable_experimental_low_memory_sharding=false logging_level=ERROR log_to_file=null help=false genotype_likelihoods_model=BOTH p_nonref_model=EXACT heterozygosity=0.0010 pcr_error_rate=1.0E-4 genotyping_mode=DISCOVERY output_mode=EMIT_VARIANTS_ONLY standard_min_confidence_threshold_for_calling=30.0 standard_min_confidence_threshold_for_emitting=4.0 computeSLOD=false alleles=(RodBinding name= source=UNBOUND) assume_single_sample_reads=null abort_at_too_much_coverage=-1 min_base_quality_score=17 min_mapping_quality_score=20 max_deletion_fraction=0.05 min_indel_count_for_genotyping=5 indel_heterozygosity=1.25E-4 indelGapContinuationPenalty=10.0 indelGapOpenPenalty=45.0 indelHaplotypeSize=80 doContextDependentGapPenalties=true getGapPenaltiesFromData=false indel_recal_file=indel.recal_data.csv indelDebug=false dovit=false GSA_PRODUCTION_ONLY=false exactCalculation=LINEAR_EXPERIMENTAL ignoreSNPAlleles=false output_all_callable_bases=false genotype=false dbsnp=(RodBinding name=dbsnp source=dbsnp_132.hg19.vcf) out=org.broadinstitute.sting.gatk.io.stubs.VCFWriterStub NO_HEADER=org.broadinstitute.sting.gatk.io.stubs.VCFWriterStub sites_only=org.broadinstitute.sting.gatk.io.stubs.VCFWriterStub debug_file=null metrics_file=null annotation=[]"
##contig=<ID=17,length=81195210,assembly=hg19>
##reference=file:///CL_diags/ngs/OmixonPaper/brca1-test-suite/ref_chr17.hg19.fa
#CHROM	POS	ID	REF	ALT	QUAL	FILTER	INFO	FORMAT	DePristo
17	41196309	.	T	G	5.06	LowQual	AC=1;AF=0.50;AN=2;DP=1;Dels=0.00;HRun=2;HaplotypeScore=0.0000;MQ=48.00;MQ0=0;QD=5.06	GT:AD:DP:GQ:PL	0/1:0,1:1:1.76:33,3,0
17	41196309	.	T	TGGGGGGGGGGGGGGGGGGGGGGGGGG	2683.34	PASS	AC=2;AF=1.00;AN=2;DP=22;FS=0.000;HRun=2;HaplotypeScore=230.2763;MQ=27.43;MQ0=0;QD=121.97	GT:AD:DP:GQ:PL	1/1:1,1:13:39.13:2725,39,0
17	41197423	rs8176317	T	C	2278.84	PASS	AC=2;AF=1.00;AN=2;DB;DP=76;Dels=0.00;FS=0.000;HRun=0;HaplotypeScore=7.3308;MQ=46.66;MQ0=0;QD=29.98	GT:AD:DP:GQ:PL	1/1:2,74:76:99:2312,217,0
17	41201345	rs8176306	G	T	2562.29	PASS	AC=2;AF=1.00;AN=2;DB;DP=86;Dels=0.00;FS=0.000;HRun=0;HaplotypeScore=4.7775;MQ=44.36;MQ0=0;QD=29.79	GT:AD:DP:GQ:PL	1/1:2,84:86:99:2595,241,0
17	41201364	rs8176305	T	C	2682.36	PASS	AC=2;AF=1.00;AN=2;DB;DP=88;Dels=0.00;FS=0.000;HRun=0;HaplotypeScore=5.6804;MQ=44.32;MQ0=0;QD=30.48	GT:AD:DP:GQ:PL	1/1:1,87:88:99:2715,247,0
17	41215390	rs41293461	C	G	1651.38	PASS	AC=2;AF=1.00;AN=2;DB;DP=60;Dels=0.00;FS=0.000;HRun=0;HaplotypeScore=1.9975;MQ=46.60;MQ0=0;QD=27.52	GT:AD:DP:GQ:PL	1/1:0,59:60:99:1684,171,0
17	41219907	rs71157702	T	TAA	424.81	PASS	AC=2;AF=1.00;AN=2;DB;DP=57;FS=0.000;HRun=22;HaplotypeScore=90.1497;MQ=25.49;MQ0=0;QD=7.45	GT:AD:DP:GQ:PL	1/1:26,30:29:47.96:467,48,0
17	41223165	rs80357795	CGA	C	2603.26	PASS	AC=2;AF=1.00;AN=2;DB;DP=62;FS=0.000;HRun=0;HaplotypeScore=230.7378;MQ=44.49;MQ0=0;QD=41.99	GT:AD:DP:GQ:PL	1/1:1,61:58:99:2645,175,0
17	41226411	rs80356992	G	A	2117.62	PASS	AC=2;AF=1.00;AN=2;DB;DP=70;Dels=0.00;FS=0.000;HRun=0;HaplotypeScore=2.9197;MQ=45.87;MQ0=0;QD=30.25	GT:AD:DP:GQ:PL	1/1:0,70:70:99:2151,199,0
17	41241503	rs8176160	T	C	2182.95	PASS	AC=2;AF=1.00;AN=2;DB;DP=73;Dels=0.00;FS=0.000;HRun=0;HaplotypeScore=9.0325;MQ=44.61;MQ0=0;QD=29.90	GT:AD:DP:GQ:PL	1/1:1,70:73:99:2216,210,0
17	41241569	rs8176158	T	C	1281.13	PASS	AC=2;AF=1.00;AN=2;BaseQRankSum=-4.454;DB;DP=79;Dels=0.00;FS=0.000;HRun=0;HaplotypeScore=39.2027;MQ=28.26;MQ0=0;MQRankSum=7.614;QD=16.22;ReadPosRankSum=2.269	GT:AD:DP:GQ:PL	1/1:36,43:79:99:1314,123,0
17	41241569	.	T	TT	215.28	PASS	AC=2;AF=1.00;AN=2;DP=79;FS=0.000;HRun=12;HaplotypeScore=257.1334;MQ=28.26;MQ0=0;QD=2.73	GT:AD:DP:GQ:PL	1/1:47,32:39:73.33:257,73,0
17	41243581	rs80357262	G	A	2387.57	PASS	AC=2;AF=1.00;AN=2;DB;DP=76;Dels=0.00;FS=0.000;HRun=0;HaplotypeScore=0.0000;MQ=46.89;MQ0=0;QD=31.42	GT:AD:DP:GQ:PL	1/1:0,76:76:99:2421,226,0
17	41243677	rs80357918	ATT	A	1721.92	PASS	AC=2;AF=1.00;AN=2;DB;DP=60;FS=0.000;HRun=4;HaplotypeScore=185.8157;MQ=37.54;MQ0=0;QD=28.70	GT:AD:DP:GQ:PL	1/1:17,42:43:99:1764,120,0
17	41243680	rs80357254	T	G	314.42	PASS	AC=1;AF=0.50;AN=2;BaseQRankSum=-3.020;DB;DP=61;Dels=0.00;FS=0.000;HRun=0;HaplotypeScore=3.5875;MQ=37.80;MQ0=0;MQRankSum=0.113;QD=5.15;ReadPosRankSum=-3.194	GT:AD:DP:GQ:PL	0/1:45,15:61:99:344,0,762
17	41243680	.	TTG	T	537.52	PASS	AC=2;AF=1.00;AN=2;BaseQRankSum=2.837;DP=62;FS=12.588;HRun=0;HaplotypeScore=302.0320;MQ=38.05;MQ0=0;MQRankSum=-2.884;QD=8.67;ReadPosRankSum=2.837	GT:AD:DP:GQ:PL	1/1:47,15:45:46.01:580,46,0
17	41243967	rs80357290	G	A	2493.78	PASS	AC=2;AF=1.00;AN=2;DB;DP=79;Dels=0.00;FS=0.000;HRun=0;HaplotypeScore=0.9665;MQ=45.81;MQ0=0;QD=31.57	GT:AD:DP:GQ:PL	1/1:0,78:79:99:2527,229,0
17	41244118	rs80357369	G	A	2347.09	PASS	AC=2;AF=1.00;AN=2;DB;DP=79;Dels=0.03;FS=0.000;HRun=1;HaplotypeScore=3.8660;MQ=43.40;MQ0=0;QD=29.71	GT:AD:DP:GQ:PL	1/1:0,77:77:99:2380,220,0
17	41244149	rs80357577	TAA	T	3167.78	PASS	AC=2;AF=1.00;AN=2;DB;DP=70;FS=0.000;HRun=2;HaplotypeScore=407.9802;MQ=42.83;MQ0=0;QD=45.25	GT:AD:DP:GQ:PL	1/1:4,66:66:99:3210,199,0
17	41244217	rs80357089	G	A	2092.52	PASS	AC=2;AF=1.00;AN=2;DB;DP=69;Dels=0.00;FS=0.000;HRun=0;HaplotypeScore=5.8143;MQ=45.69;MQ0=0;QD=30.33	GT:AD:DP:GQ:PL	1/1:0,68:69:99:2126,198,0
17	41244337	rs41293445	C	T	2695.02	PASS	AC=2;AF=1.00;AN=2;DB;DP=82;Dels=0.01;FS=0.000;HRun=2;HaplotypeScore=2.9631;MQ=45.93;MQ0=0;QD=32.87	GT:AD:DP:GQ:PL	1/1:1,80:81:99:2728,238,0
17	41244389	.	T	TC	3890.81	PASS	AC=2;AF=1.00;AN=2;DP=86;FS=0.000;HRun=1;HaplotypeScore=301.1219;MQ=45.35;MQ0=0;QD=45.24	GT:AD:DP:GQ:PL	1/1:3,82:83:99:3891,247,0
17	41244783	rs80357460	G	C	2348.36	PASS	AC=2;AF=1.00;AN=2;DB;DP=77;Dels=0.01;FS=0.000;HRun=0;HaplotypeScore=7.3552;MQ=45.94;MQ0=0;QD=30.50	GT:AD:DP:GQ:PL	1/1:2,74:76:99:2381,220,0
17	41245109	.	T	TC	1344.42	PASS	AC=2;AF=1.00;AN=2;DP=64;FS=0.000;HRun=3;HaplotypeScore=111.4670;MQ=33.99;MQ0=0;QD=21.01	GT:AD:DP:GQ:PL	1/1:21,43:37:99:1386,102,0
17	41245113	.	T	C	357.29	PASS	AC=1;AF=0.50;AN=2;BaseQRankSum=-2.869;DP=64;Dels=0.00;FS=1.289;HRun=3;HaplotypeScore=43.2825;MQ=34.12;MQ0=0;MQRankSum=1.632;QD=5.58;ReadPosRankSum=-4.263	GT:AD:DP:GQ:PL	0/1:49,15:64:99:387,0,643
17	41245115	.	G	T	177.19	PASS	AC=1;AF=0.50;AN=2;BaseQRankSum=2.591;DP=65;Dels=0.00;FS=0.000;HRun=2;HaplotypeScore=45.2783;MQ=34.58;MQ0=0;MQRankSum=0.245;QD=2.73;ReadPosRankSum=-2.955	GT:AD:DP:GQ:PL	0/1:55,10:65:99:207,0,756
17	41245119	.	T	G	106.38	PASS	AC=1;AF=0.50;AN=2;BaseQRankSum=-3.265;DP=62;Dels=0.00;FS=1.496;HRun=4;HaplotypeScore=40.8664;MQ=34.46;MQ0=0;MQRankSum=0.157;QD=1.72;ReadPosRankSum=-3.202	GT:AD:DP:GQ:PL	0/1:54,8:62:99:136,0,795
17	41245847	.	A	AT	2401.31	PASS	AC=2;AF=1.00;AN=2;DP=69;FS=0.000;HRun=5;HaplotypeScore=176.1372;MQ=45.04;MQ0=0;QD=34.80	GT:AD:DP:GQ:PL	1/1:7,62:65:99:2443,187,0
17	41245991	rs80357662	CT	C	2339.85	PASS	AC=2;AF=1.00;AN=2;DB;DP=65;FS=0.000;HRun=3;HaplotypeScore=360.6083;MQ=46.43;MQ0=0;QD=36.00	GT:AD:DP:GQ:PL	1/1:3,62:65:99:2382,187,0
17	41246024	rs80357782	AG	A	2398.96	PASS	AC=2;AF=1.00;AN=2;DB;DP=64;FS=0.000;HRun=2;HaplotypeScore=367.1201;MQ=46.20;MQ0=0;QD=37.48	GT:AD:DP:GQ:PL	1/1:1,63:64:99:2441,190,0
17	41246221	.	TAC	T	439.84	PASS	AC=2;AF=1.00;AN=2;BaseQRankSum=2.910;DP=73;FS=0.000;HRun=0;HaplotypeScore=260.8013;MQ=32.23;MQ0=0;MQRankSum=-2.519;QD=6.03;ReadPosRankSum=2.617	GT:AD:DP:GQ:PL	1/1:58,15:38:23.99:482,24,0
17	41246223	rs80357570	CAT	C	1443.16	PASS	AC=2;AF=1.00;AN=2;DB;DP=72;FS=0.000;HRun=0;HaplotypeScore=165.8181;MQ=32.00;MQ0=0;QD=20.04	GT:AD:DP:GQ:PL	1/1:21,51:37:99:1485,102,0
17	41246737	rs80357244	C	G	2399.23	PASS	AC=2;AF=1.00;AN=2;DB;DP=78;Dels=0.00;FS=0.000;HRun=0;HaplotypeScore=2.9064;MQ=46.38;MQ0=0;QD=30.76	GT:AD:DP:GQ:PL	1/1:3,75:78:99:2432,223,0
17	41246832	rs80357396	T	C	1755.13	PASS	AC=2;AF=1.00;AN=2;DB;DP=67;Dels=0.00;FS=0.000;HRun=0;HaplotypeScore=2.4521;MQ=46.05;MQ0=0;QD=26.20	GT:AD:DP:GQ:PL	1/1:1,65:67:99:1788,189,0
17	41259079	rs66917717	A	ATT	1030.42	PASS	AC=2;AF=1.00;AN=2;DB;DP=81;FS=0.000;HRun=20;HaplotypeScore=154.4382;MQ=32.91;MQ0=0;QD=12.72	GT:AD:DP:GQ:PL	1/1:21,60:51:99:1072,99,0
17	41263566	rs8176117	T	C	320.67	PASS	AC=2;AF=1.00;AN=2;DB;DP=66;Dels=0.00;FS=0.000;HRun=0;HaplotypeScore=5.1151;MQ=12.16;MQ0=0;QD=4.86	GT:AD:DP:GQ:PL	1/1:1,65:66:47.73:354,48,0
17	41267518	rs35149296	CA	C	374.43	PASS	AC=2;AF=1.00;AN=2;BaseQRankSum=-1.734;DB;DP=66;FS=0.000;HRun=15;HaplotypeScore=72.8554;MQ=23.34;MQ0=0;MQRankSum=-0.377;QD=5.67;ReadPosRankSum=1.583	GT:AD:DP:GQ:PL	1/1:12,53:24:61.03:416,61,0
17	41269310	rs8176094	T	A	443.11	PASS	AC=2;AF=1.00;AN=2;DB;DP=66;Dels=0.03;FS=0.000;HRun=5;HaplotypeScore=5.8152;MQ=15.45;MQ0=0;QD=6.71	GT:AD:DP:GQ:PL	1/1:1,63:64:62.71:476,63,0
17	41276027	rs80358098	G	A	14.29	LowQual	AC=2;AF=1.00;AN=2;BaseQRankSum=1.669;DB;DP=59;Dels=0.02;HRun=1;HaplotypeScore=5.9379;MQ=14.74;MQ0=0;MQRankSum=1.480;QD=0.24;ReadPosRankSum=0.787	GT:AD:DP:GQ:PL	1/1:2,54:58:5.97:45,6,0
17	41315311	.	T	C	581.18	PASS	AC=2;AF=1.00;AN=2;BaseQRankSum=0.309;DP=58;Dels=0.00;FS=0.000;HRun=1;HaplotypeScore=4.1653;MQ=17.96;MQ0=0;MQRankSum=1.361;QD=10.02;ReadPosRankSum=0.495	GT:AD:DP:GQ:PL	1/1:2,55:58:68.99:614,69,0
