# Supplementary material for: Considerations for clinical read alignment and mutational profiling using next-generation sequencing
Source: F1000Res. 2012 Sep 20;1:2. Originally published 2012 Jul 16. [Version 2] doi: 10.12688/f1000research.1-2.v2 (PMC3945748; doi:10.12688/f1000research.1-2.v2)
Supplement: Aligner-specific VCF files containing the mutations called for each set of reads in single and paired-end modes — VCF files describing the mutations detected in the sixty-seven groups of BRCA1 reads when testing each alignment program in paired-end and single-end mode. [file f1000research-1-402-s0002.tgz › Bfast_Single_End_Calls.25.vcf]

##fileformat=VCFv4.1
##FILTER=<ID=LowQual,Description="Low quality">
##FORMAT=<ID=AD,Number=.,Type=Integer,Description="Allelic depths for the ref and alt alleles in the order listed">
##FORMAT=<ID=DP,Number=1,Type=Integer,Description="Read Depth (only filtered reads used for calling)">
##FORMAT=<ID=GQ,Number=1,Type=Float,Description="Genotype Quality">
##FORMAT=<ID=GT,Number=1,Type=String,Description="Genotype">
##FORMAT=<ID=PL,Number=G,Type=Integer,Description="Normalized, Phred-scaled likelihoods for genotypes as defined in the VCF specification">
##INFO=<ID=AC,Number=A,Type=Integer,Description="Allele count in genotypes, for each ALT allele, in the same order as listed">
##INFO=<ID=AF,Number=A,Type=Float,Description="Allele Frequency, for each ALT allele, in the same order as listed">
##INFO=<ID=AN,Number=1,Type=Integer,Description="Total number of alleles in called genotypes">
##INFO=<ID=BaseQRankSum,Number=1,Type=Float,Description="Z-score from Wilcoxon rank sum test of Alt Vs. Ref base qualities">
##INFO=<ID=DB,Number=0,Type=Flag,Description="dbSNP Membership">
##INFO=<ID=DP,Number=1,Type=Integer,Description="Filtered Depth">
##INFO=<ID=DS,Number=0,Type=Flag,Description="Were any of the samples downsampled?">
##INFO=<ID=Dels,Number=1,Type=Float,Description="Fraction of Reads Containing Spanning Deletions">
##INFO=<ID=FS,Number=1,Type=Float,Description="Phred-scaled p-value using Fisher's exact test to detect strand bias">
##INFO=<ID=HRun,Number=1,Type=Integer,Description="Largest Contiguous Homopolymer Run of Variant Allele In Either Direction">
##INFO=<ID=HaplotypeScore,Number=1,Type=Float,Description="Consistency of the site with at most two segregating haplotypes">
##INFO=<ID=InbreedingCoeff,Number=1,Type=Float,Description="Inbreeding coefficient as estimated from the genotype likelihoods per-sample when compared against the Hardy-Weinberg expectation">
##INFO=<ID=MQ,Number=1,Type=Float,Description="RMS Mapping Quality">
##INFO=<ID=MQ0,Number=1,Type=Integer,Description="Total Mapping Quality Zero Reads">
##INFO=<ID=MQRankSum,Number=1,Type=Float,Description="Z-score From Wilcoxon rank sum test of Alt vs. Ref read mapping qualities">
##INFO=<ID=QD,Number=1,Type=Float,Description="Variant Confidence/Quality by Depth">
##INFO=<ID=ReadPosRankSum,Number=1,Type=Float,Description="Z-score from Wilcoxon rank sum test of Alt vs. Ref read position bias">
##UnifiedGenotyper="analysis_type=UnifiedGenotyper input_file=[../Bfast_SE/brca1_25.1.recalib.bam] sample_metadata=[] read_buffer_size=null phone_home=STANDARD read_filter=[BadCigar] intervals=null excludeIntervals=null reference_sequence=ref_chr17.hg19.fa rodBind=[] rodToIntervalTrackName=null BTI_merge_rule=UNION nonDeterministicRandomSeed=false downsampling_type=null downsample_to_fraction=null downsample_to_coverage=null baq=OFF baqGapOpenPenalty=40.0 performanceLog=null useOriginalQualities=false defaultBaseQualities=-1 validation_strictness=SILENT unsafe=null num_threads=4 interval_merging=ALL read_group_black_list=null processingTracker=null restartProcessingTracker=false processingTrackerStatusFile=null processingTrackerID=-1 allow_intervals_with_unindexed_bam=false disable_experimental_low_memory_sharding=false logging_level=ERROR log_to_file=null help=false genotype_likelihoods_model=BOTH p_nonref_model=EXACT heterozygosity=0.0010 pcr_error_rate=1.0E-4 genotyping_mode=DISCOVERY output_mode=EMIT_VARIANTS_ONLY standard_min_confidence_threshold_for_calling=30.0 standard_min_confidence_threshold_for_emitting=4.0 computeSLOD=false alleles=(RodBinding name= source=UNBOUND) assume_single_sample_reads=null abort_at_too_much_coverage=-1 min_base_quality_score=17 min_mapping_quality_score=20 max_deletion_fraction=0.05 min_indel_count_for_genotyping=5 indel_heterozygosity=1.25E-4 indelGapContinuationPenalty=10.0 indelGapOpenPenalty=45.0 indelHaplotypeSize=80 doContextDependentGapPenalties=true getGapPenaltiesFromData=false indel_recal_file=indel.recal_data.csv indelDebug=false dovit=false GSA_PRODUCTION_ONLY=false exactCalculation=LINEAR_EXPERIMENTAL ignoreSNPAlleles=false output_all_callable_bases=false genotype=false dbsnp=(RodBinding name=dbsnp source=dbsnp_132.hg19.vcf) out=org.broadinstitute.sting.gatk.io.stubs.VCFWriterStub NO_HEADER=org.broadinstitute.sting.gatk.io.stubs.VCFWriterStub sites_only=org.broadinstitute.sting.gatk.io.stubs.VCFWriterStub debug_file=null metrics_file=null annotation=[]"
##contig=<ID=17,length=81195210,assembly=hg19>
##reference=file:///CL_diags/ngs/OmixonPaper/brca1-test-suite/ref_chr17.hg19.fa
#CHROM	POS	ID	REF	ALT	QUAL	FILTER	INFO	FORMAT	DePristo
17	41196309	.	T	TGGGGGGGGGGGGGGGGGGGGGGGGGG	2682.38	PASS	AC=2;AF=1.00;AN=2;DP=22;FS=0.000;HRun=2;HaplotypeScore=230.0261;MQ=27.43;MQ0=0;QD=121.93	GT:AD:DP:GQ:PL	1/1:1,1:13:39.13:2724,39,0
17	41197809	rs80357973	CTGCCCAAT	C	4383.42	PASS	AC=2;AF=1.00;AN=2;DB;DP=58;FS=0.000;HRun=0;HaplotypeScore=488.2027;MQ=42.08;MQ0=0;QD=75.58	GT:AD:DP:GQ:PL	1/1:8,50:55:99:4383,157,0
17	41200031	.	A	AC	194.39	PASS	AC=2;AF=1.00;AN=2;DP=65;FS=0.000;HRun=5;HaplotypeScore=67.8428;MQ=18.34;MQ0=0;QD=2.99	GT:AD:DP:GQ:PL	1/1:52,12:13:37.78:236,38,0
17	41200036	.	C	G	382.94	PASS	AC=1;AF=0.50;AN=2;BaseQRankSum=0.183;DP=67;Dels=0.00;FS=0.000;HRun=3;HaplotypeScore=37.3905;MQ=19.85;MQ0=0;MQRankSum=6.077;QD=5.72;ReadPosRankSum=-5.329	GT:AD:DP:GQ:PL	0/1:49,18:67:90.80:413,0,91
17	41209094	rs80357442	C	G	1533.27	PASS	AC=2;AF=1.00;AN=2;BaseQRankSum=1.664;DB;DP=51;Dels=0.00;FS=0.000;HRun=1;HaplotypeScore=3.6882;MQ=45.31;MQ0=0;MQRankSum=0.170;QD=30.06;ReadPosRankSum=-1.664	GT:AD:DP:GQ:PL	1/1:1,50:51:99:1566,144,0
17	41214280	rs78800885	A	T	1280.96	PASS	AC=2;AF=1.00;AN=2;DB;DP=67;Dels=0.00;FS=0.000;HRun=2;HaplotypeScore=2.1766;MQ=25.86;MQ0=0;QD=19.12	GT:AD:DP:GQ:PL	1/1:0,67:67:99:1314,129,0
17	41216710	rs8176253	A	T	1562.29	PASS	AC=2;AF=1.00;AN=2;DB;DP=51;Dels=0.02;FS=0.000;HRun=0;HaplotypeScore=8.4292;MQ=45.81;MQ0=0;QD=30.63	GT:AD:DP:GQ:PL	1/1:0,50:50:99:1595,150,0
17	41219907	rs71157702	T	TA	570.62	PASS	AC=2;AF=1.00;AN=2;DB;DP=52;FS=0.000;HRun=22;HaplotypeScore=131.2767;MQ=34.72;MQ0=0;QD=10.97	GT:AD:DP:GQ:PL	1/1:17,34:45:93.99:613,94,0
17	41222946	rs28897695	A	G	2247.10	PASS	AC=2;AF=1.00;AN=2;DB;DP=72;Dels=0.00;FS=0.000;HRun=0;HaplotypeScore=2.9910;MQ=46.12;MQ0=0;QD=31.21	GT:AD:DP:GQ:PL	1/1:1,71:72:99:2280,211,0
17	41223088	rs80356987	C	T	2090.44	PASS	AC=2;AF=1.00;AN=2;DB;DP=71;Dels=0.01;FS=0.000;HRun=1;HaplotypeScore=5.4890;MQ=45.62;MQ0=0;QD=29.44	GT:AD:DP:GQ:PL	1/1:2,68:70:99:2123,192,0
17	41234439	rs80357825	GTTCTGGAT	G	5006.03	PASS	AC=2;AF=1.00;AN=2;DB;DP=67;FS=0.000;HRun=0;HaplotypeScore=571.5518;MQ=42.37;MQ0=0;QD=74.72	GT:AD:DP:GQ:PL	1/1:9,58:64:99:5006,181,0
17	41235799	rs8067269	G	A	2604.92	PASS	AC=2;AF=1.00;AN=2;DB;DP=86;Dels=0.05;FS=0.000;HRun=1;HaplotypeScore=8.1547;MQ=45.51;MQ0=0;QD=30.29	GT:AD:DP:GQ:PL	1/1:0,80:82:99:2638,238,0
17	41243503	rs80357231	T	G	1889.67	PASS	AC=2;AF=1.00;AN=2;DB;DP=60;Dels=0.00;FS=0.000;HRun=1;HaplotypeScore=0.9987;MQ=46.88;MQ0=0;QD=31.49	GT:AD:DP:GQ:PL	1/1:0,60:60:99:1923,180,0
17	41244124	rs80357101	C	G	2463.11	PASS	AC=2;AF=1.00;AN=2;DB;DP=80;Dels=0.00;FS=0.000;HRun=1;HaplotypeScore=0.0000;MQ=43.83;MQ0=0;QD=30.79	GT:AD:DP:GQ:PL	1/1:0,80:80:99:2496,238,0
17	41244157	rs80357900	CT	C	2152.28	PASS	AC=2;AF=1.00;AN=2;DB;DP=66;FS=0.000;HRun=1;HaplotypeScore=310.1005;MQ=39.24;MQ0=0;QD=32.61	GT:AD:DP:GQ:PL	1/1:1,65:53:99:2194,160,0
17	41244215	.	TTGC	T	434.40	PASS	AC=2;AF=1.00;AN=2;BaseQRankSum=-0.478;DP=74;FS=7.225;HRun=0;HaplotypeScore=199.4251;MQ=24.90;MQ0=0;MQRankSum=-0.957;QD=5.87;ReadPosRankSum=2.679	GT:AD:DP:GQ:PL	1/1:38,36:24:26.49:476,26,0
17	41244435	rs16941	T	C	2541.42	PASS	AC=2;AF=1.00;AN=2;DB;DP=82;Dels=0.00;FS=0.000;HRun=1;HaplotypeScore=5.4347;MQ=46.28;MQ0=0;QD=30.99	GT:AD:DP:GQ:PL	1/1:1,80:82:99:2574,238,0
17	41245076	.	AT	A	471.32	PASS	AC=2;AF=1.00;AN=2;BaseQRankSum=0.163;DP=71;FS=0.000;HRun=3;HaplotypeScore=322.1043;MQ=39.38;MQ0=0;MQRankSum=-0.572;QD=6.64;ReadPosRankSum=1.389	GT:AD:DP:GQ:PL	1/1:56,15:52:87.64:513,88,0
17	41245079	rs80357799	TC	T	2044.81	PASS	AC=2;AF=1.00;AN=2;DB;DP=71;FS=0.000;HRun=1;HaplotypeScore=182.6237;MQ=38.95;MQ0=0;QD=28.80	GT:AD:DP:GQ:PL	1/1:19,52:52:99:2087,156,0
17	41245333	rs56329598	T	A	1728.12	PASS	AC=2;AF=1.00;AN=2;BaseQRankSum=0.083;DB;DP=74;Dels=0.00;FS=0.000;HRun=2;HaplotypeScore=0.7887;MQ=38.07;MQ0=0;MQRankSum=-1.850;QD=23.35;ReadPosRankSum=2.250	GT:AD:DP:GQ:PL	1/1:2,72:74:99:1761,103,0
17	41245354	.	C	CT	496.76	PASS	AC=2;AF=1.00;AN=2;DP=72;FS=0.000;HRun=5;HaplotypeScore=377.3556;MQ=32.04;MQ0=0;QD=6.90	GT:AD:DP:GQ:PL	1/1:49,23:40:97.94:539,98,0
17	41245359	.	T	C	790.39	PASS	AC=1;AF=0.50;AN=2;BaseQRankSum=-4.086;DP=74;Dels=0.00;FS=9.840;HRun=1;HaplotypeScore=13.8113;MQ=32.31;MQ0=0;MQRankSum=4.252;QD=10.68;ReadPosRankSum=3.565	GT:AD:DP:GQ:PL	0/1:45,29:74:99:820,0,312
17	41245361	.	T	C	262.84	PASS	AC=1;AF=0.50;AN=2;BaseQRankSum=-3.062;DP=77;Dels=0.00;FS=10.185;HRun=1;HaplotypeScore=15.8084;MQ=32.98;MQ0=0;MQRankSum=3.531;QD=3.41;ReadPosRankSum=-3.383	GT:AD:DP:GQ:PL	0/1:62,14:77:99:293,0,928
17	41245361	.	T	TT	453.94	PASS	AC=2;AF=1.00;AN=2;BaseQRankSum=0.491;DP=76;FS=2.191;HRun=1;HaplotypeScore=425.3102;MQ=32.78;MQ0=0;MQRankSum=-3.599;QD=5.97;ReadPosRankSum=3.149	GT:AD:DP:GQ:PL	1/1:66,10:44:67.05:496,67,0
17	41245390	rs80357715	C	CT	1824.74	PASS	AC=2;AF=1.00;AN=2;DB;DP=78;FS=0.000;HRun=3;HaplotypeScore=300.1917;MQ=34.66;MQ0=0;QD=23.39	GT:AD:DP:GQ:PL	1/1:8,70:49:99:1867,135,0
17	41245546	rs80357250	G	A	2909.74	PASS	AC=2;AF=1.00;AN=2;DB;DP=95;Dels=0.00;FS=0.000;HRun=1;HaplotypeScore=5.7126;MQ=45.04;MQ0=0;QD=30.63	GT:AD:DP:GQ:PL	1/1:2,93:95:99:2943,268,0
17	41245632	rs80357267	A	T	2055.52	PASS	AC=2;AF=1.00;AN=2;DB;DP=73;Dels=0.01;FS=0.000;HRun=0;HaplotypeScore=6.8266;MQ=44.14;MQ0=0;QD=28.16	GT:AD:DP:GQ:PL	1/1:2,69:72:99:2089,192,0
17	41245755	rs80357118	A	T	1457.44	PASS	AC=2;AF=1.00;AN=2;DB;DP=49;Dels=0.04;FS=0.000;HRun=3;HaplotypeScore=7.1536;MQ=46.61;MQ0=0;QD=29.74	GT:AD:DP:GQ:PL	1/1:0,46:47:99:1490,135,0
17	41246007	rs56100707	G	C	1802.85	PASS	AC=2;AF=1.00;AN=2;DB;DP=64;Dels=0.00;FS=0.000;HRun=0;HaplotypeScore=1.9652;MQ=46.88;MQ0=0;QD=28.17	GT:AD:DP:GQ:PL	1/1:1,62:64:99:1836,183,0
17	41246282	rs80357417	A	C	1841.67	PASS	AC=2;AF=1.00;AN=2;DB;DP=63;Dels=0.00;FS=0.000;HRun=0;HaplotypeScore=9.7276;MQ=46.02;MQ0=0;QD=29.23	GT:AD:DP:GQ:PL	1/1:1,61:63:99:1875,174,0
17	41246426	rs80357612	TG	T	1404.35	PASS	AC=2;AF=1.00;AN=2;DB;DP=56;FS=0.000;HRun=1;HaplotypeScore=117.3214;MQ=38.31;MQ0=0;QD=25.08	GT:AD:DP:GQ:PL	1/1:12,44:37:99:1446,108,0
17	41246427	.	GT	G	305.15	PASS	AC=2;AF=1.00;AN=2;BaseQRankSum=-1.408;DP=57;FS=0.000;HRun=2;HaplotypeScore=236.1598;MQ=38.16;MQ0=0;MQRankSum=0.108;QD=5.35;ReadPosRankSum=1.625	GT:AD:DP:GQ:PL	1/1:45,10:38:81.20:347,81,0
17	41246512	rs80357015	G	A	1249.20	PASS	AC=2;AF=1.00;AN=2;BaseQRankSum=1.643;DB;DP=69;Dels=0.00;FS=2.578;HRun=1;HaplotypeScore=0.7887;MQ=36.09;MQ0=0;MQRankSum=-0.239;QD=18.10;ReadPosRankSum=2.897	GT:AD:DP:GQ:PL	1/1:4,65:69:33.91:1282,34,0
17	41246529	rs80357774	AC	A	19.43	LowQual	AC=1;AF=0.50;AN=2;BaseQRankSum=2.103;DB;DP=69;HRun=2;HaplotypeScore=341.7916;MQ=35.42;MQ0=0;MQRankSum=-1.071;QD=0.28;ReadPosRankSum=3.333	GT:AD:DP:GQ:PL	0/1:61,8:44:58.41:58,0,117
17	41246531	rs80357618	CT	C	1011.84	PASS	AC=2;AF=1.00;AN=2;BaseQRankSum=-0.101;DB;DP=69;FS=6.899;HRun=7;HaplotypeScore=247.1320;MQ=35.42;MQ0=0;MQRankSum=1.914;QD=14.66;ReadPosRankSum=2.116	GT:AD:DP:GQ:PL	1/1:15,54:44:97.28:1054,97,0
17	41249094	rs8176145	A	G	2177.09	PASS	AC=2;AF=1.00;AN=2;DB;DP=73;Dels=0.00;FS=0.000;HRun=0;HaplotypeScore=2.8995;MQ=40.63;MQ0=0;QD=29.82	GT:AD:DP:GQ:PL	1/1:3,70:73:99:2210,204,0
17	41249637	rs79775007	C	T	2114.08	PASS	AC=2;AF=1.00;AN=2;DB;DP=77;Dels=0.00;FS=0.000;HRun=0;HaplotypeScore=2.9336;MQ=39.65;MQ0=0;QD=27.46	GT:AD:DP:GQ:PL	1/1:2,74:77:99:2147,201,0
17	41252697	rs10445302	T	A	83.56	PASS	AC=2;AF=1.00;AN=2;DB;DP=51;Dels=0.00;FS=0.000;HRun=2;HaplotypeScore=1.4972;MQ=11.48;MQ0=0;QD=1.64	GT:AD:DP:GQ:PL	1/1:0,49:51:12:116,12,0
17	41267763	rs80357949	CTT	C	1833.07	PASS	AC=2;AF=1.00;AN=2;DB;DP=74;FS=0.000;HRun=3;HaplotypeScore=149.0220;MQ=35.98;MQ0=0;QD=24.77	GT:AD:DP:GQ:PL	1/1:16,58:43:99:1875,126,0
17	41267765	.	TTG	T	677.44	PASS	AC=2;AF=1.00;AN=2;BaseQRankSum=-1.648;DP=74;FS=0.000;HRun=0;HaplotypeScore=273.2907;MQ=35.67;MQ0=0;MQRankSum=1.648;QD=9.15;ReadPosRankSum=1.648	GT:AD:DP:GQ:PL	1/1:63,11:43:99:719,116,0
17	41317502	rs59461861	G	GT	213.96	PASS	AC=2;AF=1.00;AN=2;DB;DP=75;FS=0.000;HRun=10;HaplotypeScore=21.5168;MQ=17.02;MQ0=0;QD=2.85	GT:AD:DP:GQ:PL	1/1:10,64:11:24.06:256,24,0
