# Supplementary material for: Considerations for clinical read alignment and mutational profiling using next-generation sequencing
Source: F1000Res. 2012 Sep 20;1:2. Originally published 2012 Jul 16. [Version 2] doi: 10.12688/f1000research.1-2.v2 (PMC3945748; doi:10.12688/f1000research.1-2.v2)
Supplement: Aligner-specific VCF files containing the mutations called for each set of reads in single and paired-end modes — VCF files describing the mutations detected in the sixty-seven groups of BRCA1 reads when testing each alignment program in paired-end and single-end mode. [file f1000research-1-402-s0002.tgz › Bfast_Single_End_Calls.27.vcf]

##fileformat=VCFv4.1
##FILTER=<ID=LowQual,Description="Low quality">
##FORMAT=<ID=AD,Number=.,Type=Integer,Description="Allelic depths for the ref and alt alleles in the order listed">
##FORMAT=<ID=DP,Number=1,Type=Integer,Description="Read Depth (only filtered reads used for calling)">
##FORMAT=<ID=GQ,Number=1,Type=Float,Description="Genotype Quality">
##FORMAT=<ID=GT,Number=1,Type=String,Description="Genotype">
##FORMAT=<ID=PL,Number=G,Type=Integer,Description="Normalized, Phred-scaled likelihoods for genotypes as defined in the VCF specification">
##INFO=<ID=AC,Number=A,Type=Integer,Description="Allele count in genotypes, for each ALT allele, in the same order as listed">
##INFO=<ID=AF,Number=A,Type=Float,Description="Allele Frequency, for each ALT allele, in the same order as listed">
##INFO=<ID=AN,Number=1,Type=Integer,Description="Total number of alleles in called genotypes">
##INFO=<ID=BaseQRankSum,Number=1,Type=Float,Description="Z-score from Wilcoxon rank sum test of Alt Vs. Ref base qualities">
##INFO=<ID=DB,Number=0,Type=Flag,Description="dbSNP Membership">
##INFO=<ID=DP,Number=1,Type=Integer,Description="Filtered Depth">
##INFO=<ID=DS,Number=0,Type=Flag,Description="Were any of the samples downsampled?">
##INFO=<ID=Dels,Number=1,Type=Float,Description="Fraction of Reads Containing Spanning Deletions">
##INFO=<ID=FS,Number=1,Type=Float,Description="Phred-scaled p-value using Fisher's exact test to detect strand bias">
##INFO=<ID=HRun,Number=1,Type=Integer,Description="Largest Contiguous Homopolymer Run of Variant Allele In Either Direction">
##INFO=<ID=HaplotypeScore,Number=1,Type=Float,Description="Consistency of the site with at most two segregating haplotypes">
##INFO=<ID=InbreedingCoeff,Number=1,Type=Float,Description="Inbreeding coefficient as estimated from the genotype likelihoods per-sample when compared against the Hardy-Weinberg expectation">
##INFO=<ID=MQ,Number=1,Type=Float,Description="RMS Mapping Quality">
##INFO=<ID=MQ0,Number=1,Type=Integer,Description="Total Mapping Quality Zero Reads">
##INFO=<ID=MQRankSum,Number=1,Type=Float,Description="Z-score From Wilcoxon rank sum test of Alt vs. Ref read mapping qualities">
##INFO=<ID=QD,Number=1,Type=Float,Description="Variant Confidence/Quality by Depth">
##INFO=<ID=ReadPosRankSum,Number=1,Type=Float,Description="Z-score from Wilcoxon rank sum test of Alt vs. Ref read position bias">
##UnifiedGenotyper="analysis_type=UnifiedGenotyper input_file=[../Bfast_SE/brca1_27.1.recalib.bam] sample_metadata=[] read_buffer_size=null phone_home=STANDARD read_filter=[BadCigar] intervals=null excludeIntervals=null reference_sequence=ref_chr17.hg19.fa rodBind=[] rodToIntervalTrackName=null BTI_merge_rule=UNION nonDeterministicRandomSeed=false downsampling_type=null downsample_to_fraction=null downsample_to_coverage=null baq=OFF baqGapOpenPenalty=40.0 performanceLog=null useOriginalQualities=false defaultBaseQualities=-1 validation_strictness=SILENT unsafe=null num_threads=4 interval_merging=ALL read_group_black_list=null processingTracker=null restartProcessingTracker=false processingTrackerStatusFile=null processingTrackerID=-1 allow_intervals_with_unindexed_bam=false disable_experimental_low_memory_sharding=false logging_level=ERROR log_to_file=null help=false genotype_likelihoods_model=BOTH p_nonref_model=EXACT heterozygosity=0.0010 pcr_error_rate=1.0E-4 genotyping_mode=DISCOVERY output_mode=EMIT_VARIANTS_ONLY standard_min_confidence_threshold_for_calling=30.0 standard_min_confidence_threshold_for_emitting=4.0 computeSLOD=false alleles=(RodBinding name= source=UNBOUND) assume_single_sample_reads=null abort_at_too_much_coverage=-1 min_base_quality_score=17 min_mapping_quality_score=20 max_deletion_fraction=0.05 min_indel_count_for_genotyping=5 indel_heterozygosity=1.25E-4 indelGapContinuationPenalty=10.0 indelGapOpenPenalty=45.0 indelHaplotypeSize=80 doContextDependentGapPenalties=true getGapPenaltiesFromData=false indel_recal_file=indel.recal_data.csv indelDebug=false dovit=false GSA_PRODUCTION_ONLY=false exactCalculation=LINEAR_EXPERIMENTAL ignoreSNPAlleles=false output_all_callable_bases=false genotype=false dbsnp=(RodBinding name=dbsnp source=dbsnp_132.hg19.vcf) out=org.broadinstitute.sting.gatk.io.stubs.VCFWriterStub NO_HEADER=org.broadinstitute.sting.gatk.io.stubs.VCFWriterStub sites_only=org.broadinstitute.sting.gatk.io.stubs.VCFWriterStub debug_file=null metrics_file=null annotation=[]"
##contig=<ID=17,length=81195210,assembly=hg19>
##reference=file:///CL_diags/ngs/OmixonPaper/brca1-test-suite/ref_chr17.hg19.fa
#CHROM	POS	ID	REF	ALT	QUAL	FILTER	INFO	FORMAT	DePristo
17	41196309	.	T	TGGGGGGGGGGGGGGGGGGGGGGGGGG	2682.26	PASS	AC=2;AF=1.00;AN=2;DP=22;FS=0.000;HRun=2;HaplotypeScore=230.1734;MQ=27.43;MQ0=0;QD=121.92	GT:AD:DP:GQ:PL	1/1:1,1:13:39.13:2724,39,0
17	41196408	rs12516	G	A	1588.52	PASS	AC=2;AF=1.00;AN=2;DB;DP=52;Dels=0.00;FS=0.000;HRun=0;HaplotypeScore=0.0000;MQ=45.51;MQ0=0;QD=30.55	GT:AD:DP:GQ:PL	1/1:0,52:52:99:1622,147,0
17	41223098	rs80356842	G	A	2290.85	PASS	AC=2;AF=1.00;AN=2;DB;DP=76;Dels=0.00;FS=0.000;HRun=0;HaplotypeScore=6.0310;MQ=45.41;MQ0=0;QD=30.14	GT:AD:DP:GQ:PL	1/1:2,73:76:99:2324,208,0
17	41226488	rs1800744	C	A	2353.61	PASS	AC=2;AF=1.00;AN=2;DB;DP=79;Dels=0.04;FS=0.000;HRun=2;HaplotypeScore=8.3077;MQ=44.76;MQ0=0;QD=29.79	GT:AD:DP:GQ:PL	1/1:1,75:76:99:2387,214,0
17	41226536	rs80356953	G	T	1856.68	PASS	AC=2;AF=1.00;AN=2;DB;DP=64;Dels=0.03;FS=0.000;HRun=1;HaplotypeScore=10.3991;MQ=42.52;MQ0=0;QD=29.01	GT:AD:DP:GQ:PL	1/1:2,60:62:99:1890,171,0
17	41226539	rs80358189	C	T	1997.58	PASS	AC=2;AF=1.00;AN=2;DB;DP=65;Dels=0.00;FS=0.000;HRun=1;HaplotypeScore=7.4995;MQ=42.64;MQ0=0;QD=30.73	GT:AD:DP:GQ:PL	1/1:1,63:65:99:2031,180,0
17	41237691	.	C	CT	394.09	PASS	AC=2;AF=1.00;AN=2;BaseQRankSum=2.810;DP=62;FS=2.334;HRun=2;HaplotypeScore=192.5144;MQ=36.89;MQ0=0;MQRankSum=-2.866;QD=6.36;ReadPosRankSum=2.198	GT:AD:DP:GQ:PL	1/1:48,13:39:24.37:436,24,0
17	41237693	.	T	A	336.72	PASS	AC=1;AF=0.50;AN=2;BaseQRankSum=-2.083;DP=62;Dels=0.00;FS=0.000;HRun=2;HaplotypeScore=49.3025;MQ=36.89;MQ0=0;MQRankSum=0.137;QD=5.43;ReadPosRankSum=-3.209	GT:AD:DP:GQ:PL	0/1:47,15:62:99:367,0,649
17	41237693	rs8176175	T	TA	1455.09	PASS	AC=2;AF=1.00;AN=2;DB;DP=62;FS=0.000;HRun=2;HaplotypeScore=97.3760;MQ=36.82;MQ0=0;QD=23.47	GT:AD:DP:GQ:PL	1/1:19,41:39:99:1497,105,0
17	41238126	rs117537294	T	C	20.76	LowQual	AC=1;AF=0.50;AN=2;BaseQRankSum=-0.910;DB;DP=77;Dels=0.00;HRun=0;HaplotypeScore=3.8325;MQ=32.25;MQ0=0;MQRankSum=2.312;QD=0.27;ReadPosRankSum=-4.099	GT:AD:DP:GQ:PL	0/1:69,8:77:50.71:51,0,1615
17	41238149	.	AC	A	414.86	PASS	AC=1;AF=0.50;AN=2;BaseQRankSum=-4.200;DP=77;FS=0.977;HRun=1;HaplotypeScore=677.1272;MQ=32.21;MQ0=0;MQRankSum=6.546;QD=5.39;ReadPosRankSum=-4.368	GT:AD:DP:GQ:PL	0/1:66,11:69:99:454,0,1709
17	41238151	.	AC	A	494.04	PASS	AC=1;AF=0.50;AN=2;BaseQRankSum=-3.789;DP=79;FS=3.347;HRun=1;HaplotypeScore=695.3237;MQ=33.11;MQ0=0;MQRankSum=6.272;QD=6.25;ReadPosRankSum=-3.109	GT:AD:DP:GQ:PL	0/1:74,5:72:99:533,0,1089
17	41238152	.	C	CA	827.50	PASS	AC=1;AF=0.50;AN=2;BaseQRankSum=-5.008;DP=77;FS=0.000;HRun=1;HaplotypeScore=661.6092;MQ=33.33;MQ0=0;MQRankSum=6.071;QD=10.75;ReadPosRankSum=-2.859	GT:AD:DP:GQ:PL	0/1:67,8:70:99:867,0,170
17	41238156	.	CA	C	948.90	PASS	AC=1;AF=0.50;AN=2;BaseQRankSum=-6.771;DP=79;FS=2.002;HRun=1;HaplotypeScore=664.0189;MQ=33.97;MQ0=0;MQRankSum=7.075;QD=12.01;ReadPosRankSum=-3.707	GT:AD:DP:GQ:PL	0/1:55,20:72:14.46:988,0,14
17	41238157	rs72023429	A	AACACAC	6518.91	PASS	AC=2;AF=1.00;AN=2;DB;DP=80;FS=0.000;HRun=0;HaplotypeScore=339.2958;MQ=34.45;MQ0=0;QD=81.49	GT:AD:DP:GQ:PL	1/1:25,36:73:99:6519,214,0
17	41239071	rs8176172	G	T	1739.49	PASS	AC=2;AF=1.00;AN=2;DB;DP=56;Dels=0.00;FS=0.000;HRun=0;HaplotypeScore=0.0000;MQ=46.43;MQ0=0;QD=31.06	GT:AD:DP:GQ:PL	1/1:0,56:56:99:1772,162,0
17	41239996	rs79046304	G	A	852.19	PASS	AC=2;AF=1.00;AN=2;DB;DP=61;Dels=0.00;FS=0.000;HRun=0;HaplotypeScore=2.7819;MQ=19.69;MQ0=0;QD=13.97	GT:AD:DP:GQ:PL	1/1:0,60:61:95.91:885,96,0
17	41243676	rs80357560	CATTTT	C	2263.36	PASS	AC=2;AF=1.00;AN=2;DB;DP=62;FS=0.000;HRun=0;HaplotypeScore=216.4739;MQ=32.46;MQ0=0;QD=36.51	GT:AD:DP:GQ:PL	1/1:18,44:34:99:2305,102,0
17	41243677	rs80357918	ATTTTG	A	1447.33	PASS	AC=2;AF=1.00;AN=2;DB;DP=62;FS=0.000;HRun=0;HaplotypeScore=298.0769;MQ=32.46;MQ0=0;QD=23.34	GT:AD:DP:GQ:PL	1/1:51,11:34:99:1489,99,0
17	41243908	rs80356923	C	A	2337.89	PASS	AC=2;AF=1.00;AN=2;DB;DP=77;Dels=0.00;FS=0.000;HRun=0;HaplotypeScore=1.8332;MQ=45.31;MQ0=0;QD=30.36	GT:AD:DP:GQ:PL	1/1:0,76:77:99:2371,220,0
17	41244429	rs4986852	C	T	2477.11	PASS	AC=2;AF=1.00;AN=2;DB;DP=80;Dels=0.00;FS=0.000;HRun=1;HaplotypeScore=2.3639;MQ=45.50;MQ0=0;QD=30.96	GT:AD:DP:GQ:PL	1/1:4,76:80:99:2510,223,0
17	41244677	rs80357961	CTGAGA	C	2459.22	PASS	AC=2;AF=1.00;AN=2;DB;DP=62;FS=0.000;HRun=0;HaplotypeScore=267.7295;MQ=36.41;MQ0=0;QD=39.66	GT:AD:DP:GQ:PL	1/1:14,48:42:99:2501,120,0
17	41244681	.	GATGAT	G	1345.32	PASS	AC=2;AF=1.00;AN=2;BaseQRankSum=1.650;DP=62;FS=3.222;HRun=0;HaplotypeScore=383.8426;MQ=36.00;MQ0=0;MQRankSum=1.485;QD=21.70;ReadPosRankSum=1.650	GT:AD:DP:GQ:PL	1/1:52,10:42:95.33:1387,95,0
17	41244989	rs80357835	A	AT	1691.60	PASS	AC=2;AF=1.00;AN=2;DB;DP=78;FS=0.000;HRun=1;HaplotypeScore=156.8260;MQ=33.63;MQ0=0;QD=21.69	GT:AD:DP:GQ:PL	1/1:2,75:41:99:1734,117,0
17	41245032	rs80357607	TG	T	1376.97	PASS	AC=2;AF=1.00;AN=2;DB;DP=78;FS=0.000;HRun=2;HaplotypeScore=170.2779;MQ=31.59;MQ0=0;QD=17.65	GT:AD:DP:GQ:PL	1/1:7,70:37:99:1419,111,0
17	41245274	.	C	CA	1380.84	PASS	AC=2;AF=1.00;AN=2;DP=65;FS=0.000;HRun=4;HaplotypeScore=98.0900;MQ=36.19;MQ0=0;QD=21.24	GT:AD:DP:GQ:PL	1/1:21,43:39:99:1423,108,0
17	41245279	.	C	A	267.12	PASS	AC=1;AF=0.50;AN=2;BaseQRankSum=2.351;DP=62;Dels=0.00;FS=8.007;HRun=4;HaplotypeScore=32.8803;MQ=35.96;MQ0=0;MQRankSum=1.023;QD=4.31;ReadPosRankSum=-4.773	GT:AD:DP:GQ:PL	0/1:48,13:62:99:297,0,685
17	41245279	.	C	CC	306.03	PASS	AC=2;AF=1.00;AN=2;BaseQRankSum=1.631;DP=60;FS=0.000;HRun=2;HaplotypeScore=184.8900;MQ=35.49;MQ0=0;MQRankSum=-1.733;QD=5.10;ReadPosRankSum=1.631	GT:AD:DP:GQ:PL	1/1:52,7:35:60.68:348,61,0
17	41245588	rs80357355	T	A	2266.63	PASS	AC=2;AF=1.00;AN=2;DB;DP=81;Dels=0.02;FS=0.000;HRun=0;HaplotypeScore=10.8581;MQ=43.89;MQ0=0;QD=27.98	GT:AD:DP:GQ:PL	1/1:2,76:79:99:2300,217,0
17	41246077	rs62625303	G	A	2460.61	PASS	AC=2;AF=1.00;AN=2;DB;DP=78;Dels=0.00;FS=0.000;HRun=0;HaplotypeScore=1.7870;MQ=46.47;MQ0=0;QD=31.55	GT:AD:DP:GQ:PL	1/1:1,77:78:99:2494,232,0
17	41246555	rs80357140	C	G	1990.46	PASS	AC=2;AF=1.00;AN=2;DB;DP=70;Dels=0.01;FS=0.000;HRun=1;HaplotypeScore=7.9812;MQ=45.06;MQ0=0;QD=28.44	GT:AD:DP:GQ:PL	1/1:2,67:69:99:2023,189,0
17	41246709	rs80357199	G	C	2437.55	PASS	AC=2;AF=1.00;AN=2;DB;DP=78;Dels=0.00;FS=0.000;HRun=1;HaplotypeScore=2.6187;MQ=44.88;MQ0=0;QD=31.25	GT:AD:DP:GQ:PL	1/1:1,77:78:99:2471,229,0
17	41246737	rs80357244	C	G	2375	PASS	AC=2;AF=1.00;AN=2;DB;DP=78;Dels=0.01;FS=0.000;HRun=0;HaplotypeScore=7.7613;MQ=45.10;MQ0=0;QD=30.45	GT:AD:DP:GQ:PL	1/1:1,76:77:99:2408,223,0
17	41252577	rs799924	A	G	226.94	PASS	AC=2;AF=1.00;AN=2;BaseQRankSum=1.681;DB;DP=68;Dels=0.00;FS=0.000;HRun=0;HaplotypeScore=2.1877;MQ=13.30;MQ0=0;MQRankSum=-1.732;QD=3.34;ReadPosRankSum=0.560	GT:AD:DP:GQ:PL	1/1:1,67:68:35.77:260,36,0
17	41252697	rs10445302	T	A	154.76	PASS	AC=2;AF=1.00;AN=2;DB;DP=51;Dels=0.02;FS=0.000;HRun=2;HaplotypeScore=4.2864;MQ=15.01;MQ0=0;QD=3.03	GT:AD:DP:GQ:PL	1/1:1,48:50:18.03:188,18,0
17	41256258	rs80357544	CA	C	193.91	PASS	AC=2;AF=1.00;AN=2;BaseQRankSum=-0.048;DB;DP=47;FS=6.923;HRun=4;HaplotypeScore=173.8081;MQ=36.24;MQ0=0;MQRankSum=-0.048;QD=4.13;ReadPosRankSum=1.876	GT:AD:DP:GQ:PL	1/1:39,8:29:34.26:236,34,0
17	41256262	rs80357950	AT	A	1027.47	PASS	AC=2;AF=1.00;AN=2;DB;DP=49;FS=0.000;HRun=2;HaplotypeScore=105.7468;MQ=36.50;MQ0=0;QD=20.97	GT:AD:DP:GQ:PL	1/1:16,33:31:87.23:1070,87,0
17	41256582	rs799911	T	G	2528.88	PASS	AC=2;AF=1.00;AN=2;DB;DP=79;Dels=0.00;FS=0.000;HRun=1;HaplotypeScore=2.6998;MQ=46.78;MQ0=0;QD=32.01	GT:AD:DP:GQ:PL	1/1:0,79:79:99:2562,235,0
17	41259079	rs66917717	A	ATT	965.19	PASS	AC=2;AF=1.00;AN=2;DB;DP=81;FS=0.000;HRun=20;HaplotypeScore=155.3046;MQ=32.61;MQ0=0;QD=11.92	GT:AD:DP:GQ:PL	1/1:20,61:48:93.25:1007,93,0
17	41262357	rs111615606	A	G	1348.86	PASS	AC=2;AF=1.00;AN=2;DB;DP=50;Dels=0.02;FS=0.000;HRun=0;HaplotypeScore=3.6335;MQ=31.64;MQ0=0;QD=26.98	GT:AD:DP:GQ:PL	1/1:0,49:49:99:1382,144,0
17	41266407	rs72037866	C	CTT	1974.82	PASS	AC=2;AF=1.00;AN=2;DB;DP=87;FS=0.000;HRun=16;HaplotypeScore=228.1383;MQ=37.10;MQ0=0;QD=22.70	GT:AD:DP:GQ:PL	1/1:26,60:78:99:2017,166,0
17	41276952	rs8176076	G	A	26.01	LowQual	AC=2;AF=1.00;AN=2;BaseQRankSum=-0.058;DB;DP=64;Dels=0.00;HRun=0;HaplotypeScore=5.7021;MQ=8.03;MQ0=0;MQRankSum=0.173;QD=0.41;ReadPosRankSum=-0.808	GT:AD:DP:GQ:PL	1/1:3,59:64:6.01:57,6,0
