# Supplementary material for: Considerations for clinical read alignment and mutational profiling using next-generation sequencing
Source: F1000Res. 2012 Sep 20;1:2. Originally published 2012 Jul 16. [Version 2] doi: 10.12688/f1000research.1-2.v2 (PMC3945748; doi:10.12688/f1000research.1-2.v2)
Supplement: Aligner-specific VCF files containing the mutations called for each set of reads in single and paired-end modes — VCF files describing the mutations detected in the sixty-seven groups of BRCA1 reads when testing each alignment program in paired-end and single-end mode. [file f1000research-1-402-s0002.tgz › Bfast_Single_End_Calls.28.vcf]

##fileformat=VCFv4.1
##FILTER=<ID=LowQual,Description="Low quality">
##FORMAT=<ID=AD,Number=.,Type=Integer,Description="Allelic depths for the ref and alt alleles in the order listed">
##FORMAT=<ID=DP,Number=1,Type=Integer,Description="Read Depth (only filtered reads used for calling)">
##FORMAT=<ID=GQ,Number=1,Type=Float,Description="Genotype Quality">
##FORMAT=<ID=GT,Number=1,Type=String,Description="Genotype">
##FORMAT=<ID=PL,Number=G,Type=Integer,Description="Normalized, Phred-scaled likelihoods for genotypes as defined in the VCF specification">
##INFO=<ID=AC,Number=A,Type=Integer,Description="Allele count in genotypes, for each ALT allele, in the same order as listed">
##INFO=<ID=AF,Number=A,Type=Float,Description="Allele Frequency, for each ALT allele, in the same order as listed">
##INFO=<ID=AN,Number=1,Type=Integer,Description="Total number of alleles in called genotypes">
##INFO=<ID=BaseQRankSum,Number=1,Type=Float,Description="Z-score from Wilcoxon rank sum test of Alt Vs. Ref base qualities">
##INFO=<ID=DB,Number=0,Type=Flag,Description="dbSNP Membership">
##INFO=<ID=DP,Number=1,Type=Integer,Description="Filtered Depth">
##INFO=<ID=DS,Number=0,Type=Flag,Description="Were any of the samples downsampled?">
##INFO=<ID=Dels,Number=1,Type=Float,Description="Fraction of Reads Containing Spanning Deletions">
##INFO=<ID=FS,Number=1,Type=Float,Description="Phred-scaled p-value using Fisher's exact test to detect strand bias">
##INFO=<ID=HRun,Number=1,Type=Integer,Description="Largest Contiguous Homopolymer Run of Variant Allele In Either Direction">
##INFO=<ID=HaplotypeScore,Number=1,Type=Float,Description="Consistency of the site with at most two segregating haplotypes">
##INFO=<ID=InbreedingCoeff,Number=1,Type=Float,Description="Inbreeding coefficient as estimated from the genotype likelihoods per-sample when compared against the Hardy-Weinberg expectation">
##INFO=<ID=MQ,Number=1,Type=Float,Description="RMS Mapping Quality">
##INFO=<ID=MQ0,Number=1,Type=Integer,Description="Total Mapping Quality Zero Reads">
##INFO=<ID=MQRankSum,Number=1,Type=Float,Description="Z-score From Wilcoxon rank sum test of Alt vs. Ref read mapping qualities">
##INFO=<ID=QD,Number=1,Type=Float,Description="Variant Confidence/Quality by Depth">
##INFO=<ID=ReadPosRankSum,Number=1,Type=Float,Description="Z-score from Wilcoxon rank sum test of Alt vs. Ref read position bias">
##UnifiedGenotyper="analysis_type=UnifiedGenotyper input_file=[../Bfast_SE/brca1_28.1.recalib.bam] sample_metadata=[] read_buffer_size=null phone_home=STANDARD read_filter=[BadCigar] intervals=null excludeIntervals=null reference_sequence=ref_chr17.hg19.fa rodBind=[] rodToIntervalTrackName=null BTI_merge_rule=UNION nonDeterministicRandomSeed=false downsampling_type=null downsample_to_fraction=null downsample_to_coverage=null baq=OFF baqGapOpenPenalty=40.0 performanceLog=null useOriginalQualities=false defaultBaseQualities=-1 validation_strictness=SILENT unsafe=null num_threads=4 interval_merging=ALL read_group_black_list=null processingTracker=null restartProcessingTracker=false processingTrackerStatusFile=null processingTrackerID=-1 allow_intervals_with_unindexed_bam=false disable_experimental_low_memory_sharding=false logging_level=ERROR log_to_file=null help=false genotype_likelihoods_model=BOTH p_nonref_model=EXACT heterozygosity=0.0010 pcr_error_rate=1.0E-4 genotyping_mode=DISCOVERY output_mode=EMIT_VARIANTS_ONLY standard_min_confidence_threshold_for_calling=30.0 standard_min_confidence_threshold_for_emitting=4.0 computeSLOD=false alleles=(RodBinding name= source=UNBOUND) assume_single_sample_reads=null abort_at_too_much_coverage=-1 min_base_quality_score=17 min_mapping_quality_score=20 max_deletion_fraction=0.05 min_indel_count_for_genotyping=5 indel_heterozygosity=1.25E-4 indelGapContinuationPenalty=10.0 indelGapOpenPenalty=45.0 indelHaplotypeSize=80 doContextDependentGapPenalties=true getGapPenaltiesFromData=false indel_recal_file=indel.recal_data.csv indelDebug=false dovit=false GSA_PRODUCTION_ONLY=false exactCalculation=LINEAR_EXPERIMENTAL ignoreSNPAlleles=false output_all_callable_bases=false genotype=false dbsnp=(RodBinding name=dbsnp source=dbsnp_132.hg19.vcf) out=org.broadinstitute.sting.gatk.io.stubs.VCFWriterStub NO_HEADER=org.broadinstitute.sting.gatk.io.stubs.VCFWriterStub sites_only=org.broadinstitute.sting.gatk.io.stubs.VCFWriterStub debug_file=null metrics_file=null annotation=[]"
##contig=<ID=17,length=81195210,assembly=hg19>
##reference=file:///CL_diags/ngs/OmixonPaper/brca1-test-suite/ref_chr17.hg19.fa
#CHROM	POS	ID	REF	ALT	QUAL	FILTER	INFO	FORMAT	DePristo
17	41196309	.	T	G	5.06	LowQual	AC=1;AF=0.50;AN=2;DP=1;Dels=0.00;HRun=2;HaplotypeScore=0.0000;MQ=48.00;MQ0=0;QD=5.06	GT:AD:DP:GQ:PL	0/1:0,1:1:1.76:33,3,0
17	41196309	.	T	TGGGGGGGGGGGGGGGGGGGGGGGGGG	2683.22	PASS	AC=2;AF=1.00;AN=2;DP=22;FS=0.000;HRun=2;HaplotypeScore=230.0406;MQ=27.43;MQ0=0;QD=121.96	GT:AD:DP:GQ:PL	1/1:1,1:13:39.13:2725,39,0
17	41197765	rs80357368	C	T	1674.27	PASS	AC=2;AF=1.00;AN=2;BaseQRankSum=0.323;DB;DP=62;Dels=0.03;FS=3.441;HRun=1;HaplotypeScore=3.7662;MQ=44.02;MQ0=0;MQRankSum=-1.732;QD=27.00;ReadPosRankSum=-1.674	GT:AD:DP:GQ:PL	1/1:2,58:60:99:1707,127,0
17	41197794	rs80357582	AG	A	2038.06	PASS	AC=2;AF=1.00;AN=2;DB;DP=57;FS=0.000;HRun=2;HaplotypeScore=251.9640;MQ=44.52;MQ0=0;QD=35.76	GT:AD:DP:GQ:PL	1/1:1,56:54:99:2080,163,0
17	41214481	rs8176262	G	C	2073.29	PASS	AC=2;AF=1.00;AN=2;BaseQRankSum=-0.232;DB;DP=72;Dels=0.00;FS=0.000;HRun=3;HaplotypeScore=5.6301;MQ=46.70;MQ0=0;MQRankSum=-0.411;QD=28.80;ReadPosRankSum=2.379	GT:AD:DP:GQ:PL	1/1:5,67:72:99:2106,139,0
17	41215936	rs80357553	AT	A	2115.53	PASS	AC=2;AF=1.00;AN=2;DB;DP=61;FS=0.000;HRun=3;HaplotypeScore=187.0770;MQ=47.11;MQ0=0;QD=34.68	GT:AD:DP:GQ:PL	1/1:2,59:60:99:2158,175,0
17	41222723	rs3092987	T	C	2304.24	PASS	AC=2;AF=1.00;AN=2;DB;DP=76;Dels=0.00;FS=0.000;HRun=0;HaplotypeScore=3.9263;MQ=45.70;MQ0=0;QD=30.32	GT:AD:DP:GQ:PL	1/1:1,75:76:99:2337,217,0
17	41222975	rs1799967	C	T	2582.37	PASS	AC=2;AF=1.00;AN=2;DB;DP=81;Dels=0.00;FS=0.000;HRun=0;HaplotypeScore=0.9469;MQ=44.30;MQ0=0;QD=31.88	GT:AD:DP:GQ:PL	1/1:0,81:81:99:2615,235,0
17	41222997	.	C	CTT	3700.41	PASS	AC=2;AF=1.00;AN=2;DP=73;FS=0.000;HRun=3;HaplotypeScore=363.2994;MQ=43.82;MQ0=0;QD=50.69	GT:AD:DP:GQ:PL	1/1:6,66:71:99:3700,208,0
17	41223242	rs80357433	G	C	1940.34	PASS	AC=2;AF=1.00;AN=2;DB;DP=65;Dels=0.00;FS=0.000;HRun=0;HaplotypeScore=6.7273;MQ=44.42;MQ0=0;QD=29.85	GT:AD:DP:GQ:PL	1/1:2,63:65:99:1973,180,0
17	41225043	rs2355968	T	C	2005.21	PASS	AC=2;AF=1.00;AN=2;DB;DP=72;Dels=0.00;FS=0.000;HRun=0;HaplotypeScore=0.0000;MQ=35.80;MQ0=0;QD=27.85	GT:AD:DP:GQ:PL	1/1:3,69:72:99:2038,198,0
17	41226923	rs35466763	G	GC	1186.05	PASS	AC=2;AF=1.00;AN=2;DB;DP=68;FS=0.000;HRun=1;HaplotypeScore=70.3443;MQ=21.21;MQ0=0;QD=17.44	GT:AD:DP:GQ:PL	1/1:6,62:30:84.27:1228,84,0
17	41237953	rs3950989	G	A	2276.78	PASS	AC=2;AF=1.00;AN=2;DB;DP=70;Dels=0.01;FS=0.000;HRun=1;HaplotypeScore=8.6149;MQ=45.39;MQ0=0;QD=32.53	GT:AD:DP:GQ:PL	1/1:1,67:69:99:2310,202,0
17	41243807	rs80359882	AACGGTGCTATGCCTAGTAG	A	4532.21	PASS	AC=2;AF=1.00;AN=2;BaseQRankSum=0.963;DB;DP=68;FS=0.000;HRun=0;HaplotypeScore=631.9032;MQ=31.20;MQ0=0;MQRankSum=1.636;QD=66.65;ReadPosRankSum=1.636	GT:AD:DP:GQ:PL	1/1:29,38:41:99:4532,101,0
17	41243826	.	G	GCA	379.87	PASS	AC=1;AF=0.50;AN=2;BaseQRankSum=-3.950;DP=52;FS=1.643;HRun=0;HaplotypeScore=492.1772;MQ=26.94;MQ0=0;MQRankSum=2.664;QD=7.31;ReadPosRankSum=-3.950	GT:AD:DP:GQ:PL	0/1:44,8:26:77.40:419,0,77
17	41243921	rs80357571	TA	T	1691.64	PASS	AC=2;AF=1.00;AN=2;BaseQRankSum=-2.399;DB;DP=77;FS=6.492;HRun=2;HaplotypeScore=278.2562;MQ=35.12;MQ0=0;MQRankSum=2.348;QD=21.97;ReadPosRankSum=1.780	GT:AD:DP:GQ:PL	1/1:16,61:50:99:1734,130,0
17	41243923	.	A	T	303.52	PASS	AC=1;AF=0.50;AN=2;BaseQRankSum=3.433;DP=75;Dels=0.00;FS=0.000;HRun=3;HaplotypeScore=14.3283;MQ=34.60;MQ0=0;MQRankSum=3.311;QD=4.05;ReadPosRankSum=-4.032	GT:AD:DP:GQ:PL	0/1:61,14:75:99:334,0,938
17	41243923	rs80357512	AT	A	290.37	PASS	AC=2;AF=1.00;AN=2;BaseQRankSum=-0.331;DB;DP=77;FS=2.163;HRun=3;HaplotypeScore=421.0879;MQ=34.81;MQ0=0;MQRankSum=1.423;QD=3.77;ReadPosRankSum=3.021	GT:AD:DP:GQ:PL	1/1:66,11:50:46.02:332,46,0
17	41243935	rs80357294	C	T	1611.56	PASS	AC=2;AF=1.00;AN=2;DB;DP=77;Dels=0.00;FS=0.000;HRun=1;HaplotypeScore=0.8667;MQ=34.47;MQ0=0;QD=20.93	GT:AD:DP:GQ:PL	1/1:2,75:77:99:1645,144,0
17	41244288	rs80357172	C	G	1886.47	PASS	AC=2;AF=1.00;AN=2;DB;DP=67;Dels=0.00;FS=0.000;HRun=0;HaplotypeScore=0.9979;MQ=46.56;MQ0=0;QD=28.16	GT:AD:DP:GQ:PL	1/1:1,66:67:99:1919,192,0
17	41244447	.	T	TTTTCTCTAATGTTA	6775.37	PASS	AC=2;AF=1.00;AN=2;DP=94;FS=0.000;HRun=0;HaplotypeScore=582.4485;MQ=33.89;MQ0=0;QD=72.08	GT:AD:DP:GQ:PL	1/1:41,44:63:99:6775,135,0
17	41244464	.	A	T	349.05	PASS	AC=1;AF=0.50;AN=2;BaseQRankSum=2.242;DP=91;Dels=0.00;FS=11.407;HRun=2;HaplotypeScore=18.5404;MQ=32.99;MQ0=0;MQRankSum=2.252;QD=3.84;ReadPosRankSum=-4.785	GT:AD:DP:GQ:PL	0/1:71,19:91:99:379,0,1180
17	41244465	.	CG	C	263.44	PASS	AC=1;AF=0.50;AN=2;BaseQRankSum=0.139;DP=89;FS=15.452;HRun=2;HaplotypeScore=730.1671;MQ=32.58;MQ0=0;MQRankSum=-0.269;QD=2.96;ReadPosRankSum=-4.088	GT:AD:DP:GQ:PL	0/1:75,14:58:99:302,0,1714
17	41244467	.	G	T	239.45	PASS	AC=1;AF=0.50;AN=2;BaseQRankSum=-0.064;DP=90;Dels=0.00;FS=12.788;HRun=0;HaplotypeScore=19.5463;MQ=32.84;MQ0=0;MQRankSum=2.073;QD=2.66;ReadPosRankSum=-4.776	GT:AD:DP:GQ:PL	0/1:75,15:90:99:269,0,1252
17	41244471	.	AT	A	32.07	PASS	AC=1;AF=0.50;AN=2;BaseQRankSum=1.015;DP=82;FS=19.411;HRun=2;HaplotypeScore=712.3628;MQ=33.75;MQ0=0;MQRankSum=-1.015;QD=0.39;ReadPosRankSum=-4.528	GT:AD:DP:GQ:PL	0/1:72,5:56:71.09:71,0,1859
17	41244568	rs34725869	A	AT	2358.64	PASS	AC=2;AF=1.00;AN=2;DB;DP=64;FS=0.000;HRun=3;HaplotypeScore=171.9993;MQ=46.09;MQ0=0;QD=36.85	GT:AD:DP:GQ:PL	1/1:7,57:63:99:2401,174,0
17	41245186	rs80357060	C	T	2196.62	PASS	AC=2;AF=1.00;AN=2;DB;DP=69;Dels=0.00;FS=0.000;HRun=2;HaplotypeScore=0.0000;MQ=45.80;MQ0=0;QD=31.84	GT:AD:DP:GQ:PL	1/1:1,68:69:99:2230,199,0
17	41245721	rs80357952	AT	A	1388.29	PASS	AC=2;AF=1.00;AN=2;DB;DP=62;FS=0.000;HRun=2;HaplotypeScore=163.7197;MQ=34.68;MQ0=0;QD=22.39	GT:AD:DP:GQ:PL	1/1:16,46:38:99:1430,111,0
17	41245723	.	T	C	337.17	PASS	AC=1;AF=0.50;AN=2;BaseQRankSum=-1.918;DP=61;Dels=0.00;FS=3.010;HRun=1;HaplotypeScore=1.9330;MQ=34.35;MQ0=0;MQRankSum=1.264;QD=5.53;ReadPosRankSum=-3.844	GT:AD:DP:GQ:PL	0/1:46,15:61:99:367,0,595
17	41245724	.	C	T	372.56	PASS	AC=1;AF=0.50;AN=2;BaseQRankSum=3.468;DP=62;Dels=0.00;FS=3.010;HRun=5;HaplotypeScore=1.9330;MQ=34.61;MQ0=0;MQRankSum=1.151;QD=6.01;ReadPosRankSum=-3.748	GT:AD:DP:GQ:PL	0/1:47,15:62:99:403,0,600
17	41245776	rs80356859	A	G	1495.91	PASS	AC=2;AF=1.00;AN=2;DB;DP=51;Dels=0.00;FS=0.000;HRun=0;HaplotypeScore=1.5774;MQ=45.32;MQ0=0;QD=29.33	GT:AD:DP:GQ:PL	1/1:0,50:51:99:1529,141,0
17	41246015	.	GC	G	438.03	PASS	AC=2;AF=1.00;AN=2;BaseQRankSum=2.142;DP=64;FS=5.905;HRun=2;HaplotypeScore=204.1666;MQ=36.73;MQ0=0;MQRankSum=-2.476;QD=6.84;ReadPosRankSum=2.476	GT:AD:DP:GQ:PL	1/1:52,12:39:37.72:480,38,0
17	41246017	rs80357735	CT	C	1420.03	PASS	AC=2;AF=1.00;AN=2;DB;DP=62;FS=0.000;HRun=1;HaplotypeScore=108.3349;MQ=36.18;MQ0=0;QD=22.90	GT:AD:DP:GQ:PL	1/1:14,48:37:99:1462,108,0
17	41246547	rs41286290	G	A	2197.76	PASS	AC=2;AF=1.00;AN=2;DB;DP=72;Dels=0.00;FS=0.000;HRun=0;HaplotypeScore=5.5826;MQ=45.46;MQ0=0;QD=30.52	GT:AD:DP:GQ:PL	1/1:0,72:72:99:2231,201,0
17	41246695	rs80357719	GC	G	114.39	PASS	AC=1;AF=0.50;AN=2;BaseQRankSum=-1.473;DB;DP=87;FS=6.051;HRun=1;HaplotypeScore=1013.3550;MQ=39.07;MQ0=0;MQRankSum=-0.142;QD=1.31;ReadPosRankSum=-5.490	GT:AD:DP:GQ:PL	0/1:81,6:82:99:153,0,2599
17	41246697	.	T	TGTAATGA	8254.67	PASS	AC=2;AF=1.00;AN=2;DP=93;FS=0.000;HRun=0;HaplotypeScore=585.4058;MQ=39.53;MQ0=0;QD=88.76	GT:AD:DP:GQ:PL	1/1:28,62:88:99:8255,229,0
17	41246721	rs80357436	G	C	2467.48	PASS	AC=2;AF=1.00;AN=2;DB;DP=80;Dels=0.00;FS=0.000;HRun=0;HaplotypeScore=4.5625;MQ=40.73;MQ0=0;QD=30.84	GT:AD:DP:GQ:PL	1/1:1,79:80:99:2500,232,0
17	41246849	rs80357747	TAC	T	3170.52	PASS	AC=2;AF=1.00;AN=2;DB;DP=71;FS=0.000;HRun=0;HaplotypeScore=258.9852;MQ=46.06;MQ0=0;QD=44.66	GT:AD:DP:GQ:PL	1/1:2,69:70:99:3213,211,0
17	41249283	rs80357090	C	T	2882.09	PASS	AC=2;AF=1.00;AN=2;DB;DP=89;Dels=0.00;FS=0.000;HRun=0;HaplotypeScore=3.1576;MQ=44.68;MQ0=0;QD=32.38	GT:AD:DP:GQ:PL	1/1:1,88:89:99:2915,259,0
17	41249318	rs80358164	C	T	2334.27	PASS	AC=2;AF=1.00;AN=2;DB;DP=80;Dels=0.03;FS=0.000;HRun=3;HaplotypeScore=7.1721;MQ=43.93;MQ0=0;QD=29.18	GT:AD:DP:GQ:PL	1/1:2,76:78:99:2367,217,0
17	41252697	rs10445302	T	A	90.47	PASS	AC=2;AF=1.00;AN=2;DB;DP=49;Dels=0.02;FS=0.000;HRun=2;HaplotypeScore=2.4637;MQ=12.79;MQ0=0;QD=1.85	GT:AD:DP:GQ:PL	1/1:0,46:48:12.02:123,12,0
17	41256087	.	G	A	33.72	PASS	AC=1;AF=0.50;AN=2;BaseQRankSum=5.478;DP=72;Dels=0.00;FS=0.000;HRun=12;HaplotypeScore=4.1821;MQ=14.87;MQ0=0;MQRankSum=-2.970;QD=0.47;ReadPosRankSum=2.056	GT:AD:DP:GQ:PL	0/1:34,38:72:63.71:64,0,276
17	41277103	rs55680227	A	C	1490	PASS	AC=2;AF=1.00;AN=2;DB;DP=63;Dels=0.02;FS=0.000;HRun=1;HaplotypeScore=9.4661;MQ=24.19;MQ0=0;QD=23.65	GT:AD:DP:GQ:PL	1/1:2,59:62:99:1523,159,0
