# Supplementary material for: Considerations for clinical read alignment and mutational profiling using next-generation sequencing
Source: F1000Res. 2012 Sep 20;1:2. Originally published 2012 Jul 16. [Version 2] doi: 10.12688/f1000research.1-2.v2 (PMC3945748; doi:10.12688/f1000research.1-2.v2)
Supplement: Aligner-specific VCF files containing the mutations called for each set of reads in single and paired-end modes — VCF files describing the mutations detected in the sixty-seven groups of BRCA1 reads when testing each alignment program in paired-end and single-end mode. [file f1000research-1-402-s0002.tgz › Bfast_Single_End_Calls.29.vcf]

##fileformat=VCFv4.1
##FILTER=<ID=LowQual,Description="Low quality">
##FORMAT=<ID=AD,Number=.,Type=Integer,Description="Allelic depths for the ref and alt alleles in the order listed">
##FORMAT=<ID=DP,Number=1,Type=Integer,Description="Read Depth (only filtered reads used for calling)">
##FORMAT=<ID=GQ,Number=1,Type=Float,Description="Genotype Quality">
##FORMAT=<ID=GT,Number=1,Type=String,Description="Genotype">
##FORMAT=<ID=PL,Number=G,Type=Integer,Description="Normalized, Phred-scaled likelihoods for genotypes as defined in the VCF specification">
##INFO=<ID=AC,Number=A,Type=Integer,Description="Allele count in genotypes, for each ALT allele, in the same order as listed">
##INFO=<ID=AF,Number=A,Type=Float,Description="Allele Frequency, for each ALT allele, in the same order as listed">
##INFO=<ID=AN,Number=1,Type=Integer,Description="Total number of alleles in called genotypes">
##INFO=<ID=BaseQRankSum,Number=1,Type=Float,Description="Z-score from Wilcoxon rank sum test of Alt Vs. Ref base qualities">
##INFO=<ID=DB,Number=0,Type=Flag,Description="dbSNP Membership">
##INFO=<ID=DP,Number=1,Type=Integer,Description="Filtered Depth">
##INFO=<ID=DS,Number=0,Type=Flag,Description="Were any of the samples downsampled?">
##INFO=<ID=Dels,Number=1,Type=Float,Description="Fraction of Reads Containing Spanning Deletions">
##INFO=<ID=FS,Number=1,Type=Float,Description="Phred-scaled p-value using Fisher's exact test to detect strand bias">
##INFO=<ID=HRun,Number=1,Type=Integer,Description="Largest Contiguous Homopolymer Run of Variant Allele In Either Direction">
##INFO=<ID=HaplotypeScore,Number=1,Type=Float,Description="Consistency of the site with at most two segregating haplotypes">
##INFO=<ID=InbreedingCoeff,Number=1,Type=Float,Description="Inbreeding coefficient as estimated from the genotype likelihoods per-sample when compared against the Hardy-Weinberg expectation">
##INFO=<ID=MQ,Number=1,Type=Float,Description="RMS Mapping Quality">
##INFO=<ID=MQ0,Number=1,Type=Integer,Description="Total Mapping Quality Zero Reads">
##INFO=<ID=MQRankSum,Number=1,Type=Float,Description="Z-score From Wilcoxon rank sum test of Alt vs. Ref read mapping qualities">
##INFO=<ID=QD,Number=1,Type=Float,Description="Variant Confidence/Quality by Depth">
##INFO=<ID=ReadPosRankSum,Number=1,Type=Float,Description="Z-score from Wilcoxon rank sum test of Alt vs. Ref read position bias">
##UnifiedGenotyper="analysis_type=UnifiedGenotyper input_file=[../Bfast_SE/brca1_29.1.recalib.bam] sample_metadata=[] read_buffer_size=null phone_home=STANDARD read_filter=[BadCigar] intervals=null excludeIntervals=null reference_sequence=ref_chr17.hg19.fa rodBind=[] rodToIntervalTrackName=null BTI_merge_rule=UNION nonDeterministicRandomSeed=false downsampling_type=null downsample_to_fraction=null downsample_to_coverage=null baq=OFF baqGapOpenPenalty=40.0 performanceLog=null useOriginalQualities=false defaultBaseQualities=-1 validation_strictness=SILENT unsafe=null num_threads=4 interval_merging=ALL read_group_black_list=null processingTracker=null restartProcessingTracker=false processingTrackerStatusFile=null processingTrackerID=-1 allow_intervals_with_unindexed_bam=false disable_experimental_low_memory_sharding=false logging_level=ERROR log_to_file=null help=false genotype_likelihoods_model=BOTH p_nonref_model=EXACT heterozygosity=0.0010 pcr_error_rate=1.0E-4 genotyping_mode=DISCOVERY output_mode=EMIT_VARIANTS_ONLY standard_min_confidence_threshold_for_calling=30.0 standard_min_confidence_threshold_for_emitting=4.0 computeSLOD=false alleles=(RodBinding name= source=UNBOUND) assume_single_sample_reads=null abort_at_too_much_coverage=-1 min_base_quality_score=17 min_mapping_quality_score=20 max_deletion_fraction=0.05 min_indel_count_for_genotyping=5 indel_heterozygosity=1.25E-4 indelGapContinuationPenalty=10.0 indelGapOpenPenalty=45.0 indelHaplotypeSize=80 doContextDependentGapPenalties=true getGapPenaltiesFromData=false indel_recal_file=indel.recal_data.csv indelDebug=false dovit=false GSA_PRODUCTION_ONLY=false exactCalculation=LINEAR_EXPERIMENTAL ignoreSNPAlleles=false output_all_callable_bases=false genotype=false dbsnp=(RodBinding name=dbsnp source=dbsnp_132.hg19.vcf) out=org.broadinstitute.sting.gatk.io.stubs.VCFWriterStub NO_HEADER=org.broadinstitute.sting.gatk.io.stubs.VCFWriterStub sites_only=org.broadinstitute.sting.gatk.io.stubs.VCFWriterStub debug_file=null metrics_file=null annotation=[]"
##contig=<ID=17,length=81195210,assembly=hg19>
##reference=file:///CL_diags/ngs/OmixonPaper/brca1-test-suite/ref_chr17.hg19.fa
#CHROM	POS	ID	REF	ALT	QUAL	FILTER	INFO	FORMAT	DePristo
17	41196309	.	T	G	5.06	LowQual	AC=1;AF=0.50;AN=2;DP=1;Dels=0.00;HRun=2;HaplotypeScore=0.0000;MQ=48.00;MQ0=0;QD=5.06	GT:AD:DP:GQ:PL	0/1:0,1:1:1.76:33,3,0
17	41196309	.	T	TGGGGGGGGGGGGGGGGGGGGGGGGGG	2683.33	PASS	AC=2;AF=1.00;AN=2;DP=22;FS=0.000;HRun=2;HaplotypeScore=230.0425;MQ=27.43;MQ0=0;QD=121.97	GT:AD:DP:GQ:PL	1/1:1,1:13:39.13:2725,39,0
17	41200109	rs4793190	T	C	2140.40	PASS	AC=2;AF=1.00;AN=2;DB;DP=81;Dels=0.02;FS=0.000;HRun=2;HaplotypeScore=8.3609;MQ=28.41;MQ0=0;QD=26.42	GT:AD:DP:GQ:PL	1/1:2,77:79:99:2173,210,0
17	41203065	rs80358148	C	G	1192.25	PASS	AC=2;AF=1.00;AN=2;DB;DP=60;Dels=0.00;FS=0.000;HRun=0;HaplotypeScore=3.8517;MQ=35.60;MQ0=0;QD=19.87	GT:AD:DP:GQ:PL	1/1:2,58:60:99:1225,117,0
17	41203090	rs80357818	G	GT	294.62	PASS	AC=2;AF=1.00;AN=2;BaseQRankSum=0.902;DB;DP=60;FS=0.000;HRun=2;HaplotypeScore=257.2152;MQ=31.63;MQ0=0;MQRankSum=-0.501;QD=4.91;ReadPosRankSum=2.372	GT:AD:DP:GQ:PL	1/1:50,9:31:7.04:335,7,0
17	41203092	.	T	G	167.75	PASS	AC=1;AF=0.50;AN=2;BaseQRankSum=-1.987;DP=61;Dels=0.00;FS=5.634;HRun=2;HaplotypeScore=31.5473;MQ=31.92;MQ0=0;MQRankSum=1.758;QD=2.75;ReadPosRankSum=-3.324	GT:AD:DP:GQ:PL	0/1:50,11:61:99:198,0,697
17	41203092	.	T	TG	1183.08	PASS	AC=2;AF=1.00;AN=2;DP=61;FS=0.000;HRun=2;HaplotypeScore=184.5053;MQ=31.92;MQ0=0;QD=19.39	GT:AD:DP:GQ:PL	1/1:16,45:32:87.28:1225,87,0
17	41203115	rs80357463	A	C	880.16	PASS	AC=2;AF=1.00;AN=2;DB;DP=59;Dels=0.02;FS=0.000;HRun=0;HaplotypeScore=1.9330;MQ=32.41;MQ0=0;QD=14.92	GT:AD:DP:GQ:PL	1/1:1,57:58:84.21:913,84,0
17	41207462	rs62076408	C	A	211.35	PASS	AC=2;AF=1.00;AN=2;DB;DP=74;Dels=0.01;FS=0.000;HRun=2;HaplotypeScore=1.6281;MQ=12.74;MQ0=0;QD=2.86	GT:AD:DP:GQ:PL	1/1:1,72:73:32.82:244,33,0
17	41213506	rs79826053	C	A	1964.56	PASS	AC=2;AF=1.00;AN=2;DB;DP=62;Dels=0.02;FS=0.000;HRun=2;HaplotypeScore=2.7997;MQ=45.63;MQ0=0;QD=31.69	GT:AD:DP:GQ:PL	1/1:1,60:61:99:1998,172,0
17	41215899	rs45444999	C	T	1911.10	PASS	AC=2;AF=1.00;AN=2;DB;DP=67;Dels=0.01;FS=0.000;HRun=1;HaplotypeScore=0.9665;MQ=43.89;MQ0=0;QD=28.52	GT:AD:DP:GQ:PL	1/1:0,66:66:99:1944,171,0
17	41215950	rs80357710	TCA	T	920.36	PASS	AC=2;AF=1.00;AN=2;DB;DP=51;FS=0.000;HRun=0;HaplotypeScore=167.3637;MQ=34.16;MQ0=0;QD=18.05	GT:AD:DP:GQ:PL	1/1:14,35:30:72.23:962,72,0
17	41215957	rs80357125	C	A	199.44	PASS	AC=1;AF=0.50;AN=2;BaseQRankSum=4.015;DB;DP=50;Dels=0.02;FS=19.816;HRun=3;HaplotypeScore=27.2548;MQ=34.54;MQ0=0;MQRankSum=0.865;QD=3.99;ReadPosRankSum=-2.956	GT:AD:DP:GQ:PL	0/1:40,9:49:99:229,0,527
17	41215957	rs80357760	CAA	C	113.71	PASS	AC=1;AF=0.50;AN=2;BaseQRankSum=2.699;DB;DP=50;FS=0.000;HRun=3;HaplotypeScore=222.9527;MQ=34.54;MQ0=0;MQRankSum=-1.380;QD=2.27;ReadPosRankSum=3.419	GT:AD:DP:GQ:PL	0/1:42,8:29:37.42:153,0,37
17	41219679	rs80358343	TGTG	T	1396.18	PASS	AC=2;AF=1.00;AN=2;DB;DP=61;FS=0.000;HRun=0;HaplotypeScore=154.3415;MQ=32.50;MQ0=0;QD=22.89	GT:AD:DP:GQ:PL	1/1:10,51:32:87.30:1438,87,0
17	41219683	.	G	T	86.16	PASS	AC=1;AF=0.50;AN=2;BaseQRankSum=1.131;DP=58;Dels=0.00;FS=0.000;HRun=1;HaplotypeScore=14.4577;MQ=31.83;MQ0=0;MQRankSum=1.106;QD=1.49;ReadPosRankSum=-3.440	GT:AD:DP:GQ:PL	0/1:50,7:58:99:116,0,635
17	41220272	rs8176230	C	T	570.93	PASS	AC=2;AF=1.00;AN=2;BaseQRankSum=1.681;DB;DP=68;Dels=0.01;FS=0.000;HRun=0;HaplotypeScore=3.1547;MQ=16.79;MQ0=0;MQRankSum=1.681;QD=8.40;ReadPosRankSum=1.577	GT:AD:DP:GQ:PL	1/1:1,66:67:60.08:604,60,0
17	41226736	rs34250703	GGGGTT	G	1624.94	PASS	AC=2;AF=1.00;AN=2;DB;DP=60;FS=0.000;HRun=0;HaplotypeScore=195.9027;MQ=30.28;MQ0=0;QD=27.08	GT:AD:DP:GQ:PL	1/1:7,53:30:84.28:1667,84,0
17	41232344	rs6416927	G	C	834.28	PASS	AC=2;AF=1.00;AN=2;DB;DP=57;Dels=0.00;FS=0.000;HRun=0;HaplotypeScore=0.0000;MQ=23.95;MQ0=0;QD=14.64	GT:AD:DP:GQ:PL	1/1:0,57:57:87.11:867,87,0
17	41244138	rs80357297	A	G	1644.10	PASS	AC=2;AF=1.00;AN=2;DB;DP=66;Dels=0.02;FS=0.000;HRun=0;HaplotypeScore=7.5853;MQ=44.40;MQ0=0;QD=24.91	GT:AD:DP:GQ:PL	1/1:0,65:65:99:1677,171,0
17	41244190	rs80357827	CA	C	2899.44	PASS	AC=2;AF=1.00;AN=2;DB;DP=73;FS=0.000;HRun=2;HaplotypeScore=355.9287;MQ=45.35;MQ0=0;QD=39.72	GT:AD:DP:GQ:PL	1/1:2,71:72:99:2941,216,0
17	41244252	rs80357201	G	A	2018.21	PASS	AC=2;AF=1.00;AN=2;DB;DP=65;Dels=0.02;FS=0.000;HRun=1;HaplotypeScore=1.9648;MQ=45.72;MQ0=0;QD=31.05	GT:AD:DP:GQ:PL	1/1:0,63:64:99:2051,180,0
17	41244613	rs80357741	GA	G	2485.78	PASS	AC=2;AF=1.00;AN=2;DB;DP=62;FS=0.000;HRun=1;HaplotypeScore=311.5042;MQ=45.19;MQ0=0;QD=40.09	GT:AD:DP:GQ:PL	1/1:1,61:62:99:2528,184,0
17	41244627	rs80356872	A	G	1669.68	PASS	AC=2;AF=1.00;AN=2;DB;DP=54;Dels=0.00;FS=0.000;HRun=0;HaplotypeScore=1.6609;MQ=45.36;MQ0=0;QD=30.92	GT:AD:DP:GQ:PL	1/1:0,54:54:99:1703,156,0
17	41246038	rs80357445	G	A	2246.09	PASS	AC=2;AF=1.00;AN=2;DB;DP=69;Dels=0.00;FS=0.000;HRun=0;HaplotypeScore=1.6634;MQ=46.90;MQ0=0;QD=32.55	GT:AD:DP:GQ:PL	1/1:0,69:69:99:2279,205,0
17	41246420	rs80357821	AT	A	1659.38	PASS	AC=2;AF=1.00;AN=2;DB;DP=51;FS=0.000;HRun=3;HaplotypeScore=137.9587;MQ=47.46;MQ0=0;QD=32.54	GT:AD:DP:GQ:PL	1/1:3,47:49:99:1701,138,0
17	41251809	rs80357758	GA	G	3282.80	PASS	AC=2;AF=1.00;AN=2;DB;DP=82;FS=0.000;HRun=1;HaplotypeScore=250.1694;MQ=47.33;MQ0=0;QD=40.03	GT:AD:DP:GQ:PL	1/1:3,79:81:99:3283,241,0
17	41252694	rs67109310	TA	T	64.75	PASS	AC=2;AF=1.00;AN=2;DB;DP=48;FS=0.000;HRun=2;HaplotypeScore=45.5898;MQ=16.61;MQ0=0;QD=1.35	GT:AD:DP:GQ:PL	1/1:39,8:8:22.30:107,22,0
17	41256266	rs28897673	T	C	1325.31	PASS	AC=2;AF=1.00;AN=2;DB;DP=49;Dels=0.02;FS=0.000;HRun=0;HaplotypeScore=11.6157;MQ=44.13;MQ0=0;QD=27.05	GT:AD:DP:GQ:PL	1/1:1,47:48:99:1358,129,0
17	41256904	rs80359879	CTGAAAAGCACAAA	C	6279.66	PASS	AC=2;AF=1.00;AN=2;DB;DP=57;FS=0.000;HRun=0;HaplotypeScore=731.6405;MQ=41.70;MQ0=0;QD=110.17	GT:AD:DP:GQ:PL	1/1:8,49:57:99:6280,166,0
17	41258471	rs80358026	A	G	2120.28	PASS	AC=2;AF=1.00;AN=2;DB;DP=71;Dels=0.00;FS=0.000;HRun=0;HaplotypeScore=4.2060;MQ=44.92;MQ0=0;QD=29.86	GT:AD:DP:GQ:PL	1/1:1,68:71:99:2153,198,0
17	41261343	rs117190188	G	T	1934.90	PASS	AC=2;AF=1.00;AN=2;DB;DP=65;Dels=0.02;FS=0.000;HRun=2;HaplotypeScore=8.7862;MQ=41.58;MQ0=0;QD=29.77	GT:AD:DP:GQ:PL	1/1:2,62:64:99:1968,171,0
17	41261563	rs8065872	A	T	1679.43	PASS	AC=2;AF=1.00;AN=2;DB;DP=57;Dels=0.00;FS=0.000;HRun=0;HaplotypeScore=6.7806;MQ=45.27;MQ0=0;QD=29.46	GT:AD:DP:GQ:PL	1/1:1,54:57:99:1712,153,0
17	41266352	rs79415432	G	A	2285.44	PASS	AC=2;AF=1.00;AN=2;BaseQRankSum=1.684;DB;DP=75;Dels=0.01;FS=0.000;HRun=3;HaplotypeScore=10.8390;MQ=45.08;MQ0=0;MQRankSum=1.059;QD=30.47;ReadPosRankSum=-0.192	GT:AD:DP:GQ:PL	1/1:3,71:74:99:2318,211,0
17	41277822	rs77018036	G	T	2349.97	PASS	AC=2;AF=1.00;AN=2;DB;DP=83;Dels=0.00;FS=0.000;HRun=0;HaplotypeScore=10.0189;MQ=34.91;MQ0=0;QD=28.31	GT:AD:DP:GQ:PL	1/1:1,82:83:99:2383,231,0
17	41278725	rs799907	C	G	1772.30	PASS	AC=2;AF=1.00;AN=2;DB;DP=66;Dels=0.02;FS=0.000;HRun=2;HaplotypeScore=0.9665;MQ=32.40;MQ0=0;QD=26.85	GT:AD:DP:GQ:PL	1/1:0,65:65:99:1805,180,0
