# Supplementary material for: Considerations for clinical read alignment and mutational profiling using next-generation sequencing
Source: F1000Res. 2012 Sep 20;1:2. Originally published 2012 Jul 16. [Version 2] doi: 10.12688/f1000research.1-2.v2 (PMC3945748; doi:10.12688/f1000research.1-2.v2)
Supplement: Aligner-specific VCF files containing the mutations called for each set of reads in single and paired-end modes — VCF files describing the mutations detected in the sixty-seven groups of BRCA1 reads when testing each alignment program in paired-end and single-end mode. [file f1000research-1-402-s0002.tgz › Bfast_Single_End_Calls.30.vcf]

##fileformat=VCFv4.1
##FILTER=<ID=LowQual,Description="Low quality">
##FORMAT=<ID=AD,Number=.,Type=Integer,Description="Allelic depths for the ref and alt alleles in the order listed">
##FORMAT=<ID=DP,Number=1,Type=Integer,Description="Read Depth (only filtered reads used for calling)">
##FORMAT=<ID=GQ,Number=1,Type=Float,Description="Genotype Quality">
##FORMAT=<ID=GT,Number=1,Type=String,Description="Genotype">
##FORMAT=<ID=PL,Number=G,Type=Integer,Description="Normalized, Phred-scaled likelihoods for genotypes as defined in the VCF specification">
##INFO=<ID=AC,Number=A,Type=Integer,Description="Allele count in genotypes, for each ALT allele, in the same order as listed">
##INFO=<ID=AF,Number=A,Type=Float,Description="Allele Frequency, for each ALT allele, in the same order as listed">
##INFO=<ID=AN,Number=1,Type=Integer,Description="Total number of alleles in called genotypes">
##INFO=<ID=BaseQRankSum,Number=1,Type=Float,Description="Z-score from Wilcoxon rank sum test of Alt Vs. Ref base qualities">
##INFO=<ID=DB,Number=0,Type=Flag,Description="dbSNP Membership">
##INFO=<ID=DP,Number=1,Type=Integer,Description="Filtered Depth">
##INFO=<ID=DS,Number=0,Type=Flag,Description="Were any of the samples downsampled?">
##INFO=<ID=Dels,Number=1,Type=Float,Description="Fraction of Reads Containing Spanning Deletions">
##INFO=<ID=FS,Number=1,Type=Float,Description="Phred-scaled p-value using Fisher's exact test to detect strand bias">
##INFO=<ID=HRun,Number=1,Type=Integer,Description="Largest Contiguous Homopolymer Run of Variant Allele In Either Direction">
##INFO=<ID=HaplotypeScore,Number=1,Type=Float,Description="Consistency of the site with at most two segregating haplotypes">
##INFO=<ID=InbreedingCoeff,Number=1,Type=Float,Description="Inbreeding coefficient as estimated from the genotype likelihoods per-sample when compared against the Hardy-Weinberg expectation">
##INFO=<ID=MQ,Number=1,Type=Float,Description="RMS Mapping Quality">
##INFO=<ID=MQ0,Number=1,Type=Integer,Description="Total Mapping Quality Zero Reads">
##INFO=<ID=MQRankSum,Number=1,Type=Float,Description="Z-score From Wilcoxon rank sum test of Alt vs. Ref read mapping qualities">
##INFO=<ID=QD,Number=1,Type=Float,Description="Variant Confidence/Quality by Depth">
##INFO=<ID=ReadPosRankSum,Number=1,Type=Float,Description="Z-score from Wilcoxon rank sum test of Alt vs. Ref read position bias">
##UnifiedGenotyper="analysis_type=UnifiedGenotyper input_file=[../Bfast_SE/brca1_30.1.recalib.bam] sample_metadata=[] read_buffer_size=null phone_home=STANDARD read_filter=[BadCigar] intervals=null excludeIntervals=null reference_sequence=ref_chr17.hg19.fa rodBind=[] rodToIntervalTrackName=null BTI_merge_rule=UNION nonDeterministicRandomSeed=false downsampling_type=null downsample_to_fraction=null downsample_to_coverage=null baq=OFF baqGapOpenPenalty=40.0 performanceLog=null useOriginalQualities=false defaultBaseQualities=-1 validation_strictness=SILENT unsafe=null num_threads=4 interval_merging=ALL read_group_black_list=null processingTracker=null restartProcessingTracker=false processingTrackerStatusFile=null processingTrackerID=-1 allow_intervals_with_unindexed_bam=false disable_experimental_low_memory_sharding=false logging_level=ERROR log_to_file=null help=false genotype_likelihoods_model=BOTH p_nonref_model=EXACT heterozygosity=0.0010 pcr_error_rate=1.0E-4 genotyping_mode=DISCOVERY output_mode=EMIT_VARIANTS_ONLY standard_min_confidence_threshold_for_calling=30.0 standard_min_confidence_threshold_for_emitting=4.0 computeSLOD=false alleles=(RodBinding name= source=UNBOUND) assume_single_sample_reads=null abort_at_too_much_coverage=-1 min_base_quality_score=17 min_mapping_quality_score=20 max_deletion_fraction=0.05 min_indel_count_for_genotyping=5 indel_heterozygosity=1.25E-4 indelGapContinuationPenalty=10.0 indelGapOpenPenalty=45.0 indelHaplotypeSize=80 doContextDependentGapPenalties=true getGapPenaltiesFromData=false indel_recal_file=indel.recal_data.csv indelDebug=false dovit=false GSA_PRODUCTION_ONLY=false exactCalculation=LINEAR_EXPERIMENTAL ignoreSNPAlleles=false output_all_callable_bases=false genotype=false dbsnp=(RodBinding name=dbsnp source=dbsnp_132.hg19.vcf) out=org.broadinstitute.sting.gatk.io.stubs.VCFWriterStub NO_HEADER=org.broadinstitute.sting.gatk.io.stubs.VCFWriterStub sites_only=org.broadinstitute.sting.gatk.io.stubs.VCFWriterStub debug_file=null metrics_file=null annotation=[]"
##contig=<ID=17,length=81195210,assembly=hg19>
##reference=file:///CL_diags/ngs/OmixonPaper/brca1-test-suite/ref_chr17.hg19.fa
#CHROM	POS	ID	REF	ALT	QUAL	FILTER	INFO	FORMAT	DePristo
17	41196309	.	T	TGGGGGGGGGGGGGGGGGGGGGGGGGG	2681.80	PASS	AC=2;AF=1.00;AN=2;DP=22;FS=0.000;HRun=2;HaplotypeScore=230.0487;MQ=27.43;MQ0=0;QD=121.90	GT:AD:DP:GQ:PL	1/1:1,1:13:39.13:2724,39,0
17	41196582	rs111791349	C	T	2172.47	PASS	AC=2;AF=1.00;AN=2;BaseQRankSum=1.089;DB;DP=73;Dels=0.00;FS=0.000;HRun=1;HaplotypeScore=9.8590;MQ=45.00;MQ0=0;MQRankSum=1.386;QD=29.76;ReadPosRankSum=1.683	GT:AD:DP:GQ:PL	1/1:3,69:73:99:2205,166,0
17	41201436	rs76318199	C	T	2063.01	PASS	AC=2;AF=1.00;AN=2;DB;DP=72;Dels=0.03;FS=0.000;HRun=2;HaplotypeScore=9.7273;MQ=38.31;MQ0=0;QD=28.65	GT:AD:DP:GQ:PL	1/1:2,68:70:99:2096,201,0
17	41209067	.	AC	A	140.26	PASS	AC=1;AF=0.50;AN=2;BaseQRankSum=2.435;DP=56;FS=0.000;HRun=2;HaplotypeScore=230.1502;MQ=32.88;MQ0=0;MQRankSum=-2.372;QD=2.50;ReadPosRankSum=2.561	GT:AD:DP:GQ:PL	0/1:50,6:31:39.99:179,0,40
17	41209069	rs80357732	CT	C	939.64	PASS	AC=2;AF=1.00;AN=2;DB;DP=55;FS=0.000;HRun=3;HaplotypeScore=171.7215;MQ=32.09;MQ0=0;QD=17.08	GT:AD:DP:GQ:PL	1/1:11,44:30:81.24:982,81,0
17	41209094	rs80357442	C	G	866.93	PASS	AC=2;AF=1.00;AN=2;DB;DP=56;Dels=0.00;FS=0.000;HRun=1;HaplotypeScore=3.8267;MQ=31.29;MQ0=0;QD=15.48	GT:AD:DP:GQ:PL	1/1:2,54:56:84.17:900,84,0
17	41209130	rs80357227	T	C	1752.72	PASS	AC=2;AF=1.00;AN=2;DB;DP=60;Dels=0.00;FS=0.000;HRun=1;HaplotypeScore=0.0000;MQ=43.86;MQ0=0;QD=29.21	GT:AD:DP:GQ:PL	1/1:1,59:60:99:1786,165,0
17	41215805	rs8176259	CA	C	1202.46	PASS	AC=2;AF=1.00;AN=2;DB;DP=55;FS=0.000;HRun=5;HaplotypeScore=136.1086;MQ=38.04;MQ0=0;QD=21.86	GT:AD:DP:GQ:PL	1/1:18,37:39:99:1244,111,0
17	41215810	.	A	C	288.28	PASS	AC=1;AF=0.50;AN=2;BaseQRankSum=-2.403;DP=56;Dels=0.00;FS=3.053;HRun=2;HaplotypeScore=4.7601;MQ=37.33;MQ0=0;MQRankSum=1.062;QD=5.15;ReadPosRankSum=-4.425	GT:AD:DP:GQ:PL	0/1:42,14:56:99:318,0,668
17	41215810	.	AC	A	171.94	PASS	AC=2;AF=1.00;AN=2;BaseQRankSum=0.101;DP=57;FS=6.388;HRun=2;HaplotypeScore=247.7888;MQ=37.41;MQ0=0;MQRankSum=-0.369;QD=3.02;ReadPosRankSum=2.317	GT:AD:DP:GQ:PL	1/1:44,13:40:45.51:214,46,0
17	41217380	rs8176245	A	G	2193.47	PASS	AC=2;AF=1.00;AN=2;DB;DP=84;Dels=0.00;FS=0.000;HRun=0;HaplotypeScore=2.5981;MQ=40.38;MQ0=0;QD=26.11	GT:AD:DP:GQ:PL	1/1:3,81:84:99:2226,210,0
17	41218372	rs8176240	A	G	1931.65	PASS	AC=2;AF=1.00;AN=2;DB;DP=75;Dels=0.00;FS=0.000;HRun=0;HaplotypeScore=6.5696;MQ=45.12;MQ0=0;QD=25.76	GT:AD:DP:GQ:PL	1/1:1,73:75:99:1965,204,0
17	41219272	rs34267863	G	GT	471.83	PASS	AC=2;AF=1.00;AN=2;DB;DP=75;FS=0.000;HRun=18;HaplotypeScore=106.5080;MQ=33.63;MQ0=0;QD=6.29	GT:AD:DP:GQ:PL	1/1:22,53:43:71.42:514,71,0
17	41222942	rs80358023	C	G	2219.20	PASS	AC=2;AF=1.00;AN=2;DB;DP=71;Dels=0.00;FS=0.000;HRun=0;HaplotypeScore=8.8190;MQ=46.01;MQ0=0;QD=31.26	GT:AD:DP:GQ:PL	1/1:2,69:71:99:2252,208,0
17	41226830	rs8176210	C	T	509.63	PASS	AC=2;AF=1.00;AN=2;DB;DP=71;Dels=0.00;FS=0.000;HRun=1;HaplotypeScore=0.9789;MQ=14.65;MQ0=0;QD=7.18	GT:AD:DP:GQ:PL	1/1:1,69:71:57:543,57,0
17	41243686	rs80357889	CCTCA	C	2269.99	PASS	AC=2;AF=1.00;AN=2;DB;DP=64;FS=0.000;HRun=0;HaplotypeScore=243.2445;MQ=36.53;MQ0=0;QD=35.47	GT:AD:DP:GQ:PL	1/1:19,45:43:99:2312,123,0
17	41243689	.	CACTA	C	1117.58	PASS	AC=2;AF=1.00;AN=2;DP=63;FS=0.000;HRun=0;HaplotypeScore=354.5164;MQ=36.25;MQ0=0;QD=17.74	GT:AD:DP:GQ:PL	1/1:51,11:42:99:1160,117,0
17	41243893	rs80356921	C	T	2298.18	PASS	AC=2;AF=1.00;AN=2;DB;DP=74;Dels=0.00;FS=0.000;HRun=1;HaplotypeScore=5.9563;MQ=45.77;MQ0=0;QD=31.06	GT:AD:DP:GQ:PL	1/1:4,69:74:99:2331,208,0
17	41244290	.	T	TA	477.99	PASS	AC=2;AF=1.00;AN=2;BaseQRankSum=1.641;DP=67;FS=0.000;HRun=2;HaplotypeScore=212.7766;MQ=36.66;MQ0=0;MQRankSum=-1.733;QD=7.13;ReadPosRankSum=1.368	GT:AD:DP:GQ:PL	1/1:55,10:41:78.08:520,78,0
17	41244292	.	A	T	362.13	PASS	AC=1;AF=0.50;AN=2;BaseQRankSum=0.646;DP=68;Dels=0.00;FS=19.400;HRun=1;HaplotypeScore=38.8636;MQ=36.85;MQ0=0;MQRankSum=0.786;QD=5.33;ReadPosRankSum=-4.305	GT:AD:DP:GQ:PL	0/1:52,16:68:99:392,0,769
17	41244292	rs80357625	A	AT	1662.41	PASS	AC=2;AF=1.00;AN=2;DB;DP=68;FS=0.000;HRun=1;HaplotypeScore=102.2385;MQ=36.85;MQ0=0;QD=24.45	GT:AD:DP:GQ:PL	1/1:20,47:42:99:1704,117,0
17	41244499	rs80357004	C	A	1351.32	PASS	AC=2;AF=1.00;AN=2;BaseQRankSum=1.621;DB;DP=66;Dels=0.02;FS=0.000;HRun=1;HaplotypeScore=2.8995;MQ=37.05;MQ0=0;MQRankSum=1.676;QD=20.47;ReadPosRankSum=1.676	GT:AD:DP:GQ:PL	1/1:4,61:65:99:1384,129,0
17	41244524	.	CATTG	C	831.72	PASS	AC=2;AF=1.00;AN=2;BaseQRankSum=2.805;DP=62;FS=5.740;HRun=0;HaplotypeScore=376.7503;MQ=34.71;MQ0=0;MQRankSum=0.687;QD=13.41;ReadPosRankSum=2.518	GT:AD:DP:GQ:PL	1/1:50,12:39:29.72:874,30,0
17	41244526	rs80357749	TTGAA	T	1844.38	PASS	AC=2;AF=1.00;AN=2;DB;DP=60;FS=0.000;HRun=0;HaplotypeScore=270.0779;MQ=34.18;MQ0=0;QD=30.74	GT:AD:DP:GQ:PL	1/1:17,42:37:99:1886,99,0
17	41244802	rs80357540	TAG	T	3489.85	PASS	AC=2;AF=1.00;AN=2;DB;DP=81;FS=0.000;HRun=0;HaplotypeScore=307.7611;MQ=45.89;MQ0=0;QD=43.08	GT:AD:DP:GQ:PL	1/1:4,77:77:99:3490,229,0
17	41244936	rs799917	G	A	2270	PASS	AC=2;AF=1.00;AN=2;DB;DP=71;Dels=0.00;FS=0.000;HRun=0;HaplotypeScore=5.6295;MQ=46.22;MQ0=0;QD=31.97	GT:AD:DP:GQ:PL	1/1:2,68:71:99:2303,202,0
17	41245274	.	C	CA	1352.20	PASS	AC=2;AF=1.00;AN=2;DP=62;FS=0.000;HRun=4;HaplotypeScore=165.6755;MQ=34.97;MQ0=0;QD=21.81	GT:AD:DP:GQ:PL	1/1:22,40:38:99:1394,105,0
17	41245279	.	C	A	376.46	PASS	AC=1;AF=0.50;AN=2;BaseQRankSum=4.204;DP=62;Dels=0.00;FS=10.037;HRun=4;HaplotypeScore=31.9319;MQ=35.08;MQ0=0;MQRankSum=3.856;QD=6.07;ReadPosRankSum=-3.838	GT:AD:DP:GQ:PL	0/1:46,15:62:99:406,0,607
17	41245279	.	C	CC	260.08	PASS	AC=2;AF=1.00;AN=2;BaseQRankSum=-1.737;DP=62;FS=2.200;HRun=2;HaplotypeScore=271.9190;MQ=35.08;MQ0=0;MQRankSum=2.542;QD=4.19;ReadPosRankSum=2.995	GT:AD:DP:GQ:PL	1/1:50,11:38:10.47:301,10,0
17	41245346	rs80357539	TTTCTC	T	1809.93	PASS	AC=2;AF=1.00;AN=2;BaseQRankSum=-1.628;DB;DP=71;FS=0.000;HRun=0;HaplotypeScore=286.5445;MQ=32.10;MQ0=0;MQRankSum=1.628;QD=25.49;ReadPosRankSum=1.628	GT:AD:DP:GQ:PL	1/1:19,52:38:70.10:1852,70,0
17	41245351	.	CTTCTT	C	818.51	PASS	AC=2;AF=1.00;AN=2;BaseQRankSum=0.367;DP=68;FS=0.000;HRun=0;HaplotypeScore=356.9271;MQ=31.84;MQ0=0;MQRankSum=-0.635;QD=12.04;ReadPosRankSum=2.773	GT:AD:DP:GQ:PL	1/1:60,7:35:30:861,30,0
17	41245735	rs80357927	CT	C	1968.50	PASS	AC=2;AF=1.00;AN=2;DB;DP=59;FS=0.000;HRun=4;HaplotypeScore=172.5225;MQ=48.06;MQ0=0;QD=33.36	GT:AD:DP:GQ:PL	1/1:3,56:59:99:2011,169,0
17	41246697	.	T	TGTAATGA	7905.29	PASS	AC=2;AF=1.00;AN=2;DP=90;FS=0.000;HRun=0;HaplotypeScore=413.2811;MQ=40.89;MQ0=0;QD=87.84	GT:AD:DP:GQ:PL	1/1:26,59:85:99:7905,220,0
17	41246793	rs80357138	C	T	1851.76	PASS	AC=2;AF=1.00;AN=2;DB;DP=59;Dels=0.00;FS=0.000;HRun=0;HaplotypeScore=3.6241;MQ=45.26;MQ0=0;QD=31.39	GT:AD:DP:GQ:PL	1/1:1,58:59:99:1885,171,0
17	41249094	rs8176145	A	G	2059.25	PASS	AC=2;AF=1.00;AN=2;DB;DP=70;Dels=0.00;FS=0.000;HRun=0;HaplotypeScore=3.8660;MQ=40.48;MQ0=0;QD=29.42	GT:AD:DP:GQ:PL	1/1:1,69:70:99:2092,195,0
17	41252697	rs10445302	T	A	77.93	PASS	AC=2;AF=1.00;AN=2;DB;DP=48;Dels=0.00;FS=0.000;HRun=2;HaplotypeScore=1.4972;MQ=11.51;MQ0=0;QD=1.62	GT:AD:DP:GQ:PL	1/1:0,46:48:12:110,12,0
17	41254723	rs34765977	G	A	2071.01	PASS	AC=2;AF=1.00;AN=2;DB;DP=75;Dels=0.00;FS=0.000;HRun=0;HaplotypeScore=2.6332;MQ=33.17;MQ0=0;QD=27.61	GT:AD:DP:GQ:PL	1/1:0,74:75:99:2104,207,0
17	41255859	rs8176137	C	T	1039.15	PASS	AC=2;AF=1.00;AN=2;DB;DP=64;Dels=0.03;FS=0.000;HRun=1;HaplotypeScore=10.3232;MQ=27.51;MQ0=0;QD=16.24	GT:AD:DP:GQ:PL	1/1:0,62:62:99:1072,102,0
17	41256096	.	A	G	111.25	PASS	AC=1;AF=0.50;AN=2;BaseQRankSum=-3.899;DP=66;Dels=0.00;FS=0.000;HRun=0;HaplotypeScore=18.8104;MQ=16.26;MQ0=0;MQRankSum=3.439;QD=1.69;ReadPosRankSum=-3.598	GT:AD:DP:GQ:PL	0/1:51,15:66:99:141,0,160
17	41256098	rs45489593	G	A	229.68	PASS	AC=1;AF=0.50;AN=2;BaseQRankSum=3.324;DB;DP=65;Dels=0.03;FS=0.000;HRun=10;HaplotypeScore=21.5103;MQ=17.36;MQ0=0;MQRankSum=4.481;QD=3.53;ReadPosRankSum=-4.146	GT:AD:DP:GQ:PL	0/1:45,18:63:68.41:260,0,68
17	41258473	rs80356913	C	T	1988.82	PASS	AC=2;AF=1.00;AN=2;DB;DP=67;Dels=0.01;FS=0.000;HRun=4;HaplotypeScore=7.9817;MQ=43.91;MQ0=0;QD=29.68	GT:AD:DP:GQ:PL	1/1:3,63:66:99:2022,177,0
17	41259100	rs66535723	G	GT	1795.96	PASS	AC=2;AF=1.00;AN=2;DB;DP=66;FS=0.000;HRun=20;HaplotypeScore=108.7166;MQ=31.10;MQ0=0;QD=27.21	GT:AD:DP:GQ:PL	1/1:4,62:41:99:1838,117,0
17	41267792	rs80357443	C	A	2517.29	PASS	AC=2;AF=1.00;AN=2;DB;DP=79;Dels=0.00;FS=0.000;HRun=0;HaplotypeScore=6.5933;MQ=46.56;MQ0=0;QD=31.86	GT:AD:DP:GQ:PL	1/1:0,79:79:99:2550,235,0
