# Supplementary material for: Considerations for clinical read alignment and mutational profiling using next-generation sequencing
Source: F1000Res. 2012 Sep 20;1:2. Originally published 2012 Jul 16. [Version 2] doi: 10.12688/f1000research.1-2.v2 (PMC3945748; doi:10.12688/f1000research.1-2.v2)
Supplement: Aligner-specific VCF files containing the mutations called for each set of reads in single and paired-end modes — VCF files describing the mutations detected in the sixty-seven groups of BRCA1 reads when testing each alignment program in paired-end and single-end mode. [file f1000research-1-402-s0002.tgz › Bfast_Single_End_Calls.31.vcf]

##fileformat=VCFv4.1
##FILTER=<ID=LowQual,Description="Low quality">
##FORMAT=<ID=AD,Number=.,Type=Integer,Description="Allelic depths for the ref and alt alleles in the order listed">
##FORMAT=<ID=DP,Number=1,Type=Integer,Description="Read Depth (only filtered reads used for calling)">
##FORMAT=<ID=GQ,Number=1,Type=Float,Description="Genotype Quality">
##FORMAT=<ID=GT,Number=1,Type=String,Description="Genotype">
##FORMAT=<ID=PL,Number=G,Type=Integer,Description="Normalized, Phred-scaled likelihoods for genotypes as defined in the VCF specification">
##INFO=<ID=AC,Number=A,Type=Integer,Description="Allele count in genotypes, for each ALT allele, in the same order as listed">
##INFO=<ID=AF,Number=A,Type=Float,Description="Allele Frequency, for each ALT allele, in the same order as listed">
##INFO=<ID=AN,Number=1,Type=Integer,Description="Total number of alleles in called genotypes">
##INFO=<ID=BaseQRankSum,Number=1,Type=Float,Description="Z-score from Wilcoxon rank sum test of Alt Vs. Ref base qualities">
##INFO=<ID=DB,Number=0,Type=Flag,Description="dbSNP Membership">
##INFO=<ID=DP,Number=1,Type=Integer,Description="Filtered Depth">
##INFO=<ID=DS,Number=0,Type=Flag,Description="Were any of the samples downsampled?">
##INFO=<ID=Dels,Number=1,Type=Float,Description="Fraction of Reads Containing Spanning Deletions">
##INFO=<ID=FS,Number=1,Type=Float,Description="Phred-scaled p-value using Fisher's exact test to detect strand bias">
##INFO=<ID=HRun,Number=1,Type=Integer,Description="Largest Contiguous Homopolymer Run of Variant Allele In Either Direction">
##INFO=<ID=HaplotypeScore,Number=1,Type=Float,Description="Consistency of the site with at most two segregating haplotypes">
##INFO=<ID=InbreedingCoeff,Number=1,Type=Float,Description="Inbreeding coefficient as estimated from the genotype likelihoods per-sample when compared against the Hardy-Weinberg expectation">
##INFO=<ID=MQ,Number=1,Type=Float,Description="RMS Mapping Quality">
##INFO=<ID=MQ0,Number=1,Type=Integer,Description="Total Mapping Quality Zero Reads">
##INFO=<ID=MQRankSum,Number=1,Type=Float,Description="Z-score From Wilcoxon rank sum test of Alt vs. Ref read mapping qualities">
##INFO=<ID=QD,Number=1,Type=Float,Description="Variant Confidence/Quality by Depth">
##INFO=<ID=ReadPosRankSum,Number=1,Type=Float,Description="Z-score from Wilcoxon rank sum test of Alt vs. Ref read position bias">
##UnifiedGenotyper="analysis_type=UnifiedGenotyper input_file=[../Bfast_SE/brca1_31.1.recalib.bam] sample_metadata=[] read_buffer_size=null phone_home=STANDARD read_filter=[BadCigar] intervals=null excludeIntervals=null reference_sequence=ref_chr17.hg19.fa rodBind=[] rodToIntervalTrackName=null BTI_merge_rule=UNION nonDeterministicRandomSeed=false downsampling_type=null downsample_to_fraction=null downsample_to_coverage=null baq=OFF baqGapOpenPenalty=40.0 performanceLog=null useOriginalQualities=false defaultBaseQualities=-1 validation_strictness=SILENT unsafe=null num_threads=4 interval_merging=ALL read_group_black_list=null processingTracker=null restartProcessingTracker=false processingTrackerStatusFile=null processingTrackerID=-1 allow_intervals_with_unindexed_bam=false disable_experimental_low_memory_sharding=false logging_level=ERROR log_to_file=null help=false genotype_likelihoods_model=BOTH p_nonref_model=EXACT heterozygosity=0.0010 pcr_error_rate=1.0E-4 genotyping_mode=DISCOVERY output_mode=EMIT_VARIANTS_ONLY standard_min_confidence_threshold_for_calling=30.0 standard_min_confidence_threshold_for_emitting=4.0 computeSLOD=false alleles=(RodBinding name= source=UNBOUND) assume_single_sample_reads=null abort_at_too_much_coverage=-1 min_base_quality_score=17 min_mapping_quality_score=20 max_deletion_fraction=0.05 min_indel_count_for_genotyping=5 indel_heterozygosity=1.25E-4 indelGapContinuationPenalty=10.0 indelGapOpenPenalty=45.0 indelHaplotypeSize=80 doContextDependentGapPenalties=true getGapPenaltiesFromData=false indel_recal_file=indel.recal_data.csv indelDebug=false dovit=false GSA_PRODUCTION_ONLY=false exactCalculation=LINEAR_EXPERIMENTAL ignoreSNPAlleles=false output_all_callable_bases=false genotype=false dbsnp=(RodBinding name=dbsnp source=dbsnp_132.hg19.vcf) out=org.broadinstitute.sting.gatk.io.stubs.VCFWriterStub NO_HEADER=org.broadinstitute.sting.gatk.io.stubs.VCFWriterStub sites_only=org.broadinstitute.sting.gatk.io.stubs.VCFWriterStub debug_file=null metrics_file=null annotation=[]"
##contig=<ID=17,length=81195210,assembly=hg19>
##reference=file:///CL_diags/ngs/OmixonPaper/brca1-test-suite/ref_chr17.hg19.fa
#CHROM	POS	ID	REF	ALT	QUAL	FILTER	INFO	FORMAT	DePristo
17	41196309	.	T	TGGGGGGGGGGGGGGGGGGGGGGGGGG	2695.58	PASS	AC=2;AF=1.00;AN=2;DP=22;FS=0.000;HRun=2;HaplotypeScore=230.0328;MQ=27.36;MQ0=0;QD=122.53	GT:AD:DP:GQ:PL	1/1:1,1:13:39.13:2738,39,0
17	41212762	rs111581719	G	A	140.78	PASS	AC=2;AF=1.00;AN=2;DB;DP=69;Dels=0.03;FS=0.000;HRun=1;HaplotypeScore=0.7340;MQ=8.06;MQ0=0;QD=2.04	GT:AD:DP:GQ:PL	1/1:0,67:67:20.96:174,21,0
17	41215385	rs80357895	TCA	T	1547.12	PASS	AC=2;AF=1.00;AN=2;DB;DP=62;FS=0.000;HRun=0;HaplotypeScore=145.0413;MQ=35.75;MQ0=0;QD=24.95	GT:AD:DP:GQ:PL	1/1:18,44:37:99:1589,105,0
17	41215387	rs80357743	ACC	A	548.62	PASS	AC=2;AF=1.00;AN=2;DB;DP=61;FS=0.000;HRun=4;HaplotypeScore=242.1342;MQ=35.44;MQ0=0;QD=8.99	GT:AD:DP:GQ:PL	1/1:47,14:36:99:591,99,0
17	41215943	rs45519437	T	C	1436.24	PASS	AC=2;AF=1.00;AN=2;DB;DP=51;Dels=0.02;FS=0.000;HRun=0;HaplotypeScore=0.9987;MQ=46.03;MQ0=0;QD=28.16	GT:AD:DP:GQ:PL	1/1:0,50:50:99:1469,147,0
17	41219907	rs71157702	T	TAA	743.19	PASS	AC=2;AF=1.00;AN=2;DB;DP=67;FS=0.000;HRun=22;HaplotypeScore=140.4759;MQ=29.46;MQ0=0;QD=11.09	GT:AD:DP:GQ:PL	1/1:27,40:41:75.13:785,75,0
17	41222975	rs1799967	C	T	2411.34	PASS	AC=2;AF=1.00;AN=2;DB;DP=75;Dels=0.00;FS=0.000;HRun=0;HaplotypeScore=5.9547;MQ=46.92;MQ0=0;QD=32.15	GT:AD:DP:GQ:PL	1/1:1,74:75:99:2444,220,0
17	41223271	rs80358067	G	C	1589.63	PASS	AC=2;AF=1.00;AN=2;DB;DP=56;Dels=0.00;FS=0.000;HRun=0;HaplotypeScore=3.4779;MQ=44.42;MQ0=0;QD=28.39	GT:AD:DP:GQ:PL	1/1:1,55:56:99:1623,153,0
17	41229777	rs11384014	G	GT	378.25	PASS	AC=2;AF=1.00;AN=2;DB;DP=59;FS=0.000;HRun=3;HaplotypeScore=40.7037;MQ=17.92;MQ0=0;QD=6.41	GT:AD:DP:GQ:PL	1/1:6,53:13:30.10:420,30,0
17	41242960	rs80358076	C	A	2248.47	PASS	AC=2;AF=1.00;AN=2;DB;DP=75;Dels=0.04;FS=0.000;HRun=1;HaplotypeScore=6.8696;MQ=46.65;MQ0=0;QD=29.98	GT:AD:DP:GQ:PL	1/1:0,71:72:99:2281,205,0
17	41243467	rs80357218	T	G	1359.45	PASS	AC=2;AF=1.00;AN=2;DB;DP=64;Dels=0.03;FS=0.000;HRun=1;HaplotypeScore=2.9304;MQ=37.96;MQ0=0;QD=21.24	GT:AD:DP:GQ:PL	1/1:0,62:62:99:1392,129,0
17	41243505	rs80357727	CCT	C	1720.19	PASS	AC=2;AF=1.00;AN=2;DB;DP=63;FS=0.000;HRun=0;HaplotypeScore=213.1801;MQ=36.64;MQ0=0;QD=27.30	GT:AD:DP:GQ:PL	1/1:19,44:42:99:1762,123,0
17	41243508	rs80357210	C	T	362.85	PASS	AC=1;AF=0.50;AN=2;BaseQRankSum=3.661;DB;DP=64;Dels=0.00;FS=1.295;HRun=3;HaplotypeScore=49.0851;MQ=36.95;MQ0=0;MQRankSum=0.428;QD=5.67;ReadPosRankSum=-2.663	GT:AD:DP:GQ:PL	0/1:49,15:64:99:393,0,748
17	41243508	.	CTT	C	447.20	PASS	AC=2;AF=1.00;AN=2;BaseQRankSum=3.254;DP=66;FS=2.071;HRun=3;HaplotypeScore=338.2675;MQ=37.45;MQ0=0;MQRankSum=-3.624;QD=6.78;ReadPosRankSum=3.587	GT:AD:DP:GQ:PL	1/1:53,13:45:27.46:489,27,0
17	41243751	rs80357160	C	G	2587.32	PASS	AC=2;AF=1.00;AN=2;BaseQRankSum=1.691;DB;DP=85;Dels=0.00;FS=0.000;HRun=1;HaplotypeScore=6.8720;MQ=46.66;MQ0=0;MQRankSum=-1.361;QD=30.44;ReadPosRankSum=1.402	GT:AD:DP:GQ:PL	1/1:1,83:85:99:2620,247,0
17	41244370	rs80357424	C	A	2557.47	PASS	AC=2;AF=1.00;AN=2;DB;DP=83;Dels=0.00;FS=0.000;HRun=1;HaplotypeScore=2.3948;MQ=46.04;MQ0=0;QD=30.81	GT:AD:DP:GQ:PL	1/1:1,82:83:99:2590,232,0
17	41244716	rs80357458	A	T	2201.92	PASS	AC=2;AF=1.00;AN=2;DB;DP=70;Dels=0.01;FS=0.000;HRun=1;HaplotypeScore=3.6588;MQ=44.52;MQ0=0;QD=31.46	GT:AD:DP:GQ:PL	1/1:0,68:69:99:2235,199,0
17	41244861	rs80357636	CTT	C	1680.16	PASS	AC=2;AF=1.00;AN=2;DB;DP=61;FS=0.000;HRun=3;HaplotypeScore=176.3066;MQ=36.21;MQ0=0;QD=27.54	GT:AD:DP:GQ:PL	1/1:17,44:40:99:1722,114,0
17	41244863	.	TTG	T	640.52	PASS	AC=2;AF=1.00;AN=2;BaseQRankSum=1.641;DP=63;FS=0.000;HRun=0;HaplotypeScore=284.9567;MQ=36.64;MQ0=0;MQRankSum=-1.733;QD=10.17;ReadPosRankSum=1.641	GT:AD:DP:GQ:PL	1/1:50,13:42:84.80:683,85,0
17	41245109	.	T	C	9.70	LowQual	AC=1;AF=0.50;AN=2;BaseQRankSum=-0.704;DP=69;Dels=0.01;HRun=3;HaplotypeScore=60.3071;MQ=35.76;MQ0=0;MQRankSum=2.446;QD=0.14;ReadPosRankSum=-3.710	GT:AD:DP:GQ:PL	0/1:63,5:68:39.20:39,0,1031
17	41245109	.	T	TC	1497.53	PASS	AC=2;AF=1.00;AN=2;DP=70;FS=0.000;HRun=3;HaplotypeScore=114.9313;MQ=36.02;MQ0=0;QD=21.39	GT:AD:DP:GQ:PL	1/1:24,43:44:99:1540,117,0
17	41245113	.	T	C	212.08	PASS	AC=1;AF=0.50;AN=2;BaseQRankSum=-4.637;DP=72;Dels=0.00;FS=1.368;HRun=3;HaplotypeScore=59.4646;MQ=36.73;MQ0=0;MQRankSum=0.157;QD=2.95;ReadPosRankSum=-2.548	GT:AD:DP:GQ:PL	0/1:57,15:72:99:242,0,940
17	41245115	.	G	T	171.92	PASS	AC=1;AF=0.50;AN=2;BaseQRankSum=2.217;DP=73;Dels=0.00;FS=1.338;HRun=2;HaplotypeScore=58.7306;MQ=37.02;MQ0=0;MQRankSum=-0.644;QD=2.36;ReadPosRankSum=-2.090	GT:AD:DP:GQ:PL	0/1:62,11:73:99:202,0,1058
17	41245119	.	T	G	146.90	PASS	AC=1;AF=0.50;AN=2;BaseQRankSum=-3.475;DP=75;Dels=0.01;FS=1.368;HRun=4;HaplotypeScore=57.4605;MQ=37.46;MQ0=0;MQRankSum=-0.955;QD=1.96;ReadPosRankSum=-3.960	GT:AD:DP:GQ:PL	0/1:63,11:74:99:177,0,1106
17	41245648	rs80357056	G	A	2339.52	PASS	AC=2;AF=1.00;AN=2;DB;DP=72;Dels=0.00;FS=0.000;HRun=0;HaplotypeScore=0.0000;MQ=47.28;MQ0=0;QD=32.49	GT:AD:DP:GQ:PL	1/1:0,72:72:99:2373,217,0
17	41245947	rs80357173	T	C	1958.24	PASS	AC=2;AF=1.00;AN=2;DB;DP=71;Dels=0.00;FS=0.000;HRun=3;HaplotypeScore=0.0000;MQ=46.74;MQ0=0;QD=27.58	GT:AD:DP:GQ:PL	1/1:1,70:71:99:1991,201,0
17	41246055	rs80357527	AG	A	2608.18	PASS	AC=2;AF=1.00;AN=2;DB;DP=77;FS=0.000;HRun=4;HaplotypeScore=235.4117;MQ=47.31;MQ0=0;QD=33.87	GT:AD:DP:GQ:PL	1/1:2,75:76:99:2650,223,0
17	41246317	rs80357301	C	T	1862.12	PASS	AC=2;AF=1.00;AN=2;BaseQRankSum=1.673;DB;DP=60;Dels=0.00;FS=0.000;HRun=1;HaplotypeScore=5.4101;MQ=45.81;MQ0=0;MQRankSum=0.000;QD=31.04;ReadPosRankSum=-0.597	GT:AD:DP:GQ:PL	1/1:2,58:60:99:1895,171,0
17	41246534	.	T	TGGC	642.25	PASS	AC=2;AF=1.00;AN=2;BaseQRankSum=-0.651;DP=28;FS=0.000;HRun=0;HaplotypeScore=273.7461;MQ=27.46;MQ0=0;MQRankSum=0.434;QD=22.94;ReadPosRankSum=-0.868	GT:AD:DP:GQ:PL	1/1:14,14:16:37.29:684,37,0
17	41246535	.	T	G	52.80	PASS	AC=1;AF=0.50;AN=2;BaseQRankSum=-0.464;DP=28;Dels=0.00;FS=2.447;HRun=0;HaplotypeScore=52.4753;MQ=27.46;MQ0=0;MQRankSum=-0.805;QD=1.89;ReadPosRankSum=1.635	GT:AD:DP:GQ:PL	0/1:15,13:28:82.80:83,0,319
17	41246535	.	T	TCC	131.93	PASS	AC=1;AF=0.50;AN=2;BaseQRankSum=-0.493;DP=25;FS=0.000;HRun=0;HaplotypeScore=295.1325;MQ=23.84;MQ0=0;MQRankSum=0.493;QD=5.28;ReadPosRankSum=-1.480	GT:AD:DP:GQ:PL	0/1:10,14:13:1.12:170,0,1
17	41246538	.	T	G	208.82	PASS	AC=1;AF=0.50;AN=2;BaseQRankSum=-1.259;DP=25;Dels=0.00;FS=0.000;HRun=0;HaplotypeScore=38.6995;MQ=23.84;MQ0=0;MQRankSum=2.723;QD=8.35;ReadPosRankSum=-2.840	GT:AD:DP:GQ:PL	0/1:15,10:25:99:239,0,102
17	41246540	.	T	TAAGCCA	652.97	PASS	AC=2;AF=1.00;AN=2;DP=23;FS=0.000;HRun=0;HaplotypeScore=243.9434;MQ=21.54;MQ0=0;QD=28.39	GT:AD:DP:GQ:PL	1/1:15,6:11:33.11:695,33,0
17	41246586	.	C	CAGGGG	80.49	PASS	AC=1;AF=0.50;AN=2;BaseQRankSum=1.092;DP=30;FS=5.332;HRun=0;HaplotypeScore=525.4128;MQ=24.89;MQ0=0;MQRankSum=-1.670;QD=2.68;ReadPosRankSum=0.000	GT:AD:DP:GQ:PL	0/1:22,3:18:24.49:120,0,24
17	41246589	.	CTGT	C	503.17	PASS	AC=2;AF=1.00;AN=2;DP=32;FS=0.000;HRun=0;HaplotypeScore=472.7683;MQ=24.73;MQ0=0;QD=15.72	GT:AD:DP:GQ:PL	1/1:22,9:19:56.91:545,57,0
17	41246591	.	G	GCA	246.37	PASS	AC=2;AF=1.00;AN=2;BaseQRankSum=-2.540;DP=33;FS=8.625;HRun=0;HaplotypeScore=502.6327;MQ=25.02;MQ0=0;MQRankSum=2.540;QD=7.47;ReadPosRankSum=-2.540	GT:AD:DP:GQ:PL	1/1:11,16:20:33.86:288,34,0
17	41246593	.	T	TCAG	372.19	PASS	AC=2;AF=1.00;AN=2;BaseQRankSum=-2.540;DP=36;FS=12.381;HRun=0;HaplotypeScore=542.2309;MQ=26.88;MQ0=0;MQRankSum=2.540;QD=10.34;ReadPosRankSum=-2.540	GT:AD:DP:GQ:PL	1/1:19,17:23:9.20:413,9,0
17	41246594	rs80357555	A	ACC	690.27	PASS	AC=2;AF=1.00;AN=2;DB;DP=36;FS=0.000;HRun=0;HaplotypeScore=496.9814;MQ=26.88;MQ0=0;QD=19.17	GT:AD:DP:GQ:PL	1/1:20,15:23:67.81:732,68,0
17	41246595	.	TG	T	508.90	PASS	AC=2;AF=1.00;AN=2;DP=36;FS=0.000;HRun=1;HaplotypeScore=495.8176;MQ=26.88;MQ0=0;QD=14.14	GT:AD:DP:GQ:PL	1/1:11,15:23:66.92:551,67,0
17	41246596	.	G	GTACCT	1591.41	PASS	AC=2;AF=1.00;AN=2;DP=37;FS=0.000;HRun=0;HaplotypeScore=488.1229;MQ=27.57;MQ0=0;QD=43.01	GT:AD:DP:GQ:PL	1/1:24,9:24:72.23:1633,72,0
17	41246705	.	G	GCT	3338.41	PASS	AC=2;AF=1.00;AN=2;DP=68;FS=0.000;HRun=0;HaplotypeScore=337.4449;MQ=43.02;MQ0=0;QD=49.09	GT:AD:DP:GQ:PL	1/1:3,65:62:99:3338,181,0
17	41246738	rs80357965	AT	A	3223.06	PASS	AC=2;AF=1.00;AN=2;DB;DP=82;FS=0.000;HRun=1;HaplotypeScore=421.3308;MQ=44.94;MQ0=0;QD=39.31	GT:AD:DP:GQ:PL	1/1:2,80:78:99:3265,235,0
17	41251831	rs80357325	G	A	2317.08	PASS	AC=2;AF=1.00;AN=2;DB;DP=74;Dels=0.00;FS=0.000;HRun=0;HaplotypeScore=5.2878;MQ=45.29;MQ0=0;QD=31.31	GT:AD:DP:GQ:PL	1/1:0,74:74:99:2350,217,0
17	41251844	.	C	CA	3443.31	PASS	AC=2;AF=1.00;AN=2;DP=83;FS=0.000;HRun=1;HaplotypeScore=395.3241;MQ=45.27;MQ0=0;QD=41.49	GT:AD:DP:GQ:PL	1/1:9,73:83:99:3443,235,0
17	41252615	rs12948474	T	C	369.67	PASS	AC=2;AF=1.00;AN=2;DB;DP=66;Dels=0.00;FS=0.000;HRun=0;HaplotypeScore=2.3838;MQ=15.02;MQ0=0;QD=5.60	GT:AD:DP:GQ:PL	1/1:0,66:66:47.92:403,48,0
17	41252697	rs10445302	T	A	96.01	PASS	AC=2;AF=1.00;AN=2;DB;DP=62;Dels=0.02;FS=0.000;HRun=2;HaplotypeScore=4.2741;MQ=12.96;MQ0=0;QD=1.55	GT:AD:DP:GQ:PL	1/1:0,59:61:12.02:128,12,0
17	41256595	rs1793988	T	C	2218.25	PASS	AC=2;AF=1.00;AN=2;DB;DP=71;Dels=0.00;FS=0.000;HRun=1;HaplotypeScore=2.7652;MQ=46.79;MQ0=0;QD=31.24	GT:AD:DP:GQ:PL	1/1:0,70:71:99:2251,208,0
17	41267758	rs80357972	TCA	T	2636.12	PASS	AC=2;AF=1.00;AN=2;DB;DP=70;FS=0.000;HRun=0;HaplotypeScore=234.2950;MQ=45.97;MQ0=0;QD=37.66	GT:AD:DP:GQ:PL	1/1:8,62:66:99:2678,190,0
17	41268468	rs114323360	G	C	1138.32	PASS	AC=2;AF=1.00;AN=2;DB;DP=58;Dels=0.00;FS=0.000;HRun=0;HaplotypeScore=8.8218;MQ=26.33;MQ0=0;QD=19.63	GT:AD:DP:GQ:PL	1/1:1,57:58:99:1171,117,0
17	41273731	rs62076413	T	A	1414.99	PASS	AC=2;AF=1.00;AN=2;BaseQRankSum=1.258;DB;DP=74;Dels=0.00;FS=0.000;HRun=2;HaplotypeScore=2.6247;MQ=20.37;MQ0=0;MQRankSum=1.637;QD=19.12;ReadPosRankSum=1.637	GT:AD:DP:GQ:PL	1/1:2,72:74:99:1448,159,0
17	41277103	rs55680227	A	C	1464.63	PASS	AC=2;AF=1.00;AN=2;DB;DP=64;Dels=0.00;FS=0.000;HRun=1;HaplotypeScore=1.5731;MQ=25.36;MQ0=0;QD=22.88	GT:AD:DP:GQ:PL	1/1:2,62:64:99:1498,159,0
