# Supplementary material for: Considerations for clinical read alignment and mutational profiling using next-generation sequencing
Source: F1000Res. 2012 Sep 20;1:2. Originally published 2012 Jul 16. [Version 2] doi: 10.12688/f1000research.1-2.v2 (PMC3945748; doi:10.12688/f1000research.1-2.v2)
Supplement: Aligner-specific VCF files containing the mutations called for each set of reads in single and paired-end modes — VCF files describing the mutations detected in the sixty-seven groups of BRCA1 reads when testing each alignment program in paired-end and single-end mode. [file f1000research-1-402-s0002.tgz › Bfast_Single_End_Calls.32.vcf]

##fileformat=VCFv4.1
##FILTER=<ID=LowQual,Description="Low quality">
##FORMAT=<ID=AD,Number=.,Type=Integer,Description="Allelic depths for the ref and alt alleles in the order listed">
##FORMAT=<ID=DP,Number=1,Type=Integer,Description="Read Depth (only filtered reads used for calling)">
##FORMAT=<ID=GQ,Number=1,Type=Float,Description="Genotype Quality">
##FORMAT=<ID=GT,Number=1,Type=String,Description="Genotype">
##FORMAT=<ID=PL,Number=G,Type=Integer,Description="Normalized, Phred-scaled likelihoods for genotypes as defined in the VCF specification">
##INFO=<ID=AC,Number=A,Type=Integer,Description="Allele count in genotypes, for each ALT allele, in the same order as listed">
##INFO=<ID=AF,Number=A,Type=Float,Description="Allele Frequency, for each ALT allele, in the same order as listed">
##INFO=<ID=AN,Number=1,Type=Integer,Description="Total number of alleles in called genotypes">
##INFO=<ID=BaseQRankSum,Number=1,Type=Float,Description="Z-score from Wilcoxon rank sum test of Alt Vs. Ref base qualities">
##INFO=<ID=DB,Number=0,Type=Flag,Description="dbSNP Membership">
##INFO=<ID=DP,Number=1,Type=Integer,Description="Filtered Depth">
##INFO=<ID=DS,Number=0,Type=Flag,Description="Were any of the samples downsampled?">
##INFO=<ID=Dels,Number=1,Type=Float,Description="Fraction of Reads Containing Spanning Deletions">
##INFO=<ID=FS,Number=1,Type=Float,Description="Phred-scaled p-value using Fisher's exact test to detect strand bias">
##INFO=<ID=HRun,Number=1,Type=Integer,Description="Largest Contiguous Homopolymer Run of Variant Allele In Either Direction">
##INFO=<ID=HaplotypeScore,Number=1,Type=Float,Description="Consistency of the site with at most two segregating haplotypes">
##INFO=<ID=InbreedingCoeff,Number=1,Type=Float,Description="Inbreeding coefficient as estimated from the genotype likelihoods per-sample when compared against the Hardy-Weinberg expectation">
##INFO=<ID=MQ,Number=1,Type=Float,Description="RMS Mapping Quality">
##INFO=<ID=MQ0,Number=1,Type=Integer,Description="Total Mapping Quality Zero Reads">
##INFO=<ID=MQRankSum,Number=1,Type=Float,Description="Z-score From Wilcoxon rank sum test of Alt vs. Ref read mapping qualities">
##INFO=<ID=QD,Number=1,Type=Float,Description="Variant Confidence/Quality by Depth">
##INFO=<ID=ReadPosRankSum,Number=1,Type=Float,Description="Z-score from Wilcoxon rank sum test of Alt vs. Ref read position bias">
##UnifiedGenotyper="analysis_type=UnifiedGenotyper input_file=[../Bfast_SE/brca1_32.1.recalib.bam] sample_metadata=[] read_buffer_size=null phone_home=STANDARD read_filter=[BadCigar] intervals=null excludeIntervals=null reference_sequence=ref_chr17.hg19.fa rodBind=[] rodToIntervalTrackName=null BTI_merge_rule=UNION nonDeterministicRandomSeed=false downsampling_type=null downsample_to_fraction=null downsample_to_coverage=null baq=OFF baqGapOpenPenalty=40.0 performanceLog=null useOriginalQualities=false defaultBaseQualities=-1 validation_strictness=SILENT unsafe=null num_threads=4 interval_merging=ALL read_group_black_list=null processingTracker=null restartProcessingTracker=false processingTrackerStatusFile=null processingTrackerID=-1 allow_intervals_with_unindexed_bam=false disable_experimental_low_memory_sharding=false logging_level=ERROR log_to_file=null help=false genotype_likelihoods_model=BOTH p_nonref_model=EXACT heterozygosity=0.0010 pcr_error_rate=1.0E-4 genotyping_mode=DISCOVERY output_mode=EMIT_VARIANTS_ONLY standard_min_confidence_threshold_for_calling=30.0 standard_min_confidence_threshold_for_emitting=4.0 computeSLOD=false alleles=(RodBinding name= source=UNBOUND) assume_single_sample_reads=null abort_at_too_much_coverage=-1 min_base_quality_score=17 min_mapping_quality_score=20 max_deletion_fraction=0.05 min_indel_count_for_genotyping=5 indel_heterozygosity=1.25E-4 indelGapContinuationPenalty=10.0 indelGapOpenPenalty=45.0 indelHaplotypeSize=80 doContextDependentGapPenalties=true getGapPenaltiesFromData=false indel_recal_file=indel.recal_data.csv indelDebug=false dovit=false GSA_PRODUCTION_ONLY=false exactCalculation=LINEAR_EXPERIMENTAL ignoreSNPAlleles=false output_all_callable_bases=false genotype=false dbsnp=(RodBinding name=dbsnp source=dbsnp_132.hg19.vcf) out=org.broadinstitute.sting.gatk.io.stubs.VCFWriterStub NO_HEADER=org.broadinstitute.sting.gatk.io.stubs.VCFWriterStub sites_only=org.broadinstitute.sting.gatk.io.stubs.VCFWriterStub debug_file=null metrics_file=null annotation=[]"
##contig=<ID=17,length=81195210,assembly=hg19>
##reference=file:///CL_diags/ngs/OmixonPaper/brca1-test-suite/ref_chr17.hg19.fa
#CHROM	POS	ID	REF	ALT	QUAL	FILTER	INFO	FORMAT	DePristo
17	41196309	.	T	G	5.06	LowQual	AC=1;AF=0.50;AN=2;DP=1;Dels=0.00;HRun=2;HaplotypeScore=0.0000;MQ=48.00;MQ0=0;QD=5.06	GT:AD:DP:GQ:PL	0/1:0,1:1:1.76:33,3,0
17	41196309	.	T	TGGGGGGGGGGGGGGGGGGGGGGGGGG	2683.28	PASS	AC=2;AF=1.00;AN=2;DP=22;FS=0.000;HRun=2;HaplotypeScore=230.0304;MQ=27.43;MQ0=0;QD=121.97	GT:AD:DP:GQ:PL	1/1:1,1:13:39.13:2725,39,0
17	41199719	rs80357149	C	G	2384.83	PASS	AC=2;AF=1.00;AN=2;DB;DP=79;Dels=0.00;FS=0.000;HRun=0;HaplotypeScore=4.5868;MQ=46.01;MQ0=0;QD=30.19	GT:AD:DP:GQ:PL	1/1:0,79:79:99:2418,223,0
17	41201199	rs80357219	C	T	2072.70	PASS	AC=2;AF=1.00;AN=2;DB;DP=67;Dels=0.00;FS=0.000;HRun=0;HaplotypeScore=2.2100;MQ=45.21;MQ0=0;QD=30.94	GT:AD:DP:GQ:PL	1/1:2,64:67:99:2106,192,0
17	41204856	rs17671533	G	A	1016.97	PASS	AC=2;AF=1.00;AN=2;DB;DP=59;Dels=0.00;FS=0.000;HRun=0;HaplotypeScore=3.1547;MQ=28.61;MQ0=0;QD=17.24	GT:AD:DP:GQ:PL	1/1:1,58:59:96.23:1050,96,0
17	41209079	rs76171189	TG	T	1833.91	PASS	AC=2;AF=1.00;AN=2;DB;DP=55;FS=0.000;HRun=3;HaplotypeScore=193.0208;MQ=45.85;MQ0=0;QD=33.34	GT:AD:DP:GQ:PL	1/1:2,52:54:99:1876,153,0
17	41215538	rs45518438	G	T	2015.56	PASS	AC=2;AF=1.00;AN=2;DB;DP=67;Dels=0.00;FS=0.000;HRun=0;HaplotypeScore=7.6557;MQ=45.55;MQ0=0;QD=30.08	GT:AD:DP:GQ:PL	1/1:2,64:67:99:2049,186,0
17	41215936	rs80357553	AT	A	2115.11	PASS	AC=2;AF=1.00;AN=2;DB;DP=62;FS=0.000;HRun=3;HaplotypeScore=185.9305;MQ=46.73;MQ0=0;QD=34.11	GT:AD:DP:GQ:PL	1/1:2,59:60:99:2157,175,0
17	41219623	rs80358089	A	G	1790.09	PASS	AC=2;AF=1.00;AN=2;DB;DP=63;Dels=0.00;FS=0.000;HRun=0;HaplotypeScore=11.3553;MQ=43.96;MQ0=0;QD=28.41	GT:AD:DP:GQ:PL	1/1:1,62:63:99:1823,168,0
17	41219665	rs80357862	ATTAG	A	2935.03	PASS	AC=2;AF=1.00;AN=2;DB;DP=61;FS=0.000;HRun=0;HaplotypeScore=394.0407;MQ=42.69;MQ0=0;QD=48.12	GT:AD:DP:GQ:PL	1/1:7,54:56:99:2977,159,0
17	41219669	.	G	GA	223.19	PASS	AC=1;AF=0.50;AN=2;BaseQRankSum=-4.716;DP=65;FS=8.035;HRun=1;HaplotypeScore=596.5376;MQ=42.82;MQ0=0;MQRankSum=2.593;QD=3.43;ReadPosRankSum=-4.738	GT:AD:DP:GQ:PL	0/1:58,7:60:58.52:262,0,59
17	41222997	.	C	CTT	2322.95	PASS	AC=2;AF=1.00;AN=2;DP=77;FS=0.000;HRun=3;HaplotypeScore=147.7152;MQ=36.16;MQ0=0;QD=30.17	GT:AD:DP:GQ:PL	1/1:22,54:49:99:2365,132,0
17	41223001	.	C	T	340.33	PASS	AC=1;AF=0.50;AN=2;BaseQRankSum=1.466;DP=74;Dels=0.03;FS=6.590;HRun=3;HaplotypeScore=52.5958;MQ=35.59;MQ0=0;MQRankSum=1.369;QD=4.60;ReadPosRankSum=-4.989	GT:AD:DP:GQ:PL	0/1:56,16:72:99:370,0,778
17	41223001	.	C	CTC	1035.64	PASS	AC=2;AF=1.00;AN=2;BaseQRankSum=1.654;DP=75;FS=0.000;HRun=0;HaplotypeScore=265.3429;MQ=35.84;MQ0=0;MQRankSum=-1.732;QD=13.81;ReadPosRankSum=1.575	GT:AD:DP:GQ:PL	1/1:60,15:47:99:1078,102,0
17	41223265	rs80358122	A	T	1710.29	PASS	AC=2;AF=1.00;AN=2;BaseQRankSum=0.478;DB;DP=58;Dels=0.00;FS=3.174;HRun=1;HaplotypeScore=6.8205;MQ=44.87;MQ0=0;MQRankSum=1.135;QD=29.49;ReadPosRankSum=1.553	GT:AD:DP:GQ:PL	1/1:1,57:58:99:1743,129,0
17	41226362	.	GGCAA	G	778.52	PASS	AC=2;AF=1.00;AN=2;BaseQRankSum=2.805;DP=63;FS=6.232;HRun=0;HaplotypeScore=303.6163;MQ=36.16;MQ0=0;MQRankSum=-2.862;QD=12.36;ReadPosRankSum=2.461	GT:AD:DP:GQ:PL	1/1:49,14:39:20.87:820,21,0
17	41226364	rs80357561	CAAGT	C	1832.20	PASS	AC=2;AF=1.00;AN=2;DB;DP=59;FS=0.000;HRun=0;HaplotypeScore=192.0343;MQ=35.26;MQ0=0;QD=31.05	GT:AD:DP:GQ:PL	1/1:20,39:35:99:1874,102,0
17	41239071	rs8176172	G	T	1932.95	PASS	AC=2;AF=1.00;AN=2;DB;DP=60;Dels=0.00;FS=0.000;HRun=0;HaplotypeScore=0.0000;MQ=46.78;MQ0=0;QD=32.22	GT:AD:DP:GQ:PL	1/1:0,60:60:99:1966,180,0
17	41243988	rs80356975	C	T	2289.41	PASS	AC=2;AF=1.00;AN=2;DB;DP=78;Dels=0.01;FS=0.000;HRun=1;HaplotypeScore=9.6852;MQ=45.60;MQ0=0;QD=29.35	GT:AD:DP:GQ:PL	1/1:3,71:77:99:2322,213,0
17	41244218	rs80357575	C	CT	2353.91	PASS	AC=2;AF=1.00;AN=2;DB;DP=76;FS=0.000;HRun=6;HaplotypeScore=185.5369;MQ=46.20;MQ0=0;QD=30.97	GT:AD:DP:GQ:PL	1/1:13,61:73:99:2396,193,0
17	41244614	rs80357115	A	C	2064.15	PASS	AC=2;AF=1.00;AN=2;DB;DP=67;Dels=0.00;FS=0.000;HRun=0;HaplotypeScore=1.9638;MQ=46.45;MQ0=0;QD=30.81	GT:AD:DP:GQ:PL	1/1:1,66:67:99:2097,192,0
17	41244790	rs80357361	C	T	2340.07	PASS	AC=2;AF=1.00;AN=2;DB;DP=77;Dels=0.00;FS=0.000;HRun=0;HaplotypeScore=2.8093;MQ=46.09;MQ0=0;QD=30.39	GT:AD:DP:GQ:PL	1/1:3,74:77:99:2373,220,0
17	41245198	rs80357399	A	C	1823.36	PASS	AC=2;AF=1.00;AN=2;DB;DP=68;Dels=0.00;FS=0.000;HRun=0;HaplotypeScore=2.5873;MQ=45.90;MQ0=0;QD=26.81	GT:AD:DP:GQ:PL	1/1:0,66:68:99:1856,186,0
17	41245316	rs4986846	A	G	1899.88	PASS	AC=2;AF=1.00;AN=2;DB;DP=68;Dels=0.01;FS=0.000;HRun=1;HaplotypeScore=2.9197;MQ=46.34;MQ0=0;QD=27.94	GT:AD:DP:GQ:PL	1/1:0,67:67:99:1933,195,0
17	41245390	rs80356875	C	A	2339.27	PASS	AC=2;AF=1.00;AN=2;DB;DP=79;Dels=0.00;FS=0.000;HRun=0;HaplotypeScore=5.8862;MQ=45.28;MQ0=0;QD=29.61	GT:AD:DP:GQ:PL	1/1:3,75:79:99:2372,223,0
17	41245574	rs55678461	C	G	2321.70	PASS	AC=2;AF=1.00;AN=2;BaseQRankSum=1.643;DB;DP=85;Dels=0.02;FS=0.000;HRun=2;HaplotypeScore=11.7896;MQ=44.12;MQ0=0;MQRankSum=1.555;QD=27.31;ReadPosRankSum=-1.155	GT:AD:DP:GQ:PL	1/1:3,77:83:99:2355,217,0
17	41245683	rs56039126	G	A	2309.71	PASS	AC=2;AF=1.00;AN=2;DB;DP=71;Dels=0.00;FS=0.000;HRun=0;HaplotypeScore=0.9665;MQ=47.26;MQ0=0;QD=32.53	GT:AD:DP:GQ:PL	1/1:0,71:71:99:2343,208,0
17	41245996	rs80357630	TA	T	2147.46	PASS	AC=2;AF=1.00;AN=2;DB;DP=66;FS=0.000;HRun=4;HaplotypeScore=170.6796;MQ=47.94;MQ0=0;QD=32.54	GT:AD:DP:GQ:PL	1/1:3,62:65:99:2190,184,0
17	41246712	rs80357523	TG	T	3296.60	PASS	AC=2;AF=1.00;AN=2;DB;DP=82;FS=0.000;HRun=1;HaplotypeScore=243.3629;MQ=47.09;MQ0=0;QD=40.20	GT:AD:DP:GQ:PL	1/1:0,82:81:99:3297,241,0
17	41247126	rs34725251	A	ACCT	4845.13	PASS	AC=2;AF=1.00;AN=2;DB;DP=72;FS=0.000;HRun=0;HaplotypeScore=194.3977;MQ=44.08;MQ0=0;QD=67.29	GT:AD:DP:GQ:PL	1/1:6,62:68:99:4845,202,0
17	41252697	rs10445302	T	A	78.90	PASS	AC=2;AF=1.00;AN=2;DB;DP=48;Dels=0.00;FS=0.000;HRun=2;HaplotypeScore=1.4972;MQ=11.51;MQ0=0;QD=1.64	GT:AD:DP:GQ:PL	1/1:0,46:48:12:111,12,0
17	41256100	.	A	G	35.67	PASS	AC=1;AF=0.50;AN=2;BaseQRankSum=-2.287;DP=67;Dels=0.04;FS=0.000;HRun=0;HaplotypeScore=14.1633;MQ=16.16;MQ0=0;MQRankSum=2.890;QD=0.53;ReadPosRankSum=-2.922	GT:AD:DP:GQ:PL	0/1:61,3:64:65.66:66,0,132
17	41256117	.	A	T	277.75	PASS	AC=1;AF=0.50;AN=2;BaseQRankSum=-0.647;DP=73;Dels=0.00;FS=4.419;HRun=0;HaplotypeScore=6.2935;MQ=24.67;MQ0=0;MQRankSum=4.130;QD=3.80;ReadPosRankSum=-0.871	GT:AD:DP:GQ:PL	0/1:61,12:73:99:308,0,289
17	41256118	.	G	T	306.55	PASS	AC=1;AF=0.50;AN=2;BaseQRankSum=2.076;DP=74;Dels=0.00;FS=4.801;HRun=0;HaplotypeScore=7.2918;MQ=25.08;MQ0=0;MQRankSum=3.981;QD=4.14;ReadPosRankSum=-0.484	GT:AD:DP:GQ:PL	0/1:61,12:74:99:337,0,250
17	41256119	.	A	C	308.89	PASS	AC=1;AF=0.50;AN=2;BaseQRankSum=-0.308;DP=78;Dels=0.00;FS=3.617;HRun=0;HaplotypeScore=7.8702;MQ=26.10;MQ0=0;MQRankSum=3.915;QD=3.96;ReadPosRankSum=-0.268	GT:AD:DP:GQ:PL	0/1:65,13:78:99:339,0,405
17	41256119	rs71160010	A	ATTC	2000.41	PASS	AC=2;AF=1.00;AN=2;DB;DP=80;FS=0.000;HRun=0;HaplotypeScore=117.8819;MQ=26.91;MQ0=0;QD=25.01	GT:AD:DP:GQ:PL	1/1:15,63:30:86.88:2042,87,0
17	41258452	rs80358147	C	T	2108.47	PASS	AC=2;AF=1.00;AN=2;DB;DP=71;Dels=0.01;FS=0.000;HRun=0;HaplotypeScore=6.3620;MQ=44.94;MQ0=0;QD=29.70	GT:AD:DP:GQ:PL	1/1:1,68:70:99:2141,201,0
17	41267742	rs80358043	C	G	2252.18	PASS	AC=2;AF=1.00;AN=2;DB;DP=74;Dels=0.00;FS=0.000;HRun=0;HaplotypeScore=2.8822;MQ=46.21;MQ0=0;QD=30.43	GT:AD:DP:GQ:PL	1/1:1,73:74:99:2285,214,0
17	41276187	rs8176078	GACA	G	2174.77	PASS	AC=2;AF=1.00;AN=2;DB;DP=57;FS=0.000;HRun=0;HaplotypeScore=209.0430;MQ=32.71;MQ0=0;QD=38.15	GT:AD:DP:GQ:PL	1/1:1,55:44:99:2217,132,0
