# Supplementary material for: Considerations for clinical read alignment and mutational profiling using next-generation sequencing
Source: F1000Res. 2012 Sep 20;1:2. Originally published 2012 Jul 16. [Version 2] doi: 10.12688/f1000research.1-2.v2 (PMC3945748; doi:10.12688/f1000research.1-2.v2)
Supplement: Aligner-specific VCF files containing the mutations called for each set of reads in single and paired-end modes — VCF files describing the mutations detected in the sixty-seven groups of BRCA1 reads when testing each alignment program in paired-end and single-end mode. [file f1000research-1-402-s0002.tgz › Bfast_Single_End_Calls.34.vcf]

##fileformat=VCFv4.1
##FILTER=<ID=LowQual,Description="Low quality">
##FORMAT=<ID=AD,Number=.,Type=Integer,Description="Allelic depths for the ref and alt alleles in the order listed">
##FORMAT=<ID=DP,Number=1,Type=Integer,Description="Read Depth (only filtered reads used for calling)">
##FORMAT=<ID=GQ,Number=1,Type=Float,Description="Genotype Quality">
##FORMAT=<ID=GT,Number=1,Type=String,Description="Genotype">
##FORMAT=<ID=PL,Number=G,Type=Integer,Description="Normalized, Phred-scaled likelihoods for genotypes as defined in the VCF specification">
##INFO=<ID=AC,Number=A,Type=Integer,Description="Allele count in genotypes, for each ALT allele, in the same order as listed">
##INFO=<ID=AF,Number=A,Type=Float,Description="Allele Frequency, for each ALT allele, in the same order as listed">
##INFO=<ID=AN,Number=1,Type=Integer,Description="Total number of alleles in called genotypes">
##INFO=<ID=BaseQRankSum,Number=1,Type=Float,Description="Z-score from Wilcoxon rank sum test of Alt Vs. Ref base qualities">
##INFO=<ID=DB,Number=0,Type=Flag,Description="dbSNP Membership">
##INFO=<ID=DP,Number=1,Type=Integer,Description="Filtered Depth">
##INFO=<ID=DS,Number=0,Type=Flag,Description="Were any of the samples downsampled?">
##INFO=<ID=Dels,Number=1,Type=Float,Description="Fraction of Reads Containing Spanning Deletions">
##INFO=<ID=FS,Number=1,Type=Float,Description="Phred-scaled p-value using Fisher's exact test to detect strand bias">
##INFO=<ID=HRun,Number=1,Type=Integer,Description="Largest Contiguous Homopolymer Run of Variant Allele In Either Direction">
##INFO=<ID=HaplotypeScore,Number=1,Type=Float,Description="Consistency of the site with at most two segregating haplotypes">
##INFO=<ID=InbreedingCoeff,Number=1,Type=Float,Description="Inbreeding coefficient as estimated from the genotype likelihoods per-sample when compared against the Hardy-Weinberg expectation">
##INFO=<ID=MQ,Number=1,Type=Float,Description="RMS Mapping Quality">
##INFO=<ID=MQ0,Number=1,Type=Integer,Description="Total Mapping Quality Zero Reads">
##INFO=<ID=MQRankSum,Number=1,Type=Float,Description="Z-score From Wilcoxon rank sum test of Alt vs. Ref read mapping qualities">
##INFO=<ID=QD,Number=1,Type=Float,Description="Variant Confidence/Quality by Depth">
##INFO=<ID=ReadPosRankSum,Number=1,Type=Float,Description="Z-score from Wilcoxon rank sum test of Alt vs. Ref read position bias">
##UnifiedGenotyper="analysis_type=UnifiedGenotyper input_file=[../Bfast_SE/brca1_34.1.recalib.bam] sample_metadata=[] read_buffer_size=null phone_home=STANDARD read_filter=[BadCigar] intervals=null excludeIntervals=null reference_sequence=ref_chr17.hg19.fa rodBind=[] rodToIntervalTrackName=null BTI_merge_rule=UNION nonDeterministicRandomSeed=false downsampling_type=null downsample_to_fraction=null downsample_to_coverage=null baq=OFF baqGapOpenPenalty=40.0 performanceLog=null useOriginalQualities=false defaultBaseQualities=-1 validation_strictness=SILENT unsafe=null num_threads=4 interval_merging=ALL read_group_black_list=null processingTracker=null restartProcessingTracker=false processingTrackerStatusFile=null processingTrackerID=-1 allow_intervals_with_unindexed_bam=false disable_experimental_low_memory_sharding=false logging_level=ERROR log_to_file=null help=false genotype_likelihoods_model=BOTH p_nonref_model=EXACT heterozygosity=0.0010 pcr_error_rate=1.0E-4 genotyping_mode=DISCOVERY output_mode=EMIT_VARIANTS_ONLY standard_min_confidence_threshold_for_calling=30.0 standard_min_confidence_threshold_for_emitting=4.0 computeSLOD=false alleles=(RodBinding name= source=UNBOUND) assume_single_sample_reads=null abort_at_too_much_coverage=-1 min_base_quality_score=17 min_mapping_quality_score=20 max_deletion_fraction=0.05 min_indel_count_for_genotyping=5 indel_heterozygosity=1.25E-4 indelGapContinuationPenalty=10.0 indelGapOpenPenalty=45.0 indelHaplotypeSize=80 doContextDependentGapPenalties=true getGapPenaltiesFromData=false indel_recal_file=indel.recal_data.csv indelDebug=false dovit=false GSA_PRODUCTION_ONLY=false exactCalculation=LINEAR_EXPERIMENTAL ignoreSNPAlleles=false output_all_callable_bases=false genotype=false dbsnp=(RodBinding name=dbsnp source=dbsnp_132.hg19.vcf) out=org.broadinstitute.sting.gatk.io.stubs.VCFWriterStub NO_HEADER=org.broadinstitute.sting.gatk.io.stubs.VCFWriterStub sites_only=org.broadinstitute.sting.gatk.io.stubs.VCFWriterStub debug_file=null metrics_file=null annotation=[]"
##contig=<ID=17,length=81195210,assembly=hg19>
##reference=file:///CL_diags/ngs/OmixonPaper/brca1-test-suite/ref_chr17.hg19.fa
#CHROM	POS	ID	REF	ALT	QUAL	FILTER	INFO	FORMAT	DePristo
17	41196309	.	T	G	5.06	LowQual	AC=1;AF=0.50;AN=2;DP=1;Dels=0.00;HRun=2;HaplotypeScore=0.0000;MQ=46.00;MQ0=0;QD=5.06	GT:AD:DP:GQ:PL	0/1:0,1:1:1.76:33,3,0
17	41196309	.	T	TGGGGGGGGGGGGGGGGGGGGGG	2313.32	PASS	AC=2;AF=1.00;AN=2;DP=22;FS=0.000;HRun=2;HaplotypeScore=217.9026;MQ=25.46;MQ0=0;QD=105.15	GT:AD:DP:GQ:PL	1/1:1,1:12:36.12:2355,36,0
17	41196363	rs8176320	C	T	1331.71	PASS	AC=2;AF=1.00;AN=2;DB;DP=46;Dels=0.00;FS=0.000;HRun=0;HaplotypeScore=0.7887;MQ=40.85;MQ0=0;QD=28.95	GT:AD:DP:GQ:PL	1/1:0,46:46:99:1365,129,0
17	41200704	rs67906350	GT	G	133.04	PASS	AC=2;AF=1.00;AN=2;DB;DP=72;FS=0.000;HRun=13;HaplotypeScore=64.9818;MQ=17.28;MQ0=0;QD=1.85	GT:AD:DP:GQ:PL	1/1:19,53:23:23.79:175,24,0
17	41204856	rs17671533	G	A	1535.09	PASS	AC=2;AF=1.00;AN=2;DB;DP=61;Dels=0.02;FS=0.000;HRun=0;HaplotypeScore=9.2288;MQ=33.28;MQ0=0;QD=25.17	GT:AD:DP:GQ:PL	1/1:3,57:60:99:1568,159,0
17	41208216	rs116703787	A	C	2415.60	PASS	AC=2;AF=1.00;AN=2;BaseQRankSum=1.329;DB;DP=87;Dels=0.00;FS=0.000;HRun=0;HaplotypeScore=4.9218;MQ=35.25;MQ0=0;MQRankSum=1.692;QD=27.77;ReadPosRankSum=0.927	GT:AD:DP:GQ:PL	1/1:1,85:87:99:2449,231,0
17	41215962	rs80358345	TCAG	T	1319.69	PASS	AC=2;AF=1.00;AN=2;DB;DP=48;FS=0.000;HRun=0;HaplotypeScore=134.7093;MQ=34.39;MQ0=0;QD=27.49	GT:AD:DP:GQ:PL	1/1:12,36:28:84.26:1362,84,0
17	41215965	.	GCAT	G	520.86	PASS	AC=2;AF=1.00;AN=2;BaseQRankSum=1.600;DP=49;FS=0.000;HRun=0;HaplotypeScore=215.4738;MQ=34.81;MQ0=0;MQRankSum=-1.733;QD=10.63;ReadPosRankSum=1.600	GT:AD:DP:GQ:PL	1/1:40,9:29:52.57:563,53,0
17	41219706	rs80357169	C	T	2026.52	PASS	AC=2;AF=1.00;AN=2;DB;DP=69;Dels=0.00;FS=0.000;HRun=0;HaplotypeScore=7.6212;MQ=44.60;MQ0=0;QD=29.37	GT:AD:DP:GQ:PL	1/1:2,66:69:99:2060,186,0
17	41223094	rs1799966	T	A	2298.54	PASS	AC=2;AF=1.00;AN=2;DB;DP=78;Dels=0.01;FS=0.000;HRun=0;HaplotypeScore=9.2085;MQ=45.11;MQ0=0;QD=29.47	GT:AD:DP:GQ:PL	1/1:0,75:77:99:2332,211,0
17	41226458	rs80357379	T	C	2443.80	PASS	AC=2;AF=1.00;AN=2;BaseQRankSum=0.953;DB;DP=82;Dels=0.00;FS=0.000;HRun=0;HaplotypeScore=4.4057;MQ=46.23;MQ0=0;MQRankSum=-1.732;QD=29.80;ReadPosRankSum=-0.606	GT:AD:DP:GQ:PL	1/1:2,79:82:99:2477,199,0
17	41227104	rs77985181	A	G	1815.36	PASS	AC=2;AF=1.00;AN=2;DB;DP=76;Dels=0.00;FS=0.000;HRun=2;HaplotypeScore=3.6490;MQ=31.13;MQ0=0;QD=23.89	GT:AD:DP:GQ:PL	1/1:7,68:76:99:1848,186,0
17	41238126	rs117537294	T	C	97.11	PASS	AC=1;AF=0.50;AN=2;BaseQRankSum=-1.346;DB;DP=82;Dels=0.00;FS=1.357;HRun=0;HaplotypeScore=34.5050;MQ=30.09;MQ0=0;MQRankSum=0.736;QD=1.18;ReadPosRankSum=-5.129	GT:AD:DP:GQ:PL	0/1:69,13:82:99:127,0,1423
17	41238126	.	T	TACAC	1005.86	PASS	AC=2;AF=1.00;AN=2;DP=82;FS=0.000;HRun=0;HaplotypeScore=200.4006;MQ=30.09;MQ0=0;QD=12.27	GT:AD:DP:GQ:PL	1/1:49,33:49:69.10:1048,69,0
17	41241520	rs8176159	T	G	2415.17	PASS	AC=2;AF=1.00;AN=2;DB;DP=80;Dels=0.00;FS=0.000;HRun=0;HaplotypeScore=14.1664;MQ=44.46;MQ0=0;QD=30.19	GT:AD:DP:GQ:PL	1/1:2,78:80:99:2448,229,0
17	41243026	.	T	A	277.33	PASS	AC=1;AF=0.50;AN=2;BaseQRankSum=-0.607;DP=76;Dels=0.00;FS=0.000;HRun=0;HaplotypeScore=70.3142;MQ=32.18;MQ0=0;MQRankSum=2.166;QD=3.65;ReadPosRankSum=-4.456	GT:AD:DP:GQ:PL	0/1:63,13:76:99:307,0,728
17	41243032	.	A	C	453.76	PASS	AC=1;AF=0.50;AN=2;BaseQRankSum=-2.039;DP=81;Dels=0.00;FS=1.222;HRun=3;HaplotypeScore=70.2204;MQ=32.73;MQ0=0;MQRankSum=-0.623;QD=5.60;ReadPosRankSum=2.150	GT:AD:DP:GQ:PL	0/1:45,35:81:99:484,0,597
17	41243032	rs80357861	ACC	A	377.45	PASS	AC=2;AF=1.00;AN=2;BaseQRankSum=2.799;DB;DP=81;FS=9.834;HRun=3;HaplotypeScore=252.4418;MQ=32.73;MQ0=0;MQRankSum=-2.858;QD=4.66;ReadPosRankSum=2.799	GT:AD:DP:GQ:PL	1/1:50,31:42:22.03:419,22,0
17	41243584	rs80357343	T	A	2614.83	PASS	AC=2;AF=1.00;AN=2;DB;DP=81;Dels=0.00;FS=0.000;HRun=0;HaplotypeScore=3.5646;MQ=46.28;MQ0=0;QD=32.28	GT:AD:DP:GQ:PL	1/1:1,80:81:99:2648,238,0
17	41243800	rs28897686	C	A	2315.75	PASS	AC=2;AF=1.00;AN=2;DB;DP=74;Dels=0.00;FS=0.000;HRun=0;HaplotypeScore=5.7266;MQ=45.21;MQ0=0;QD=31.29	GT:AD:DP:GQ:PL	1/1:2,72:74:99:2349,211,0
17	41243848	rs80357873	CT	C	2154.52	PASS	AC=2;AF=1.00;AN=2;DB;DP=62;FS=0.000;HRun=3;HaplotypeScore=277.6392;MQ=45.58;MQ0=0;QD=34.75	GT:AD:DP:GQ:PL	1/1:1,61:61:99:2197,181,0
17	41244451	.	CTCTAATGTTAT	C	3025.57	PASS	AC=2;AF=1.00;AN=2;DP=65;FS=0.000;HRun=0;HaplotypeScore=553.9736;MQ=32.60;MQ0=0;QD=46.55	GT:AD:DP:GQ:PL	1/1:57,8:39:99:3068,117,0
17	41244453	rs80357647	CTAATGTTATTA	C	4193.20	PASS	AC=2;AF=1.00;AN=2;DB;DP=66;FS=0.000;HRun=0;HaplotypeScore=458.5403;MQ=32.50;MQ0=0;QD=63.53	GT:AD:DP:GQ:PL	1/1:12,51:40:99:4193,120,0
17	41244542	rs80357846	GT	G	1516.65	PASS	AC=2;AF=1.00;AN=2;DB;DP=65;FS=0.000;HRun=4;HaplotypeScore=187.0209;MQ=38.76;MQ0=0;QD=23.33	GT:AD:DP:GQ:PL	1/1:14,51:47:99:1559,134,0
17	41244546	.	T	C	159.73	PASS	AC=1;AF=0.50;AN=2;BaseQRankSum=-2.523;DP=64;Dels=0.00;FS=0.000;HRun=2;HaplotypeScore=11.6735;MQ=38.72;MQ0=0;MQRankSum=-0.497;QD=2.50;ReadPosRankSum=-3.341	GT:AD:DP:GQ:PL	0/1:53,11:64:99:190,0,1000
17	41244546	.	TC	T	256.19	PASS	AC=2;AF=1.00;AN=2;BaseQRankSum=0.979;DP=67;FS=5.994;HRun=2;HaplotypeScore=307.2544;MQ=38.79;MQ0=0;MQRankSum=0.712;QD=3.82;ReadPosRankSum=2.803	GT:AD:DP:GQ:PL	1/1:58,8:49:41.63:298,42,0
17	41244677	rs80357961	CTGAGA	C	2214.90	PASS	AC=2;AF=1.00;AN=2;DB;DP=54;FS=0.000;HRun=0;HaplotypeScore=443.4908;MQ=33.09;MQ0=0;QD=41.02	GT:AD:DP:GQ:PL	1/1:12,42:36:99:2257,108,0
17	41244681	.	GATGAT	G	1301.94	PASS	AC=2;AF=1.00;AN=2;BaseQRankSum=0.803;DP=61;FS=3.233;HRun=0;HaplotypeScore=631.8628;MQ=33.75;MQ0=0;MQRankSum=1.395;QD=21.34;ReadPosRankSum=1.648	GT:AD:DP:GQ:PL	1/1:51,10:42:99:1344,109,0
17	41244711	rs80358332	ATAC	A	2257.12	PASS	AC=2;AF=1.00;AN=2;DB;DP=61;FS=0.000;HRun=0;HaplotypeScore=549.4054;MQ=34.83;MQ0=0;QD=37.00	GT:AD:DP:GQ:PL	1/1:6,55:46:99:2299,138,0
17	41244734	rs80356851	T	C	1921.82	PASS	AC=2;AF=1.00;AN=2;DB;DP=73;Dels=0.00;FS=0.000;HRun=1;HaplotypeScore=2.4148;MQ=39.44;MQ0=0;QD=26.33	GT:AD:DP:GQ:PL	1/1:1,72:73:99:1955,189,0
17	41244863	.	TTG	T	880.91	PASS	AC=2;AF=1.00;AN=2;BaseQRankSum=1.663;DP=76;FS=0.000;HRun=0;HaplotypeScore=365.6511;MQ=36.34;MQ0=0;MQRankSum=-1.732;QD=11.59;ReadPosRankSum=1.109	GT:AD:DP:GQ:PL	1/1:59,16:52:99:923,143,0
17	41244867	.	TTC	T	869.45	PASS	AC=2;AF=1.00;AN=2;BaseQRankSum=1.663;DP=76;FS=0.000;HRun=0;HaplotypeScore=364.3891;MQ=36.34;MQ0=0;MQRankSum=-1.732;QD=11.44;ReadPosRankSum=1.663	GT:AD:DP:GQ:PL	1/1:50,25:52:99:911,121,0
17	41245076	.	AT	A	484.62	PASS	AC=2;AF=1.00;AN=2;BaseQRankSum=2.354;DP=73;FS=0.000;HRun=3;HaplotypeScore=339.7948;MQ=39.45;MQ0=0;MQRankSum=-2.402;QD=6.64;ReadPosRankSum=2.111	GT:AD:DP:GQ:PL	1/1:56,17:54:78.86:527,79,0
17	41245079	rs80357799	TC	T	2126.47	PASS	AC=2;AF=1.00;AN=2;DB;DP=72;FS=0.000;HRun=1;HaplotypeScore=190.6026;MQ=39.12;MQ0=0;QD=29.53	GT:AD:DP:GQ:PL	1/1:19,53:53:99:2169,160,0
17	41245303	.	CT	C	58.31	PASS	AC=2;AF=1.00;AN=2;BaseQRankSum=2.268;DP=54;FS=0.000;HRun=3;HaplotypeScore=158.9470;MQ=33.27;MQ0=0;MQRankSum=-0.880;QD=1.08;ReadPosRankSum=1.898	GT:AD:DP:GQ:PL	1/1:48,6:27:17.94:100,18,0
17	41245306	rs80357650	TG	T	942.17	PASS	AC=2;AF=1.00;AN=2;DB;DP=56;FS=0.000;HRun=4;HaplotypeScore=83.9424;MQ=33.93;MQ0=0;QD=16.82	GT:AD:DP:GQ:PL	1/1:10,46:29:84.24:984,84,0
17	41245729	rs80357220	T	A	1863.63	PASS	AC=2;AF=1.00;AN=2;BaseQRankSum=1.213;DB;DP=61;Dels=0.00;FS=3.395;HRun=1;HaplotypeScore=1.9652;MQ=46.87;MQ0=0;MQRankSum=1.444;QD=30.55;ReadPosRankSum=1.675	GT:AD:DP:GQ:PL	1/1:2,59:61:99:1897,147,0
17	41245861	rs80356898	G	A	2140.21	PASS	AC=2;AF=1.00;AN=2;DB;DP=70;Dels=0.01;FS=0.000;HRun=2;HaplotypeScore=3.6787;MQ=44.97;MQ0=0;QD=30.57	GT:AD:DP:GQ:PL	1/1:1,68:69:99:2173,196,0
17	41246282	rs80357417	A	C	1920.17	PASS	AC=2;AF=1.00;AN=2;DB;DP=66;Dels=0.00;FS=0.000;HRun=0;HaplotypeScore=15.9123;MQ=45.44;MQ0=0;QD=29.09	GT:AD:DP:GQ:PL	1/1:3,63:66:99:1953,180,0
17	41256179	rs80357568	GCA	G	3053.30	PASS	AC=2;AF=1.00;AN=2;DB;DP=71;FS=0.000;HRun=0;HaplotypeScore=291.5420;MQ=44.96;MQ0=0;QD=43.00	GT:AD:DP:GQ:PL	1/1:3,67:69:99:3095,205,0
17	41258471	rs80358026	A	G	2050.77	PASS	AC=2;AF=1.00;AN=2;DB;DP=71;Dels=0.00;FS=0.000;HRun=0;HaplotypeScore=8.2724;MQ=43.78;MQ0=0;QD=28.88	GT:AD:DP:GQ:PL	1/1:3,68:71:99:2084,189,0
17	41258946	rs799913	T	C	2427.91	PASS	AC=2;AF=1.00;AN=2;DB;DP=78;Dels=0.01;FS=0.000;HRun=0;HaplotypeScore=3.7762;MQ=43.86;MQ0=0;QD=31.13	GT:AD:DP:GQ:PL	1/1:0,76:77:99:2461,229,0
17	41280422	rs1709430	G	A	652.99	PASS	AC=2;AF=1.00;AN=2;DB;DP=51;Dels=0.02;FS=0.000;HRun=2;HaplotypeScore=4.7876;MQ=16.64;MQ0=0;QD=12.80	GT:AD:DP:GQ:PL	1/1:2,47:50:83.83:686,84,0
17	41281754	rs1877837	G	A	423.47	PASS	AC=2;AF=1.00;AN=2;DB;DP=73;Dels=0.01;FS=0.000;HRun=3;HaplotypeScore=1.6316;MQ=14.98;MQ0=0;QD=5.80	GT:AD:DP:GQ:PL	1/1:0,72:72:48.02:456,48,0
