# Supplementary material for: Considerations for clinical read alignment and mutational profiling using next-generation sequencing
Source: F1000Res. 2012 Sep 20;1:2. Originally published 2012 Jul 16. [Version 2] doi: 10.12688/f1000research.1-2.v2 (PMC3945748; doi:10.12688/f1000research.1-2.v2)
Supplement: Aligner-specific VCF files containing the mutations called for each set of reads in single and paired-end modes — VCF files describing the mutations detected in the sixty-seven groups of BRCA1 reads when testing each alignment program in paired-end and single-end mode. [file f1000research-1-402-s0002.tgz › Bfast_Single_End_Calls.36.vcf]

##fileformat=VCFv4.1
##FILTER=<ID=LowQual,Description="Low quality">
##FORMAT=<ID=AD,Number=.,Type=Integer,Description="Allelic depths for the ref and alt alleles in the order listed">
##FORMAT=<ID=DP,Number=1,Type=Integer,Description="Read Depth (only filtered reads used for calling)">
##FORMAT=<ID=GQ,Number=1,Type=Float,Description="Genotype Quality">
##FORMAT=<ID=GT,Number=1,Type=String,Description="Genotype">
##FORMAT=<ID=PL,Number=G,Type=Integer,Description="Normalized, Phred-scaled likelihoods for genotypes as defined in the VCF specification">
##INFO=<ID=AC,Number=A,Type=Integer,Description="Allele count in genotypes, for each ALT allele, in the same order as listed">
##INFO=<ID=AF,Number=A,Type=Float,Description="Allele Frequency, for each ALT allele, in the same order as listed">
##INFO=<ID=AN,Number=1,Type=Integer,Description="Total number of alleles in called genotypes">
##INFO=<ID=BaseQRankSum,Number=1,Type=Float,Description="Z-score from Wilcoxon rank sum test of Alt Vs. Ref base qualities">
##INFO=<ID=DB,Number=0,Type=Flag,Description="dbSNP Membership">
##INFO=<ID=DP,Number=1,Type=Integer,Description="Filtered Depth">
##INFO=<ID=DS,Number=0,Type=Flag,Description="Were any of the samples downsampled?">
##INFO=<ID=Dels,Number=1,Type=Float,Description="Fraction of Reads Containing Spanning Deletions">
##INFO=<ID=FS,Number=1,Type=Float,Description="Phred-scaled p-value using Fisher's exact test to detect strand bias">
##INFO=<ID=HRun,Number=1,Type=Integer,Description="Largest Contiguous Homopolymer Run of Variant Allele In Either Direction">
##INFO=<ID=HaplotypeScore,Number=1,Type=Float,Description="Consistency of the site with at most two segregating haplotypes">
##INFO=<ID=InbreedingCoeff,Number=1,Type=Float,Description="Inbreeding coefficient as estimated from the genotype likelihoods per-sample when compared against the Hardy-Weinberg expectation">
##INFO=<ID=MQ,Number=1,Type=Float,Description="RMS Mapping Quality">
##INFO=<ID=MQ0,Number=1,Type=Integer,Description="Total Mapping Quality Zero Reads">
##INFO=<ID=MQRankSum,Number=1,Type=Float,Description="Z-score From Wilcoxon rank sum test of Alt vs. Ref read mapping qualities">
##INFO=<ID=QD,Number=1,Type=Float,Description="Variant Confidence/Quality by Depth">
##INFO=<ID=ReadPosRankSum,Number=1,Type=Float,Description="Z-score from Wilcoxon rank sum test of Alt vs. Ref read position bias">
##UnifiedGenotyper="analysis_type=UnifiedGenotyper input_file=[../Bfast_SE/brca1_36.1.recalib.bam] sample_metadata=[] read_buffer_size=null phone_home=STANDARD read_filter=[BadCigar] intervals=null excludeIntervals=null reference_sequence=ref_chr17.hg19.fa rodBind=[] rodToIntervalTrackName=null BTI_merge_rule=UNION nonDeterministicRandomSeed=false downsampling_type=null downsample_to_fraction=null downsample_to_coverage=null baq=OFF baqGapOpenPenalty=40.0 performanceLog=null useOriginalQualities=false defaultBaseQualities=-1 validation_strictness=SILENT unsafe=null num_threads=4 interval_merging=ALL read_group_black_list=null processingTracker=null restartProcessingTracker=false processingTrackerStatusFile=null processingTrackerID=-1 allow_intervals_with_unindexed_bam=false disable_experimental_low_memory_sharding=false logging_level=ERROR log_to_file=null help=false genotype_likelihoods_model=BOTH p_nonref_model=EXACT heterozygosity=0.0010 pcr_error_rate=1.0E-4 genotyping_mode=DISCOVERY output_mode=EMIT_VARIANTS_ONLY standard_min_confidence_threshold_for_calling=30.0 standard_min_confidence_threshold_for_emitting=4.0 computeSLOD=false alleles=(RodBinding name= source=UNBOUND) assume_single_sample_reads=null abort_at_too_much_coverage=-1 min_base_quality_score=17 min_mapping_quality_score=20 max_deletion_fraction=0.05 min_indel_count_for_genotyping=5 indel_heterozygosity=1.25E-4 indelGapContinuationPenalty=10.0 indelGapOpenPenalty=45.0 indelHaplotypeSize=80 doContextDependentGapPenalties=true getGapPenaltiesFromData=false indel_recal_file=indel.recal_data.csv indelDebug=false dovit=false GSA_PRODUCTION_ONLY=false exactCalculation=LINEAR_EXPERIMENTAL ignoreSNPAlleles=false output_all_callable_bases=false genotype=false dbsnp=(RodBinding name=dbsnp source=dbsnp_132.hg19.vcf) out=org.broadinstitute.sting.gatk.io.stubs.VCFWriterStub NO_HEADER=org.broadinstitute.sting.gatk.io.stubs.VCFWriterStub sites_only=org.broadinstitute.sting.gatk.io.stubs.VCFWriterStub debug_file=null metrics_file=null annotation=[]"
##contig=<ID=17,length=81195210,assembly=hg19>
##reference=file:///CL_diags/ngs/OmixonPaper/brca1-test-suite/ref_chr17.hg19.fa
#CHROM	POS	ID	REF	ALT	QUAL	FILTER	INFO	FORMAT	DePristo
17	41196309	.	T	TGGGGGGGGGGGGGGGGGGGGGGGGGG	2682.31	PASS	AC=2;AF=1.00;AN=2;DP=22;FS=0.000;HRun=2;HaplotypeScore=230.2330;MQ=27.43;MQ0=0;QD=121.92	GT:AD:DP:GQ:PL	1/1:1,1:13:39.13:2724,39,0
17	41210416	rs8176278	T	C	1930.38	PASS	AC=2;AF=1.00;AN=2;DB;DP=65;Dels=0.00;FS=0.000;HRun=0;HaplotypeScore=3.7817;MQ=37.52;MQ0=0;QD=29.70	GT:AD:DP:GQ:PL	1/1:0,65:65:99:1963,186,0
17	41213620	rs8176270	G	A	1484.75	PASS	AC=2;AF=1.00;AN=2;DB;DP=75;Dels=0.00;FS=0.000;HRun=2;HaplotypeScore=1.9882;MQ=32.50;MQ0=0;QD=19.80	GT:AD:DP:GQ:PL	1/1:0,74:75:99:1518,138,0
17	41218829	rs71157700	CT	C	38.66	PASS	AC=2;AF=1.00;AN=2;DB;DP=75;FS=0.000;HRun=22;HaplotypeScore=92.3438;MQ=30.50;MQ0=0;QD=0.52	GT:AD:DP:GQ:PL	1/1:34,41:32:16.90:81,17,0
17	41230105	rs71160004	CT	C	585.20	PASS	AC=2;AF=1.00;AN=2;DB;DP=62;FS=0.000;HRun=14;HaplotypeScore=114.9040;MQ=30.80;MQ0=0;QD=9.44	GT:AD:DP:GQ:PL	1/1:10,52:40:91.88:627,92,0
17	41230793	rs76331837	T	C	2445.99	PASS	AC=2;AF=1.00;AN=2;DB;DP=77;Dels=0.00;FS=0.000;HRun=0;HaplotypeScore=0.9973;MQ=46.05;MQ0=0;QD=31.77	GT:AD:DP:GQ:PL	1/1:0,77:77:99:2479,226,0
17	41232344	rs6416927	G	C	855.88	PASS	AC=2;AF=1.00;AN=2;DB;DP=59;Dels=0.00;FS=0.000;HRun=0;HaplotypeScore=6.6541;MQ=24.90;MQ0=0;QD=14.51	GT:AD:DP:GQ:PL	1/1:0,59:59:87.14:889,87,0
17	41234488	.	A	G	206.31	PASS	AC=1;AF=0.50;AN=2;BaseQRankSum=-3.664;DP=70;Dels=0.03;FS=5.108;HRun=3;HaplotypeScore=46.7473;MQ=33.30;MQ0=0;MQRankSum=1.887;QD=2.95;ReadPosRankSum=-3.800	GT:AD:DP:GQ:PL	0/1:56,11:68:99:236,0,743
17	41234488	.	A	AG	1204.43	PASS	AC=2;AF=1.00;AN=2;DP=69;FS=0.000;HRun=3;HaplotypeScore=115.6234;MQ=32.97;MQ0=0;QD=17.46	GT:AD:DP:GQ:PL	1/1:18,51:37:96.21:1246,96,0
17	41235209	rs117762056	G	T	1273.04	PASS	AC=2;AF=1.00;AN=2;BaseQRankSum=1.669;DB;DP=59;Dels=0.03;FS=0.000;HRun=1;HaplotypeScore=2.9304;MQ=32.27;MQ0=0;MQRankSum=0.598;QD=21.58;ReadPosRankSum=-0.031	GT:AD:DP:GQ:PL	1/1:2,54:57:99:1306,126,0
17	41235839	rs8176182	T	A	2074.74	PASS	AC=2;AF=1.00;AN=2;DB;DP=66;Dels=0.00;FS=0.000;HRun=1;HaplotypeScore=5.2603;MQ=44.27;MQ0=0;QD=31.44	GT:AD:DP:GQ:PL	1/1:0,66:66:99:2108,195,0
17	41238126	rs117537294	T	C	1899.92	PASS	AC=2;AF=1.00;AN=2;BaseQRankSum=1.686;DB;DP=76;Dels=0.00;FS=0.000;HRun=0;HaplotypeScore=2.7737;MQ=30.56;MQ0=0;MQRankSum=-0.531;QD=25.00;ReadPosRankSum=1.501	GT:AD:DP:GQ:PL	1/1:2,74:76:99:1933,201,0
17	41243026	.	T	A	239.90	PASS	AC=1;AF=0.50;AN=2;BaseQRankSum=-0.056;DP=72;Dels=0.00;FS=11.938;HRun=0;HaplotypeScore=51.0554;MQ=31.36;MQ0=0;MQRankSum=1.263;QD=3.33;ReadPosRankSum=-4.775	GT:AD:DP:GQ:PL	0/1:60,12:72:99:270,0,663
17	41243030	.	A	T	240.11	PASS	AC=1;AF=0.50;AN=2;BaseQRankSum=2.675;DP=74;Dels=0.00;FS=15.332;HRun=0;HaplotypeScore=102.4111;MQ=31.74;MQ0=0;MQRankSum=1.056;QD=3.24;ReadPosRankSum=-3.585	GT:AD:DP:GQ:PL	0/1:63,11:74:99:270,0,732
17	41243034	.	C	A	358.45	PASS	AC=1;AF=0.50;AN=2;BaseQRankSum=3.832;DP=77;Dels=0.04;FS=5.138;HRun=0;HaplotypeScore=104.1185;MQ=32.38;MQ0=0;MQRankSum=1.977;QD=4.66;ReadPosRankSum=-3.872	GT:AD:DP:GQ:PL	0/1:59,15:74:99:388,0,515
17	41243035	.	CAG	C	852.94	PASS	AC=2;AF=1.00;AN=2;BaseQRankSum=2.344;DP=78;FS=6.222;HRun=0;HaplotypeScore=251.2865;MQ=32.55;MQ0=0;MQRankSum=-2.784;QD=10.94;ReadPosRankSum=2.686	GT:AD:DP:GQ:PL	1/1:40,36:42:99:895,105,0
17	41243512	rs80357407	C	T	1812.32	PASS	AC=2;AF=1.00;AN=2;DB;DP=53;Dels=0.00;FS=0.000;HRun=3;HaplotypeScore=0.7340;MQ=47.31;MQ0=0;QD=34.19	GT:AD:DP:GQ:PL	1/1:0,53:53:99:1845,159,0
17	41243776	rs80357579	CCT	C	1360.32	PASS	AC=2;AF=1.00;AN=2;DB;DP=82;FS=0.000;HRun=0;HaplotypeScore=143.1647;MQ=29.74;MQ0=0;QD=16.59	GT:AD:DP:GQ:PL	1/1:21,61:35:99:1402,102,0
17	41243779	.	C	G	415.69	PASS	AC=1;AF=0.50;AN=2;BaseQRankSum=-4.395;DP=83;Dels=0.00;FS=5.391;HRun=0;HaplotypeScore=64.7171;MQ=30.02;MQ0=0;MQRankSum=3.398;QD=5.01;ReadPosRankSum=-4.948	GT:AD:DP:GQ:PL	0/1:64,19:83:99:446,0,487
17	41243779	.	CTG	C	384.97	PASS	AC=2;AF=1.00;AN=2;BaseQRankSum=1.228;DP=81;FS=2.673;HRun=0;HaplotypeScore=228.8854;MQ=29.44;MQ0=0;MQRankSum=-1.034;QD=4.75;ReadPosRankSum=1.228	GT:AD:DP:GQ:PL	1/1:68,13:34:28.73:427,29,0
17	41244130	rs2227945	T	C	2350.10	PASS	AC=2;AF=1.00;AN=2;DB;DP=76;Dels=0.00;FS=0.000;HRun=1;HaplotypeScore=6.5446;MQ=44.81;MQ0=0;QD=30.92	GT:AD:DP:GQ:PL	1/1:1,74:76:99:2383,217,0
17	41244196	.	G	GA	3001.98	PASS	AC=2;AF=1.00;AN=2;DP=77;FS=0.000;HRun=2;HaplotypeScore=336.2079;MQ=44.68;MQ0=0;QD=38.99	GT:AD:DP:GQ:PL	1/1:9,68:74:99:3044,217,0
17	41244243	rs80356900	T	C	1925.97	PASS	AC=2;AF=1.00;AN=2;DB;DP=64;Dels=0.00;FS=0.000;HRun=0;HaplotypeScore=0.8321;MQ=45.31;MQ0=0;QD=30.09	GT:AD:DP:GQ:PL	1/1:0,64:64:99:1959,183,0
17	41244953	rs80357756	CT	C	2236.87	PASS	AC=2;AF=1.00;AN=2;DB;DP=66;FS=0.000;HRun=3;HaplotypeScore=194.2553;MQ=47.15;MQ0=0;QD=33.89	GT:AD:DP:GQ:PL	1/1:3,63:64:99:2279,187,0
17	41245151	.	AT	A	287.83	PASS	AC=2;AF=1.00;AN=2;BaseQRankSum=2.215;DP=71;FS=3.340;HRun=3;HaplotypeScore=286.4303;MQ=35.49;MQ0=0;MQRankSum=-2.392;QD=4.05;ReadPosRankSum=1.683	GT:AD:DP:GQ:PL	1/1:55,16:45:65.95:330,66,0
17	41245154	rs80357850	TG	T	1569.69	PASS	AC=2;AF=1.00;AN=2;DB;DP=69;FS=0.000;HRun=2;HaplotypeScore=157.9760;MQ=35.16;MQ0=0;QD=22.75	GT:AD:DP:GQ:PL	1/1:38,30:43:99:1612,126,0
17	41245156	.	G	T	557.41	PASS	AC=1;AF=0.50;AN=2;BaseQRankSum=4.035;DP=69;Dels=0.01;FS=1.216;HRun=2;HaplotypeScore=49.2798;MQ=35.16;MQ0=0;MQRankSum=4.494;QD=8.08;ReadPosRankSum=1.061	GT:AD:DP:GQ:PL	0/1:46,21:68:99:587,0,548
17	41245156	rs80357546	GT	G	348.03	PASS	AC=2;AF=1.00;AN=2;BaseQRankSum=-0.718;DB;DP=69;FS=0.000;HRun=2;HaplotypeScore=279.3727;MQ=35.16;MQ0=0;MQRankSum=0.042;QD=5.04;ReadPosRankSum=1.479	GT:AD:DP:GQ:PL	1/1:49,20:43:95.96:390,96,0
17	41245336	rs80357654	CTG	C	1775.83	PASS	AC=2;AF=1.00;AN=2;BaseQRankSum=-1.733;DB;DP=71;FS=0.000;HRun=0;HaplotypeScore=168.0020;MQ=35.97;MQ0=0;MQRankSum=1.650;QD=25.01;ReadPosRankSum=1.650	GT:AD:DP:GQ:PL	1/1:17,53:43:99:1818,114,0
17	41245338	.	GTT	G	504.61	PASS	AC=2;AF=1.00;AN=2;BaseQRankSum=-0.093;DP=72;FS=0.000;HRun=3;HaplotypeScore=298.2677;MQ=36.16;MQ0=0;MQRankSum=1.272;QD=7.01;ReadPosRankSum=2.327	GT:AD:DP:GQ:PL	1/1:60,11:44:75.53:547,76,0
17	41245697	.	GGTA	G	530.69	PASS	AC=1;AF=0.50;AN=2;BaseQRankSum=3.501;DP=70;FS=4.590;HRun=0;HaplotypeScore=288.8505;MQ=30.87;MQ0=0;MQRankSum=-3.550;QD=7.58;ReadPosRankSum=2.820	GT:AD:DP:GQ:PL	0/1:37,33:36:43.34:570,0,43
17	41245699	rs80358329	TAGA	T	1432.94	PASS	AC=2;AF=1.00;AN=2;DB;DP=68;FS=0.000;HRun=0;HaplotypeScore=201.7419;MQ=30.07;MQ0=0;QD=21.07	GT:AD:DP:GQ:PL	1/1:50,18:34:90.30:1475,90,0
17	41245703	.	A	C	288.95	PASS	AC=1;AF=0.50;AN=2;BaseQRankSum=-3.545;DP=64;Dels=0.00;FS=6.037;HRun=0;HaplotypeScore=84.7504;MQ=28.34;MQ0=0;MQRankSum=2.386;QD=4.51;ReadPosRankSum=-2.940	GT:AD:DP:GQ:PL	0/1:49,13:64:99:319,0,445
17	41245704	.	G	T	302.97	PASS	AC=1;AF=0.50;AN=2;BaseQRankSum=3.456;DP=63;Dels=0.00;FS=9.702;HRun=0;HaplotypeScore=84.7504;MQ=27.91;MQ0=0;MQRankSum=2.047;QD=4.81;ReadPosRankSum=-2.947	GT:AD:DP:GQ:PL	0/1:50,13:63:99:333,0,433
17	41245705	.	A	T	294.44	PASS	AC=1;AF=0.50;AN=2;BaseQRankSum=3.352;DP=63;Dels=0.00;FS=8.994;HRun=0;HaplotypeScore=84.7504;MQ=27.91;MQ0=0;MQRankSum=1.987;QD=4.67;ReadPosRankSum=-3.299	GT:AD:DP:GQ:PL	0/1:51,12:63:99:324,0,491
17	41245707	.	T	C	263.85	PASS	AC=1;AF=0.50;AN=2;BaseQRankSum=-4.481;DP=64;Dels=0.00;FS=6.284;HRun=1;HaplotypeScore=84.7504;MQ=28.34;MQ0=0;MQRankSum=1.883;QD=4.12;ReadPosRankSum=-3.604	GT:AD:DP:GQ:PL	0/1:52,12:64:99:294,0,541
17	41245722	rs80357236	T	C	763.04	PASS	AC=2;AF=1.00;AN=2;DB;DP=60;Dels=0.00;FS=0.000;HRun=0;HaplotypeScore=0.0000;MQ=27.98;MQ0=0;QD=12.72	GT:AD:DP:GQ:PL	1/1:1,59:60:75.16:796,75,0
17	41246100	rs80357489	A	G	2495.52	PASS	AC=2;AF=1.00;AN=2;DB;DP=82;Dels=0.00;FS=0.000;HRun=0;HaplotypeScore=1.9652;MQ=46.31;MQ0=0;QD=30.43	GT:AD:DP:GQ:PL	1/1:1,81:82:99:2529,238,0
17	41246849	rs80357747	TAC	T	3170.63	PASS	AC=2;AF=1.00;AN=2;DB;DP=72;FS=0.000;HRun=0;HaplotypeScore=260.8807;MQ=45.75;MQ0=0;QD=44.04	GT:AD:DP:GQ:PL	1/1:1,71:70:99:3213,211,0
17	41247861	.	A	AC	87.08	PASS	AC=1;AF=0.50;AN=2;BaseQRankSum=2.124;DP=62;FS=7.574;HRun=3;HaplotypeScore=182.5618;MQ=35.00;MQ0=0;MQRankSum=-3.104;QD=1.40;ReadPosRankSum=2.450	GT:AD:DP:GQ:PL	0/1:57,5:34:61.01:126,0,61
17	41247864	.	C	T	71.88	PASS	AC=1;AF=0.50;AN=2;BaseQRankSum=1.393;DP=63;Dels=0.00;FS=4.121;HRun=6;HaplotypeScore=36.8352;MQ=35.24;MQ0=0;MQRankSum=0.981;QD=1.14;ReadPosRankSum=-3.233	GT:AD:DP:GQ:PL	0/1:55,6:63:99:102,0,807
17	41247864	rs80357745	C	CT	1042.53	PASS	AC=2;AF=1.00;AN=2;DB;DP=63;FS=0.000;HRun=6;HaplotypeScore=99.4491;MQ=35.24;MQ0=0;QD=16.55	GT:AD:DP:GQ:PL	1/1:14,49:35:90.15:1085,90,0
17	41252697	rs10445302	T	A	114.84	PASS	AC=2;AF=1.00;AN=2;DB;DP=50;Dels=0.04;FS=0.000;HRun=2;HaplotypeScore=3.9971;MQ=14.85;MQ0=0;QD=2.30	GT:AD:DP:GQ:PL	1/1:0,46:48:15:148,15,0
17	41256210	rs80357448	T	C	1498.69	PASS	AC=2;AF=1.00;AN=2;DB;DP=52;Dels=0.02;FS=0.000;HRun=0;HaplotypeScore=11.3656;MQ=45.18;MQ0=0;QD=28.82	GT:AD:DP:GQ:PL	1/1:1,49:51:99:1532,144,0
17	41258470	rs80358083	T	C	1794.92	PASS	AC=2;AF=1.00;AN=2;BaseQRankSum=-0.559;DB;DP=66;Dels=0.00;FS=0.000;HRun=0;HaplotypeScore=7.6778;MQ=43.83;MQ0=0;MQRankSum=0.950;QD=27.20;ReadPosRankSum=-1.453	GT:AD:DP:GQ:PL	1/1:5,61:66:99:1828,147,0
17	41259825	rs11079054	G	C	2137.48	PASS	AC=2;AF=1.00;AN=2;DB;DP=69;Dels=0.00;FS=0.000;HRun=0;HaplotypeScore=1.5757;MQ=42.18;MQ0=0;QD=30.98	GT:AD:DP:GQ:PL	1/1:1,68:69:99:2170,202,0
17	41267792	rs80357728	CCA	C	2278.46	PASS	AC=2;AF=1.00;AN=2;DB;DP=80;FS=0.000;HRun=0;HaplotypeScore=331.8859;MQ=34.29;MQ0=0;QD=28.48	GT:AD:DP:GQ:PL	1/1:21,58:49:99:2321,144,0
17	41267793	.	CAG	C	1093.51	PASS	AC=2;AF=1.00;AN=2;DP=80;FS=0.000;HRun=0;HaplotypeScore=450.3803;MQ=34.29;MQ0=0;QD=13.67	GT:AD:DP:GQ:PL	1/1:72,8:49:99:1136,140,0
17	41267795	.	GAC	G	1028.78	PASS	AC=2;AF=1.00;AN=2;DP=76;FS=0.000;HRun=0;HaplotypeScore=408.3626;MQ=33.90;MQ0=0;QD=13.54	GT:AD:DP:GQ:PL	1/1:67,9:45:99:1071,131,0
17	41280751	rs117082098	T	C	1553.21	PASS	AC=2;AF=1.00;AN=2;DB;DP=74;Dels=0.00;FS=0.000;HRun=0;HaplotypeScore=9.1505;MQ=24.95;MQ0=0;QD=20.99	GT:AD:DP:GQ:PL	1/1:1,73:74:99:1586,165,0
