# Supplementary material for: Considerations for clinical read alignment and mutational profiling using next-generation sequencing
Source: F1000Res. 2012 Sep 20;1:2. Originally published 2012 Jul 16. [Version 2] doi: 10.12688/f1000research.1-2.v2 (PMC3945748; doi:10.12688/f1000research.1-2.v2)
Supplement: Aligner-specific VCF files containing the mutations called for each set of reads in single and paired-end modes — VCF files describing the mutations detected in the sixty-seven groups of BRCA1 reads when testing each alignment program in paired-end and single-end mode. [file f1000research-1-402-s0002.tgz › Bfast_Single_End_Calls.37.vcf]

##fileformat=VCFv4.1
##FILTER=<ID=LowQual,Description="Low quality">
##FORMAT=<ID=AD,Number=.,Type=Integer,Description="Allelic depths for the ref and alt alleles in the order listed">
##FORMAT=<ID=DP,Number=1,Type=Integer,Description="Read Depth (only filtered reads used for calling)">
##FORMAT=<ID=GQ,Number=1,Type=Float,Description="Genotype Quality">
##FORMAT=<ID=GT,Number=1,Type=String,Description="Genotype">
##FORMAT=<ID=PL,Number=G,Type=Integer,Description="Normalized, Phred-scaled likelihoods for genotypes as defined in the VCF specification">
##INFO=<ID=AC,Number=A,Type=Integer,Description="Allele count in genotypes, for each ALT allele, in the same order as listed">
##INFO=<ID=AF,Number=A,Type=Float,Description="Allele Frequency, for each ALT allele, in the same order as listed">
##INFO=<ID=AN,Number=1,Type=Integer,Description="Total number of alleles in called genotypes">
##INFO=<ID=BaseQRankSum,Number=1,Type=Float,Description="Z-score from Wilcoxon rank sum test of Alt Vs. Ref base qualities">
##INFO=<ID=DB,Number=0,Type=Flag,Description="dbSNP Membership">
##INFO=<ID=DP,Number=1,Type=Integer,Description="Filtered Depth">
##INFO=<ID=DS,Number=0,Type=Flag,Description="Were any of the samples downsampled?">
##INFO=<ID=Dels,Number=1,Type=Float,Description="Fraction of Reads Containing Spanning Deletions">
##INFO=<ID=FS,Number=1,Type=Float,Description="Phred-scaled p-value using Fisher's exact test to detect strand bias">
##INFO=<ID=HRun,Number=1,Type=Integer,Description="Largest Contiguous Homopolymer Run of Variant Allele In Either Direction">
##INFO=<ID=HaplotypeScore,Number=1,Type=Float,Description="Consistency of the site with at most two segregating haplotypes">
##INFO=<ID=InbreedingCoeff,Number=1,Type=Float,Description="Inbreeding coefficient as estimated from the genotype likelihoods per-sample when compared against the Hardy-Weinberg expectation">
##INFO=<ID=MQ,Number=1,Type=Float,Description="RMS Mapping Quality">
##INFO=<ID=MQ0,Number=1,Type=Integer,Description="Total Mapping Quality Zero Reads">
##INFO=<ID=MQRankSum,Number=1,Type=Float,Description="Z-score From Wilcoxon rank sum test of Alt vs. Ref read mapping qualities">
##INFO=<ID=QD,Number=1,Type=Float,Description="Variant Confidence/Quality by Depth">
##INFO=<ID=ReadPosRankSum,Number=1,Type=Float,Description="Z-score from Wilcoxon rank sum test of Alt vs. Ref read position bias">
##UnifiedGenotyper="analysis_type=UnifiedGenotyper input_file=[../Bfast_SE/brca1_37.1.recalib.bam] sample_metadata=[] read_buffer_size=null phone_home=STANDARD read_filter=[BadCigar] intervals=null excludeIntervals=null reference_sequence=ref_chr17.hg19.fa rodBind=[] rodToIntervalTrackName=null BTI_merge_rule=UNION nonDeterministicRandomSeed=false downsampling_type=null downsample_to_fraction=null downsample_to_coverage=null baq=OFF baqGapOpenPenalty=40.0 performanceLog=null useOriginalQualities=false defaultBaseQualities=-1 validation_strictness=SILENT unsafe=null num_threads=4 interval_merging=ALL read_group_black_list=null processingTracker=null restartProcessingTracker=false processingTrackerStatusFile=null processingTrackerID=-1 allow_intervals_with_unindexed_bam=false disable_experimental_low_memory_sharding=false logging_level=ERROR log_to_file=null help=false genotype_likelihoods_model=BOTH p_nonref_model=EXACT heterozygosity=0.0010 pcr_error_rate=1.0E-4 genotyping_mode=DISCOVERY output_mode=EMIT_VARIANTS_ONLY standard_min_confidence_threshold_for_calling=30.0 standard_min_confidence_threshold_for_emitting=4.0 computeSLOD=false alleles=(RodBinding name= source=UNBOUND) assume_single_sample_reads=null abort_at_too_much_coverage=-1 min_base_quality_score=17 min_mapping_quality_score=20 max_deletion_fraction=0.05 min_indel_count_for_genotyping=5 indel_heterozygosity=1.25E-4 indelGapContinuationPenalty=10.0 indelGapOpenPenalty=45.0 indelHaplotypeSize=80 doContextDependentGapPenalties=true getGapPenaltiesFromData=false indel_recal_file=indel.recal_data.csv indelDebug=false dovit=false GSA_PRODUCTION_ONLY=false exactCalculation=LINEAR_EXPERIMENTAL ignoreSNPAlleles=false output_all_callable_bases=false genotype=false dbsnp=(RodBinding name=dbsnp source=dbsnp_132.hg19.vcf) out=org.broadinstitute.sting.gatk.io.stubs.VCFWriterStub NO_HEADER=org.broadinstitute.sting.gatk.io.stubs.VCFWriterStub sites_only=org.broadinstitute.sting.gatk.io.stubs.VCFWriterStub debug_file=null metrics_file=null annotation=[]"
##contig=<ID=17,length=81195210,assembly=hg19>
##reference=file:///CL_diags/ngs/OmixonPaper/brca1-test-suite/ref_chr17.hg19.fa
#CHROM	POS	ID	REF	ALT	QUAL	FILTER	INFO	FORMAT	DePristo
17	41196309	.	T	TGGGGGGGGGGGGGGGGGGGGGGGGGG	2682.31	PASS	AC=2;AF=1.00;AN=2;DP=22;FS=0.000;HRun=2;HaplotypeScore=230.3901;MQ=27.43;MQ0=0;QD=121.92	GT:AD:DP:GQ:PL	1/1:1,1:13:39.13:2724,39,0
17	41199716	rs80356920	A	T	2452.62	PASS	AC=2;AF=1.00;AN=2;DB;DP=79;Dels=0.00;FS=0.000;HRun=0;HaplotypeScore=4.7172;MQ=46.02;MQ0=0;QD=31.05	GT:AD:DP:GQ:PL	1/1:0,79:79:99:2486,229,0
17	41213602	rs75604663	CTT	C	1147.07	PASS	AC=2;AF=1.00;AN=2;DB;DP=69;FS=0.000;HRun=15;HaplotypeScore=204.5619;MQ=36.92;MQ0=0;QD=16.62	GT:AD:DP:GQ:PL	1/1:10,59:54:99:1189,135,0
17	41223530	.	A	ACT	70.31	PASS	AC=1;AF=0.50;AN=2;BaseQRankSum=-0.908;DP=74;FS=1.346;HRun=0;HaplotypeScore=1749.9177;MQ=29.81;MQ0=0;MQRankSum=0.125;QD=0.95;ReadPosRankSum=-4.200	GT:AD:DP:GQ:PL	0/1:63,11:65:99:109,0,2175
17	41223532	.	T	TAA	11.09	LowQual	AC=1;AF=0.50;AN=2;BaseQRankSum=-0.487;DP=77;HRun=0;HaplotypeScore=1810.4342;MQ=30.05;MQ0=0;MQRankSum=-0.285;QD=0.14;ReadPosRankSum=-2.326	GT:AD:DP:GQ:PL	0/1:71,6:68:49.77:50,0,2166
17	41223535	.	T	A	21.72	LowQual	AC=1;AF=0.50;AN=2;BaseQRankSum=-0.170;DP=79;Dels=0.00;HRun=1;HaplotypeScore=182.8956;MQ=30.19;MQ0=0;MQRankSum=1.192;QD=0.27;ReadPosRankSum=-2.822	GT:AD:DP:GQ:PL	0/1:64,8:79:51.68:52,0,1558
17	41223536	.	A	AAT	214.25	PASS	AC=1;AF=0.50;AN=2;BaseQRankSum=-3.202;DP=83;FS=2.523;HRun=0;HaplotypeScore=1879.1698;MQ=30.29;MQ0=0;MQRankSum=2.080;QD=2.58;ReadPosRankSum=-3.997	GT:AD:DP:GQ:PL	0/1:71,9:73:99:253,0,583
17	41223537	.	G	GCTT	1790.41	PASS	AC=1;AF=0.50;AN=2;BaseQRankSum=1.607;DP=85;FS=6.117;HRun=0;HaplotypeScore=1789.7299;MQ=30.70;MQ0=0;MQRankSum=-3.912;QD=21.06;ReadPosRankSum=1.607	GT:AD:DP:GQ:PL	0/1:45,25:75:99:1829,0,105
17	41223538	rs74418374	G	T	1004.90	PASS	AC=1;AF=0.50;AN=2;BaseQRankSum=-0.321;DB;DP=85;Dels=0.00;FS=0.000;HRun=0;HaplotypeScore=192.8840;MQ=30.70;MQ0=0;MQRankSum=1.712;QD=11.82;ReadPosRankSum=-0.841	GT:AD:DP:GQ:PL	0/1:40,45:85:99:1035,0,837
17	41223539	.	A	T	807.79	PASS	AC=1;AF=0.50;AN=2;BaseQRankSum=-1.781;DP=81;Dels=0.00;FS=0.000;HRun=0;HaplotypeScore=202.8184;MQ=29.63;MQ0=0;MQRankSum=-1.374;QD=9.97;ReadPosRankSum=1.186	GT:AD:DP:GQ:PL	0/1:41,40:81:99:838,0,896
17	41223539	rs72130855	AATAGTAT	A	1071.07	PASS	AC=1;AF=0.50;AN=2;BaseQRankSum=-3.486;DB;DP=81;FS=11.068;HRun=0;HaplotypeScore=1971.7695;MQ=29.63;MQ0=0;MQRankSum=2.428;QD=13.22;ReadPosRankSum=-1.936	GT:AD:DP:GQ:PL	0/1:56,12:71:99:1110,0,2292
17	41223540	.	A	AATGTTCAC	5216.42	PASS	AC=2;AF=1.00;AN=2;BaseQRankSum=1.015;DP=82;FS=0.000;HRun=0;HaplotypeScore=1615.7950;MQ=30.04;MQ0=0;MQRankSum=-2.388;QD=63.61;ReadPosRankSum=2.040	GT:AD:DP:GQ:PL	1/1:75,3:72:99:5216,112,0
17	41223549	.	T	TG	137.30	PASS	AC=1;AF=0.50;AN=2;BaseQRankSum=0.323;DP=69;FS=7.110;HRun=0;HaplotypeScore=1597.0654;MQ=30.04;MQ0=0;MQRankSum=0.157;QD=1.99;ReadPosRankSum=0.601	GT:AD:DP:GQ:PL	0/1:60,9:61:99:176,0,1810
17	41223552	.	T	C	44.12	PASS	AC=1;AF=0.50;AN=2;BaseQRankSum=-2.913;DP=71;Dels=0.00;FS=24.822;HRun=0;HaplotypeScore=16.5879;MQ=30.63;MQ0=0;MQRankSum=0.579;QD=0.62;ReadPosRankSum=-3.457	GT:AD:DP:GQ:PL	0/1:62,9:71:74.12:74,0,1455
17	41223553	.	A	ACT	356.44	PASS	AC=1;AF=0.50;AN=2;BaseQRankSum=0.027;DP=70;FS=9.138;HRun=0;HaplotypeScore=1582.5935;MQ=30.76;MQ0=0;MQRankSum=-0.154;QD=5.09;ReadPosRankSum=-1.243	GT:AD:DP:GQ:PL	0/1:58,12:62:99:395,0,2152
17	41223555	.	A	T	101.17	PASS	AC=1;AF=0.50;AN=2;BaseQRankSum=-3.810;DP=72;Dels=0.00;FS=7.119;HRun=0;HaplotypeScore=27.3742;MQ=31.98;MQ0=0;MQRankSum=0.195;QD=1.41;ReadPosRankSum=-4.278	GT:AD:DP:GQ:PL	0/1:59,13:72:99:131,0,1446
17	41226539	rs80358189	C	T	2406.93	PASS	AC=2;AF=1.00;AN=2;DB;DP=72;Dels=0.00;FS=0.000;HRun=1;HaplotypeScore=0.9983;MQ=45.55;MQ0=0;QD=33.43	GT:AD:DP:GQ:PL	1/1:0,72:72:99:2440,214,0
17	41235209	rs117762056	G	T	1392.09	PASS	AC=2;AF=1.00;AN=2;DB;DP=62;Dels=0.00;FS=0.000;HRun=1;HaplotypeScore=1.6281;MQ=29.81;MQ0=0;QD=22.45	GT:AD:DP:GQ:PL	1/1:1,61:62:99:1425,141,0
17	41243670	rs80357213	G	A	1912	PASS	AC=2;AF=1.00;AN=2;DB;DP=62;Dels=0.02;FS=0.000;HRun=1;HaplotypeScore=3.7317;MQ=45.92;MQ0=0;QD=30.84	GT:AD:DP:GQ:PL	1/1:0,60:61:99:1945,174,0
17	41243834	rs80357552	AGGTATATT	A	3222.65	PASS	AC=2;AF=1.00;AN=2;DB;DP=61;FS=0.000;HRun=0;HaplotypeScore=348.5074;MQ=34.67;MQ0=0;QD=52.83	GT:AD:DP:GQ:PL	1/1:13,48:39:99:3265,117,0
17	41243836	.	GTATATTGT	G	2097.87	PASS	AC=2;AF=1.00;AN=2;DP=61;FS=0.000;HRun=0;HaplotypeScore=460.9981;MQ=34.67;MQ0=0;QD=34.39	GT:AD:DP:GQ:PL	1/1:53,8:39:99:2140,111,0
17	41244085	.	C	CT	2160.32	PASS	AC=2;AF=1.00;AN=2;DP=78;FS=0.000;HRun=1;HaplotypeScore=154.4899;MQ=36.82;MQ0=0;QD=27.70	GT:AD:DP:GQ:PL	1/1:21,57:53:99:2202,147,0
17	41244087	.	A	T	302.48	PASS	AC=1;AF=0.50;AN=2;BaseQRankSum=-1.541;DP=77;Dels=0.00;FS=2.587;HRun=1;HaplotypeScore=51.4066;MQ=36.60;MQ0=0;MQRankSum=0.559;QD=3.93;ReadPosRankSum=-3.162	GT:AD:DP:GQ:PL	0/1:60,17:77:99:332,0,1100
17	41244087	.	A	AA	755	PASS	AC=2;AF=1.00;AN=2;BaseQRankSum=0.558;DP=78;FS=2.960;HRun=1;HaplotypeScore=289.7168;MQ=36.82;MQ0=0;MQRankSum=-0.946;QD=9.68;ReadPosRankSum=2.354	GT:AD:DP:GQ:PL	1/1:61,17:53:95.68:797,96,0
17	41244309	rs80357145	A	T	2619.23	PASS	AC=2;AF=1.00;AN=2;DB;DP=81;Dels=0.00;FS=0.000;HRun=0;HaplotypeScore=1.9970;MQ=46.38;MQ0=0;QD=32.34	GT:AD:DP:GQ:PL	1/1:0,81:81:99:2652,241,0
17	41244366	rs80357702	AT	A	2810.86	PASS	AC=2;AF=1.00;AN=2;DB;DP=83;FS=0.000;HRun=3;HaplotypeScore=321.5143;MQ=45.78;MQ0=0;QD=33.87	GT:AD:DP:GQ:PL	1/1:2,80:79:99:2853,232,0
17	41244453	rs80357647	CTAATGTTATTA	C	3310.72	PASS	AC=2;AF=1.00;AN=2;DB;DP=61;FS=0.000;HRun=0;HaplotypeScore=367.6691;MQ=30.88;MQ0=0;QD=54.27	GT:AD:DP:GQ:PL	1/1:11,49:32:96.32:3311,96,0
17	41244899	rs80357513	TGCA	T	3442.91	PASS	AC=2;AF=1.00;AN=2;DB;DP=64;FS=0.000;HRun=0;HaplotypeScore=314.6504;MQ=44.58;MQ0=0;QD=53.80	GT:AD:DP:GQ:PL	1/1:2,61:63:99:3443,187,0
17	41245102	.	GA	G	369.52	PASS	AC=2;AF=1.00;AN=2;BaseQRankSum=-0.780;DP=62;FS=3.010;HRun=2;HaplotypeScore=259.0689;MQ=37.59;MQ0=0;MQRankSum=-1.733;QD=5.96;ReadPosRankSum=-1.386	GT:AD:DP:GQ:PL	1/1:50,12:42:85.16:412,85,0
17	41245104	rs80357598	AT	A	1563.68	PASS	AC=2;AF=1.00;AN=2;DB;DP=64;FS=0.000;HRun=2;HaplotypeScore=152.2572;MQ=37.96;MQ0=0;QD=24.43	GT:AD:DP:GQ:PL	1/1:13,51:44:99:1606,129,0
17	41245293	rs80357602	AAC	A	2833.46	PASS	AC=2;AF=1.00;AN=2;DB;DP=65;FS=0.000;HRun=0;HaplotypeScore=360.1809;MQ=45.03;MQ0=0;QD=43.59	GT:AD:DP:GQ:PL	1/1:2,62:64:99:2876,190,0
17	41245316	rs4986846	A	G	2031.52	PASS	AC=2;AF=1.00;AN=2;DB;DP=72;Dels=0.00;FS=0.000;HRun=1;HaplotypeScore=2.8995;MQ=44.78;MQ0=0;QD=28.22	GT:AD:DP:GQ:PL	1/1:1,71:72:99:2065,207,0
17	41245648	rs80357056	G	A	2269.41	PASS	AC=2;AF=1.00;AN=2;DB;DP=72;Dels=0.00;FS=0.000;HRun=0;HaplotypeScore=0.8941;MQ=46.96;MQ0=0;QD=31.52	GT:AD:DP:GQ:PL	1/1:0,72:72:99:2302,211,0
17	41246028	rs80357224	C	A	2086.45	PASS	AC=2;AF=1.00;AN=2;DB;DP=68;Dels=0.00;FS=0.000;HRun=0;HaplotypeScore=2.7541;MQ=46.85;MQ0=0;QD=30.68	GT:AD:DP:GQ:PL	1/1:1,67:68:99:2119,198,0
17	41246340	rs80356934	G	A	1945.76	PASS	AC=2;AF=1.00;AN=2;DB;DP=59;Dels=0.00;FS=0.000;HRun=1;HaplotypeScore=2.5173;MQ=45.81;MQ0=0;QD=32.98	GT:AD:DP:GQ:PL	1/1:0,59:59:99:1979,174,0
17	41246605	rs80357050	T	C	2177.79	PASS	AC=2;AF=1.00;AN=2;DB;DP=76;Dels=0.04;FS=0.000;HRun=2;HaplotypeScore=8.7568;MQ=45.44;MQ0=0;QD=28.66	GT:AD:DP:GQ:PL	1/1:1,72:73:99:2211,202,0
17	41247620	rs78583225	C	A	1521.88	PASS	AC=2;AF=1.00;AN=2;DB;DP=81;Dels=0.02;FS=0.000;HRun=11;HaplotypeScore=3.3504;MQ=32.21;MQ0=0;QD=18.79	GT:AD:DP:GQ:PL	1/1:2,77:79:99:1555,141,0
17	41248607	.	A	C	780.18	PASS	AC=1;AF=0.50;AN=2;BaseQRankSum=-3.663;DP=72;Dels=0.00;FS=1.176;HRun=2;HaplotypeScore=38.0279;MQ=29.83;MQ0=0;MQRankSum=1.075;QD=10.84;ReadPosRankSum=4.008	GT:AD:DP:GQ:PL	0/1:35,36:72:99:810,0,387
17	41252697	rs10445302	T	A	139.52	PASS	AC=2;AF=1.00;AN=2;BaseQRankSum=1.055;DB;DP=50;Dels=0.04;FS=0.000;HRun=2;HaplotypeScore=2.5981;MQ=13.74;MQ0=0;MQRankSum=1.657;QD=2.79;ReadPosRankSum=-0.377	GT:AD:DP:GQ:PL	1/1:3,45:48:18.01:172,18,0
17	41256880	rs80358149	C	T	2021.78	PASS	AC=2;AF=1.00;AN=2;DB;DP=66;Dels=0.03;FS=0.000;HRun=2;HaplotypeScore=2.9263;MQ=46.36;MQ0=0;QD=30.63	GT:AD:DP:GQ:PL	1/1:0,64:64:99:2055,183,0
17	41275656	rs35119301	C	G	916.45	PASS	AC=2;AF=1.00;AN=2;DB;DP=67;Dels=0.01;FS=0.000;HRun=1;HaplotypeScore=3.3780;MQ=16.98;MQ0=0;QD=13.68	GT:AD:DP:GQ:PL	1/1:0,66:66:99:949,114,0
17	41277765	rs8176074	C	T	1785.27	PASS	AC=2;AF=1.00;AN=2;BaseQRankSum=1.683;DB;DP=72;Dels=0.00;FS=0.000;HRun=0;HaplotypeScore=5.8257;MQ=24.50;MQ0=0;MQRankSum=-0.594;QD=24.80;ReadPosRankSum=0.693	GT:AD:DP:GQ:PL	1/1:1,69:72:99:1818,189,0
17	41280454	rs1709431	G	A	532.50	PASS	AC=2;AF=1.00;AN=2;DB;DP=66;Dels=0.00;FS=0.000;HRun=2;HaplotypeScore=1.5317;MQ=14.50;MQ0=0;QD=8.07	GT:AD:DP:GQ:PL	1/1:0,66:66:68.85:566,69,0
17	41291194	rs34960683	CT	C	154.92	PASS	AC=2;AF=1.00;AN=2;DB;DP=58;FS=0.000;HRun=13;HaplotypeScore=27.1023;MQ=11.58;MQ0=0;QD=2.67	GT:AD:DP:GQ:PL	1/1:9,49:9:26.85:197,27,0
17	41302940	rs34534709	C	G	1312.57	PASS	AC=2;AF=1.00;AN=2;DB;DP=71;Dels=0.00;FS=0.000;HRun=0;HaplotypeScore=0.9332;MQ=19.38;MQ0=0;QD=18.49	GT:AD:DP:GQ:PL	1/1:0,70:71:99:1346,159,0
17	41313612	rs35521261	A	G	1861.82	PASS	AC=2;AF=1.00;AN=2;DB;DP=75;Dels=0.00;FS=0.000;HRun=0;HaplotypeScore=7.7060;MQ=32.03;MQ0=0;QD=24.82	GT:AD:DP:GQ:PL	1/1:4,69:75:99:1895,198,0
