# Supplementary material for: Considerations for clinical read alignment and mutational profiling using next-generation sequencing
Source: F1000Res. 2012 Sep 20;1:2. Originally published 2012 Jul 16. [Version 2] doi: 10.12688/f1000research.1-2.v2 (PMC3945748; doi:10.12688/f1000research.1-2.v2)
Supplement: Aligner-specific VCF files containing the mutations called for each set of reads in single and paired-end modes — VCF files describing the mutations detected in the sixty-seven groups of BRCA1 reads when testing each alignment program in paired-end and single-end mode. [file f1000research-1-402-s0002.tgz › Bfast_Single_End_Calls.38.vcf]

##fileformat=VCFv4.1
##FILTER=<ID=LowQual,Description="Low quality">
##FORMAT=<ID=AD,Number=.,Type=Integer,Description="Allelic depths for the ref and alt alleles in the order listed">
##FORMAT=<ID=DP,Number=1,Type=Integer,Description="Read Depth (only filtered reads used for calling)">
##FORMAT=<ID=GQ,Number=1,Type=Float,Description="Genotype Quality">
##FORMAT=<ID=GT,Number=1,Type=String,Description="Genotype">
##FORMAT=<ID=PL,Number=G,Type=Integer,Description="Normalized, Phred-scaled likelihoods for genotypes as defined in the VCF specification">
##INFO=<ID=AC,Number=A,Type=Integer,Description="Allele count in genotypes, for each ALT allele, in the same order as listed">
##INFO=<ID=AF,Number=A,Type=Float,Description="Allele Frequency, for each ALT allele, in the same order as listed">
##INFO=<ID=AN,Number=1,Type=Integer,Description="Total number of alleles in called genotypes">
##INFO=<ID=BaseQRankSum,Number=1,Type=Float,Description="Z-score from Wilcoxon rank sum test of Alt Vs. Ref base qualities">
##INFO=<ID=DB,Number=0,Type=Flag,Description="dbSNP Membership">
##INFO=<ID=DP,Number=1,Type=Integer,Description="Filtered Depth">
##INFO=<ID=DS,Number=0,Type=Flag,Description="Were any of the samples downsampled?">
##INFO=<ID=Dels,Number=1,Type=Float,Description="Fraction of Reads Containing Spanning Deletions">
##INFO=<ID=FS,Number=1,Type=Float,Description="Phred-scaled p-value using Fisher's exact test to detect strand bias">
##INFO=<ID=HRun,Number=1,Type=Integer,Description="Largest Contiguous Homopolymer Run of Variant Allele In Either Direction">
##INFO=<ID=HaplotypeScore,Number=1,Type=Float,Description="Consistency of the site with at most two segregating haplotypes">
##INFO=<ID=InbreedingCoeff,Number=1,Type=Float,Description="Inbreeding coefficient as estimated from the genotype likelihoods per-sample when compared against the Hardy-Weinberg expectation">
##INFO=<ID=MQ,Number=1,Type=Float,Description="RMS Mapping Quality">
##INFO=<ID=MQ0,Number=1,Type=Integer,Description="Total Mapping Quality Zero Reads">
##INFO=<ID=MQRankSum,Number=1,Type=Float,Description="Z-score From Wilcoxon rank sum test of Alt vs. Ref read mapping qualities">
##INFO=<ID=QD,Number=1,Type=Float,Description="Variant Confidence/Quality by Depth">
##INFO=<ID=ReadPosRankSum,Number=1,Type=Float,Description="Z-score from Wilcoxon rank sum test of Alt vs. Ref read position bias">
##UnifiedGenotyper="analysis_type=UnifiedGenotyper input_file=[../Bfast_SE/brca1_38.1.recalib.bam] sample_metadata=[] read_buffer_size=null phone_home=STANDARD read_filter=[BadCigar] intervals=null excludeIntervals=null reference_sequence=ref_chr17.hg19.fa rodBind=[] rodToIntervalTrackName=null BTI_merge_rule=UNION nonDeterministicRandomSeed=false downsampling_type=null downsample_to_fraction=null downsample_to_coverage=null baq=OFF baqGapOpenPenalty=40.0 performanceLog=null useOriginalQualities=false defaultBaseQualities=-1 validation_strictness=SILENT unsafe=null num_threads=4 interval_merging=ALL read_group_black_list=null processingTracker=null restartProcessingTracker=false processingTrackerStatusFile=null processingTrackerID=-1 allow_intervals_with_unindexed_bam=false disable_experimental_low_memory_sharding=false logging_level=ERROR log_to_file=null help=false genotype_likelihoods_model=BOTH p_nonref_model=EXACT heterozygosity=0.0010 pcr_error_rate=1.0E-4 genotyping_mode=DISCOVERY output_mode=EMIT_VARIANTS_ONLY standard_min_confidence_threshold_for_calling=30.0 standard_min_confidence_threshold_for_emitting=4.0 computeSLOD=false alleles=(RodBinding name= source=UNBOUND) assume_single_sample_reads=null abort_at_too_much_coverage=-1 min_base_quality_score=17 min_mapping_quality_score=20 max_deletion_fraction=0.05 min_indel_count_for_genotyping=5 indel_heterozygosity=1.25E-4 indelGapContinuationPenalty=10.0 indelGapOpenPenalty=45.0 indelHaplotypeSize=80 doContextDependentGapPenalties=true getGapPenaltiesFromData=false indel_recal_file=indel.recal_data.csv indelDebug=false dovit=false GSA_PRODUCTION_ONLY=false exactCalculation=LINEAR_EXPERIMENTAL ignoreSNPAlleles=false output_all_callable_bases=false genotype=false dbsnp=(RodBinding name=dbsnp source=dbsnp_132.hg19.vcf) out=org.broadinstitute.sting.gatk.io.stubs.VCFWriterStub NO_HEADER=org.broadinstitute.sting.gatk.io.stubs.VCFWriterStub sites_only=org.broadinstitute.sting.gatk.io.stubs.VCFWriterStub debug_file=null metrics_file=null annotation=[]"
##contig=<ID=17,length=81195210,assembly=hg19>
##reference=file:///CL_diags/ngs/OmixonPaper/brca1-test-suite/ref_chr17.hg19.fa
#CHROM	POS	ID	REF	ALT	QUAL	FILTER	INFO	FORMAT	DePristo
17	41196309	.	T	TGGGGGGGGGGGGGGGGGGGGGGGGGG	2682.08	PASS	AC=2;AF=1.00;AN=2;DP=22;FS=0.000;HRun=2;HaplotypeScore=230.0554;MQ=27.43;MQ0=0;QD=121.91	GT:AD:DP:GQ:PL	1/1:1,1:13:39.13:2724,39,0
17	41200626	rs111562683	C	T	908.42	PASS	AC=2;AF=1.00;AN=2;DB;DP=84;Dels=0.00;FS=0.000;HRun=0;HaplotypeScore=6.8493;MQ=15.20;MQ0=0;QD=10.81	GT:AD:DP:GQ:PL	1/1:1,83:84:99:941,108,0
17	41201185	rs80357065	A	T	1901.01	PASS	AC=2;AF=1.00;AN=2;BaseQRankSum=-1.335;DB;DP=62;Dels=0.00;FS=4.017;HRun=0;HaplotypeScore=5.0696;MQ=45.56;MQ0=0;MQRankSum=-1.732;QD=30.66;ReadPosRankSum=0.369	GT:AD:DP:GQ:PL	1/1:2,60:62:99:1934,145,0
17	41208191	rs72372636	C	CT	582.58	PASS	AC=2;AF=1.00;AN=2;DB;DP=86;FS=0.000;HRun=16;HaplotypeScore=110.1077;MQ=27.21;MQ0=0;QD=6.77	GT:AD:DP:GQ:PL	1/1:27,58:38:80.28:625,80,0
17	41208208	rs117436114	C	T	116.71	PASS	AC=1;AF=0.50;AN=2;BaseQRankSum=-0.039;DB;DP=88;Dels=0.02;FS=0.000;HRun=16;HaplotypeScore=14.4692;MQ=23.63;MQ0=0;MQRankSum=4.368;QD=1.33;ReadPosRankSum=-3.196	GT:AD:DP:GQ:PL	0/1:77,8:86:99:147,0,770
17	41208209	.	T	C	71.47	PASS	AC=1;AF=0.50;AN=2;BaseQRankSum=-3.159;DP=88;Dels=0.00;FS=1.808;HRun=1;HaplotypeScore=13.4701;MQ=23.22;MQ0=0;MQRankSum=3.917;QD=0.81;ReadPosRankSum=-3.317	GT:AD:DP:GQ:PL	0/1:80,7:88:99:101,0,893
17	41208467	rs8176286	A	G	1437.30	PASS	AC=2;AF=1.00;AN=2;DB;DP=67;Dels=0.00;FS=0.000;HRun=3;HaplotypeScore=4.1468;MQ=29.73;MQ0=0;QD=21.45	GT:AD:DP:GQ:PL	1/1:2,65:67:99:1470,147,0
17	41213506	rs79826053	C	A	1950.91	PASS	AC=2;AF=1.00;AN=2;BaseQRankSum=1.159;DB;DP=67;Dels=0.01;FS=0.000;HRun=2;HaplotypeScore=3.7976;MQ=45.56;MQ0=0;MQRankSum=-2.412;QD=29.12;ReadPosRankSum=2.374	GT:AD:DP:GQ:PL	1/1:3,63:66:99:1984,122,0
17	41223063	rs80356862	G	C	1681.93	PASS	AC=2;AF=1.00;AN=2;DB;DP=55;Dels=0.00;FS=0.000;HRun=1;HaplotypeScore=0.0000;MQ=45.97;MQ0=0;QD=30.58	GT:AD:DP:GQ:PL	1/1:1,54:55:99:1715,159,0
17	41227153	rs75665117	C	A	1902.78	PASS	AC=2;AF=1.00;AN=2;DB;DP=61;Dels=0.02;FS=0.000;HRun=3;HaplotypeScore=2.7565;MQ=43.19;MQ0=0;QD=31.19	GT:AD:DP:GQ:PL	1/1:1,59:60:99:1936,168,0
17	41234041	rs8176185	T	C	1956.51	PASS	AC=2;AF=1.00;AN=2;DB;DP=72;Dels=0.01;FS=0.000;HRun=0;HaplotypeScore=6.7781;MQ=45.16;MQ0=0;QD=27.17	GT:AD:DP:GQ:PL	1/1:2,69:71:99:1990,201,0
17	41242978	.	C	CCT	4356.02	PASS	AC=2;AF=1.00;AN=2;DP=76;FS=0.000;HRun=0;HaplotypeScore=199.1371;MQ=45.32;MQ0=0;QD=57.32	GT:AD:DP:GQ:PL	1/1:3,69:75:99:4356,220,0
17	41243604	rs80357500	G	T	2751.81	PASS	AC=2;AF=1.00;AN=2;DB;DP=85;Dels=0.00;FS=0.000;HRun=0;HaplotypeScore=1.8308;MQ=46.24;MQ0=0;QD=32.37	GT:AD:DP:GQ:PL	1/1:1,83:85:99:2785,250,0
17	41243702	.	TTCC	T	918.83	PASS	AC=2;AF=1.00;AN=2;DP=62;FS=0.000;HRun=0;HaplotypeScore=280.0871;MQ=34.19;MQ0=0;QD=14.82	GT:AD:DP:GQ:PL	1/1:47,14:36:99:961,105,0
17	41243704	rs80358338	CCTG	C	1914.59	PASS	AC=2;AF=1.00;AN=2;DB;DP=62;FS=0.000;HRun=0;HaplotypeScore=180.5113;MQ=34.19;MQ0=0;QD=30.88	GT:AD:DP:GQ:PL	1/1:16,46:36:99:1957,105,0
17	41244021	rs80357027	A	T	2483.11	PASS	AC=2;AF=1.00;AN=2;DB;DP=84;Dels=0.00;FS=0.000;HRun=0;HaplotypeScore=4.7124;MQ=43.50;MQ0=0;QD=29.56	GT:AD:DP:GQ:PL	1/1:0,83:84:99:2516,232,0
17	41244085	.	C	CT	1954.46	PASS	AC=2;AF=1.00;AN=2;DP=84;FS=0.000;HRun=1;HaplotypeScore=188.5627;MQ=34.04;MQ0=0;QD=23.27	GT:AD:DP:GQ:PL	1/1:26,58:49:99:1996,138,0
17	41244087	.	A	T	509.63	PASS	AC=1;AF=0.50;AN=2;BaseQRankSum=-0.663;DP=83;Dels=0.00;FS=0.000;HRun=1;HaplotypeScore=51.3729;MQ=33.87;MQ0=0;MQRankSum=2.031;QD=6.14;ReadPosRankSum=-4.833	GT:AD:DP:GQ:PL	0/1:62,21:83:99:540,0,704
17	41244087	.	A	AA	659.59	PASS	AC=2;AF=1.00;AN=2;BaseQRankSum=0.315;DP=83;FS=0.000;HRun=1;HaplotypeScore=305.4078;MQ=34.02;MQ0=0;MQRankSum=-1.732;QD=7.95;ReadPosRankSum=1.654	GT:AD:DP:GQ:PL	1/1:65,18:48:99:702,123,0
17	41244186	rs80356919	T	C	2287.74	PASS	AC=2;AF=1.00;AN=2;DB;DP=74;Dels=0.00;FS=0.000;HRun=0;HaplotypeScore=7.1364;MQ=46.43;MQ0=0;QD=30.92	GT:AD:DP:GQ:PL	1/1:1,73:74:99:2321,214,0
17	41244567	rs80357502	CA	C	1480.40	PASS	AC=2;AF=1.00;AN=2;DB;DP=63;FS=0.000;HRun=1;HaplotypeScore=136.0907;MQ=35.46;MQ0=0;QD=23.50	GT:AD:DP:GQ:PL	1/1:13,50:38:99:1522,114,0
17	41244568	rs34725869	AT	A	437.07	PASS	AC=2;AF=1.00;AN=2;DB;DP=63;FS=0.000;HRun=3;HaplotypeScore=240.4145;MQ=35.46;MQ0=0;QD=6.94	GT:AD:DP:GQ:PL	1/1:53,10:38:96.10:479,96,0
17	41244674	.	G	GA	672.46	PASS	AC=2;AF=1.00;AN=2;DP=63;FS=0.000;HRun=2;HaplotypeScore=204.7024;MQ=36.08;MQ0=0;QD=10.67	GT:AD:DP:GQ:PL	1/1:51,12:39:99:715,107,0
17	41244676	rs80356878	A	T	344.82	PASS	AC=1;AF=0.50;AN=2;BaseQRankSum=-3.016;DB;DP=63;Dels=0.00;FS=5.092;HRun=0;HaplotypeScore=36.8706;MQ=36.08;MQ0=0;MQRankSum=1.504;QD=5.47;ReadPosRankSum=-4.947	GT:AD:DP:GQ:PL	0/1:47,16:63:99:375,0,661
17	41244676	.	A	AT	1738.01	PASS	AC=2;AF=1.00;AN=2;DP=63;FS=0.000;HRun=0;HaplotypeScore=99.7084;MQ=36.08;MQ0=0;QD=27.59	GT:AD:DP:GQ:PL	1/1:17,46:39:99:1780,114,0
17	41245280	rs80356884	C	G	1625.16	PASS	AC=2;AF=1.00;AN=2;DB;DP=59;Dels=0.00;FS=0.000;HRun=0;HaplotypeScore=0.9867;MQ=45.63;MQ0=0;QD=27.55	GT:AD:DP:GQ:PL	1/1:1,58:59:99:1658,171,0
17	41245345	rs80357982	GT	G	347.79	PASS	AC=2;AF=1.00;AN=2;BaseQRankSum=-1.733;DB;DP=73;FS=0.000;HRun=3;HaplotypeScore=242.6167;MQ=32.25;MQ0=0;MQRankSum=1.628;QD=4.76;ReadPosRankSum=1.628	GT:AD:DP:GQ:PL	1/1:61,11:36:81.93:390,82,0
17	41245348	rs80357944	TC	T	1342.56	PASS	AC=2;AF=1.00;AN=2;BaseQRankSum=-1.733;DB;DP=74;FS=0.000;HRun=1;HaplotypeScore=149.1232;MQ=32.51;MQ0=0;MQRankSum=1.636;QD=18.14;ReadPosRankSum=1.348	GT:AD:DP:GQ:PL	1/1:15,59:37:99:1385,101,0
17	41245721	rs80357952	ATTCT	A	2025.90	PASS	AC=2;AF=1.00;AN=2;DB;DP=59;FS=0.000;HRun=0;HaplotypeScore=221.3648;MQ=37.59;MQ0=0;QD=34.34	GT:AD:DP:GQ:PL	1/1:24,35:41:99:2068,111,0
17	41245724	.	CTTTT	C	925.28	PASS	AC=2;AF=1.00;AN=2;BaseQRankSum=0.168;DP=58;FS=2.971;HRun=5;HaplotypeScore=337.3183;MQ=37.41;MQ0=0;MQRankSum=-1.444;QD=15.95;ReadPosRankSum=2.250	GT:AD:DP:GQ:PL	1/1:42,16:40:99:967,101,0
17	41246007	rs56100707	G	C	1124.58	PASS	AC=2;AF=1.00;AN=2;DB;DP=64;Dels=0.00;FS=0.000;HRun=0;HaplotypeScore=0.9967;MQ=35.67;MQ0=0;QD=17.57	GT:AD:DP:GQ:PL	1/1:0,64:64:99:1158,117,0
17	41246029	rs80357947	TC	T	1409.11	PASS	AC=2;AF=1.00;AN=2;BaseQRankSum=-1.555;DB;DP=64;FS=4.150;HRun=2;HaplotypeScore=269.2919;MQ=34.64;MQ0=0;MQRankSum=1.644;QD=22.02;ReadPosRankSum=1.288	GT:AD:DP:GQ:PL	1/1:14,50:40:99:1451,111,0
17	41246031	.	C	T	313.28	PASS	AC=1;AF=0.50;AN=2;BaseQRankSum=4.594;DP=63;Dels=0.00;FS=3.262;HRun=4;HaplotypeScore=14.3806;MQ=34.38;MQ0=0;MQRankSum=1.707;QD=4.97;ReadPosRankSum=-3.881	GT:AD:DP:GQ:PL	0/1:50,13:63:99:343,0,668
17	41246031	.	CT	C	242.80	PASS	AC=2;AF=1.00;AN=2;BaseQRankSum=-0.360;DP=64;FS=7.678;HRun=4;HaplotypeScore=386.8928;MQ=34.61;MQ0=0;MQRankSum=0.098;QD=3.79;ReadPosRankSum=2.190	GT:AD:DP:GQ:PL	1/1:52,12:40:55.43:285,55,0
17	41246100	rs80357801	ATAAT	A	4230.95	PASS	AC=2;AF=1.00;AN=2;BaseQRankSum=-1.270;DB;DP=78;FS=4.279;HRun=0;HaplotypeScore=471.7267;MQ=45.00;MQ0=0;MQRankSum=1.640;QD=54.24;ReadPosRankSum=1.686	GT:AD:DP:GQ:PL	1/1:6,72:75:99:4231,202,0
17	41246605	rs80357050	T	C	2193.28	PASS	AC=2;AF=1.00;AN=2;DB;DP=73;Dels=0.01;FS=0.000;HRun=2;HaplotypeScore=10.1483;MQ=44.83;MQ0=0;QD=30.04	GT:AD:DP:GQ:PL	1/1:2,70:72:99:2226,202,0
17	41252697	rs10445302	T	A	48.77	PASS	AC=2;AF=1.00;AN=2;DB;DP=51;Dels=0.02;FS=0.000;HRun=2;HaplotypeScore=2.4637;MQ=10.06;MQ0=0;QD=0.96	GT:AD:DP:GQ:PL	1/1:0,48:50:8.99:81,9,0
17	41256880	rs80358149	C	T	2338.65	PASS	AC=2;AF=1.00;AN=2;DB;DP=75;Dels=0.04;FS=0.000;HRun=2;HaplotypeScore=21.4359;MQ=46.10;MQ0=0;QD=31.18	GT:AD:DP:GQ:PL	1/1:0,72:72:99:2372,211,0
17	41259079	rs66917717	A	AT	594.64	PASS	AC=2;AF=1.00;AN=2;DB;DP=84;FS=0.000;HRun=20;HaplotypeScore=126.4276;MQ=31.39;MQ0=0;QD=7.08	GT:AD:DP:GQ:PL	1/1:24,60:50:94.89:637,95,0
17	41268208	rs8176097	C	CT	2096.30	PASS	AC=2;AF=1.00;AN=2;DB;DP=76;FS=0.000;HRun=8;HaplotypeScore=184.7773;MQ=46.15;MQ0=0;QD=27.58	GT:AD:DP:GQ:PL	1/1:13,62:73:99:2138,187,0
17	41273715	rs9892009	A	C	1333.24	PASS	AC=2;AF=1.00;AN=2;DB;DP=73;Dels=0.00;FS=0.000;HRun=0;HaplotypeScore=0.0000;MQ=21.67;MQ0=0;QD=18.26	GT:AD:DP:GQ:PL	1/1:0,73:73:99:1366,141,0
17	41305140	rs716105	G	A	2635.34	PASS	AC=2;AF=1.00;AN=2;DB;DP=85;Dels=0.02;FS=0.000;HRun=2;HaplotypeScore=5.7809;MQ=39.74;MQ0=0;QD=31.00	GT:AD:DP:GQ:PL	1/1:2,81:83:99:2668,235,0
