# Supplementary material for: Considerations for clinical read alignment and mutational profiling using next-generation sequencing
Source: F1000Res. 2012 Sep 20;1:2. Originally published 2012 Jul 16. [Version 2] doi: 10.12688/f1000research.1-2.v2 (PMC3945748; doi:10.12688/f1000research.1-2.v2)
Supplement: Aligner-specific VCF files containing the mutations called for each set of reads in single and paired-end modes — VCF files describing the mutations detected in the sixty-seven groups of BRCA1 reads when testing each alignment program in paired-end and single-end mode. [file f1000research-1-402-s0002.tgz › Bfast_Single_End_Calls.41.vcf]

##fileformat=VCFv4.1
##FILTER=<ID=LowQual,Description="Low quality">
##FORMAT=<ID=AD,Number=.,Type=Integer,Description="Allelic depths for the ref and alt alleles in the order listed">
##FORMAT=<ID=DP,Number=1,Type=Integer,Description="Read Depth (only filtered reads used for calling)">
##FORMAT=<ID=GQ,Number=1,Type=Float,Description="Genotype Quality">
##FORMAT=<ID=GT,Number=1,Type=String,Description="Genotype">
##FORMAT=<ID=PL,Number=G,Type=Integer,Description="Normalized, Phred-scaled likelihoods for genotypes as defined in the VCF specification">
##INFO=<ID=AC,Number=A,Type=Integer,Description="Allele count in genotypes, for each ALT allele, in the same order as listed">
##INFO=<ID=AF,Number=A,Type=Float,Description="Allele Frequency, for each ALT allele, in the same order as listed">
##INFO=<ID=AN,Number=1,Type=Integer,Description="Total number of alleles in called genotypes">
##INFO=<ID=BaseQRankSum,Number=1,Type=Float,Description="Z-score from Wilcoxon rank sum test of Alt Vs. Ref base qualities">
##INFO=<ID=DB,Number=0,Type=Flag,Description="dbSNP Membership">
##INFO=<ID=DP,Number=1,Type=Integer,Description="Filtered Depth">
##INFO=<ID=DS,Number=0,Type=Flag,Description="Were any of the samples downsampled?">
##INFO=<ID=Dels,Number=1,Type=Float,Description="Fraction of Reads Containing Spanning Deletions">
##INFO=<ID=FS,Number=1,Type=Float,Description="Phred-scaled p-value using Fisher's exact test to detect strand bias">
##INFO=<ID=HRun,Number=1,Type=Integer,Description="Largest Contiguous Homopolymer Run of Variant Allele In Either Direction">
##INFO=<ID=HaplotypeScore,Number=1,Type=Float,Description="Consistency of the site with at most two segregating haplotypes">
##INFO=<ID=InbreedingCoeff,Number=1,Type=Float,Description="Inbreeding coefficient as estimated from the genotype likelihoods per-sample when compared against the Hardy-Weinberg expectation">
##INFO=<ID=MQ,Number=1,Type=Float,Description="RMS Mapping Quality">
##INFO=<ID=MQ0,Number=1,Type=Integer,Description="Total Mapping Quality Zero Reads">
##INFO=<ID=MQRankSum,Number=1,Type=Float,Description="Z-score From Wilcoxon rank sum test of Alt vs. Ref read mapping qualities">
##INFO=<ID=QD,Number=1,Type=Float,Description="Variant Confidence/Quality by Depth">
##INFO=<ID=ReadPosRankSum,Number=1,Type=Float,Description="Z-score from Wilcoxon rank sum test of Alt vs. Ref read position bias">
##UnifiedGenotyper="analysis_type=UnifiedGenotyper input_file=[../Bfast_SE/brca1_41.1.recalib.bam] sample_metadata=[] read_buffer_size=null phone_home=STANDARD read_filter=[BadCigar] intervals=null excludeIntervals=null reference_sequence=ref_chr17.hg19.fa rodBind=[] rodToIntervalTrackName=null BTI_merge_rule=UNION nonDeterministicRandomSeed=false downsampling_type=null downsample_to_fraction=null downsample_to_coverage=null baq=OFF baqGapOpenPenalty=40.0 performanceLog=null useOriginalQualities=false defaultBaseQualities=-1 validation_strictness=SILENT unsafe=null num_threads=4 interval_merging=ALL read_group_black_list=null processingTracker=null restartProcessingTracker=false processingTrackerStatusFile=null processingTrackerID=-1 allow_intervals_with_unindexed_bam=false disable_experimental_low_memory_sharding=false logging_level=ERROR log_to_file=null help=false genotype_likelihoods_model=BOTH p_nonref_model=EXACT heterozygosity=0.0010 pcr_error_rate=1.0E-4 genotyping_mode=DISCOVERY output_mode=EMIT_VARIANTS_ONLY standard_min_confidence_threshold_for_calling=30.0 standard_min_confidence_threshold_for_emitting=4.0 computeSLOD=false alleles=(RodBinding name= source=UNBOUND) assume_single_sample_reads=null abort_at_too_much_coverage=-1 min_base_quality_score=17 min_mapping_quality_score=20 max_deletion_fraction=0.05 min_indel_count_for_genotyping=5 indel_heterozygosity=1.25E-4 indelGapContinuationPenalty=10.0 indelGapOpenPenalty=45.0 indelHaplotypeSize=80 doContextDependentGapPenalties=true getGapPenaltiesFromData=false indel_recal_file=indel.recal_data.csv indelDebug=false dovit=false GSA_PRODUCTION_ONLY=false exactCalculation=LINEAR_EXPERIMENTAL ignoreSNPAlleles=false output_all_callable_bases=false genotype=false dbsnp=(RodBinding name=dbsnp source=dbsnp_132.hg19.vcf) out=org.broadinstitute.sting.gatk.io.stubs.VCFWriterStub NO_HEADER=org.broadinstitute.sting.gatk.io.stubs.VCFWriterStub sites_only=org.broadinstitute.sting.gatk.io.stubs.VCFWriterStub debug_file=null metrics_file=null annotation=[]"
##contig=<ID=17,length=81195210,assembly=hg19>
##reference=file:///CL_diags/ngs/OmixonPaper/brca1-test-suite/ref_chr17.hg19.fa
#CHROM	POS	ID	REF	ALT	QUAL	FILTER	INFO	FORMAT	DePristo
17	41196309	.	T	G	5.06	LowQual	AC=1;AF=0.50;AN=2;DP=1;Dels=0.00;HRun=2;HaplotypeScore=0.0000;MQ=48.00;MQ0=0;QD=5.06	GT:AD:DP:GQ:PL	0/1:0,1:1:1.76:33,3,0
17	41196309	.	T	TGGGGGGGGGGGGGGGGGGGGGGGGGG	2683.55	PASS	AC=2;AF=1.00;AN=2;DP=22;FS=0.000;HRun=2;HaplotypeScore=230.0261;MQ=27.43;MQ0=0;QD=121.98	GT:AD:DP:GQ:PL	1/1:1,1:13:39.13:2726,39,0
17	41199716	rs80356920	A	T	2487.06	PASS	AC=2;AF=1.00;AN=2;DB;DP=79;Dels=0.00;FS=0.000;HRun=0;HaplotypeScore=4.6316;MQ=46.02;MQ0=0;QD=31.48	GT:AD:DP:GQ:PL	1/1:0,79:79:99:2520,232,0
17	41200551	rs79860047	A	G	767.99	PASS	AC=2;AF=1.00;AN=2;DB;DP=69;Dels=0.00;FS=0.000;HRun=1;HaplotypeScore=2.6460;MQ=16.89;MQ0=0;QD=11.13	GT:AD:DP:GQ:PL	1/1:1,68:69:86.99:801,87,0
17	41222461	rs8176221	T	A	1920.57	PASS	AC=2;AF=1.00;AN=2;BaseQRankSum=0.538;DB;DP=60;Dels=0.02;FS=3.163;HRun=1;HaplotypeScore=1.7987;MQ=47.13;MQ0=0;MQRankSum=-1.732;QD=32.01;ReadPosRankSum=-0.896	GT:AD:DP:GQ:PL	1/1:2,57:59:99:1954,140,0
17	41226396	rs80357542	CAG	C	2653.60	PASS	AC=2;AF=1.00;AN=2;BaseQRankSum=-1.675;DB;DP=62;FS=0.000;HRun=0;HaplotypeScore=223.8832;MQ=46.17;MQ0=0;MQRankSum=1.617;QD=42.80;ReadPosRankSum=1.675	GT:AD:DP:GQ:PL	1/1:2,59:60:99:2696,168,0
17	41238130	.	C	CA	325.09	PASS	AC=1;AF=0.50;AN=2;BaseQRankSum=-4.497;DP=83;FS=5.753;HRun=1;HaplotypeScore=774.6536;MQ=36.41;MQ0=0;MQRankSum=-1.149;QD=3.92;ReadPosRankSum=-5.141	GT:AD:DP:GQ:PL	0/1:73,9:75:99:364,0,1075
17	41238134	.	CA	C	505.33	PASS	AC=1;AF=0.50;AN=2;BaseQRankSum=-6.257;DP=83;FS=6.314;HRun=1;HaplotypeScore=762.6901;MQ=36.10;MQ0=0;MQRankSum=3.977;QD=6.09;ReadPosRankSum=-5.592	GT:AD:DP:GQ:PL	0/1:74,5:75:7.42:544,0,7
17	41238135	rs67894015	A	AACACAC	6752.33	PASS	AC=2;AF=1.00;AN=2;DB;DP=82;FS=0.000;HRun=0;HaplotypeScore=363.3876;MQ=35.88;MQ0=0;QD=82.35	GT:AD:DP:GQ:PL	1/1:11,37:74:99:6752,220,0
17	41238142	.	CA	C	401.16	PASS	AC=1;AF=0.50;AN=2;BaseQRankSum=-4.170;DP=79;FS=1.052;HRun=1;HaplotypeScore=728.9044;MQ=35.67;MQ0=0;MQRankSum=4.474;QD=5.08;ReadPosRankSum=-4.580	GT:AD:DP:GQ:PL	0/1:63,16:71:99:440,0,2074
17	41242077	rs78286195	A	G	1969.40	PASS	AC=2;AF=1.00;AN=2;BaseQRankSum=-0.984;DB;DP=70;Dels=0.00;FS=3.041;HRun=1;HaplotypeScore=0.0000;MQ=44.40;MQ0=0;MQRankSum=1.735;QD=28.13;ReadPosRankSum=2.343	GT:AD:DP:GQ:PL	1/1:3,67:70:99:2002,130,0
17	41243503	rs80357231	T	G	1608.38	PASS	AC=2;AF=1.00;AN=2;DB;DP=53;Dels=0.02;FS=0.000;HRun=1;HaplotypeScore=1.6316;MQ=47.33;MQ0=0;QD=30.35	GT:AD:DP:GQ:PL	1/1:0,52:52:99:1641,153,0
17	41243769	.	A	AT	2232.47	PASS	AC=2;AF=1.00;AN=2;DP=85;FS=0.000;HRun=1;HaplotypeScore=144.4843;MQ=34.77;MQ0=0;QD=26.26	GT:AD:DP:GQ:PL	1/1:24,61:50:99:2275,147,0
17	41243770	.	A	T	436.10	PASS	AC=1;AF=0.50;AN=2;BaseQRankSum=-2.779;DP=85;Dels=0.00;FS=4.128;HRun=0;HaplotypeScore=49.7085;MQ=34.77;MQ0=0;MQRankSum=2.014;QD=5.13;ReadPosRankSum=-4.803	GT:AD:DP:GQ:PL	0/1:64,21:85:99:466,0,829
17	41243770	.	A	AA	891.73	PASS	AC=2;AF=1.00;AN=2;DP=84;FS=0.000;HRun=1;HaplotypeScore=273.4242;MQ=34.58;MQ0=0;QD=10.62	GT:AD:DP:GQ:PL	1/1:67,15:49:99:934,136,0
17	41243904	rs80357805	TTC	T	3172.64	PASS	AC=2;AF=1.00;AN=2;DB;DP=77;FS=0.000;HRun=0;HaplotypeScore=469.2688;MQ=44.00;MQ0=0;QD=41.20	GT:AD:DP:GQ:PL	1/1:2,74:76:99:3215,226,0
17	41243935	rs80357294	C	T	2551.74	PASS	AC=2;AF=1.00;AN=2;DB;DP=77;Dels=0.00;FS=0.000;HRun=1;HaplotypeScore=5.2790;MQ=43.90;MQ0=0;QD=33.14	GT:AD:DP:GQ:PL	1/1:1,76:77:99:2585,229,0
17	41244190	rs80357827	CA	C	2954.93	PASS	AC=2;AF=1.00;AN=2;DB;DP=77;FS=0.000;HRun=2;HaplotypeScore=229.9461;MQ=46.76;MQ0=0;QD=38.38	GT:AD:DP:GQ:PL	1/1:1,75:74:99:2997,220,0
17	41244309	rs80357145	A	T	2359.56	PASS	AC=2;AF=1.00;AN=2;DB;DP=74;Dels=0.00;FS=0.000;HRun=0;HaplotypeScore=3.7830;MQ=46.95;MQ0=0;QD=31.89	GT:AD:DP:GQ:PL	1/1:0,73:74:99:2393,217,0
17	41244625	rs80357497	G	A	1600.83	PASS	AC=2;AF=1.00;AN=2;DB;DP=51;Dels=0.00;FS=0.000;HRun=0;HaplotypeScore=2.9621;MQ=46.89;MQ0=0;QD=31.39	GT:AD:DP:GQ:PL	1/1:1,50:51:99:1634,150,0
17	41244817	rs80357917	CTTGA	C	4281.48	PASS	AC=2;AF=1.00;AN=2;DB;DP=79;FS=0.000;HRun=0;HaplotypeScore=425.5420;MQ=44.98;MQ0=0;QD=54.20	GT:AD:DP:GQ:PL	1/1:4,75:75:99:4281,223,0
17	41244952	.	GCTTTGAAA	G	1396.57	PASS	AC=2;AF=1.00;AN=2;BaseQRankSum=2.780;DP=63;FS=0.000;HRun=0;HaplotypeScore=378.1739;MQ=31.66;MQ0=0;MQRankSum=-2.845;QD=22.17;ReadPosRankSum=2.521	GT:AD:DP:GQ:PL	1/1:58,5:33:14.33:1438,14,0
17	41244954	rs80357675	TTTGAAACC	T	2354.10	PASS	AC=2;AF=1.00;AN=2;DB;DP=63;FS=0.000;HRun=0;HaplotypeScore=290.5871;MQ=31.66;MQ0=0;QD=37.37	GT:AD:DP:GQ:PL	1/1:14,49:33:87.30:2396,87,0
17	41245248	rs80357786	CT	C	2182.63	PASS	AC=2;AF=1.00;AN=2;DB;DP=57;FS=0.000;HRun=1;HaplotypeScore=165.4476;MQ=46.10;MQ0=0;QD=38.29	GT:AD:DP:GQ:PL	1/1:2,55:54:99:2225,160,0
17	41245381	rs4986845	T	C	2065.10	PASS	AC=2;AF=1.00;AN=2;DB;DP=76;Dels=0.01;FS=0.000;HRun=0;HaplotypeScore=9.0499;MQ=45.87;MQ0=0;QD=27.17	GT:AD:DP:GQ:PL	1/1:1,73:75:99:2098,213,0
17	41245996	rs80357630	TA	T	2074.52	PASS	AC=2;AF=1.00;AN=2;DB;DP=63;FS=0.000;HRun=4;HaplotypeScore=171.9137;MQ=47.93;MQ0=0;QD=32.93	GT:AD:DP:GQ:PL	1/1:3,60:62:99:2117,178,0
17	41246191	rs80357939	CT	C	2132.57	PASS	AC=2;AF=1.00;AN=2;DB;DP=56;FS=0.000;HRun=1;HaplotypeScore=181.1743;MQ=46.02;MQ0=0;QD=38.08	GT:AD:DP:GQ:PL	1/1:2,54:54:99:2175,159,0
17	41246563	.	TAC	T	783.09	PASS	AC=2;AF=1.00;AN=2;DP=64;FS=0.000;HRun=0;HaplotypeScore=229.3211;MQ=33.91;MQ0=0;QD=12.24	GT:AD:DP:GQ:PL	1/1:52,12:37:95.79:825,96,0
17	41246566	rs80357610	ATG	A	760.28	PASS	AC=2;AF=1.00;AN=2;DB;DP=60;FS=0.000;HRun=0;HaplotypeScore=220.4910;MQ=32.45;MQ0=0;QD=12.67	GT:AD:DP:GQ:PL	1/1:45,15:33:95.67:802,96,0
17	41247032	rs11658905	C	A	2215.04	PASS	AC=2;AF=1.00;AN=2;DB;DP=68;Dels=0.00;FS=0.000;HRun=1;HaplotypeScore=3.6954;MQ=46.85;MQ0=0;QD=32.57	GT:AD:DP:GQ:PL	1/1:0,68:68:99:2248,202,0
17	41252577	rs799924	A	G	205.28	PASS	AC=2;AF=1.00;AN=2;DB;DP=70;Dels=0.00;FS=0.000;HRun=0;HaplotypeScore=5.6761;MQ=13.03;MQ0=0;QD=2.93	GT:AD:DP:GQ:PL	1/1:0,68:70:32.79:238,33,0
17	41252672	rs709630	A	T	75.58	PASS	AC=2;AF=1.00;AN=2;DB;DP=64;Dels=0.02;FS=0.000;HRun=1;HaplotypeScore=1.8218;MQ=10.02;MQ0=0;QD=1.18	GT:AD:DP:GQ:PL	1/1:3,60:63:14.90:108,15,0
17	41252697	rs10445302	T	A	76.96	PASS	AC=2;AF=1.00;AN=2;DB;DP=48;Dels=0.00;FS=0.000;HRun=2;HaplotypeScore=0.0000;MQ=11.42;MQ0=0;QD=1.60	GT:AD:DP:GQ:PL	1/1:0,46:48:12:109,12,0
17	41254376	rs80078547	T	C	566.96	PASS	AC=2;AF=1.00;AN=2;DB;DP=61;Dels=0.00;FS=0.000;HRun=0;HaplotypeScore=0.6651;MQ=14.54;MQ0=0;QD=9.29	GT:AD:DP:GQ:PL	1/1:1,60:61:74.80:600,75,0
17	41258452	rs80358147	C	T	2001.72	PASS	AC=2;AF=1.00;AN=2;DB;DP=71;Dels=0.00;FS=0.000;HRun=0;HaplotypeScore=9.5822;MQ=44.60;MQ0=0;QD=28.19	GT:AD:DP:GQ:PL	1/1:2,68:71:99:2035,189,0
17	41266552	rs12601356	C	T	2725.36	PASS	AC=2;AF=1.00;AN=2;DB;DP=86;Dels=0.02;FS=0.000;HRun=2;HaplotypeScore=4.4535;MQ=46.21;MQ0=0;QD=31.69	GT:AD:DP:GQ:PL	1/1:1,83:84:99:2758,241,0
17	41266997	rs8176104	C	T	1540.95	PASS	AC=2;AF=1.00;AN=2;BaseQRankSum=1.025;DB;DP=50;Dels=0.00;FS=4.771;HRun=1;HaplotypeScore=1.9644;MQ=45.80;MQ0=0;MQRankSum=-1.732;QD=30.82;ReadPosRankSum=1.662	GT:AD:DP:GQ:PL	1/1:2,48:50:99:1574,112,0
17	41276207	.	TTAAAA	T	981.33	PASS	AC=2;AF=1.00;AN=2;DP=65;FS=0.000;HRun=0;HaplotypeScore=293.3732;MQ=27.43;MQ0=0;QD=15.10	GT:AD:DP:GQ:PL	1/1:58,7:31:92.46:1023,92,0
17	41276217	.	GTAAAT	G	1031.11	PASS	AC=2;AF=1.00;AN=2;BaseQRankSum=1.523;DP=60;FS=0.000;HRun=0;HaplotypeScore=331.7913;MQ=29.46;MQ0=0;MQRankSum=0.263;QD=17.19;ReadPosRankSum=1.523	GT:AD:DP:GQ:PL	1/1:36,24:36:94.44:1073,94,0
