# Supplementary material for: Considerations for clinical read alignment and mutational profiling using next-generation sequencing
Source: F1000Res. 2012 Sep 20;1:2. Originally published 2012 Jul 16. [Version 2] doi: 10.12688/f1000research.1-2.v2 (PMC3945748; doi:10.12688/f1000research.1-2.v2)
Supplement: Aligner-specific VCF files containing the mutations called for each set of reads in single and paired-end modes — VCF files describing the mutations detected in the sixty-seven groups of BRCA1 reads when testing each alignment program in paired-end and single-end mode. [file f1000research-1-402-s0002.tgz › Bfast_Single_End_Calls.42.vcf]

##fileformat=VCFv4.1
##FILTER=<ID=LowQual,Description="Low quality">
##FORMAT=<ID=AD,Number=.,Type=Integer,Description="Allelic depths for the ref and alt alleles in the order listed">
##FORMAT=<ID=DP,Number=1,Type=Integer,Description="Read Depth (only filtered reads used for calling)">
##FORMAT=<ID=GQ,Number=1,Type=Float,Description="Genotype Quality">
##FORMAT=<ID=GT,Number=1,Type=String,Description="Genotype">
##FORMAT=<ID=PL,Number=G,Type=Integer,Description="Normalized, Phred-scaled likelihoods for genotypes as defined in the VCF specification">
##INFO=<ID=AC,Number=A,Type=Integer,Description="Allele count in genotypes, for each ALT allele, in the same order as listed">
##INFO=<ID=AF,Number=A,Type=Float,Description="Allele Frequency, for each ALT allele, in the same order as listed">
##INFO=<ID=AN,Number=1,Type=Integer,Description="Total number of alleles in called genotypes">
##INFO=<ID=BaseQRankSum,Number=1,Type=Float,Description="Z-score from Wilcoxon rank sum test of Alt Vs. Ref base qualities">
##INFO=<ID=DB,Number=0,Type=Flag,Description="dbSNP Membership">
##INFO=<ID=DP,Number=1,Type=Integer,Description="Filtered Depth">
##INFO=<ID=DS,Number=0,Type=Flag,Description="Were any of the samples downsampled?">
##INFO=<ID=Dels,Number=1,Type=Float,Description="Fraction of Reads Containing Spanning Deletions">
##INFO=<ID=FS,Number=1,Type=Float,Description="Phred-scaled p-value using Fisher's exact test to detect strand bias">
##INFO=<ID=HRun,Number=1,Type=Integer,Description="Largest Contiguous Homopolymer Run of Variant Allele In Either Direction">
##INFO=<ID=HaplotypeScore,Number=1,Type=Float,Description="Consistency of the site with at most two segregating haplotypes">
##INFO=<ID=InbreedingCoeff,Number=1,Type=Float,Description="Inbreeding coefficient as estimated from the genotype likelihoods per-sample when compared against the Hardy-Weinberg expectation">
##INFO=<ID=MQ,Number=1,Type=Float,Description="RMS Mapping Quality">
##INFO=<ID=MQ0,Number=1,Type=Integer,Description="Total Mapping Quality Zero Reads">
##INFO=<ID=MQRankSum,Number=1,Type=Float,Description="Z-score From Wilcoxon rank sum test of Alt vs. Ref read mapping qualities">
##INFO=<ID=QD,Number=1,Type=Float,Description="Variant Confidence/Quality by Depth">
##INFO=<ID=ReadPosRankSum,Number=1,Type=Float,Description="Z-score from Wilcoxon rank sum test of Alt vs. Ref read position bias">
##UnifiedGenotyper="analysis_type=UnifiedGenotyper input_file=[../Bfast_SE/brca1_42.1.recalib.bam] sample_metadata=[] read_buffer_size=null phone_home=STANDARD read_filter=[BadCigar] intervals=null excludeIntervals=null reference_sequence=ref_chr17.hg19.fa rodBind=[] rodToIntervalTrackName=null BTI_merge_rule=UNION nonDeterministicRandomSeed=false downsampling_type=null downsample_to_fraction=null downsample_to_coverage=null baq=OFF baqGapOpenPenalty=40.0 performanceLog=null useOriginalQualities=false defaultBaseQualities=-1 validation_strictness=SILENT unsafe=null num_threads=4 interval_merging=ALL read_group_black_list=null processingTracker=null restartProcessingTracker=false processingTrackerStatusFile=null processingTrackerID=-1 allow_intervals_with_unindexed_bam=false disable_experimental_low_memory_sharding=false logging_level=ERROR log_to_file=null help=false genotype_likelihoods_model=BOTH p_nonref_model=EXACT heterozygosity=0.0010 pcr_error_rate=1.0E-4 genotyping_mode=DISCOVERY output_mode=EMIT_VARIANTS_ONLY standard_min_confidence_threshold_for_calling=30.0 standard_min_confidence_threshold_for_emitting=4.0 computeSLOD=false alleles=(RodBinding name= source=UNBOUND) assume_single_sample_reads=null abort_at_too_much_coverage=-1 min_base_quality_score=17 min_mapping_quality_score=20 max_deletion_fraction=0.05 min_indel_count_for_genotyping=5 indel_heterozygosity=1.25E-4 indelGapContinuationPenalty=10.0 indelGapOpenPenalty=45.0 indelHaplotypeSize=80 doContextDependentGapPenalties=true getGapPenaltiesFromData=false indel_recal_file=indel.recal_data.csv indelDebug=false dovit=false GSA_PRODUCTION_ONLY=false exactCalculation=LINEAR_EXPERIMENTAL ignoreSNPAlleles=false output_all_callable_bases=false genotype=false dbsnp=(RodBinding name=dbsnp source=dbsnp_132.hg19.vcf) out=org.broadinstitute.sting.gatk.io.stubs.VCFWriterStub NO_HEADER=org.broadinstitute.sting.gatk.io.stubs.VCFWriterStub sites_only=org.broadinstitute.sting.gatk.io.stubs.VCFWriterStub debug_file=null metrics_file=null annotation=[]"
##contig=<ID=17,length=81195210,assembly=hg19>
##reference=file:///CL_diags/ngs/OmixonPaper/brca1-test-suite/ref_chr17.hg19.fa
#CHROM	POS	ID	REF	ALT	QUAL	FILTER	INFO	FORMAT	DePristo
17	41196309	.	T	G	5.06	LowQual	AC=1;AF=0.50;AN=2;DP=1;Dels=0.00;HRun=2;HaplotypeScore=0.0000;MQ=48.00;MQ0=0;QD=5.06	GT:AD:DP:GQ:PL	0/1:0,1:1:1.76:33,3,0
17	41196309	.	T	TGGGGGGGGGGGGGGGGGGGGGGGGGG	2696.33	PASS	AC=2;AF=1.00;AN=2;DP=22;FS=0.000;HRun=2;HaplotypeScore=230.0606;MQ=27.36;MQ0=0;QD=122.56	GT:AD:DP:GQ:PL	1/1:1,1:13:39.13:2738,39,0
17	41199696	rs80358348	GCACAAC	G	4554.09	PASS	AC=2;AF=1.00;AN=2;DB;DP=68;FS=0.000;HRun=0;HaplotypeScore=494.0340;MQ=43.76;MQ0=0;QD=66.97	GT:AD:DP:GQ:PL	1/1:3,65:66:99:4554,199,0
17	41201465	rs8176303	T	C	1733.70	PASS	AC=2;AF=1.00;AN=2;DB;DP=63;Dels=0.00;FS=0.000;HRun=0;HaplotypeScore=8.1460;MQ=31.89;MQ0=0;QD=27.52	GT:AD:DP:GQ:PL	1/1:2,61:63:99:1767,180,0
17	41203121	rs80357281	A	G	1714.86	PASS	AC=2;AF=1.00;AN=2;DB;DP=59;Dels=0.02;FS=0.000;HRun=1;HaplotypeScore=0.9665;MQ=45.58;MQ0=0;QD=29.07	GT:AD:DP:GQ:PL	1/1:1,56:58:99:1748,162,0
17	41203226	.	CT	C	487.97	PASS	AC=2;AF=1.00;AN=2;BaseQRankSum=1.153;DP=65;FS=0.000;HRun=3;HaplotypeScore=286.2255;MQ=39.43;MQ0=0;MQRankSum=-2.720;QD=7.51;ReadPosRankSum=2.328	GT:AD:DP:GQ:PL	1/1:58,7:49:99:530,115,0
17	41203230	.	CA	C	525.89	PASS	AC=2;AF=1.00;AN=2;DP=67;FS=0.000;HRun=5;HaplotypeScore=293.4344;MQ=39.73;MQ0=0;QD=7.85	GT:AD:DP:GQ:PL	1/1:31,36:51:99:568,119,0
17	41209069	rs80356854	C	T	1767.81	PASS	AC=2;AF=1.00;AN=2;BaseQRankSum=0.928;DB;DP=57;Dels=0.00;FS=0.000;HRun=3;HaplotypeScore=10.5957;MQ=45.38;MQ0=0;MQRankSum=-1.732;QD=31.01;ReadPosRankSum=1.670	GT:AD:DP:GQ:PL	1/1:2,55:57:99:1801,132,0
17	41215892	rs80357720	GA	G	2342.52	PASS	AC=2;AF=1.00;AN=2;DB;DP=66;FS=0.000;HRun=3;HaplotypeScore=184.6378;MQ=47.44;MQ0=0;QD=35.49	GT:AD:DP:GQ:PL	1/1:2,64:65:99:2385,194,0
17	41219820	rs34581553	G	GT	3677.18	PASS	AC=2;AF=1.00;AN=2;DB;DP=94;FS=0.000;HRun=2;HaplotypeScore=210.5861;MQ=41.66;MQ0=0;QD=39.12	GT:AD:DP:GQ:PL	1/1:8,86:88:99:3677,259,0
17	41222877	rs80358036	T	C	1988.25	PASS	AC=2;AF=1.00;AN=2;DB;DP=63;Dels=0.00;FS=0.000;HRun=2;HaplotypeScore=8.7289;MQ=46.49;MQ0=0;QD=31.56	GT:AD:DP:GQ:PL	1/1:2,61:63:99:2021,183,0
17	41230376	rs8176200	A	G	1184.16	PASS	AC=2;AF=1.00;AN=2;DB;DP=73;Dels=0.00;FS=0.000;HRun=0;HaplotypeScore=6.2407;MQ=22.57;MQ0=0;QD=16.22	GT:AD:DP:GQ:PL	1/1:3,69:73:99:1217,120,0
17	41230955	rs111819895	G	A	1077.91	PASS	AC=2;AF=1.00;AN=2;BaseQRankSum=1.648;DB;DP=84;Dels=0.00;FS=0.000;HRun=0;HaplotypeScore=5.6635;MQ=24.33;MQ0=0;MQRankSum=1.690;QD=12.83;ReadPosRankSum=1.479	GT:AD:DP:GQ:PL	1/1:3,81:84:99:1111,108,0
17	41232262	rs8176191	T	C	1965.07	PASS	AC=2;AF=1.00;AN=2;DB;DP=74;Dels=0.00;FS=0.000;HRun=0;HaplotypeScore=4.3305;MQ=45.93;MQ0=0;QD=26.56	GT:AD:DP:GQ:PL	1/1:2,72:74:99:1998,207,0
17	41242931	rs80358139	C	T	2468.79	PASS	AC=2;AF=1.00;AN=2;DB;DP=76;Dels=0.00;FS=0.000;HRun=0;HaplotypeScore=0.0000;MQ=46.11;MQ0=0;QD=32.48	GT:AD:DP:GQ:PL	1/1:0,76:76:99:2502,229,0
17	41244232	rs45599040	G	A	2095.81	PASS	AC=2;AF=1.00;AN=2;BaseQRankSum=1.525;DB;DP=67;Dels=0.00;FS=3.216;HRun=1;HaplotypeScore=5.3729;MQ=46.52;MQ0=0;MQRankSum=-1.732;QD=31.28;ReadPosRankSum=1.681	GT:AD:DP:GQ:PL	1/1:1,66:67:99:2129,166,0
17	41244542	rs80357846	GT	G	1454.26	PASS	AC=2;AF=1.00;AN=2;DB;DP=69;FS=0.000;HRun=4;HaplotypeScore=261.9755;MQ=36.65;MQ0=0;QD=21.08	GT:AD:DP:GQ:PL	1/1:18,50:47:99:1496,126,0
17	41244546	.	T	C	193.03	PASS	AC=1;AF=0.50;AN=2;BaseQRankSum=-2.722;DP=65;Dels=0.00;FS=3.331;HRun=2;HaplotypeScore=9.5921;MQ=36.00;MQ0=0;MQRankSum=1.427;QD=2.97;ReadPosRankSum=-4.805	GT:AD:DP:GQ:PL	0/1:53,12:65:99:223,0,875
17	41244546	.	TC	T	307.91	PASS	AC=2;AF=1.00;AN=2;BaseQRankSum=-1.733;DP=65;FS=0.000;HRun=2;HaplotypeScore=361.2815;MQ=36.00;MQ0=0;MQRankSum=1.650;QD=4.74;ReadPosRankSum=1.320	GT:AD:DP:GQ:PL	1/1:51,13:43:93.50:350,94,0
17	41244605	.	TG	T	513.38	PASS	AC=2;AF=1.00;AN=2;BaseQRankSum=-1.310;DP=62;FS=0.000;HRun=2;HaplotypeScore=339.7894;MQ=36.96;MQ0=0;MQRankSum=1.564;QD=8.28;ReadPosRankSum=1.648	GT:AD:DP:GQ:PL	1/1:50,12:42:99:555,109,0
17	41244607	rs80357876	GT	G	1678.70	PASS	AC=2;AF=1.00;AN=2;BaseQRankSum=-1.733;DB;DP=63;FS=0.000;HRun=1;HaplotypeScore=226.8887;MQ=37.14;MQ0=0;MQRankSum=1.571;QD=26.65;ReadPosRankSum=1.652	GT:AD:DP:GQ:PL	1/1:16,47:43:99:1721,123,0
17	41245546	.	G	GT	3489.21	PASS	AC=2;AF=1.00;AN=2;DP=91;FS=0.000;HRun=2;HaplotypeScore=402.4614;MQ=43.27;MQ0=0;QD=38.34	GT:AD:DP:GQ:PL	1/1:11,80:86:99:3489,250,0
17	41245574	rs55678461	C	G	2328.17	PASS	AC=2;AF=1.00;AN=2;DB;DP=83;Dels=0.01;FS=0.000;HRun=2;HaplotypeScore=11.0953;MQ=42.17;MQ0=0;QD=28.05	GT:AD:DP:GQ:PL	1/1:5,77:82:99:2361,223,0
17	41245871	.	AC	A	118.81	PASS	AC=1;AF=0.50;AN=2;BaseQRankSum=2.799;DP=75;FS=11.579;HRun=2;HaplotypeScore=212.4450;MQ=30.93;MQ0=0;MQRankSum=-2.858;QD=1.58;ReadPosRankSum=2.622	GT:AD:DP:GQ:PL	0/1:51,24:37:1.02:156,0,1
17	41245873	rs80357600	CT	C	1109.86	PASS	AC=2;AF=1.00;AN=2;DB;DP=74;FS=0.000;HRun=4;HaplotypeScore=117.9654;MQ=30.63;MQ0=0;QD=15.00	GT:AD:DP:GQ:PL	1/1:44,30:36:96.29:1152,96,0
17	41245877	.	T	G	305.90	PASS	AC=1;AF=0.50;AN=2;BaseQRankSum=-5.335;DP=76;Dels=0.00;FS=0.000;HRun=1;HaplotypeScore=27.6252;MQ=31.34;MQ0=0;MQRankSum=1.895;QD=4.02;ReadPosRankSum=-2.787	GT:AD:DP:GQ:PL	0/1:60,16:76:99:336,0,678
17	41245878	.	G	T	322.54	PASS	AC=1;AF=0.50;AN=2;BaseQRankSum=1.808;DP=76;Dels=0.00;FS=0.000;HRun=4;HaplotypeScore=26.6587;MQ=31.34;MQ0=0;MQRankSum=2.325;QD=4.24;ReadPosRankSum=-3.530	GT:AD:DP:GQ:PL	0/1:61,15:76:99:353,0,614
17	41246029	rs80357947	TC	T	1567.59	PASS	AC=2;AF=1.00;AN=2;DB;DP=69;FS=0.000;HRun=2;HaplotypeScore=136.8914;MQ=37.04;MQ0=0;QD=22.72	GT:AD:DP:GQ:PL	1/1:16,53:43:99:1610,129,0
17	41246031	.	C	T	350.67	PASS	AC=1;AF=0.50;AN=2;BaseQRankSum=2.040;DP=70;Dels=0.00;FS=1.345;HRun=4;HaplotypeScore=14.3828;MQ=37.27;MQ0=0;MQRankSum=0.775;QD=5.01;ReadPosRankSum=-3.647	GT:AD:DP:GQ:PL	0/1:53,16:70:99:381,0,701
17	41246031	.	CT	C	283.86	PASS	AC=2;AF=1.00;AN=2;BaseQRankSum=2.327;DP=71;FS=0.000;HRun=4;HaplotypeScore=263.9074;MQ=37.50;MQ0=0;MQRankSum=-2.389;QD=4.00;ReadPosRankSum=2.327	GT:AD:DP:GQ:PL	1/1:59,12:45:43.05:326,43,0
17	41246892	rs80358058	A	T	2680.21	PASS	AC=2;AF=1.00;AN=2;DB;DP=88;Dels=0.00;FS=0.000;HRun=0;HaplotypeScore=3.3092;MQ=45.50;MQ0=0;QD=30.46	GT:AD:DP:GQ:PL	1/1:1,87:88:99:2713,253,0
17	41247107	rs11658946	C	A	2230.90	PASS	AC=2;AF=1.00;AN=2;DB;DP=71;Dels=0.00;FS=0.000;HRun=0;HaplotypeScore=4.2413;MQ=45.85;MQ0=0;QD=31.42	GT:AD:DP:GQ:PL	1/1:0,70:71:99:2264,202,0
17	41250386	.	A	T	114.64	PASS	AC=1;AF=0.50;AN=2;BaseQRankSum=1.602;DP=50;Dels=0.00;FS=0.000;HRun=7;HaplotypeScore=22.2624;MQ=17.20;MQ0=0;MQRankSum=3.617;QD=2.29;ReadPosRankSum=-3.154	GT:AD:DP:GQ:PL	0/1:45,5:50:64.71:145,0,65
17	41251814	.	CT	C	541.31	PASS	AC=2;AF=1.00;AN=2;DP=80;FS=0.000;HRun=4;HaplotypeScore=270.4245;MQ=36.62;MQ0=0;QD=6.77	GT:AD:DP:GQ:PL	1/1:68,12:48:99:583,122,0
17	41251818	rs80357639	TG	T	1947.46	PASS	AC=2;AF=1.00;AN=2;DB;DP=81;FS=0.000;HRun=1;HaplotypeScore=157.6901;MQ=36.03;MQ0=0;QD=24.04	GT:AD:DP:GQ:PL	1/1:16,65:49:99:1989,147,0
17	41254106	rs77583369	G	T	214.35	PASS	AC=2;AF=1.00;AN=2;DB;DP=75;Dels=0.00;FS=0.000;HRun=10;HaplotypeScore=3.3254;MQ=12.00;MQ0=0;QD=2.86	GT:AD:DP:GQ:PL	1/1:0,75:75:32.83:247,33,0
17	41256877	rs80358101	A	G	2108.21	PASS	AC=2;AF=1.00;AN=2;DB;DP=67;Dels=0.00;FS=0.000;HRun=0;HaplotypeScore=0.0000;MQ=46.35;MQ0=0;QD=31.47	GT:AD:DP:GQ:PL	1/1:0,67:67:99:2141,195,0
17	41267861	rs80358117	C	G	2435.37	PASS	AC=2;AF=1.00;AN=2;DB;DP=84;Dels=0.01;FS=0.000;HRun=1;HaplotypeScore=15.0016;MQ=45.16;MQ0=0;QD=28.99	GT:AD:DP:GQ:PL	1/1:2,80:83:99:2468,232,0
17	41270355	rs9895855	T	C	215.39	PASS	AC=2;AF=1.00;AN=2;DB;DP=72;Dels=0.00;FS=0.000;HRun=0;HaplotypeScore=0.8321;MQ=13.37;MQ0=0;QD=2.99	GT:AD:DP:GQ:PL	1/1:0,72:72:32.85:248,33,0
17	41271254	rs113288336	C	G	1901.18	PASS	AC=2;AF=1.00;AN=2;DB;DP=73;Dels=0.00;FS=0.000;HRun=3;HaplotypeScore=4.8757;MQ=30.61;MQ0=0;QD=26.04	GT:AD:DP:GQ:PL	1/1:1,72:73:99:1934,186,0
17	41314554	rs1137393	C	T	39.02	PASS	AC=2;AF=1.00;AN=2;DB;DP=85;Dels=0.00;FS=0.000;HRun=0;HaplotypeScore=2.1188;MQ=11.57;MQ0=0;QD=0.46	GT:AD:DP:GQ:PL	1/1:0,85:85:8.98:71,9,0
