# Supplementary material for: Considerations for clinical read alignment and mutational profiling using next-generation sequencing
Source: F1000Res. 2012 Sep 20;1:2. Originally published 2012 Jul 16. [Version 2] doi: 10.12688/f1000research.1-2.v2 (PMC3945748; doi:10.12688/f1000research.1-2.v2)
Supplement: Aligner-specific VCF files containing the mutations called for each set of reads in single and paired-end modes — VCF files describing the mutations detected in the sixty-seven groups of BRCA1 reads when testing each alignment program in paired-end and single-end mode. [file f1000research-1-402-s0002.tgz › Bfast_Single_End_Calls.43.vcf]

##fileformat=VCFv4.1
##FILTER=<ID=LowQual,Description="Low quality">
##FORMAT=<ID=AD,Number=.,Type=Integer,Description="Allelic depths for the ref and alt alleles in the order listed">
##FORMAT=<ID=DP,Number=1,Type=Integer,Description="Read Depth (only filtered reads used for calling)">
##FORMAT=<ID=GQ,Number=1,Type=Float,Description="Genotype Quality">
##FORMAT=<ID=GT,Number=1,Type=String,Description="Genotype">
##FORMAT=<ID=PL,Number=G,Type=Integer,Description="Normalized, Phred-scaled likelihoods for genotypes as defined in the VCF specification">
##INFO=<ID=AC,Number=A,Type=Integer,Description="Allele count in genotypes, for each ALT allele, in the same order as listed">
##INFO=<ID=AF,Number=A,Type=Float,Description="Allele Frequency, for each ALT allele, in the same order as listed">
##INFO=<ID=AN,Number=1,Type=Integer,Description="Total number of alleles in called genotypes">
##INFO=<ID=BaseQRankSum,Number=1,Type=Float,Description="Z-score from Wilcoxon rank sum test of Alt Vs. Ref base qualities">
##INFO=<ID=DB,Number=0,Type=Flag,Description="dbSNP Membership">
##INFO=<ID=DP,Number=1,Type=Integer,Description="Filtered Depth">
##INFO=<ID=DS,Number=0,Type=Flag,Description="Were any of the samples downsampled?">
##INFO=<ID=Dels,Number=1,Type=Float,Description="Fraction of Reads Containing Spanning Deletions">
##INFO=<ID=FS,Number=1,Type=Float,Description="Phred-scaled p-value using Fisher's exact test to detect strand bias">
##INFO=<ID=HRun,Number=1,Type=Integer,Description="Largest Contiguous Homopolymer Run of Variant Allele In Either Direction">
##INFO=<ID=HaplotypeScore,Number=1,Type=Float,Description="Consistency of the site with at most two segregating haplotypes">
##INFO=<ID=InbreedingCoeff,Number=1,Type=Float,Description="Inbreeding coefficient as estimated from the genotype likelihoods per-sample when compared against the Hardy-Weinberg expectation">
##INFO=<ID=MQ,Number=1,Type=Float,Description="RMS Mapping Quality">
##INFO=<ID=MQ0,Number=1,Type=Integer,Description="Total Mapping Quality Zero Reads">
##INFO=<ID=MQRankSum,Number=1,Type=Float,Description="Z-score From Wilcoxon rank sum test of Alt vs. Ref read mapping qualities">
##INFO=<ID=QD,Number=1,Type=Float,Description="Variant Confidence/Quality by Depth">
##INFO=<ID=ReadPosRankSum,Number=1,Type=Float,Description="Z-score from Wilcoxon rank sum test of Alt vs. Ref read position bias">
##UnifiedGenotyper="analysis_type=UnifiedGenotyper input_file=[../Bfast_SE/brca1_43.1.recalib.bam] sample_metadata=[] read_buffer_size=null phone_home=STANDARD read_filter=[BadCigar] intervals=null excludeIntervals=null reference_sequence=ref_chr17.hg19.fa rodBind=[] rodToIntervalTrackName=null BTI_merge_rule=UNION nonDeterministicRandomSeed=false downsampling_type=null downsample_to_fraction=null downsample_to_coverage=null baq=OFF baqGapOpenPenalty=40.0 performanceLog=null useOriginalQualities=false defaultBaseQualities=-1 validation_strictness=SILENT unsafe=null num_threads=4 interval_merging=ALL read_group_black_list=null processingTracker=null restartProcessingTracker=false processingTrackerStatusFile=null processingTrackerID=-1 allow_intervals_with_unindexed_bam=false disable_experimental_low_memory_sharding=false logging_level=ERROR log_to_file=null help=false genotype_likelihoods_model=BOTH p_nonref_model=EXACT heterozygosity=0.0010 pcr_error_rate=1.0E-4 genotyping_mode=DISCOVERY output_mode=EMIT_VARIANTS_ONLY standard_min_confidence_threshold_for_calling=30.0 standard_min_confidence_threshold_for_emitting=4.0 computeSLOD=false alleles=(RodBinding name= source=UNBOUND) assume_single_sample_reads=null abort_at_too_much_coverage=-1 min_base_quality_score=17 min_mapping_quality_score=20 max_deletion_fraction=0.05 min_indel_count_for_genotyping=5 indel_heterozygosity=1.25E-4 indelGapContinuationPenalty=10.0 indelGapOpenPenalty=45.0 indelHaplotypeSize=80 doContextDependentGapPenalties=true getGapPenaltiesFromData=false indel_recal_file=indel.recal_data.csv indelDebug=false dovit=false GSA_PRODUCTION_ONLY=false exactCalculation=LINEAR_EXPERIMENTAL ignoreSNPAlleles=false output_all_callable_bases=false genotype=false dbsnp=(RodBinding name=dbsnp source=dbsnp_132.hg19.vcf) out=org.broadinstitute.sting.gatk.io.stubs.VCFWriterStub NO_HEADER=org.broadinstitute.sting.gatk.io.stubs.VCFWriterStub sites_only=org.broadinstitute.sting.gatk.io.stubs.VCFWriterStub debug_file=null metrics_file=null annotation=[]"
##contig=<ID=17,length=81195210,assembly=hg19>
##reference=file:///CL_diags/ngs/OmixonPaper/brca1-test-suite/ref_chr17.hg19.fa
#CHROM	POS	ID	REF	ALT	QUAL	FILTER	INFO	FORMAT	DePristo
17	41196309	.	T	G	5.06	LowQual	AC=1;AF=0.50;AN=2;DP=1;Dels=0.00;HRun=2;HaplotypeScore=0.0000;MQ=48.00;MQ0=0;QD=5.06	GT:AD:DP:GQ:PL	0/1:0,1:1:1.76:33,3,0
17	41196309	.	T	TGGGGGGGGGGGGGGGGGGGGGGGGGG	2683.16	PASS	AC=2;AF=1.00;AN=2;DP=22;FS=0.000;HRun=2;HaplotypeScore=230.2637;MQ=27.43;MQ0=0;QD=121.96	GT:AD:DP:GQ:PL	1/1:1,1:13:39.13:2725,39,0
17	41203086	rs1800757	G	A	1917.54	PASS	AC=2;AF=1.00;AN=2;DB;DP=64;Dels=0.00;FS=0.000;HRun=0;HaplotypeScore=2.4983;MQ=44.93;MQ0=0;QD=29.96	GT:AD:DP:GQ:PL	1/1:2,62:64:99:1951,183,0
17	41206002	rs79220302	G	A	1890.37	PASS	AC=2;AF=1.00;AN=2;DB;DP=73;Dels=0.01;FS=0.000;HRun=15;HaplotypeScore=2.3656;MQ=37.09;MQ0=0;QD=25.90	GT:AD:DP:GQ:PL	1/1:1,71:72:99:1923,174,0
17	41216844	rs67695371	AT	A	371.19	PASS	AC=2;AF=1.00;AN=2;DB;DP=68;FS=0.000;HRun=21;HaplotypeScore=124.2798;MQ=32.27;MQ0=0;QD=5.46	GT:AD:DP:GQ:PL	1/1:13,55:43:85.18:413,85,0
17	41223529	.	T	C	47.78	PASS	AC=1;AF=0.50;AN=2;BaseQRankSum=-1.995;DP=73;Dels=0.00;FS=8.487;HRun=0;HaplotypeScore=33.9544;MQ=32.16;MQ0=0;MQRankSum=-1.408;QD=0.65;ReadPosRankSum=-3.216	GT:AD:DP:GQ:PL	0/1:62,10:73:77.77:78,0,1508
17	41223534	.	A	AATGC	832.61	PASS	AC=1;AF=0.50;AN=2;BaseQRankSum=-3.048;DP=83;FS=3.871;HRun=0;HaplotypeScore=1732.0055;MQ=32.13;MQ0=0;MQRankSum=0.248;QD=10.03;ReadPosRankSum=-5.265	GT:AD:DP:GQ:PL	0/1:67,11:74:99:872,0,1532
17	41223536	.	A	T	392.98	PASS	AC=1;AF=0.50;AN=2;BaseQRankSum=1.566;DP=83;Dels=0.00;FS=1.053;HRun=1;HaplotypeScore=98.7572;MQ=32.13;MQ0=0;MQRankSum=0.917;QD=4.73;ReadPosRankSum=-3.891	GT:AD:DP:GQ:PL	0/1:62,21:83:99:423,0,1394
17	41223538	rs74418374	G	T	559.21	PASS	AC=1;AF=0.50;AN=2;BaseQRankSum=-1.062;DB;DP=85;Dels=0.00;FS=3.371;HRun=0;HaplotypeScore=163.1997;MQ=32.49;MQ0=0;MQRankSum=0.998;QD=6.58;ReadPosRankSum=-3.839	GT:AD:DP:GQ:PL	0/1:55,30:85:99:589,0,1221
17	41223538	rs76979730	G	GAATGTTCACTGTAACAATGCTTGT	16496.23	PASS	AC=2;AF=1.00;AN=2;DB;DP=85;FS=0.000;HRun=0;HaplotypeScore=1082.1889;MQ=32.49;MQ0=0;QD=194.07	GT:AD:DP:GQ:PL	1/1:62,23:76:99:16496,214,0
17	41223541	.	TA	T	581.09	PASS	AC=1;AF=0.50;AN=2;BaseQRankSum=-2.664;DP=81;FS=4.979;HRun=2;HaplotypeScore=1638.1816;MQ=31.36;MQ0=0;MQRankSum=3.373;QD=7.17;ReadPosRankSum=-2.024	GT:AD:DP:GQ:PL	0/1:53,20:72:99:620,0,877
17	41223542	rs66512722	A	ACT	539.13	PASS	AC=1;AF=0.50;AN=2;BaseQRankSum=-1.222;DB;DP=82;FS=7.152;HRun=0;HaplotypeScore=1685.8375;MQ=31.67;MQ0=0;MQRankSum=2.668;QD=6.57;ReadPosRankSum=-1.343	GT:AD:DP:GQ:PL	0/1:76,6:73:99:578,0,1054
17	41223544	.	TA	T	109.64	PASS	AC=1;AF=0.50;AN=2;BaseQRankSum=-0.330;DP=78;FS=2.351;HRun=1;HaplotypeScore=1637.8002;MQ=31.16;MQ0=0;MQRankSum=2.093;QD=1.41;ReadPosRankSum=-1.595	GT:AD:DP:GQ:PL	0/1:58,14:69:99:149,0,1938
17	41223547	.	A	C	131.12	PASS	AC=1;AF=0.50;AN=2;BaseQRankSum=-1.550;DP=74;Dels=0.00;FS=2.929;HRun=0;HaplotypeScore=54.3923;MQ=30.55;MQ0=0;MQRankSum=0.238;QD=1.77;ReadPosRankSum=0.368	GT:AD:DP:GQ:PL	0/1:61,13:74:99:161,0,1392
17	41223549	.	T	C	153.21	PASS	AC=1;AF=0.50;AN=2;BaseQRankSum=-2.694;DP=72;Dels=0.00;FS=4.767;HRun=0;HaplotypeScore=25.1924;MQ=30.71;MQ0=0;MQRankSum=0.483;QD=2.13;ReadPosRankSum=-0.688	GT:AD:DP:GQ:PL	0/1:59,13:72:99:183,0,1349
17	41223550	.	TTTA	T	138.95	PASS	AC=1;AF=0.50;AN=2;BaseQRankSum=2.369;DP=70;FS=4.784;HRun=0;HaplotypeScore=1511.0187;MQ=30.92;MQ0=0;MQRankSum=0.134;QD=1.98;ReadPosRankSum=-0.439	GT:AD:DP:GQ:PL	0/1:61,9:61:99:178,0,3258
17	41224914	rs2355967	T	C	1192.31	PASS	AC=2;AF=1.00;AN=2;DB;DP=50;Dels=0.00;FS=0.000;HRun=0;HaplotypeScore=13.3317;MQ=28.19;MQ0=0;QD=23.85	GT:AD:DP:GQ:PL	1/1:3,46:50:99:1225,123,0
17	41228278	rs34399634	A	AG	1480.06	PASS	AC=2;AF=1.00;AN=2;DB;DP=62;FS=0.000;HRun=1;HaplotypeScore=101.6137;MQ=35.03;MQ0=0;QD=23.87	GT:AD:DP:GQ:PL	1/1:12,50:36:99:1522,105,0
17	41228280	.	A	G	138.67	PASS	AC=1;AF=0.50;AN=2;BaseQRankSum=-3.377;DP=63;Dels=0.00;FS=3.282;HRun=1;HaplotypeScore=31.8483;MQ=35.06;MQ0=0;MQRankSum=1.439;QD=2.20;ReadPosRankSum=-3.317	GT:AD:DP:GQ:PL	0/1:54,9:63:99:169,0,818
17	41228280	.	A	AA	541.52	PASS	AC=2;AF=1.00;AN=2;BaseQRankSum=-1.631;DP=63;FS=3.554;HRun=1;HaplotypeScore=197.6584;MQ=35.06;MQ0=0;MQRankSum=1.631;QD=8.60;ReadPosRankSum=-0.510	GT:AD:DP:GQ:PL	1/1:55,8:37:86.55:584,87,0
17	41239071	rs8176172	G	T	1830.95	PASS	AC=2;AF=1.00;AN=2;DB;DP=62;Dels=0.00;FS=0.000;HRun=0;HaplotypeScore=2.9949;MQ=45.67;MQ0=0;QD=29.53	GT:AD:DP:GQ:PL	1/1:1,61:62:99:1864,171,0
17	41239996	rs79046304	G	A	929.88	PASS	AC=2;AF=1.00;AN=2;BaseQRankSum=1.679;DB;DP=67;Dels=0.00;FS=0.000;HRun=0;HaplotypeScore=6.2488;MQ=21.51;MQ0=0;MQRankSum=1.679;QD=13.88;ReadPosRankSum=-0.666	GT:AD:DP:GQ:PL	1/1:3,64:67:99:963,99,0
17	41243555	rs70953658	C	G	2163.06	PASS	AC=2;AF=1.00;AN=2;DB;DP=79;Dels=0.00;FS=0.000;HRun=0;HaplotypeScore=0.0000;MQ=46.59;MQ0=0;QD=27.38	GT:AD:DP:GQ:PL	1/1:1,78:79:99:2196,225,0
17	41243809	.	CG	C	389.27	PASS	AC=2;AF=1.00;AN=2;BaseQRankSum=1.121;DP=61;FS=3.854;HRun=2;HaplotypeScore=215.1352;MQ=37.05;MQ0=0;MQRankSum=-0.408;QD=6.38;ReadPosRankSum=1.529	GT:AD:DP:GQ:PL	1/1:49,11:38:66.33:431,66,0
17	41243811	rs80357578	GT	G	1427.26	PASS	AC=2;AF=1.00;AN=2;DB;DP=60;FS=0.000;HRun=1;HaplotypeScore=111.8119;MQ=36.77;MQ0=0;QD=23.79	GT:AD:DP:GQ:PL	1/1:14,45:37:99:1469,108,0
17	41244127	rs80358337	GACT	G	1691.87	PASS	AC=2;AF=1.00;AN=2;DB;DP=68;FS=0.000;HRun=0;HaplotypeScore=174.5859;MQ=33.69;MQ0=0;QD=24.88	GT:AD:DP:GQ:PL	1/1:24,44:38:99:1734,108,0
17	41244131	.	A	T	400.32	PASS	AC=1;AF=0.50;AN=2;BaseQRankSum=0.779;DP=71;Dels=0.00;FS=1.264;HRun=1;HaplotypeScore=43.4766;MQ=35.06;MQ0=0;MQRankSum=1.105;QD=5.64;ReadPosRankSum=-3.881	GT:AD:DP:GQ:PL	0/1:53,17:71:99:430,0,666
17	41244131	.	ACTT	A	535.29	PASS	AC=1;AF=0.50;AN=2;BaseQRankSum=4.093;DP=71;FS=0.000;HRun=0;HaplotypeScore=303.7049;MQ=35.51;MQ0=0;MQRankSum=-4.129;QD=7.54;ReadPosRankSum=4.093	GT:AD:DP:GQ:PL	0/1:55,14:43:25.95:574,0,26
17	41244217	rs80357089	G	T	150.85	PASS	AC=1;AF=0.50;AN=2;BaseQRankSum=1.635;DB;DP=72;Dels=0.00;FS=0.000;HRun=2;HaplotypeScore=174.1634;MQ=34.94;MQ0=0;MQRankSum=-0.238;QD=2.10;ReadPosRankSum=-2.571	GT:AD:DP:GQ:PL	0/1:63,9:72:99:181,0,944
17	41244221	rs41293449	T	G	163.64	PASS	AC=1;AF=0.50;AN=2;BaseQRankSum=-2.669;DB;DP=66;Dels=0.02;FS=0.000;HRun=0;HaplotypeScore=172.6392;MQ=33.37;MQ0=0;MQRankSum=0.332;QD=2.48;ReadPosRankSum=-1.795	GT:AD:DP:GQ:PL	0/1:56,9:65:99:194,0,770
17	41244221	rs80357763	TTTTA	T	1625.76	PASS	AC=2;AF=1.00;AN=2;DB;DP=66;FS=0.000;HRun=0;HaplotypeScore=234.1771;MQ=33.13;MQ0=0;QD=24.63	GT:AD:DP:GQ:PL	1/1:19,47:36:93.31:1668,93,0
17	41244291	rs80357006	A	G	2236.30	PASS	AC=2;AF=1.00;AN=2;DB;DP=78;Dels=0.01;FS=0.000;HRun=0;HaplotypeScore=3.6538;MQ=43.73;MQ0=0;QD=28.67	GT:AD:DP:GQ:PL	1/1:0,76:77:99:2269,211,0
17	41244542	rs80357846	GTTTTCC	G	1066.43	PASS	AC=2;AF=1.00;AN=2;BaseQRankSum=1.476;DB;DP=63;FS=0.000;HRun=0;HaplotypeScore=302.3002;MQ=30.74;MQ0=0;MQRankSum=-1.733;QD=16.93;ReadPosRankSum=1.605	GT:AD:DP:GQ:PL	1/1:56,7:31:77.71:1108,78,0
17	41244544	rs80358333	TTTCCTC	T	1867.26	PASS	AC=2;AF=1.00;AN=2;DB;DP=59;FS=0.000;HRun=0;HaplotypeScore=201.4453;MQ=29.17;MQ0=0;QD=31.65	GT:AD:DP:GQ:PL	1/1:11,48:27:81.27:1909,81,0
17	41244677	rs80357961	CTGAGA	C	2079.77	PASS	AC=2;AF=1.00;AN=2;DB;DP=64;FS=0.000;HRun=0;HaplotypeScore=246.9724;MQ=35.55;MQ0=0;QD=32.50	GT:AD:DP:GQ:PL	1/1:17,47:40:99:2122,102,0
17	41244681	.	GATGAT	G	1137.39	PASS	AC=2;AF=1.00;AN=2;DP=58;FS=0.000;HRun=0;HaplotypeScore=316.0182;MQ=33.28;MQ0=0;QD=19.61	GT:AD:DP:GQ:PL	1/1:49,9:34:99:1179,102,0
17	41244766	rs80356995	C	T	2279.25	PASS	AC=2;AF=1.00;AN=2;BaseQRankSum=1.537;DB;DP=77;Dels=0.01;FS=5.166;HRun=1;HaplotypeScore=11.5565;MQ=45.48;MQ0=0;MQRankSum=1.391;QD=29.60;ReadPosRankSum=1.683	GT:AD:DP:GQ:PL	1/1:4,70:76:99:2312,176,0
17	41244886	rs80357480	G	A	2122.18	PASS	AC=2;AF=1.00;AN=2;DB;DP=67;Dels=0.00;FS=0.000;HRun=0;HaplotypeScore=0.7887;MQ=45.23;MQ0=0;QD=31.67	GT:AD:DP:GQ:PL	1/1:0,67:67:99:2155,196,0
17	41245066	rs80357185	C	T	2209.17	PASS	AC=2;AF=1.00;AN=2;BaseQRankSum=1.481;DB;DP=70;Dels=0.00;FS=3.076;HRun=2;HaplotypeScore=4.9424;MQ=45.23;MQ0=0;MQRankSum=-1.732;QD=31.56;ReadPosRankSum=1.531	GT:AD:DP:GQ:PL	1/1:2,68:70:99:2242,171,0
17	41245303	.	CT	C	138.79	PASS	AC=1;AF=0.50;AN=2;BaseQRankSum=3.229;DP=67;FS=0.000;HRun=3;HaplotypeScore=237.0181;MQ=37.76;MQ0=0;MQRankSum=-3.273;QD=2.07;ReadPosRankSum=2.614	GT:AD:DP:GQ:PL	0/1:51,16:44:32.67:178,0,33
17	41245306	rs80357650	TG	T	1372.32	PASS	AC=2;AF=1.00;AN=2;DB;DP=67;FS=0.000;HRun=4;HaplotypeScore=121.4823;MQ=37.54;MQ0=0;QD=20.48	GT:AD:DP:GQ:PL	1/1:22,45:43:99:1414,120,0
17	41245755	rs80357118	A	T	1557.07	PASS	AC=2;AF=1.00;AN=2;DB;DP=53;Dels=0.00;FS=0.000;HRun=3;HaplotypeScore=4.4656;MQ=46.19;MQ0=0;QD=29.38	GT:AD:DP:GQ:PL	1/1:0,52:53:99:1590,147,0
17	41246282	rs80357417	A	C	1684.57	PASS	AC=2;AF=1.00;AN=2;DB;DP=54;Dels=0.00;FS=0.000;HRun=0;HaplotypeScore=3.3326;MQ=45.12;MQ0=0;QD=31.20	GT:AD:DP:GQ:PL	1/1:0,53:54:99:1718,159,0
17	41246292	rs80357535	AC	A	1769.94	PASS	AC=2;AF=1.00;AN=2;DB;DP=48;FS=0.000;HRun=2;HaplotypeScore=255.0653;MQ=44.82;MQ0=0;QD=36.87	GT:AD:DP:GQ:PL	1/1:0,48:47:99:1812,141,0
17	41246437	.	GAAC	G	767.03	PASS	AC=2;AF=1.00;AN=2;BaseQRankSum=-2.478;DP=54;FS=10.831;HRun=0;HaplotypeScore=322.2623;MQ=37.84;MQ0=0;MQRankSum=2.478;QD=14.20;ReadPosRankSum=2.778	GT:AD:DP:GQ:PL	1/1:43,11:41:77.73:809,78,0
17	41246441	.	ATCT	A	724	PASS	AC=2;AF=1.00;AN=2;BaseQRankSum=0.777;DP=58;FS=0.000;HRun=0;HaplotypeScore=349.6851;MQ=38.42;MQ0=0;MQRankSum=0.544;QD=12.48;ReadPosRankSum=3.573	GT:AD:DP:GQ:PL	1/1:33,25:45:56.40:766,56,0
17	41249180	rs67193085	A	AT	1726.14	PASS	AC=2;AF=1.00;AN=2;DB;DP=79;FS=0.000;HRun=5;HaplotypeScore=100.6516;MQ=29.40;MQ0=0;QD=21.85	GT:AD:DP:GQ:PL	1/1:19,59:39:99:1768,116,0
17	41249181	.	A	T	331.45	PASS	AC=1;AF=0.50;AN=2;BaseQRankSum=-2.990;DP=79;Dels=0.00;FS=0.000;HRun=0;HaplotypeScore=38.6962;MQ=29.40;MQ0=0;MQRankSum=0.989;QD=4.20;ReadPosRankSum=-4.010	GT:AD:DP:GQ:PL	0/1:61,17:79:99:361,0,680
17	41249181	.	A	AA	658.56	PASS	AC=2;AF=1.00;AN=2;DP=78;FS=0.000;HRun=3;HaplotypeScore=207.4099;MQ=29.58;MQ0=0;QD=8.44	GT:AD:DP:GQ:PL	1/1:65,12:39:99:701,111,0
17	41251306	rs78667772	A	G	975.75	PASS	AC=2;AF=1.00;AN=2;DB;DP=63;Dels=0.00;FS=0.000;HRun=1;HaplotypeScore=0.0000;MQ=27.46;MQ0=0;QD=15.49	GT:AD:DP:GQ:PL	1/1:0,63:63:96.19:1009,96,0
17	41251790	rs80358047	A	T	2342.73	PASS	AC=2;AF=1.00;AN=2;DB;DP=72;Dels=0.00;FS=0.000;HRun=2;HaplotypeScore=6.1984;MQ=45.75;MQ0=0;QD=32.54	GT:AD:DP:GQ:PL	1/1:0,72:72:99:2376,214,0
17	41251830	rs80357264	C	T	2619.86	PASS	AC=2;AF=1.00;AN=2;DB;DP=81;Dels=0.00;FS=0.000;HRun=0;HaplotypeScore=3.4387;MQ=45.00;MQ0=0;QD=32.34	GT:AD:DP:GQ:PL	1/1:0,81:81:99:2653,235,0
17	41267763	rs1800062	C	A	2311.46	PASS	AC=2;AF=1.00;AN=2;DB;DP=75;Dels=0.00;FS=0.000;HRun=1;HaplotypeScore=4.4038;MQ=46.09;MQ0=0;QD=30.82	GT:AD:DP:GQ:PL	1/1:3,72:75:99:2344,211,0
17	41278010	rs74612973	A	G	1555.96	PASS	AC=2;AF=1.00;AN=2;DB;DP=62;Dels=0.03;FS=0.000;HRun=0;HaplotypeScore=10.3104;MQ=35.89;MQ0=0;QD=25.10	GT:AD:DP:GQ:PL	1/1:2,58:60:99:1589,156,0
17	41281088	rs115517187	C	T	1046.48	PASS	AC=2;AF=1.00;AN=2;DB;DP=71;Dels=0.00;FS=0.000;HRun=1;HaplotypeScore=1.6809;MQ=17.73;MQ0=0;QD=14.74	GT:AD:DP:GQ:PL	1/1:1,70:71:99:1079,135,0
