# Supplementary material for: Considerations for clinical read alignment and mutational profiling using next-generation sequencing
Source: F1000Res. 2012 Sep 20;1:2. Originally published 2012 Jul 16. [Version 2] doi: 10.12688/f1000research.1-2.v2 (PMC3945748; doi:10.12688/f1000research.1-2.v2)
Supplement: Aligner-specific VCF files containing the mutations called for each set of reads in single and paired-end modes — VCF files describing the mutations detected in the sixty-seven groups of BRCA1 reads when testing each alignment program in paired-end and single-end mode. [file f1000research-1-402-s0002.tgz › Bfast_Single_End_Calls.44.vcf]

##fileformat=VCFv4.1
##FILTER=<ID=LowQual,Description="Low quality">
##FORMAT=<ID=AD,Number=.,Type=Integer,Description="Allelic depths for the ref and alt alleles in the order listed">
##FORMAT=<ID=DP,Number=1,Type=Integer,Description="Read Depth (only filtered reads used for calling)">
##FORMAT=<ID=GQ,Number=1,Type=Float,Description="Genotype Quality">
##FORMAT=<ID=GT,Number=1,Type=String,Description="Genotype">
##FORMAT=<ID=PL,Number=G,Type=Integer,Description="Normalized, Phred-scaled likelihoods for genotypes as defined in the VCF specification">
##INFO=<ID=AC,Number=A,Type=Integer,Description="Allele count in genotypes, for each ALT allele, in the same order as listed">
##INFO=<ID=AF,Number=A,Type=Float,Description="Allele Frequency, for each ALT allele, in the same order as listed">
##INFO=<ID=AN,Number=1,Type=Integer,Description="Total number of alleles in called genotypes">
##INFO=<ID=BaseQRankSum,Number=1,Type=Float,Description="Z-score from Wilcoxon rank sum test of Alt Vs. Ref base qualities">
##INFO=<ID=DB,Number=0,Type=Flag,Description="dbSNP Membership">
##INFO=<ID=DP,Number=1,Type=Integer,Description="Filtered Depth">
##INFO=<ID=DS,Number=0,Type=Flag,Description="Were any of the samples downsampled?">
##INFO=<ID=Dels,Number=1,Type=Float,Description="Fraction of Reads Containing Spanning Deletions">
##INFO=<ID=FS,Number=1,Type=Float,Description="Phred-scaled p-value using Fisher's exact test to detect strand bias">
##INFO=<ID=HRun,Number=1,Type=Integer,Description="Largest Contiguous Homopolymer Run of Variant Allele In Either Direction">
##INFO=<ID=HaplotypeScore,Number=1,Type=Float,Description="Consistency of the site with at most two segregating haplotypes">
##INFO=<ID=InbreedingCoeff,Number=1,Type=Float,Description="Inbreeding coefficient as estimated from the genotype likelihoods per-sample when compared against the Hardy-Weinberg expectation">
##INFO=<ID=MQ,Number=1,Type=Float,Description="RMS Mapping Quality">
##INFO=<ID=MQ0,Number=1,Type=Integer,Description="Total Mapping Quality Zero Reads">
##INFO=<ID=MQRankSum,Number=1,Type=Float,Description="Z-score From Wilcoxon rank sum test of Alt vs. Ref read mapping qualities">
##INFO=<ID=QD,Number=1,Type=Float,Description="Variant Confidence/Quality by Depth">
##INFO=<ID=ReadPosRankSum,Number=1,Type=Float,Description="Z-score from Wilcoxon rank sum test of Alt vs. Ref read position bias">
##UnifiedGenotyper="analysis_type=UnifiedGenotyper input_file=[../Bfast_SE/brca1_44.1.recalib.bam] sample_metadata=[] read_buffer_size=null phone_home=STANDARD read_filter=[BadCigar] intervals=null excludeIntervals=null reference_sequence=ref_chr17.hg19.fa rodBind=[] rodToIntervalTrackName=null BTI_merge_rule=UNION nonDeterministicRandomSeed=false downsampling_type=null downsample_to_fraction=null downsample_to_coverage=null baq=OFF baqGapOpenPenalty=40.0 performanceLog=null useOriginalQualities=false defaultBaseQualities=-1 validation_strictness=SILENT unsafe=null num_threads=4 interval_merging=ALL read_group_black_list=null processingTracker=null restartProcessingTracker=false processingTrackerStatusFile=null processingTrackerID=-1 allow_intervals_with_unindexed_bam=false disable_experimental_low_memory_sharding=false logging_level=ERROR log_to_file=null help=false genotype_likelihoods_model=BOTH p_nonref_model=EXACT heterozygosity=0.0010 pcr_error_rate=1.0E-4 genotyping_mode=DISCOVERY output_mode=EMIT_VARIANTS_ONLY standard_min_confidence_threshold_for_calling=30.0 standard_min_confidence_threshold_for_emitting=4.0 computeSLOD=false alleles=(RodBinding name= source=UNBOUND) assume_single_sample_reads=null abort_at_too_much_coverage=-1 min_base_quality_score=17 min_mapping_quality_score=20 max_deletion_fraction=0.05 min_indel_count_for_genotyping=5 indel_heterozygosity=1.25E-4 indelGapContinuationPenalty=10.0 indelGapOpenPenalty=45.0 indelHaplotypeSize=80 doContextDependentGapPenalties=true getGapPenaltiesFromData=false indel_recal_file=indel.recal_data.csv indelDebug=false dovit=false GSA_PRODUCTION_ONLY=false exactCalculation=LINEAR_EXPERIMENTAL ignoreSNPAlleles=false output_all_callable_bases=false genotype=false dbsnp=(RodBinding name=dbsnp source=dbsnp_132.hg19.vcf) out=org.broadinstitute.sting.gatk.io.stubs.VCFWriterStub NO_HEADER=org.broadinstitute.sting.gatk.io.stubs.VCFWriterStub sites_only=org.broadinstitute.sting.gatk.io.stubs.VCFWriterStub debug_file=null metrics_file=null annotation=[]"
##contig=<ID=17,length=81195210,assembly=hg19>
##reference=file:///CL_diags/ngs/OmixonPaper/brca1-test-suite/ref_chr17.hg19.fa
#CHROM	POS	ID	REF	ALT	QUAL	FILTER	INFO	FORMAT	DePristo
17	41196309	.	T	G	5.06	LowQual	AC=1;AF=0.50;AN=2;DP=1;Dels=0.00;HRun=2;HaplotypeScore=0.0000;MQ=48.00;MQ0=0;QD=5.06	GT:AD:DP:GQ:PL	0/1:0,1:1:1.76:33,3,0
17	41196309	.	T	TGGGGGGGGGGGGGGGGGGGGGGGGGG	2683.47	PASS	AC=2;AF=1.00;AN=2;DP=22;FS=0.000;HRun=2;HaplotypeScore=230.0321;MQ=27.43;MQ0=0;QD=121.98	GT:AD:DP:GQ:PL	1/1:1,1:13:39.13:2726,39,0
17	41196582	rs111791349	C	T	2172.41	PASS	AC=2;AF=1.00;AN=2;BaseQRankSum=1.336;DB;DP=73;Dels=0.00;FS=0.000;HRun=1;HaplotypeScore=10.8149;MQ=45.00;MQ0=0;MQRankSum=1.386;QD=29.76;ReadPosRankSum=1.683	GT:AD:DP:GQ:PL	1/1:3,69:73:99:2205,170,0
17	41197859	rs80358151	A	T	2369.36	PASS	AC=2;AF=1.00;AN=2;DB;DP=75;Dels=0.01;FS=0.000;HRun=2;HaplotypeScore=7.1503;MQ=45.11;MQ0=0;QD=31.59	GT:AD:DP:GQ:PL	1/1:2,71:74:99:2402,211,0
17	41200551	rs79860047	A	G	704.11	PASS	AC=2;AF=1.00;AN=2;DB;DP=68;Dels=0.00;FS=0.000;HRun=1;HaplotypeScore=3.9597;MQ=17.00;MQ0=0;QD=10.35	GT:AD:DP:GQ:PL	1/1:1,67:68:78.06:737,78,0
17	41201200	.	AT	A	343.59	PASS	AC=2;AF=1.00;AN=2;BaseQRankSum=-0.652;DP=67;FS=0.000;HRun=2;HaplotypeScore=266.2548;MQ=36.61;MQ0=0;MQRankSum=2.328;QD=5.13;ReadPosRankSum=2.794	GT:AD:DP:GQ:PL	1/1:44,21:44:75.87:386,76,0
17	41201202	rs80357694	TC	T	1570.81	PASS	AC=2;AF=1.00;AN=2;BaseQRankSum=-2.338;DB;DP=68;FS=2.884;HRun=2;HaplotypeScore=150.8998;MQ=36.81;MQ0=0;MQRankSum=2.282;QD=23.10;ReadPosRankSum=2.338	GT:AD:DP:GQ:PL	1/1:26,42:45:99:1613,118,0
17	41215387	rs80357743	AC	A	1938.72	PASS	AC=2;AF=1.00;AN=2;DB;DP=58;FS=0.000;HRun=4;HaplotypeScore=176.7423;MQ=47.82;MQ0=0;QD=33.43	GT:AD:DP:GQ:PL	1/1:3,55:58:99:1981,166,0
17	41215930	rs80356858	G	A	2138.26	PASS	AC=2;AF=1.00;AN=2;DB;DP=67;Dels=0.03;FS=0.000;HRun=4;HaplotypeScore=1.9330;MQ=46.62;MQ0=0;QD=31.91	GT:AD:DP:GQ:PL	1/1:0,64:65:99:2171,190,0
17	41219907	rs71157702	T	TA	545.52	PASS	AC=2;AF=1.00;AN=2;DB;DP=51;FS=0.000;HRun=22;HaplotypeScore=133.1289;MQ=35.28;MQ0=0;QD=10.70	GT:AD:DP:GQ:PL	1/1:17,34:44:89.01:588,89,0
17	41234523	rs80357309	C	G	2145.80	PASS	AC=2;AF=1.00;AN=2;DB;DP=72;Dels=0.00;FS=0.000;HRun=0;HaplotypeScore=1.6988;MQ=45.76;MQ0=0;QD=29.80	GT:AD:DP:GQ:PL	1/1:2,70:72:99:2179,202,0
17	41243581	rs80357979	GT	G	1652.48	PASS	AC=2;AF=1.00;AN=2;DB;DP=82;FS=0.000;HRun=3;HaplotypeScore=144.7080;MQ=37.57;MQ0=0;QD=20.15	GT:AD:DP:GQ:PL	1/1:11,70:50:99:1695,141,0
17	41243584	rs80357343	T	G	59.13	PASS	AC=1;AF=0.50;AN=2;BaseQRankSum=-1.839;DB;DP=81;Dels=0.00;FS=1.576;HRun=2;HaplotypeScore=3.8982;MQ=37.37;MQ0=0;MQRankSum=-0.289;QD=0.73;ReadPosRankSum=-3.252	GT:AD:DP:GQ:PL	0/1:74,7:81:89.13:89,0,1321
17	41243584	.	TG	T	228.65	PASS	AC=2;AF=1.00;AN=2;BaseQRankSum=1.773;DP=81;FS=2.157;HRun=2;HaplotypeScore=278.2517;MQ=37.37;MQ0=0;MQRankSum=-1.010;QD=2.82;ReadPosRankSum=3.183	GT:AD:DP:GQ:PL	1/1:74,7:49:41.17:271,41,0
17	41243686	rs80357889	CCTCA	C	2051.48	PASS	AC=2;AF=1.00;AN=2;DB;DP=56;FS=0.000;HRun=0;HaplotypeScore=233.2875;MQ=36.05;MQ0=0;QD=36.63	GT:AD:DP:GQ:PL	1/1:17,39:38:99:2094,108,0
17	41243689	.	CACTA	C	1049.33	PASS	AC=2;AF=1.00;AN=2;BaseQRankSum=-1.386;DP=59;FS=4.260;HRun=0;HaplotypeScore=377.3240;MQ=35.98;MQ0=0;MQRankSum=1.646;QD=17.79;ReadPosRankSum=1.646	GT:AD:DP:GQ:PL	1/1:40,15:41:95.25:1091,95,0
17	41243769	.	A	AT	2543.64	PASS	AC=2;AF=1.00;AN=2;DP=89;FS=0.000;HRun=1;HaplotypeScore=192.8672;MQ=37.24;MQ0=0;QD=28.58	GT:AD:DP:GQ:PL	1/1:18,70:58:99:2586,166,0
17	41243770	.	A	T	253.61	PASS	AC=1;AF=0.50;AN=2;BaseQRankSum=-2.478;DP=89;Dels=0.00;FS=4.562;HRun=0;HaplotypeScore=52.7617;MQ=37.24;MQ0=0;MQRankSum=0.237;QD=2.85;ReadPosRankSum=-3.633	GT:AD:DP:GQ:PL	0/1:73,14:89:99:284,0,1207
17	41243770	.	A	AA	1031.49	PASS	AC=2;AF=1.00;AN=2;DP=89;FS=0.000;HRun=1;HaplotypeScore=339.8206;MQ=37.37;MQ0=0;QD=11.59	GT:AD:DP:GQ:PL	1/1:76,13:58:99:1074,157,0
17	41243964	.	TG	T	609.81	PASS	AC=2;AF=1.00;AN=2;BaseQRankSum=-1.599;DP=80;FS=3.274;HRun=3;HaplotypeScore=351.9077;MQ=36.95;MQ0=0;MQRankSum=1.532;QD=7.62;ReadPosRankSum=1.666	GT:AD:DP:GQ:PL	1/1:63,16:55:99:652,136,0
17	41243967	rs80357663	GT	G	2134.79	PASS	AC=2;AF=1.00;AN=2;BaseQRankSum=-1.668;DB;DP=81;FS=3.345;HRun=1;HaplotypeScore=207.1281;MQ=37.06;MQ0=0;MQRankSum=1.540;QD=26.36;ReadPosRankSum=1.668	GT:AD:DP:GQ:PL	1/1:19,62:56:99:2177,156,0
17	41244148	rs80357018	C	A	2145.77	PASS	AC=2;AF=1.00;AN=2;DB;DP=71;Dels=0.00;FS=0.000;HRun=0;HaplotypeScore=7.5253;MQ=44.64;MQ0=0;QD=30.22	GT:AD:DP:GQ:PL	1/1:2,69:71:99:2179,204,0
17	41244221	rs41293449	T	G	2261.68	PASS	AC=2;AF=1.00;AN=2;DB;DP=77;Dels=0.00;FS=0.000;HRun=0;HaplotypeScore=7.0694;MQ=45.78;MQ0=0;QD=29.37	GT:AD:DP:GQ:PL	1/1:1,73:77:99:2295,214,0
17	41244916	rs80357230	C	T	1972.89	PASS	AC=2;AF=1.00;AN=2;DB;DP=65;Dels=0.00;FS=0.000;HRun=0;HaplotypeScore=4.6077;MQ=44.42;MQ0=0;QD=30.35	GT:AD:DP:GQ:PL	1/1:1,64:65:99:2006,186,0
17	41244957	rs80357003	G	A	1967.18	PASS	AC=2;AF=1.00;AN=2;DB;DP=64;Dels=0.00;FS=0.000;HRun=3;HaplotypeScore=4.8325;MQ=45.65;MQ0=0;QD=30.74	GT:AD:DP:GQ:PL	1/1:1,62:64:99:2000,180,0
17	41245708	rs80357282	T	A	2180.78	PASS	AC=2;AF=1.00;AN=2;DB;DP=70;Dels=0.01;FS=0.000;HRun=0;HaplotypeScore=5.8020;MQ=46.92;MQ0=0;QD=31.15	GT:AD:DP:GQ:PL	1/1:0,69:69:99:2214,207,0
17	41246554	rs80357176	G	A	2216.04	PASS	AC=2;AF=1.00;AN=2;DB;DP=71;Dels=0.00;FS=0.000;HRun=0;HaplotypeScore=6.0131;MQ=44.17;MQ0=0;QD=31.21	GT:AD:DP:GQ:PL	1/1:0,71:71:99:2249,202,0
17	41246584	rs80357252	C	G	2137.50	PASS	AC=2;AF=1.00;AN=2;DB;DP=75;Dels=0.04;FS=0.000;HRun=1;HaplotypeScore=11.2897;MQ=43.55;MQ0=0;QD=28.50	GT:AD:DP:GQ:PL	1/1:1,70:72:99:2171,201,0
17	41246775	rs80357225	G	C	2152.12	PASS	AC=2;AF=1.00;AN=2;DB;DP=76;Dels=0.00;FS=0.000;HRun=0;HaplotypeScore=3.5230;MQ=44.40;MQ0=0;QD=28.32	GT:AD:DP:GQ:PL	1/1:1,75:76:99:2185,222,0
17	41246785	rs80357009	C	A	2144.95	PASS	AC=2;AF=1.00;AN=2;DB;DP=69;Dels=0.01;FS=0.000;HRun=1;HaplotypeScore=3.3832;MQ=44.24;MQ0=0;QD=31.09	GT:AD:DP:GQ:PL	1/1:1,67:68:99:2178,198,0
17	41250048	rs75184889	T	C	1907.43	PASS	AC=2;AF=1.00;AN=2;DB;DP=79;Dels=0.00;FS=0.000;HRun=1;HaplotypeScore=3.4752;MQ=37.67;MQ0=0;QD=24.14	GT:AD:DP:GQ:PL	1/1:0,78:79:99:1940,186,0
17	41251305	rs78506123	T	A	1035.27	PASS	AC=2;AF=1.00;AN=2;BaseQRankSum=2.026;DB;DP=65;Dels=0.00;FS=4.175;HRun=1;HaplotypeScore=4.2424;MQ=29.93;MQ0=0;MQRankSum=-1.794;QD=15.93;ReadPosRankSum=0.868	GT:AD:DP:GQ:PL	1/1:3,62:65:60.90:1068,61,0
17	41252697	rs10445302	T	A	81.75	PASS	AC=2;AF=1.00;AN=2;DB;DP=51;Dels=0.02;FS=0.000;HRun=2;HaplotypeScore=1.6316;MQ=11.81;MQ0=0;QD=1.60	GT:AD:DP:GQ:PL	1/1:0,49:50:12:114,12,0
17	41254393	.	G	T	24.32	LowQual	AC=1;AF=0.50;AN=2;BaseQRankSum=0.366;DP=55;Dels=0.00;HRun=18;HaplotypeScore=5.4422;MQ=8.17;MQ0=0;MQRankSum=2.868;QD=0.44;ReadPosRankSum=-2.906	GT:AD:DP:GQ:PL	0/1:52,3:55:9.73:54,0,10
17	41256266	rs28897673	T	C	1394.32	PASS	AC=2;AF=1.00;AN=2;DB;DP=49;Dels=0.00;FS=0.000;HRun=0;HaplotypeScore=4.1051;MQ=44.68;MQ0=0;QD=28.46	GT:AD:DP:GQ:PL	1/1:1,47:49:99:1427,135,0
17	41267752	rs80357943	AT	A	2981.10	PASS	AC=2;AF=1.00;AN=2;DB;DP=77;FS=0.000;HRun=1;HaplotypeScore=196.0039;MQ=47.25;MQ0=0;QD=38.72	GT:AD:DP:GQ:PL	1/1:1,76:73:99:3023,220,0
17	41278008	.	T	TTAG	1422.82	PASS	AC=2;AF=1.00;AN=2;DP=66;FS=0.000;HRun=0;HaplotypeScore=225.4279;MQ=26.61;MQ0=0;QD=21.56	GT:AD:DP:GQ:PL	1/1:50,14:37:99:1465,104,0
17	41278010	rs74612973	A	T	362.67	PASS	AC=1;AF=0.50;AN=2;BaseQRankSum=2.578;DB;DP=65;Dels=0.03;FS=0.000;HRun=2;HaplotypeScore=44.2811;MQ=26.72;MQ0=0;MQRankSum=5.753;QD=5.58;ReadPosRankSum=-2.475	GT:AD:DP:GQ:PL	0/1:46,17:63:99:393,0,576
17	41278010	rs72262247	A	AGTT	2478.13	PASS	AC=2;AF=1.00;AN=2;DB;DP=65;FS=0.000;HRun=0;HaplotypeScore=120.7847;MQ=26.95;MQ0=0;QD=38.13	GT:AD:DP:GQ:PL	1/1:19,37:37:99:2520,107,0
