# Supplementary material for: Considerations for clinical read alignment and mutational profiling using next-generation sequencing
Source: F1000Res. 2012 Sep 20;1:2. Originally published 2012 Jul 16. [Version 2] doi: 10.12688/f1000research.1-2.v2 (PMC3945748; doi:10.12688/f1000research.1-2.v2)
Supplement: Aligner-specific VCF files containing the mutations called for each set of reads in single and paired-end modes — VCF files describing the mutations detected in the sixty-seven groups of BRCA1 reads when testing each alignment program in paired-end and single-end mode. [file f1000research-1-402-s0002.tgz › Bfast_Single_End_Calls.45.vcf]

##fileformat=VCFv4.1
##FILTER=<ID=LowQual,Description="Low quality">
##FORMAT=<ID=AD,Number=.,Type=Integer,Description="Allelic depths for the ref and alt alleles in the order listed">
##FORMAT=<ID=DP,Number=1,Type=Integer,Description="Read Depth (only filtered reads used for calling)">
##FORMAT=<ID=GQ,Number=1,Type=Float,Description="Genotype Quality">
##FORMAT=<ID=GT,Number=1,Type=String,Description="Genotype">
##FORMAT=<ID=PL,Number=G,Type=Integer,Description="Normalized, Phred-scaled likelihoods for genotypes as defined in the VCF specification">
##INFO=<ID=AC,Number=A,Type=Integer,Description="Allele count in genotypes, for each ALT allele, in the same order as listed">
##INFO=<ID=AF,Number=A,Type=Float,Description="Allele Frequency, for each ALT allele, in the same order as listed">
##INFO=<ID=AN,Number=1,Type=Integer,Description="Total number of alleles in called genotypes">
##INFO=<ID=BaseQRankSum,Number=1,Type=Float,Description="Z-score from Wilcoxon rank sum test of Alt Vs. Ref base qualities">
##INFO=<ID=DB,Number=0,Type=Flag,Description="dbSNP Membership">
##INFO=<ID=DP,Number=1,Type=Integer,Description="Filtered Depth">
##INFO=<ID=DS,Number=0,Type=Flag,Description="Were any of the samples downsampled?">
##INFO=<ID=Dels,Number=1,Type=Float,Description="Fraction of Reads Containing Spanning Deletions">
##INFO=<ID=FS,Number=1,Type=Float,Description="Phred-scaled p-value using Fisher's exact test to detect strand bias">
##INFO=<ID=HRun,Number=1,Type=Integer,Description="Largest Contiguous Homopolymer Run of Variant Allele In Either Direction">
##INFO=<ID=HaplotypeScore,Number=1,Type=Float,Description="Consistency of the site with at most two segregating haplotypes">
##INFO=<ID=InbreedingCoeff,Number=1,Type=Float,Description="Inbreeding coefficient as estimated from the genotype likelihoods per-sample when compared against the Hardy-Weinberg expectation">
##INFO=<ID=MQ,Number=1,Type=Float,Description="RMS Mapping Quality">
##INFO=<ID=MQ0,Number=1,Type=Integer,Description="Total Mapping Quality Zero Reads">
##INFO=<ID=MQRankSum,Number=1,Type=Float,Description="Z-score From Wilcoxon rank sum test of Alt vs. Ref read mapping qualities">
##INFO=<ID=QD,Number=1,Type=Float,Description="Variant Confidence/Quality by Depth">
##INFO=<ID=ReadPosRankSum,Number=1,Type=Float,Description="Z-score from Wilcoxon rank sum test of Alt vs. Ref read position bias">
##UnifiedGenotyper="analysis_type=UnifiedGenotyper input_file=[../Bfast_SE/brca1_45.1.recalib.bam] sample_metadata=[] read_buffer_size=null phone_home=STANDARD read_filter=[BadCigar] intervals=null excludeIntervals=null reference_sequence=ref_chr17.hg19.fa rodBind=[] rodToIntervalTrackName=null BTI_merge_rule=UNION nonDeterministicRandomSeed=false downsampling_type=null downsample_to_fraction=null downsample_to_coverage=null baq=OFF baqGapOpenPenalty=40.0 performanceLog=null useOriginalQualities=false defaultBaseQualities=-1 validation_strictness=SILENT unsafe=null num_threads=4 interval_merging=ALL read_group_black_list=null processingTracker=null restartProcessingTracker=false processingTrackerStatusFile=null processingTrackerID=-1 allow_intervals_with_unindexed_bam=false disable_experimental_low_memory_sharding=false logging_level=ERROR log_to_file=null help=false genotype_likelihoods_model=BOTH p_nonref_model=EXACT heterozygosity=0.0010 pcr_error_rate=1.0E-4 genotyping_mode=DISCOVERY output_mode=EMIT_VARIANTS_ONLY standard_min_confidence_threshold_for_calling=30.0 standard_min_confidence_threshold_for_emitting=4.0 computeSLOD=false alleles=(RodBinding name= source=UNBOUND) assume_single_sample_reads=null abort_at_too_much_coverage=-1 min_base_quality_score=17 min_mapping_quality_score=20 max_deletion_fraction=0.05 min_indel_count_for_genotyping=5 indel_heterozygosity=1.25E-4 indelGapContinuationPenalty=10.0 indelGapOpenPenalty=45.0 indelHaplotypeSize=80 doContextDependentGapPenalties=true getGapPenaltiesFromData=false indel_recal_file=indel.recal_data.csv indelDebug=false dovit=false GSA_PRODUCTION_ONLY=false exactCalculation=LINEAR_EXPERIMENTAL ignoreSNPAlleles=false output_all_callable_bases=false genotype=false dbsnp=(RodBinding name=dbsnp source=dbsnp_132.hg19.vcf) out=org.broadinstitute.sting.gatk.io.stubs.VCFWriterStub NO_HEADER=org.broadinstitute.sting.gatk.io.stubs.VCFWriterStub sites_only=org.broadinstitute.sting.gatk.io.stubs.VCFWriterStub debug_file=null metrics_file=null annotation=[]"
##contig=<ID=17,length=81195210,assembly=hg19>
##reference=file:///CL_diags/ngs/OmixonPaper/brca1-test-suite/ref_chr17.hg19.fa
#CHROM	POS	ID	REF	ALT	QUAL	FILTER	INFO	FORMAT	DePristo
17	41196309	.	T	G	5.06	LowQual	AC=1;AF=0.50;AN=2;DP=1;Dels=0.00;HRun=2;HaplotypeScore=0.0000;MQ=48.00;MQ0=0;QD=5.06	GT:AD:DP:GQ:PL	0/1:0,1:1:1.76:33,3,0
17	41196309	.	T	TGGGGGGGGGGGGGGGGGGGGGGGGGG	2683.45	PASS	AC=2;AF=1.00;AN=2;DP=22;FS=0.000;HRun=2;HaplotypeScore=230.1173;MQ=27.43;MQ0=0;QD=121.98	GT:AD:DP:GQ:PL	1/1:1,1:13:39.13:2725,39,0
17	41197774	rs80357839	AC	A	1868.67	PASS	AC=2;AF=1.00;AN=2;DB;DP=58;FS=0.000;HRun=3;HaplotypeScore=179.8340;MQ=45.76;MQ0=0;QD=32.22	GT:AD:DP:GQ:PL	1/1:5,53:55:99:1911,156,0
17	41201129	rs80358040	A	G	1779.36	PASS	AC=2;AF=1.00;AN=2;DB;DP=63;Dels=0.00;FS=0.000;HRun=0;HaplotypeScore=5.4597;MQ=45.95;MQ0=0;QD=28.24	GT:AD:DP:GQ:PL	1/1:1,62:63:99:1812,180,0
17	41203124	rs80357007	C	A	1720.10	PASS	AC=2;AF=1.00;AN=2;DB;DP=54;Dels=0.00;FS=0.000;HRun=0;HaplotypeScore=0.0000;MQ=45.75;MQ0=0;QD=31.85	GT:AD:DP:GQ:PL	1/1:0,54:54:99:1753,159,0
17	41204900	rs117151230	T	G	1538.19	PASS	AC=2;AF=1.00;AN=2;DB;DP=73;Dels=0.00;FS=0.000;HRun=0;HaplotypeScore=0.7887;MQ=32.31;MQ0=0;QD=21.07	GT:AD:DP:GQ:PL	1/1:0,73:73:99:1571,150,0
17	41212169	rs11652377	C	T	279.38	PASS	AC=2;AF=1.00;AN=2;DB;DP=75;Dels=0.00;FS=0.000;HRun=0;HaplotypeScore=1.6120;MQ=11.57;MQ0=0;QD=3.73	GT:AD:DP:GQ:PL	1/1:0,75:75:41.79:312,42,0
17	41215391	rs80358137	C	G	1715.14	PASS	AC=2;AF=1.00;AN=2;DB;DP=62;Dels=0.00;FS=0.000;HRun=0;HaplotypeScore=3.9247;MQ=46.60;MQ0=0;QD=27.66	GT:AD:DP:GQ:PL	1/1:1,61:62:99:1748,180,0
17	41226489	rs80357137	T	A	2428.94	PASS	AC=2;AF=1.00;AN=2;BaseQRankSum=1.643;DB;DP=79;Dels=0.01;FS=0.000;HRun=0;HaplotypeScore=9.5141;MQ=46.15;MQ0=0;MQRankSum=-1.732;QD=30.75;ReadPosRankSum=0.089	GT:AD:DP:GQ:PL	1/1:1,77:78:99:2462,199,0
17	41228042	rs56295923	G	A	1677.13	PASS	AC=2;AF=1.00;AN=2;DB;DP=72;Dels=0.00;FS=0.000;HRun=0;HaplotypeScore=8.4138;MQ=25.15;MQ0=0;QD=23.29	GT:AD:DP:GQ:PL	1/1:0,72:72:99:1710,168,0
17	41235135	rs79221305	G	T	2009.84	PASS	AC=2;AF=1.00;AN=2;DB;DP=62;Dels=0.02;FS=0.000;HRun=2;HaplotypeScore=0.9665;MQ=45.16;MQ0=0;QD=32.42	GT:AD:DP:GQ:PL	1/1:0,61:61:99:2043,180,0
17	41243190	rs799916	T	G	2056.53	PASS	AC=2;AF=1.00;AN=2;DB;DP=80;Dels=0.03;FS=0.000;HRun=2;HaplotypeScore=4.5478;MQ=44.33;MQ0=0;QD=25.71	GT:AD:DP:GQ:PL	1/1:0,76:78:99:2090,210,0
17	41243677	rs80357918	ATT	A	1799.25	PASS	AC=2;AF=1.00;AN=2;BaseQRankSum=-1.733;DB;DP=62;FS=4.030;HRun=4;HaplotypeScore=194.4652;MQ=37.29;MQ0=0;MQRankSum=1.571;QD=29.02;ReadPosRankSum=1.652	GT:AD:DP:GQ:PL	1/1:17,44:44:99:1841,117,0
17	41243680	rs80357254	T	G	351.51	PASS	AC=1;AF=0.50;AN=2;BaseQRankSum=-1.418;DB;DP=63;Dels=0.00;FS=7.090;HRun=0;HaplotypeScore=43.1914;MQ=37.48;MQ0=0;MQRankSum=0.484;QD=5.58;ReadPosRankSum=-3.845	GT:AD:DP:GQ:PL	0/1:47,16:63:99:382,0,735
17	41243680	.	TTG	T	635.76	PASS	AC=2;AF=1.00;AN=2;BaseQRankSum=-1.732;DP=63;FS=3.882;HRun=0;HaplotypeScore=316.2888;MQ=37.48;MQ0=0;MQRankSum=1.575;QD=10.09;ReadPosRankSum=1.654	GT:AD:DP:GQ:PL	1/1:48,15:45:99:678,115,0
17	41244186	rs80356919	T	C	2345.37	PASS	AC=2;AF=1.00;AN=2;DB;DP=77;Dels=0.00;FS=0.000;HRun=0;HaplotypeScore=5.3903;MQ=46.14;MQ0=0;QD=30.46	GT:AD:DP:GQ:PL	1/1:2,75:77:99:2378,222,0
17	41244637	rs80357893	GT	G	1874.77	PASS	AC=2;AF=1.00;AN=2;BaseQRankSum=-1.602;DB;DP=54;FS=0.000;HRun=3;HaplotypeScore=310.9545;MQ=46.27;MQ0=0;MQRankSum=1.602;QD=34.72;ReadPosRankSum=1.667	GT:AD:DP:GQ:PL	1/1:1,52:54:99:1917,153,0
17	41244679	rs80357929	GA	G	2604.88	PASS	AC=2;AF=1.00;AN=2;BaseQRankSum=-1.253;DB;DP=66;FS=3.216;HRun=1;HaplotypeScore=335.8609;MQ=45.37;MQ0=0;MQRankSum=1.359;QD=39.47;ReadPosRankSum=1.359	GT:AD:DP:GQ:PL	1/1:0,66:65:99:2647,189,0
17	41245714	rs80357245	T	C	1823.60	PASS	AC=2;AF=1.00;AN=2;DB;DP=61;Dels=0.03;FS=0.000;HRun=2;HaplotypeScore=1.9330;MQ=46.91;MQ0=0;QD=29.90	GT:AD:DP:GQ:PL	1/1:0,58:59:99:1857,171,0
17	41245830	rs80357640	GATTCT	G	3820.30	PASS	AC=2;AF=1.00;AN=2;DB;DP=67;FS=0.000;HRun=0;HaplotypeScore=392.6874;MQ=43.86;MQ0=0;QD=57.02	GT:AD:DP:GQ:PL	1/1:7,60:63:99:3820,181,0
17	41246015	.	GC	G	623.28	PASS	AC=2;AF=1.00;AN=2;DP=61;FS=0.000;HRun=2;HaplotypeScore=221.6325;MQ=38.40;MQ0=0;QD=10.22	GT:AD:DP:GQ:PL	1/1:47,14:41:99:665,115,0
17	41246017	rs80357735	CT	C	1640.95	PASS	AC=2;AF=1.00;AN=2;DB;DP=61;FS=0.000;HRun=1;HaplotypeScore=125.2415;MQ=38.30;MQ0=0;QD=26.90	GT:AD:DP:GQ:PL	1/1:15,46:41:99:1683,123,0
17	41246299	.	TTAGAACG	T	1481.62	PASS	AC=2;AF=1.00;AN=2;BaseQRankSum=1.614;DP=48;FS=0.000;HRun=0;HaplotypeScore=347.6921;MQ=35.75;MQ0=0;MQRankSum=-1.733;QD=30.87;ReadPosRankSum=1.255	GT:AD:DP:GQ:PL	1/1:41,7:33:83.75:1524,84,0
17	41246302	.	GAACGTCC	G	1470.71	PASS	AC=2;AF=1.00;AN=2;DP=46;FS=0.000;HRun=0;HaplotypeScore=337.3438;MQ=34.93;MQ0=0;QD=31.97	GT:AD:DP:GQ:PL	1/1:29,17:31:84.28:1513,84,0
17	41246432	rs80357468	C	T	1624.43	PASS	AC=2;AF=1.00;AN=2;DB;DP=52;Dels=0.02;FS=0.000;HRun=1;HaplotypeScore=1.9330;MQ=46.27;MQ0=0;QD=31.24	GT:AD:DP:GQ:PL	1/1:1,49:51:99:1657,144,0
17	41246587	.	ATCTGT	A	349.73	PASS	AC=1;AF=0.50;AN=2;BaseQRankSum=3.532;DP=73;FS=0.000;HRun=0;HaplotypeScore=422.4804;MQ=31.09;MQ0=0;MQRankSum=-3.532;QD=4.79;ReadPosRankSum=2.688	GT:AD:DP:GQ:PL	0/1:59,12:38:41.55:389,0,42
17	41246594	.	A	C	329.66	PASS	AC=1;AF=0.50;AN=2;BaseQRankSum=-2.899;DP=73;Dels=0.00;FS=3.012;HRun=0;HaplotypeScore=85.4317;MQ=30.68;MQ0=0;MQRankSum=2.653;QD=4.52;ReadPosRankSum=-3.752	GT:AD:DP:GQ:PL	0/1:57,16:73:99:360,0,564
17	41246594	rs80357555	ATGTTG	A	2476.12	PASS	AC=2;AF=1.00;AN=2;DB;DP=73;FS=0.000;HRun=0;HaplotypeScore=245.6696;MQ=30.68;MQ0=0;QD=33.92	GT:AD:DP:GQ:PL	1/1:19,48:38:99:2518,114,0
17	41246725	rs8176153	C	T	2499.59	PASS	AC=2;AF=1.00;AN=2;DB;DP=77;Dels=0.00;FS=0.000;HRun=0;HaplotypeScore=4.3948;MQ=46.56;MQ0=0;QD=32.46	GT:AD:DP:GQ:PL	1/1:0,76:77:99:2533,229,0
17	41246889	rs8176152	C	CA	2698.36	PASS	AC=2;AF=1.00;AN=2;DB;DP=77;FS=0.000;HRun=5;HaplotypeScore=189.3082;MQ=44.72;MQ0=0;QD=35.04	GT:AD:DP:GQ:PL	1/1:6,70:72:99:2740,211,0
17	41247598	.	C	CA	310.46	PASS	AC=2;AF=1.00;AN=2;DP=61;FS=0.000;HRun=9;HaplotypeScore=106.6654;MQ=20.40;MQ0=0;QD=5.09	GT:AD:DP:GQ:PL	1/1:24,37:22:63.72:353,64,0
17	41247603	.	A	C	714.41	PASS	AC=2;AF=1.00;AN=2;BaseQRankSum=-3.376;DP=62;Dels=0.00;FS=0.000;HRun=0;HaplotypeScore=37.8138;MQ=21.99;MQ0=0;MQRankSum=6.451;QD=11.52;ReadPosRankSum=0.949	GT:AD:DP:GQ:PL	1/1:22,40:62:75.11:747,75,0
17	41250048	rs75184889	T	C	1859.88	PASS	AC=2;AF=1.00;AN=2;DB;DP=79;Dels=0.03;FS=0.000;HRun=1;HaplotypeScore=5.2788;MQ=37.74;MQ0=0;QD=23.54	GT:AD:DP:GQ:PL	1/1:0,76:77:99:1893,180,0
17	41252697	rs10445302	T	A	80.81	PASS	AC=2;AF=1.00;AN=2;DB;DP=51;Dels=0.00;FS=0.000;HRun=2;HaplotypeScore=1.4972;MQ=11.48;MQ0=0;QD=1.58	GT:AD:DP:GQ:PL	1/1:0,49:51:12:113,12,0
17	41254965	rs36085989	C	CT	542.71	PASS	AC=2;AF=1.00;AN=2;DB;DP=82;FS=0.000;HRun=14;HaplotypeScore=88.9990;MQ=21.34;MQ0=0;QD=6.62	GT:AD:DP:GQ:PL	1/1:23,59:34:68.46:585,68,0
17	41254980	.	A	T	14.57	LowQual	AC=1;AF=0.50;AN=2;BaseQRankSum=-0.326;DP=80;Dels=0.00;HRun=14;HaplotypeScore=6.6136;MQ=23.42;MQ0=0;MQRankSum=0.673;QD=0.18;ReadPosRankSum=-3.570	GT:AD:DP:GQ:PL	0/1:74,5:80:44.41:44,0,935
17	41255102	rs67060599	A	G	2268.13	PASS	AC=2;AF=1.00;AN=2;DB;DP=76;Dels=0.00;FS=0.000;HRun=0;HaplotypeScore=1.8332;MQ=40.70;MQ0=0;QD=29.84	GT:AD:DP:GQ:PL	1/1:0,75:76:99:2301,214,0
17	41258497	rs80357086	A	T	2113.44	PASS	AC=2;AF=1.00;AN=2;DB;DP=69;Dels=0.00;FS=0.000;HRun=1;HaplotypeScore=7.5798;MQ=44.58;MQ0=0;QD=30.63	GT:AD:DP:GQ:PL	1/1:4,65:69:99:2146,195,0
17	41267816	rs80358039	G	A	2498.42	PASS	AC=2;AF=1.00;AN=2;DB;DP=80;Dels=0.04;FS=0.000;HRun=5;HaplotypeScore=3.5646;MQ=46.27;MQ0=0;QD=31.23	GT:AD:DP:GQ:PL	1/1:1,76:77:99:2531,220,0
17	41278010	rs74612973	A	G	1674.93	PASS	AC=2;AF=1.00;AN=2;DB;DP=65;Dels=0.00;FS=0.000;HRun=0;HaplotypeScore=8.3210;MQ=35.21;MQ0=0;QD=25.77	GT:AD:DP:GQ:PL	1/1:4,61:65:99:1708,168,0
