# Supplementary material for: Considerations for clinical read alignment and mutational profiling using next-generation sequencing
Source: F1000Res. 2012 Sep 20;1:2. Originally published 2012 Jul 16. [Version 2] doi: 10.12688/f1000research.1-2.v2 (PMC3945748; doi:10.12688/f1000research.1-2.v2)
Supplement: Aligner-specific VCF files containing the mutations called for each set of reads in single and paired-end modes — VCF files describing the mutations detected in the sixty-seven groups of BRCA1 reads when testing each alignment program in paired-end and single-end mode. [file f1000research-1-402-s0002.tgz › Bfast_Single_End_Calls.46.vcf]

##fileformat=VCFv4.1
##FILTER=<ID=LowQual,Description="Low quality">
##FORMAT=<ID=AD,Number=.,Type=Integer,Description="Allelic depths for the ref and alt alleles in the order listed">
##FORMAT=<ID=DP,Number=1,Type=Integer,Description="Read Depth (only filtered reads used for calling)">
##FORMAT=<ID=GQ,Number=1,Type=Float,Description="Genotype Quality">
##FORMAT=<ID=GT,Number=1,Type=String,Description="Genotype">
##FORMAT=<ID=PL,Number=G,Type=Integer,Description="Normalized, Phred-scaled likelihoods for genotypes as defined in the VCF specification">
##INFO=<ID=AC,Number=A,Type=Integer,Description="Allele count in genotypes, for each ALT allele, in the same order as listed">
##INFO=<ID=AF,Number=A,Type=Float,Description="Allele Frequency, for each ALT allele, in the same order as listed">
##INFO=<ID=AN,Number=1,Type=Integer,Description="Total number of alleles in called genotypes">
##INFO=<ID=BaseQRankSum,Number=1,Type=Float,Description="Z-score from Wilcoxon rank sum test of Alt Vs. Ref base qualities">
##INFO=<ID=DB,Number=0,Type=Flag,Description="dbSNP Membership">
##INFO=<ID=DP,Number=1,Type=Integer,Description="Filtered Depth">
##INFO=<ID=DS,Number=0,Type=Flag,Description="Were any of the samples downsampled?">
##INFO=<ID=Dels,Number=1,Type=Float,Description="Fraction of Reads Containing Spanning Deletions">
##INFO=<ID=FS,Number=1,Type=Float,Description="Phred-scaled p-value using Fisher's exact test to detect strand bias">
##INFO=<ID=HRun,Number=1,Type=Integer,Description="Largest Contiguous Homopolymer Run of Variant Allele In Either Direction">
##INFO=<ID=HaplotypeScore,Number=1,Type=Float,Description="Consistency of the site with at most two segregating haplotypes">
##INFO=<ID=InbreedingCoeff,Number=1,Type=Float,Description="Inbreeding coefficient as estimated from the genotype likelihoods per-sample when compared against the Hardy-Weinberg expectation">
##INFO=<ID=MQ,Number=1,Type=Float,Description="RMS Mapping Quality">
##INFO=<ID=MQ0,Number=1,Type=Integer,Description="Total Mapping Quality Zero Reads">
##INFO=<ID=MQRankSum,Number=1,Type=Float,Description="Z-score From Wilcoxon rank sum test of Alt vs. Ref read mapping qualities">
##INFO=<ID=QD,Number=1,Type=Float,Description="Variant Confidence/Quality by Depth">
##INFO=<ID=ReadPosRankSum,Number=1,Type=Float,Description="Z-score from Wilcoxon rank sum test of Alt vs. Ref read position bias">
##UnifiedGenotyper="analysis_type=UnifiedGenotyper input_file=[../Bfast_SE/brca1_46.1.recalib.bam] sample_metadata=[] read_buffer_size=null phone_home=STANDARD read_filter=[BadCigar] intervals=null excludeIntervals=null reference_sequence=ref_chr17.hg19.fa rodBind=[] rodToIntervalTrackName=null BTI_merge_rule=UNION nonDeterministicRandomSeed=false downsampling_type=null downsample_to_fraction=null downsample_to_coverage=null baq=OFF baqGapOpenPenalty=40.0 performanceLog=null useOriginalQualities=false defaultBaseQualities=-1 validation_strictness=SILENT unsafe=null num_threads=4 interval_merging=ALL read_group_black_list=null processingTracker=null restartProcessingTracker=false processingTrackerStatusFile=null processingTrackerID=-1 allow_intervals_with_unindexed_bam=false disable_experimental_low_memory_sharding=false logging_level=ERROR log_to_file=null help=false genotype_likelihoods_model=BOTH p_nonref_model=EXACT heterozygosity=0.0010 pcr_error_rate=1.0E-4 genotyping_mode=DISCOVERY output_mode=EMIT_VARIANTS_ONLY standard_min_confidence_threshold_for_calling=30.0 standard_min_confidence_threshold_for_emitting=4.0 computeSLOD=false alleles=(RodBinding name= source=UNBOUND) assume_single_sample_reads=null abort_at_too_much_coverage=-1 min_base_quality_score=17 min_mapping_quality_score=20 max_deletion_fraction=0.05 min_indel_count_for_genotyping=5 indel_heterozygosity=1.25E-4 indelGapContinuationPenalty=10.0 indelGapOpenPenalty=45.0 indelHaplotypeSize=80 doContextDependentGapPenalties=true getGapPenaltiesFromData=false indel_recal_file=indel.recal_data.csv indelDebug=false dovit=false GSA_PRODUCTION_ONLY=false exactCalculation=LINEAR_EXPERIMENTAL ignoreSNPAlleles=false output_all_callable_bases=false genotype=false dbsnp=(RodBinding name=dbsnp source=dbsnp_132.hg19.vcf) out=org.broadinstitute.sting.gatk.io.stubs.VCFWriterStub NO_HEADER=org.broadinstitute.sting.gatk.io.stubs.VCFWriterStub sites_only=org.broadinstitute.sting.gatk.io.stubs.VCFWriterStub debug_file=null metrics_file=null annotation=[]"
##contig=<ID=17,length=81195210,assembly=hg19>
##reference=file:///CL_diags/ngs/OmixonPaper/brca1-test-suite/ref_chr17.hg19.fa
#CHROM	POS	ID	REF	ALT	QUAL	FILTER	INFO	FORMAT	DePristo
17	41196309	.	T	TGGGGGGGGGGGGGGGGGGGGGGGGGG	2681.96	PASS	AC=2;AF=1.00;AN=2;DP=22;FS=0.000;HRun=2;HaplotypeScore=230.0470;MQ=27.43;MQ0=0;QD=121.91	GT:AD:DP:GQ:PL	1/1:1,1:13:39.13:2724,39,0
17	41199721	rs80358029	C	G	2196.47	PASS	AC=2;AF=1.00;AN=2;DB;DP=80;Dels=0.00;FS=0.000;HRun=0;HaplotypeScore=5.9302;MQ=45.93;MQ0=0;QD=27.46	GT:AD:DP:GQ:PL	1/1:0,80:80:99:2229,228,0
17	41201345	rs8176306	G	T	2539.56	PASS	AC=2;AF=1.00;AN=2;DB;DP=86;Dels=0.00;FS=0.000;HRun=0;HaplotypeScore=4.7741;MQ=46.04;MQ0=0;QD=29.53	GT:AD:DP:GQ:PL	1/1:2,84:86:99:2573,238,0
17	41202895	rs8176298	T	G	2370.20	PASS	AC=2;AF=1.00;AN=2;DB;DP=79;Dels=0.00;FS=0.000;HRun=0;HaplotypeScore=5.2290;MQ=45.86;MQ0=0;QD=30.00	GT:AD:DP:GQ:PL	1/1:1,77:79:99:2403,225,0
17	41217100	.	GC	G	49.52	PASS	AC=2;AF=1.00;AN=2;DP=68;FS=0.000;HRun=6;HaplotypeScore=98.6669;MQ=11.10;MQ0=0;QD=0.73	GT:AD:DP:GQ:PL	1/1:57,10:11:26.14:92,26,0
17	41217111	rs8176246	C	T	634.66	PASS	AC=2;AF=1.00;AN=2;DB;DP=74;Dels=0.00;FS=0.000;HRun=0;HaplotypeScore=13.1901;MQ=17.43;MQ0=0;QD=8.58	GT:AD:DP:GQ:PL	1/1:2,72:74:63.15:668,63,0
17	41226444	.	CCT	C	1242.16	PASS	AC=2;AF=1.00;AN=2;BaseQRankSum=1.667;DP=82;FS=3.819;HRun=0;HaplotypeScore=398.9527;MQ=36.71;MQ0=0;MQRankSum=-1.667;QD=15.15;ReadPosRankSum=1.275	GT:AD:DP:GQ:PL	1/1:61,21:54:99:1284,152,0
17	41226447	rs80357813	CTT	C	2598.37	PASS	AC=2;AF=1.00;AN=2;DB;DP=84;FS=0.000;HRun=2;HaplotypeScore=289.0408;MQ=36.85;MQ0=0;QD=30.93	GT:AD:DP:GQ:PL	1/1:27,55:56:99:2640,169,0
17	41226489	rs80357137	T	A	1691.70	PASS	AC=2;AF=1.00;AN=2;DB;DP=76;Dels=0.01;FS=0.000;HRun=0;HaplotypeScore=5.2845;MQ=37.80;MQ0=0;QD=22.26	GT:AD:DP:GQ:PL	1/1:1,74:75:99:1725,150,0
17	41234525	rs80357977	AAC	A	2749.74	PASS	AC=2;AF=1.00;AN=2;DB;DP=73;FS=0.000;HRun=0;HaplotypeScore=245.4321;MQ=46.14;MQ0=0;QD=37.67	GT:AD:DP:GQ:PL	1/1:6,67:69:99:2792,196,0
17	41238126	rs117537294	T	C	39.59	PASS	AC=1;AF=0.50;AN=2;BaseQRankSum=-1.436;DB;DP=76;Dels=0.03;FS=0.000;HRun=0;HaplotypeScore=55.1678;MQ=35.32;MQ0=0;MQRankSum=-1.259;QD=0.52;ReadPosRankSum=-4.356	GT:AD:DP:GQ:PL	0/1:64,10:74:69.59:70,0,1637
17	41238135	rs67894015	AC	A	952.55	PASS	AC=2;AF=1.00;AN=2;BaseQRankSum=-6.560;DB;DP=84;FS=0.892;HRun=1;HaplotypeScore=817.2302;MQ=35.10;MQ0=0;MQRankSum=3.764;QD=11.34;ReadPosRankSum=-6.581	GT:AD:DP:GQ:PL	1/1:67,15:78:63.53:995,64,0
17	41238136	rs72027202	C	CCACACACA	7846.57	PASS	AC=2;AF=1.00;AN=2;DB;DP=85;FS=0.000;HRun=0;HaplotypeScore=465.9807;MQ=35.30;MQ0=0;QD=92.31	GT:AD:DP:GQ:PL	1/1:20,30:79:99:7847,235,0
17	41238145	.	AC	A	348.80	PASS	AC=1;AF=0.50;AN=2;BaseQRankSum=-3.087;DP=85;FS=0.000;HRun=1;HaplotypeScore=842.4736;MQ=35.75;MQ0=0;MQRankSum=4.062;QD=4.10;ReadPosRankSum=-4.688	GT:AD:DP:GQ:PL	0/1:68,17:79:99:388,0,2298
17	41243473	rs80357456	G	A	1992.11	PASS	AC=2;AF=1.00;AN=2;DB;DP=67;Dels=0.00;FS=0.000;HRun=0;HaplotypeScore=1.7866;MQ=46.63;MQ0=0;QD=29.73	GT:AD:DP:GQ:PL	1/1:1,66:67:99:2025,189,0
17	41243670	rs80357213	G	A	1770.10	PASS	AC=2;AF=1.00;AN=2;BaseQRankSum=1.124;DB;DP=58;Dels=0.00;FS=0.000;HRun=1;HaplotypeScore=3.3633;MQ=45.53;MQ0=0;MQRankSum=-1.732;QD=30.52;ReadPosRankSum=-0.577	GT:AD:DP:GQ:PL	1/1:1,56:58:99:1803,136,0
17	41244215	.	TTGC	T	796.70	PASS	AC=2;AF=1.00;AN=2;DP=67;FS=0.000;HRun=0;HaplotypeScore=236.4877;MQ=27.71;MQ0=0;QD=11.89	GT:AD:DP:GQ:PL	1/1:35,32:30:89.89:839,90,0
17	41244222	.	T	A	466.16	PASS	AC=1;AF=0.50;AN=2;BaseQRankSum=-5.232;DP=69;Dels=0.00;FS=1.566;HRun=0;HaplotypeScore=71.0662;MQ=29.06;MQ0=0;MQRankSum=3.956;QD=6.76;ReadPosRankSum=-5.286	GT:AD:DP:GQ:PL	0/1:50,19:69:99:496,0,331
17	41244524	.	CATTG	C	781.24	PASS	AC=1;AF=0.50;AN=2;BaseQRankSum=3.770;DP=61;FS=7.177;HRun=0;HaplotypeScore=307.3179;MQ=36.91;MQ0=0;MQRankSum=-2.658;QD=12.81;ReadPosRankSum=3.605	GT:AD:DP:GQ:PL	0/1:48,13:41:8.31:820,0,8
17	41244526	rs80357749	TTGAA	T	1815.89	PASS	AC=2;AF=1.00;AN=2;DB;DP=58;FS=0.000;HRun=0;HaplotypeScore=199.7716;MQ=36.49;MQ0=0;QD=31.31	GT:AD:DP:GQ:PL	1/1:20,37:38:99:1858,99,0
17	41244684	rs80357295	G	T	2040.21	PASS	AC=2;AF=1.00;AN=2;DB;DP=66;Dels=0.02;FS=0.000;HRun=1;HaplotypeScore=0.9665;MQ=45.70;MQ0=0;QD=30.91	GT:AD:DP:GQ:PL	1/1:0,65:65:99:2073,189,0
17	41245169	.	CT	C	213.73	PASS	AC=2;AF=1.00;AN=2;BaseQRankSum=-1.208;DP=66;FS=3.144;HRun=2;HaplotypeScore=219.8598;MQ=33.33;MQ0=0;MQRankSum=0.403;QD=3.24;ReadPosRankSum=1.940	GT:AD:DP:GQ:PL	1/1:57,9:34:46.68:256,47,0
17	41245171	rs80357913	TC	T	1229.33	PASS	AC=2;AF=1.00;AN=2;DB;DP=67;FS=0.000;HRun=3;HaplotypeScore=124.5774;MQ=33.66;MQ0=0;QD=18.35	GT:AD:DP:GQ:PL	1/1:12,55:35:99:1271,105,0
17	41245345	rs80357982	GT	G	2419.87	PASS	AC=2;AF=1.00;AN=2;DB;DP=72;FS=0.000;HRun=3;HaplotypeScore=373.2333;MQ=45.34;MQ0=0;QD=33.61	GT:AD:DP:GQ:PL	1/1:3,68:71:99:2462,202,0
17	41245360	rs80357058	C	A	2338.95	PASS	AC=2;AF=1.00;AN=2;DB;DP=76;Dels=0.00;FS=0.000;HRun=0;HaplotypeScore=1.9958;MQ=45.43;MQ0=0;QD=30.78	GT:AD:DP:GQ:PL	1/1:0,76:76:99:2372,220,0
17	41245574	rs55678461	C	G	2445.54	PASS	AC=2;AF=1.00;AN=2;DB;DP=86;Dels=0.01;FS=0.000;HRun=2;HaplotypeScore=10.1661;MQ=42.74;MQ0=0;QD=28.44	GT:AD:DP:GQ:PL	1/1:4,81:85:99:2479,232,0
17	41245586	rs80357522	CT	C	1860.96	PASS	AC=2;AF=1.00;AN=2;BaseQRankSum=-1.681;DB;DP=79;FS=0.000;HRun=8;HaplotypeScore=437.2759;MQ=42.31;MQ0=0;MQRankSum=1.474;QD=23.56;ReadPosRankSum=1.629	GT:AD:DP:GQ:PL	1/1:9,70:73:99:1903,194,0
17	41246489	rs80356935	C	T	2144.68	PASS	AC=2;AF=1.00;AN=2;DB;DP=68;Dels=0.03;FS=0.000;HRun=2;HaplotypeScore=4.4566;MQ=46.16;MQ0=0;QD=31.54	GT:AD:DP:GQ:PL	1/1:0,66:66:99:2178,195,0
17	41246624	rs80357644	GC	G	1588.87	PASS	AC=2;AF=1.00;AN=2;BaseQRankSum=-2.393;DB;DP=74;FS=3.093;HRun=1;HaplotypeScore=124.8303;MQ=35.41;MQ0=0;MQRankSum=2.336;QD=21.47;ReadPosRankSum=2.278	GT:AD:DP:GQ:PL	1/1:22,51:43:99:1631,111,0
17	41246625	.	CT	C	423.12	PASS	AC=2;AF=1.00;AN=2;BaseQRankSum=-2.265;DP=74;FS=6.133;HRun=4;HaplotypeScore=241.3389;MQ=35.41;MQ0=0;MQRankSum=2.327;QD=5.72;ReadPosRankSum=2.265	GT:AD:DP:GQ:PL	1/1:55,17:43:92.85:465,93,0
17	41247604	rs7503154	A	C	673.38	PASS	AC=2;AF=1.00;AN=2;DB;DP=60;Dels=0.00;FS=0.000;HRun=0;HaplotypeScore=0.0000;MQ=22.71;MQ0=0;QD=11.22	GT:AD:DP:GQ:PL	1/1:0,60:60:72.05:706,72,0
17	41251811	rs34545365	C	T	2557.24	PASS	AC=2;AF=1.00;AN=2;DB;DP=79;Dels=0.01;FS=0.000;HRun=0;HaplotypeScore=8.3006;MQ=46.75;MQ0=0;QD=32.37	GT:AD:DP:GQ:PL	1/1:0,78:78:99:2590,232,0
17	41252697	rs10445302	T	A	52.59	PASS	AC=2;AF=1.00;AN=2;DB;DP=50;Dels=0.04;FS=0.000;HRun=2;HaplotypeScore=4.0660;MQ=11.57;MQ0=0;QD=1.05	GT:AD:DP:GQ:PL	1/1:0,44:48:9:85,9,0
17	41256075	rs71160009	A	ACTTTTTTTTTTT	7512.95	PASS	AC=2;AF=1.00;AN=2;DB;DP=78;FS=0.000;HRun=0;HaplotypeScore=344.4666;MQ=24.19;MQ0=0;QD=96.32	GT:AD:DP:GQ:PL	1/1:7,57:49:99:7513,135,0
17	41256076	.	A	T	62.17	PASS	AC=1;AF=0.50;AN=2;BaseQRankSum=1.121;DP=78;Dels=0.01;FS=0.000;HRun=0;HaplotypeScore=4.8325;MQ=24.19;MQ0=0;MQRankSum=2.946;QD=0.80;ReadPosRankSum=-4.334	GT:AD:DP:GQ:PL	0/1:68,8:77:92.16:92,0,1100
17	41258552	rs80358065	T	C	2256.28	PASS	AC=2;AF=1.00;AN=2;BaseQRankSum=-0.137;DB;DP=77;Dels=0.00;FS=0.000;HRun=1;HaplotypeScore=5.2186;MQ=46.57;MQ0=0;MQRankSum=-1.732;QD=29.30;ReadPosRankSum=0.000	GT:AD:DP:GQ:PL	1/1:2,75:77:99:2289,180,0
17	41279298	rs4793204	A	G	379.72	PASS	AC=2;AF=1.00;AN=2;DB;DP=54;Dels=0.00;FS=0.000;HRun=0;HaplotypeScore=0.0000;MQ=15.22;MQ0=0;QD=7.03	GT:AD:DP:GQ:PL	1/1:0,53:54:47.96:413,48,0
17	41280751	rs117082098	T	C	1632.07	PASS	AC=2;AF=1.00;AN=2;BaseQRankSum=0.624;DB;DP=77;Dels=0.01;FS=0.000;HRun=0;HaplotypeScore=9.4500;MQ=25.36;MQ0=0;MQRankSum=1.594;QD=21.20;ReadPosRankSum=0.531	GT:AD:DP:GQ:PL	1/1:2,74:76:99:1665,171,0
