# Supplementary material for: Considerations for clinical read alignment and mutational profiling using next-generation sequencing
Source: F1000Res. 2012 Sep 20;1:2. Originally published 2012 Jul 16. [Version 2] doi: 10.12688/f1000research.1-2.v2 (PMC3945748; doi:10.12688/f1000research.1-2.v2)
Supplement: Aligner-specific VCF files containing the mutations called for each set of reads in single and paired-end modes — VCF files describing the mutations detected in the sixty-seven groups of BRCA1 reads when testing each alignment program in paired-end and single-end mode. [file f1000research-1-402-s0002.tgz › Bfast_Single_End_Calls.47.vcf]

##fileformat=VCFv4.1
##FILTER=<ID=LowQual,Description="Low quality">
##FORMAT=<ID=AD,Number=.,Type=Integer,Description="Allelic depths for the ref and alt alleles in the order listed">
##FORMAT=<ID=DP,Number=1,Type=Integer,Description="Read Depth (only filtered reads used for calling)">
##FORMAT=<ID=GQ,Number=1,Type=Float,Description="Genotype Quality">
##FORMAT=<ID=GT,Number=1,Type=String,Description="Genotype">
##FORMAT=<ID=PL,Number=G,Type=Integer,Description="Normalized, Phred-scaled likelihoods for genotypes as defined in the VCF specification">
##INFO=<ID=AC,Number=A,Type=Integer,Description="Allele count in genotypes, for each ALT allele, in the same order as listed">
##INFO=<ID=AF,Number=A,Type=Float,Description="Allele Frequency, for each ALT allele, in the same order as listed">
##INFO=<ID=AN,Number=1,Type=Integer,Description="Total number of alleles in called genotypes">
##INFO=<ID=BaseQRankSum,Number=1,Type=Float,Description="Z-score from Wilcoxon rank sum test of Alt Vs. Ref base qualities">
##INFO=<ID=DB,Number=0,Type=Flag,Description="dbSNP Membership">
##INFO=<ID=DP,Number=1,Type=Integer,Description="Filtered Depth">
##INFO=<ID=DS,Number=0,Type=Flag,Description="Were any of the samples downsampled?">
##INFO=<ID=Dels,Number=1,Type=Float,Description="Fraction of Reads Containing Spanning Deletions">
##INFO=<ID=FS,Number=1,Type=Float,Description="Phred-scaled p-value using Fisher's exact test to detect strand bias">
##INFO=<ID=HRun,Number=1,Type=Integer,Description="Largest Contiguous Homopolymer Run of Variant Allele In Either Direction">
##INFO=<ID=HaplotypeScore,Number=1,Type=Float,Description="Consistency of the site with at most two segregating haplotypes">
##INFO=<ID=InbreedingCoeff,Number=1,Type=Float,Description="Inbreeding coefficient as estimated from the genotype likelihoods per-sample when compared against the Hardy-Weinberg expectation">
##INFO=<ID=MQ,Number=1,Type=Float,Description="RMS Mapping Quality">
##INFO=<ID=MQ0,Number=1,Type=Integer,Description="Total Mapping Quality Zero Reads">
##INFO=<ID=MQRankSum,Number=1,Type=Float,Description="Z-score From Wilcoxon rank sum test of Alt vs. Ref read mapping qualities">
##INFO=<ID=QD,Number=1,Type=Float,Description="Variant Confidence/Quality by Depth">
##INFO=<ID=ReadPosRankSum,Number=1,Type=Float,Description="Z-score from Wilcoxon rank sum test of Alt vs. Ref read position bias">
##UnifiedGenotyper="analysis_type=UnifiedGenotyper input_file=[../Bfast_SE/brca1_47.1.recalib.bam] sample_metadata=[] read_buffer_size=null phone_home=STANDARD read_filter=[BadCigar] intervals=null excludeIntervals=null reference_sequence=ref_chr17.hg19.fa rodBind=[] rodToIntervalTrackName=null BTI_merge_rule=UNION nonDeterministicRandomSeed=false downsampling_type=null downsample_to_fraction=null downsample_to_coverage=null baq=OFF baqGapOpenPenalty=40.0 performanceLog=null useOriginalQualities=false defaultBaseQualities=-1 validation_strictness=SILENT unsafe=null num_threads=4 interval_merging=ALL read_group_black_list=null processingTracker=null restartProcessingTracker=false processingTrackerStatusFile=null processingTrackerID=-1 allow_intervals_with_unindexed_bam=false disable_experimental_low_memory_sharding=false logging_level=ERROR log_to_file=null help=false genotype_likelihoods_model=BOTH p_nonref_model=EXACT heterozygosity=0.0010 pcr_error_rate=1.0E-4 genotyping_mode=DISCOVERY output_mode=EMIT_VARIANTS_ONLY standard_min_confidence_threshold_for_calling=30.0 standard_min_confidence_threshold_for_emitting=4.0 computeSLOD=false alleles=(RodBinding name= source=UNBOUND) assume_single_sample_reads=null abort_at_too_much_coverage=-1 min_base_quality_score=17 min_mapping_quality_score=20 max_deletion_fraction=0.05 min_indel_count_for_genotyping=5 indel_heterozygosity=1.25E-4 indelGapContinuationPenalty=10.0 indelGapOpenPenalty=45.0 indelHaplotypeSize=80 doContextDependentGapPenalties=true getGapPenaltiesFromData=false indel_recal_file=indel.recal_data.csv indelDebug=false dovit=false GSA_PRODUCTION_ONLY=false exactCalculation=LINEAR_EXPERIMENTAL ignoreSNPAlleles=false output_all_callable_bases=false genotype=false dbsnp=(RodBinding name=dbsnp source=dbsnp_132.hg19.vcf) out=org.broadinstitute.sting.gatk.io.stubs.VCFWriterStub NO_HEADER=org.broadinstitute.sting.gatk.io.stubs.VCFWriterStub sites_only=org.broadinstitute.sting.gatk.io.stubs.VCFWriterStub debug_file=null metrics_file=null annotation=[]"
##contig=<ID=17,length=81195210,assembly=hg19>
##reference=file:///CL_diags/ngs/OmixonPaper/brca1-test-suite/ref_chr17.hg19.fa
#CHROM	POS	ID	REF	ALT	QUAL	FILTER	INFO	FORMAT	DePristo
17	41196309	.	T	G	5.06	LowQual	AC=1;AF=0.50;AN=2;DP=1;Dels=0.00;HRun=2;HaplotypeScore=0.0000;MQ=48.00;MQ0=0;QD=5.06	GT:AD:DP:GQ:PL	0/1:0,1:1:1.76:33,3,0
17	41196309	.	T	TGGGGGGGGGGGGGGGGGGGGGGGGGG	2683.27	PASS	AC=2;AF=1.00;AN=2;DP=22;FS=0.000;HRun=2;HaplotypeScore=230.0324;MQ=27.43;MQ0=0;QD=121.97	GT:AD:DP:GQ:PL	1/1:1,1:13:39.13:2725,39,0
17	41200639	rs113336506	C	A	1206.97	PASS	AC=2;AF=1.00;AN=2;DB;DP=84;Dels=0.00;FS=0.000;HRun=0;HaplotypeScore=5.4890;MQ=18.90;MQ0=0;QD=14.37	GT:AD:DP:GQ:PL	1/1:2,82:84:99:1240,132,0
17	41223769	rs55809351	C	T	678.22	PASS	AC=2;AF=1.00;AN=2;DB;DP=72;Dels=0.00;FS=0.000;HRun=0;HaplotypeScore=0.0000;MQ=20.52;MQ0=0;QD=9.42	GT:AD:DP:GQ:PL	1/1:0,72:72:66.16:711,66,0
17	41234520	rs80357305	G	A	2136.37	PASS	AC=2;AF=1.00;AN=2;DB;DP=70;Dels=0.00;FS=0.000;HRun=0;HaplotypeScore=6.0296;MQ=45.82;MQ0=0;QD=30.52	GT:AD:DP:GQ:PL	1/1:1,69:70:99:2169,199,0
17	41242931	rs80358139	C	T	2459.93	PASS	AC=2;AF=1.00;AN=2;DB;DP=76;Dels=0.00;FS=0.000;HRun=0;HaplotypeScore=0.0000;MQ=45.82;MQ0=0;QD=32.37	GT:AD:DP:GQ:PL	1/1:0,76:76:99:2493,223,0
17	41243676	rs80357560	CATTTT	C	2366.25	PASS	AC=2;AF=1.00;AN=2;BaseQRankSum=-1.733;DB;DP=62;FS=3.522;HRun=0;HaplotypeScore=237.6905;MQ=32.84;MQ0=0;MQRankSum=1.636;QD=38.17;ReadPosRankSum=1.636	GT:AD:DP:GQ:PL	1/1:18,43:36:96.08:2408,96,0
17	41243677	rs80357918	ATTTTG	A	1558.31	PASS	AC=2;AF=1.00;AN=2;BaseQRankSum=-1.155;DB;DP=62;FS=3.522;HRun=0;HaplotypeScore=318.4846;MQ=32.84;MQ0=0;MQRankSum=1.636;QD=25.13;ReadPosRankSum=1.636	GT:AD:DP:GQ:PL	1/1:48,14:36:96.07:1600,96,0
17	41243800	rs28897686	C	A	2382.66	PASS	AC=2;AF=1.00;AN=2;DB;DP=78;Dels=0.00;FS=0.000;HRun=0;HaplotypeScore=8.4641;MQ=45.75;MQ0=0;QD=30.55	GT:AD:DP:GQ:PL	1/1:3,75:78:99:2416,220,0
17	41244056	rs80357910	ACTAGTATCTTC	A	7444.51	PASS	AC=2;AF=1.00;AN=2;DB;DP=77;FS=0.000;HRun=0;HaplotypeScore=863.6377;MQ=42.25;MQ0=0;QD=96.68	GT:AD:DP:GQ:PL	1/1:10,67:76:99:7445,214,0
17	41244171	rs80356887	G	A	2367.63	PASS	AC=2;AF=1.00;AN=2;DB;DP=78;Dels=0.00;FS=0.000;HRun=0;HaplotypeScore=13.6556;MQ=45.37;MQ0=0;QD=30.35	GT:AD:DP:GQ:PL	1/1:3,73:78:99:2401,220,0
17	41244495	.	T	TTCTCA	2559.81	PASS	AC=2;AF=1.00;AN=2;DP=75;FS=0.000;HRun=0;HaplotypeScore=235.7257;MQ=33.17;MQ0=0;QD=34.13	GT:AD:DP:GQ:PL	1/1:29,43:42:93.31:2602,93,0
17	41244502	rs80357154	T	C	270.48	PASS	AC=1;AF=0.50;AN=2;BaseQRankSum=-4.144;DB;DP=67;Dels=0.00;FS=5.334;HRun=0;HaplotypeScore=37.4062;MQ=30.93;MQ0=0;MQRankSum=3.789;QD=4.04;ReadPosRankSum=-4.192	GT:AD:DP:GQ:PL	0/1:54,13:67:99:300,0,702
17	41244503	.	TCC	T	171.71	PASS	AC=1;AF=0.50;AN=2;BaseQRankSum=-2.700;DP=66;FS=6.332;HRun=3;HaplotypeScore=371.3623;MQ=31.16;MQ0=0;MQRankSum=2.253;QD=2.60;ReadPosRankSum=-3.106	GT:AD:DP:GQ:PL	0/1:59,7:35:99:211,0,1199
17	41244528	rs80357168	G	C	1190.01	PASS	AC=2;AF=1.00;AN=2;DB;DP=61;Dels=0.02;FS=0.000;HRun=0;HaplotypeScore=0.0000;MQ=34.68;MQ0=0;QD=19.51	GT:AD:DP:GQ:PL	1/1:1,58:60:99:1223,117,0
17	41245120	rs28897682	T	A	1915.22	PASS	AC=2;AF=1.00;AN=2;DB;DP=64;Dels=0.00;FS=0.000;HRun=0;HaplotypeScore=4.9826;MQ=45.93;MQ0=0;QD=29.93	GT:AD:DP:GQ:PL	1/1:0,64:64:99:1948,180,0
17	41245365	rs80357335	C	T	2395.17	PASS	AC=2;AF=1.00;AN=2;DB;DP=75;Dels=0.03;FS=0.000;HRun=2;HaplotypeScore=3.6643;MQ=46.46;MQ0=0;QD=31.94	GT:AD:DP:GQ:PL	1/1:0,73:73:99:2428,214,0
17	41245792	rs80357153	G	A	1680.38	PASS	AC=2;AF=1.00;AN=2;DB;DP=54;Dels=0.00;FS=0.000;HRun=0;HaplotypeScore=0.0000;MQ=45.13;MQ0=0;QD=31.12	GT:AD:DP:GQ:PL	1/1:2,52:54:99:1713,153,0
17	41245847	.	A	AT	2420.31	PASS	AC=2;AF=1.00;AN=2;DP=70;FS=0.000;HRun=5;HaplotypeScore=399.8230;MQ=42.76;MQ0=0;QD=34.58	GT:AD:DP:GQ:PL	1/1:7,63:66:99:2462,190,0
17	41245861	rs80356898	G	A	2041.73	PASS	AC=2;AF=1.00;AN=2;DB;DP=70;Dels=0.03;FS=0.000;HRun=2;HaplotypeScore=1.9958;MQ=42.97;MQ0=0;QD=29.17	GT:AD:DP:GQ:PL	1/1:1,67:68:99:2075,186,0
17	41246037	rs56272539	C	T	2213.78	PASS	AC=2;AF=1.00;AN=2;DB;DP=69;Dels=0.01;FS=0.000;HRun=0;HaplotypeScore=3.6882;MQ=46.88;MQ0=0;QD=32.08	GT:AD:DP:GQ:PL	1/1:0,68:68:99:2247,202,0
17	41246297	rs80357197	A	C	1526.62	PASS	AC=2;AF=1.00;AN=2;DB;DP=49;Dels=0.02;FS=0.000;HRun=1;HaplotypeScore=3.1657;MQ=46.55;MQ0=0;QD=31.16	GT:AD:DP:GQ:PL	1/1:0,48:48:99:1560,141,0
17	41246489	rs80356935	C	T	2127.66	PASS	AC=2;AF=1.00;AN=2;DB;DP=65;Dels=0.00;FS=0.000;HRun=2;HaplotypeScore=3.1015;MQ=45.97;MQ0=0;QD=32.73	GT:AD:DP:GQ:PL	1/1:0,65:65:99:2161,190,0
17	41246587	.	ATCTGT	A	295.97	PASS	AC=2;AF=1.00;AN=2;BaseQRankSum=2.385;DP=71;FS=4.959;HRun=0;HaplotypeScore=396.8241;MQ=29.80;MQ0=0;MQRankSum=-0.828;QD=4.17;ReadPosRankSum=2.536	GT:AD:DP:GQ:PL	1/1:63,8:34:19.51:338,20,0
17	41246594	.	A	C	172.65	PASS	AC=1;AF=0.50;AN=2;BaseQRankSum=-0.579;DP=71;Dels=0.00;FS=3.634;HRun=0;HaplotypeScore=88.6795;MQ=29.07;MQ0=0;MQRankSum=1.958;QD=2.43;ReadPosRankSum=-2.675	GT:AD:DP:GQ:PL	0/1:62,9:71:99:203,0,663
17	41246594	rs80357555	ATGTTG	A	2149.34	PASS	AC=2;AF=1.00;AN=2;DB;DP=71;FS=0.000;HRun=0;HaplotypeScore=219.4244;MQ=29.07;MQ0=0;QD=30.27	GT:AD:DP:GQ:PL	1/1:11,54:33:99:2191,99,0
17	41246889	rs8176152	C	CA	2753.11	PASS	AC=2;AF=1.00;AN=2;DB;DP=84;FS=0.000;HRun=5;HaplotypeScore=214.1452;MQ=45.36;MQ0=0;QD=32.78	GT:AD:DP:GQ:PL	1/1:12,71:80:99:2795,219,0
17	41247861	.	A	AC	119.69	PASS	AC=1;AF=0.50;AN=2;BaseQRankSum=2.765;DP=63;FS=6.495;HRun=3;HaplotypeScore=171.5219;MQ=33.20;MQ0=0;MQRankSum=-2.834;QD=1.90;ReadPosRankSum=1.797	GT:AD:DP:GQ:PL	0/1:57,6:32:10.59:159,0,11
17	41247864	.	C	T	93.74	PASS	AC=1;AF=0.50;AN=2;BaseQRankSum=2.918;DP=62;Dels=0.00;FS=4.508;HRun=6;HaplotypeScore=32.4746;MQ=32.83;MQ0=0;MQRankSum=1.199;QD=1.51;ReadPosRankSum=-3.136	GT:AD:DP:GQ:PL	0/1:55,6:62:99:124,0,614
17	41247864	rs80357745	C	CT	965.19	PASS	AC=2;AF=1.00;AN=2;DB;DP=63;FS=0.000;HRun=6;HaplotypeScore=93.5983;MQ=33.20;MQ0=0;QD=15.32	GT:AD:DP:GQ:PL	1/1:15,48:32:81.26:1007,81,0
17	41248006	rs115632775	C	A	2155.46	PASS	AC=2;AF=1.00;AN=2;BaseQRankSum=1.724;DB;DP=72;Dels=0.00;FS=0.000;HRun=2;HaplotypeScore=17.4891;MQ=45.80;MQ0=0;MQRankSum=-2.414;QD=29.94;ReadPosRankSum=2.377	GT:AD:DP:GQ:PL	1/1:6,66:72:99:2188,141,0
17	41251809	rs80357758	GA	G	3081.58	PASS	AC=2;AF=1.00;AN=2;BaseQRankSum=-1.687;DB;DP=76;FS=0.000;HRun=1;HaplotypeScore=238.5888;MQ=47.55;MQ0=0;MQRankSum=1.550;QD=40.55;ReadPosRankSum=1.550	GT:AD:DP:GQ:PL	1/1:0,76:76:99:3124,222,0
17	41252694	rs67109310	TA	T	70.41	PASS	AC=2;AF=1.00;AN=2;DB;DP=48;FS=0.000;HRun=2;HaplotypeScore=39.8044;MQ=15.86;MQ0=0;QD=1.47	GT:AD:DP:GQ:PL	1/1:40,7:7:19.79:112,20,0
17	41254093	rs79885857	T	G	126.76	PASS	AC=2;AF=1.00;AN=2;DB;DP=78;Dels=0.00;FS=0.000;HRun=0;HaplotypeScore=10.2874;MQ=12.61;MQ0=0;QD=1.63	GT:AD:DP:GQ:PL	1/1:1,77:78:20.90:160,21,0
17	41256179	rs80357568	GCA	G	2871.70	PASS	AC=2;AF=1.00;AN=2;DB;DP=67;FS=0.000;HRun=0;HaplotypeScore=272.8507;MQ=45.12;MQ0=0;QD=42.86	GT:AD:DP:GQ:PL	1/1:3,64:65:99:2914,193,0
17	41256275	rs80357190	G	C	1420.65	PASS	AC=2;AF=1.00;AN=2;DB;DP=49;Dels=0.00;FS=0.000;HRun=1;HaplotypeScore=5.9962;MQ=44.55;MQ0=0;QD=28.99	GT:AD:DP:GQ:PL	1/1:1,47:49:99:1454,135,0
17	41260352	.	C	A	591.26	PASS	AC=1;AF=0.50;AN=2;BaseQRankSum=3.904;DP=73;Dels=0.00;FS=0.000;HRun=14;HaplotypeScore=23.7782;MQ=22.45;MQ0=0;MQRankSum=5.834;QD=8.10;ReadPosRankSum=1.813	GT:AD:DP:GQ:PL	0/1:49,24:73:99:621,0,169
17	41260367	.	G	A	25.68	LowQual	AC=1;AF=0.50;AN=2;BaseQRankSum=3.203;DP=70;Dels=0.00;HRun=14;HaplotypeScore=11.1537;MQ=29.71;MQ0=0;MQRankSum=0.083;QD=0.37;ReadPosRankSum=-0.489	GT:AD:DP:GQ:PL	0/1:62,8:70:55.66:56,0,935
17	41261563	rs8065872	A	T	1747.11	PASS	AC=2;AF=1.00;AN=2;DB;DP=58;Dels=0.02;FS=0.000;HRun=0;HaplotypeScore=1.9648;MQ=44.83;MQ0=0;QD=30.12	GT:AD:DP:GQ:PL	1/1:0,56:57:99:1780,162,0
17	41268216	.	T	G	302.88	PASS	AC=1;AF=0.50;AN=2;BaseQRankSum=-4.233;DP=75;Dels=0.00;FS=5.586;HRun=1;HaplotypeScore=15.3220;MQ=31.54;MQ0=0;MQRankSum=1.800;QD=4.04;ReadPosRankSum=-4.105	GT:AD:DP:GQ:PL	0/1:60,15:75:99:333,0,611
17	41268217	.	G	T	313.13	PASS	AC=1;AF=0.50;AN=2;BaseQRankSum=1.067;DP=77;Dels=0.00;FS=0.000;HRun=8;HaplotypeScore=15.3220;MQ=31.82;MQ0=0;MQRankSum=1.706;QD=4.07;ReadPosRankSum=-3.732	GT:AD:DP:GQ:PL	0/1:63,14:77:99:343,0,642
17	41268217	rs66522250	G	GT	1488.13	PASS	AC=2;AF=1.00;AN=2;DB;DP=77;FS=0.000;HRun=8;HaplotypeScore=107.5012;MQ=31.82;MQ0=0;QD=19.33	GT:AD:DP:GQ:PL	1/1:18,59:38:99:1530,113,0
17	41314554	rs1137393	C	T	85.67	PASS	AC=2;AF=1.00;AN=2;DB;DP=87;Dels=0.00;FS=0.000;HRun=0;HaplotypeScore=2.1188;MQ=11.60;MQ0=0;QD=0.98	GT:AD:DP:GQ:PL	1/1:1,86:87:14.96:118,15,0
