# Supplementary material for: Considerations for clinical read alignment and mutational profiling using next-generation sequencing
Source: F1000Res. 2012 Sep 20;1:2. Originally published 2012 Jul 16. [Version 2] doi: 10.12688/f1000research.1-2.v2 (PMC3945748; doi:10.12688/f1000research.1-2.v2)
Supplement: Aligner-specific VCF files containing the mutations called for each set of reads in single and paired-end modes — VCF files describing the mutations detected in the sixty-seven groups of BRCA1 reads when testing each alignment program in paired-end and single-end mode. [file f1000research-1-402-s0002.tgz › Bfast_Single_End_Calls.48.vcf]

##fileformat=VCFv4.1
##FILTER=<ID=LowQual,Description="Low quality">
##FORMAT=<ID=AD,Number=.,Type=Integer,Description="Allelic depths for the ref and alt alleles in the order listed">
##FORMAT=<ID=DP,Number=1,Type=Integer,Description="Read Depth (only filtered reads used for calling)">
##FORMAT=<ID=GQ,Number=1,Type=Float,Description="Genotype Quality">
##FORMAT=<ID=GT,Number=1,Type=String,Description="Genotype">
##FORMAT=<ID=PL,Number=G,Type=Integer,Description="Normalized, Phred-scaled likelihoods for genotypes as defined in the VCF specification">
##INFO=<ID=AC,Number=A,Type=Integer,Description="Allele count in genotypes, for each ALT allele, in the same order as listed">
##INFO=<ID=AF,Number=A,Type=Float,Description="Allele Frequency, for each ALT allele, in the same order as listed">
##INFO=<ID=AN,Number=1,Type=Integer,Description="Total number of alleles in called genotypes">
##INFO=<ID=BaseQRankSum,Number=1,Type=Float,Description="Z-score from Wilcoxon rank sum test of Alt Vs. Ref base qualities">
##INFO=<ID=DB,Number=0,Type=Flag,Description="dbSNP Membership">
##INFO=<ID=DP,Number=1,Type=Integer,Description="Filtered Depth">
##INFO=<ID=DS,Number=0,Type=Flag,Description="Were any of the samples downsampled?">
##INFO=<ID=Dels,Number=1,Type=Float,Description="Fraction of Reads Containing Spanning Deletions">
##INFO=<ID=FS,Number=1,Type=Float,Description="Phred-scaled p-value using Fisher's exact test to detect strand bias">
##INFO=<ID=HRun,Number=1,Type=Integer,Description="Largest Contiguous Homopolymer Run of Variant Allele In Either Direction">
##INFO=<ID=HaplotypeScore,Number=1,Type=Float,Description="Consistency of the site with at most two segregating haplotypes">
##INFO=<ID=InbreedingCoeff,Number=1,Type=Float,Description="Inbreeding coefficient as estimated from the genotype likelihoods per-sample when compared against the Hardy-Weinberg expectation">
##INFO=<ID=MQ,Number=1,Type=Float,Description="RMS Mapping Quality">
##INFO=<ID=MQ0,Number=1,Type=Integer,Description="Total Mapping Quality Zero Reads">
##INFO=<ID=MQRankSum,Number=1,Type=Float,Description="Z-score From Wilcoxon rank sum test of Alt vs. Ref read mapping qualities">
##INFO=<ID=QD,Number=1,Type=Float,Description="Variant Confidence/Quality by Depth">
##INFO=<ID=ReadPosRankSum,Number=1,Type=Float,Description="Z-score from Wilcoxon rank sum test of Alt vs. Ref read position bias">
##UnifiedGenotyper="analysis_type=UnifiedGenotyper input_file=[../Bfast_SE/brca1_48.1.recalib.bam] sample_metadata=[] read_buffer_size=null phone_home=STANDARD read_filter=[BadCigar] intervals=null excludeIntervals=null reference_sequence=ref_chr17.hg19.fa rodBind=[] rodToIntervalTrackName=null BTI_merge_rule=UNION nonDeterministicRandomSeed=false downsampling_type=null downsample_to_fraction=null downsample_to_coverage=null baq=OFF baqGapOpenPenalty=40.0 performanceLog=null useOriginalQualities=false defaultBaseQualities=-1 validation_strictness=SILENT unsafe=null num_threads=4 interval_merging=ALL read_group_black_list=null processingTracker=null restartProcessingTracker=false processingTrackerStatusFile=null processingTrackerID=-1 allow_intervals_with_unindexed_bam=false disable_experimental_low_memory_sharding=false logging_level=ERROR log_to_file=null help=false genotype_likelihoods_model=BOTH p_nonref_model=EXACT heterozygosity=0.0010 pcr_error_rate=1.0E-4 genotyping_mode=DISCOVERY output_mode=EMIT_VARIANTS_ONLY standard_min_confidence_threshold_for_calling=30.0 standard_min_confidence_threshold_for_emitting=4.0 computeSLOD=false alleles=(RodBinding name= source=UNBOUND) assume_single_sample_reads=null abort_at_too_much_coverage=-1 min_base_quality_score=17 min_mapping_quality_score=20 max_deletion_fraction=0.05 min_indel_count_for_genotyping=5 indel_heterozygosity=1.25E-4 indelGapContinuationPenalty=10.0 indelGapOpenPenalty=45.0 indelHaplotypeSize=80 doContextDependentGapPenalties=true getGapPenaltiesFromData=false indel_recal_file=indel.recal_data.csv indelDebug=false dovit=false GSA_PRODUCTION_ONLY=false exactCalculation=LINEAR_EXPERIMENTAL ignoreSNPAlleles=false output_all_callable_bases=false genotype=false dbsnp=(RodBinding name=dbsnp source=dbsnp_132.hg19.vcf) out=org.broadinstitute.sting.gatk.io.stubs.VCFWriterStub NO_HEADER=org.broadinstitute.sting.gatk.io.stubs.VCFWriterStub sites_only=org.broadinstitute.sting.gatk.io.stubs.VCFWriterStub debug_file=null metrics_file=null annotation=[]"
##contig=<ID=17,length=81195210,assembly=hg19>
##reference=file:///CL_diags/ngs/OmixonPaper/brca1-test-suite/ref_chr17.hg19.fa
#CHROM	POS	ID	REF	ALT	QUAL	FILTER	INFO	FORMAT	DePristo
17	41196309	.	T	G	5.06	LowQual	AC=1;AF=0.50;AN=2;DP=1;Dels=0.00;HRun=2;HaplotypeScore=0.0000;MQ=48.00;MQ0=0;QD=5.06	GT:AD:DP:GQ:PL	0/1:0,1:1:1.76:33,3,0
17	41196309	.	T	TGGGGGGGGGGGGGGGGGGGGGGGGGG	2683.23	PASS	AC=2;AF=1.00;AN=2;DP=22;FS=0.000;HRun=2;HaplotypeScore=230.0328;MQ=27.43;MQ0=0;QD=121.97	GT:AD:DP:GQ:PL	1/1:1,1:13:39.13:2725,39,0
17	41199652	rs80358062	C	T	2279.51	PASS	AC=2;AF=1.00;AN=2;DB;DP=74;Dels=0.00;FS=0.000;HRun=0;HaplotypeScore=6.1495;MQ=46.11;MQ0=0;QD=30.80	GT:AD:DP:GQ:PL	1/1:0,73:74:99:2313,217,0
17	41201191	.	G	GT	2630.95	PASS	AC=2;AF=1.00;AN=2;BaseQRankSum=-1.127;DP=67;FS=0.000;HRun=1;HaplotypeScore=176.8158;MQ=44.92;MQ0=0;MQRankSum=1.402;QD=39.27;ReadPosRankSum=1.622	GT:AD:DP:GQ:PL	1/1:8,58:64:99:2673,183,0
17	41211487	rs12947330	A	T	1404.56	PASS	AC=2;AF=1.00;AN=2;DB;DP=71;Dels=0.00;FS=0.000;HRun=0;HaplotypeScore=0.7887;MQ=21.22;MQ0=0;QD=19.78	GT:AD:DP:GQ:PL	1/1:0,71:71:99:1438,156,0
17	41215892	rs80357720	GA	G	2332.63	PASS	AC=2;AF=1.00;AN=2;BaseQRankSum=-1.732;DB;DP=66;FS=0.000;HRun=3;HaplotypeScore=191.9850;MQ=47.46;MQ0=0;MQRankSum=1.679;QD=35.34;ReadPosRankSum=1.679	GT:AD:DP:GQ:PL	1/1:1,64:65:99:2375,189,0
17	41221077	rs74852376	C	A	2172.12	PASS	AC=2;AF=1.00;AN=2;DB;DP=69;Dels=0.03;FS=0.000;HRun=2;HaplotypeScore=7.7634;MQ=46.45;MQ0=0;QD=31.48	GT:AD:DP:GQ:PL	1/1:2,65:67:99:2205,193,0
17	41221674	rs8176224	T	C	2086.06	PASS	AC=2;AF=1.00;AN=2;DB;DP=68;Dels=0.00;FS=0.000;HRun=0;HaplotypeScore=9.2917;MQ=45.51;MQ0=0;QD=30.68	GT:AD:DP:GQ:PL	1/1:1,67:68:99:2119,195,0
17	41234525	rs80357977	AAC	A	1758.72	PASS	AC=2;AF=1.00;AN=2;DB;DP=71;FS=0.000;HRun=0;HaplotypeScore=189.3318;MQ=37.53;MQ0=0;QD=24.77	GT:AD:DP:GQ:PL	1/1:5,66:46:99:1801,126,0
17	41234581	rs80357649	GGT	G	1381.68	PASS	AC=2;AF=1.00;AN=2;DB;DP=62;FS=0.000;HRun=0;HaplotypeScore=152.0612;MQ=31.59;MQ0=0;QD=22.29	GT:AD:DP:GQ:PL	1/1:5,57:30:90.29:1424,90,0
17	41243837	rs80357388	T	C	1156.99	PASS	AC=2;AF=1.00;AN=2;DB;DP=61;Dels=0.00;FS=0.000;HRun=0;HaplotypeScore=4.1784;MQ=35.41;MQ0=0;QD=18.97	GT:AD:DP:GQ:PL	1/1:1,59:61:99:1190,111,0
17	41243868	rs80357671	TGGAA	T	2149.10	PASS	AC=2;AF=1.00;AN=2;DB;DP=60;FS=0.000;HRun=0;HaplotypeScore=234.8851;MQ=35.14;MQ0=0;QD=35.82	GT:AD:DP:GQ:PL	1/1:11,49:37:99:2191,111,0
17	41243870	.	GAAGC	G	1137.56	PASS	AC=2;AF=1.00;AN=2;DP=60;FS=0.000;HRun=0;HaplotypeScore=336.0394;MQ=35.14;MQ0=0;QD=18.96	GT:AD:DP:GQ:PL	1/1:52,8:37:99:1180,111,0
17	41244292	rs80357625	A	ATC	3294.47	PASS	AC=2;AF=1.00;AN=2;DB;DP=68;FS=0.000;HRun=0;HaplotypeScore=183.4372;MQ=45.78;MQ0=0;QD=48.45	GT:AD:DP:GQ:PL	1/1:9,58:66:99:3294,187,0
17	41244379	rs80357479	T	C	2406.18	PASS	AC=2;AF=1.00;AN=2;DB;DP=89;Dels=0.01;FS=0.000;HRun=1;HaplotypeScore=4.5185;MQ=46.30;MQ0=0;QD=27.04	GT:AD:DP:GQ:PL	1/1:1,87:88:99:2439,249,0
17	41244759	rs80357256	G	A	2221.72	PASS	AC=2;AF=1.00;AN=2;DB;DP=72;Dels=0.01;FS=0.000;HRun=1;HaplotypeScore=10.5783;MQ=45.28;MQ0=0;QD=30.86	GT:AD:DP:GQ:PL	1/1:1,70:71:99:2255,199,0
17	41244935	rs80357962	C	CA	1985.47	PASS	AC=2;AF=1.00;AN=2;DB;DP=69;FS=0.000;HRun=4;HaplotypeScore=149.9178;MQ=37.44;MQ0=0;QD=28.77	GT:AD:DP:GQ:PL	1/1:19,50:47:99:2028,132,0
17	41244936	rs799917	G	A	343.89	PASS	AC=1;AF=0.50;AN=2;BaseQRankSum=2.418;DB;DP=69;Dels=0.00;FS=0.000;HRun=0;HaplotypeScore=51.7061;MQ=37.44;MQ0=0;MQRankSum=0.734;QD=4.98;ReadPosRankSum=-3.749	GT:AD:DP:GQ:PL	0/1:53,15:69:99:374,0,806
17	41244936	.	G	GG	694.03	PASS	AC=2;AF=1.00;AN=2;DP=67;FS=0.000;HRun=1;HaplotypeScore=268.3847;MQ=37.12;MQ0=0;QD=10.36	GT:AD:DP:GQ:PL	1/1:54,12:45:99:736,117,0
17	41245058	.	CT	C	193.96	PASS	AC=1;AF=0.50;AN=2;BaseQRankSum=3.606;DP=76;FS=4.408;HRun=2;HaplotypeScore=385.3881;MQ=37.43;MQ0=0;MQRankSum=-3.399;QD=2.55;ReadPosRankSum=3.502	GT:AD:DP:GQ:PL	0/1:65,11:52:16.01:233,0,16
17	41245060	rs80357658	TA	T	1587.30	PASS	AC=2;AF=1.00;AN=2;DB;DP=73;FS=0.000;HRun=3;HaplotypeScore=248.5837;MQ=37.04;MQ0=0;QD=21.74	GT:AD:DP:GQ:PL	1/1:16,57:49:99:1629,135,0
17	41245074	rs80357249	T	A	1509.47	PASS	AC=2;AF=1.00;AN=2;DB;DP=73;Dels=0.00;FS=0.000;HRun=0;HaplotypeScore=3.9163;MQ=36.42;MQ0=0;QD=20.68	GT:AD:DP:GQ:PL	1/1:1,71:73:99:1542,141,0
17	41245250	rs80357780	ACT	A	2140.75	PASS	AC=2;AF=1.00;AN=2;DB;DP=57;FS=0.000;HRun=0;HaplotypeScore=212.7879;MQ=45.39;MQ0=0;QD=37.56	GT:AD:DP:GQ:PL	1/1:3,53:54:99:2183,157,0
17	41245586	rs80357522	CT	C	1915.21	PASS	AC=2;AF=1.00;AN=2;BaseQRankSum=-1.732;DB;DP=80;FS=0.000;HRun=8;HaplotypeScore=279.3426;MQ=44.13;MQ0=0;MQRankSum=1.531;QD=23.94;ReadPosRankSum=1.682	GT:AD:DP:GQ:PL	1/1:9,70:74:99:1957,200,0
17	41245664	rs80357495	A	C	2193.01	PASS	AC=2;AF=1.00;AN=2;DB;DP=73;Dels=0.01;FS=0.000;HRun=1;HaplotypeScore=2.9119;MQ=46.61;MQ0=0;QD=30.04	GT:AD:DP:GQ:PL	1/1:1,71:72:99:2226,208,0
17	41245801	rs80356928	T	A	1769.75	PASS	AC=2;AF=1.00;AN=2;DB;DP=58;Dels=0.02;FS=0.000;HRun=0;HaplotypeScore=6.1718;MQ=45.92;MQ0=0;QD=30.51	GT:AD:DP:GQ:PL	1/1:0,57:57:99:1803,165,0
17	41246007	rs56100707	G	C	1868.35	PASS	AC=2;AF=1.00;AN=2;DB;DP=66;Dels=0.00;FS=0.000;HRun=0;HaplotypeScore=0.0000;MQ=46.93;MQ0=0;QD=28.31	GT:AD:DP:GQ:PL	1/1:2,64:66:99:1901,189,0
17	41246561	.	A	AT	760.42	PASS	AC=2;AF=1.00;AN=2;DP=69;FS=0.000;HRun=2;HaplotypeScore=213.9592;MQ=35.66;MQ0=0;QD=11.02	GT:AD:DP:GQ:PL	1/1:52,17:41:99:802,116,0
17	41246563	.	T	G	430.51	PASS	AC=1;AF=0.50;AN=2;BaseQRankSum=-4.066;DP=69;Dels=0.00;FS=9.020;HRun=0;HaplotypeScore=47.4497;MQ=35.66;MQ0=0;MQRankSum=1.689;QD=6.24;ReadPosRankSum=-3.399	GT:AD:DP:GQ:PL	0/1:51,18:69:99:461,0,660
17	41246563	.	T	TG	1866.83	PASS	AC=2;AF=1.00;AN=2;DP=70;FS=0.000;HRun=0;HaplotypeScore=108.7996;MQ=35.67;MQ0=0;QD=26.67	GT:AD:DP:GQ:PL	1/1:22,44:42:99:1909,125,0
17	41252697	rs10445302	T	A	78.90	PASS	AC=2;AF=1.00;AN=2;DB;DP=48;Dels=0.00;FS=0.000;HRun=2;HaplotypeScore=1.4972;MQ=11.51;MQ0=0;QD=1.64	GT:AD:DP:GQ:PL	1/1:0,46:48:12:111,12,0
17	41254104	rs76700125	T	G	61.21	PASS	AC=2;AF=1.00;AN=2;DB;DP=74;Dels=0.00;FS=0.000;HRun=0;HaplotypeScore=9.0459;MQ=11.63;MQ0=0;QD=0.83	GT:AD:DP:GQ:PL	1/1:1,73:74:11.96:94,12,0
17	41254965	rs36085989	C	CT	773.06	PASS	AC=2;AF=1.00;AN=2;DB;DP=85;FS=0.000;HRun=14;HaplotypeScore=111.5021;MQ=23.26;MQ0=0;QD=9.09	GT:AD:DP:GQ:PL	1/1:28,57:42:95.55:815,96,0
17	41254980	.	A	T	98.65	PASS	AC=1;AF=0.50;AN=2;BaseQRankSum=-0.704;DP=82;Dels=0.00;FS=1.582;HRun=14;HaplotypeScore=9.4414;MQ=24.30;MQ0=0;MQRankSum=0.799;QD=1.20;ReadPosRankSum=-4.266	GT:AD:DP:GQ:PL	0/1:74,8:82:99:129,0,1016
17	41256098	rs45489593	G	A	832.94	PASS	AC=2;AF=1.00;AN=2;DB;DP=64;Dels=0.02;FS=0.000;HRun=10;HaplotypeScore=1.8997;MQ=22.94;MQ0=0;QD=13.01	GT:AD:DP:GQ:PL	1/1:0,63:63:87.02:866,87,0
17	41256956	rs80357209	G	A	2008.69	PASS	AC=2;AF=1.00;AN=2;DB;DP=68;Dels=0.01;FS=0.000;HRun=0;HaplotypeScore=20.8846;MQ=45.49;MQ0=0;QD=29.54	GT:AD:DP:GQ:PL	1/1:1,66:67:99:2042,183,0
17	41264716	rs8176112	G	A	2224.08	PASS	AC=2;AF=1.00;AN=2;DB;DP=75;Dels=0.00;FS=0.000;HRun=0;HaplotypeScore=10.6634;MQ=44.48;MQ0=0;QD=29.65	GT:AD:DP:GQ:PL	1/1:2,72:75:99:2257,208,0
17	41267762	rs80357164	A	G	2168.28	PASS	AC=2;AF=1.00;AN=2;DB;DP=77;Dels=0.00;FS=0.000;HRun=0;HaplotypeScore=0.8321;MQ=44.85;MQ0=0;QD=28.16	GT:AD:DP:GQ:PL	1/1:0,77:77:99:2201,216,0
17	41267780	rs80357066	C	G	2467.51	PASS	AC=2;AF=1.00;AN=2;DB;DP=77;Dels=0.00;FS=0.000;HRun=0;HaplotypeScore=1.5661;MQ=45.17;MQ0=0;QD=32.05	GT:AD:DP:GQ:PL	1/1:0,77:77:99:2501,229,0
