# Supplementary material for: Considerations for clinical read alignment and mutational profiling using next-generation sequencing
Source: F1000Res. 2012 Sep 20;1:2. Originally published 2012 Jul 16. [Version 2] doi: 10.12688/f1000research.1-2.v2 (PMC3945748; doi:10.12688/f1000research.1-2.v2)
Supplement: Aligner-specific VCF files containing the mutations called for each set of reads in single and paired-end modes — VCF files describing the mutations detected in the sixty-seven groups of BRCA1 reads when testing each alignment program in paired-end and single-end mode. [file f1000research-1-402-s0002.tgz › Bfast_Single_End_Calls.49.vcf]

##fileformat=VCFv4.1
##FILTER=<ID=LowQual,Description="Low quality">
##FORMAT=<ID=AD,Number=.,Type=Integer,Description="Allelic depths for the ref and alt alleles in the order listed">
##FORMAT=<ID=DP,Number=1,Type=Integer,Description="Read Depth (only filtered reads used for calling)">
##FORMAT=<ID=GQ,Number=1,Type=Float,Description="Genotype Quality">
##FORMAT=<ID=GT,Number=1,Type=String,Description="Genotype">
##FORMAT=<ID=PL,Number=G,Type=Integer,Description="Normalized, Phred-scaled likelihoods for genotypes as defined in the VCF specification">
##INFO=<ID=AC,Number=A,Type=Integer,Description="Allele count in genotypes, for each ALT allele, in the same order as listed">
##INFO=<ID=AF,Number=A,Type=Float,Description="Allele Frequency, for each ALT allele, in the same order as listed">
##INFO=<ID=AN,Number=1,Type=Integer,Description="Total number of alleles in called genotypes">
##INFO=<ID=BaseQRankSum,Number=1,Type=Float,Description="Z-score from Wilcoxon rank sum test of Alt Vs. Ref base qualities">
##INFO=<ID=DB,Number=0,Type=Flag,Description="dbSNP Membership">
##INFO=<ID=DP,Number=1,Type=Integer,Description="Filtered Depth">
##INFO=<ID=DS,Number=0,Type=Flag,Description="Were any of the samples downsampled?">
##INFO=<ID=Dels,Number=1,Type=Float,Description="Fraction of Reads Containing Spanning Deletions">
##INFO=<ID=FS,Number=1,Type=Float,Description="Phred-scaled p-value using Fisher's exact test to detect strand bias">
##INFO=<ID=HRun,Number=1,Type=Integer,Description="Largest Contiguous Homopolymer Run of Variant Allele In Either Direction">
##INFO=<ID=HaplotypeScore,Number=1,Type=Float,Description="Consistency of the site with at most two segregating haplotypes">
##INFO=<ID=InbreedingCoeff,Number=1,Type=Float,Description="Inbreeding coefficient as estimated from the genotype likelihoods per-sample when compared against the Hardy-Weinberg expectation">
##INFO=<ID=MQ,Number=1,Type=Float,Description="RMS Mapping Quality">
##INFO=<ID=MQ0,Number=1,Type=Integer,Description="Total Mapping Quality Zero Reads">
##INFO=<ID=MQRankSum,Number=1,Type=Float,Description="Z-score From Wilcoxon rank sum test of Alt vs. Ref read mapping qualities">
##INFO=<ID=QD,Number=1,Type=Float,Description="Variant Confidence/Quality by Depth">
##INFO=<ID=ReadPosRankSum,Number=1,Type=Float,Description="Z-score from Wilcoxon rank sum test of Alt vs. Ref read position bias">
##UnifiedGenotyper="analysis_type=UnifiedGenotyper input_file=[../Bfast_SE/brca1_49.1.recalib.bam] sample_metadata=[] read_buffer_size=null phone_home=STANDARD read_filter=[BadCigar] intervals=null excludeIntervals=null reference_sequence=ref_chr17.hg19.fa rodBind=[] rodToIntervalTrackName=null BTI_merge_rule=UNION nonDeterministicRandomSeed=false downsampling_type=null downsample_to_fraction=null downsample_to_coverage=null baq=OFF baqGapOpenPenalty=40.0 performanceLog=null useOriginalQualities=false defaultBaseQualities=-1 validation_strictness=SILENT unsafe=null num_threads=4 interval_merging=ALL read_group_black_list=null processingTracker=null restartProcessingTracker=false processingTrackerStatusFile=null processingTrackerID=-1 allow_intervals_with_unindexed_bam=false disable_experimental_low_memory_sharding=false logging_level=ERROR log_to_file=null help=false genotype_likelihoods_model=BOTH p_nonref_model=EXACT heterozygosity=0.0010 pcr_error_rate=1.0E-4 genotyping_mode=DISCOVERY output_mode=EMIT_VARIANTS_ONLY standard_min_confidence_threshold_for_calling=30.0 standard_min_confidence_threshold_for_emitting=4.0 computeSLOD=false alleles=(RodBinding name= source=UNBOUND) assume_single_sample_reads=null abort_at_too_much_coverage=-1 min_base_quality_score=17 min_mapping_quality_score=20 max_deletion_fraction=0.05 min_indel_count_for_genotyping=5 indel_heterozygosity=1.25E-4 indelGapContinuationPenalty=10.0 indelGapOpenPenalty=45.0 indelHaplotypeSize=80 doContextDependentGapPenalties=true getGapPenaltiesFromData=false indel_recal_file=indel.recal_data.csv indelDebug=false dovit=false GSA_PRODUCTION_ONLY=false exactCalculation=LINEAR_EXPERIMENTAL ignoreSNPAlleles=false output_all_callable_bases=false genotype=false dbsnp=(RodBinding name=dbsnp source=dbsnp_132.hg19.vcf) out=org.broadinstitute.sting.gatk.io.stubs.VCFWriterStub NO_HEADER=org.broadinstitute.sting.gatk.io.stubs.VCFWriterStub sites_only=org.broadinstitute.sting.gatk.io.stubs.VCFWriterStub debug_file=null metrics_file=null annotation=[]"
##contig=<ID=17,length=81195210,assembly=hg19>
##reference=file:///CL_diags/ngs/OmixonPaper/brca1-test-suite/ref_chr17.hg19.fa
#CHROM	POS	ID	REF	ALT	QUAL	FILTER	INFO	FORMAT	DePristo
17	41196309	.	T	TGGGGGGGGGGGGGGGGGGGGGGGGGG	2682.14	PASS	AC=2;AF=1.00;AN=2;DP=22;FS=0.000;HRun=2;HaplotypeScore=230.0461;MQ=27.43;MQ0=0;QD=121.92	GT:AD:DP:GQ:PL	1/1:1,1:13:39.13:2724,39,0
17	41201179	rs80357078	C	A	1732.49	PASS	AC=2;AF=1.00;AN=2;DB;DP=56;Dels=0.00;FS=0.000;HRun=1;HaplotypeScore=2.6303;MQ=41.95;MQ0=0;QD=30.94	GT:AD:DP:GQ:PL	1/1:1,54:56:99:1765,156,0
17	41201181	rs80357069	C	A	1670.47	PASS	AC=2;AF=1.00;AN=2;DB;DP=57;Dels=0.02;FS=0.000;HRun=1;HaplotypeScore=3.5968;MQ=41.98;MQ0=0;QD=29.31	GT:AD:DP:GQ:PL	1/1:3,53:56:99:1703,153,0
17	41201196	rs55808233	A	G	1763.94	PASS	AC=2;AF=1.00;AN=2;DB;DP=66;Dels=0.00;FS=0.000;HRun=0;HaplotypeScore=1.7306;MQ=42.78;MQ0=0;QD=26.73	GT:AD:DP:GQ:PL	1/1:2,64:66:99:1797,183,0
17	41207660	rs36113921	C	T	209.33	PASS	AC=2;AF=1.00;AN=2;DB;DP=80;Dels=0.00;FS=0.000;HRun=1;HaplotypeScore=3.6063;MQ=12.15;MQ0=0;QD=2.62	GT:AD:DP:GQ:PL	1/1:0,80:80:32.81:242,33,0
17	41208191	rs72372636	C	CT	399.96	PASS	AC=2;AF=1.00;AN=2;DB;DP=85;FS=0.000;HRun=16;HaplotypeScore=107.1189;MQ=27.44;MQ0=0;QD=4.71	GT:AD:DP:GQ:PL	1/1:22,62:35:58.56:442,59,0
17	41208208	rs117436114	C	T	4.51	LowQual	AC=1;AF=0.50;AN=2;BaseQRankSum=-0.096;DB;DP=86;Dels=0.02;HRun=16;HaplotypeScore=9.1581;MQ=22.50;MQ0=0;MQRankSum=3.030;QD=0.05;ReadPosRankSum=-2.541	GT:AD:DP:GQ:PL	0/1:79,5:84:32.61:33,0,809
17	41222998	rs80356926	T	C	2183.45	PASS	AC=2;AF=1.00;AN=2;DB;DP=72;Dels=0.03;FS=0.000;HRun=3;HaplotypeScore=6.3815;MQ=46.59;MQ0=0;QD=30.33	GT:AD:DP:GQ:PL	1/1:1,68:70:99:2216,202,0
17	41223144	rs80357429	G	A	2110.19	PASS	AC=2;AF=1.00;AN=2;DB;DP=74;Dels=0.04;FS=0.000;HRun=2;HaplotypeScore=6.6207;MQ=44.91;MQ0=0;QD=28.52	GT:AD:DP:GQ:PL	1/1:2,69:71:99:2143,198,0
17	41226488	rs1800744	C	A	2461.60	PASS	AC=2;AF=1.00;AN=2;DB;DP=79;Dels=0.01;FS=0.000;HRun=2;HaplotypeScore=10.3606;MQ=46.06;MQ0=0;QD=31.16	GT:AD:DP:GQ:PL	1/1:0,78:78:99:2495,223,0
17	41234525	rs80357977	AAC	A	2367.89	PASS	AC=2;AF=1.00;AN=2;DB;DP=66;FS=0.000;HRun=0;HaplotypeScore=215.8769;MQ=46.02;MQ0=0;QD=35.88	GT:AD:DP:GQ:PL	1/1:10,56:62:99:2410,172,0
17	41242979	rs80357532	ACTCT	A	2214.17	PASS	AC=2;AF=1.00;AN=2;DB;DP=71;FS=0.000;HRun=0;HaplotypeScore=215.0514;MQ=31.64;MQ0=0;QD=31.19	GT:AD:DP:GQ:PL	1/1:15,56:36:99:2256,108,0
17	41243026	.	T	A	292.05	PASS	AC=1;AF=0.50;AN=2;BaseQRankSum=0.779;DP=74;Dels=0.00;FS=2.622;HRun=0;HaplotypeScore=30.9142;MQ=19.81;MQ0=0;MQRankSum=4.372;QD=3.95;ReadPosRankSum=-4.187	GT:AD:DP:GQ:PL	0/1:63,11:74:99:322,0,136
17	41243030	.	A	T	295.40	PASS	AC=1;AF=0.50;AN=2;BaseQRankSum=1.963;DP=73;Dels=0.00;FS=4.868;HRun=0;HaplotypeScore=52.2828;MQ=21.28;MQ0=0;MQRankSum=4.171;QD=4.05;ReadPosRankSum=-3.615	GT:AD:DP:GQ:PL	0/1:61,12:73:99:325,0,172
17	41243034	.	C	A	394.45	PASS	AC=1;AF=0.50;AN=2;BaseQRankSum=4.530;DP=74;Dels=0.04;FS=2.702;HRun=0;HaplotypeScore=53.8527;MQ=22.75;MQ0=0;MQRankSum=5.234;QD=5.33;ReadPosRankSum=-3.986	GT:AD:DP:GQ:PL	0/1:57,14:71:55.19:424,0,55
17	41243707	rs80356866	G	A	1997.35	PASS	AC=2;AF=1.00;AN=2;DB;DP=64;Dels=0.00;FS=0.000;HRun=1;HaplotypeScore=3.7317;MQ=45.92;MQ0=0;QD=31.21	GT:AD:DP:GQ:PL	1/1:2,62:64:99:2030,183,0
17	41244056	rs80357910	ACTAGTATCTTC	A	7908.68	PASS	AC=2;AF=1.00;AN=2;DB;DP=80;FS=0.000;HRun=0;HaplotypeScore=960.8277;MQ=40.83;MQ0=0;QD=98.86	GT:AD:DP:GQ:PL	1/1:8,72:78:99:7909,235,0
17	41244124	rs80357101	C	G	2374.56	PASS	AC=2;AF=1.00;AN=2;DB;DP=78;Dels=0.01;FS=0.000;HRun=1;HaplotypeScore=3.5840;MQ=42.14;MQ0=0;QD=30.44	GT:AD:DP:GQ:PL	1/1:0,76:77:99:2408,228,0
17	41244202	rs55909400	C	G	1363.03	PASS	AC=2;AF=1.00;AN=2;DB;DP=76;Dels=0.01;FS=0.000;HRun=0;HaplotypeScore=18.8855;MQ=33.14;MQ0=0;QD=17.93	GT:AD:DP:GQ:PL	1/1:1,74:75:99:1396,132,0
17	41244211	.	ATTCT	A	790.24	PASS	AC=1;AF=0.50;AN=2;BaseQRankSum=2.662;DP=74;FS=0.000;HRun=0;HaplotypeScore=441.9550;MQ=32.63;MQ0=0;MQRankSum=-2.338;QD=10.68;ReadPosRankSum=3.171	GT:AD:DP:GQ:PL	0/1:59,15:42:2.01:829,2,0
17	41244213	rs80357903	TCTTG	T	1937.41	PASS	AC=2;AF=1.00;AN=2;DB;DP=71;FS=0.000;HRun=0;HaplotypeScore=305.6447;MQ=32.06;MQ0=0;QD=27.29	GT:AD:DP:GQ:PL	1/1:23,48:39:99:1979,105,0
17	41244337	rs41293445	C	T	2419.31	PASS	AC=2;AF=1.00;AN=2;DB;DP=76;Dels=0.03;FS=0.000;HRun=2;HaplotypeScore=4.5943;MQ=46.67;MQ0=0;QD=31.83	GT:AD:DP:GQ:PL	1/1:1,73:74:99:2452,217,0
17	41244679	rs80356973	G	A	1924.13	PASS	AC=2;AF=1.00;AN=2;DB;DP=61;Dels=0.00;FS=0.000;HRun=1;HaplotypeScore=4.1330;MQ=46.51;MQ0=0;QD=31.54	GT:AD:DP:GQ:PL	1/1:0,61:61:99:1957,177,0
17	41244821	rs80357614	AT	A	2565.32	PASS	AC=2;AF=1.00;AN=2;BaseQRankSum=-2.417;DB;DP=80;FS=8.048;HRun=4;HaplotypeScore=260.0244;MQ=46.50;MQ0=0;MQRankSum=2.384;QD=32.07;ReadPosRankSum=2.384	GT:AD:DP:GQ:PL	1/1:4,75:77:99:2607,212,0
17	41245250	rs80357780	ACT	A	2108.45	PASS	AC=2;AF=1.00;AN=2;DB;DP=59;FS=0.000;HRun=0;HaplotypeScore=239.6677;MQ=45.27;MQ0=0;QD=35.74	GT:AD:DP:GQ:PL	1/1:8,51:56:99:2150,154,0
17	41245330	.	C	CT	1612.61	PASS	AC=2;AF=1.00;AN=2;DP=71;FS=0.000;HRun=3;HaplotypeScore=150.8701;MQ=37.63;MQ0=0;QD=22.71	GT:AD:DP:GQ:PL	1/1:19,52:47:99:1655,120,0
17	41245334	.	A	T	168.40	PASS	AC=1;AF=0.50;AN=2;BaseQRankSum=0.537;DP=69;Dels=0.00;FS=0.000;HRun=3;HaplotypeScore=38.7660;MQ=37.41;MQ0=0;MQRankSum=-0.366;QD=2.44;ReadPosRankSum=-3.281	GT:AD:DP:GQ:PL	0/1:59,10:69:99:198,0,1057
17	41245334	.	A	AA	308.02	PASS	AC=1;AF=0.50;AN=2;BaseQRankSum=2.856;DP=70;FS=0.000;HRun=1;HaplotypeScore=248.2341;MQ=37.64;MQ0=0;MQRankSum=-2.685;QD=4.40;ReadPosRankSum=3.882	GT:AD:DP:GQ:PL	0/1:60,10:46:15.50:347,0,15
17	41246024	rs80357782	AG	A	2273.46	PASS	AC=2;AF=1.00;AN=2;BaseQRankSum=-1.972;DB;DP=62;FS=7.648;HRun=2;HaplotypeScore=241.8153;MQ=46.88;MQ0=0;MQRankSum=2.371;QD=36.67;ReadPosRankSum=2.331	GT:AD:DP:GQ:PL	1/1:1,61:62:99:2316,173,0
17	41246099	rs80358327	TATA	T	2152.05	PASS	AC=2;AF=1.00;AN=2;DB;DP=77;FS=0.000;HRun=0;HaplotypeScore=362.1757;MQ=32.97;MQ0=0;QD=27.95	GT:AD:DP:GQ:PL	1/1:17,60:46:99:2194,132,0
17	41246102	.	AATT	A	879.46	PASS	AC=2;AF=1.00;AN=2;DP=77;FS=0.000;HRun=0;HaplotypeScore=481.8730;MQ=32.55;MQ0=0;QD=11.42	GT:AD:DP:GQ:PL	1/1:63,12:45:99:922,125,0
17	41246149	rs80357279	T	A	1798.08	PASS	AC=2;AF=1.00;AN=2;DB;DP=73;Dels=0.00;FS=0.000;HRun=0;HaplotypeScore=5.7591;MQ=41.16;MQ0=0;QD=24.63	GT:AD:DP:GQ:PL	1/1:1,71:73:99:1831,168,0
17	41246208	.	ACT	A	530.23	PASS	AC=2;AF=1.00;AN=2;BaseQRankSum=1.523;DP=57;FS=4.046;HRun=0;HaplotypeScore=297.1087;MQ=36.73;MQ0=0;MQRankSum=-1.523;QD=9.30;ReadPosRankSum=1.523	GT:AD:DP:GQ:PL	1/1:42,14:39:66.24:572,66,0
17	41246211	rs80357978	CTT	C	1506.46	PASS	AC=2;AF=1.00;AN=2;DB;DP=54;FS=0.000;HRun=3;HaplotypeScore=179.7196;MQ=36.19;MQ0=0;QD=27.90	GT:AD:DP:GQ:PL	1/1:19,35:36:99:1549,105,0
17	41246841	rs80356990	G	C	1911.06	PASS	AC=2;AF=1.00;AN=2;DB;DP=65;Dels=0.00;FS=0.000;HRun=0;HaplotypeScore=1.9973;MQ=45.77;MQ0=0;QD=29.40	GT:AD:DP:GQ:PL	1/1:3,62:65:99:1944,180,0
17	41252697	rs10445302	T	A	78.90	PASS	AC=2;AF=1.00;AN=2;DB;DP=58;Dels=0.03;FS=0.000;HRun=2;HaplotypeScore=2.5981;MQ=11.20;MQ0=0;QD=1.36	GT:AD:DP:GQ:PL	1/1:1,55:56:12:111,12,0
17	41279882	rs12947782	A	G	198.76	PASS	AC=2;AF=1.00;AN=2;BaseQRankSum=-1.732;DB;DP=77;Dels=0.00;FS=0.000;HRun=1;HaplotypeScore=3.3286;MQ=9.93;MQ0=0;MQRankSum=1.322;QD=2.58;ReadPosRankSum=1.641	GT:AD:DP:GQ:PL	1/1:2,75:77:29.89:232,30,0
17	41305826	rs2037075	G	T	354.41	PASS	AC=2;AF=1.00;AN=2;DB;DP=67;Dels=0.00;FS=0.000;HRun=0;HaplotypeScore=2.7823;MQ=13.66;MQ0=0;QD=5.29	GT:AD:DP:GQ:PL	1/1:1,66:67:50.77:387,51,0
17	41313612	rs35521261	A	G	1838.58	PASS	AC=2;AF=1.00;AN=2;DB;DP=68;Dels=0.01;FS=0.000;HRun=0;HaplotypeScore=13.3975;MQ=32.42;MQ0=0;QD=27.04	GT:AD:DP:GQ:PL	1/1:0,67:67:99:1872,189,0
