# Supplementary material for: Considerations for clinical read alignment and mutational profiling using next-generation sequencing
Source: F1000Res. 2012 Sep 20;1:2. Originally published 2012 Jul 16. [Version 2] doi: 10.12688/f1000research.1-2.v2 (PMC3945748; doi:10.12688/f1000research.1-2.v2)
Supplement: Aligner-specific VCF files containing the mutations called for each set of reads in single and paired-end modes — VCF files describing the mutations detected in the sixty-seven groups of BRCA1 reads when testing each alignment program in paired-end and single-end mode. [file f1000research-1-402-s0002.tgz › Bfast_Single_End_Calls.50.vcf]

##fileformat=VCFv4.1
##FILTER=<ID=LowQual,Description="Low quality">
##FORMAT=<ID=AD,Number=.,Type=Integer,Description="Allelic depths for the ref and alt alleles in the order listed">
##FORMAT=<ID=DP,Number=1,Type=Integer,Description="Read Depth (only filtered reads used for calling)">
##FORMAT=<ID=GQ,Number=1,Type=Float,Description="Genotype Quality">
##FORMAT=<ID=GT,Number=1,Type=String,Description="Genotype">
##FORMAT=<ID=PL,Number=G,Type=Integer,Description="Normalized, Phred-scaled likelihoods for genotypes as defined in the VCF specification">
##INFO=<ID=AC,Number=A,Type=Integer,Description="Allele count in genotypes, for each ALT allele, in the same order as listed">
##INFO=<ID=AF,Number=A,Type=Float,Description="Allele Frequency, for each ALT allele, in the same order as listed">
##INFO=<ID=AN,Number=1,Type=Integer,Description="Total number of alleles in called genotypes">
##INFO=<ID=BaseQRankSum,Number=1,Type=Float,Description="Z-score from Wilcoxon rank sum test of Alt Vs. Ref base qualities">
##INFO=<ID=DB,Number=0,Type=Flag,Description="dbSNP Membership">
##INFO=<ID=DP,Number=1,Type=Integer,Description="Filtered Depth">
##INFO=<ID=DS,Number=0,Type=Flag,Description="Were any of the samples downsampled?">
##INFO=<ID=Dels,Number=1,Type=Float,Description="Fraction of Reads Containing Spanning Deletions">
##INFO=<ID=FS,Number=1,Type=Float,Description="Phred-scaled p-value using Fisher's exact test to detect strand bias">
##INFO=<ID=HRun,Number=1,Type=Integer,Description="Largest Contiguous Homopolymer Run of Variant Allele In Either Direction">
##INFO=<ID=HaplotypeScore,Number=1,Type=Float,Description="Consistency of the site with at most two segregating haplotypes">
##INFO=<ID=InbreedingCoeff,Number=1,Type=Float,Description="Inbreeding coefficient as estimated from the genotype likelihoods per-sample when compared against the Hardy-Weinberg expectation">
##INFO=<ID=MQ,Number=1,Type=Float,Description="RMS Mapping Quality">
##INFO=<ID=MQ0,Number=1,Type=Integer,Description="Total Mapping Quality Zero Reads">
##INFO=<ID=MQRankSum,Number=1,Type=Float,Description="Z-score From Wilcoxon rank sum test of Alt vs. Ref read mapping qualities">
##INFO=<ID=QD,Number=1,Type=Float,Description="Variant Confidence/Quality by Depth">
##INFO=<ID=ReadPosRankSum,Number=1,Type=Float,Description="Z-score from Wilcoxon rank sum test of Alt vs. Ref read position bias">
##UnifiedGenotyper="analysis_type=UnifiedGenotyper input_file=[../Bfast_SE/brca1_50.1.recalib.bam] sample_metadata=[] read_buffer_size=null phone_home=STANDARD read_filter=[BadCigar] intervals=null excludeIntervals=null reference_sequence=ref_chr17.hg19.fa rodBind=[] rodToIntervalTrackName=null BTI_merge_rule=UNION nonDeterministicRandomSeed=false downsampling_type=null downsample_to_fraction=null downsample_to_coverage=null baq=OFF baqGapOpenPenalty=40.0 performanceLog=null useOriginalQualities=false defaultBaseQualities=-1 validation_strictness=SILENT unsafe=null num_threads=4 interval_merging=ALL read_group_black_list=null processingTracker=null restartProcessingTracker=false processingTrackerStatusFile=null processingTrackerID=-1 allow_intervals_with_unindexed_bam=false disable_experimental_low_memory_sharding=false logging_level=ERROR log_to_file=null help=false genotype_likelihoods_model=BOTH p_nonref_model=EXACT heterozygosity=0.0010 pcr_error_rate=1.0E-4 genotyping_mode=DISCOVERY output_mode=EMIT_VARIANTS_ONLY standard_min_confidence_threshold_for_calling=30.0 standard_min_confidence_threshold_for_emitting=4.0 computeSLOD=false alleles=(RodBinding name= source=UNBOUND) assume_single_sample_reads=null abort_at_too_much_coverage=-1 min_base_quality_score=17 min_mapping_quality_score=20 max_deletion_fraction=0.05 min_indel_count_for_genotyping=5 indel_heterozygosity=1.25E-4 indelGapContinuationPenalty=10.0 indelGapOpenPenalty=45.0 indelHaplotypeSize=80 doContextDependentGapPenalties=true getGapPenaltiesFromData=false indel_recal_file=indel.recal_data.csv indelDebug=false dovit=false GSA_PRODUCTION_ONLY=false exactCalculation=LINEAR_EXPERIMENTAL ignoreSNPAlleles=false output_all_callable_bases=false genotype=false dbsnp=(RodBinding name=dbsnp source=dbsnp_132.hg19.vcf) out=org.broadinstitute.sting.gatk.io.stubs.VCFWriterStub NO_HEADER=org.broadinstitute.sting.gatk.io.stubs.VCFWriterStub sites_only=org.broadinstitute.sting.gatk.io.stubs.VCFWriterStub debug_file=null metrics_file=null annotation=[]"
##contig=<ID=17,length=81195210,assembly=hg19>
##reference=file:///CL_diags/ngs/OmixonPaper/brca1-test-suite/ref_chr17.hg19.fa
#CHROM	POS	ID	REF	ALT	QUAL	FILTER	INFO	FORMAT	DePristo
17	41196309	.	T	G	5.06	LowQual	AC=1;AF=0.50;AN=2;DP=1;Dels=0.00;HRun=2;HaplotypeScore=0.0000;MQ=48.00;MQ0=0;QD=5.06	GT:AD:DP:GQ:PL	0/1:0,1:1:1.76:33,3,0
17	41196309	.	T	TGGGGGGGGGGGGGGGGGGGGGGGGGG	2683.60	PASS	AC=2;AF=1.00;AN=2;DP=22;FS=0.000;HRun=2;HaplotypeScore=230.2272;MQ=27.43;MQ0=0;QD=121.98	GT:AD:DP:GQ:PL	1/1:1,1:13:39.13:2726,39,0
17	41200550	rs77510730	T	A	375.05	PASS	AC=2;AF=1.00;AN=2;DB;DP=67;Dels=0.00;FS=0.000;HRun=1;HaplotypeScore=3.4250;MQ=13.01;MQ0=0;QD=5.60	GT:AD:DP:GQ:PL	1/1:0,67:67:53.75:408,54,0
17	41201432	rs8176304	G	T	2037.35	PASS	AC=2;AF=1.00;AN=2;BaseQRankSum=1.325;DB;DP=70;Dels=0.01;FS=0.000;HRun=0;HaplotypeScore=4.4311;MQ=39.90;MQ0=0;MQRankSum=0.357;QD=29.11;ReadPosRankSum=1.427	GT:AD:DP:GQ:PL	1/1:2,67:69:99:2070,173,0
17	41209139	rs45553935	A	G	2045.37	PASS	AC=2;AF=1.00;AN=2;DB;DP=64;Dels=0.02;FS=0.000;HRun=1;HaplotypeScore=0.9665;MQ=46.62;MQ0=0;QD=31.96	GT:AD:DP:GQ:PL	1/1:0,63:63:99:2078,190,0
17	41220272	rs8176230	C	T	500.37	PASS	AC=2;AF=1.00;AN=2;DB;DP=65;Dels=0.00;FS=0.000;HRun=0;HaplotypeScore=0.0000;MQ=16.02;MQ0=0;QD=7.70	GT:AD:DP:GQ:PL	1/1:1,63:65:54.08:533,54,0
17	41222983	.	TTC	T	625.10	PASS	AC=2;AF=1.00;AN=2;BaseQRankSum=2.854;DP=75;FS=2.317;HRun=0;HaplotypeScore=322.8192;MQ=37.66;MQ0=0;MQRankSum=-2.896;QD=8.33;ReadPosRankSum=2.470	GT:AD:DP:GQ:PL	1/1:70,5:51:58.18:667,58,0
17	41222988	.	T	G	971.83	PASS	AC=1;AF=0.50;AN=2;BaseQRankSum=-5.836;DP=73;Dels=0.00;FS=3.026;HRun=0;HaplotypeScore=89.1191;MQ=37.17;MQ0=0;MQRankSum=5.374;QD=13.31;ReadPosRankSum=1.070	GT:AD:DP:GQ:PL	0/1:36,37:73:99:1002,0,230
17	41222988	.	TTG	T	722.92	PASS	AC=2;AF=1.00;AN=2;BaseQRankSum=1.657;DP=72;FS=3.405;HRun=0;HaplotypeScore=307.3170;MQ=37.03;MQ0=0;MQRankSum=-1.732;QD=10.04;ReadPosRankSum=1.657	GT:AD:DP:GQ:PL	1/1:37,34:48:99:765,108,0
17	41228504	rs80358063	C	T	1925.61	PASS	AC=2;AF=1.00;AN=2;DB;DP=64;Dels=0.02;FS=0.000;HRun=0;HaplotypeScore=3.8729;MQ=46.01;MQ0=0;QD=30.09	GT:AD:DP:GQ:PL	1/1:1,61:63:99:1959,180,0
17	41229777	rs11384014	G	GT	452.62	PASS	AC=2;AF=1.00;AN=2;DB;DP=61;FS=0.000;HRun=3;HaplotypeScore=32.0042;MQ=18.89;MQ0=0;QD=7.42	GT:AD:DP:GQ:PL	1/1:7,54:14:36.12:495,36,0
17	41234404	rs80358180	T	C	1758.91	PASS	AC=2;AF=1.00;AN=2;DB;DP=68;Dels=0.00;FS=0.000;HRun=0;HaplotypeScore=4.5121;MQ=45.57;MQ0=0;QD=25.87	GT:AD:DP:GQ:PL	1/1:1,67:68:99:1792,189,0
17	41242963	rs80357260	G	A	2181.35	PASS	AC=2;AF=1.00;AN=2;DB;DP=68;Dels=0.00;FS=0.000;HRun=1;HaplotypeScore=0.0000;MQ=46.26;MQ0=0;QD=32.08	GT:AD:DP:GQ:PL	1/1:1,67:68:99:2214,202,0
17	41243512	rs80357711	CT	C	2081.89	PASS	AC=2;AF=1.00;AN=2;DB;DP=55;FS=0.000;HRun=3;HaplotypeScore=170.9173;MQ=48.00;MQ0=0;QD=37.85	GT:AD:DP:GQ:PL	1/1:0,55:55:99:2124,166,0
17	41243904	rs80357805	TTC	T	3013.42	PASS	AC=2;AF=1.00;AN=2;BaseQRankSum=-1.732;DB;DP=76;FS=0.000;HRun=0;HaplotypeScore=473.5233;MQ=43.97;MQ0=0;MQRankSum=1.685;QD=39.65;ReadPosRankSum=1.685	GT:AD:DP:GQ:PL	1/1:6,70:76:99:3055,207,0
17	41243941	rs62625308	G	A	2569.77	PASS	AC=2;AF=1.00;AN=2;BaseQRankSum=1.687;DB;DP=78;Dels=0.00;FS=0.000;HRun=0;HaplotypeScore=5.6415;MQ=43.96;MQ0=0;MQRankSum=1.642;QD=32.95;ReadPosRankSum=-0.562	GT:AD:DP:GQ:PL	1/1:2,76:78:99:2603,229,0
17	41244211	.	ATTCT	A	897.35	PASS	AC=2;AF=1.00;AN=2;BaseQRankSum=1.636;DP=69;FS=4.424;HRun=0;HaplotypeScore=346.8900;MQ=32.43;MQ0=0;MQRankSum=-1.733;QD=13.01;ReadPosRankSum=1.444	GT:AD:DP:GQ:PL	1/1:61,8:37:80.02:939,80,0
17	41244213	rs80357903	TCTTG	T	1933.15	PASS	AC=2;AF=1.00;AN=2;DB;DP=68;FS=0.000;HRun=0;HaplotypeScore=241.4995;MQ=32.23;MQ0=0;QD=28.43	GT:AD:DP:GQ:PL	1/1:11,57:36:99:1975,105,0
17	41244280	rs80357402	G	A	1833.75	PASS	AC=2;AF=1.00;AN=2;DB;DP=69;Dels=0.01;FS=0.000;HRun=0;HaplotypeScore=4.8634;MQ=42.75;MQ0=0;QD=26.58	GT:AD:DP:GQ:PL	1/1:1,67:68:99:1867,174,0
17	41244775	.	TATTA	T	913.27	PASS	AC=2;AF=1.00;AN=2;DP=75;FS=0.000;HRun=0;HaplotypeScore=271.1207;MQ=29.14;MQ0=0;QD=12.18	GT:AD:DP:GQ:PL	1/1:44,29:34:91.09:955,91,0
17	41244871	rs80357170	T	G	2185.41	PASS	AC=2;AF=1.00;AN=2;DB;DP=72;Dels=0.00;FS=0.000;HRun=0;HaplotypeScore=0.9979;MQ=44.58;MQ0=0;QD=30.35	GT:AD:DP:GQ:PL	1/1:0,72:72:99:2218,210,0
17	41244985	rs80357131	G	A	2223.87	PASS	AC=2;AF=1.00;AN=2;DB;DP=75;Dels=0.04;FS=0.000;HRun=1;HaplotypeScore=8.7268;MQ=45.54;MQ0=0;QD=29.65	GT:AD:DP:GQ:PL	1/1:2,70:72:99:2257,207,0
17	41245062	rs80358331	AAGC	A	3792.57	PASS	AC=2;AF=1.00;AN=2;DB;DP=72;FS=0.000;HRun=0;HaplotypeScore=381.5739;MQ=44.31;MQ0=0;QD=52.67	GT:AD:DP:GQ:PL	1/1:4,68:70:99:3793,208,0
17	41245584	rs80357193	T	A	2607.75	PASS	AC=2;AF=1.00;AN=2;DB;DP=87;Dels=0.02;FS=0.000;HRun=1;HaplotypeScore=13.8883;MQ=44.00;MQ0=0;QD=29.97	GT:AD:DP:GQ:PL	1/1:1,83:85:99:2641,238,0
17	41246155	.	AG	A	143.34	PASS	AC=1;AF=0.50;AN=2;BaseQRankSum=3.464;DP=64;FS=6.030;HRun=2;HaplotypeScore=259.3700;MQ=37.40;MQ0=0;MQRankSum=-3.004;QD=2.24;ReadPosRankSum=3.985	GT:AD:DP:GQ:PL	0/1:54,10:45:91.35:182,0,91
17	41246161	.	T	C	576.79	PASS	AC=1;AF=0.50;AN=2;BaseQRankSum=-3.147;DP=58;Dels=0.00;FS=13.032;HRun=3;HaplotypeScore=42.0249;MQ=36.98;MQ0=0;MQRankSum=3.359;QD=9.94;ReadPosRankSum=2.237	GT:AD:DP:GQ:PL	0/1:35,23:58:99:607,0,398
17	41246161	rs80357722	TC	T	217.33	PASS	AC=2;AF=1.00;AN=2;BaseQRankSum=2.476;DB;DP=58;FS=2.270;HRun=3;HaplotypeScore=235.8662;MQ=36.98;MQ0=0;MQRankSum=-2.699;QD=3.75;ReadPosRankSum=2.754	GT:AD:DP:GQ:PL	1/1:36,22:40:31.65:259,32,0
17	41246721	rs80357436	G	C	2481.26	PASS	AC=2;AF=1.00;AN=2;DB;DP=79;Dels=0.00;FS=0.000;HRun=0;HaplotypeScore=4.5596;MQ=46.56;MQ0=0;QD=31.41	GT:AD:DP:GQ:PL	1/1:0,78:79:99:2514,232,0
17	41252697	rs10445302	T	A	60.36	PASS	AC=2;AF=1.00;AN=2;BaseQRankSum=1.582;DB;DP=49;Dels=0.04;FS=0.000;HRun=2;HaplotypeScore=3.4302;MQ=13.34;MQ0=0;MQRankSum=-1.506;QD=1.23;ReadPosRankSum=-1.356	GT:AD:DP:GQ:PL	1/1:1,45:47:9.01:92,9,0
17	41256098	rs45489593	G	A	707.43	PASS	AC=2;AF=1.00;AN=2;DB;DP=65;Dels=0.03;FS=0.000;HRun=10;HaplotypeScore=6.6462;MQ=23.28;MQ0=0;QD=10.88	GT:AD:DP:GQ:PL	1/1:3,60:63:72.07:740,72,0
17	41256248	.	T	TC	88.35	PASS	AC=1;AF=0.50;AN=2;BaseQRankSum=1.184;DP=52;FS=4.821;HRun=2;HaplotypeScore=173.9709;MQ=35.41;MQ0=0;MQRankSum=-0.606;QD=1.70;ReadPosRankSum=2.107	GT:AD:DP:GQ:PL	0/1:45,7:32:33.10:127,0,33
17	41256250	.	C	T	220.17	PASS	AC=1;AF=0.50;AN=2;BaseQRankSum=2.145;DP=52;Dels=0.00;FS=6.262;HRun=6;HaplotypeScore=35.5194;MQ=35.41;MQ0=0;MQRankSum=0.622;QD=4.23;ReadPosRankSum=-3.135	GT:AD:DP:GQ:PL	0/1:41,11:52:99:250,0,545
17	41256250	.	C	CT	862.92	PASS	AC=2;AF=1.00;AN=2;DP=52;FS=0.000;HRun=6;HaplotypeScore=103.2549;MQ=35.41;MQ0=0;QD=16.59	GT:AD:DP:GQ:PL	1/1:17,32:32:74.82:905,75,0
17	41258463	rs80358174	A	C	2064.48	PASS	AC=2;AF=1.00;AN=2;DB;DP=72;Dels=0.00;FS=0.000;HRun=0;HaplotypeScore=8.0897;MQ=44.54;MQ0=0;QD=28.67	GT:AD:DP:GQ:PL	1/1:1,71:72:99:2097,198,0
17	41259100	rs66535723	G	GT	1815.55	PASS	AC=2;AF=1.00;AN=2;DB;DP=65;FS=0.000;HRun=20;HaplotypeScore=105.1389;MQ=30.31;MQ0=0;QD=27.93	GT:AD:DP:GQ:PL	1/1:1,63:41:99:1858,117,0
17	41268216	.	T	G	217.91	PASS	AC=1;AF=0.50;AN=2;BaseQRankSum=-2.705;DP=77;Dels=0.00;FS=1.545;HRun=1;HaplotypeScore=48.2380;MQ=31.38;MQ0=0;MQRankSum=1.611;QD=2.83;ReadPosRankSum=-3.312	GT:AD:DP:GQ:PL	0/1:65,12:77:99:248,0,683
17	41268217	.	G	T	214.76	PASS	AC=1;AF=0.50;AN=2;BaseQRankSum=0.036;DP=78;Dels=0.00;FS=3.304;HRun=8;HaplotypeScore=47.4058;MQ=31.22;MQ0=0;MQRankSum=1.597;QD=2.75;ReadPosRankSum=-3.201	GT:AD:DP:GQ:PL	0/1:66,12:78:99:245,0,614
17	41268217	rs66522250	G	GT	1317.99	PASS	AC=2;AF=1.00;AN=2;DB;DP=78;FS=0.000;HRun=8;HaplotypeScore=108.1286;MQ=31.22;MQ0=0;QD=16.90	GT:AD:DP:GQ:PL	1/1:18,60:37:99:1360,101,0
17	41271293	rs72144555	GA	G	810.81	PASS	AC=2;AF=1.00;AN=2;DB;DP=75;FS=0.000;HRun=12;HaplotypeScore=136.8790;MQ=25.22;MQ0=0;QD=10.81	GT:AD:DP:GQ:PL	1/1:66,8:44:99:853,111,0
17	41271302	.	AA	A	810.81	PASS	AC=2;AF=1.00;AN=2;DP=77;FS=0.000;HRun=8;HaplotypeScore=138.8701;MQ=24.74;MQ0=0;QD=10.53	GT:AD:DP:GQ:PL	1/1:66,10:45:99:853,111,0
17	41271305	.	A	G	605.06	PASS	AC=1;AF=0.50;AN=2;BaseQRankSum=-5.679;DP=75;Dels=0.00;FS=0.000;HRun=1;HaplotypeScore=11.4304;MQ=24.26;MQ0=0;MQRankSum=2.284;QD=8.07;ReadPosRankSum=3.784	GT:AD:DP:GQ:PL	0/1:40,34:75:99:635,0,475
17	41271306	rs111489251	G	A	643.05	PASS	AC=1;AF=0.50;AN=2;BaseQRankSum=3.661;DB;DP=76;Dels=0.00;FS=0.000;HRun=12;HaplotypeScore=10.4317;MQ=24.11;MQ0=0;MQRankSum=2.196;QD=8.46;ReadPosRankSum=3.509	GT:AD:DP:GQ:PL	0/1:42,34:76:99:673,0,514
17	41273731	rs62076413	T	A	1432.73	PASS	AC=2;AF=1.00;AN=2;DB;DP=72;Dels=0.00;FS=0.000;HRun=2;HaplotypeScore=1.6498;MQ=19.81;MQ0=0;QD=19.90	GT:AD:DP:GQ:PL	1/1:3,69:72:99:1466,168,0
17	41282292	rs4793206	A	G	1072.99	PASS	AC=2;AF=1.00;AN=2;DB;DP=69;Dels=0.00;FS=0.000;HRun=0;HaplotypeScore=1.7719;MQ=17.80;MQ0=0;QD=15.55	GT:AD:DP:GQ:PL	1/1:2,67:69:99:1106,138,0
17	41317502	rs59461861	G	GT	295.43	PASS	AC=2;AF=1.00;AN=2;DB;DP=77;FS=0.000;HRun=10;HaplotypeScore=34.7038;MQ=17.44;MQ0=0;QD=3.84	GT:AD:DP:GQ:PL	1/1:12,64:16:33.07:337,33,0
