# Supplementary material for: Considerations for clinical read alignment and mutational profiling using next-generation sequencing
Source: F1000Res. 2012 Sep 20;1:2. Originally published 2012 Jul 16. [Version 2] doi: 10.12688/f1000research.1-2.v2 (PMC3945748; doi:10.12688/f1000research.1-2.v2)
Supplement: Aligner-specific VCF files containing the mutations called for each set of reads in single and paired-end modes — VCF files describing the mutations detected in the sixty-seven groups of BRCA1 reads when testing each alignment program in paired-end and single-end mode. [file f1000research-1-402-s0002.tgz › Bfast_Single_End_Calls.52.vcf]

##fileformat=VCFv4.1
##FILTER=<ID=LowQual,Description="Low quality">
##FORMAT=<ID=AD,Number=.,Type=Integer,Description="Allelic depths for the ref and alt alleles in the order listed">
##FORMAT=<ID=DP,Number=1,Type=Integer,Description="Read Depth (only filtered reads used for calling)">
##FORMAT=<ID=GQ,Number=1,Type=Float,Description="Genotype Quality">
##FORMAT=<ID=GT,Number=1,Type=String,Description="Genotype">
##FORMAT=<ID=PL,Number=G,Type=Integer,Description="Normalized, Phred-scaled likelihoods for genotypes as defined in the VCF specification">
##INFO=<ID=AC,Number=A,Type=Integer,Description="Allele count in genotypes, for each ALT allele, in the same order as listed">
##INFO=<ID=AF,Number=A,Type=Float,Description="Allele Frequency, for each ALT allele, in the same order as listed">
##INFO=<ID=AN,Number=1,Type=Integer,Description="Total number of alleles in called genotypes">
##INFO=<ID=BaseQRankSum,Number=1,Type=Float,Description="Z-score from Wilcoxon rank sum test of Alt Vs. Ref base qualities">
##INFO=<ID=DB,Number=0,Type=Flag,Description="dbSNP Membership">
##INFO=<ID=DP,Number=1,Type=Integer,Description="Filtered Depth">
##INFO=<ID=DS,Number=0,Type=Flag,Description="Were any of the samples downsampled?">
##INFO=<ID=Dels,Number=1,Type=Float,Description="Fraction of Reads Containing Spanning Deletions">
##INFO=<ID=FS,Number=1,Type=Float,Description="Phred-scaled p-value using Fisher's exact test to detect strand bias">
##INFO=<ID=HRun,Number=1,Type=Integer,Description="Largest Contiguous Homopolymer Run of Variant Allele In Either Direction">
##INFO=<ID=HaplotypeScore,Number=1,Type=Float,Description="Consistency of the site with at most two segregating haplotypes">
##INFO=<ID=InbreedingCoeff,Number=1,Type=Float,Description="Inbreeding coefficient as estimated from the genotype likelihoods per-sample when compared against the Hardy-Weinberg expectation">
##INFO=<ID=MQ,Number=1,Type=Float,Description="RMS Mapping Quality">
##INFO=<ID=MQ0,Number=1,Type=Integer,Description="Total Mapping Quality Zero Reads">
##INFO=<ID=MQRankSum,Number=1,Type=Float,Description="Z-score From Wilcoxon rank sum test of Alt vs. Ref read mapping qualities">
##INFO=<ID=QD,Number=1,Type=Float,Description="Variant Confidence/Quality by Depth">
##INFO=<ID=ReadPosRankSum,Number=1,Type=Float,Description="Z-score from Wilcoxon rank sum test of Alt vs. Ref read position bias">
##UnifiedGenotyper="analysis_type=UnifiedGenotyper input_file=[../Bfast_SE/brca1_52.1.recalib.bam] sample_metadata=[] read_buffer_size=null phone_home=STANDARD read_filter=[BadCigar] intervals=null excludeIntervals=null reference_sequence=ref_chr17.hg19.fa rodBind=[] rodToIntervalTrackName=null BTI_merge_rule=UNION nonDeterministicRandomSeed=false downsampling_type=null downsample_to_fraction=null downsample_to_coverage=null baq=OFF baqGapOpenPenalty=40.0 performanceLog=null useOriginalQualities=false defaultBaseQualities=-1 validation_strictness=SILENT unsafe=null num_threads=4 interval_merging=ALL read_group_black_list=null processingTracker=null restartProcessingTracker=false processingTrackerStatusFile=null processingTrackerID=-1 allow_intervals_with_unindexed_bam=false disable_experimental_low_memory_sharding=false logging_level=ERROR log_to_file=null help=false genotype_likelihoods_model=BOTH p_nonref_model=EXACT heterozygosity=0.0010 pcr_error_rate=1.0E-4 genotyping_mode=DISCOVERY output_mode=EMIT_VARIANTS_ONLY standard_min_confidence_threshold_for_calling=30.0 standard_min_confidence_threshold_for_emitting=4.0 computeSLOD=false alleles=(RodBinding name= source=UNBOUND) assume_single_sample_reads=null abort_at_too_much_coverage=-1 min_base_quality_score=17 min_mapping_quality_score=20 max_deletion_fraction=0.05 min_indel_count_for_genotyping=5 indel_heterozygosity=1.25E-4 indelGapContinuationPenalty=10.0 indelGapOpenPenalty=45.0 indelHaplotypeSize=80 doContextDependentGapPenalties=true getGapPenaltiesFromData=false indel_recal_file=indel.recal_data.csv indelDebug=false dovit=false GSA_PRODUCTION_ONLY=false exactCalculation=LINEAR_EXPERIMENTAL ignoreSNPAlleles=false output_all_callable_bases=false genotype=false dbsnp=(RodBinding name=dbsnp source=dbsnp_132.hg19.vcf) out=org.broadinstitute.sting.gatk.io.stubs.VCFWriterStub NO_HEADER=org.broadinstitute.sting.gatk.io.stubs.VCFWriterStub sites_only=org.broadinstitute.sting.gatk.io.stubs.VCFWriterStub debug_file=null metrics_file=null annotation=[]"
##contig=<ID=17,length=81195210,assembly=hg19>
##reference=file:///CL_diags/ngs/OmixonPaper/brca1-test-suite/ref_chr17.hg19.fa
#CHROM	POS	ID	REF	ALT	QUAL	FILTER	INFO	FORMAT	DePristo
17	41196309	.	T	G	5.06	LowQual	AC=1;AF=0.50;AN=2;DP=1;Dels=0.00;HRun=2;HaplotypeScore=0.0000;MQ=48.00;MQ0=0;QD=5.06	GT:AD:DP:GQ:PL	0/1:0,1:1:1.76:33,3,0
17	41196309	.	T	TGGGGGGGGGGGGGGGGGGGGGGGGGG	2682.96	PASS	AC=2;AF=1.00;AN=2;DP=22;FS=0.000;HRun=2;HaplotypeScore=230.0371;MQ=27.43;MQ0=0;QD=121.95	GT:AD:DP:GQ:PL	1/1:1,1:13:39.13:2725,39,0
17	41203080	rs80357112	C	T	1350.91	PASS	AC=2;AF=1.00;AN=2;BaseQRankSum=1.006;DB;DP=66;Dels=0.00;FS=0.000;HRun=1;HaplotypeScore=18.4718;MQ=35.56;MQ0=0;MQRankSum=1.453;QD=20.47;ReadPosRankSum=-0.224	GT:AD:DP:GQ:PL	1/1:5,61:66:99:1384,126,0
17	41203090	rs80357818	G	GT	505.27	PASS	AC=2;AF=1.00;AN=2;BaseQRankSum=-1.733;DB;DP=61;FS=0.000;HRun=2;HaplotypeScore=281.2068;MQ=34.63;MQ0=0;MQRankSum=1.636;QD=8.28;ReadPosRankSum=1.348	GT:AD:DP:GQ:PL	1/1:47,13:37:97.66:547,98,0
17	41203092	.	T	G	244.49	PASS	AC=1;AF=0.50;AN=2;BaseQRankSum=-3.225;DP=61;Dels=0.00;FS=0.000;HRun=2;HaplotypeScore=35.7858;MQ=34.63;MQ0=0;MQRankSum=0.813;QD=4.01;ReadPosRankSum=-2.858	GT:AD:DP:GQ:PL	0/1:47,14:61:99:274,0,758
17	41203092	.	T	TG	1479.77	PASS	AC=2;AF=1.00;AN=2;DP=62;FS=0.000;HRun=2;HaplotypeScore=186.0401;MQ=34.95;MQ0=0;QD=23.87	GT:AD:DP:GQ:PL	1/1:20,42:38:99:1522,108,0
17	41204018	rs113892722	T	C	2180.26	PASS	AC=2;AF=1.00;AN=2;BaseQRankSum=1.495;DB;DP=75;Dels=0.00;FS=0.000;HRun=0;HaplotypeScore=4.9209;MQ=45.30;MQ0=0;MQRankSum=1.353;QD=29.07;ReadPosRankSum=-0.736	GT:AD:DP:GQ:PL	1/1:3,72:75:99:2213,188,0
17	41209102	rs80357676	AC	A	1528.48	PASS	AC=2;AF=1.00;AN=2;BaseQRankSum=-1.733;DB;DP=59;FS=0.000;HRun=2;HaplotypeScore=152.2135;MQ=38.43;MQ0=0;MQRankSum=1.568;QD=25.91;ReadPosRankSum=1.650	GT:AD:DP:GQ:PL	1/1:15,43:43:99:1571,119,0
17	41209104	.	C	T	321.63	PASS	AC=1;AF=0.50;AN=2;BaseQRankSum=3.002;DP=60;Dels=0.00;FS=1.227;HRun=2;HaplotypeScore=25.1214;MQ=38.67;MQ0=0;MQRankSum=0.187;QD=5.36;ReadPosRankSum=-2.842	GT:AD:DP:GQ:PL	0/1:46,14:60:99:352,0,738
17	41209104	rs80357791	CT	C	297.10	PASS	AC=2;AF=1.00;AN=2;BaseQRankSum=-0.030;DB;DP=60;FS=0.000;HRun=2;HaplotypeScore=274.6123;MQ=38.67;MQ0=0;MQRankSum=-0.030;QD=4.95;ReadPosRankSum=2.330	GT:AD:DP:GQ:PL	1/1:46,13:44:66.56:339,67,0
17	41211519	.	A	C	630.12	PASS	AC=1;AF=0.50;AN=2;BaseQRankSum=-4.285;DP=71;Dels=0.00;FS=1.234;HRun=1;HaplotypeScore=51.6958;MQ=27.94;MQ0=0;MQRankSum=5.914;QD=8.87;ReadPosRankSum=-0.711	GT:AD:DP:GQ:PL	0/1:47,24:71:99:660,0,361
17	41211521	.	C	A	641.79	PASS	AC=1;AF=0.50;AN=2;BaseQRankSum=2.437;DP=71;Dels=0.00;FS=1.234;HRun=2;HaplotypeScore=55.2604;MQ=27.94;MQ0=0;MQRankSum=5.914;QD=9.04;ReadPosRankSum=0.529	GT:AD:DP:GQ:PL	0/1:47,24:71:99:672,0,358
17	41211522	.	A	C	601.56	PASS	AC=1;AF=0.50;AN=2;BaseQRankSum=-5.085;DP=69;Dels=0.04;FS=3.419;HRun=1;HaplotypeScore=55.9255;MQ=27.91;MQ0=0;MQRankSum=6.698;QD=8.72;ReadPosRankSum=0.527	GT:AD:DP:GQ:PL	0/1:42,24:66:99:632,0,218
17	41211524	.	C	A	792.10	PASS	AC=1;AF=0.50;AN=2;BaseQRankSum=5.502;DP=70;Dels=0.01;FS=5.412;HRun=2;HaplotypeScore=56.8920;MQ=28.33;MQ0=0;MQRankSum=6.928;QD=11.32;ReadPosRankSum=1.211	GT:AD:DP:GQ:PL	0/1:42,27:69:99:822,0,206
17	41212169	rs11652377	C	T	311.14	PASS	AC=2;AF=1.00;AN=2;DB;DP=76;Dels=0.00;FS=0.000;HRun=0;HaplotypeScore=3.4496;MQ=11.93;MQ0=0;QD=4.09	GT:AD:DP:GQ:PL	1/1:1,75:76:44.82:344,45,0
17	41215328	rs8176260	G	A	1978.82	PASS	AC=2;AF=1.00;AN=2;DB;DP=61;Dels=0.00;FS=0.000;HRun=1;HaplotypeScore=2.4524;MQ=46.54;MQ0=0;QD=32.44	GT:AD:DP:GQ:PL	1/1:0,61:61:99:2012,183,0
17	41219907	rs71157702	T	TA	681.22	PASS	AC=2;AF=1.00;AN=2;DB;DP=59;FS=0.000;HRun=22;HaplotypeScore=147.2571;MQ=37.87;MQ0=0;QD=11.55	GT:AD:DP:GQ:PL	1/1:22,37:54:99:723,110,0
17	41221425	rs116772760	G	A	2288.54	PASS	AC=2;AF=1.00;AN=2;BaseQRankSum=-0.022;DB;DP=79;Dels=0.01;FS=3.259;HRun=0;HaplotypeScore=7.9238;MQ=44.91;MQ0=0;MQRankSum=-1.732;QD=28.97;ReadPosRankSum=1.057	GT:AD:DP:GQ:PL	1/1:1,76:78:99:2322,186,0
17	41234532	.	CT	C	275.89	PASS	AC=2;AF=1.00;AN=2;BaseQRankSum=1.621;DP=61;FS=0.000;HRun=2;HaplotypeScore=188.7998;MQ=34.58;MQ0=0;MQRankSum=-1.733;QD=4.52;ReadPosRankSum=1.398	GT:AD:DP:GQ:PL	1/1:50,11:33:51.96:318,52,0
17	41234534	rs80357981	TC	T	1216.09	PASS	AC=2;AF=1.00;AN=2;DB;DP=59;FS=0.000;HRun=1;HaplotypeScore=93.7008;MQ=33.88;MQ0=0;QD=20.61	GT:AD:DP:GQ:PL	1/1:12,46:31:90.30:1258,90,0
17	41240750	rs8176165	G	A	1839.44	PASS	AC=2;AF=1.00;AN=2;DB;DP=61;Dels=0.00;FS=0.000;HRun=1;HaplotypeScore=1.9330;MQ=33.86;MQ0=0;QD=30.15	GT:AD:DP:GQ:PL	1/1:2,59:61:99:1872,174,0
17	41243505	rs80357727	CCT	C	1415.35	PASS	AC=2;AF=1.00;AN=2;DB;DP=58;FS=0.000;HRun=0;HaplotypeScore=139.4659;MQ=37.27;MQ0=0;QD=24.40	GT:AD:DP:GQ:PL	1/1:14,44:36:99:1457,99,0
17	41243508	rs80357210	C	T	236.77	PASS	AC=1;AF=0.50;AN=2;BaseQRankSum=2.728;DB;DP=55;Dels=0.00;FS=6.057;HRun=3;HaplotypeScore=10.0119;MQ=36.37;MQ0=0;MQRankSum=0.558;QD=4.30;ReadPosRankSum=-4.575	GT:AD:DP:GQ:PL	0/1:43,11:55:99:267,0,633
17	41243508	.	CTT	C	421.54	PASS	AC=2;AF=1.00;AN=2;DP=55;FS=0.000;HRun=3;HaplotypeScore=230.5586;MQ=36.37;MQ0=0;QD=7.66	GT:AD:DP:GQ:PL	1/1:49,6:33:92.91:464,93,0
17	41243608	rs80356954	C	T	2668.25	PASS	AC=2;AF=1.00;AN=2;DB;DP=84;Dels=0.02;FS=0.000;HRun=1;HaplotypeScore=8.7907;MQ=46.57;MQ0=0;QD=31.76	GT:AD:DP:GQ:PL	1/1:0,82:82:99:2701,241,0
17	41243954	.	C	CAA	2355.56	PASS	AC=2;AF=1.00;AN=2;DP=84;FS=0.000;HRun=3;HaplotypeScore=188.1581;MQ=33.34;MQ0=0;QD=28.04	GT:AD:DP:GQ:PL	1/1:28,55:52:99:2398,137,0
17	41243958	.	T	A	460.38	PASS	AC=1;AF=0.50;AN=2;BaseQRankSum=1.212;DP=84;Dels=0.00;FS=0.000;HRun=3;HaplotypeScore=64.5142;MQ=33.65;MQ0=0;MQRankSum=0.630;QD=5.48;ReadPosRankSum=-2.592	GT:AD:DP:GQ:PL	0/1:63,21:84:99:490,0,818
17	41243959	.	G	A	462.08	PASS	AC=1;AF=0.50;AN=2;BaseQRankSum=1.017;DP=83;Dels=0.01;FS=0.000;HRun=0;HaplotypeScore=45.6721;MQ=33.45;MQ0=0;MQRankSum=0.798;QD=5.57;ReadPosRankSum=-3.280	GT:AD:DP:GQ:PL	0/1:60,21:82:99:492,0,770
17	41244221	rs41293449	T	G	2163.10	PASS	AC=2;AF=1.00;AN=2;DB;DP=71;Dels=0.00;FS=0.000;HRun=0;HaplotypeScore=5.5757;MQ=44.30;MQ0=0;QD=30.47	GT:AD:DP:GQ:PL	1/1:0,71:71:99:2196,207,0
17	41244235	rs80357288	G	T	2449.59	PASS	AC=2;AF=1.00;AN=2;DB;DP=76;Dels=0.00;FS=0.000;HRun=1;HaplotypeScore=4.3739;MQ=44.81;MQ0=0;QD=32.23	GT:AD:DP:GQ:PL	1/1:1,74:76:99:2483,220,0
17	41244822	.	TTTTC	T	987.97	PASS	AC=2;AF=1.00;AN=2;BaseQRankSum=1.735;DP=79;FS=0.000;HRun=0;HaplotypeScore=366.7590;MQ=34.07;MQ0=0;MQRankSum=-1.653;QD=12.51;ReadPosRankSum=3.164	GT:AD:DP:GQ:PL	1/1:70,9:44:44.15:1030,44,0
17	41244825	rs80357731	TCTTC	T	2279.33	PASS	AC=2;AF=1.00;AN=2;BaseQRankSum=-1.733;DB;DP=78;FS=0.000;HRun=0;HaplotypeScore=244.9547;MQ=33.76;MQ0=0;MQRankSum=1.650;QD=29.22;ReadPosRankSum=1.650	GT:AD:DP:GQ:PL	1/1:12,65:43:99:2321,123,0
17	41244936	rs799917	G	A	2085.64	PASS	AC=2;AF=1.00;AN=2;DB;DP=65;Dels=0.00;FS=0.000;HRun=0;HaplotypeScore=3.7983;MQ=46.24;MQ0=0;QD=32.09	GT:AD:DP:GQ:PL	1/1:2,63:65:99:2119,187,0
17	41245021	rs80357435	T	C	2310.18	PASS	AC=2;AF=1.00;AN=2;DB;DP=77;Dels=0.00;FS=0.000;HRun=0;HaplotypeScore=4.9546;MQ=44.90;MQ0=0;QD=30.00	GT:AD:DP:GQ:PL	1/1:3,73:77:99:2343,214,0
17	41245070	rs80357740	TG	T	2902.43	PASS	AC=2;AF=1.00;AN=2;DB;DP=72;FS=0.000;HRun=1;HaplotypeScore=334.3200;MQ=45.08;MQ0=0;QD=40.31	GT:AD:DP:GQ:PL	1/1:0,72:71:99:2944,214,0
17	41245156	rs80357546	GTT	G	2133.59	PASS	AC=2;AF=1.00;AN=2;DB;DP=67;FS=0.000;HRun=2;HaplotypeScore=194.1350;MQ=37.96;MQ0=0;QD=31.84	GT:AD:DP:GQ:PL	1/1:14,53:45:99:2176,135,0
17	41245157	rs80357695	TTC	T	880.73	PASS	AC=2;AF=1.00;AN=2;DB;DP=69;FS=0.000;HRun=0;HaplotypeScore=332.1070;MQ=38.24;MQ0=0;QD=12.76	GT:AD:DP:GQ:PL	1/1:59,10:47:99:923,134,0
17	41245918	rs80356952	G	A	2319.95	PASS	AC=2;AF=1.00;AN=2;DB;DP=76;Dels=0.03;FS=0.000;HRun=1;HaplotypeScore=12.6691;MQ=45.45;MQ0=0;QD=30.53	GT:AD:DP:GQ:PL	1/1:2,72:74:99:2353,211,0
17	41246208	.	ACT	A	593.72	PASS	AC=2;AF=1.00;AN=2;BaseQRankSum=1.639;DP=62;FS=3.641;HRun=0;HaplotypeScore=300.3595;MQ=34.13;MQ0=0;MQRankSum=-1.733;QD=9.58;ReadPosRankSum=1.171	GT:AD:DP:GQ:PL	1/1:45,16:38:78.03:636,78,0
17	41246211	rs80357978	CTT	C	1735.76	PASS	AC=2;AF=1.00;AN=2;DB;DP=65;FS=0.000;HRun=3;HaplotypeScore=221.6604;MQ=34.62;MQ0=0;QD=26.70	GT:AD:DP:GQ:PL	1/1:23,42:41:99:1778,120,0
17	41246287	rs80357046	C	T	1828.29	PASS	AC=2;AF=1.00;AN=2;DB;DP=60;Dels=0.00;FS=0.000;HRun=2;HaplotypeScore=5.1979;MQ=45.08;MQ0=0;QD=30.47	GT:AD:DP:GQ:PL	1/1:2,58:60:99:1861,168,0
17	41246427	rs80357235	G	A	1631.18	PASS	AC=2;AF=1.00;AN=2;DB;DP=56;Dels=0.00;FS=0.000;HRun=0;HaplotypeScore=1.9330;MQ=45.97;MQ0=0;QD=29.13	GT:AD:DP:GQ:PL	1/1:3,53:56:99:1664,156,0
17	41252697	rs10445302	T	A	47.84	PASS	AC=2;AF=1.00;AN=2;BaseQRankSum=3.238;DB;DP=54;Dels=0.04;FS=0.000;HRun=2;HaplotypeScore=8.7775;MQ=11.04;MQ0=0;MQRankSum=-1.492;QD=0.89;ReadPosRankSum=3.969	GT:AD:DP:GQ:PL	1/1:16,35:52:8.99:80,9,0
17	41254104	rs76700125	T	G	98.12	PASS	AC=2;AF=1.00;AN=2;DB;DP=74;Dels=0.00;FS=0.000;HRun=0;HaplotypeScore=8.1691;MQ=12.04;MQ0=0;QD=1.33	GT:AD:DP:GQ:PL	1/1:1,73:74:17.89:131,18,0
17	41258516	.	C	CTT	897.82	PASS	AC=2;AF=1.00;AN=2;BaseQRankSum=0.159;DP=72;FS=3.099;HRun=3;HaplotypeScore=246.4585;MQ=34.38;MQ0=0;MQRankSum=-0.096;QD=12.47;ReadPosRankSum=1.751	GT:AD:DP:GQ:PL	1/1:64,8:43:59.73:940,60,0
17	41258518	.	T	C	156.11	PASS	AC=1;AF=0.50;AN=2;BaseQRankSum=-1.648;DP=71;Dels=0.00;FS=8.578;HRun=0;HaplotypeScore=42.6898;MQ=34.09;MQ0=0;MQRankSum=1.042;QD=2.20;ReadPosRankSum=-3.679	GT:AD:DP:GQ:PL	0/1:61,9:71:99:186,0,903
17	41258518	.	T	TTC	1956.40	PASS	AC=2;AF=1.00;AN=2;DP=70;FS=0.000;HRun=0;HaplotypeScore=140.7379;MQ=33.79;MQ0=0;QD=27.95	GT:AD:DP:GQ:PL	1/1:15,55:41:99:1998,111,0
17	41269306	rs4793202	A	G	321.68	PASS	AC=2;AF=1.00;AN=2;DB;DP=64;Dels=0.00;FS=0.000;HRun=0;HaplotypeScore=6.7071;MQ=14.99;MQ0=0;QD=5.03	GT:AD:DP:GQ:PL	1/1:0,64:64:47.74:355,48,0
17	41270411	rs78735591	T	C	633.49	PASS	AC=2;AF=1.00;AN=2;BaseQRankSum=0.925;DB;DP=75;Dels=0.00;FS=0.000;HRun=1;HaplotypeScore=2.3113;MQ=13.77;MQ0=0;MQRankSum=1.353;QD=8.45;ReadPosRankSum=1.685	GT:AD:DP:GQ:PL	1/1:3,72:75:86.63:666,87,0
17	41276049	rs80357438	A	G	103.18	PASS	AC=2;AF=1.00;AN=2;DB;DP=57;Dels=0.02;FS=0.000;HRun=0;HaplotypeScore=14.8495;MQ=14.99;MQ0=0;QD=1.81	GT:AD:DP:GQ:PL	1/1:1,53:56:17.92:136,18,0
17	41278010	rs74612973	A	G	1641.58	PASS	AC=2;AF=1.00;AN=2;DB;DP=66;Dels=0.00;FS=0.000;HRun=0;HaplotypeScore=9.8153;MQ=35.22;MQ0=0;QD=24.87	GT:AD:DP:GQ:PL	1/1:4,61:66:99:1675,165,0
