# Supplementary material for: Considerations for clinical read alignment and mutational profiling using next-generation sequencing
Source: F1000Res. 2012 Sep 20;1:2. Originally published 2012 Jul 16. [Version 2] doi: 10.12688/f1000research.1-2.v2 (PMC3945748; doi:10.12688/f1000research.1-2.v2)
Supplement: Aligner-specific VCF files containing the mutations called for each set of reads in single and paired-end modes — VCF files describing the mutations detected in the sixty-seven groups of BRCA1 reads when testing each alignment program in paired-end and single-end mode. [file f1000research-1-402-s0002.tgz › Bfast_Single_End_Calls.54.vcf]

##fileformat=VCFv4.1
##FILTER=<ID=LowQual,Description="Low quality">
##FORMAT=<ID=AD,Number=.,Type=Integer,Description="Allelic depths for the ref and alt alleles in the order listed">
##FORMAT=<ID=DP,Number=1,Type=Integer,Description="Read Depth (only filtered reads used for calling)">
##FORMAT=<ID=GQ,Number=1,Type=Float,Description="Genotype Quality">
##FORMAT=<ID=GT,Number=1,Type=String,Description="Genotype">
##FORMAT=<ID=PL,Number=G,Type=Integer,Description="Normalized, Phred-scaled likelihoods for genotypes as defined in the VCF specification">
##INFO=<ID=AC,Number=A,Type=Integer,Description="Allele count in genotypes, for each ALT allele, in the same order as listed">
##INFO=<ID=AF,Number=A,Type=Float,Description="Allele Frequency, for each ALT allele, in the same order as listed">
##INFO=<ID=AN,Number=1,Type=Integer,Description="Total number of alleles in called genotypes">
##INFO=<ID=BaseQRankSum,Number=1,Type=Float,Description="Z-score from Wilcoxon rank sum test of Alt Vs. Ref base qualities">
##INFO=<ID=DB,Number=0,Type=Flag,Description="dbSNP Membership">
##INFO=<ID=DP,Number=1,Type=Integer,Description="Filtered Depth">
##INFO=<ID=DS,Number=0,Type=Flag,Description="Were any of the samples downsampled?">
##INFO=<ID=Dels,Number=1,Type=Float,Description="Fraction of Reads Containing Spanning Deletions">
##INFO=<ID=FS,Number=1,Type=Float,Description="Phred-scaled p-value using Fisher's exact test to detect strand bias">
##INFO=<ID=HRun,Number=1,Type=Integer,Description="Largest Contiguous Homopolymer Run of Variant Allele In Either Direction">
##INFO=<ID=HaplotypeScore,Number=1,Type=Float,Description="Consistency of the site with at most two segregating haplotypes">
##INFO=<ID=InbreedingCoeff,Number=1,Type=Float,Description="Inbreeding coefficient as estimated from the genotype likelihoods per-sample when compared against the Hardy-Weinberg expectation">
##INFO=<ID=MQ,Number=1,Type=Float,Description="RMS Mapping Quality">
##INFO=<ID=MQ0,Number=1,Type=Integer,Description="Total Mapping Quality Zero Reads">
##INFO=<ID=MQRankSum,Number=1,Type=Float,Description="Z-score From Wilcoxon rank sum test of Alt vs. Ref read mapping qualities">
##INFO=<ID=QD,Number=1,Type=Float,Description="Variant Confidence/Quality by Depth">
##INFO=<ID=ReadPosRankSum,Number=1,Type=Float,Description="Z-score from Wilcoxon rank sum test of Alt vs. Ref read position bias">
##UnifiedGenotyper="analysis_type=UnifiedGenotyper input_file=[../Bfast_SE/brca1_54.1.recalib.bam] sample_metadata=[] read_buffer_size=null phone_home=STANDARD read_filter=[BadCigar] intervals=null excludeIntervals=null reference_sequence=ref_chr17.hg19.fa rodBind=[] rodToIntervalTrackName=null BTI_merge_rule=UNION nonDeterministicRandomSeed=false downsampling_type=null downsample_to_fraction=null downsample_to_coverage=null baq=OFF baqGapOpenPenalty=40.0 performanceLog=null useOriginalQualities=false defaultBaseQualities=-1 validation_strictness=SILENT unsafe=null num_threads=4 interval_merging=ALL read_group_black_list=null processingTracker=null restartProcessingTracker=false processingTrackerStatusFile=null processingTrackerID=-1 allow_intervals_with_unindexed_bam=false disable_experimental_low_memory_sharding=false logging_level=ERROR log_to_file=null help=false genotype_likelihoods_model=BOTH p_nonref_model=EXACT heterozygosity=0.0010 pcr_error_rate=1.0E-4 genotyping_mode=DISCOVERY output_mode=EMIT_VARIANTS_ONLY standard_min_confidence_threshold_for_calling=30.0 standard_min_confidence_threshold_for_emitting=4.0 computeSLOD=false alleles=(RodBinding name= source=UNBOUND) assume_single_sample_reads=null abort_at_too_much_coverage=-1 min_base_quality_score=17 min_mapping_quality_score=20 max_deletion_fraction=0.05 min_indel_count_for_genotyping=5 indel_heterozygosity=1.25E-4 indelGapContinuationPenalty=10.0 indelGapOpenPenalty=45.0 indelHaplotypeSize=80 doContextDependentGapPenalties=true getGapPenaltiesFromData=false indel_recal_file=indel.recal_data.csv indelDebug=false dovit=false GSA_PRODUCTION_ONLY=false exactCalculation=LINEAR_EXPERIMENTAL ignoreSNPAlleles=false output_all_callable_bases=false genotype=false dbsnp=(RodBinding name=dbsnp source=dbsnp_132.hg19.vcf) out=org.broadinstitute.sting.gatk.io.stubs.VCFWriterStub NO_HEADER=org.broadinstitute.sting.gatk.io.stubs.VCFWriterStub sites_only=org.broadinstitute.sting.gatk.io.stubs.VCFWriterStub debug_file=null metrics_file=null annotation=[]"
##contig=<ID=17,length=81195210,assembly=hg19>
##reference=file:///CL_diags/ngs/OmixonPaper/brca1-test-suite/ref_chr17.hg19.fa
#CHROM	POS	ID	REF	ALT	QUAL	FILTER	INFO	FORMAT	DePristo
17	41196309	.	T	TGGGGGGGGGGGGGGGGGGGGGGGGGG	2682.14	PASS	AC=2;AF=1.00;AN=2;DP=22;FS=0.000;HRun=2;HaplotypeScore=230.0531;MQ=27.43;MQ0=0;QD=121.92	GT:AD:DP:GQ:PL	1/1:1,1:13:39.13:2724,39,0
17	41197836	rs80358176	C	T	2198.36	PASS	AC=2;AF=1.00;AN=2;DB;DP=74;Dels=0.01;FS=0.000;HRun=0;HaplotypeScore=6.5685;MQ=45.39;MQ0=0;QD=29.71	GT:AD:DP:GQ:PL	1/1:2,71:73:99:2231,208,0
17	41200031	.	A	AC	262.22	PASS	AC=2;AF=1.00;AN=2;DP=73;FS=0.000;HRun=5;HaplotypeScore=95.4278;MQ=20.06;MQ0=0;QD=3.59	GT:AD:DP:GQ:PL	1/1:59,14:19:54.51:304,55,0
17	41200036	.	C	G	458.85	PASS	AC=1;AF=0.50;AN=2;BaseQRankSum=-0.872;DP=74;Dels=0.00;FS=0.000;HRun=3;HaplotypeScore=40.7609;MQ=20.76;MQ0=0;MQRankSum=6.314;QD=6.20;ReadPosRankSum=-4.756	GT:AD:DP:GQ:PL	0/1:53,20:74:10:489,0,10
17	41203325	rs8176297	T	A	2767.94	PASS	AC=2;AF=1.00;AN=2;DB;DP=85;Dels=0.01;FS=0.000;HRun=0;HaplotypeScore=6.6447;MQ=45.52;MQ0=0;QD=32.56	GT:AD:DP:GQ:PL	1/1:1,83:84:99:2801,247,0
17	41208208	rs117436114	C	T	2306.67	PASS	AC=2;AF=1.00;AN=2;DB;DP=85;Dels=0.02;FS=0.000;HRun=16;HaplotypeScore=6.4923;MQ=35.58;MQ0=0;QD=27.14	GT:AD:DP:GQ:PL	1/1:1,82:83:99:2340,216,0
17	41209067	.	AC	A	131.45	PASS	AC=2;AF=1.00;AN=2;BaseQRankSum=0.491;DP=56;FS=0.000;HRun=2;HaplotypeScore=183.9284;MQ=34.27;MQ0=0;MQRankSum=-1.115;QD=2.35;ReadPosRankSum=1.829	GT:AD:DP:GQ:PL	1/1:47,9:31:13.69:173,14,0
17	41209069	rs80357732	CT	C	953.60	PASS	AC=2;AF=1.00;AN=2;DB;DP=54;FS=0.000;HRun=3;HaplotypeScore=105.2100;MQ=33.47;MQ0=0;QD=17.66	GT:AD:DP:GQ:PL	1/1:11,42:29:81.25:996,81,0
17	41214278	rs76731038	T	A	1448.26	PASS	AC=2;AF=1.00;AN=2;DB;DP=70;Dels=0.00;FS=0.000;HRun=2;HaplotypeScore=1.1567;MQ=28.94;MQ0=0;QD=20.69	GT:AD:DP:GQ:PL	1/1:0,69:70:99:1481,138,0
17	41215390	rs41293461	C	G	1656.30	PASS	AC=2;AF=1.00;AN=2;DB;DP=60;Dels=0.00;FS=0.000;HRun=0;HaplotypeScore=1.9968;MQ=46.60;MQ0=0;QD=27.60	GT:AD:DP:GQ:PL	1/1:0,59:60:99:1689,171,0
17	41216021	rs8176258	G	A	2197.03	PASS	AC=2;AF=1.00;AN=2;DB;DP=69;Dels=0.01;FS=0.000;HRun=2;HaplotypeScore=0.9665;MQ=46.48;MQ0=0;QD=31.84	GT:AD:DP:GQ:PL	1/1:1,67:68:99:2230,199,0
17	41216710	rs8176253	A	T	1469.18	PASS	AC=2;AF=1.00;AN=2;BaseQRankSum=-1.664;DB;DP=53;Dels=0.00;FS=3.590;HRun=0;HaplotypeScore=6.4650;MQ=44.42;MQ0=0;MQRankSum=-1.732;QD=27.72;ReadPosRankSum=-1.597	GT:AD:DP:GQ:PL	1/1:2,50:53:99:1502,112,0
17	41223039	.	C	CT	2140.96	PASS	AC=2;AF=1.00;AN=2;DP=61;FS=0.000;HRun=3;HaplotypeScore=161.9928;MQ=45.91;MQ0=0;QD=35.10	GT:AD:DP:GQ:PL	1/1:10,51:60:99:2183,157,0
17	41226405	rs80357277	C	A	1974.20	PASS	AC=2;AF=1.00;AN=2;DB;DP=66;Dels=0.00;FS=0.000;HRun=0;HaplotypeScore=1.7172;MQ=45.76;MQ0=0;QD=29.91	GT:AD:DP:GQ:PL	1/1:1,65:66:99:2007,186,0
17	41229352	rs68171917	C	CT	715.22	PASS	AC=2;AF=1.00;AN=2;DB;DP=69;FS=0.000;HRun=13;HaplotypeScore=104.4075;MQ=35.09;MQ0=0;QD=10.37	GT:AD:DP:GQ:PL	1/1:21,48:44:83.87:757,84,0
17	41230336	rs8176201	A	G	16.23	LowQual	AC=2;AF=1.00;AN=2;DB;DP=66;Dels=0.05;HRun=2;HaplotypeScore=7.5736;MQ=6.19;MQ0=0;QD=0.25	GT:AD:DP:GQ:PL	1/1:2,61:63:5.98:47,6,0
17	41234456	.	T	TC	3154.61	PASS	AC=2;AF=1.00;AN=2;DP=79;FS=0.000;HRun=2;HaplotypeScore=210.5367;MQ=45.23;MQ0=0;QD=39.93	GT:AD:DP:GQ:PL	1/1:7,72:77:99:3197,226,0
17	41244130	rs2227945	T	C	2374.18	PASS	AC=2;AF=1.00;AN=2;DB;DP=76;Dels=0.01;FS=0.000;HRun=1;HaplotypeScore=10.5532;MQ=44.96;MQ0=0;QD=31.24	GT:AD:DP:GQ:PL	1/1:1,74:75:99:2407,220,0
17	41244218	rs80357575	CTTTTT	C	2048.53	PASS	AC=2;AF=1.00;AN=2;DB;DP=67;FS=0.000;HRun=6;HaplotypeScore=228.3682;MQ=29.85;MQ0=0;QD=30.58	GT:AD:DP:GQ:PL	1/1:22,45:34:99:2091,102,0
17	41244224	.	T	C	447.48	PASS	AC=1;AF=0.50;AN=2;BaseQRankSum=-1.634;DP=68;Dels=0.00;FS=5.757;HRun=0;HaplotypeScore=115.4710;MQ=30.70;MQ0=0;MQRankSum=3.016;QD=6.58;ReadPosRankSum=-5.306	GT:AD:DP:GQ:PL	0/1:49,18:68:99:477,0,386
17	41244224	.	TATTTC	T	183.74	PASS	AC=1;AF=0.50;AN=2;BaseQRankSum=3.127;DP=70;FS=2.366;HRun=0;HaplotypeScore=424.1698;MQ=31.39;MQ0=0;MQRankSum=-3.234;QD=2.62;ReadPosRankSum=3.180	GT:AD:DP:GQ:PL	0/1:52,17:37:33.41:223,0,33
17	41245070	rs80357740	TG	T	2821.23	PASS	AC=2;AF=1.00;AN=2;DB;DP=72;FS=0.000;HRun=1;HaplotypeScore=235.4450;MQ=46.06;MQ0=0;QD=39.18	GT:AD:DP:GQ:PL	1/1:0,71:70:99:2863,208,0
17	41245473	rs80357554	TG	T	2991.18	PASS	AC=2;AF=1.00;AN=2;DB;DP=81;FS=0.000;HRun=1;HaplotypeScore=232.2387;MQ=45.61;MQ0=0;QD=36.93	GT:AD:DP:GQ:PL	1/1:6,75:75:99:3033,223,0
17	41246029	rs80357947	TC	T	1308.45	PASS	AC=2;AF=1.00;AN=2;DB;DP=63;FS=0.000;HRun=2;HaplotypeScore=116.6856;MQ=34.89;MQ0=0;QD=20.77	GT:AD:DP:GQ:PL	1/1:14,49:36:99:1350,108,0
17	41246031	.	C	T	333.37	PASS	AC=1;AF=0.50;AN=2;BaseQRankSum=1.860;DP=63;Dels=0.00;FS=2.917;HRun=4;HaplotypeScore=8.2661;MQ=34.89;MQ0=0;MQRankSum=1.612;QD=5.29;ReadPosRankSum=-3.976	GT:AD:DP:GQ:PL	0/1:49,14:63:99:363,0,573
17	41246031	.	CT	C	255.53	PASS	AC=2;AF=1.00;AN=2;BaseQRankSum=1.631;DP=64;FS=0.000;HRun=4;HaplotypeScore=221.3605;MQ=35.20;MQ0=0;MQRankSum=-1.733;QD=3.99;ReadPosRankSum=1.631	GT:AD:DP:GQ:PL	1/1:51,13:37:59.66:298,60,0
17	41246489	rs80356935	C	T	2219.88	PASS	AC=2;AF=1.00;AN=2;DB;DP=68;Dels=0.00;FS=0.000;HRun=2;HaplotypeScore=3.2754;MQ=46.10;MQ0=0;QD=32.65	GT:AD:DP:GQ:PL	1/1:0,68:68:99:2253,199,0
17	41249180	rs67193085	A	AT	1585.12	PASS	AC=2;AF=1.00;AN=2;DB;DP=82;FS=0.000;HRun=5;HaplotypeScore=97.0255;MQ=28.44;MQ0=0;QD=19.33	GT:AD:DP:GQ:PL	1/1:18,62:38:99:1627,114,0
17	41249181	.	A	T	338.43	PASS	AC=1;AF=0.50;AN=2;BaseQRankSum=-3.873;DP=82;Dels=0.00;FS=2.944;HRun=0;HaplotypeScore=37.0181;MQ=28.44;MQ0=0;MQRankSum=2.031;QD=4.13;ReadPosRankSum=-4.007	GT:AD:DP:GQ:PL	0/1:65,17:82:99:368,0,627
17	41249181	.	A	AA	577.70	PASS	AC=2;AF=1.00;AN=2;DP=83;FS=0.000;HRun=3;HaplotypeScore=197.1212;MQ=29.09;MQ0=0;QD=6.96	GT:AD:DP:GQ:PL	1/1:73,10:39:99:620,100,0
17	41249322	rs80358171	C	T	2277.54	PASS	AC=2;AF=1.00;AN=2;DB;DP=76;Dels=0.00;FS=0.000;HRun=0;HaplotypeScore=7.5012;MQ=45.22;MQ0=0;QD=29.97	GT:AD:DP:GQ:PL	1/1:2,73:76:99:2311,210,0
17	41250047	rs35771473	C	CT	148.08	PASS	AC=2;AF=1.00;AN=2;DB;DP=70;FS=0.000;HRun=16;HaplotypeScore=66.9538;MQ=25.25;MQ0=0;QD=2.12	GT:AD:DP:GQ:PL	1/1:18,52:23:23.94:190,24,0
17	41250064	.	G	T	18.93	LowQual	AC=1;AF=0.50;AN=2;BaseQRankSum=-0.925;DP=68;Dels=0.00;HRun=16;HaplotypeScore=2.7753;MQ=13.08;MQ0=0;MQRankSum=2.804;QD=0.28;ReadPosRankSum=-2.744	GT:AD:DP:GQ:PL	0/1:65,3:68:48.87:49,0,209
17	41251870	rs80356897	A	G	2291.75	PASS	AC=2;AF=1.00;AN=2;DB;DP=76;Dels=0.03;FS=0.000;HRun=1;HaplotypeScore=4.4269;MQ=46.11;MQ0=0;QD=30.15	GT:AD:DP:GQ:PL	1/1:0,73:74:99:2325,211,0
17	41252689	rs12941008	A	G	202.70	PASS	AC=2;AF=1.00;AN=2;DB;DP=50;Dels=0.00;FS=0.000;HRun=0;HaplotypeScore=33.8679;MQ=15.88;MQ0=0;QD=4.05	GT:AD:DP:GQ:PL	1/1:1,49:50:24.03:236,24,0
17	41252694	rs67109310	TA	T	89.54	PASS	AC=2;AF=1.00;AN=2;DB;DP=47;FS=0.000;HRun=2;HaplotypeScore=68.4489;MQ=17.72;MQ0=0;QD=1.91	GT:AD:DP:GQ:PL	1/1:37,9:9:25.58:132,26,0
17	41256236	rs80357881	GGA	G	1846.93	PASS	AC=2;AF=1.00;AN=2;DB;DP=49;FS=0.000;HRun=0;HaplotypeScore=196.2422;MQ=45.50;MQ0=0;QD=37.69	GT:AD:DP:GQ:PL	1/1:5,44:47:99:1889,135,0
17	41256596	rs1709440	C	G	2471.53	PASS	AC=2;AF=1.00;AN=2;DB;DP=82;Dels=0.00;FS=0.000;HRun=0;HaplotypeScore=0.9967;MQ=46.50;MQ0=0;QD=30.14	GT:AD:DP:GQ:PL	1/1:1,81:82:99:2505,232,0
17	41258486	rs80357102	C	A	1934.46	PASS	AC=2;AF=1.00;AN=2;BaseQRankSum=1.675;DB;DP=69;Dels=0.00;FS=0.000;HRun=1;HaplotypeScore=6.7100;MQ=43.98;MQ0=0;MQRankSum=1.505;QD=28.04;ReadPosRankSum=-0.085	GT:AD:DP:GQ:PL	1/1:6,61:69:99:1967,180,0
17	41260071	rs79477535	A	G	2297.72	PASS	AC=2;AF=1.00;AN=2;BaseQRankSum=1.639;DB;DP=76;Dels=0.00;FS=0.000;HRun=1;HaplotypeScore=7.9590;MQ=42.02;MQ0=0;MQRankSum=-0.276;QD=30.23;ReadPosRankSum=2.223	GT:AD:DP:GQ:PL	1/1:2,74:76:99:2331,169,0
