# Supplementary material for: Considerations for clinical read alignment and mutational profiling using next-generation sequencing
Source: F1000Res. 2012 Sep 20;1:2. Originally published 2012 Jul 16. [Version 2] doi: 10.12688/f1000research.1-2.v2 (PMC3945748; doi:10.12688/f1000research.1-2.v2)
Supplement: Aligner-specific VCF files containing the mutations called for each set of reads in single and paired-end modes — VCF files describing the mutations detected in the sixty-seven groups of BRCA1 reads when testing each alignment program in paired-end and single-end mode. [file f1000research-1-402-s0002.tgz › Bfast_Single_End_Calls.56.vcf]

##fileformat=VCFv4.1
##FILTER=<ID=LowQual,Description="Low quality">
##FORMAT=<ID=AD,Number=.,Type=Integer,Description="Allelic depths for the ref and alt alleles in the order listed">
##FORMAT=<ID=DP,Number=1,Type=Integer,Description="Read Depth (only filtered reads used for calling)">
##FORMAT=<ID=GQ,Number=1,Type=Float,Description="Genotype Quality">
##FORMAT=<ID=GT,Number=1,Type=String,Description="Genotype">
##FORMAT=<ID=PL,Number=G,Type=Integer,Description="Normalized, Phred-scaled likelihoods for genotypes as defined in the VCF specification">
##INFO=<ID=AC,Number=A,Type=Integer,Description="Allele count in genotypes, for each ALT allele, in the same order as listed">
##INFO=<ID=AF,Number=A,Type=Float,Description="Allele Frequency, for each ALT allele, in the same order as listed">
##INFO=<ID=AN,Number=1,Type=Integer,Description="Total number of alleles in called genotypes">
##INFO=<ID=BaseQRankSum,Number=1,Type=Float,Description="Z-score from Wilcoxon rank sum test of Alt Vs. Ref base qualities">
##INFO=<ID=DB,Number=0,Type=Flag,Description="dbSNP Membership">
##INFO=<ID=DP,Number=1,Type=Integer,Description="Filtered Depth">
##INFO=<ID=DS,Number=0,Type=Flag,Description="Were any of the samples downsampled?">
##INFO=<ID=Dels,Number=1,Type=Float,Description="Fraction of Reads Containing Spanning Deletions">
##INFO=<ID=FS,Number=1,Type=Float,Description="Phred-scaled p-value using Fisher's exact test to detect strand bias">
##INFO=<ID=HRun,Number=1,Type=Integer,Description="Largest Contiguous Homopolymer Run of Variant Allele In Either Direction">
##INFO=<ID=HaplotypeScore,Number=1,Type=Float,Description="Consistency of the site with at most two segregating haplotypes">
##INFO=<ID=InbreedingCoeff,Number=1,Type=Float,Description="Inbreeding coefficient as estimated from the genotype likelihoods per-sample when compared against the Hardy-Weinberg expectation">
##INFO=<ID=MQ,Number=1,Type=Float,Description="RMS Mapping Quality">
##INFO=<ID=MQ0,Number=1,Type=Integer,Description="Total Mapping Quality Zero Reads">
##INFO=<ID=MQRankSum,Number=1,Type=Float,Description="Z-score From Wilcoxon rank sum test of Alt vs. Ref read mapping qualities">
##INFO=<ID=QD,Number=1,Type=Float,Description="Variant Confidence/Quality by Depth">
##INFO=<ID=ReadPosRankSum,Number=1,Type=Float,Description="Z-score from Wilcoxon rank sum test of Alt vs. Ref read position bias">
##UnifiedGenotyper="analysis_type=UnifiedGenotyper input_file=[../Bfast_SE/brca1_56.1.recalib.bam] sample_metadata=[] read_buffer_size=null phone_home=STANDARD read_filter=[BadCigar] intervals=null excludeIntervals=null reference_sequence=ref_chr17.hg19.fa rodBind=[] rodToIntervalTrackName=null BTI_merge_rule=UNION nonDeterministicRandomSeed=false downsampling_type=null downsample_to_fraction=null downsample_to_coverage=null baq=OFF baqGapOpenPenalty=40.0 performanceLog=null useOriginalQualities=false defaultBaseQualities=-1 validation_strictness=SILENT unsafe=null num_threads=4 interval_merging=ALL read_group_black_list=null processingTracker=null restartProcessingTracker=false processingTrackerStatusFile=null processingTrackerID=-1 allow_intervals_with_unindexed_bam=false disable_experimental_low_memory_sharding=false logging_level=ERROR log_to_file=null help=false genotype_likelihoods_model=BOTH p_nonref_model=EXACT heterozygosity=0.0010 pcr_error_rate=1.0E-4 genotyping_mode=DISCOVERY output_mode=EMIT_VARIANTS_ONLY standard_min_confidence_threshold_for_calling=30.0 standard_min_confidence_threshold_for_emitting=4.0 computeSLOD=false alleles=(RodBinding name= source=UNBOUND) assume_single_sample_reads=null abort_at_too_much_coverage=-1 min_base_quality_score=17 min_mapping_quality_score=20 max_deletion_fraction=0.05 min_indel_count_for_genotyping=5 indel_heterozygosity=1.25E-4 indelGapContinuationPenalty=10.0 indelGapOpenPenalty=45.0 indelHaplotypeSize=80 doContextDependentGapPenalties=true getGapPenaltiesFromData=false indel_recal_file=indel.recal_data.csv indelDebug=false dovit=false GSA_PRODUCTION_ONLY=false exactCalculation=LINEAR_EXPERIMENTAL ignoreSNPAlleles=false output_all_callable_bases=false genotype=false dbsnp=(RodBinding name=dbsnp source=dbsnp_132.hg19.vcf) out=org.broadinstitute.sting.gatk.io.stubs.VCFWriterStub NO_HEADER=org.broadinstitute.sting.gatk.io.stubs.VCFWriterStub sites_only=org.broadinstitute.sting.gatk.io.stubs.VCFWriterStub debug_file=null metrics_file=null annotation=[]"
##contig=<ID=17,length=81195210,assembly=hg19>
##reference=file:///CL_diags/ngs/OmixonPaper/brca1-test-suite/ref_chr17.hg19.fa
#CHROM	POS	ID	REF	ALT	QUAL	FILTER	INFO	FORMAT	DePristo
17	41196309	.	T	G	5.06	LowQual	AC=1;AF=0.50;AN=2;DP=1;Dels=0.00;HRun=2;HaplotypeScore=0.0000;MQ=48.00;MQ0=0;QD=5.06	GT:AD:DP:GQ:PL	0/1:0,1:1:1.76:33,3,0
17	41196309	.	T	TGGGGGGGGGGGGGGGGGGGGGGGGGG	2683.23	PASS	AC=2;AF=1.00;AN=2;DP=22;FS=0.000;HRun=2;HaplotypeScore=230.0233;MQ=27.43;MQ0=0;QD=121.97	GT:AD:DP:GQ:PL	1/1:1,1:13:39.13:2725,39,0
17	41199671	rs80357286	T	C	2324.65	PASS	AC=2;AF=1.00;AN=2;BaseQRankSum=-1.022;DB;DP=79;Dels=0.00;FS=4.601;HRun=0;HaplotypeScore=3.9231;MQ=45.77;MQ0=0;MQRankSum=-1.732;QD=29.43;ReadPosRankSum=-0.222	GT:AD:DP:GQ:PL	1/1:2,77:79:99:2358,192,0
17	41201345	rs8176306	G	T	2593.77	PASS	AC=2;AF=1.00;AN=2;DB;DP=86;Dels=0.00;FS=0.000;HRun=0;HaplotypeScore=4.7775;MQ=46.04;MQ0=0;QD=30.16	GT:AD:DP:GQ:PL	1/1:2,84:86:99:2627,244,0
17	41202895	rs8176298	T	G	2352.72	PASS	AC=2;AF=1.00;AN=2;DB;DP=79;Dels=0.00;FS=0.000;HRun=0;HaplotypeScore=5.2325;MQ=45.86;MQ0=0;QD=29.78	GT:AD:DP:GQ:PL	1/1:1,77:79:99:2386,222,0
17	41203450	rs55771949	T	A	2847.79	PASS	AC=2;AF=1.00;AN=2;DB;DP=87;Dels=0.00;FS=0.000;HRun=1;HaplotypeScore=4.9580;MQ=46.95;MQ0=0;QD=32.73	GT:AD:DP:GQ:PL	1/1:0,86:87:99:2881,256,0
17	41204797	rs72046338	AACAC	A	1220.42	PASS	AC=2;AF=1.00;AN=2;DB;DP=67;FS=0.000;HRun=0;HaplotypeScore=261.5737;MQ=32.30;MQ0=0;QD=18.22	GT:AD:DP:GQ:PL	1/1:32,35:53:81.27:1262,81,0
17	41217100	.	GC	G	68.79	PASS	AC=2;AF=1.00;AN=2;DP=74;FS=0.000;HRun=6;HaplotypeScore=53.3982;MQ=13.24;MQ0=0;QD=0.93	GT:AD:DP:GQ:PL	1/1:62,12:10:24.93:111,25,0
17	41219907	rs71157702	T	TA	545.58	PASS	AC=2;AF=1.00;AN=2;DB;DP=51;FS=0.000;HRun=22;HaplotypeScore=132.3242;MQ=35.59;MQ0=0;QD=10.70	GT:AD:DP:GQ:PL	1/1:17,34:44:89.01:588,89,0
17	41242978	.	C	CCT	4480	PASS	AC=2;AF=1.00;AN=2;DP=80;FS=0.000;HRun=0;HaplotypeScore=222.9276;MQ=44.91;MQ0=0;QD=56.00	GT:AD:DP:GQ:PL	1/1:4,70:79:99:4480,232,0
17	41243584	rs80357343	T	A	2417.31	PASS	AC=2;AF=1.00;AN=2;DB;DP=77;Dels=0.01;FS=0.000;HRun=0;HaplotypeScore=6.6284;MQ=46.60;MQ0=0;QD=31.39	GT:AD:DP:GQ:PL	1/1:0,76:76:99:2450,223,0
17	41243788	rs80357963	TAGAC	T	3975.73	PASS	AC=2;AF=1.00;AN=2;DB;DP=80;FS=0.000;HRun=0;HaplotypeScore=436.3576;MQ=45.75;MQ0=0;QD=49.70	GT:AD:DP:GQ:PL	1/1:6,73:78:99:3976,217,0
17	41243977	rs80357845	TAG	T	3505.45	PASS	AC=2;AF=1.00;AN=2;BaseQRankSum=-1.545;DB;DP=78;FS=0.000;HRun=0;HaplotypeScore=299.4429;MQ=45.37;MQ0=0;MQRankSum=1.545;QD=44.94;ReadPosRankSum=1.685	GT:AD:DP:GQ:PL	1/1:3,72:76:99:3505,216,0
17	41244240	rs80357135	C	A	2271.03	PASS	AC=2;AF=1.00;AN=2;BaseQRankSum=1.640;DB;DP=77;Dels=0.01;FS=0.000;HRun=2;HaplotypeScore=5.8238;MQ=44.12;MQ0=0;MQRankSum=-1.732;QD=29.49;ReadPosRankSum=0.162	GT:AD:DP:GQ:PL	1/1:1,74:76:99:2304,199,0
17	41244285	rs80356901	A	C	152.10	PASS	AC=1;AF=0.50;AN=2;BaseQRankSum=-2.216;DB;DP=68;Dels=0.00;FS=0.000;HRun=4;HaplotypeScore=43.0198;MQ=33.15;MQ0=0;MQRankSum=0.671;QD=2.24;ReadPosRankSum=-3.172	GT:AD:DP:GQ:PL	0/1:59,9:68:99:182,0,822
17	41244289	.	C	T	166.97	PASS	AC=1;AF=0.50;AN=2;BaseQRankSum=2.093;DP=67;Dels=0.00;FS=1.478;HRun=1;HaplotypeScore=46.2452;MQ=32.69;MQ0=0;MQRankSum=0.766;QD=2.49;ReadPosRankSum=-2.242	GT:AD:DP:GQ:PL	0/1:58,9:67:99:197,0,761
17	41244290	.	T	A	170.45	PASS	AC=1;AF=0.50;AN=2;BaseQRankSum=0.389;DP=67;Dels=0.00;FS=1.560;HRun=2;HaplotypeScore=47.2419;MQ=32.65;MQ0=0;MQRankSum=0.693;QD=2.54;ReadPosRankSum=-2.004	GT:AD:DP:GQ:PL	0/1:57,9:67:99:200,0,701
17	41244290	.	T	TA	1354.07	PASS	AC=2;AF=1.00;AN=2;DP=65;FS=0.000;HRun=2;HaplotypeScore=141.8735;MQ=32.37;MQ0=0;QD=20.83	GT:AD:DP:GQ:PL	1/1:14,51:34:99:1396,99,0
17	41245273	rs80356999	G	A	1798.22	PASS	AC=2;AF=1.00;AN=2;DB;DP=63;Dels=0.02;FS=0.000;HRun=0;HaplotypeScore=6.2922;MQ=41.76;MQ0=0;QD=28.54	GT:AD:DP:GQ:PL	1/1:3,59:62:99:1831,171,0
17	41245291	.	T	TTA	2844.25	PASS	AC=2;AF=1.00;AN=2;DP=58;FS=0.000;HRun=0;HaplotypeScore=349.7296;MQ=41.34;MQ0=0;QD=49.04	GT:AD:DP:GQ:PL	1/1:5,51:54:99:2886,157,0
17	41245333	rs56329598	T	A	2205.72	PASS	AC=2;AF=1.00;AN=2;BaseQRankSum=0.497;DB;DP=74;Dels=0.00;FS=3.074;HRun=2;HaplotypeScore=1.9632;MQ=43.79;MQ0=0;MQRankSum=1.559;QD=29.81;ReadPosRankSum=2.313	GT:AD:DP:GQ:PL	1/1:2,71:74:99:2239,177,0
17	41245425	rs80357182	G	T	2103.77	PASS	AC=2;AF=1.00;AN=2;DB;DP=74;Dels=0.00;FS=0.000;HRun=0;HaplotypeScore=6.1695;MQ=44.50;MQ0=0;QD=28.43	GT:AD:DP:GQ:PL	1/1:3,71:74:99:2137,201,0
17	41245667	rs80356838	G	C	2212.75	PASS	AC=2;AF=1.00;AN=2;DB;DP=70;Dels=0.00;FS=0.000;HRun=0;HaplotypeScore=0.0000;MQ=46.93;MQ0=0;QD=31.61	GT:AD:DP:GQ:PL	1/1:0,70:70:99:2246,208,0
17	41245898	rs80357619	AT	A	2741.65	PASS	AC=2;AF=1.00;AN=2;DB;DP=77;FS=0.000;HRun=2;HaplotypeScore=224.1360;MQ=46.04;MQ0=0;QD=35.61	GT:AD:DP:GQ:PL	1/1:3,74:73:99:2784,217,0
17	41246418	.	C	CT	2295.62	PASS	AC=2;AF=1.00;AN=2;DP=56;FS=0.000;HRun=1;HaplotypeScore=125.7829;MQ=46.51;MQ0=0;QD=40.99	GT:AD:DP:GQ:PL	1/1:5,51:54:99:2338,159,0
17	41246756	rs80357214	A	C	2133.16	PASS	AC=2;AF=1.00;AN=2;DB;DP=74;Dels=0.00;FS=0.000;HRun=1;HaplotypeScore=3.6335;MQ=45.62;MQ0=0;QD=28.83	GT:AD:DP:GQ:PL	1/1:2,72:74:99:2166,204,0
17	41247921	rs80357394	C	G	2166.62	PASS	AC=2;AF=1.00;AN=2;DB;DP=74;Dels=0.00;FS=0.000;HRun=0;HaplotypeScore=1.9612;MQ=45.51;MQ0=0;QD=29.28	GT:AD:DP:GQ:PL	1/1:2,71:74:99:2200,202,0
17	41249319	rs80358115	C	A	2196.31	PASS	AC=2;AF=1.00;AN=2;BaseQRankSum=1.227;DB;DP=78;Dels=0.01;FS=5.771;HRun=0;HaplotypeScore=10.4385;MQ=43.42;MQ0=0;MQRankSum=2.294;QD=28.16;ReadPosRankSum=2.428	GT:AD:DP:GQ:PL	1/1:3,74:77:99:2229,119,0
17	41249323	rs80358014	C	A	2143.53	PASS	AC=2;AF=1.00;AN=2;BaseQRankSum=2.785;DB;DP=76;Dels=0.00;FS=5.344;HRun=6;HaplotypeScore=11.5642;MQ=43.29;MQ0=0;MQRankSum=2.665;QD=28.20;ReadPosRankSum=2.618	GT:AD:DP:GQ:PL	1/1:5,70:76:99:2177,115,0
17	41252697	rs10445302	T	A	150.97	PASS	AC=2;AF=1.00;AN=2;DB;DP=49;Dels=0.00;FS=0.000;HRun=2;HaplotypeScore=0.6651;MQ=14.00;MQ0=0;QD=3.08	GT:AD:DP:GQ:PL	1/1:0,49:49:18.02:184,18,0
17	41256190	rs80356888	G	T	1992.26	PASS	AC=2;AF=1.00;AN=2;DB;DP=62;Dels=0.03;FS=0.000;HRun=1;HaplotypeScore=16.6621;MQ=45.29;MQ0=0;QD=32.13	GT:AD:DP:GQ:PL	1/1:2,58:60:99:2025,174,0
17	41256595	rs1793988	T	C	2446.36	PASS	AC=2;AF=1.00;AN=2;BaseQRankSum=1.872;DB;DP=82;Dels=0.00;FS=3.550;HRun=1;HaplotypeScore=5.9556;MQ=46.47;MQ0=0;MQRankSum=-0.015;QD=29.83;ReadPosRankSum=1.506	GT:AD:DP:GQ:PL	1/1:3,79:82:99:2479,203,0
17	41266452	rs1709438	A	G	1735.60	PASS	AC=2;AF=1.00;AN=2;DB;DP=72;Dels=0.00;FS=0.000;HRun=0;HaplotypeScore=4.6168;MQ=28.46;MQ0=0;QD=24.11	GT:AD:DP:GQ:PL	1/1:4,68:72:99:1769,180,0
17	41276187	rs8176078	GACA	G	2081.03	PASS	AC=2;AF=1.00;AN=2;DB;DP=59;FS=0.000;HRun=0;HaplotypeScore=201.3717;MQ=31.92;MQ0=0;QD=35.27	GT:AD:DP:GQ:PL	1/1:2,57:43:99:2123,126,0
17	41281570	rs116806134	G	A	33.98	PASS	AC=2;AF=1.00;AN=2;DB;DP=66;Dels=0.02;FS=0.000;HRun=2;HaplotypeScore=12.6221;MQ=8.57;MQ0=0;QD=0.51	GT:AD:DP:GQ:PL	1/1:0,65:65:8.95:66,9,0
