# Supplementary material for: Considerations for clinical read alignment and mutational profiling using next-generation sequencing
Source: F1000Res. 2012 Sep 20;1:2. Originally published 2012 Jul 16. [Version 2] doi: 10.12688/f1000research.1-2.v2 (PMC3945748; doi:10.12688/f1000research.1-2.v2)
Supplement: Aligner-specific VCF files containing the mutations called for each set of reads in single and paired-end modes — VCF files describing the mutations detected in the sixty-seven groups of BRCA1 reads when testing each alignment program in paired-end and single-end mode. [file f1000research-1-402-s0002.tgz › Bfast_Single_End_Calls.57.vcf]

##fileformat=VCFv4.1
##FILTER=<ID=LowQual,Description="Low quality">
##FORMAT=<ID=AD,Number=.,Type=Integer,Description="Allelic depths for the ref and alt alleles in the order listed">
##FORMAT=<ID=DP,Number=1,Type=Integer,Description="Read Depth (only filtered reads used for calling)">
##FORMAT=<ID=GQ,Number=1,Type=Float,Description="Genotype Quality">
##FORMAT=<ID=GT,Number=1,Type=String,Description="Genotype">
##FORMAT=<ID=PL,Number=G,Type=Integer,Description="Normalized, Phred-scaled likelihoods for genotypes as defined in the VCF specification">
##INFO=<ID=AC,Number=A,Type=Integer,Description="Allele count in genotypes, for each ALT allele, in the same order as listed">
##INFO=<ID=AF,Number=A,Type=Float,Description="Allele Frequency, for each ALT allele, in the same order as listed">
##INFO=<ID=AN,Number=1,Type=Integer,Description="Total number of alleles in called genotypes">
##INFO=<ID=BaseQRankSum,Number=1,Type=Float,Description="Z-score from Wilcoxon rank sum test of Alt Vs. Ref base qualities">
##INFO=<ID=DB,Number=0,Type=Flag,Description="dbSNP Membership">
##INFO=<ID=DP,Number=1,Type=Integer,Description="Filtered Depth">
##INFO=<ID=DS,Number=0,Type=Flag,Description="Were any of the samples downsampled?">
##INFO=<ID=Dels,Number=1,Type=Float,Description="Fraction of Reads Containing Spanning Deletions">
##INFO=<ID=FS,Number=1,Type=Float,Description="Phred-scaled p-value using Fisher's exact test to detect strand bias">
##INFO=<ID=HRun,Number=1,Type=Integer,Description="Largest Contiguous Homopolymer Run of Variant Allele In Either Direction">
##INFO=<ID=HaplotypeScore,Number=1,Type=Float,Description="Consistency of the site with at most two segregating haplotypes">
##INFO=<ID=InbreedingCoeff,Number=1,Type=Float,Description="Inbreeding coefficient as estimated from the genotype likelihoods per-sample when compared against the Hardy-Weinberg expectation">
##INFO=<ID=MQ,Number=1,Type=Float,Description="RMS Mapping Quality">
##INFO=<ID=MQ0,Number=1,Type=Integer,Description="Total Mapping Quality Zero Reads">
##INFO=<ID=MQRankSum,Number=1,Type=Float,Description="Z-score From Wilcoxon rank sum test of Alt vs. Ref read mapping qualities">
##INFO=<ID=QD,Number=1,Type=Float,Description="Variant Confidence/Quality by Depth">
##INFO=<ID=ReadPosRankSum,Number=1,Type=Float,Description="Z-score from Wilcoxon rank sum test of Alt vs. Ref read position bias">
##UnifiedGenotyper="analysis_type=UnifiedGenotyper input_file=[../Bfast_SE/brca1_57.1.recalib.bam] sample_metadata=[] read_buffer_size=null phone_home=STANDARD read_filter=[BadCigar] intervals=null excludeIntervals=null reference_sequence=ref_chr17.hg19.fa rodBind=[] rodToIntervalTrackName=null BTI_merge_rule=UNION nonDeterministicRandomSeed=false downsampling_type=null downsample_to_fraction=null downsample_to_coverage=null baq=OFF baqGapOpenPenalty=40.0 performanceLog=null useOriginalQualities=false defaultBaseQualities=-1 validation_strictness=SILENT unsafe=null num_threads=4 interval_merging=ALL read_group_black_list=null processingTracker=null restartProcessingTracker=false processingTrackerStatusFile=null processingTrackerID=-1 allow_intervals_with_unindexed_bam=false disable_experimental_low_memory_sharding=false logging_level=ERROR log_to_file=null help=false genotype_likelihoods_model=BOTH p_nonref_model=EXACT heterozygosity=0.0010 pcr_error_rate=1.0E-4 genotyping_mode=DISCOVERY output_mode=EMIT_VARIANTS_ONLY standard_min_confidence_threshold_for_calling=30.0 standard_min_confidence_threshold_for_emitting=4.0 computeSLOD=false alleles=(RodBinding name= source=UNBOUND) assume_single_sample_reads=null abort_at_too_much_coverage=-1 min_base_quality_score=17 min_mapping_quality_score=20 max_deletion_fraction=0.05 min_indel_count_for_genotyping=5 indel_heterozygosity=1.25E-4 indelGapContinuationPenalty=10.0 indelGapOpenPenalty=45.0 indelHaplotypeSize=80 doContextDependentGapPenalties=true getGapPenaltiesFromData=false indel_recal_file=indel.recal_data.csv indelDebug=false dovit=false GSA_PRODUCTION_ONLY=false exactCalculation=LINEAR_EXPERIMENTAL ignoreSNPAlleles=false output_all_callable_bases=false genotype=false dbsnp=(RodBinding name=dbsnp source=dbsnp_132.hg19.vcf) out=org.broadinstitute.sting.gatk.io.stubs.VCFWriterStub NO_HEADER=org.broadinstitute.sting.gatk.io.stubs.VCFWriterStub sites_only=org.broadinstitute.sting.gatk.io.stubs.VCFWriterStub debug_file=null metrics_file=null annotation=[]"
##contig=<ID=17,length=81195210,assembly=hg19>
##reference=file:///CL_diags/ngs/OmixonPaper/brca1-test-suite/ref_chr17.hg19.fa
#CHROM	POS	ID	REF	ALT	QUAL	FILTER	INFO	FORMAT	DePristo
17	41196309	.	T	TGGGGGGGGGGGGGGGGGGGGGGGGGG	2682.13	PASS	AC=2;AF=1.00;AN=2;DP=22;FS=0.000;HRun=2;HaplotypeScore=230.0449;MQ=27.43;MQ0=0;QD=121.92	GT:AD:DP:GQ:PL	1/1:1,1:13:39.13:2724,39,0
17	41199695	rs80357040	T	C	1788.68	PASS	AC=2;AF=1.00;AN=2;DB;DP=70;Dels=0.00;FS=0.000;HRun=1;HaplotypeScore=2.8229;MQ=46.27;MQ0=0;QD=25.55	GT:AD:DP:GQ:PL	1/1:0,69:70:99:1822,189,0
17	41200550	rs77510730	T	A	323.71	PASS	AC=2;AF=1.00;AN=2;DB;DP=67;Dels=0.00;FS=0.000;HRun=1;HaplotypeScore=4.1768;MQ=12.71;MQ0=0;QD=4.83	GT:AD:DP:GQ:PL	1/1:0,66:67:47.75:357,48,0
17	41203130	rs80356905	A	G	1694.91	PASS	AC=2;AF=1.00;AN=2;DB;DP=57;Dels=0.02;FS=0.000;HRun=1;HaplotypeScore=2.9433;MQ=45.25;MQ0=0;QD=29.74	GT:AD:DP:GQ:PL	1/1:0,56:56:99:1728,162,0
17	41203226	.	CT	C	544.11	PASS	AC=2;AF=1.00;AN=2;BaseQRankSum=0.981;DP=67;FS=0.000;HRun=3;HaplotypeScore=306.8266;MQ=41.83;MQ0=0;MQRankSum=-1.461;QD=8.12;ReadPosRankSum=2.142	GT:AD:DP:GQ:PL	1/1:57,10:56:99:586,124,0
17	41203230	.	CA	C	517.08	PASS	AC=2;AF=1.00;AN=2;BaseQRankSum=1.239;DP=64;FS=0.000;HRun=5;HaplotypeScore=302.9739;MQ=41.25;MQ0=0;MQRankSum=-2.398;QD=8.08;ReadPosRankSum=2.345	GT:AD:DP:GQ:PL	1/1:28,36:53:96.68:559,97,0
17	41210602	rs8176276	T	C	1826.59	PASS	AC=2;AF=1.00;AN=2;DB;DP=67;Dels=0.00;FS=0.000;HRun=0;HaplotypeScore=4.1151;MQ=45.76;MQ0=0;QD=27.26	GT:AD:DP:GQ:PL	1/1:1,66:67:99:1860,192,0
17	41215387	rs80357743	AC	A	1965.73	PASS	AC=2;AF=1.00;AN=2;DB;DP=57;FS=0.000;HRun=4;HaplotypeScore=164.1491;MQ=47.52;MQ0=0;QD=34.49	GT:AD:DP:GQ:PL	1/1:0,57:56:99:2008,169,0
17	41216206	rs8176256	T	C	2107.56	PASS	AC=2;AF=1.00;AN=2;DB;DP=68;Dels=0.00;FS=0.000;HRun=2;HaplotypeScore=5.9343;MQ=46.34;MQ0=0;QD=30.99	GT:AD:DP:GQ:PL	1/1:0,68:68:99:2141,198,0
17	41228504	rs80358063	C	T	2002.05	PASS	AC=2;AF=1.00;AN=2;DB;DP=66;Dels=0.03;FS=0.000;HRun=0;HaplotypeScore=10.2346;MQ=45.71;MQ0=0;QD=30.33	GT:AD:DP:GQ:PL	1/1:0,62:64:99:2035,183,0
17	41243460	.	GA	G	341.75	PASS	AC=2;AF=1.00;AN=2;BaseQRankSum=2.633;DP=67;FS=0.000;HRun=2;HaplotypeScore=205.7913;MQ=35.40;MQ0=0;MQRankSum=-2.862;QD=5.10;ReadPosRankSum=2.518	GT:AD:DP:GQ:PL	1/1:54,12:39:41.65:384,42,0
17	41243463	.	TC	T	407.77	PASS	AC=2;AF=1.00;AN=2;DP=66;FS=0.000;HRun=2;HaplotypeScore=209.8305;MQ=35.00;MQ0=0;QD=6.18	GT:AD:DP:GQ:PL	1/1:44,22:38:93.79:450,94,0
17	41243837	rs80357564	TA	T	2320.53	PASS	AC=2;AF=1.00;AN=2;DB;DP=61;FS=0.000;HRun=1;HaplotypeScore=261.4378;MQ=44.88;MQ0=0;QD=38.04	GT:AD:DP:GQ:PL	1/1:3,58:58:99:2363,172,0
17	41243887	rs80357310	C	A	2209.77	PASS	AC=2;AF=1.00;AN=2;DB;DP=72;Dels=0.03;FS=0.000;HRun=1;HaplotypeScore=10.8229;MQ=45.44;MQ0=0;QD=30.69	GT:AD:DP:GQ:PL	1/1:3,67:70:99:2243,202,0
17	41244145	rs80357136	G	A	2076.82	PASS	AC=2;AF=1.00;AN=2;DB;DP=68;Dels=0.01;FS=0.000;HRun=0;HaplotypeScore=7.6644;MQ=44.45;MQ0=0;QD=30.54	GT:AD:DP:GQ:PL	1/1:0,67:67:99:2110,198,0
17	41244217	rs80357089	G	T	187	PASS	AC=1;AF=0.50;AN=2;BaseQRankSum=2.289;DB;DP=70;Dels=0.00;FS=8.822;HRun=2;HaplotypeScore=102.3810;MQ=24.13;MQ0=0;MQRankSum=2.859;QD=2.67;ReadPosRankSum=-3.999	GT:AD:DP:GQ:PL	0/1:60,9:70:99:217,0,354
17	41244221	rs80357763	TTTTA	T	569.19	PASS	AC=2;AF=1.00;AN=2;DB;DP=68;FS=0.000;HRun=0;HaplotypeScore=193.8325;MQ=23.54;MQ0=0;QD=8.37	GT:AD:DP:GQ:PL	1/1:36,32:22:66.03:611,66,0
17	41244567	rs80357502	CA	C	1485.79	PASS	AC=2;AF=1.00;AN=2;DB;DP=61;FS=0.000;HRun=1;HaplotypeScore=128.8233;MQ=35.96;MQ0=0;QD=24.36	GT:AD:DP:GQ:PL	1/1:13,48:38:99:1528,111,0
17	41244568	rs34725869	AT	A	355.34	PASS	AC=2;AF=1.00;AN=2;BaseQRankSum=1.636;DB;DP=62;FS=0.000;HRun=3;HaplotypeScore=240.7033;MQ=36.25;MQ0=0;MQRankSum=-1.733;QD=5.73;ReadPosRankSum=1.636	GT:AD:DP:GQ:PL	1/1:51,11:39:65.66:397,66,0
17	41245007	rs80357195	C	T	2342.82	PASS	AC=2;AF=1.00;AN=2;DB;DP=76;Dels=0.00;FS=0.000;HRun=0;HaplotypeScore=6.1922;MQ=46.31;MQ0=0;QD=30.83	GT:AD:DP:GQ:PL	1/1:0,76:76:99:2376,211,0
17	41245266	rs80356869	T	G	1769.19	PASS	AC=2;AF=1.00;AN=2;DB;DP=59;Dels=0.00;FS=0.000;HRun=0;HaplotypeScore=2.9309;MQ=43.91;MQ0=0;QD=29.99	GT:AD:DP:GQ:PL	1/1:3,56:59:99:1802,165,0
17	41245280	rs80356884	C	G	1647.68	PASS	AC=2;AF=1.00;AN=2;DB;DP=62;Dels=0.00;FS=0.000;HRun=0;HaplotypeScore=0.9983;MQ=44.11;MQ0=0;QD=26.58	GT:AD:DP:GQ:PL	1/1:2,60:62:99:1681,174,0
17	41245465	rs28897681	C	A	2190.95	PASS	AC=2;AF=1.00;AN=2;DB;DP=71;Dels=0.01;FS=0.000;HRun=0;HaplotypeScore=9.8347;MQ=44.63;MQ0=0;QD=30.86	GT:AD:DP:GQ:PL	1/1:2,67:70:99:2224,202,0
17	41246024	rs80357782	AG	A	2267.18	PASS	AC=2;AF=1.00;AN=2;BaseQRankSum=-1.732;DB;DP=62;FS=3.704;HRun=2;HaplotypeScore=187.0722;MQ=47.50;MQ0=0;MQRankSum=1.675;QD=36.57;ReadPosRankSum=1.675	GT:AD:DP:GQ:PL	1/1:1,60:62:99:2309,177,0
17	41246768	.	CT	C	489.16	PASS	AC=2;AF=1.00;AN=2;BaseQRankSum=-1.732;DP=72;FS=3.745;HRun=4;HaplotypeScore=301.0958;MQ=39.76;MQ0=0;MQRankSum=1.578;QD=6.79;ReadPosRankSum=1.655	GT:AD:DP:GQ:PL	1/1:60,12:52:99:531,116,0
17	41246772	rs80357628	TC	T	2049.17	PASS	AC=2;AF=1.00;AN=2;BaseQRankSum=-1.732;DB;DP=75;FS=3.174;HRun=1;HaplotypeScore=170.5177;MQ=39.94;MQ0=0;MQRankSum=1.668;QD=27.32;ReadPosRankSum=0.834	GT:AD:DP:GQ:PL	1/1:17,58:55:99:2091,156,0
17	41249386	rs8176143	A	G	1683.42	PASS	AC=2;AF=1.00;AN=2;DB;DP=66;Dels=0.02;FS=0.000;HRun=0;HaplotypeScore=12.1481;MQ=34.03;MQ0=0;QD=25.51	GT:AD:DP:GQ:PL	1/1:1,64:65:99:1716,171,0
17	41249636	rs78422766	G	A	2222.16	PASS	AC=2;AF=1.00;AN=2;DB;DP=77;Dels=0.03;FS=0.000;HRun=9;HaplotypeScore=8.0466;MQ=40.33;MQ0=0;QD=28.86	GT:AD:DP:GQ:PL	1/1:1,72:75:99:2255,210,0
17	41252697	rs10445302	T	A	49.69	PASS	AC=2;AF=1.00;AN=2;DB;DP=51;Dels=0.02;FS=0.000;HRun=2;HaplotypeScore=2.4637;MQ=10.06;MQ0=0;QD=0.97	GT:AD:DP:GQ:PL	1/1:0,48:50:8.99:82,9,0
17	41265807	rs8176108	G	C	2053.79	PASS	AC=2;AF=1.00;AN=2;DB;DP=70;Dels=0.01;FS=0.000;HRun=0;HaplotypeScore=7.4780;MQ=40.50;MQ0=0;QD=29.34	GT:AD:DP:GQ:PL	1/1:2,67:69:99:2087,195,0
17	41266407	rs72037866	C	CTT	1825.72	PASS	AC=2;AF=1.00;AN=2;DB;DP=80;FS=0.000;HRun=16;HaplotypeScore=213.5933;MQ=37.82;MQ0=0;QD=22.82	GT:AD:DP:GQ:PL	1/1:25,54:72:99:1868,159,0
17	41267763	rs1800062	C	A	2269.15	PASS	AC=2;AF=1.00;AN=2;DB;DP=76;Dels=0.03;FS=0.000;HRun=1;HaplotypeScore=5.1657;MQ=46.41;MQ0=0;QD=29.86	GT:AD:DP:GQ:PL	1/1:0,74:74:99:2302,208,0
17	41277410	.	AT	A	494.68	PASS	AC=2;AF=1.00;AN=2;DP=78;FS=0.000;HRun=3;HaplotypeScore=285.6216;MQ=25.57;MQ0=0;QD=6.34	GT:AD:DP:GQ:PL	1/1:61,16:47:99:537,123,0
17	41277413	rs8176075	TA	T	1903.88	PASS	AC=2;AF=1.00;AN=2;DB;DP=76;FS=0.000;HRun=1;HaplotypeScore=151.7771;MQ=26.39;MQ0=0;QD=25.05	GT:AD:DP:GQ:PL	1/1:19,56:47:99:1946,141,0
17	41281025	rs73307344	A	G	1003.22	PASS	AC=2;AF=1.00;AN=2;DB;DP=67;Dels=0.00;FS=0.000;HRun=0;HaplotypeScore=3.0386;MQ=19.34;MQ0=0;QD=14.97	GT:AD:DP:GQ:PL	1/1:1,66:67:99:1036,117,0
