# Supplementary material for: Considerations for clinical read alignment and mutational profiling using next-generation sequencing
Source: F1000Res. 2012 Sep 20;1:2. Originally published 2012 Jul 16. [Version 2] doi: 10.12688/f1000research.1-2.v2 (PMC3945748; doi:10.12688/f1000research.1-2.v2)
Supplement: Aligner-specific VCF files containing the mutations called for each set of reads in single and paired-end modes — VCF files describing the mutations detected in the sixty-seven groups of BRCA1 reads when testing each alignment program in paired-end and single-end mode. [file f1000research-1-402-s0002.tgz › Bfast_Single_End_Calls.58.vcf]

##fileformat=VCFv4.1
##FILTER=<ID=LowQual,Description="Low quality">
##FORMAT=<ID=AD,Number=.,Type=Integer,Description="Allelic depths for the ref and alt alleles in the order listed">
##FORMAT=<ID=DP,Number=1,Type=Integer,Description="Read Depth (only filtered reads used for calling)">
##FORMAT=<ID=GQ,Number=1,Type=Float,Description="Genotype Quality">
##FORMAT=<ID=GT,Number=1,Type=String,Description="Genotype">
##FORMAT=<ID=PL,Number=G,Type=Integer,Description="Normalized, Phred-scaled likelihoods for genotypes as defined in the VCF specification">
##INFO=<ID=AC,Number=A,Type=Integer,Description="Allele count in genotypes, for each ALT allele, in the same order as listed">
##INFO=<ID=AF,Number=A,Type=Float,Description="Allele Frequency, for each ALT allele, in the same order as listed">
##INFO=<ID=AN,Number=1,Type=Integer,Description="Total number of alleles in called genotypes">
##INFO=<ID=BaseQRankSum,Number=1,Type=Float,Description="Z-score from Wilcoxon rank sum test of Alt Vs. Ref base qualities">
##INFO=<ID=DB,Number=0,Type=Flag,Description="dbSNP Membership">
##INFO=<ID=DP,Number=1,Type=Integer,Description="Filtered Depth">
##INFO=<ID=DS,Number=0,Type=Flag,Description="Were any of the samples downsampled?">
##INFO=<ID=Dels,Number=1,Type=Float,Description="Fraction of Reads Containing Spanning Deletions">
##INFO=<ID=FS,Number=1,Type=Float,Description="Phred-scaled p-value using Fisher's exact test to detect strand bias">
##INFO=<ID=HRun,Number=1,Type=Integer,Description="Largest Contiguous Homopolymer Run of Variant Allele In Either Direction">
##INFO=<ID=HaplotypeScore,Number=1,Type=Float,Description="Consistency of the site with at most two segregating haplotypes">
##INFO=<ID=InbreedingCoeff,Number=1,Type=Float,Description="Inbreeding coefficient as estimated from the genotype likelihoods per-sample when compared against the Hardy-Weinberg expectation">
##INFO=<ID=MQ,Number=1,Type=Float,Description="RMS Mapping Quality">
##INFO=<ID=MQ0,Number=1,Type=Integer,Description="Total Mapping Quality Zero Reads">
##INFO=<ID=MQRankSum,Number=1,Type=Float,Description="Z-score From Wilcoxon rank sum test of Alt vs. Ref read mapping qualities">
##INFO=<ID=QD,Number=1,Type=Float,Description="Variant Confidence/Quality by Depth">
##INFO=<ID=ReadPosRankSum,Number=1,Type=Float,Description="Z-score from Wilcoxon rank sum test of Alt vs. Ref read position bias">
##UnifiedGenotyper="analysis_type=UnifiedGenotyper input_file=[../Bfast_SE/brca1_58.1.recalib.bam] sample_metadata=[] read_buffer_size=null phone_home=STANDARD read_filter=[BadCigar] intervals=null excludeIntervals=null reference_sequence=ref_chr17.hg19.fa rodBind=[] rodToIntervalTrackName=null BTI_merge_rule=UNION nonDeterministicRandomSeed=false downsampling_type=null downsample_to_fraction=null downsample_to_coverage=null baq=OFF baqGapOpenPenalty=40.0 performanceLog=null useOriginalQualities=false defaultBaseQualities=-1 validation_strictness=SILENT unsafe=null num_threads=4 interval_merging=ALL read_group_black_list=null processingTracker=null restartProcessingTracker=false processingTrackerStatusFile=null processingTrackerID=-1 allow_intervals_with_unindexed_bam=false disable_experimental_low_memory_sharding=false logging_level=ERROR log_to_file=null help=false genotype_likelihoods_model=BOTH p_nonref_model=EXACT heterozygosity=0.0010 pcr_error_rate=1.0E-4 genotyping_mode=DISCOVERY output_mode=EMIT_VARIANTS_ONLY standard_min_confidence_threshold_for_calling=30.0 standard_min_confidence_threshold_for_emitting=4.0 computeSLOD=false alleles=(RodBinding name= source=UNBOUND) assume_single_sample_reads=null abort_at_too_much_coverage=-1 min_base_quality_score=17 min_mapping_quality_score=20 max_deletion_fraction=0.05 min_indel_count_for_genotyping=5 indel_heterozygosity=1.25E-4 indelGapContinuationPenalty=10.0 indelGapOpenPenalty=45.0 indelHaplotypeSize=80 doContextDependentGapPenalties=true getGapPenaltiesFromData=false indel_recal_file=indel.recal_data.csv indelDebug=false dovit=false GSA_PRODUCTION_ONLY=false exactCalculation=LINEAR_EXPERIMENTAL ignoreSNPAlleles=false output_all_callable_bases=false genotype=false dbsnp=(RodBinding name=dbsnp source=dbsnp_132.hg19.vcf) out=org.broadinstitute.sting.gatk.io.stubs.VCFWriterStub NO_HEADER=org.broadinstitute.sting.gatk.io.stubs.VCFWriterStub sites_only=org.broadinstitute.sting.gatk.io.stubs.VCFWriterStub debug_file=null metrics_file=null annotation=[]"
##contig=<ID=17,length=81195210,assembly=hg19>
##reference=file:///CL_diags/ngs/OmixonPaper/brca1-test-suite/ref_chr17.hg19.fa
#CHROM	POS	ID	REF	ALT	QUAL	FILTER	INFO	FORMAT	DePristo
17	41196309	.	T	TGGGGGGGGGGGGGGGGGGGGGGGGGG	2681.96	PASS	AC=2;AF=1.00;AN=2;DP=22;FS=0.000;HRun=2;HaplotypeScore=230.1757;MQ=27.43;MQ0=0;QD=121.91	GT:AD:DP:GQ:PL	1/1:1,1:13:39.13:2724,39,0
17	41200704	rs67906350	GT	G	132.95	PASS	AC=2;AF=1.00;AN=2;DB;DP=72;FS=0.000;HRun=13;HaplotypeScore=73.8017;MQ=18.02;MQ0=0;QD=1.85	GT:AD:DP:GQ:PL	1/1:20,52:26:23.70:175,24,0
17	41201198	rs80357284	C	T	2060.37	PASS	AC=2;AF=1.00;AN=2;DB;DP=66;Dels=0.02;FS=0.000;HRun=1;HaplotypeScore=3.5630;MQ=45.13;MQ0=0;QD=31.22	GT:AD:DP:GQ:PL	1/1:2,63:65:99:2093,187,0
17	41203049	rs80358190	C	T	1685.42	PASS	AC=2;AF=1.00;AN=2;DB;DP=57;Dels=0.00;FS=0.000;HRun=1;HaplotypeScore=3.8015;MQ=45.25;MQ0=0;QD=29.57	GT:AD:DP:GQ:PL	1/1:1,55:57:99:1718,159,0
17	41211487	rs12947330	A	T	1388.62	PASS	AC=2;AF=1.00;AN=2;DB;DP=72;Dels=0.00;FS=0.000;HRun=0;HaplotypeScore=0.8321;MQ=21.33;MQ0=0;QD=19.29	GT:AD:DP:GQ:PL	1/1:0,72:72:99:1422,153,0
17	41215360	rs34570933	A	AT	2574.80	PASS	AC=2;AF=1.00;AN=2;DB;DP=68;FS=0.000;HRun=5;HaplotypeScore=182.4453;MQ=46.36;MQ0=0;QD=37.86	GT:AD:DP:GQ:PL	1/1:4,64:68:99:2617,202,0
17	41221145	rs35240258	GA	G	1197.48	PASS	AC=2;AF=1.00;AN=2;DB;DP=67;FS=0.000;HRun=6;HaplotypeScore=132.2625;MQ=39.12;MQ0=0;QD=17.87	GT:AD:DP:GQ:PL	1/1:12,55:45:99:1240,117,0
17	41221151	.	A	G	37.32	PASS	AC=1;AF=0.50;AN=2;BaseQRankSum=-1.370;DP=64;Dels=0.00;FS=1.642;HRun=2;HaplotypeScore=6.6630;MQ=38.59;MQ0=0;MQRankSum=0.104;QD=0.58;ReadPosRankSum=-2.891	GT:AD:DP:GQ:PL	0/1:58,6:64:67.31:67,0,1103
17	41221151	.	AG	A	30.76	PASS	AC=1;AF=0.50;AN=2;BaseQRankSum=3.313;DP=64;FS=2.722;HRun=2;HaplotypeScore=234.0274;MQ=38.59;MQ0=0;MQRankSum=-2.781;QD=0.48;ReadPosRankSum=3.476	GT:AD:DP:GQ:PL	0/1:59,5:42:32.67:70,0,33
17	41222941	rs80358087	T	A	2282.52	PASS	AC=2;AF=1.00;AN=2;DB;DP=70;Dels=0.00;FS=0.000;HRun=0;HaplotypeScore=2.9904;MQ=45.96;MQ0=0;QD=32.61	GT:AD:DP:GQ:PL	1/1:1,69:70:99:2316,208,0
17	41223142	rs80357187	T	C	2182.92	PASS	AC=2;AF=1.00;AN=2;DB;DP=72;Dels=0.00;FS=0.000;HRun=0;HaplotypeScore=4.7604;MQ=44.76;MQ0=0;QD=30.32	GT:AD:DP:GQ:PL	1/1:1,71:72:99:2216,204,0
17	41226675	rs2236762	A	T	2139.15	PASS	AC=2;AF=1.00;AN=2;DB;DP=71;Dels=0.00;FS=0.000;HRun=0;HaplotypeScore=9.2039;MQ=43.78;MQ0=0;QD=30.13	GT:AD:DP:GQ:PL	1/1:3,67:71:99:2172,196,0
17	41227972	rs114256395	G	A	1210.74	PASS	AC=2;AF=1.00;AN=2;DB;DP=67;Dels=0.01;FS=0.000;HRun=0;HaplotypeScore=3.8327;MQ=19.96;MQ0=0;QD=18.07	GT:AD:DP:GQ:PL	1/1:2,64:66:99:1244,144,0
17	41232262	rs8176191	T	C	1948.37	PASS	AC=2;AF=1.00;AN=2;DB;DP=76;Dels=0.00;FS=0.000;HRun=0;HaplotypeScore=4.3377;MQ=45.95;MQ0=0;QD=25.64	GT:AD:DP:GQ:PL	1/1:2,74:76:99:1981,204,0
17	41243503	rs80357231	T	G	1734.60	PASS	AC=2;AF=1.00;AN=2;DB;DP=60;Dels=0.02;FS=0.000;HRun=1;HaplotypeScore=1.7005;MQ=47.08;MQ0=0;QD=28.91	GT:AD:DP:GQ:PL	1/1:0,59:59:99:1768,168,0
17	41243964	rs28897685	T	C	2266.68	PASS	AC=2;AF=1.00;AN=2;DB;DP=81;Dels=0.00;FS=0.000;HRun=0;HaplotypeScore=2.8995;MQ=45.55;MQ0=0;QD=27.98	GT:AD:DP:GQ:PL	1/1:1,80:81:99:2300,234,0
17	41244116	rs80356922	C	A	2556.85	PASS	AC=2;AF=1.00;AN=2;DB;DP=80;Dels=0.00;FS=0.000;HRun=0;HaplotypeScore=2.6050;MQ=45.00;MQ0=0;QD=31.96	GT:AD:DP:GQ:PL	1/1:0,80:80:99:2590,235,0
17	41244261	rs80357533	TG	T	733.31	PASS	AC=2;AF=1.00;AN=2;DB;DP=64;FS=0.000;HRun=1;HaplotypeScore=86.4882;MQ=24.78;MQ0=0;QD=11.46	GT:AD:DP:GQ:PL	1/1:15,49:19:57.18:775,57,0
17	41244262	.	GT	G	190.23	PASS	AC=2;AF=1.00;AN=2;DP=65;FS=0.000;HRun=3;HaplotypeScore=140.7942;MQ=24.59;MQ0=0;QD=2.93	GT:AD:DP:GQ:PL	1/1:51,14:19:49.37:232,49,0
17	41244289	rs80357858	C	CTA	565.55	PASS	AC=2;AF=1.00;AN=2;DB;DP=69;FS=0.000;HRun=0;HaplotypeScore=137.3127;MQ=24.03;MQ0=0;QD=8.20	GT:AD:DP:GQ:PL	1/1:56,13:20:57.14:608,57,0
17	41244291	rs80357006	A	C	433.15	PASS	AC=1;AF=0.50;AN=2;BaseQRankSum=-0.297;DB;DP=69;Dels=0.03;FS=0.000;HRun=0;HaplotypeScore=16.9566;MQ=24.71;MQ0=0;MQRankSum=5.734;QD=6.28;ReadPosRankSum=-4.972	GT:AD:DP:GQ:PL	0/1:51,16:67:99:463,0,103
17	41244291	.	A	ATC	1165.34	PASS	AC=2;AF=1.00;AN=2;DP=69;FS=0.000;HRun=0;HaplotypeScore=86.7310;MQ=25.37;MQ0=0;QD=16.89	GT:AD:DP:GQ:PL	1/1:21,47:22:63.20:1207,63,0
17	41245026	rs80357337	C	T	1381.01	PASS	AC=2;AF=1.00;AN=2;DB;DP=79;Dels=0.03;FS=0.000;HRun=0;HaplotypeScore=38.4927;MQ=31.78;MQ0=0;QD=17.48	GT:AD:DP:GQ:PL	1/1:0,77:77:99:1414,126,0
17	41245034	rs80357863	GT	G	1354.12	PASS	AC=2;AF=1.00;AN=2;BaseQRankSum=-1.277;DB;DP=80;FS=3.493;HRun=2;HaplotypeScore=283.5052;MQ=30.07;MQ0=0;MQRankSum=1.277;QD=16.93;ReadPosRankSum=1.641	GT:AD:DP:GQ:PL	1/1:5,75:39:99:1396,107,0
17	41245070	rs80357740	TG	T	1211.57	PASS	AC=2;AF=1.00;AN=2;DB;DP=69;FS=0.000;HRun=1;HaplotypeScore=229.7818;MQ=28.43;MQ0=0;QD=17.56	GT:AD:DP:GQ:PL	1/1:1,68:30:90.30:1254,90,0
17	41245131	.	GCA	G	696.71	PASS	AC=2;AF=1.00;AN=2;DP=63;FS=0.000;HRun=0;HaplotypeScore=388.9327;MQ=37.00;MQ0=0;QD=11.06	GT:AD:DP:GQ:PL	1/1:50,12:43:99:739,116,0
17	41245135	rs80357664	ACT	A	2067.22	PASS	AC=2;AF=1.00;AN=2;DB;DP=67;FS=0.000;HRun=0;HaplotypeScore=274.3027;MQ=37.89;MQ0=0;QD=30.85	GT:AD:DP:GQ:PL	1/1:20,46:47:99:2109,138,0
17	41245729	rs80357220	T	A	1884.91	PASS	AC=2;AF=1.00;AN=2;BaseQRankSum=-0.256;DB;DP=61;Dels=0.00;FS=0.000;HRun=1;HaplotypeScore=3.7517;MQ=47.11;MQ0=0;MQRankSum=-1.732;QD=30.90;ReadPosRankSum=1.505	GT:AD:DP:GQ:PL	1/1:1,60:61:99:1918,146,0
17	41246490	rs80356908	C	T	1896.69	PASS	AC=2;AF=1.00;AN=2;DB;DP=65;Dels=0.00;FS=0.000;HRun=0;HaplotypeScore=3.1890;MQ=41.40;MQ0=0;QD=29.18	GT:AD:DP:GQ:PL	1/1:0,65:65:99:1930,171,0
17	41246512	rs80357015	G	A	1445.78	PASS	AC=2;AF=1.00;AN=2;BaseQRankSum=1.422;DB;DP=67;Dels=0.00;FS=4.228;HRun=1;HaplotypeScore=5.5269;MQ=36.06;MQ0=0;MQRankSum=-1.525;QD=21.58;ReadPosRankSum=1.629	GT:AD:DP:GQ:PL	1/1:1,66:67:99:1479,109,0
17	41246538	.	T	C	254.60	PASS	AC=1;AF=0.50;AN=2;BaseQRankSum=-2.619;DP=72;Dels=0.01;FS=0.000;HRun=1;HaplotypeScore=65.0283;MQ=34.87;MQ0=0;MQRankSum=0.873;QD=3.54;ReadPosRankSum=-1.231	GT:AD:DP:GQ:PL	0/1:56,14:71:99:285,0,913
17	41246539	.	C	T	311.46	PASS	AC=1;AF=0.50;AN=2;BaseQRankSum=1.346;DP=71;Dels=0.01;FS=1.238;HRun=7;HaplotypeScore=66.0198;MQ=34.73;MQ0=0;MQRankSum=1.418;QD=4.39;ReadPosRankSum=-0.909	GT:AD:DP:GQ:PL	0/1:55,15:70:99:341,0,838
17	41246539	.	C	CT	1946.03	PASS	AC=2;AF=1.00;AN=2;DP=73;FS=0.000;HRun=7;HaplotypeScore=291.2283;MQ=35.27;MQ0=0;QD=26.66	GT:AD:DP:GQ:PL	1/1:23,50:49:99:1988,135,0
17	41247941	rs80358033	T	G	2331.06	PASS	AC=2;AF=1.00;AN=2;DB;DP=87;Dels=0.00;FS=0.000;HRun=0;HaplotypeScore=2.7953;MQ=43.61;MQ0=0;QD=26.79	GT:AD:DP:GQ:PL	1/1:1,86:87:99:2364,240,0
17	41247943	rs80358081	T	C	2583.08	PASS	AC=2;AF=1.00;AN=2;DB;DP=86;Dels=0.00;FS=0.000;HRun=0;HaplotypeScore=4.7283;MQ=43.56;MQ0=0;QD=30.04	GT:AD:DP:GQ:PL	1/1:1,85:86:99:2616,244,0
17	41249308	rs1799736	TA	T	931.48	PASS	AC=2;AF=1.00;AN=2;DB;DP=78;FS=0.000;HRun=6;HaplotypeScore=97.4627;MQ=30.91;MQ0=0;QD=11.94	GT:AD:DP:GQ:PL	1/1:24,52:35:93.19:974,93,0
17	41249314	.	A	T	531.30	PASS	AC=1;AF=0.50;AN=2;BaseQRankSum=0.635;DP=79;Dels=0.00;FS=4.938;HRun=3;HaplotypeScore=14.1493;MQ=30.90;MQ0=0;MQRankSum=3.426;QD=6.73;ReadPosRankSum=-4.272	GT:AD:DP:GQ:PL	0/1:58,21:79:99:561,0,407
17	41249317	.	T	C	385.40	PASS	AC=1;AF=0.50;AN=2;BaseQRankSum=-3.138;DP=78;Dels=0.01;FS=18.087;HRun=6;HaplotypeScore=14.1493;MQ=30.82;MQ0=0;MQRankSum=2.610;QD=4.94;ReadPosRankSum=-3.899	GT:AD:DP:GQ:PL	0/1:60,17:77:99:415,0,551
17	41249323	rs80358014	C	A	104.57	PASS	AC=1;AF=0.50;AN=2;BaseQRankSum=2.166;DB;DP=69;Dels=0.00;FS=13.183;HRun=6;HaplotypeScore=11.9271;MQ=28.69;MQ0=0;MQRankSum=1.770;QD=1.52;ReadPosRankSum=-3.124	GT:AD:DP:GQ:PL	0/1:62,7:69:99:135,0,533
17	41250047	rs35771473	C	CT	148.08	PASS	AC=2;AF=1.00;AN=2;DB;DP=70;FS=0.000;HRun=16;HaplotypeScore=67.1017;MQ=25.25;MQ0=0;QD=2.12	GT:AD:DP:GQ:PL	1/1:18,52:23:23.94:190,24,0
17	41250064	.	G	T	18.93	LowQual	AC=1;AF=0.50;AN=2;BaseQRankSum=-0.682;DP=68;Dels=0.00;HRun=16;HaplotypeScore=2.7753;MQ=13.08;MQ0=0;MQRankSum=2.744;QD=0.28;ReadPosRankSum=-2.744	GT:AD:DP:GQ:PL	0/1:65,3:68:48.86:49,0,211
17	41252697	rs10445302	T	A	150.93	PASS	AC=2;AF=1.00;AN=2;DB;DP=49;Dels=0.00;FS=0.000;HRun=2;HaplotypeScore=0.6651;MQ=14.00;MQ0=0;QD=3.08	GT:AD:DP:GQ:PL	1/1:0,49:49:18.02:184,18,0
17	41256894	rs80357409	C	G	1756.62	PASS	AC=2;AF=1.00;AN=2;DB;DP=65;Dels=0.00;FS=0.000;HRun=0;HaplotypeScore=1.9330;MQ=46.25;MQ0=0;QD=27.02	GT:AD:DP:GQ:PL	1/1:0,65:65:99:1790,183,0
17	41267518	rs35149296	CA	C	394.02	PASS	AC=2;AF=1.00;AN=2;BaseQRankSum=-1.300;DB;DP=66;FS=0.000;HRun=15;HaplotypeScore=73.0086;MQ=22.97;MQ0=0;MQRankSum=-0.578;QD=5.97;ReadPosRankSum=1.589	GT:AD:DP:GQ:PL	1/1:13,53:24:63.99:436,64,0
17	41267758	rs80357972	TCA	T	2965.73	PASS	AC=2;AF=1.00;AN=2;DB;DP=78;FS=0.000;HRun=0;HaplotypeScore=265.9826;MQ=46.33;MQ0=0;QD=38.02	GT:AD:DP:GQ:PL	1/1:6,72:74:99:3008,211,0
17	41281754	rs1877837	G	A	451.09	PASS	AC=2;AF=1.00;AN=2;DB;DP=71;Dels=0.01;FS=0.000;HRun=3;HaplotypeScore=2.7995;MQ=14.19;MQ0=0;QD=6.35	GT:AD:DP:GQ:PL	1/1:0,70:70:51.03:484,51,0
