# Supplementary material for: Considerations for clinical read alignment and mutational profiling using next-generation sequencing
Source: F1000Res. 2012 Sep 20;1:2. Originally published 2012 Jul 16. [Version 2] doi: 10.12688/f1000research.1-2.v2 (PMC3945748; doi:10.12688/f1000research.1-2.v2)
Supplement: Aligner-specific VCF files containing the mutations called for each set of reads in single and paired-end modes — VCF files describing the mutations detected in the sixty-seven groups of BRCA1 reads when testing each alignment program in paired-end and single-end mode. [file f1000research-1-402-s0002.tgz › Bfast_Single_End_Calls.59.vcf]

##fileformat=VCFv4.1
##FILTER=<ID=LowQual,Description="Low quality">
##FORMAT=<ID=AD,Number=.,Type=Integer,Description="Allelic depths for the ref and alt alleles in the order listed">
##FORMAT=<ID=DP,Number=1,Type=Integer,Description="Read Depth (only filtered reads used for calling)">
##FORMAT=<ID=GQ,Number=1,Type=Float,Description="Genotype Quality">
##FORMAT=<ID=GT,Number=1,Type=String,Description="Genotype">
##FORMAT=<ID=PL,Number=G,Type=Integer,Description="Normalized, Phred-scaled likelihoods for genotypes as defined in the VCF specification">
##INFO=<ID=AC,Number=A,Type=Integer,Description="Allele count in genotypes, for each ALT allele, in the same order as listed">
##INFO=<ID=AF,Number=A,Type=Float,Description="Allele Frequency, for each ALT allele, in the same order as listed">
##INFO=<ID=AN,Number=1,Type=Integer,Description="Total number of alleles in called genotypes">
##INFO=<ID=BaseQRankSum,Number=1,Type=Float,Description="Z-score from Wilcoxon rank sum test of Alt Vs. Ref base qualities">
##INFO=<ID=DB,Number=0,Type=Flag,Description="dbSNP Membership">
##INFO=<ID=DP,Number=1,Type=Integer,Description="Filtered Depth">
##INFO=<ID=DS,Number=0,Type=Flag,Description="Were any of the samples downsampled?">
##INFO=<ID=Dels,Number=1,Type=Float,Description="Fraction of Reads Containing Spanning Deletions">
##INFO=<ID=FS,Number=1,Type=Float,Description="Phred-scaled p-value using Fisher's exact test to detect strand bias">
##INFO=<ID=HRun,Number=1,Type=Integer,Description="Largest Contiguous Homopolymer Run of Variant Allele In Either Direction">
##INFO=<ID=HaplotypeScore,Number=1,Type=Float,Description="Consistency of the site with at most two segregating haplotypes">
##INFO=<ID=InbreedingCoeff,Number=1,Type=Float,Description="Inbreeding coefficient as estimated from the genotype likelihoods per-sample when compared against the Hardy-Weinberg expectation">
##INFO=<ID=MQ,Number=1,Type=Float,Description="RMS Mapping Quality">
##INFO=<ID=MQ0,Number=1,Type=Integer,Description="Total Mapping Quality Zero Reads">
##INFO=<ID=MQRankSum,Number=1,Type=Float,Description="Z-score From Wilcoxon rank sum test of Alt vs. Ref read mapping qualities">
##INFO=<ID=QD,Number=1,Type=Float,Description="Variant Confidence/Quality by Depth">
##INFO=<ID=ReadPosRankSum,Number=1,Type=Float,Description="Z-score from Wilcoxon rank sum test of Alt vs. Ref read position bias">
##UnifiedGenotyper="analysis_type=UnifiedGenotyper input_file=[../Bfast_SE/brca1_59.1.recalib.bam] sample_metadata=[] read_buffer_size=null phone_home=STANDARD read_filter=[BadCigar] intervals=null excludeIntervals=null reference_sequence=ref_chr17.hg19.fa rodBind=[] rodToIntervalTrackName=null BTI_merge_rule=UNION nonDeterministicRandomSeed=false downsampling_type=null downsample_to_fraction=null downsample_to_coverage=null baq=OFF baqGapOpenPenalty=40.0 performanceLog=null useOriginalQualities=false defaultBaseQualities=-1 validation_strictness=SILENT unsafe=null num_threads=4 interval_merging=ALL read_group_black_list=null processingTracker=null restartProcessingTracker=false processingTrackerStatusFile=null processingTrackerID=-1 allow_intervals_with_unindexed_bam=false disable_experimental_low_memory_sharding=false logging_level=ERROR log_to_file=null help=false genotype_likelihoods_model=BOTH p_nonref_model=EXACT heterozygosity=0.0010 pcr_error_rate=1.0E-4 genotyping_mode=DISCOVERY output_mode=EMIT_VARIANTS_ONLY standard_min_confidence_threshold_for_calling=30.0 standard_min_confidence_threshold_for_emitting=4.0 computeSLOD=false alleles=(RodBinding name= source=UNBOUND) assume_single_sample_reads=null abort_at_too_much_coverage=-1 min_base_quality_score=17 min_mapping_quality_score=20 max_deletion_fraction=0.05 min_indel_count_for_genotyping=5 indel_heterozygosity=1.25E-4 indelGapContinuationPenalty=10.0 indelGapOpenPenalty=45.0 indelHaplotypeSize=80 doContextDependentGapPenalties=true getGapPenaltiesFromData=false indel_recal_file=indel.recal_data.csv indelDebug=false dovit=false GSA_PRODUCTION_ONLY=false exactCalculation=LINEAR_EXPERIMENTAL ignoreSNPAlleles=false output_all_callable_bases=false genotype=false dbsnp=(RodBinding name=dbsnp source=dbsnp_132.hg19.vcf) out=org.broadinstitute.sting.gatk.io.stubs.VCFWriterStub NO_HEADER=org.broadinstitute.sting.gatk.io.stubs.VCFWriterStub sites_only=org.broadinstitute.sting.gatk.io.stubs.VCFWriterStub debug_file=null metrics_file=null annotation=[]"
##contig=<ID=17,length=81195210,assembly=hg19>
##reference=file:///CL_diags/ngs/OmixonPaper/brca1-test-suite/ref_chr17.hg19.fa
#CHROM	POS	ID	REF	ALT	QUAL	FILTER	INFO	FORMAT	DePristo
17	41196309	.	T	TGGGGGGGGGGGGGGGGGGGGGGGGGG	2681.80	PASS	AC=2;AF=1.00;AN=2;DP=22;FS=0.000;HRun=2;HaplotypeScore=230.0401;MQ=27.43;MQ0=0;QD=121.90	GT:AD:DP:GQ:PL	1/1:1,1:13:39.13:2724,39,0
17	41197790	rs80357268	C	T	1888.69	PASS	AC=2;AF=1.00;AN=2;DB;DP=61;Dels=0.00;FS=0.000;HRun=0;HaplotypeScore=0.8941;MQ=45.75;MQ0=0;QD=30.96	GT:AD:DP:GQ:PL	1/1:1,60:61:99:1922,177,0
17	41199660	rs80357212	C	T	2295.72	PASS	AC=2;AF=1.00;AN=2;DB;DP=76;Dels=0.00;FS=0.000;HRun=0;HaplotypeScore=5.2500;MQ=45.76;MQ0=0;QD=30.21	GT:AD:DP:GQ:PL	1/1:2,74:76:99:2329,214,0
17	41201105	rs80358092	T	A	2080.44	PASS	AC=2;AF=1.00;AN=2;DB;DP=67;Dels=0.00;FS=0.000;HRun=0;HaplotypeScore=4.5679;MQ=46.29;MQ0=0;QD=31.05	GT:AD:DP:GQ:PL	1/1:1,66:67:99:2113,195,0
17	41203090	rs80357818	G	GT	329.07	PASS	AC=2;AF=1.00;AN=2;BaseQRankSum=-0.970;DB;DP=61;FS=0.000;HRun=2;HaplotypeScore=168.2479;MQ=33.80;MQ0=0;MQRankSum=1.940;QD=5.39;ReadPosRankSum=2.392	GT:AD:DP:GQ:PL	1/1:52,9:33:10.34:370,10,0
17	41203092	.	T	G	141.99	PASS	AC=1;AF=0.50;AN=2;BaseQRankSum=-2.073;DP=62;Dels=0.00;FS=3.732;HRun=2;HaplotypeScore=31.7609;MQ=34.07;MQ0=0;MQRankSum=1.160;QD=2.29;ReadPosRankSum=-3.322	GT:AD:DP:GQ:PL	0/1:52,10:62:99:172,0,706
17	41203092	.	T	TG	1240.11	PASS	AC=2;AF=1.00;AN=2;DP=61;FS=0.000;HRun=2;HaplotypeScore=88.2463;MQ=33.73;MQ0=0;QD=20.33	GT:AD:DP:GQ:PL	1/1:14,47:33:90.30:1282,90,0
17	41208883	rs8176284	A	G	2417.59	PASS	AC=2;AF=1.00;AN=2;DB;DP=77;Dels=0.00;FS=0.000;HRun=0;HaplotypeScore=2.8603;MQ=46.54;MQ0=0;QD=31.40	GT:AD:DP:GQ:PL	1/1:1,76:77:99:2451,223,0
17	41215805	rs8176259	CA	C	910.49	PASS	AC=2;AF=1.00;AN=2;DB;DP=56;FS=0.000;HRun=5;HaplotypeScore=106.1357;MQ=34.94;MQ0=0;QD=16.26	GT:AD:DP:GQ:PL	1/1:19,36:33:84.24:953,84,0
17	41215810	.	A	C	264.12	PASS	AC=1;AF=0.50;AN=2;BaseQRankSum=-2.079;DP=54;Dels=0.02;FS=3.512;HRun=2;HaplotypeScore=5.7657;MQ=34.02;MQ0=0;MQRankSum=2.499;QD=4.89;ReadPosRankSum=-4.866	GT:AD:DP:GQ:PL	0/1:40,13:53:99:294,0,439
17	41215810	.	AC	A	162.57	PASS	AC=2;AF=1.00;AN=2;BaseQRankSum=-0.042;DP=54;FS=3.142;HRun=2;HaplotypeScore=180.3090;MQ=34.02;MQ0=0;MQRankSum=-0.208;QD=3.01;ReadPosRankSum=2.286	GT:AD:DP:GQ:PL	1/1:41,13:31:38.26:205,38,0
17	41219632	.	CATA	C	484.46	PASS	AC=2;AF=1.00;AN=2;BaseQRankSum=1.099;DP=57;FS=6.236;HRun=0;HaplotypeScore=232.6725;MQ=34.44;MQ0=0;MQRankSum=0.194;QD=8.50;ReadPosRankSum=2.780	GT:AD:DP:GQ:PL	1/1:50,7:33:17.22:526,17,0
17	41219634	rs80358344	TAAC	T	1508.15	PASS	AC=2;AF=1.00;AN=2;BaseQRankSum=-1.733;DB;DP=59;FS=0.000;HRun=0;HaplotypeScore=157.0231;MQ=34.77;MQ0=0;MQRankSum=1.529;QD=25.56;ReadPosRankSum=1.631	GT:AD:DP:GQ:PL	1/1:15,44:35:80.39:1550,80,0
17	41230376	rs8176200	A	G	1182.84	PASS	AC=2;AF=1.00;AN=2;DB;DP=71;Dels=0.00;FS=0.000;HRun=0;HaplotypeScore=3.9905;MQ=23.91;MQ0=0;QD=16.66	GT:AD:DP:GQ:PL	1/1:2,69:71:99:1216,117,0
17	41234431	rs80356840	T	C	2003.05	PASS	AC=2;AF=1.00;AN=2;DB;DP=75;Dels=0.00;FS=0.000;HRun=0;HaplotypeScore=3.6276;MQ=45.29;MQ0=0;QD=26.71	GT:AD:DP:GQ:PL	1/1:1,74:75:99:2036,216,0
17	41243768	rs80357849	TA	T	1629.36	PASS	AC=2;AF=1.00;AN=2;DB;DP=88;FS=0.000;HRun=3;HaplotypeScore=155.0654;MQ=35.15;MQ0=0;QD=18.52	GT:AD:DP:GQ:PL	1/1:17,71:49:99:1671,138,0
17	41243771	.	A	T	235.12	PASS	AC=1;AF=0.50;AN=2;BaseQRankSum=0.557;DP=85;Dels=0.00;FS=7.850;HRun=2;HaplotypeScore=14.2147;MQ=34.45;MQ0=0;MQRankSum=1.496;QD=2.77;ReadPosRankSum=-4.551	GT:AD:DP:GQ:PL	0/1:72,13:85:99:265,0,959
17	41243771	.	AT	A	309.97	PASS	AC=2;AF=1.00;AN=2;BaseQRankSum=1.410;DP=84;FS=0.000;HRun=2;HaplotypeScore=279.7445;MQ=34.65;MQ0=0;MQRankSum=-1.007;QD=3.69;ReadPosRankSum=1.652	GT:AD:DP:GQ:PL	1/1:72,12:46:92.06:352,92,0
17	41244218	rs80357575	CTTT	C	1432.83	PASS	AC=2;AF=1.00;AN=2;DB;DP=69;FS=0.000;HRun=6;HaplotypeScore=153.1495;MQ=30.76;MQ0=0;QD=20.77	GT:AD:DP:GQ:PL	1/1:12,57:32:93.32:1475,93,0
17	41244222	.	T	A	135.90	PASS	AC=1;AF=0.50;AN=2;BaseQRankSum=-3.815;DP=68;Dels=0.00;FS=1.661;HRun=0;HaplotypeScore=71.7389;MQ=30.36;MQ0=0;MQRankSum=1.572;QD=2.00;ReadPosRankSum=-3.576	GT:AD:DP:GQ:PL	0/1:59,9:68:99:166,0,672
17	41244222	.	TTTA	T	626.56	PASS	AC=2;AF=1.00;AN=2;DP=68;FS=0.000;HRun=0;HaplotypeScore=230.4177;MQ=30.36;MQ0=0;QD=9.21	GT:AD:DP:GQ:PL	1/1:58,10:31:92.11:669,92,0
17	41244766	rs80356995	C	T	2213.25	PASS	AC=2;AF=1.00;AN=2;BaseQRankSum=-1.485;DB;DP=74;Dels=0.01;FS=0.000;HRun=1;HaplotypeScore=20.7151;MQ=45.35;MQ0=0;MQRankSum=-1.732;QD=29.91;ReadPosRankSum=1.683	GT:AD:DP:GQ:PL	1/1:2,70:73:99:2246,168,0
17	41245233	rs80357957	AC	A	1210.38	PASS	AC=2;AF=1.00;AN=2;DB;DP=58;FS=0.000;HRun=2;HaplotypeScore=123.8392;MQ=35.89;MQ0=0;QD=20.87	GT:AD:DP:GQ:PL	1/1:15,43:35:99:1252,99,0
17	41245235	.	C	A	233.31	PASS	AC=1;AF=0.50;AN=2;BaseQRankSum=1.168;DP=56;Dels=0.00;FS=0.000;HRun=2;HaplotypeScore=40.3834;MQ=35.31;MQ0=0;MQRankSum=0.600;QD=4.17;ReadPosRankSum=-3.040	GT:AD:DP:GQ:PL	0/1:45,11:56:99:263,0,571
17	41245235	.	CA	C	256.14	PASS	AC=2;AF=1.00;AN=2;DP=56;FS=0.000;HRun=2;HaplotypeScore=212.2717;MQ=35.31;MQ0=0;QD=4.57	GT:AD:DP:GQ:PL	1/1:45,10:33:75.30:298,75,0
17	41245947	rs80357173	T	C	2075.84	PASS	AC=2;AF=1.00;AN=2;DB;DP=75;Dels=0.01;FS=0.000;HRun=3;HaplotypeScore=3.7980;MQ=46.25;MQ0=0;QD=27.68	GT:AD:DP:GQ:PL	1/1:1,72:74:99:2109,213,0
17	41246480	rs80357796	CT	C	2768.15	PASS	AC=2;AF=1.00;AN=2;DB;DP=69;FS=0.000;HRun=3;HaplotypeScore=199.0642;MQ=46.90;MQ0=0;QD=40.12	GT:AD:DP:GQ:PL	1/1:0,69:67:99:2810,202,0
17	41246652	.	A	T	113.85	PASS	AC=1;AF=0.50;AN=2;BaseQRankSum=4.084;DP=71;Dels=0.03;FS=11.364;HRun=1;HaplotypeScore=28.6151;MQ=28.87;MQ0=0;MQRankSum=-3.701;QD=1.60;ReadPosRankSum=3.522	GT:AD:DP:GQ:PL	0/1:42,27:69:99:144,0,562
17	41246662	.	T	A	185.92	PASS	AC=1;AF=0.50;AN=2;BaseQRankSum=-2.510;DP=77;Dels=0.00;FS=3.353;HRun=0;HaplotypeScore=19.9140;MQ=31.56;MQ0=0;MQRankSum=1.639;QD=2.41;ReadPosRankSum=-3.809	GT:AD:DP:GQ:PL	0/1:66,11:77:99:216,0,766
17	41246663	.	G	T	165.80	PASS	AC=1;AF=0.50;AN=2;BaseQRankSum=1.080;DP=72;Dels=0.00;FS=5.961;HRun=1;HaplotypeScore=6.9823;MQ=30.67;MQ0=0;MQRankSum=1.806;QD=2.30;ReadPosRankSum=-3.984	GT:AD:DP:GQ:PL	0/1:63,9:72:99:196,0,628
17	41246748	rs80357789	GAA	G	1644.31	PASS	AC=2;AF=1.00;AN=2;DB;DP=72;FS=0.000;HRun=3;HaplotypeScore=218.3956;MQ=33.26;MQ0=0;QD=22.84	GT:AD:DP:GQ:PL	1/1:18,53:40:99:1686,114,0
17	41246750	.	AAC	A	629.72	PASS	AC=2;AF=1.00;AN=2;DP=69;FS=0.000;HRun=0;HaplotypeScore=308.6648;MQ=32.36;MQ0=0;QD=9.13	GT:AD:DP:GQ:PL	1/1:55,13:37:99:672,104,0
17	41246791	rs80357293	C	T	1573.48	PASS	AC=2;AF=1.00;AN=2;DB;DP=59;Dels=0.00;FS=0.000;HRun=0;HaplotypeScore=3.2300;MQ=40.98;MQ0=0;QD=26.67	GT:AD:DP:GQ:PL	1/1:1,58:59:99:1606,150,0
17	41246832	rs80357396	T	C	1743.73	PASS	AC=2;AF=1.00;AN=2;DB;DP=68;Dels=0.01;FS=0.000;HRun=0;HaplotypeScore=2.3969;MQ=44.57;MQ0=0;QD=25.64	GT:AD:DP:GQ:PL	1/1:2,65:67:99:1777,186,0
17	41249364	rs74395723	A	T	1995.51	PASS	AC=2;AF=1.00;AN=2;DB;DP=73;Dels=0.01;FS=0.000;HRun=2;HaplotypeScore=11.0038;MQ=38.22;MQ0=0;QD=27.34	GT:AD:DP:GQ:PL	1/1:1,71:72:99:2029,195,0
17	41252697	rs10445302	T	A	117.58	PASS	AC=2;AF=1.00;AN=2;DB;DP=48;Dels=0.00;FS=0.000;HRun=2;HaplotypeScore=1.3302;MQ=13.00;MQ0=0;QD=2.45	GT:AD:DP:GQ:PL	1/1:0,46:48:15.01:150,15,0
17	41254965	rs36085989	C	CT	794.75	PASS	AC=2;AF=1.00;AN=2;DB;DP=84;FS=0.000;HRun=14;HaplotypeScore=123.3234;MQ=23.28;MQ0=0;QD=9.46	GT:AD:DP:GQ:PL	1/1:27,57:46:97.89:837,98,0
17	41254980	.	A	T	160.92	PASS	AC=1;AF=0.50;AN=2;BaseQRankSum=-1.777;DP=79;Dels=0.00;FS=5.464;HRun=14;HaplotypeScore=12.7966;MQ=23.87;MQ0=0;MQRankSum=0.627;QD=2.04;ReadPosRankSum=-4.888	GT:AD:DP:GQ:PL	0/1:69,10:79:99:191,0,949
17	41256258	rs80357544	CA	C	842.31	PASS	AC=2;AF=1.00;AN=2;BaseQRankSum=-1.733;DB;DP=47;FS=4.150;HRun=4;HaplotypeScore=95.6417;MQ=35.38;MQ0=0;MQRankSum=1.600;QD=17.92;ReadPosRankSum=1.600	GT:AD:DP:GQ:PL	1/1:15,32:28:72.27:884,72,0
17	41256262	.	A	T	157.80	PASS	AC=1;AF=0.50;AN=2;BaseQRankSum=-0.164;DP=46;Dels=0.02;FS=3.823;HRun=2;HaplotypeScore=9.2861;MQ=35.22;MQ0=0;MQRankSum=1.120;QD=3.43;ReadPosRankSum=-2.732	GT:AD:DP:GQ:PL	0/1:36,9:45:99:188,0,556
17	41256262	rs80357950	AT	A	83.56	PASS	AC=2;AF=1.00;AN=2;BaseQRankSum=-0.579;DB;DP=46;FS=0.000;HRun=2;HaplotypeScore=164.0116;MQ=35.22;MQ0=0;MQRankSum=0.656;QD=1.82;ReadPosRankSum=2.353	GT:AD:DP:GQ:PL	1/1:36,9:27:3.38:123,3,0
17	41256917	rs80357174	A	G	1816.20	PASS	AC=2;AF=1.00;AN=2;DB;DP=59;Dels=0.00;FS=0.000;HRun=0;HaplotypeScore=0.0000;MQ=46.95;MQ0=0;QD=30.78	GT:AD:DP:GQ:PL	1/1:2,57:59:99:1849,171,0
17	41262357	rs111615606	A	G	1377	PASS	AC=2;AF=1.00;AN=2;DB;DP=51;Dels=0.00;FS=0.000;HRun=0;HaplotypeScore=2.3656;MQ=32.86;MQ0=0;QD=27.00	GT:AD:DP:GQ:PL	1/1:0,51:51:99:1410,147,0
17	41264364	rs8176114	A	G	396.86	PASS	AC=2;AF=1.00;AN=2;DB;DP=57;Dels=0.00;FS=0.000;HRun=0;HaplotypeScore=0.9734;MQ=13.96;MQ0=0;QD=6.96	GT:AD:DP:GQ:PL	1/1:2,55:57:47.95:430,48,0
17	41267761	rs80357498	C	T	1226.65	PASS	AC=2;AF=1.00;AN=2;DB;DP=74;Dels=0.00;FS=0.000;HRun=0;HaplotypeScore=45.0847;MQ=33.20;MQ0=0;QD=16.58	GT:AD:DP:GQ:PL	1/1:0,74:74:99:1260,120,0
17	41267763	rs80357949	CTT	C	1709.11	PASS	AC=2;AF=1.00;AN=2;DB;DP=74;FS=0.000;HRun=3;HaplotypeScore=256.4295;MQ=33.20;MQ0=0;QD=23.10	GT:AD:DP:GQ:PL	1/1:15,58:41:99:1751,117,0
17	41267765	.	TTG	T	629.52	PASS	AC=2;AF=1.00;AN=2;BaseQRankSum=1.648;DP=76;FS=0.000;HRun=0;HaplotypeScore=375.3239;MQ=33.69;MQ0=0;MQRankSum=-1.733;QD=8.28;ReadPosRankSum=1.648	GT:AD:DP:GQ:PL	1/1:64,10:43:91.55:672,92,0
17	41276082	rs80357017	A	G	222.44	PASS	AC=2;AF=1.00;AN=2;DB;DP=53;Dels=0.00;FS=0.000;HRun=0;HaplotypeScore=0.7340;MQ=15.17;MQ0=0;QD=4.20	GT:AD:DP:GQ:PL	1/1:1,52:53:32.88:255,33,0
17	41277187	rs799905	G	C	1654.20	PASS	AC=2;AF=1.00;AN=2;DB;DP=60;Dels=0.02;FS=0.000;HRun=6;HaplotypeScore=6.7656;MQ=31.13;MQ0=0;QD=27.57	GT:AD:DP:GQ:PL	1/1:2,57:59:99:1687,168,0
17	41277822	rs77018036	G	T	2392.33	PASS	AC=2;AF=1.00;AN=2;DB;DP=86;Dels=0.00;FS=0.000;HRun=0;HaplotypeScore=10.2407;MQ=34.39;MQ0=0;QD=27.82	GT:AD:DP:GQ:PL	1/1:1,84:86:99:2425,237,0
