# Supplementary material for: Considerations for clinical read alignment and mutational profiling using next-generation sequencing
Source: F1000Res. 2012 Sep 20;1:2. Originally published 2012 Jul 16. [Version 2] doi: 10.12688/f1000research.1-2.v2 (PMC3945748; doi:10.12688/f1000research.1-2.v2)
Supplement: Aligner-specific VCF files containing the mutations called for each set of reads in single and paired-end modes — VCF files describing the mutations detected in the sixty-seven groups of BRCA1 reads when testing each alignment program in paired-end and single-end mode. [file f1000research-1-402-s0002.tgz › Bfast_Single_End_Calls.60.vcf]

##fileformat=VCFv4.1
##FILTER=<ID=LowQual,Description="Low quality">
##FORMAT=<ID=AD,Number=.,Type=Integer,Description="Allelic depths for the ref and alt alleles in the order listed">
##FORMAT=<ID=DP,Number=1,Type=Integer,Description="Read Depth (only filtered reads used for calling)">
##FORMAT=<ID=GQ,Number=1,Type=Float,Description="Genotype Quality">
##FORMAT=<ID=GT,Number=1,Type=String,Description="Genotype">
##FORMAT=<ID=PL,Number=G,Type=Integer,Description="Normalized, Phred-scaled likelihoods for genotypes as defined in the VCF specification">
##INFO=<ID=AC,Number=A,Type=Integer,Description="Allele count in genotypes, for each ALT allele, in the same order as listed">
##INFO=<ID=AF,Number=A,Type=Float,Description="Allele Frequency, for each ALT allele, in the same order as listed">
##INFO=<ID=AN,Number=1,Type=Integer,Description="Total number of alleles in called genotypes">
##INFO=<ID=BaseQRankSum,Number=1,Type=Float,Description="Z-score from Wilcoxon rank sum test of Alt Vs. Ref base qualities">
##INFO=<ID=DB,Number=0,Type=Flag,Description="dbSNP Membership">
##INFO=<ID=DP,Number=1,Type=Integer,Description="Filtered Depth">
##INFO=<ID=DS,Number=0,Type=Flag,Description="Were any of the samples downsampled?">
##INFO=<ID=Dels,Number=1,Type=Float,Description="Fraction of Reads Containing Spanning Deletions">
##INFO=<ID=FS,Number=1,Type=Float,Description="Phred-scaled p-value using Fisher's exact test to detect strand bias">
##INFO=<ID=HRun,Number=1,Type=Integer,Description="Largest Contiguous Homopolymer Run of Variant Allele In Either Direction">
##INFO=<ID=HaplotypeScore,Number=1,Type=Float,Description="Consistency of the site with at most two segregating haplotypes">
##INFO=<ID=InbreedingCoeff,Number=1,Type=Float,Description="Inbreeding coefficient as estimated from the genotype likelihoods per-sample when compared against the Hardy-Weinberg expectation">
##INFO=<ID=MQ,Number=1,Type=Float,Description="RMS Mapping Quality">
##INFO=<ID=MQ0,Number=1,Type=Integer,Description="Total Mapping Quality Zero Reads">
##INFO=<ID=MQRankSum,Number=1,Type=Float,Description="Z-score From Wilcoxon rank sum test of Alt vs. Ref read mapping qualities">
##INFO=<ID=QD,Number=1,Type=Float,Description="Variant Confidence/Quality by Depth">
##INFO=<ID=ReadPosRankSum,Number=1,Type=Float,Description="Z-score from Wilcoxon rank sum test of Alt vs. Ref read position bias">
##UnifiedGenotyper="analysis_type=UnifiedGenotyper input_file=[../Bfast_SE/brca1_60.1.recalib.bam] sample_metadata=[] read_buffer_size=null phone_home=STANDARD read_filter=[BadCigar] intervals=null excludeIntervals=null reference_sequence=ref_chr17.hg19.fa rodBind=[] rodToIntervalTrackName=null BTI_merge_rule=UNION nonDeterministicRandomSeed=false downsampling_type=null downsample_to_fraction=null downsample_to_coverage=null baq=OFF baqGapOpenPenalty=40.0 performanceLog=null useOriginalQualities=false defaultBaseQualities=-1 validation_strictness=SILENT unsafe=null num_threads=4 interval_merging=ALL read_group_black_list=null processingTracker=null restartProcessingTracker=false processingTrackerStatusFile=null processingTrackerID=-1 allow_intervals_with_unindexed_bam=false disable_experimental_low_memory_sharding=false logging_level=ERROR log_to_file=null help=false genotype_likelihoods_model=BOTH p_nonref_model=EXACT heterozygosity=0.0010 pcr_error_rate=1.0E-4 genotyping_mode=DISCOVERY output_mode=EMIT_VARIANTS_ONLY standard_min_confidence_threshold_for_calling=30.0 standard_min_confidence_threshold_for_emitting=4.0 computeSLOD=false alleles=(RodBinding name= source=UNBOUND) assume_single_sample_reads=null abort_at_too_much_coverage=-1 min_base_quality_score=17 min_mapping_quality_score=20 max_deletion_fraction=0.05 min_indel_count_for_genotyping=5 indel_heterozygosity=1.25E-4 indelGapContinuationPenalty=10.0 indelGapOpenPenalty=45.0 indelHaplotypeSize=80 doContextDependentGapPenalties=true getGapPenaltiesFromData=false indel_recal_file=indel.recal_data.csv indelDebug=false dovit=false GSA_PRODUCTION_ONLY=false exactCalculation=LINEAR_EXPERIMENTAL ignoreSNPAlleles=false output_all_callable_bases=false genotype=false dbsnp=(RodBinding name=dbsnp source=dbsnp_132.hg19.vcf) out=org.broadinstitute.sting.gatk.io.stubs.VCFWriterStub NO_HEADER=org.broadinstitute.sting.gatk.io.stubs.VCFWriterStub sites_only=org.broadinstitute.sting.gatk.io.stubs.VCFWriterStub debug_file=null metrics_file=null annotation=[]"
##contig=<ID=17,length=81195210,assembly=hg19>
##reference=file:///CL_diags/ngs/OmixonPaper/brca1-test-suite/ref_chr17.hg19.fa
#CHROM	POS	ID	REF	ALT	QUAL	FILTER	INFO	FORMAT	DePristo
17	41196309	.	T	TGGGGGGGGGGGGGGGGGGGGGGGGGG	2682.42	PASS	AC=2;AF=1.00;AN=2;DP=22;FS=0.000;HRun=2;HaplotypeScore=230.0310;MQ=27.43;MQ0=0;QD=121.93	GT:AD:DP:GQ:PL	1/1:1,1:13:39.13:2724,39,0
17	41197765	rs80357721	CT	C	2307.19	PASS	AC=2;AF=1.00;AN=2;DB;DP=61;FS=0.000;HRun=1;HaplotypeScore=193.7256;MQ=45.62;MQ0=0;QD=37.82	GT:AD:DP:GQ:PL	1/1:2,58:58:99:2349,174,0
17	41204361	rs111563453	G	A	1070.84	PASS	AC=2;AF=1.00;AN=2;DB;DP=72;Dels=0.00;FS=0.000;HRun=1;HaplotypeScore=1.6208;MQ=18.67;MQ0=0;QD=14.87	GT:AD:DP:GQ:PL	1/1:0,72:72:99:1104,129,0
17	41209079	rs76171189	TG	T	1854.06	PASS	AC=2;AF=1.00;AN=2;DB;DP=53;FS=0.000;HRun=3;HaplotypeScore=189.1240;MQ=46.12;MQ0=0;QD=34.98	GT:AD:DP:GQ:PL	1/1:2,51:53:99:1896,153,0
17	41212547	rs35330014	C	T	1574.03	PASS	AC=2;AF=1.00;AN=2;DB;DP=74;Dels=0.00;FS=0.000;HRun=1;HaplotypeScore=0.7340;MQ=24.10;MQ0=0;QD=21.27	GT:AD:DP:GQ:PL	1/1:2,72:74:99:1607,165,0
17	41219907	rs71157702	T	TAA	377.16	PASS	AC=2;AF=1.00;AN=2;DB;DP=54;FS=0.000;HRun=22;HaplotypeScore=96.0855;MQ=21.90;MQ0=0;QD=6.98	GT:AD:DP:GQ:PL	1/1:25,29:28:41.92:419,42,0
17	41219930	.	T	A	14.81	LowQual	AC=1;AF=0.50;AN=2;BaseQRankSum=1.212;DP=68;Dels=0.01;HRun=22;HaplotypeScore=9.7416;MQ=35.06;MQ0=0;MQRankSum=-0.419;QD=0.22;ReadPosRankSum=-3.411	GT:AD:DP:GQ:PL	0/1:61,6:67:44.66:45,0,994
17	41223257	rs80358096	T	C	1579.50	PASS	AC=2;AF=1.00;AN=2;DB;DP=61;Dels=0.03;FS=0.000;HRun=1;HaplotypeScore=7.8155;MQ=44.59;MQ0=0;QD=25.89	GT:AD:DP:GQ:PL	1/1:0,59:59:99:1613,162,0
17	41234523	rs80357309	C	G	2245.87	PASS	AC=2;AF=1.00;AN=2;DB;DP=74;Dels=0.00;FS=0.000;HRun=0;HaplotypeScore=6.5730;MQ=45.95;MQ0=0;QD=30.35	GT:AD:DP:GQ:PL	1/1:1,73:74:99:2279,211,0
17	41243765	rs80357545	TA	T	3141.08	PASS	AC=2;AF=1.00;AN=2;DB;DP=88;FS=0.000;HRun=2;HaplotypeScore=254.3344;MQ=47.07;MQ0=0;QD=35.69	GT:AD:DP:GQ:PL	1/1:4,84:85:99:3183,247,0
17	41243945	rs80356830	A	C	2362.84	PASS	AC=2;AF=1.00;AN=2;DB;DP=77;Dels=0.00;FS=0.000;HRun=3;HaplotypeScore=5.5963;MQ=45.31;MQ0=0;QD=30.69	GT:AD:DP:GQ:PL	1/1:1,76:77:99:2396,226,0
17	41244100	rs80357272	G	A	2289.14	PASS	AC=2;AF=1.00;AN=2;DB;DP=78;Dels=0.00;FS=0.000;HRun=0;HaplotypeScore=5.0627;MQ=44.95;MQ0=0;QD=29.35	GT:AD:DP:GQ:PL	1/1:1,75:78:99:2322,219,0
17	41244447	.	T	TTTTCTCTAATGTTA	5857.73	PASS	AC=2;AF=1.00;AN=2;DP=85;FS=0.000;HRun=0;HaplotypeScore=469.4631;MQ=31.71;MQ0=0;QD=68.91	GT:AD:DP:GQ:PL	1/1:36,42:51:99:5858,108,0
17	41244464	.	A	T	253.57	PASS	AC=1;AF=0.50;AN=2;BaseQRankSum=1.686;DP=83;Dels=0.01;FS=9.962;HRun=2;HaplotypeScore=26.9911;MQ=30.29;MQ0=0;MQRankSum=3.312;QD=3.06;ReadPosRankSum=-3.616	GT:AD:DP:GQ:PL	0/1:69,13:82:99:284,0,934
17	41244465	.	CG	C	129.44	PASS	AC=1;AF=0.50;AN=2;BaseQRankSum=0.079;DP=86;FS=3.130;HRun=2;HaplotypeScore=657.8140;MQ=31.11;MQ0=0;MQRankSum=0.687;QD=1.51;ReadPosRankSum=-2.113	GT:AD:DP:GQ:PL	0/1:75,10:51:99:168,0,1458
17	41244467	.	G	T	149.64	PASS	AC=1;AF=0.50;AN=2;BaseQRankSum=0.081;DP=84;Dels=0.00;FS=5.137;HRun=0;HaplotypeScore=18.3243;MQ=30.75;MQ0=0;MQRankSum=2.396;QD=1.78;ReadPosRankSum=-2.986	GT:AD:DP:GQ:PL	0/1:72,10:84:99:180,0,1047
17	41244781	rs80357812	CT	C	3216.16	PASS	AC=2;AF=1.00;AN=2;DB;DP=84;FS=0.000;HRun=1;HaplotypeScore=291.7919;MQ=46.51;MQ0=0;QD=38.29	GT:AD:DP:GQ:PL	1/1:2,81:81:99:3258,238,0
17	41244863	.	TTG	T	717.57	PASS	AC=2;AF=1.00;AN=2;DP=68;FS=0.000;HRun=0;HaplotypeScore=317.1765;MQ=35.07;MQ0=0;QD=10.55	GT:AD:DP:GQ:PL	1/1:59,9:43:99:760,119,0
17	41244865	rs80357891	GTT	G	1809.43	PASS	AC=2;AF=1.00;AN=2;DB;DP=66;FS=0.000;HRun=3;HaplotypeScore=190.4514;MQ=34.62;MQ0=0;QD=27.42	GT:AD:DP:GQ:PL	1/1:36,30:41:99:1851,123,0
17	41244867	.	TTC	T	655.46	PASS	AC=2;AF=1.00;AN=2;BaseQRankSum=2.333;DP=67;FS=0.000;HRun=0;HaplotypeScore=300.3288;MQ=34.97;MQ0=0;MQRankSum=-2.392;QD=9.78;ReadPosRankSum=2.333	GT:AD:DP:GQ:PL	1/1:45,21:42:90.37:698,90,0
17	41245066	rs80357185	C	T	1599.47	PASS	AC=2;AF=1.00;AN=2;DB;DP=69;Dels=0.00;FS=0.000;HRun=2;HaplotypeScore=4.4292;MQ=36.93;MQ0=0;QD=23.18	GT:AD:DP:GQ:PL	1/1:0,69:69:99:1632,144,0
17	41245095	.	CA	C	289.84	PASS	AC=2;AF=1.00;AN=2;BaseQRankSum=2.168;DP=63;FS=6.410;HRun=2;HaplotypeScore=299.3911;MQ=33.65;MQ0=0;MQRankSum=-2.381;QD=4.60;ReadPosRankSum=2.168	GT:AD:DP:GQ:PL	1/1:52,11:37:37.30:332,37,0
17	41245097	rs80357679	AC	A	1326.62	PASS	AC=2;AF=1.00;AN=2;DB;DP=63;FS=0.000;HRun=2;HaplotypeScore=201.2056;MQ=33.67;MQ0=0;QD=21.06	GT:AD:DP:GQ:PL	1/1:13,50:37:99:1369,108,0
17	41245233	rs80357467	A	G	1719.63	PASS	AC=2;AF=1.00;AN=2;DB;DP=57;Dels=0.02;FS=0.000;HRun=0;HaplotypeScore=2.6456;MQ=45.61;MQ0=0;QD=30.17	GT:AD:DP:GQ:PL	1/1:0,56:56:99:1753,159,0
17	41245466	rs1799949	G	A	2376.44	PASS	AC=2;AF=1.00;AN=2;DB;DP=82;Dels=0.00;FS=0.000;HRun=0;HaplotypeScore=8.1735;MQ=43.41;MQ0=0;QD=28.98	GT:AD:DP:GQ:PL	1/1:3,78:82:99:2409,217,0
17	41245476	rs80357688	CT	C	2406.73	PASS	AC=2;AF=1.00;AN=2;DB;DP=77;FS=0.000;HRun=4;HaplotypeScore=415.2455;MQ=44.07;MQ0=0;QD=31.26	GT:AD:DP:GQ:PL	1/1:5,71:73:99:2449,205,0
17	41245603	rs80356907	C	A	2199.20	PASS	AC=2;AF=1.00;AN=2;DB;DP=75;Dels=0.00;FS=0.000;HRun=0;HaplotypeScore=7.4848;MQ=44.09;MQ0=0;QD=29.32	GT:AD:DP:GQ:PL	1/1:2,72:75:99:2232,210,0
17	41246418	.	C	CT	2110.14	PASS	AC=2;AF=1.00;AN=2;BaseQRankSum=-1.663;DP=56;FS=0.000;HRun=1;HaplotypeScore=141.0822;MQ=45.83;MQ0=0;MQRankSum=1.594;QD=37.68;ReadPosRankSum=1.594	GT:AD:DP:GQ:PL	1/1:6,49:54:99:2152,145,0
17	41248589	rs118118345	A	C	1588.30	PASS	AC=2;AF=1.00;AN=2;DB;DP=67;Dels=0.00;FS=0.000;HRun=2;HaplotypeScore=1.7825;MQ=30.95;MQ0=0;QD=23.71	GT:AD:DP:GQ:PL	1/1:1,66:67:99:1621,153,0
17	41251849	.	TTC	T	622.63	PASS	AC=2;AF=1.00;AN=2;BaseQRankSum=2.182;DP=76;FS=3.745;HRun=0;HaplotypeScore=308.9571;MQ=35.49;MQ0=0;MQRankSum=-1.804;QD=8.19;ReadPosRankSum=2.128	GT:AD:DP:GQ:PL	1/1:68,8:46:95.82:665,96,0
17	41251852	rs80357708	TCA	T	1928.22	PASS	AC=2;AF=1.00;AN=2;DB;DP=77;FS=0.000;HRun=0;HaplotypeScore=187.3918;MQ=35.62;MQ0=0;QD=25.04	GT:AD:DP:GQ:PL	1/1:14,63:47:99:1970,138,0
17	41252699	.	T	A	50.77	PASS	AC=2;AF=1.00;AN=2;BaseQRankSum=4.070;DP=47;Dels=0.04;FS=0.000;HRun=1;HaplotypeScore=12.3317;MQ=13.14;MQ0=0;MQRankSum=-3.760;QD=1.08;ReadPosRankSum=4.667	GT:AD:DP:GQ:PL	1/1:19,26:45:9:83,9,0
17	41256953	rs80357884	CT	C	2273.25	PASS	AC=2;AF=1.00;AN=2;BaseQRankSum=-1.732;DB;DP=60;FS=0.000;HRun=1;HaplotypeScore=194.3907;MQ=45.89;MQ0=0;MQRankSum=1.672;QD=37.89;ReadPosRankSum=1.672	GT:AD:DP:GQ:PL	1/1:2,58:57:99:2315,165,0
17	41259556	rs8176124	C	T	563.01	PASS	AC=2;AF=1.00;AN=2;DB;DP=70;Dels=0.01;FS=0.000;HRun=0;HaplotypeScore=4.4038;MQ=14.78;MQ0=0;QD=8.04	GT:AD:DP:GQ:PL	1/1:1,68:69:65.98:596,66,0
17	41266423	rs117669170	T	G	1774.16	PASS	AC=2;AF=1.00;AN=2;BaseQRankSum=0.855;DB;DP=77;Dels=0.00;FS=0.000;HRun=1;HaplotypeScore=3.4323;MQ=31.33;MQ0=0;MQRankSum=-1.732;QD=23.04;ReadPosRankSum=1.686	GT:AD:DP:GQ:PL	1/1:2,75:77:99:1807,163,0
17	41266452	rs1709438	A	G	1978.64	PASS	AC=2;AF=1.00;AN=2;DB;DP=81;Dels=0.01;FS=0.000;HRun=0;HaplotypeScore=3.7538;MQ=29.50;MQ0=0;QD=24.43	GT:AD:DP:GQ:PL	1/1:2,78:80:99:2012,210,0
17	41276080	rs80357134	G	A	247.12	PASS	AC=2;AF=1.00;AN=2;DB;DP=53;Dels=0.00;FS=0.000;HRun=0;HaplotypeScore=4.2612;MQ=14.91;MQ0=0;QD=4.66	GT:AD:DP:GQ:PL	1/1:1,52:53:35.87:280,36,0
