# Supplementary material for: Considerations for clinical read alignment and mutational profiling using next-generation sequencing
Source: F1000Res. 2012 Sep 20;1:2. Originally published 2012 Jul 16. [Version 2] doi: 10.12688/f1000research.1-2.v2 (PMC3945748; doi:10.12688/f1000research.1-2.v2)
Supplement: Aligner-specific VCF files containing the mutations called for each set of reads in single and paired-end modes — VCF files describing the mutations detected in the sixty-seven groups of BRCA1 reads when testing each alignment program in paired-end and single-end mode. [file f1000research-1-402-s0002.tgz › Bfast_Single_End_Calls.62.vcf]

##fileformat=VCFv4.1
##FILTER=<ID=LowQual,Description="Low quality">
##FORMAT=<ID=AD,Number=.,Type=Integer,Description="Allelic depths for the ref and alt alleles in the order listed">
##FORMAT=<ID=DP,Number=1,Type=Integer,Description="Read Depth (only filtered reads used for calling)">
##FORMAT=<ID=GQ,Number=1,Type=Float,Description="Genotype Quality">
##FORMAT=<ID=GT,Number=1,Type=String,Description="Genotype">
##FORMAT=<ID=PL,Number=G,Type=Integer,Description="Normalized, Phred-scaled likelihoods for genotypes as defined in the VCF specification">
##INFO=<ID=AC,Number=A,Type=Integer,Description="Allele count in genotypes, for each ALT allele, in the same order as listed">
##INFO=<ID=AF,Number=A,Type=Float,Description="Allele Frequency, for each ALT allele, in the same order as listed">
##INFO=<ID=AN,Number=1,Type=Integer,Description="Total number of alleles in called genotypes">
##INFO=<ID=BaseQRankSum,Number=1,Type=Float,Description="Z-score from Wilcoxon rank sum test of Alt Vs. Ref base qualities">
##INFO=<ID=DB,Number=0,Type=Flag,Description="dbSNP Membership">
##INFO=<ID=DP,Number=1,Type=Integer,Description="Filtered Depth">
##INFO=<ID=DS,Number=0,Type=Flag,Description="Were any of the samples downsampled?">
##INFO=<ID=Dels,Number=1,Type=Float,Description="Fraction of Reads Containing Spanning Deletions">
##INFO=<ID=FS,Number=1,Type=Float,Description="Phred-scaled p-value using Fisher's exact test to detect strand bias">
##INFO=<ID=HRun,Number=1,Type=Integer,Description="Largest Contiguous Homopolymer Run of Variant Allele In Either Direction">
##INFO=<ID=HaplotypeScore,Number=1,Type=Float,Description="Consistency of the site with at most two segregating haplotypes">
##INFO=<ID=InbreedingCoeff,Number=1,Type=Float,Description="Inbreeding coefficient as estimated from the genotype likelihoods per-sample when compared against the Hardy-Weinberg expectation">
##INFO=<ID=MQ,Number=1,Type=Float,Description="RMS Mapping Quality">
##INFO=<ID=MQ0,Number=1,Type=Integer,Description="Total Mapping Quality Zero Reads">
##INFO=<ID=MQRankSum,Number=1,Type=Float,Description="Z-score From Wilcoxon rank sum test of Alt vs. Ref read mapping qualities">
##INFO=<ID=QD,Number=1,Type=Float,Description="Variant Confidence/Quality by Depth">
##INFO=<ID=ReadPosRankSum,Number=1,Type=Float,Description="Z-score from Wilcoxon rank sum test of Alt vs. Ref read position bias">
##UnifiedGenotyper="analysis_type=UnifiedGenotyper input_file=[../Bfast_SE/brca1_62.1.recalib.bam] sample_metadata=[] read_buffer_size=null phone_home=STANDARD read_filter=[BadCigar] intervals=null excludeIntervals=null reference_sequence=ref_chr17.hg19.fa rodBind=[] rodToIntervalTrackName=null BTI_merge_rule=UNION nonDeterministicRandomSeed=false downsampling_type=null downsample_to_fraction=null downsample_to_coverage=null baq=OFF baqGapOpenPenalty=40.0 performanceLog=null useOriginalQualities=false defaultBaseQualities=-1 validation_strictness=SILENT unsafe=null num_threads=4 interval_merging=ALL read_group_black_list=null processingTracker=null restartProcessingTracker=false processingTrackerStatusFile=null processingTrackerID=-1 allow_intervals_with_unindexed_bam=false disable_experimental_low_memory_sharding=false logging_level=ERROR log_to_file=null help=false genotype_likelihoods_model=BOTH p_nonref_model=EXACT heterozygosity=0.0010 pcr_error_rate=1.0E-4 genotyping_mode=DISCOVERY output_mode=EMIT_VARIANTS_ONLY standard_min_confidence_threshold_for_calling=30.0 standard_min_confidence_threshold_for_emitting=4.0 computeSLOD=false alleles=(RodBinding name= source=UNBOUND) assume_single_sample_reads=null abort_at_too_much_coverage=-1 min_base_quality_score=17 min_mapping_quality_score=20 max_deletion_fraction=0.05 min_indel_count_for_genotyping=5 indel_heterozygosity=1.25E-4 indelGapContinuationPenalty=10.0 indelGapOpenPenalty=45.0 indelHaplotypeSize=80 doContextDependentGapPenalties=true getGapPenaltiesFromData=false indel_recal_file=indel.recal_data.csv indelDebug=false dovit=false GSA_PRODUCTION_ONLY=false exactCalculation=LINEAR_EXPERIMENTAL ignoreSNPAlleles=false output_all_callable_bases=false genotype=false dbsnp=(RodBinding name=dbsnp source=dbsnp_132.hg19.vcf) out=org.broadinstitute.sting.gatk.io.stubs.VCFWriterStub NO_HEADER=org.broadinstitute.sting.gatk.io.stubs.VCFWriterStub sites_only=org.broadinstitute.sting.gatk.io.stubs.VCFWriterStub debug_file=null metrics_file=null annotation=[]"
##contig=<ID=17,length=81195210,assembly=hg19>
##reference=file:///CL_diags/ngs/OmixonPaper/brca1-test-suite/ref_chr17.hg19.fa
#CHROM	POS	ID	REF	ALT	QUAL	FILTER	INFO	FORMAT	DePristo
17	41196309	.	T	G	5.06	LowQual	AC=1;AF=0.50;AN=2;DP=1;Dels=0.00;HRun=2;HaplotypeScore=0.0000;MQ=48.00;MQ0=0;QD=5.06	GT:AD:DP:GQ:PL	0/1:0,1:1:1.76:33,3,0
17	41196309	.	T	TGGGGGGGGGGGGGGGGGGGGGGGGGG	2683.46	PASS	AC=2;AF=1.00;AN=2;DP=22;FS=0.000;HRun=2;HaplotypeScore=230.1349;MQ=27.43;MQ0=0;QD=121.98	GT:AD:DP:GQ:PL	1/1:1,1:13:39.13:2726,39,0
17	41201105	rs80358092	T	A	2070.82	PASS	AC=2;AF=1.00;AN=2;DB;DP=67;Dels=0.00;FS=0.000;HRun=0;HaplotypeScore=0.9894;MQ=46.31;MQ0=0;QD=30.91	GT:AD:DP:GQ:PL	1/1:0,66:67:99:2104,192,0
17	41209130	rs80358347	TCTC	T	2805.20	PASS	AC=2;AF=1.00;AN=2;DB;DP=60;FS=0.000;HRun=0;HaplotypeScore=274.9130;MQ=45.60;MQ0=0;QD=46.75	GT:AD:DP:GQ:PL	1/1:1,59:58:99:2847,172,0
17	41214278	rs76731038	T	A	1457.59	PASS	AC=2;AF=1.00;AN=2;DB;DP=70;Dels=0.00;FS=0.000;HRun=2;HaplotypeScore=2.6204;MQ=28.97;MQ0=0;QD=20.82	GT:AD:DP:GQ:PL	1/1:1,69:70:99:1491,141,0
17	41215947	rs41293459	C	A	1693.21	PASS	AC=2;AF=1.00;AN=2;DB;DP=53;Dels=0.00;FS=0.000;HRun=0;HaplotypeScore=7.7940;MQ=45.92;MQ0=0;QD=31.95	GT:AD:DP:GQ:PL	1/1:2,51:53:99:1726,150,0
17	41226414	rs80357229	G	A	2234.67	PASS	AC=2;AF=1.00;AN=2;DB;DP=74;Dels=0.00;FS=0.000;HRun=0;HaplotypeScore=1.7465;MQ=45.62;MQ0=0;QD=30.20	GT:AD:DP:GQ:PL	1/1:1,73:74:99:2268,208,0
17	41243950	rs62625307	G	A	2478.34	PASS	AC=2;AF=1.00;AN=2;DB;DP=83;Dels=0.01;FS=0.000;HRun=1;HaplotypeScore=2.7920;MQ=44.74;MQ0=0;QD=29.86	GT:AD:DP:GQ:PL	1/1:2,78:82:99:2511,235,0
17	41244085	.	C	CT	2187.70	PASS	AC=2;AF=1.00;AN=2;DP=81;FS=0.000;HRun=1;HaplotypeScore=214.1312;MQ=35.98;MQ0=0;QD=27.01	GT:AD:DP:GQ:PL	1/1:27,54:54:99:2230,151,0
17	41244087	.	A	T	517.35	PASS	AC=1;AF=0.50;AN=2;BaseQRankSum=-1.701;DP=81;Dels=0.00;FS=2.305;HRun=1;HaplotypeScore=53.3785;MQ=35.63;MQ0=0;MQRankSum=4.446;QD=6.39;ReadPosRankSum=-4.785	GT:AD:DP:GQ:PL	0/1:59,22:81:99:547,0,874
17	41244087	.	A	AA	722.86	PASS	AC=2;AF=1.00;AN=2;BaseQRankSum=0.624;DP=84;FS=3.372;HRun=1;HaplotypeScore=379.4891;MQ=36.08;MQ0=0;MQRankSum=-1.732;QD=8.61;ReadPosRankSum=1.663	GT:AD:DP:GQ:PL	1/1:65,19:57:99:765,117,0
17	41244138	rs80357297	A	G	1851.05	PASS	AC=2;AF=1.00;AN=2;DB;DP=70;Dels=0.00;FS=0.000;HRun=0;HaplotypeScore=2.7976;MQ=43.47;MQ0=0;QD=26.44	GT:AD:DP:GQ:PL	1/1:2,68:70:99:1884,195,0
17	41244218	rs80357575	CTTTTT	C	2772.63	PASS	AC=2;AF=1.00;AN=2;DB;DP=68;FS=0.000;HRun=6;HaplotypeScore=471.7818;MQ=32.08;MQ0=0;QD=40.77	GT:AD:DP:GQ:PL	1/1:34,33:45:99:2815,135,0
17	41244224	.	T	C	748.40	PASS	AC=1;AF=0.50;AN=2;BaseQRankSum=-1.379;DP=71;Dels=0.04;FS=8.900;HRun=0;HaplotypeScore=208.2808;MQ=32.99;MQ0=0;MQRankSum=2.155;QD=10.54;ReadPosRankSum=-4.507	GT:AD:DP:GQ:PL	0/1:40,28:68:99:778,0,465
17	41244224	.	TATTTC	T	273.63	PASS	AC=1;AF=0.50;AN=2;BaseQRankSum=2.929;DP=73;FS=4.189;HRun=0;HaplotypeScore=788.7873;MQ=33.45;MQ0=0;MQRankSum=-4.186;QD=3.75;ReadPosRankSum=4.071	GT:AD:DP:GQ:PL	0/1:49,24:51:99:313,0,152
17	41244246	rs41293447	C	T	1309.80	PASS	AC=2;AF=1.00;AN=2;DB;DP=64;Dels=0.03;FS=0.000;HRun=2;HaplotypeScore=1.9330;MQ=33.67;MQ0=0;QD=20.47	GT:AD:DP:GQ:PL	1/1:0,62:62:99:1343,120,0
17	41244677	rs80357961	CTGAGA	C	2372.36	PASS	AC=2;AF=1.00;AN=2;DB;DP=59;FS=0.000;HRun=0;HaplotypeScore=254.7322;MQ=35.91;MQ0=0;QD=40.21	GT:AD:DP:GQ:PL	1/1:13,46:40:99:2414,117,0
17	41244681	.	GATGAT	G	1380.67	PASS	AC=2;AF=1.00;AN=2;BaseQRankSum=1.650;DP=62;FS=3.222;HRun=0;HaplotypeScore=372.1885;MQ=36.03;MQ0=0;MQRankSum=1.320;QD=22.27;ReadPosRankSum=1.650	GT:AD:DP:GQ:PL	1/1:53,9:42:99:1423,105,0
17	41244822	.	TTTTC	T	886.42	PASS	AC=2;AF=1.00;AN=2;BaseQRankSum=0.924;DP=80;FS=0.000;HRun=0;HaplotypeScore=355.3392;MQ=33.84;MQ0=0;MQRankSum=-0.976;QD=11.08;ReadPosRankSum=2.722	GT:AD:DP:GQ:PL	1/1:70,10:43:35.79:928,36,0
17	41244825	rs80357731	TCTTC	T	2096.29	PASS	AC=2;AF=1.00;AN=2;BaseQRankSum=-1.733;DB;DP=77;FS=3.606;HRun=0;HaplotypeScore=234.9001;MQ=32.90;MQ0=0;MQRankSum=1.644;QD=27.22;ReadPosRankSum=1.644	GT:AD:DP:GQ:PL	1/1:12,64:40:93.35:2138,93,0
17	41244985	rs80357131	G	A	1606.54	PASS	AC=2;AF=1.00;AN=2;BaseQRankSum=-0.433;DB;DP=76;Dels=0.00;FS=0.000;HRun=1;HaplotypeScore=12.6282;MQ=38.18;MQ0=0;MQRankSum=-0.289;QD=21.14;ReadPosRankSum=-0.241	GT:AD:DP:GQ:PL	1/1:5,71:76:99:1640,123,0
17	41245032	rs80357607	TG	T	1544.89	PASS	AC=2;AF=1.00;AN=2;BaseQRankSum=-1.652;DB;DP=79;FS=0.000;HRun=2;HaplotypeScore=190.1118;MQ=33.30;MQ0=0;MQRankSum=1.571;QD=19.56;ReadPosRankSum=1.652	GT:AD:DP:GQ:PL	1/1:14,65:43:99:1587,122,0
17	41245034	.	G	T	232.59	PASS	AC=1;AF=0.50;AN=2;BaseQRankSum=0.463;DP=79;Dels=0.00;FS=0.000;HRun=2;HaplotypeScore=8.3296;MQ=33.30;MQ0=0;MQRankSum=1.004;QD=2.94;ReadPosRankSum=-3.640	GT:AD:DP:GQ:PL	0/1:66,12:79:99:263,0,873
17	41245034	rs80357863	GT	G	291	PASS	AC=2;AF=1.00;AN=2;BaseQRankSum=0.272;DB;DP=80;FS=0.000;HRun=2;HaplotypeScore=314.7608;MQ=33.58;MQ0=0;MQRankSum=-0.091;QD=3.64;ReadPosRankSum=2.270	GT:AD:DP:GQ:PL	1/1:66,12:44:68.23:333,68,0
17	41245209	rs80357515	TGA	T	1883.51	PASS	AC=2;AF=1.00;AN=2;BaseQRankSum=-1.732;DB;DP=72;FS=3.424;HRun=0;HaplotypeScore=219.5298;MQ=35.95;MQ0=0;MQRankSum=1.575;QD=26.16;ReadPosRankSum=1.654	GT:AD:DP:GQ:PL	1/1:18,52:45:99:1926,120,0
17	41245211	.	AGT	A	614.81	PASS	AC=2;AF=1.00;AN=2;BaseQRankSum=-1.568;DP=70;FS=3.575;HRun=0;HaplotypeScore=335.2828;MQ=35.55;MQ0=0;MQRankSum=1.568;QD=8.78;ReadPosRankSum=1.650	GT:AD:DP:GQ:PL	1/1:55,12:43:99:657,108,0
17	41245285	rs41286296	C	A	1969.76	PASS	AC=2;AF=1.00;AN=2;DB;DP=65;Dels=0.00;FS=0.000;HRun=0;HaplotypeScore=2.9309;MQ=44.96;MQ0=0;QD=30.30	GT:AD:DP:GQ:PL	1/1:3,62:65:99:2003,186,0
17	41245563	rs80357494	T	C	2531.21	PASS	AC=2;AF=1.00;AN=2;DB;DP=94;Dels=0.00;FS=0.000;HRun=0;HaplotypeScore=6.4509;MQ=44.66;MQ0=0;QD=26.93	GT:AD:DP:GQ:PL	1/1:0,94:94:99:2564,264,0
17	41245721	rs80357952	AT	A	1385.79	PASS	AC=2;AF=1.00;AN=2;DB;DP=63;FS=0.000;HRun=2;HaplotypeScore=117.5905;MQ=35.61;MQ0=0;QD=22.00	GT:AD:DP:GQ:PL	1/1:15,48:38:99:1428,111,0
17	41245723	.	T	C	305.96	PASS	AC=1;AF=0.50;AN=2;BaseQRankSum=-2.231;DP=62;Dels=0.00;FS=3.089;HRun=1;HaplotypeScore=11.5981;MQ=35.31;MQ0=0;MQRankSum=1.170;QD=4.93;ReadPosRankSum=-3.796	GT:AD:DP:GQ:PL	0/1:48,14:62:99:336,0,635
17	41245724	.	C	T	335.71	PASS	AC=1;AF=0.50;AN=2;BaseQRankSum=2.935;DP=63;Dels=0.00;FS=3.089;HRun=5;HaplotypeScore=11.5981;MQ=35.54;MQ0=0;MQRankSum=1.050;QD=5.33;ReadPosRankSum=-3.761	GT:AD:DP:GQ:PL	0/1:49,14:63:99:366,0,625
17	41246196	rs80356891	G	T	1682.98	PASS	AC=2;AF=1.00;AN=2;DB;DP=60;Dels=0.05;FS=0.000;HRun=1;HaplotypeScore=6.7656;MQ=45.09;MQ0=0;QD=28.05	GT:AD:DP:GQ:PL	1/1:1,55:57:99:1716,159,0
17	41246482	rs80357215	G	A	2230.47	PASS	AC=2;AF=1.00;AN=2;DB;DP=71;Dels=0.00;FS=0.000;HRun=0;HaplotypeScore=1.9970;MQ=46.18;MQ0=0;QD=31.42	GT:AD:DP:GQ:PL	1/1:1,70:71:99:2263,211,0
17	41246878	rs80358020	C	A	2232.41	PASS	AC=2;AF=1.00;AN=2;DB;DP=70;Dels=0.01;FS=0.000;HRun=0;HaplotypeScore=1.9330;MQ=45.77;MQ0=0;QD=31.89	GT:AD:DP:GQ:PL	1/1:0,69:69:99:2265,208,0
17	41247598	.	C	CA	302.76	PASS	AC=2;AF=1.00;AN=2;DP=62;FS=0.000;HRun=9;HaplotypeScore=120.7725;MQ=18.89;MQ0=0;QD=4.88	GT:AD:DP:GQ:PL	1/1:27,35:24:65.88:345,66,0
17	41247603	.	A	C	724.07	PASS	AC=2;AF=1.00;AN=2;BaseQRankSum=-2.854;DP=62;Dels=0.00;FS=0.000;HRun=0;HaplotypeScore=34.8498;MQ=19.84;MQ0=0;MQRankSum=6.568;QD=11.68;ReadPosRankSum=1.684	GT:AD:DP:GQ:PL	1/1:24,38:62:78.07:757,78,0
17	41250677	rs72540131	C	CT	2220.66	PASS	AC=2;AF=1.00;AN=2;DB;DP=86;FS=0.000;HRun=0;HaplotypeScore=113.4050;MQ=23.21;MQ0=0;QD=25.82	GT:AD:DP:GQ:PL	1/1:5,80:48:99:2263,144,0
17	41252697	rs10445302	T	A	60.34	PASS	AC=2;AF=1.00;AN=2;DB;DP=49;Dels=0.02;FS=0.000;HRun=2;HaplotypeScore=1.6316;MQ=12.26;MQ0=0;QD=1.23	GT:AD:DP:GQ:PL	1/1:0,47:48:9.01:92,9,0
17	41258516	.	C	CTT	1033	PASS	AC=2;AF=1.00;AN=2;BaseQRankSum=2.338;DP=72;FS=0.000;HRun=3;HaplotypeScore=272.4561;MQ=36.52;MQ0=0;MQRankSum=-2.395;QD=14.35;ReadPosRankSum=1.888	GT:AD:DP:GQ:PL	1/1:59,13:48:75.90:1075,76,0
17	41258518	.	T	C	323.40	PASS	AC=1;AF=0.50;AN=2;BaseQRankSum=-3.224;DP=72;Dels=0.00;FS=1.238;HRun=0;HaplotypeScore=51.9241;MQ=36.46;MQ0=0;MQRankSum=0.804;QD=4.49;ReadPosRankSum=-4.231	GT:AD:DP:GQ:PL	0/1:56,16:72:99:353,0,907
17	41258518	.	T	TTC	2290.25	PASS	AC=2;AF=1.00;AN=2;DP=72;FS=0.000;HRun=0;HaplotypeScore=155.2012;MQ=36.46;MQ0=0;QD=31.81	GT:AD:DP:GQ:PL	1/1:22,50:48:99:2332,132,0
17	41276032	rs80358128	A	C	80.64	PASS	AC=2;AF=1.00;AN=2;DB;DP=56;Dels=0.04;FS=0.000;HRun=2;HaplotypeScore=6.8142;MQ=15.06;MQ0=0;QD=1.44	GT:AD:DP:GQ:PL	1/1:0,53:54:14.93:113,15,0
