# Supplementary material for: Considerations for clinical read alignment and mutational profiling using next-generation sequencing
Source: F1000Res. 2012 Sep 20;1:2. Originally published 2012 Jul 16. [Version 2] doi: 10.12688/f1000research.1-2.v2 (PMC3945748; doi:10.12688/f1000research.1-2.v2)
Supplement: Aligner-specific VCF files containing the mutations called for each set of reads in single and paired-end modes — VCF files describing the mutations detected in the sixty-seven groups of BRCA1 reads when testing each alignment program in paired-end and single-end mode. [file f1000research-1-402-s0002.tgz › Bfast_Single_End_Calls.63.vcf]

##fileformat=VCFv4.1
##FILTER=<ID=LowQual,Description="Low quality">
##FORMAT=<ID=AD,Number=.,Type=Integer,Description="Allelic depths for the ref and alt alleles in the order listed">
##FORMAT=<ID=DP,Number=1,Type=Integer,Description="Read Depth (only filtered reads used for calling)">
##FORMAT=<ID=GQ,Number=1,Type=Float,Description="Genotype Quality">
##FORMAT=<ID=GT,Number=1,Type=String,Description="Genotype">
##FORMAT=<ID=PL,Number=G,Type=Integer,Description="Normalized, Phred-scaled likelihoods for genotypes as defined in the VCF specification">
##INFO=<ID=AC,Number=A,Type=Integer,Description="Allele count in genotypes, for each ALT allele, in the same order as listed">
##INFO=<ID=AF,Number=A,Type=Float,Description="Allele Frequency, for each ALT allele, in the same order as listed">
##INFO=<ID=AN,Number=1,Type=Integer,Description="Total number of alleles in called genotypes">
##INFO=<ID=BaseQRankSum,Number=1,Type=Float,Description="Z-score from Wilcoxon rank sum test of Alt Vs. Ref base qualities">
##INFO=<ID=DB,Number=0,Type=Flag,Description="dbSNP Membership">
##INFO=<ID=DP,Number=1,Type=Integer,Description="Filtered Depth">
##INFO=<ID=DS,Number=0,Type=Flag,Description="Were any of the samples downsampled?">
##INFO=<ID=Dels,Number=1,Type=Float,Description="Fraction of Reads Containing Spanning Deletions">
##INFO=<ID=FS,Number=1,Type=Float,Description="Phred-scaled p-value using Fisher's exact test to detect strand bias">
##INFO=<ID=HRun,Number=1,Type=Integer,Description="Largest Contiguous Homopolymer Run of Variant Allele In Either Direction">
##INFO=<ID=HaplotypeScore,Number=1,Type=Float,Description="Consistency of the site with at most two segregating haplotypes">
##INFO=<ID=InbreedingCoeff,Number=1,Type=Float,Description="Inbreeding coefficient as estimated from the genotype likelihoods per-sample when compared against the Hardy-Weinberg expectation">
##INFO=<ID=MQ,Number=1,Type=Float,Description="RMS Mapping Quality">
##INFO=<ID=MQ0,Number=1,Type=Integer,Description="Total Mapping Quality Zero Reads">
##INFO=<ID=MQRankSum,Number=1,Type=Float,Description="Z-score From Wilcoxon rank sum test of Alt vs. Ref read mapping qualities">
##INFO=<ID=QD,Number=1,Type=Float,Description="Variant Confidence/Quality by Depth">
##INFO=<ID=ReadPosRankSum,Number=1,Type=Float,Description="Z-score from Wilcoxon rank sum test of Alt vs. Ref read position bias">
##UnifiedGenotyper="analysis_type=UnifiedGenotyper input_file=[../Bfast_SE/brca1_63.1.recalib.bam] sample_metadata=[] read_buffer_size=null phone_home=STANDARD read_filter=[BadCigar] intervals=null excludeIntervals=null reference_sequence=ref_chr17.hg19.fa rodBind=[] rodToIntervalTrackName=null BTI_merge_rule=UNION nonDeterministicRandomSeed=false downsampling_type=null downsample_to_fraction=null downsample_to_coverage=null baq=OFF baqGapOpenPenalty=40.0 performanceLog=null useOriginalQualities=false defaultBaseQualities=-1 validation_strictness=SILENT unsafe=null num_threads=4 interval_merging=ALL read_group_black_list=null processingTracker=null restartProcessingTracker=false processingTrackerStatusFile=null processingTrackerID=-1 allow_intervals_with_unindexed_bam=false disable_experimental_low_memory_sharding=false logging_level=ERROR log_to_file=null help=false genotype_likelihoods_model=BOTH p_nonref_model=EXACT heterozygosity=0.0010 pcr_error_rate=1.0E-4 genotyping_mode=DISCOVERY output_mode=EMIT_VARIANTS_ONLY standard_min_confidence_threshold_for_calling=30.0 standard_min_confidence_threshold_for_emitting=4.0 computeSLOD=false alleles=(RodBinding name= source=UNBOUND) assume_single_sample_reads=null abort_at_too_much_coverage=-1 min_base_quality_score=17 min_mapping_quality_score=20 max_deletion_fraction=0.05 min_indel_count_for_genotyping=5 indel_heterozygosity=1.25E-4 indelGapContinuationPenalty=10.0 indelGapOpenPenalty=45.0 indelHaplotypeSize=80 doContextDependentGapPenalties=true getGapPenaltiesFromData=false indel_recal_file=indel.recal_data.csv indelDebug=false dovit=false GSA_PRODUCTION_ONLY=false exactCalculation=LINEAR_EXPERIMENTAL ignoreSNPAlleles=false output_all_callable_bases=false genotype=false dbsnp=(RodBinding name=dbsnp source=dbsnp_132.hg19.vcf) out=org.broadinstitute.sting.gatk.io.stubs.VCFWriterStub NO_HEADER=org.broadinstitute.sting.gatk.io.stubs.VCFWriterStub sites_only=org.broadinstitute.sting.gatk.io.stubs.VCFWriterStub debug_file=null metrics_file=null annotation=[]"
##contig=<ID=17,length=81195210,assembly=hg19>
##reference=file:///CL_diags/ngs/OmixonPaper/brca1-test-suite/ref_chr17.hg19.fa
#CHROM	POS	ID	REF	ALT	QUAL	FILTER	INFO	FORMAT	DePristo
17	41196309	.	T	G	5.06	LowQual	AC=1;AF=0.50;AN=2;DP=1;Dels=0.00;HRun=2;HaplotypeScore=0.0000;MQ=48.00;MQ0=0;QD=5.06	GT:AD:DP:GQ:PL	0/1:0,1:1:1.76:33,3,0
17	41196309	.	T	TGGGGGGGGGGGGGGGGGGGGGGGGGG	2683.38	PASS	AC=2;AF=1.00;AN=2;DP=22;FS=0.000;HRun=2;HaplotypeScore=230.0167;MQ=27.43;MQ0=0;QD=121.97	GT:AD:DP:GQ:PL	1/1:1,1:13:39.13:2725,39,0
17	41203088	rs41293463	A	C	1824.91	PASS	AC=2;AF=1.00;AN=2;DB;DP=61;Dels=0.00;FS=0.000;HRun=1;HaplotypeScore=1.6281;MQ=44.94;MQ0=0;QD=29.92	GT:AD:DP:GQ:PL	1/1:1,60:61:99:1858,171,0
17	41215898	rs80357094	G	T	2112.48	PASS	AC=2;AF=1.00;AN=2;DB;DP=67;Dels=0.00;FS=0.000;HRun=0;HaplotypeScore=0.0000;MQ=46.75;MQ0=0;QD=31.53	GT:AD:DP:GQ:PL	1/1:0,67:67:99:2145,196,0
17	41219700	rs80357204	T	A	1991.05	PASS	AC=2;AF=1.00;AN=2;BaseQRankSum=2.229;DB;DP=69;Dels=0.01;FS=3.522;HRun=0;HaplotypeScore=25.4842;MQ=43.34;MQ0=0;MQRankSum=1.382;QD=28.86;ReadPosRankSum=-1.124	GT:AD:DP:GQ:PL	1/1:3,65:68:99:2024,168,0
17	41219732	rs80358035	T	C	1921.87	PASS	AC=2;AF=1.00;AN=2;BaseQRankSum=2.267;DB;DP=68;Dels=0.01;FS=3.075;HRun=2;HaplotypeScore=3.5621;MQ=43.75;MQ0=0;MQRankSum=0.297;QD=28.26;ReadPosRankSum=1.798	GT:AD:DP:GQ:PL	1/1:5,62:67:99:1955,129,0
17	41234556	rs80356989	G	A	1951.30	PASS	AC=2;AF=1.00;AN=2;DB;DP=63;Dels=0.00;FS=0.000;HRun=0;HaplotypeScore=0.9665;MQ=46.66;MQ0=0;QD=30.97	GT:AD:DP:GQ:PL	1/1:1,62:63:99:1984,180,0
17	41239996	rs79046304	G	A	837.83	PASS	AC=2;AF=1.00;AN=2;BaseQRankSum=0.937;DB;DP=62;Dels=0.00;FS=0.000;HRun=0;HaplotypeScore=2.5059;MQ=20.23;MQ0=0;MQRankSum=-0.426;QD=13.51;ReadPosRankSum=-0.994	GT:AD:DP:GQ:PL	1/1:1,61:62:75.27:871,75,0
17	41243705	rs80357584	CTG	C	1650.48	PASS	AC=2;AF=1.00;AN=2;DB;DP=66;FS=0.000;HRun=0;HaplotypeScore=143.3542;MQ=35.56;MQ0=0;QD=25.01	GT:AD:DP:GQ:PL	1/1:15,49:38:99:1693,105,0
17	41243706	.	TGA	T	597.63	PASS	AC=2;AF=1.00;AN=2;DP=66;FS=0.000;HRun=0;HaplotypeScore=248.9378;MQ=35.56;MQ0=0;QD=9.06	GT:AD:DP:GQ:PL	1/1:55,10:38:99:640,101,0
17	41243859	rs80357162	A	C	2046.13	PASS	AC=2;AF=1.00;AN=2;DB;DP=65;Dels=0.00;FS=0.000;HRun=0;HaplotypeScore=0.0000;MQ=45.22;MQ0=0;QD=31.48	GT:AD:DP:GQ:PL	1/1:0,65:65:99:2079,192,0
17	41243929	rs80357455	T	A	2473.70	PASS	AC=2;AF=1.00;AN=2;DB;DP=81;Dels=0.00;FS=0.000;HRun=0;HaplotypeScore=4.5931;MQ=44.96;MQ0=0;QD=30.54	GT:AD:DP:GQ:PL	1/1:2,79:81:99:2507,229,0
17	41244202	rs55909400	C	G	2206.29	PASS	AC=2;AF=1.00;AN=2;BaseQRankSum=1.684;DB;DP=75;Dels=0.00;FS=0.000;HRun=0;HaplotypeScore=5.0207;MQ=45.26;MQ0=0;MQRankSum=1.636;QD=29.42;ReadPosRankSum=0.674	GT:AD:DP:GQ:PL	1/1:4,71:75:99:2239,208,0
17	41244252	rs80357201	G	A	1951.34	PASS	AC=2;AF=1.00;AN=2;DB;DP=61;Dels=0.02;FS=0.000;HRun=1;HaplotypeScore=2.7525;MQ=44.42;MQ0=0;QD=31.99	GT:AD:DP:GQ:PL	1/1:0,60:60:99:1984,174,0
17	41244288	rs80357172	C	G	1872.23	PASS	AC=2;AF=1.00;AN=2;DB;DP=66;Dels=0.00;FS=0.000;HRun=0;HaplotypeScore=1.5750;MQ=45.73;MQ0=0;QD=28.37	GT:AD:DP:GQ:PL	1/1:1,64:66:99:1905,192,0
17	41244435	rs80357920	TCTTTAA	T	5406.21	PASS	AC=2;AF=1.00;AN=2;DB;DP=76;FS=0.000;HRun=0;HaplotypeScore=534.0644;MQ=43.62;MQ0=0;QD=71.13	GT:AD:DP:GQ:PL	1/1:6,68:72:99:5406,217,0
17	41244524	rs1800704	C	T	1810.56	PASS	AC=2;AF=1.00;AN=2;DB;DP=62;Dels=0.00;FS=0.000;HRun=0;HaplotypeScore=0.0000;MQ=44.93;MQ0=0;QD=29.20	GT:AD:DP:GQ:PL	1/1:1,60:62:99:1844,174,0
17	41244660	rs80357559	GT	G	1928.21	PASS	AC=2;AF=1.00;AN=2;DB;DP=56;FS=0.000;HRun=3;HaplotypeScore=179.4040;MQ=46.84;MQ0=0;QD=34.43	GT:AD:DP:GQ:PL	1/1:2,54:55:99:1970,162,0
17	41244984	.	T	TGA	1522.30	PASS	AC=2;AF=1.00;AN=2;BaseQRankSum=0.023;DP=78;FS=4.021;HRun=0;HaplotypeScore=302.3929;MQ=37.86;MQ0=0;MQRankSum=-1.718;QD=19.52;ReadPosRankSum=1.855	GT:AD:DP:GQ:PL	1/1:50,27:56:99:1564,129,0
17	41244986	.	A	C	683.48	PASS	AC=1;AF=0.50;AN=2;BaseQRankSum=-4.768;DP=79;Dels=0.00;FS=7.892;HRun=0;HaplotypeScore=56.7218;MQ=38.30;MQ0=0;MQRankSum=0.817;QD=8.65;ReadPosRankSum=-4.523	GT:AD:DP:GQ:PL	0/1:48,31:79:99:713,0,759
17	41244986	.	A	AGC	2961.72	PASS	AC=2;AF=1.00;AN=2;DP=79;FS=0.000;HRun=0;HaplotypeScore=175.3393;MQ=38.30;MQ0=0;QD=37.49	GT:AD:DP:GQ:PL	1/1:35,44:58:99:3004,169,0
17	41245549	rs80356889	G	A	2965.08	PASS	AC=2;AF=1.00;AN=2;DB;DP=97;Dels=0.00;FS=0.000;HRun=0;HaplotypeScore=6.4984;MQ=44.96;MQ0=0;QD=30.57	GT:AD:DP:GQ:PL	1/1:0,97:97:99:2998,280,0
17	41245721	rs80357952	ATTCT	A	1993.89	PASS	AC=2;AF=1.00;AN=2;DB;DP=57;FS=0.000;HRun=0;HaplotypeScore=212.0433;MQ=37.40;MQ0=0;QD=34.98	GT:AD:DP:GQ:PL	1/1:23,34:39:99:2036,108,0
17	41245724	.	CTTTT	C	987.78	PASS	AC=2;AF=1.00;AN=2;BaseQRankSum=1.459;DP=58;FS=0.000;HRun=5;HaplotypeScore=333.6458;MQ=37.43;MQ0=0;MQRankSum=-1.641;QD=17.03;ReadPosRankSum=1.550	GT:AD:DP:GQ:PL	1/1:41,17:40:99:1030,109,0
17	41246455	rs80359880	TAGGATTCTCTG	T	2876.75	PASS	AC=2;AF=1.00;AN=2;DB;DP=55;FS=0.000;HRun=0;HaplotypeScore=336.9021;MQ=30.62;MQ0=0;QD=52.30	GT:AD:DP:GQ:PL	1/1:16,38:31:86.82:2919,87,0
17	41246458	.	GATTCTCTGAGC	G	2206.48	PASS	AC=2;AF=1.00;AN=2;DP=56;FS=0.000;HRun=0;HaplotypeScore=431.8978;MQ=30.83;MQ0=0;QD=39.40	GT:AD:DP:GQ:PL	1/1:51,5:32:89.84:2249,90,0
17	41246465	.	TG	T	615.25	PASS	AC=2;AF=1.00;AN=2;BaseQRankSum=0.542;DP=55;FS=3.912;HRun=1;HaplotypeScore=384.6981;MQ=31.88;MQ0=0;MQRankSum=1.408;QD=11.19;ReadPosRankSum=1.625	GT:AD:DP:GQ:PL	1/1:44,11:32:83.10:657,83,0
17	41246615	.	AG	A	584.80	PASS	AC=2;AF=1.00;AN=2;DP=72;FS=0.000;HRun=2;HaplotypeScore=262.3525;MQ=36.16;MQ0=0;QD=8.12	GT:AD:DP:GQ:PL	1/1:55,14:44:99:627,122,0
17	41246617	rs80357689	GC	G	1784.95	PASS	AC=2;AF=1.00;AN=2;DB;DP=72;FS=0.000;HRun=1;HaplotypeScore=147.4067;MQ=36.58;MQ0=0;QD=24.79	GT:AD:DP:GQ:PL	1/1:17,54:45:99:1827,132,0
17	41246738	rs80357965	AT	A	3102.30	PASS	AC=2;AF=1.00;AN=2;DB;DP=78;FS=0.000;HRun=1;HaplotypeScore=214.9263;MQ=47.18;MQ0=0;QD=39.77	GT:AD:DP:GQ:PL	1/1:2,76:76:99:3144,226,0
17	41247861	.	AC	A	33.82	PASS	AC=1;AF=0.50;AN=2;BaseQRankSum=2.092;DP=67;FS=0.000;HRun=3;HaplotypeScore=208.9239;MQ=34.85;MQ0=0;MQRankSum=-2.151;QD=0.50;ReadPosRankSum=2.328	GT:AD:DP:GQ:PL	0/1:59,8:37:35.23:73,0,35
17	41247864	rs80357745	CT	C	965.96	PASS	AC=2;AF=1.00;AN=2;DB;DP=65;FS=0.000;HRun=6;HaplotypeScore=121.6685;MQ=34.12;MQ0=0;QD=14.86	GT:AD:DP:GQ:PL	1/1:14,51:35:96.21:1008,96,0
17	41251448	rs35484932	T	TG	173.92	PASS	AC=2;AF=1.00;AN=2;DB;DP=78;FS=0.000;HRun=2;HaplotypeScore=9.4303;MQ=12.48;MQ0=0;QD=2.23	GT:AD:DP:GQ:PL	1/1:3,74:5:15.05:216,15,0
17	41251844	.	C	CA	3574.69	PASS	AC=2;AF=1.00;AN=2;DP=81;FS=0.000;HRun=1;HaplotypeScore=280.4116;MQ=45.66;MQ0=0;QD=44.13	GT:AD:DP:GQ:PL	1/1:3,78:81:99:3575,241,0
17	41251899	rs80358155	T	G	1776.32	PASS	AC=2;AF=1.00;AN=2;DB;DP=68;Dels=0.00;FS=0.000;HRun=0;HaplotypeScore=2.7714;MQ=45.16;MQ0=0;QD=26.12	GT:AD:DP:GQ:PL	1/1:1,67:68:99:1809,183,0
17	41252699	.	T	A	58.59	PASS	AC=2;AF=1.00;AN=2;BaseQRankSum=3.807;DP=51;Dels=0.04;FS=0.000;HRun=1;HaplotypeScore=1.5449;MQ=11.63;MQ0=0;MQRankSum=-2.853;QD=1.15;ReadPosRankSum=4.067	GT:AD:DP:GQ:PL	1/1:15,34:49:9.01:91,9,0
17	41257816	rs8176132	T	C	2089.36	PASS	AC=2;AF=1.00;AN=2;DB;DP=70;Dels=0.00;FS=0.000;HRun=0;HaplotypeScore=0.9933;MQ=45.78;MQ0=0;QD=29.85	GT:AD:DP:GQ:PL	1/1:0,70:70:99:2122,195,0
17	41266479	rs1793980	A	G	2324.46	PASS	AC=2;AF=1.00;AN=2;DB;DP=86;Dels=0.00;FS=0.000;HRun=1;HaplotypeScore=1.9598;MQ=37.74;MQ0=0;QD=27.03	GT:AD:DP:GQ:PL	1/1:0,85:86:99:2357,249,0
17	41266997	rs8176104	C	T	1464.60	PASS	AC=2;AF=1.00;AN=2;BaseQRankSum=1.510;DB;DP=52;Dels=0.00;FS=0.000;HRun=1;HaplotypeScore=0.0000;MQ=45.74;MQ0=0;MQRankSum=-2.401;QD=28.17;ReadPosRankSum=2.352	GT:AD:DP:GQ:PL	1/1:4,48:52:81.30:1498,81,0
17	41270442	rs8176089	G	A	32.97	PASS	AC=2;AF=1.00;AN=2;DB;DP=70;Dels=0.00;FS=0.000;HRun=0;HaplotypeScore=3.7336;MQ=9.74;MQ0=0;QD=0.47	GT:AD:DP:GQ:PL	1/1:0,70:70:8.94:65,9,0
17	41273700	.	C	A	13.41	LowQual	AC=1;AF=0.50;AN=2;BaseQRankSum=-0.293;DP=80;Dels=0.00;HRun=25;HaplotypeScore=4.8290;MQ=7.82;MQ0=0;MQRankSum=2.388;QD=0.17;ReadPosRankSum=-2.203	GT:AD:DP:GQ:PL	0/1:78,2:80:43.20:43,0,79
17	41273700	rs71160013	C	CAAAA	240.06	PASS	AC=2;AF=1.00;AN=2;DB;DP=80;FS=0.000;HRun=25;HaplotypeScore=28.1162;MQ=9.04;MQ0=0;QD=3.00	GT:AD:DP:GQ:PL	1/1:33,45:7:20.96:282,21,0
17	41280638	rs9889706	G	T	886.91	PASS	AC=2;AF=1.00;AN=2;DB;DP=58;Dels=0.00;FS=0.000;HRun=0;HaplotypeScore=4.6441;MQ=18.46;MQ0=0;QD=15.29	GT:AD:DP:GQ:PL	1/1:0,58:58:99:920,111,0
