# Supplementary material for: Considerations for clinical read alignment and mutational profiling using next-generation sequencing
Source: F1000Res. 2012 Sep 20;1:2. Originally published 2012 Jul 16. [Version 2] doi: 10.12688/f1000research.1-2.v2 (PMC3945748; doi:10.12688/f1000research.1-2.v2)
Supplement: Aligner-specific VCF files containing the mutations called for each set of reads in single and paired-end modes — VCF files describing the mutations detected in the sixty-seven groups of BRCA1 reads when testing each alignment program in paired-end and single-end mode. [file f1000research-1-402-s0002.tgz › Bfast_Single_End_Calls.64.vcf]

##fileformat=VCFv4.1
##FILTER=<ID=LowQual,Description="Low quality">
##FORMAT=<ID=AD,Number=.,Type=Integer,Description="Allelic depths for the ref and alt alleles in the order listed">
##FORMAT=<ID=DP,Number=1,Type=Integer,Description="Read Depth (only filtered reads used for calling)">
##FORMAT=<ID=GQ,Number=1,Type=Float,Description="Genotype Quality">
##FORMAT=<ID=GT,Number=1,Type=String,Description="Genotype">
##FORMAT=<ID=PL,Number=G,Type=Integer,Description="Normalized, Phred-scaled likelihoods for genotypes as defined in the VCF specification">
##INFO=<ID=AC,Number=A,Type=Integer,Description="Allele count in genotypes, for each ALT allele, in the same order as listed">
##INFO=<ID=AF,Number=A,Type=Float,Description="Allele Frequency, for each ALT allele, in the same order as listed">
##INFO=<ID=AN,Number=1,Type=Integer,Description="Total number of alleles in called genotypes">
##INFO=<ID=BaseQRankSum,Number=1,Type=Float,Description="Z-score from Wilcoxon rank sum test of Alt Vs. Ref base qualities">
##INFO=<ID=DB,Number=0,Type=Flag,Description="dbSNP Membership">
##INFO=<ID=DP,Number=1,Type=Integer,Description="Filtered Depth">
##INFO=<ID=DS,Number=0,Type=Flag,Description="Were any of the samples downsampled?">
##INFO=<ID=Dels,Number=1,Type=Float,Description="Fraction of Reads Containing Spanning Deletions">
##INFO=<ID=FS,Number=1,Type=Float,Description="Phred-scaled p-value using Fisher's exact test to detect strand bias">
##INFO=<ID=HRun,Number=1,Type=Integer,Description="Largest Contiguous Homopolymer Run of Variant Allele In Either Direction">
##INFO=<ID=HaplotypeScore,Number=1,Type=Float,Description="Consistency of the site with at most two segregating haplotypes">
##INFO=<ID=InbreedingCoeff,Number=1,Type=Float,Description="Inbreeding coefficient as estimated from the genotype likelihoods per-sample when compared against the Hardy-Weinberg expectation">
##INFO=<ID=MQ,Number=1,Type=Float,Description="RMS Mapping Quality">
##INFO=<ID=MQ0,Number=1,Type=Integer,Description="Total Mapping Quality Zero Reads">
##INFO=<ID=MQRankSum,Number=1,Type=Float,Description="Z-score From Wilcoxon rank sum test of Alt vs. Ref read mapping qualities">
##INFO=<ID=QD,Number=1,Type=Float,Description="Variant Confidence/Quality by Depth">
##INFO=<ID=ReadPosRankSum,Number=1,Type=Float,Description="Z-score from Wilcoxon rank sum test of Alt vs. Ref read position bias">
##UnifiedGenotyper="analysis_type=UnifiedGenotyper input_file=[../Bfast_SE/brca1_64.1.recalib.bam] sample_metadata=[] read_buffer_size=null phone_home=STANDARD read_filter=[BadCigar] intervals=null excludeIntervals=null reference_sequence=ref_chr17.hg19.fa rodBind=[] rodToIntervalTrackName=null BTI_merge_rule=UNION nonDeterministicRandomSeed=false downsampling_type=null downsample_to_fraction=null downsample_to_coverage=null baq=OFF baqGapOpenPenalty=40.0 performanceLog=null useOriginalQualities=false defaultBaseQualities=-1 validation_strictness=SILENT unsafe=null num_threads=4 interval_merging=ALL read_group_black_list=null processingTracker=null restartProcessingTracker=false processingTrackerStatusFile=null processingTrackerID=-1 allow_intervals_with_unindexed_bam=false disable_experimental_low_memory_sharding=false logging_level=ERROR log_to_file=null help=false genotype_likelihoods_model=BOTH p_nonref_model=EXACT heterozygosity=0.0010 pcr_error_rate=1.0E-4 genotyping_mode=DISCOVERY output_mode=EMIT_VARIANTS_ONLY standard_min_confidence_threshold_for_calling=30.0 standard_min_confidence_threshold_for_emitting=4.0 computeSLOD=false alleles=(RodBinding name= source=UNBOUND) assume_single_sample_reads=null abort_at_too_much_coverage=-1 min_base_quality_score=17 min_mapping_quality_score=20 max_deletion_fraction=0.05 min_indel_count_for_genotyping=5 indel_heterozygosity=1.25E-4 indelGapContinuationPenalty=10.0 indelGapOpenPenalty=45.0 indelHaplotypeSize=80 doContextDependentGapPenalties=true getGapPenaltiesFromData=false indel_recal_file=indel.recal_data.csv indelDebug=false dovit=false GSA_PRODUCTION_ONLY=false exactCalculation=LINEAR_EXPERIMENTAL ignoreSNPAlleles=false output_all_callable_bases=false genotype=false dbsnp=(RodBinding name=dbsnp source=dbsnp_132.hg19.vcf) out=org.broadinstitute.sting.gatk.io.stubs.VCFWriterStub NO_HEADER=org.broadinstitute.sting.gatk.io.stubs.VCFWriterStub sites_only=org.broadinstitute.sting.gatk.io.stubs.VCFWriterStub debug_file=null metrics_file=null annotation=[]"
##contig=<ID=17,length=81195210,assembly=hg19>
##reference=file:///CL_diags/ngs/OmixonPaper/brca1-test-suite/ref_chr17.hg19.fa
#CHROM	POS	ID	REF	ALT	QUAL	FILTER	INFO	FORMAT	DePristo
17	41196309	.	T	TGGGGGGGGGGGGGGGGGGGGGGGGGG	2681.76	PASS	AC=2;AF=1.00;AN=2;DP=22;FS=0.000;HRun=2;HaplotypeScore=230.1604;MQ=27.43;MQ0=0;QD=121.90	GT:AD:DP:GQ:PL	1/1:1,1:13:39.13:2724,39,0
17	41197734	rs80357326	G	T	2104.11	PASS	AC=2;AF=1.00;AN=2;DB;DP=66;Dels=0.02;FS=0.000;HRun=1;HaplotypeScore=0.9665;MQ=45.88;MQ0=0;QD=31.88	GT:AD:DP:GQ:PL	1/1:3,62:65:99:2137,184,0
17	41209067	.	AC	A	143.39	PASS	AC=1;AF=0.50;AN=2;BaseQRankSum=2.055;DP=56;FS=0.000;HRun=2;HaplotypeScore=187.4741;MQ=33.64;MQ0=0;MQRankSum=-2.245;QD=2.56;ReadPosRankSum=2.561	GT:AD:DP:GQ:PL	0/1:49,7:31:37.97:182,0,38
17	41209069	rs80357732	CT	C	939.53	PASS	AC=2;AF=1.00;AN=2;DB;DP=55;FS=0.000;HRun=3;HaplotypeScore=117.9812;MQ=33.08;MQ0=0;QD=17.08	GT:AD:DP:GQ:PL	1/1:12,43:30:81.24:982,81,0
17	41214278	rs76731038	T	A	1481.59	PASS	AC=2;AF=1.00;AN=2;DB;DP=70;Dels=0.00;FS=0.000;HRun=2;HaplotypeScore=2.5657;MQ=29.30;MQ0=0;QD=21.17	GT:AD:DP:GQ:PL	1/1:1,69:70:99:1515,144,0
17	41215930	rs80356858	G	A	2191.65	PASS	AC=2;AF=1.00;AN=2;DB;DP=67;Dels=0.03;FS=0.000;HRun=4;HaplotypeScore=1.9330;MQ=46.40;MQ0=0;QD=32.71	GT:AD:DP:GQ:PL	1/1:0,65:65:99:2225,193,0
17	41219907	rs71157702	T	TA	666.94	PASS	AC=2;AF=1.00;AN=2;DB;DP=53;FS=0.000;HRun=22;HaplotypeScore=146.1674;MQ=35.80;MQ0=0;QD=12.58	GT:AD:DP:GQ:PL	1/1:18,35:50:99:709,109,0
17	41220272	rs8176230	C	T	573.64	PASS	AC=2;AF=1.00;AN=2;BaseQRankSum=1.681;DB;DP=68;Dels=0.01;FS=0.000;HRun=0;HaplotypeScore=3.1547;MQ=16.79;MQ0=0;MQRankSum=1.681;QD=8.44;ReadPosRankSum=1.577	GT:AD:DP:GQ:PL	1/1:1,66:67:60.08:607,60,0
17	41223246	rs80357096	G	A	2048.21	PASS	AC=2;AF=1.00;AN=2;DB;DP=63;Dels=0.00;FS=0.000;HRun=2;HaplotypeScore=2.8585;MQ=44.80;MQ0=0;QD=32.51	GT:AD:DP:GQ:PL	1/1:2,61:63:99:2081,181,0
17	41226444	.	CCT	C	1359.89	PASS	AC=2;AF=1.00;AN=2;BaseQRankSum=1.674;DP=83;FS=3.729;HRun=0;HaplotypeScore=354.6655;MQ=38.90;MQ0=0;MQRankSum=-1.732;QD=16.38;ReadPosRankSum=1.439	GT:AD:DP:GQ:PL	1/1:59,24:59:99:1402,148,0
17	41226447	rs80357813	CTT	C	2832.07	PASS	AC=2;AF=1.00;AN=2;DB;DP=85;FS=0.000;HRun=2;HaplotypeScore=224.9416;MQ=39.07;MQ0=0;QD=33.32	GT:AD:DP:GQ:PL	1/1:33,52:61:99:2874,184,0
17	41226539	rs80358189	C	T	1905.94	PASS	AC=2;AF=1.00;AN=2;BaseQRankSum=1.328;DB;DP=64;Dels=0.00;FS=0.000;HRun=1;HaplotypeScore=5.6004;MQ=45.24;MQ0=0;MQRankSum=-1.732;QD=29.78;ReadPosRankSum=1.675	GT:AD:DP:GQ:PL	1/1:3,60:64:99:1939,145,0
17	41234439	rs80357825	GTTCTGGAT	G	5058.90	PASS	AC=2;AF=1.00;AN=2;DB;DP=66;FS=0.000;HRun=0;HaplotypeScore=571.7555;MQ=42.43;MQ0=0;QD=76.65	GT:AD:DP:GQ:PL	1/1:8,57:64:99:5059,184,0
17	41243786	rs80357986	C	CAA	5112.17	PASS	AC=2;AF=1.00;AN=2;DB;DP=85;FS=0.000;HRun=0;HaplotypeScore=234.8197;MQ=45.57;MQ0=0;QD=60.14	GT:AD:DP:GQ:PL	1/1:1,84:84:99:5112,253,0
17	41244118	rs80357369	G	A	2327.04	PASS	AC=2;AF=1.00;AN=2;DB;DP=76;Dels=0.03;FS=0.000;HRun=1;HaplotypeScore=4.4874;MQ=45.03;MQ0=0;QD=30.62	GT:AD:DP:GQ:PL	1/1:0,74:74:99:2360,217,0
17	41244856	rs80357420	T	C	2312.42	PASS	AC=2;AF=1.00;AN=2;BaseQRankSum=-0.652;DB;DP=79;Dels=0.00;FS=0.000;HRun=0;HaplotypeScore=8.4104;MQ=45.23;MQ0=0;MQRankSum=1.507;QD=29.27;ReadPosRankSum=0.787	GT:AD:DP:GQ:PL	1/1:3,76:79:99:2345,192,0
17	41245073	.	G	GT	3065.41	PASS	AC=2;AF=1.00;AN=2;DP=75;FS=0.000;HRun=1;HaplotypeScore=203.7678;MQ=45.61;MQ0=0;QD=40.87	GT:AD:DP:GQ:PL	1/1:7,68:73:99:3107,211,0
17	41245354	.	C	CT	847.23	PASS	AC=2;AF=1.00;AN=2;DP=78;FS=0.000;HRun=5;HaplotypeScore=310.9324;MQ=40.86;MQ0=0;QD=10.86	GT:AD:DP:GQ:PL	1/1:41,37:62:99:889,157,0
17	41245359	.	T	C	1287.01	PASS	AC=1;AF=0.50;AN=2;BaseQRankSum=-4.382;DP=77;Dels=0.00;FS=2.641;HRun=1;HaplotypeScore=58.2993;MQ=40.62;MQ0=0;MQRankSum=3.254;QD=16.71;ReadPosRankSum=1.844	GT:AD:DP:GQ:PL	0/1:30,47:77:99:1317,0,285
17	41245361	.	T	C	178.28	PASS	AC=1;AF=0.50;AN=2;BaseQRankSum=-4.008;DP=77;Dels=0.00;FS=6.966;HRun=1;HaplotypeScore=59.2324;MQ=40.62;MQ0=0;MQRankSum=1.433;QD=2.32;ReadPosRankSum=-4.061	GT:AD:DP:GQ:PL	0/1:63,14:77:99:208,0,1472
17	41245361	.	T	TT	792.40	PASS	AC=2;AF=1.00;AN=2;BaseQRankSum=1.523;DP=76;FS=6.756;HRun=1;HaplotypeScore=312.1529;MQ=40.51;MQ0=0;MQRankSum=-3.060;QD=10.43;ReadPosRankSum=3.060	GT:AD:DP:GQ:PL	1/1:66,10:60:99:834,127,0
17	41245708	rs80357282	T	A	2045.34	PASS	AC=2;AF=1.00;AN=2;DB;DP=64;Dels=0.00;FS=0.000;HRun=0;HaplotypeScore=1.6553;MQ=46.90;MQ0=0;QD=31.96	GT:AD:DP:GQ:PL	1/1:0,64:64:99:2078,192,0
17	41245936	rs80356893	G	A	2372.69	PASS	AC=2;AF=1.00;AN=2;DB;DP=76;Dels=0.01;FS=0.000;HRun=0;HaplotypeScore=1.7351;MQ=46.24;MQ0=0;QD=31.22	GT:AD:DP:GQ:PL	1/1:1,74:75:99:2406,217,0
17	41246165	rs56046357	A	T	1813.57	PASS	AC=2;AF=1.00;AN=2;DB;DP=57;Dels=0.02;FS=0.000;HRun=0;HaplotypeScore=3.7976;MQ=46.51;MQ0=0;QD=31.82	GT:AD:DP:GQ:PL	1/1:0,56:56:99:1847,165,0
17	41246282	rs80357417	A	C	1790.32	PASS	AC=2;AF=1.00;AN=2;DB;DP=61;Dels=0.00;FS=0.000;HRun=0;HaplotypeScore=5.9395;MQ=46.25;MQ0=0;QD=29.35	GT:AD:DP:GQ:PL	1/1:2,59:61:99:1823,168,0
17	41246696	rs80357989	CT	C	138.87	PASS	AC=1;AF=0.50;AN=2;BaseQRankSum=-4.649;DB;DP=89;FS=5.751;HRun=1;HaplotypeScore=921.6992;MQ=40.04;MQ0=0;MQRankSum=1.467;QD=1.56;ReadPosRankSum=-5.863	GT:AD:DP:GQ:PL	0/1:84,5:85:99:178,0,1622
17	41246697	.	T	TGTAATGA	8751.64	PASS	AC=2;AF=1.00;AN=2;DP=88;FS=0.000;HRun=0;HaplotypeScore=383.7078;MQ=40.16;MQ0=0;QD=99.45	GT:AD:DP:GQ:PL	1/1:23,64:84:99:8752,241,0
17	41247864	.	C	T	80.06	PASS	AC=1;AF=0.50;AN=2;BaseQRankSum=0.311;DP=64;Dels=0.02;FS=4.451;HRun=6;HaplotypeScore=34.7006;MQ=33.59;MQ0=0;MQRankSum=0.912;QD=1.25;ReadPosRankSum=-3.181	GT:AD:DP:GQ:PL	0/1:56,7:63:99:110,0,732
17	41247864	rs80357745	C	CT	949.66	PASS	AC=2;AF=1.00;AN=2;DB;DP=64;FS=0.000;HRun=6;HaplotypeScore=122.4290;MQ=33.52;MQ0=0;QD=14.84	GT:AD:DP:GQ:PL	1/1:16,48:33:81.24:992,81,0
17	41247892	rs55680408	T	C	1218.39	PASS	AC=2;AF=1.00;AN=2;DB;DP=74;Dels=0.01;FS=0.000;HRun=3;HaplotypeScore=12.8473;MQ=33.75;MQ0=0;QD=16.46	GT:AD:DP:GQ:PL	1/1:2,71:73:99:1251,117,0
17	41248607	.	A	C	661.60	PASS	AC=1;AF=0.50;AN=2;BaseQRankSum=-3.432;DP=74;Dels=0.00;FS=0.000;HRun=2;HaplotypeScore=30.4391;MQ=30.31;MQ0=0;MQRankSum=0.374;QD=8.94;ReadPosRankSum=3.711	GT:AD:DP:GQ:PL	0/1:42,31:74:99:692,0,524
17	41249251	rs80358187	T	C	2604.63	PASS	AC=2;AF=1.00;AN=2;DB;DP=85;Dels=0.02;FS=0.000;HRun=1;HaplotypeScore=5.7817;MQ=45.85;MQ0=0;QD=30.64	GT:AD:DP:GQ:PL	1/1:2,81:83:99:2638,241,0
17	41252697	rs10445302	T	A	133.24	PASS	AC=2;AF=1.00;AN=2;DB;DP=48;Dels=0.02;FS=0.000;HRun=2;HaplotypeScore=1.2434;MQ=12.16;MQ0=0;QD=2.78	GT:AD:DP:GQ:PL	1/1:1,45:47:17.99:166,18,0
17	41255102	rs67060599	A	G	2394.41	PASS	AC=2;AF=1.00;AN=2;DB;DP=83;Dels=0.00;FS=0.000;HRun=0;HaplotypeScore=1.9966;MQ=39.18;MQ0=0;QD=28.85	GT:AD:DP:GQ:PL	1/1:1,82:83:99:2427,229,0
17	41256917	rs80357174	A	G	1903.96	PASS	AC=2;AF=1.00;AN=2;DB;DP=63;Dels=0.00;FS=0.000;HRun=0;HaplotypeScore=2.9309;MQ=46.66;MQ0=0;QD=30.22	GT:AD:DP:GQ:PL	1/1:1,61:63:99:1937,180,0
17	41259079	rs66917717	A	ATT	1069.68	PASS	AC=2;AF=1.00;AN=2;DB;DP=87;FS=0.000;HRun=20;HaplotypeScore=161.9958;MQ=33.65;MQ0=0;QD=12.30	GT:AD:DP:GQ:PL	1/1:24,62:54:99:1112,105,0
17	41276029	rs80358045	C	T	58.22	PASS	AC=2;AF=1.00;AN=2;DB;DP=57;Dels=0.00;FS=0.000;HRun=2;HaplotypeScore=7.9833;MQ=14.74;MQ0=0;QD=1.02	GT:AD:DP:GQ:PL	1/1:1,55:57:11.95:91,12,0
17	41276187	rs8176078	GACA	G	2140.51	PASS	AC=2;AF=1.00;AN=2;DB;DP=61;FS=0.000;HRun=0;HaplotypeScore=212.0297;MQ=32.52;MQ0=0;QD=35.09	GT:AD:DP:GQ:PL	1/1:4,57:46:99:2183,129,0
17	41277187	rs799905	G	C	1644.32	PASS	AC=2;AF=1.00;AN=2;DB;DP=57;Dels=0.02;FS=0.000;HRun=6;HaplotypeScore=3.6635;MQ=29.16;MQ0=0;QD=28.85	GT:AD:DP:GQ:PL	1/1:0,56:56:99:1677,168,0
