# Supplementary material for: Considerations for clinical read alignment and mutational profiling using next-generation sequencing
Source: F1000Res. 2012 Sep 20;1:2. Originally published 2012 Jul 16. [Version 2] doi: 10.12688/f1000research.1-2.v2 (PMC3945748; doi:10.12688/f1000research.1-2.v2)
Supplement: Aligner-specific VCF files containing the mutations called for each set of reads in single and paired-end modes — VCF files describing the mutations detected in the sixty-seven groups of BRCA1 reads when testing each alignment program in paired-end and single-end mode. [file f1000research-1-402-s0002.tgz › Bfast_Single_End_Calls.65.vcf]

##fileformat=VCFv4.1
##FILTER=<ID=LowQual,Description="Low quality">
##FORMAT=<ID=AD,Number=.,Type=Integer,Description="Allelic depths for the ref and alt alleles in the order listed">
##FORMAT=<ID=DP,Number=1,Type=Integer,Description="Read Depth (only filtered reads used for calling)">
##FORMAT=<ID=GQ,Number=1,Type=Float,Description="Genotype Quality">
##FORMAT=<ID=GT,Number=1,Type=String,Description="Genotype">
##FORMAT=<ID=PL,Number=G,Type=Integer,Description="Normalized, Phred-scaled likelihoods for genotypes as defined in the VCF specification">
##INFO=<ID=AC,Number=A,Type=Integer,Description="Allele count in genotypes, for each ALT allele, in the same order as listed">
##INFO=<ID=AF,Number=A,Type=Float,Description="Allele Frequency, for each ALT allele, in the same order as listed">
##INFO=<ID=AN,Number=1,Type=Integer,Description="Total number of alleles in called genotypes">
##INFO=<ID=BaseQRankSum,Number=1,Type=Float,Description="Z-score from Wilcoxon rank sum test of Alt Vs. Ref base qualities">
##INFO=<ID=DB,Number=0,Type=Flag,Description="dbSNP Membership">
##INFO=<ID=DP,Number=1,Type=Integer,Description="Filtered Depth">
##INFO=<ID=DS,Number=0,Type=Flag,Description="Were any of the samples downsampled?">
##INFO=<ID=Dels,Number=1,Type=Float,Description="Fraction of Reads Containing Spanning Deletions">
##INFO=<ID=FS,Number=1,Type=Float,Description="Phred-scaled p-value using Fisher's exact test to detect strand bias">
##INFO=<ID=HRun,Number=1,Type=Integer,Description="Largest Contiguous Homopolymer Run of Variant Allele In Either Direction">
##INFO=<ID=HaplotypeScore,Number=1,Type=Float,Description="Consistency of the site with at most two segregating haplotypes">
##INFO=<ID=InbreedingCoeff,Number=1,Type=Float,Description="Inbreeding coefficient as estimated from the genotype likelihoods per-sample when compared against the Hardy-Weinberg expectation">
##INFO=<ID=MQ,Number=1,Type=Float,Description="RMS Mapping Quality">
##INFO=<ID=MQ0,Number=1,Type=Integer,Description="Total Mapping Quality Zero Reads">
##INFO=<ID=MQRankSum,Number=1,Type=Float,Description="Z-score From Wilcoxon rank sum test of Alt vs. Ref read mapping qualities">
##INFO=<ID=QD,Number=1,Type=Float,Description="Variant Confidence/Quality by Depth">
##INFO=<ID=ReadPosRankSum,Number=1,Type=Float,Description="Z-score from Wilcoxon rank sum test of Alt vs. Ref read position bias">
##UnifiedGenotyper="analysis_type=UnifiedGenotyper input_file=[../Bfast_SE/brca1_65.1.recalib.bam] sample_metadata=[] read_buffer_size=null phone_home=STANDARD read_filter=[BadCigar] intervals=null excludeIntervals=null reference_sequence=ref_chr17.hg19.fa rodBind=[] rodToIntervalTrackName=null BTI_merge_rule=UNION nonDeterministicRandomSeed=false downsampling_type=null downsample_to_fraction=null downsample_to_coverage=null baq=OFF baqGapOpenPenalty=40.0 performanceLog=null useOriginalQualities=false defaultBaseQualities=-1 validation_strictness=SILENT unsafe=null num_threads=4 interval_merging=ALL read_group_black_list=null processingTracker=null restartProcessingTracker=false processingTrackerStatusFile=null processingTrackerID=-1 allow_intervals_with_unindexed_bam=false disable_experimental_low_memory_sharding=false logging_level=ERROR log_to_file=null help=false genotype_likelihoods_model=BOTH p_nonref_model=EXACT heterozygosity=0.0010 pcr_error_rate=1.0E-4 genotyping_mode=DISCOVERY output_mode=EMIT_VARIANTS_ONLY standard_min_confidence_threshold_for_calling=30.0 standard_min_confidence_threshold_for_emitting=4.0 computeSLOD=false alleles=(RodBinding name= source=UNBOUND) assume_single_sample_reads=null abort_at_too_much_coverage=-1 min_base_quality_score=17 min_mapping_quality_score=20 max_deletion_fraction=0.05 min_indel_count_for_genotyping=5 indel_heterozygosity=1.25E-4 indelGapContinuationPenalty=10.0 indelGapOpenPenalty=45.0 indelHaplotypeSize=80 doContextDependentGapPenalties=true getGapPenaltiesFromData=false indel_recal_file=indel.recal_data.csv indelDebug=false dovit=false GSA_PRODUCTION_ONLY=false exactCalculation=LINEAR_EXPERIMENTAL ignoreSNPAlleles=false output_all_callable_bases=false genotype=false dbsnp=(RodBinding name=dbsnp source=dbsnp_132.hg19.vcf) out=org.broadinstitute.sting.gatk.io.stubs.VCFWriterStub NO_HEADER=org.broadinstitute.sting.gatk.io.stubs.VCFWriterStub sites_only=org.broadinstitute.sting.gatk.io.stubs.VCFWriterStub debug_file=null metrics_file=null annotation=[]"
##contig=<ID=17,length=81195210,assembly=hg19>
##reference=file:///CL_diags/ngs/OmixonPaper/brca1-test-suite/ref_chr17.hg19.fa
#CHROM	POS	ID	REF	ALT	QUAL	FILTER	INFO	FORMAT	DePristo
17	41196309	.	T	G	5.06	LowQual	AC=1;AF=0.50;AN=2;DP=1;Dels=0.00;HRun=2;HaplotypeScore=0.0000;MQ=48.00;MQ0=0;QD=5.06	GT:AD:DP:GQ:PL	0/1:0,1:1:1.76:33,3,0
17	41196309	.	T	TGGGGGGGGGGGGGGGGGGGGGGGGGG	2683.53	PASS	AC=2;AF=1.00;AN=2;DP=22;FS=0.000;HRun=2;HaplotypeScore=230.0281;MQ=27.43;MQ0=0;QD=121.98	GT:AD:DP:GQ:PL	1/1:1,1:13:39.13:2726,39,0
17	41197659	rs3092995	G	C	1872.95	PASS	AC=2;AF=1.00;AN=2;DB;DP=73;Dels=0.00;FS=0.000;HRun=0;HaplotypeScore=3.4925;MQ=45.31;MQ0=0;QD=25.66	GT:AD:DP:GQ:PL	1/1:1,71:73:99:1906,198,0
17	41199684	.	AG	A	554.29	PASS	AC=2;AF=1.00;AN=2;DP=70;FS=0.000;HRun=2;HaplotypeScore=271.7863;MQ=36.00;MQ0=0;QD=7.92	GT:AD:DP:GQ:PL	1/1:57,13:43:99:596,117,0
17	41199686	rs80357946	GC	G	1733.44	PASS	AC=2;AF=1.00;AN=2;DB;DP=69;FS=0.000;HRun=1;HaplotypeScore=158.8535;MQ=36.21;MQ0=0;QD=25.12	GT:AD:DP:GQ:PL	1/1:14,55:43:99:1775,129,0
17	41201211	rs80357041	T	C	1980.19	PASS	AC=2;AF=1.00;AN=2;DB;DP=66;Dels=0.00;FS=0.000;HRun=1;HaplotypeScore=4.6663;MQ=45.17;MQ0=0;QD=30.00	GT:AD:DP:GQ:PL	1/1:1,65:66:99:2013,189,0
17	41203086	rs1800757	G	A	1984.55	PASS	AC=2;AF=1.00;AN=2;DB;DP=65;Dels=0.00;FS=0.000;HRun=0;HaplotypeScore=2.8271;MQ=44.98;MQ0=0;QD=30.53	GT:AD:DP:GQ:PL	1/1:2,63:65:99:2018,186,0
17	41208191	rs72372636	C	CT	577.46	PASS	AC=2;AF=1.00;AN=2;DB;DP=83;FS=0.000;HRun=16;HaplotypeScore=123.2065;MQ=28.45;MQ0=0;QD=6.96	GT:AD:DP:GQ:PL	1/1:23,60:41:81.94:619,82,0
17	41208208	rs117436114	C	T	91.46	PASS	AC=1;AF=0.50;AN=2;BaseQRankSum=1.440;DB;DP=87;Dels=0.01;FS=0.000;HRun=16;HaplotypeScore=11.1007;MQ=23.76;MQ0=0;MQRankSum=4.014;QD=1.05;ReadPosRankSum=-3.350	GT:AD:DP:GQ:PL	0/1:79,7:86:99:121,0,847
17	41208209	.	T	C	69.38	PASS	AC=1;AF=0.50;AN=2;BaseQRankSum=-3.381;DP=87;Dels=0.00;FS=0.000;HRun=1;HaplotypeScore=12.0941;MQ=23.76;MQ0=0;MQRankSum=3.941;QD=0.80;ReadPosRankSum=-3.381	GT:AD:DP:GQ:PL	0/1:80,7:87:99:99,0,923
17	41213059	rs113657329	C	T	120.73	PASS	AC=2;AF=1.00;AN=2;DB;DP=68;Dels=0.01;FS=0.000;HRun=2;HaplotypeScore=9.0854;MQ=9.57;MQ0=0;QD=1.78	GT:AD:DP:GQ:PL	1/1:2,65:67:20.88:154,21,0
17	41221178	rs8176226	C	T	1760.55	PASS	AC=2;AF=1.00;AN=2;BaseQRankSum=2.109;DB;DP=61;Dels=0.00;FS=6.756;HRun=1;HaplotypeScore=4.3993;MQ=45.46;MQ0=0;MQRankSum=-0.362;QD=28.86;ReadPosRankSum=2.365	GT:AD:DP:GQ:PL	1/1:5,56:61:99:1794,106,0
17	41222994	rs28897694	A	T	2315.43	PASS	AC=2;AF=1.00;AN=2;DB;DP=74;Dels=0.00;FS=0.000;HRun=0;HaplotypeScore=7.8922;MQ=46.47;MQ0=0;QD=31.29	GT:AD:DP:GQ:PL	1/1:3,71:74:99:2348,214,0
17	41223109	rs80359888	CAACTTTCAATTGGGG	C	2377.14	PASS	AC=2;AF=1.00;AN=2;DB;DP=71;FS=0.000;HRun=0;HaplotypeScore=334.3454;MQ=25.82;MQ0=0;QD=33.48	GT:AD:DP:GQ:PL	1/1:17,54:25:63.19:2419,63,0
17	41223118	.	AT	A	208.78	PASS	AC=2;AF=1.00;AN=2;BaseQRankSum=0.473;DP=69;FS=3.882;HRun=2;HaplotypeScore=342.0926;MQ=24.46;MQ0=0;MQRankSum=-0.788;QD=3.03;ReadPosRankSum=1.576	GT:AD:DP:GQ:PL	1/1:62,7:23:46.65:251,47,0
17	41226053	rs55893499	C	T	1525.59	PASS	AC=2;AF=1.00;AN=2;DB;DP=74;Dels=0.00;FS=0.000;HRun=0;HaplotypeScore=5.8346;MQ=30.40;MQ0=0;QD=20.62	GT:AD:DP:GQ:PL	1/1:1,73:74:99:1559,147,0
17	41234573	rs80356882	T	C	1576.71	PASS	AC=2;AF=1.00;AN=2;DB;DP=60;Dels=0.00;FS=0.000;HRun=0;HaplotypeScore=2.8995;MQ=46.61;MQ0=0;QD=26.28	GT:AD:DP:GQ:PL	1/1:1,58:60:99:1610,165,0
17	41241520	rs8176159	T	G	2225.38	PASS	AC=2;AF=1.00;AN=2;DB;DP=76;Dels=0.01;FS=0.000;HRun=0;HaplotypeScore=11.5817;MQ=43.22;MQ0=0;QD=29.28	GT:AD:DP:GQ:PL	1/1:1,74:75:99:2258,210,0
17	41243950	rs62625307	G	A	2429.89	PASS	AC=2;AF=1.00;AN=2;DB;DP=79;Dels=0.00;FS=0.000;HRun=1;HaplotypeScore=0.8321;MQ=45.48;MQ0=0;QD=30.76	GT:AD:DP:GQ:PL	1/1:1,77:79:99:2463,223,0
17	41244085	.	C	CT	2032.34	PASS	AC=2;AF=1.00;AN=2;DP=83;FS=0.000;HRun=1;HaplotypeScore=168.6374;MQ=36.58;MQ0=0;QD=24.49	GT:AD:DP:GQ:PL	1/1:26,57:55:99:2074,141,0
17	41244087	.	A	T	415.12	PASS	AC=1;AF=0.50;AN=2;BaseQRankSum=-0.959;DP=81;Dels=0.01;FS=1.169;HRun=1;HaplotypeScore=48.4498;MQ=36.15;MQ0=0;MQRankSum=1.570;QD=5.12;ReadPosRankSum=-4.551	GT:AD:DP:GQ:PL	0/1:61,18:80:99:445,0,805
17	41244087	.	A	AA	662.98	PASS	AC=2;AF=1.00;AN=2;BaseQRankSum=-1.657;DP=83;FS=0.000;HRun=1;HaplotypeScore=305.4449;MQ=36.53;MQ0=0;MQRankSum=1.657;QD=7.99;ReadPosRankSum=1.657	GT:AD:DP:GQ:PL	1/1:69,13:55:99:705,104,0
17	41244252	rs80357201	G	A	2342.49	PASS	AC=2;AF=1.00;AN=2;DB;DP=75;Dels=0.01;FS=0.000;HRun=1;HaplotypeScore=5.9777;MQ=44.92;MQ0=0;QD=31.23	GT:AD:DP:GQ:PL	1/1:1,72:74:99:2375,211,0
17	41244262	rs80357485	G	A	1911.65	PASS	AC=2;AF=1.00;AN=2;DB;DP=61;Dels=0.00;FS=0.000;HRun=0;HaplotypeScore=0.9665;MQ=44.87;MQ0=0;QD=31.34	GT:AD:DP:GQ:PL	1/1:0,61:61:99:1945,180,0
17	41244494	rs80357856	G	GTCTCA	6135.35	PASS	AC=2;AF=1.00;AN=2;DB;DP=76;FS=0.000;HRun=0;HaplotypeScore=288.7579;MQ=41.93;MQ0=0;QD=80.73	GT:AD:DP:GQ:PL	1/1:5,54:71:99:6135,208,0
17	41244500	.	AT	A	10.13	LowQual	AC=1;AF=0.50;AN=2;BaseQRankSum=-3.164;DP=75;HRun=3;HaplotypeScore=700.2563;MQ=41.92;MQ0=0;MQRankSum=1.954;QD=0.14;ReadPosRankSum=-4.799	GT:AD:DP:GQ:PL	0/1:70,5:70:48.72:49,0,2027
17	41244821	rs80357614	AT	A	2740.46	PASS	AC=2;AF=1.00;AN=2;BaseQRankSum=-1.688;DB;DP=82;FS=3.536;HRun=4;HaplotypeScore=267.5815;MQ=46.88;MQ0=0;MQRankSum=1.644;QD=33.42;ReadPosRankSum=1.688	GT:AD:DP:GQ:PL	1/1:2,80:80:99:2783,231,0
17	41245071	rs80357631	GT	G	2905.70	PASS	AC=2;AF=1.00;AN=2;DB;DP=74;FS=0.000;HRun=1;HaplotypeScore=252.7750;MQ=46.04;MQ0=0;QD=39.27	GT:AD:DP:GQ:PL	1/1:1,73:72:99:2948,214,0
17	41245156	rs80357546	GTT	G	2381.87	PASS	AC=2;AF=1.00;AN=2;DB;DP=69;FS=0.000;HRun=2;HaplotypeScore=361.7773;MQ=38.49;MQ0=0;QD=34.52	GT:AD:DP:GQ:PL	1/1:20,49:51:99:2424,151,0
17	41245157	rs80357695	TTC	T	983.73	PASS	AC=2;AF=1.00;AN=2;DB;DP=68;FS=0.000;HRun=0;HaplotypeScore=491.4430;MQ=38.37;MQ0=0;QD=14.47	GT:AD:DP:GQ:PL	1/1:54,13:50:99:1026,146,0
17	41245192	.	G	GT	2386.34	PASS	AC=2;AF=1.00;AN=2;DP=67;FS=0.000;HRun=1;HaplotypeScore=311.3227;MQ=40.82;MQ0=0;QD=35.62	GT:AD:DP:GQ:PL	1/1:1,66:54:99:2428,163,0
17	41245528	rs80357626	GT	G	579.51	PASS	AC=2;AF=1.00;AN=2;BaseQRankSum=2.781;DB;DP=92;FS=0.000;HRun=2;HaplotypeScore=387.9112;MQ=37.74;MQ0=0;MQRankSum=-1.153;QD=6.30;ReadPosRankSum=2.815	GT:AD:DP:GQ:PL	1/1:68,23:65:99:622,119,0
17	41245531	.	CT	C	572.97	PASS	AC=2;AF=1.00;AN=2;BaseQRankSum=0.021;DP=92;FS=0.000;HRun=3;HaplotypeScore=405.5920;MQ=37.14;MQ0=0;MQRankSum=2.115;QD=6.23;ReadPosRankSum=2.367	GT:AD:DP:GQ:PL	1/1:57,35:65:99:615,120,0
17	41245759	rs55650082	C	A	1519.32	PASS	AC=2;AF=1.00;AN=2;DB;DP=49;Dels=0.00;FS=0.000;HRun=0;HaplotypeScore=3.2967;MQ=46.53;MQ0=0;QD=31.01	GT:AD:DP:GQ:PL	1/1:1,48:49:99:1552,141,0
17	41245847	.	A	AT	2035.36	PASS	AC=2;AF=1.00;AN=2;BaseQRankSum=-1.604;DP=69;FS=0.000;HRun=5;HaplotypeScore=133.6154;MQ=45.05;MQ0=0;MQRankSum=1.668;QD=29.50;ReadPosRankSum=1.668	GT:AD:DP:GQ:PL	1/1:13,55:62:99:2077,157,0
17	41246446	.	C	CG	2508.08	PASS	AC=2;AF=1.00;AN=2;DP=59;FS=0.000;HRun=0;HaplotypeScore=151.7873;MQ=45.75;MQ0=0;QD=42.51	GT:AD:DP:GQ:PL	1/1:5,51:57:99:2550,168,0
17	41248006	rs115632775	C	A	2260.19	PASS	AC=2;AF=1.00;AN=2;BaseQRankSum=2.641;DB;DP=77;Dels=0.00;FS=0.000;HRun=2;HaplotypeScore=6.5328;MQ=45.75;MQ0=0;MQRankSum=-2.044;QD=29.35;ReadPosRankSum=3.311	GT:AD:DP:GQ:PL	1/1:6,70:77:94.54:2293,95,0
17	41251306	rs78667772	A	G	1074.34	PASS	AC=2;AF=1.00;AN=2;DB;DP=64;Dels=0.02;FS=0.000;HRun=1;HaplotypeScore=14.4345;MQ=28.00;MQ0=0;QD=16.79	GT:AD:DP:GQ:PL	1/1:1,62:63:99:1107,105,0
17	41252697	rs10445302	T	A	50.59	PASS	AC=2;AF=1.00;AN=2;DB;DP=51;Dels=0.02;FS=0.000;HRun=2;HaplotypeScore=2.4637;MQ=10.06;MQ0=0;QD=0.99	GT:AD:DP:GQ:PL	1/1:0,48:50:8.99:83,9,0
17	41256155	rs55971303	G	T	2266.34	PASS	AC=2;AF=1.00;AN=2;BaseQRankSum=-0.048;DB;DP=76;Dels=0.01;FS=3.917;HRun=0;HaplotypeScore=15.5242;MQ=42.71;MQ0=0;MQRankSum=1.347;QD=29.82;ReadPosRankSum=-0.529	GT:AD:DP:GQ:PL	1/1:2,72:75:99:2299,180,0
17	41258552	rs80358065	T	C	2310.92	PASS	AC=2;AF=1.00;AN=2;DB;DP=76;Dels=0.00;FS=0.000;HRun=1;HaplotypeScore=4.1384;MQ=45.90;MQ0=0;QD=30.41	GT:AD:DP:GQ:PL	1/1:1,75:76:99:2344,214,0
17	41265776	rs8176109	A	G	2599.82	PASS	AC=2;AF=1.00;AN=2;DB;DP=85;Dels=0.01;FS=0.000;HRun=0;HaplotypeScore=8.7123;MQ=43.89;MQ0=0;QD=30.59	GT:AD:DP:GQ:PL	1/1:1,83:84:99:2633,247,0
17	41266407	rs72037866	C	CT	1201.10	PASS	AC=2;AF=1.00;AN=2;DB;DP=77;FS=0.000;HRun=16;HaplotypeScore=180.6565;MQ=39.37;MQ0=0;QD=15.60	GT:AD:DP:GQ:PL	1/1:22,55:71:99:1243,158,0
17	41275655	rs113117695	G	A	1001.52	PASS	AC=2;AF=1.00;AN=2;DB;DP=63;Dels=0.00;FS=0.000;HRun=0;HaplotypeScore=0.0000;MQ=17.89;MQ0=0;QD=15.90	GT:AD:DP:GQ:PL	1/1:2,61:63:99:1035,123,0
