# Supplementary material for: Considerations for clinical read alignment and mutational profiling using next-generation sequencing
Source: F1000Res. 2012 Sep 20;1:2. Originally published 2012 Jul 16. [Version 2] doi: 10.12688/f1000research.1-2.v2 (PMC3945748; doi:10.12688/f1000research.1-2.v2)
Supplement: Aligner-specific VCF files containing the mutations called for each set of reads in single and paired-end modes — VCF files describing the mutations detected in the sixty-seven groups of BRCA1 reads when testing each alignment program in paired-end and single-end mode. [file f1000research-1-402-s0002.tgz › Bfast_Single_End_Calls.66.vcf]

##fileformat=VCFv4.1
##FILTER=<ID=LowQual,Description="Low quality">
##FORMAT=<ID=AD,Number=.,Type=Integer,Description="Allelic depths for the ref and alt alleles in the order listed">
##FORMAT=<ID=DP,Number=1,Type=Integer,Description="Read Depth (only filtered reads used for calling)">
##FORMAT=<ID=GQ,Number=1,Type=Float,Description="Genotype Quality">
##FORMAT=<ID=GT,Number=1,Type=String,Description="Genotype">
##FORMAT=<ID=PL,Number=G,Type=Integer,Description="Normalized, Phred-scaled likelihoods for genotypes as defined in the VCF specification">
##INFO=<ID=AC,Number=A,Type=Integer,Description="Allele count in genotypes, for each ALT allele, in the same order as listed">
##INFO=<ID=AF,Number=A,Type=Float,Description="Allele Frequency, for each ALT allele, in the same order as listed">
##INFO=<ID=AN,Number=1,Type=Integer,Description="Total number of alleles in called genotypes">
##INFO=<ID=BaseQRankSum,Number=1,Type=Float,Description="Z-score from Wilcoxon rank sum test of Alt Vs. Ref base qualities">
##INFO=<ID=DB,Number=0,Type=Flag,Description="dbSNP Membership">
##INFO=<ID=DP,Number=1,Type=Integer,Description="Filtered Depth">
##INFO=<ID=DS,Number=0,Type=Flag,Description="Were any of the samples downsampled?">
##INFO=<ID=Dels,Number=1,Type=Float,Description="Fraction of Reads Containing Spanning Deletions">
##INFO=<ID=FS,Number=1,Type=Float,Description="Phred-scaled p-value using Fisher's exact test to detect strand bias">
##INFO=<ID=HRun,Number=1,Type=Integer,Description="Largest Contiguous Homopolymer Run of Variant Allele In Either Direction">
##INFO=<ID=HaplotypeScore,Number=1,Type=Float,Description="Consistency of the site with at most two segregating haplotypes">
##INFO=<ID=InbreedingCoeff,Number=1,Type=Float,Description="Inbreeding coefficient as estimated from the genotype likelihoods per-sample when compared against the Hardy-Weinberg expectation">
##INFO=<ID=MQ,Number=1,Type=Float,Description="RMS Mapping Quality">
##INFO=<ID=MQ0,Number=1,Type=Integer,Description="Total Mapping Quality Zero Reads">
##INFO=<ID=MQRankSum,Number=1,Type=Float,Description="Z-score From Wilcoxon rank sum test of Alt vs. Ref read mapping qualities">
##INFO=<ID=QD,Number=1,Type=Float,Description="Variant Confidence/Quality by Depth">
##INFO=<ID=ReadPosRankSum,Number=1,Type=Float,Description="Z-score from Wilcoxon rank sum test of Alt vs. Ref read position bias">
##UnifiedGenotyper="analysis_type=UnifiedGenotyper input_file=[../Bfast_SE/brca1_66.1.recalib.bam] sample_metadata=[] read_buffer_size=null phone_home=STANDARD read_filter=[BadCigar] intervals=null excludeIntervals=null reference_sequence=ref_chr17.hg19.fa rodBind=[] rodToIntervalTrackName=null BTI_merge_rule=UNION nonDeterministicRandomSeed=false downsampling_type=null downsample_to_fraction=null downsample_to_coverage=null baq=OFF baqGapOpenPenalty=40.0 performanceLog=null useOriginalQualities=false defaultBaseQualities=-1 validation_strictness=SILENT unsafe=null num_threads=4 interval_merging=ALL read_group_black_list=null processingTracker=null restartProcessingTracker=false processingTrackerStatusFile=null processingTrackerID=-1 allow_intervals_with_unindexed_bam=false disable_experimental_low_memory_sharding=false logging_level=ERROR log_to_file=null help=false genotype_likelihoods_model=BOTH p_nonref_model=EXACT heterozygosity=0.0010 pcr_error_rate=1.0E-4 genotyping_mode=DISCOVERY output_mode=EMIT_VARIANTS_ONLY standard_min_confidence_threshold_for_calling=30.0 standard_min_confidence_threshold_for_emitting=4.0 computeSLOD=false alleles=(RodBinding name= source=UNBOUND) assume_single_sample_reads=null abort_at_too_much_coverage=-1 min_base_quality_score=17 min_mapping_quality_score=20 max_deletion_fraction=0.05 min_indel_count_for_genotyping=5 indel_heterozygosity=1.25E-4 indelGapContinuationPenalty=10.0 indelGapOpenPenalty=45.0 indelHaplotypeSize=80 doContextDependentGapPenalties=true getGapPenaltiesFromData=false indel_recal_file=indel.recal_data.csv indelDebug=false dovit=false GSA_PRODUCTION_ONLY=false exactCalculation=LINEAR_EXPERIMENTAL ignoreSNPAlleles=false output_all_callable_bases=false genotype=false dbsnp=(RodBinding name=dbsnp source=dbsnp_132.hg19.vcf) out=org.broadinstitute.sting.gatk.io.stubs.VCFWriterStub NO_HEADER=org.broadinstitute.sting.gatk.io.stubs.VCFWriterStub sites_only=org.broadinstitute.sting.gatk.io.stubs.VCFWriterStub debug_file=null metrics_file=null annotation=[]"
##contig=<ID=17,length=81195210,assembly=hg19>
##reference=file:///CL_diags/ngs/OmixonPaper/brca1-test-suite/ref_chr17.hg19.fa
#CHROM	POS	ID	REF	ALT	QUAL	FILTER	INFO	FORMAT	DePristo
17	41196309	.	T	G	5.06	LowQual	AC=1;AF=0.50;AN=2;DP=1;Dels=0.00;HRun=2;HaplotypeScore=0.0000;MQ=48.00;MQ0=0;QD=5.06	GT:AD:DP:GQ:PL	0/1:0,1:1:1.76:33,3,0
17	41196309	.	T	TGGGGGGGGGGGGGGGGGGGGGGGGGG	2683.29	PASS	AC=2;AF=1.00;AN=2;DP=22;FS=0.000;HRun=2;HaplotypeScore=230.0522;MQ=27.43;MQ0=0;QD=121.97	GT:AD:DP:GQ:PL	1/1:1,1:13:39.13:2725,39,0
17	41197816	rs70953662	A	T	1908.54	PASS	AC=2;AF=1.00;AN=2;BaseQRankSum=-0.559;DB;DP=66;Dels=0.00;FS=3.237;HRun=2;HaplotypeScore=3.7840;MQ=45.44;MQ0=0;MQRankSum=-1.732;QD=28.92;ReadPosRankSum=1.565	GT:AD:DP:GQ:PL	1/1:3,61:66:99:1942,149,0
17	41215416	rs80358109	T	C	1861.07	PASS	AC=2;AF=1.00;AN=2;DB;DP=62;Dels=0.00;FS=0.000;HRun=0;HaplotypeScore=0.0000;MQ=45.98;MQ0=0;QD=30.02	GT:AD:DP:GQ:PL	1/1:1,61:62:99:1894,174,0
17	41215899	rs45444999	C	T	2043.97	PASS	AC=2;AF=1.00;AN=2;DB;DP=66;Dels=0.03;FS=0.000;HRun=1;HaplotypeScore=1.9330;MQ=46.61;MQ0=0;QD=30.97	GT:AD:DP:GQ:PL	1/1:1,62:64:99:2077,187,0
17	41222461	rs8176221	T	A	1943.28	PASS	AC=2;AF=1.00;AN=2;DB;DP=60;Dels=0.03;FS=0.000;HRun=1;HaplotypeScore=3.6882;MQ=46.78;MQ0=0;QD=32.39	GT:AD:DP:GQ:PL	1/1:1,57:58:99:1976,171,0
17	41223536	.	A	AACAAT	791.08	PASS	AC=1;AF=0.50;AN=2;BaseQRankSum=1.760;DP=80;FS=0.000;HRun=0;HaplotypeScore=1810.7818;MQ=30.83;MQ0=0;MQRankSum=-5.305;QD=9.89;ReadPosRankSum=0.994	GT:AD:DP:GQ:PL	0/1:66,8:72:99:830,0,993
17	41223537	.	G	GCTT	1138.16	PASS	AC=1;AF=0.50;AN=2;BaseQRankSum=1.595;DP=83;FS=0.000;HRun=0;HaplotypeScore=1730.8407;MQ=31.31;MQ0=0;MQRankSum=-4.961;QD=13.71;ReadPosRankSum=1.860	GT:AD:DP:GQ:PL	0/1:57,22:75:99:1177,0,773
17	41223538	rs76979730	G	GA	698.91	PASS	AC=1;AF=0.50;AN=2;BaseQRankSum=2.687;DB;DP=83;FS=3.863;HRun=2;HaplotypeScore=1670.1644;MQ=31.31;MQ0=0;MQRankSum=-2.410;QD=8.42;ReadPosRankSum=4.454	GT:AD:DP:GQ:PL	0/1:72,11:75:51.90:738,0,52
17	41223539	.	A	T	538.27	PASS	AC=1;AF=0.50;AN=2;BaseQRankSum=-5.706;DP=83;Dels=0.00;FS=3.371;HRun=0;HaplotypeScore=234.2449;MQ=31.31;MQ0=0;MQRankSum=1.550;QD=6.49;ReadPosRankSum=-3.731	GT:AD:DP:GQ:PL	0/1:54,29:83:99:568,0,1242
17	41223539	rs72130855	A	AAATGTTCACTGTAACAATGCTTGT	17466.40	PASS	AC=2;AF=1.00;AN=2;DB;DP=84;FS=0.000;HRun=0;HaplotypeScore=1053.9249;MQ=31.62;MQ0=0;QD=207.93	GT:AD:DP:GQ:PL	1/1:49,24:76:99:17466,223,0
17	41223541	.	T	TGTTC	1540.43	PASS	AC=1;AF=0.50;AN=2;BaseQRankSum=3.667;DP=78;FS=1.147;HRun=0;HaplotypeScore=1671.7371;MQ=30.29;MQ0=0;MQRankSum=-3.840;QD=19.75;ReadPosRankSum=3.595	GT:AD:DP:GQ:PL	0/1:70,6:70:99:1579,0,166
17	41223553	.	A	ACT	133.02	PASS	AC=1;AF=0.50;AN=2;BaseQRankSum=2.460;DP=68;FS=3.100;HRun=0;HaplotypeScore=1428.5429;MQ=31.42;MQ0=0;MQRankSum=-0.154;QD=1.96;ReadPosRankSum=0.237	GT:AD:DP:GQ:PL	0/1:57,11:60:99:172,0,2151
17	41223555	.	A	T	123.12	PASS	AC=1;AF=0.50;AN=2;BaseQRankSum=-2.860;DP=69;Dels=0.00;FS=4.876;HRun=0;HaplotypeScore=27.2779;MQ=31.79;MQ0=0;MQRankSum=0.123;QD=1.78;ReadPosRankSum=-3.434	GT:AD:DP:GQ:PL	0/1:58,11:69:99:153,0,1326
17	41226427	.	A	AAG	3195.22	PASS	AC=2;AF=1.00;AN=2;DP=87;FS=0.000;HRun=0;HaplotypeScore=251.5874;MQ=36.76;MQ0=0;QD=36.73	GT:AD:DP:GQ:PL	1/1:24,63:59:99:3237,169,0
17	41226429	.	C	G	340.05	PASS	AC=1;AF=0.50;AN=2;BaseQRankSum=-1.958;DP=85;Dels=0.00;FS=1.089;HRun=0;HaplotypeScore=57.2588;MQ=36.92;MQ0=0;MQRankSum=3.425;QD=4.00;ReadPosRankSum=-4.136	GT:AD:DP:GQ:PL	0/1:67,17:85:99:370,0,1179
17	41226429	.	C	CAC	1679.11	PASS	AC=2;AF=1.00;AN=2;DP=85;FS=0.000;HRun=0;HaplotypeScore=400.0475;MQ=36.92;MQ0=0;QD=19.75	GT:AD:DP:GQ:PL	1/1:69,15:58:99:1721,168,0
17	41226489	rs80357137	T	A	2395.19	PASS	AC=2;AF=1.00;AN=2;DB;DP=74;Dels=0.00;FS=0.000;HRun=0;HaplotypeScore=5.2518;MQ=45.06;MQ0=0;QD=32.37	GT:AD:DP:GQ:PL	1/1:1,73:74:99:2428,217,0
17	41226811	rs111621189	G	T	1050.82	PASS	AC=2;AF=1.00;AN=2;DB;DP=71;Dels=0.00;FS=0.000;HRun=0;HaplotypeScore=0.6651;MQ=26.12;MQ0=0;QD=14.80	GT:AD:DP:GQ:PL	1/1:1,70:71:99:1084,105,0
17	41230998	rs8176195	C	T	280.84	PASS	AC=2;AF=1.00;AN=2;DB;DP=81;Dels=0.00;FS=0.000;HRun=0;HaplotypeScore=0.0000;MQ=10.07;MQ0=0;QD=3.47	GT:AD:DP:GQ:PL	1/1:0,81:81:35.96:314,36,0
17	41234431	rs80356840	T	C	1912.27	PASS	AC=2;AF=1.00;AN=2;DB;DP=75;Dels=0.00;FS=0.000;HRun=0;HaplotypeScore=3.4513;MQ=45.12;MQ0=0;QD=25.50	GT:AD:DP:GQ:PL	1/1:1,74:75:99:1945,201,0
17	41234523	rs80357309	C	G	1949.43	PASS	AC=2;AF=1.00;AN=2;DB;DP=63;Dels=0.00;FS=0.000;HRun=0;HaplotypeScore=0.0000;MQ=46.18;MQ0=0;QD=30.94	GT:AD:DP:GQ:PL	1/1:0,62:63:99:1982,183,0
17	41243016	rs80357921	CTT	C	2239.04	PASS	AC=2;AF=1.00;AN=2;DB;DP=76;FS=0.000;HRun=2;HaplotypeScore=193.9543;MQ=36.22;MQ0=0;QD=29.46	GT:AD:DP:GQ:PL	1/1:19,57:48:99:2281,144,0
17	41243017	.	TTG	T	1050.38	PASS	AC=2;AF=1.00;AN=2;BaseQRankSum=2.348;DP=78;FS=3.096;HRun=0;HaplotypeScore=314.7579;MQ=36.54;MQ0=0;MQRankSum=0.181;QD=13.47;ReadPosRankSum=2.348	GT:AD:DP:GQ:PL	1/1:63,15:50:87.64:1092,88,0
17	41243555	rs70953658	C	G	2264.53	PASS	AC=2;AF=1.00;AN=2;DB;DP=82;Dels=0.00;FS=0.000;HRun=0;HaplotypeScore=2.9429;MQ=46.56;MQ0=0;QD=27.62	GT:AD:DP:GQ:PL	1/1:1,81:82:99:2298,237,0
17	41243643	.	TCA	T	588.28	PASS	AC=2;AF=1.00;AN=2;BaseQRankSum=2.824;DP=62;FS=2.640;HRun=0;HaplotypeScore=284.3145;MQ=37.43;MQ0=0;MQRankSum=0.616;QD=9.49;ReadPosRankSum=2.824	GT:AD:DP:GQ:PL	1/1:50,12:42:50.57:630,51,0
17	41243645	rs80357646	ACT	A	1780.01	PASS	AC=2;AF=1.00;AN=2;BaseQRankSum=1.555;DB;DP=59;FS=4.150;HRun=0;HaplotypeScore=159.0605;MQ=36.95;MQ0=0;MQRankSum=1.377;QD=30.17;ReadPosRankSum=1.644	GT:AD:DP:GQ:PL	1/1:15,43:39:99:1822,110,0
17	41243802	rs80357099	G	C	2003.39	PASS	AC=2;AF=1.00;AN=2;DB;DP=65;Dels=0.00;FS=0.000;HRun=0;HaplotypeScore=0.0000;MQ=45.83;MQ0=0;QD=30.82	GT:AD:DP:GQ:PL	1/1:1,64:65:99:2036,186,0
17	41243964	.	TG	T	509.23	PASS	AC=2;AF=1.00;AN=2;BaseQRankSum=-0.019;DP=77;FS=0.000;HRun=3;HaplotypeScore=285.6513;MQ=37.33;MQ0=0;MQRankSum=1.392;QD=6.61;ReadPosRankSum=2.840	GT:AD:DP:GQ:PL	1/1:58,18:50:65.51:551,66,0
17	41243967	rs80357663	GT	G	1887.27	PASS	AC=2;AF=1.00;AN=2;BaseQRankSum=-2.401;DB;DP=77;FS=2.986;HRun=1;HaplotypeScore=167.5213;MQ=37.56;MQ0=0;MQRankSum=2.253;QD=24.51;ReadPosRankSum=2.352	GT:AD:DP:GQ:PL	1/1:20,54:51:99:1929,137,0
17	41244389	.	T	TC	3902.08	PASS	AC=2;AF=1.00;AN=2;DP=87;FS=0.000;HRun=1;HaplotypeScore=396.0623;MQ=44.32;MQ0=0;QD=44.85	GT:AD:DP:GQ:PL	1/1:2,85:83:99:3902,247,0
17	41244404	rs80356837	A	G	2538.43	PASS	AC=2;AF=1.00;AN=2;DB;DP=82;Dels=0.00;FS=0.000;HRun=0;HaplotypeScore=6.2818;MQ=44.38;MQ0=0;QD=30.96	GT:AD:DP:GQ:PL	1/1:2,80:82:99:2571,235,0
17	41244899	rs80357513	TGCA	T	3555.47	PASS	AC=2;AF=1.00;AN=2;DB;DP=67;FS=0.000;HRun=0;HaplotypeScore=328.6119;MQ=44.80;MQ0=0;QD=53.07	GT:AD:DP:GQ:PL	1/1:0,64:66:99:3555,196,0
17	41245333	rs56329598	T	A	1728.62	PASS	AC=2;AF=1.00;AN=2;DB;DP=74;Dels=0.00;FS=0.000;HRun=2;HaplotypeScore=5.8299;MQ=38.05;MQ0=0;QD=23.36	GT:AD:DP:GQ:PL	1/1:1,73:74:99:1762,156,0
17	41245345	rs80357982	GT	G	531.75	PASS	AC=2;AF=1.00;AN=2;BaseQRankSum=1.663;DB;DP=75;FS=3.188;HRun=3;HaplotypeScore=434.5478;MQ=37.77;MQ0=0;MQRankSum=-1.732;QD=7.09;ReadPosRankSum=1.594	GT:AD:DP:GQ:PL	1/1:53,21:53:99:574,106,0
17	41245348	rs80357944	TC	T	2087.61	PASS	AC=2;AF=1.00;AN=2;DB;DP=74;FS=0.000;HRun=1;HaplotypeScore=276.4015;MQ=37.55;MQ0=0;QD=28.21	GT:AD:DP:GQ:PL	1/1:24,50:52:99:2130,156,0
17	41245586	rs80357522	CT	C	1724.62	PASS	AC=2;AF=1.00;AN=2;DB;DP=72;FS=0.000;HRun=8;HaplotypeScore=238.7210;MQ=44.50;MQ0=0;QD=23.95	GT:AD:DP:GQ:PL	1/1:6,63:68:99:1767,183,0
17	41245699	rs45564238	T	C	2031.37	PASS	AC=2;AF=1.00;AN=2;DB;DP=64;Dels=0.00;FS=0.000;HRun=0;HaplotypeScore=0.9933;MQ=46.53;MQ0=0;QD=31.74	GT:AD:DP:GQ:PL	1/1:1,63:64:99:2064,189,0
17	41246407	rs80357385	T	A	1580.17	PASS	AC=2;AF=1.00;AN=2;DB;DP=53;Dels=0.00;FS=0.000;HRun=0;HaplotypeScore=1.9330;MQ=46.45;MQ0=0;QD=29.81	GT:AD:DP:GQ:PL	1/1:1,52:53:99:1613,150,0
17	41252615	rs12948474	T	C	369.44	PASS	AC=2;AF=1.00;AN=2;DB;DP=74;Dels=0.00;FS=0.000;HRun=0;HaplotypeScore=1.3302;MQ=14.50;MQ0=0;QD=4.99	GT:AD:DP:GQ:PL	1/1:1,73:74:50.83:402,51,0
17	41252697	rs10445302	T	A	169.89	PASS	AC=2;AF=1.00;AN=2;DB;DP=45;Dels=0.04;FS=0.000;HRun=2;HaplotypeScore=2.7787;MQ=14.29;MQ0=0;QD=3.78	GT:AD:DP:GQ:PL	1/1:0,43:43:21.01:203,21,0
17	41267763	rs80357949	CTT	C	1572.05	PASS	AC=2;AF=1.00;AN=2;DB;DP=78;FS=0.000;HRun=3;HaplotypeScore=137.1765;MQ=31.37;MQ0=0;QD=20.15	GT:AD:DP:GQ:PL	1/1:13,65:36:99:1614,108,0
17	41267765	.	TTG	T	553.68	PASS	AC=2;AF=1.00;AN=2;BaseQRankSum=2.314;DP=78;FS=0.000;HRun=0;HaplotypeScore=233.8461;MQ=31.93;MQ0=0;MQRankSum=-2.383;QD=7.10;ReadPosRankSum=2.314	GT:AD:DP:GQ:PL	1/1:68,10:37:50.30:596,50,0
17	41270411	rs78735591	T	C	483.85	PASS	AC=2;AF=1.00;AN=2;BaseQRankSum=-1.732;DB;DP=71;Dels=0.00;FS=0.000;HRun=1;HaplotypeScore=2.7997;MQ=13.55;MQ0=0;MQRankSum=-0.544;QD=6.81;ReadPosRankSum=1.683	GT:AD:DP:GQ:PL	1/1:1,69:71:65.77:517,66,0
17	41270778	.	C	T	369.36	PASS	AC=1;AF=0.50;AN=2;BaseQRankSum=3.364;DP=67;Dels=0.00;FS=2.911;HRun=15;HaplotypeScore=21.5056;MQ=23.14;MQ0=0;MQRankSum=2.002;QD=5.51;ReadPosRankSum=2.002	GT:AD:DP:GQ:PL	0/1:42,25:67:99:399,0,619
17	41270794	.	G	T	322.31	PASS	AC=1;AF=0.50;AN=2;BaseQRankSum=1.248;DP=64;Dels=0.00;FS=3.352;HRun=15;HaplotypeScore=10.1409;MQ=21.49;MQ0=0;MQRankSum=3.133;QD=5.04;ReadPosRankSum=-4.075	GT:AD:DP:GQ:PL	0/1:49,14:64:99:352,0,436
17	41276033	rs80358010	C	A	57.21	PASS	AC=2;AF=1.00;AN=2;DB;DP=58;Dels=0.00;FS=0.000;HRun=1;HaplotypeScore=2.2592;MQ=14.57;MQ0=0;QD=0.99	GT:AD:DP:GQ:PL	1/1:2,55:58:11.94:90,12,0
