# Supplementary material for: Considerations for clinical read alignment and mutational profiling using next-generation sequencing
Source: F1000Res. 2012 Sep 20;1:2. Originally published 2012 Jul 16. [Version 2] doi: 10.12688/f1000research.1-2.v2 (PMC3945748; doi:10.12688/f1000research.1-2.v2)
Supplement: Aligner-specific VCF files containing the mutations called for each set of reads in single and paired-end modes — VCF files describing the mutations detected in the sixty-seven groups of BRCA1 reads when testing each alignment program in paired-end and single-end mode. [file f1000research-1-402-s0002.tgz › Bfast_Single_End_Calls.67.vcf]

##fileformat=VCFv4.1
##FILTER=<ID=LowQual,Description="Low quality">
##FORMAT=<ID=AD,Number=.,Type=Integer,Description="Allelic depths for the ref and alt alleles in the order listed">
##FORMAT=<ID=DP,Number=1,Type=Integer,Description="Read Depth (only filtered reads used for calling)">
##FORMAT=<ID=GQ,Number=1,Type=Float,Description="Genotype Quality">
##FORMAT=<ID=GT,Number=1,Type=String,Description="Genotype">
##FORMAT=<ID=PL,Number=G,Type=Integer,Description="Normalized, Phred-scaled likelihoods for genotypes as defined in the VCF specification">
##INFO=<ID=AC,Number=A,Type=Integer,Description="Allele count in genotypes, for each ALT allele, in the same order as listed">
##INFO=<ID=AF,Number=A,Type=Float,Description="Allele Frequency, for each ALT allele, in the same order as listed">
##INFO=<ID=AN,Number=1,Type=Integer,Description="Total number of alleles in called genotypes">
##INFO=<ID=BaseQRankSum,Number=1,Type=Float,Description="Z-score from Wilcoxon rank sum test of Alt Vs. Ref base qualities">
##INFO=<ID=DB,Number=0,Type=Flag,Description="dbSNP Membership">
##INFO=<ID=DP,Number=1,Type=Integer,Description="Filtered Depth">
##INFO=<ID=DS,Number=0,Type=Flag,Description="Were any of the samples downsampled?">
##INFO=<ID=Dels,Number=1,Type=Float,Description="Fraction of Reads Containing Spanning Deletions">
##INFO=<ID=FS,Number=1,Type=Float,Description="Phred-scaled p-value using Fisher's exact test to detect strand bias">
##INFO=<ID=HRun,Number=1,Type=Integer,Description="Largest Contiguous Homopolymer Run of Variant Allele In Either Direction">
##INFO=<ID=HaplotypeScore,Number=1,Type=Float,Description="Consistency of the site with at most two segregating haplotypes">
##INFO=<ID=InbreedingCoeff,Number=1,Type=Float,Description="Inbreeding coefficient as estimated from the genotype likelihoods per-sample when compared against the Hardy-Weinberg expectation">
##INFO=<ID=MQ,Number=1,Type=Float,Description="RMS Mapping Quality">
##INFO=<ID=MQ0,Number=1,Type=Integer,Description="Total Mapping Quality Zero Reads">
##INFO=<ID=MQRankSum,Number=1,Type=Float,Description="Z-score From Wilcoxon rank sum test of Alt vs. Ref read mapping qualities">
##INFO=<ID=QD,Number=1,Type=Float,Description="Variant Confidence/Quality by Depth">
##INFO=<ID=ReadPosRankSum,Number=1,Type=Float,Description="Z-score from Wilcoxon rank sum test of Alt vs. Ref read position bias">
##UnifiedGenotyper="analysis_type=UnifiedGenotyper input_file=[../Bfast_SE/brca1_67.1.recalib.bam] sample_metadata=[] read_buffer_size=null phone_home=STANDARD read_filter=[BadCigar] intervals=null excludeIntervals=null reference_sequence=ref_chr17.hg19.fa rodBind=[] rodToIntervalTrackName=null BTI_merge_rule=UNION nonDeterministicRandomSeed=false downsampling_type=null downsample_to_fraction=null downsample_to_coverage=null baq=OFF baqGapOpenPenalty=40.0 performanceLog=null useOriginalQualities=false defaultBaseQualities=-1 validation_strictness=SILENT unsafe=null num_threads=4 interval_merging=ALL read_group_black_list=null processingTracker=null restartProcessingTracker=false processingTrackerStatusFile=null processingTrackerID=-1 allow_intervals_with_unindexed_bam=false disable_experimental_low_memory_sharding=false logging_level=ERROR log_to_file=null help=false genotype_likelihoods_model=BOTH p_nonref_model=EXACT heterozygosity=0.0010 pcr_error_rate=1.0E-4 genotyping_mode=DISCOVERY output_mode=EMIT_VARIANTS_ONLY standard_min_confidence_threshold_for_calling=30.0 standard_min_confidence_threshold_for_emitting=4.0 computeSLOD=false alleles=(RodBinding name= source=UNBOUND) assume_single_sample_reads=null abort_at_too_much_coverage=-1 min_base_quality_score=17 min_mapping_quality_score=20 max_deletion_fraction=0.05 min_indel_count_for_genotyping=5 indel_heterozygosity=1.25E-4 indelGapContinuationPenalty=10.0 indelGapOpenPenalty=45.0 indelHaplotypeSize=80 doContextDependentGapPenalties=true getGapPenaltiesFromData=false indel_recal_file=indel.recal_data.csv indelDebug=false dovit=false GSA_PRODUCTION_ONLY=false exactCalculation=LINEAR_EXPERIMENTAL ignoreSNPAlleles=false output_all_callable_bases=false genotype=false dbsnp=(RodBinding name=dbsnp source=dbsnp_132.hg19.vcf) out=org.broadinstitute.sting.gatk.io.stubs.VCFWriterStub NO_HEADER=org.broadinstitute.sting.gatk.io.stubs.VCFWriterStub sites_only=org.broadinstitute.sting.gatk.io.stubs.VCFWriterStub debug_file=null metrics_file=null annotation=[]"
##contig=<ID=17,length=81195210,assembly=hg19>
##reference=file:///CL_diags/ngs/OmixonPaper/brca1-test-suite/ref_chr17.hg19.fa
#CHROM	POS	ID	REF	ALT	QUAL	FILTER	INFO	FORMAT	DePristo
17	41196309	.	T	G	5.06	LowQual	AC=1;AF=0.50;AN=2;DP=1;Dels=0.00;HRun=2;HaplotypeScore=0.0000;MQ=48.00;MQ0=0;QD=5.06	GT:AD:DP:GQ:PL	0/1:0,1:1:1.76:33,3,0
17	41196309	.	T	TGGGGGGGGGGGGGGGGGGGGGGGGGG	2683.33	PASS	AC=2;AF=1.00;AN=2;DP=22;FS=0.000;HRun=2;HaplotypeScore=230.2225;MQ=27.43;MQ0=0;QD=121.97	GT:AD:DP:GQ:PL	1/1:1,1:13:39.13:2725,39,0
17	41211027	rs8176274	A	C	1239.49	PASS	AC=2;AF=1.00;AN=2;DB;DP=50;Dels=0.00;FS=0.000;HRun=0;HaplotypeScore=3.6729;MQ=45.00;MQ0=0;QD=24.79	GT:AD:DP:GQ:PL	1/1:1,48:50:99:1272,132,0
17	41222976	rs80356968	A	G	2100.38	PASS	AC=2;AF=1.00;AN=2;DB;DP=76;Dels=0.00;FS=0.000;HRun=0;HaplotypeScore=1.9705;MQ=46.49;MQ0=0;QD=27.64	GT:AD:DP:GQ:PL	1/1:0,75:76:99:2133,222,0
17	41223266	rs34941199	T	TG	2094.64	PASS	AC=2;AF=1.00;AN=2;DB;DP=58;FS=0.000;HRun=3;HaplotypeScore=141.7293;MQ=45.37;MQ0=0;QD=36.11	GT:AD:DP:GQ:PL	1/1:7,51:55:99:2137,157,0
17	41226411	rs80356992	G	A	2137.33	PASS	AC=2;AF=1.00;AN=2;DB;DP=72;Dels=0.00;FS=0.000;HRun=0;HaplotypeScore=0.0000;MQ=45.89;MQ0=0;QD=29.69	GT:AD:DP:GQ:PL	1/1:1,71:72:99:2170,202,0
17	41228619	rs80357130	G	C	2342.39	PASS	AC=2;AF=1.00;AN=2;BaseQRankSum=-0.410;DB;DP=78;Dels=0.01;FS=0.000;HRun=0;HaplotypeScore=8.1326;MQ=45.91;MQ0=0;MQRankSum=-1.732;QD=30.03;ReadPosRankSum=1.687	GT:AD:DP:GQ:PL	1/1:2,75:77:99:2375,192,0
17	41232374	rs112920552	G	A	519.12	PASS	AC=2;AF=1.00;AN=2;DB;DP=61;Dels=0.00;FS=0.000;HRun=0;HaplotypeScore=6.0775;MQ=18.27;MQ0=0;QD=8.51	GT:AD:DP:GQ:PL	1/1:1,60:61:54.08:552,54,0
17	41234435	rs80357354	C	T	2354.69	PASS	AC=2;AF=1.00;AN=2;DB;DP=76;Dels=0.03;FS=0.000;HRun=3;HaplotypeScore=2.6884;MQ=45.00;MQ0=0;QD=30.98	GT:AD:DP:GQ:PL	1/1:2,72:74:99:2388,214,0
17	41234525	rs80357977	AAC	A	2368.96	PASS	AC=2;AF=1.00;AN=2;DB;DP=66;FS=0.000;HRun=0;HaplotypeScore=215.9993;MQ=46.02;MQ0=0;QD=35.89	GT:AD:DP:GQ:PL	1/1:10,56:62:99:2411,172,0
17	41239996	rs79046304	G	A	810.24	PASS	AC=2;AF=1.00;AN=2;DB;DP=63;Dels=0.00;FS=0.000;HRun=0;HaplotypeScore=1.7206;MQ=20.09;MQ0=0;QD=12.86	GT:AD:DP:GQ:PL	1/1:1,62:63:89.98:843,90,0
17	41243451	rs80358178	C	T	2009.70	PASS	AC=2;AF=1.00;AN=2;DB;DP=68;Dels=0.00;FS=0.000;HRun=0;HaplotypeScore=8.2308;MQ=44.59;MQ0=0;QD=29.55	GT:AD:DP:GQ:PL	1/1:1,67:68:99:2043,186,0
17	41243513	.	T	A	284.38	PASS	AC=1;AF=0.50;AN=2;BaseQRankSum=-2.868;DP=52;Dels=0.00;FS=8.218;HRun=0;HaplotypeScore=26.1279;MQ=26.00;MQ0=0;MQRankSum=3.540;QD=5.47;ReadPosRankSum=-4.190	GT:AD:DP:GQ:PL	0/1:41,11:52:99:314,0,193
17	41243513	.	TTCA	T	200.85	PASS	AC=2;AF=1.00;AN=2;BaseQRankSum=1.350;DP=53;FS=0.000;HRun=0;HaplotypeScore=207.9648;MQ=26.62;MQ0=0;MQRankSum=-2.302;QD=3.79;ReadPosRankSum=2.143	GT:AD:DP:GQ:PL	1/1:46,7:19:14.53:243,15,0
17	41243575	rs80357987	TC	T	2934.46	PASS	AC=2;AF=1.00;AN=2;DB;DP=79;FS=0.000;HRun=2;HaplotypeScore=229.6247;MQ=45.57;MQ0=0;QD=37.15	GT:AD:DP:GQ:PL	1/1:1,78:71:99:2976,214,0
17	41243686	rs80357889	CCTCA	C	1891.35	PASS	AC=2;AF=1.00;AN=2;DB;DP=63;FS=0.000;HRun=0;HaplotypeScore=202.3653;MQ=34.69;MQ0=0;QD=30.02	GT:AD:DP:GQ:PL	1/1:18,45:37:99:1933,105,0
17	41243689	.	CACTA	C	901.61	PASS	AC=2;AF=1.00;AN=2;BaseQRankSum=1.427;DP=65;FS=0.000;HRun=0;HaplotypeScore=316.4923;MQ=35.24;MQ0=0;MQRankSum=-1.733;QD=13.87;ReadPosRankSum=1.631	GT:AD:DP:GQ:PL	1/1:51,10:39:95.30:944,95,0
17	41244418	rs80357271	T	C	2512.87	PASS	AC=2;AF=1.00;AN=2;DB;DP=83;Dels=0.00;FS=0.000;HRun=0;HaplotypeScore=9.6231;MQ=45.96;MQ0=0;QD=30.28	GT:AD:DP:GQ:PL	1/1:3,79:83:99:2546,235,0
17	41244817	rs80357917	CTTGAT	C	4720.05	PASS	AC=2;AF=1.00;AN=2;BaseQRankSum=-1.086;DB;DP=81;FS=3.565;HRun=0;HaplotypeScore=497.2775;MQ=44.02;MQ0=0;MQRankSum=1.686;QD=58.27;ReadPosRankSum=1.686	GT:AD:DP:GQ:PL	1/1:6,74:77:99:4720,192,0
17	41245169	.	CT	C	153.13	PASS	AC=1;AF=0.50;AN=2;BaseQRankSum=2.732;DP=67;FS=0.000;HRun=2;HaplotypeScore=208.8566;MQ=33.27;MQ0=0;MQRankSum=-2.186;QD=2.29;ReadPosRankSum=2.368	GT:AD:DP:GQ:PL	0/1:56,11:34:3.46:191,0,3
17	41245171	rs80357913	TC	T	1135.85	PASS	AC=2;AF=1.00;AN=2;DB;DP=67;FS=0.000;HRun=3;HaplotypeScore=127.0767;MQ=33.12;MQ0=0;QD=16.95	GT:AD:DP:GQ:PL	1/1:15,52:34:96.29:1178,96,0
17	41245390	rs80356875	C	A	2347.86	PASS	AC=2;AF=1.00;AN=2;DB;DP=79;Dels=0.00;FS=0.000;HRun=0;HaplotypeScore=5.8915;MQ=45.75;MQ0=0;QD=29.72	GT:AD:DP:GQ:PL	1/1:3,75:79:99:2381,223,0
17	41245729	rs80357220	T	A	1965.14	PASS	AC=2;AF=1.00;AN=2;DB;DP=61;Dels=0.00;FS=0.000;HRun=1;HaplotypeScore=0.0000;MQ=46.69;MQ0=0;QD=32.22	GT:AD:DP:GQ:PL	1/1:0,61:61:99:1998,183,0
17	41245792	rs80357153	G	A	1611.80	PASS	AC=2;AF=1.00;AN=2;DB;DP=53;Dels=0.00;FS=0.000;HRun=0;HaplotypeScore=0.7340;MQ=45.83;MQ0=0;QD=30.41	GT:AD:DP:GQ:PL	1/1:1,51:53:99:1645,150,0
17	41246039	rs80357506	CTTTA	C	933.22	PASS	AC=2;AF=1.00;AN=2;BaseQRankSum=3.149;DB;DP=66;FS=0.000;HRun=0;HaplotypeScore=486.9562;MQ=36.62;MQ0=0;MQRankSum=-3.278;QD=14.14;ReadPosRankSum=2.292	GT:AD:DP:GQ:PL	1/1:56,10:47:34.57:975,35,0
17	41246040	.	TTTAA	T	933.24	PASS	AC=2;AF=1.00;AN=2;BaseQRankSum=3.149;DP=62;FS=0.000;HRun=0;HaplotypeScore=460.8116;MQ=35.93;MQ0=0;MQRankSum=-3.278;QD=15.05;ReadPosRankSum=2.421	GT:AD:DP:GQ:PL	1/1:57,5:43:34.59:975,35,0
17	41246043	rs80357632	AATTT	A	2136.11	PASS	AC=2;AF=1.00;AN=2;DB;DP=61;FS=0.000;HRun=0;HaplotypeScore=345.8484;MQ=35.70;MQ0=0;QD=35.02	GT:AD:DP:GQ:PL	1/1:19,42:42:99:2178,120,0
17	41246044	.	A	ACGCC	442.71	PASS	AC=1;AF=0.50;AN=2;BaseQRankSum=-4.176;DP=66;FS=0.000;HRun=0;HaplotypeScore=566.3022;MQ=36.32;MQ0=0;MQRankSum=-1.500;QD=6.71;ReadPosRankSum=-4.734	GT:AD:DP:GQ:PL	0/1:61,1:47:99:482,0,762
17	41246420	rs80357821	AT	A	1926.27	PASS	AC=2;AF=1.00;AN=2;DB;DP=58;FS=0.000;HRun=3;HaplotypeScore=168.8117;MQ=47.26;MQ0=0;QD=33.21	GT:AD:DP:GQ:PL	1/1:2,56:56:99:1968,162,0
17	41246584	rs80357252	C	G	1260.70	PASS	AC=2;AF=1.00;AN=2;DB;DP=75;Dels=0.00;FS=0.000;HRun=1;HaplotypeScore=32.5480;MQ=30.82;MQ0=0;QD=16.81	GT:AD:DP:GQ:PL	1/1:4,70:75:99:1294,120,0
17	41246593	.	T	TAC	1987.77	PASS	AC=2;AF=1.00;AN=2;DP=76;FS=0.000;HRun=0;HaplotypeScore=274.2445;MQ=28.86;MQ0=0;QD=26.15	GT:AD:DP:GQ:PL	1/1:6,68:37:99:2030,111,0
17	41246624	rs80357644	GCT	G	1372.86	PASS	AC=2;AF=1.00;AN=2;DB;DP=73;FS=0.000;HRun=0;HaplotypeScore=213.6860;MQ=29.75;MQ0=0;QD=18.81	GT:AD:DP:GQ:PL	1/1:11,58:32:93.29:1415,93,0
17	41246625	.	CTT	C	512.50	PASS	AC=2;AF=1.00;AN=2;DP=74;FS=0.000;HRun=4;HaplotypeScore=305.3627;MQ=30.07;MQ0=0;QD=6.93	GT:AD:DP:GQ:PL	1/1:67,7:33:81.03:555,81,0
17	41250254	rs62076412	C	A	928	PASS	AC=2;AF=1.00;AN=2;DB;DP=67;Dels=0.00;FS=0.000;HRun=0;HaplotypeScore=3.3406;MQ=19.40;MQ0=0;QD=13.85	GT:AD:DP:GQ:PL	1/1:1,65:67:99:961,108,0
17	41251809	rs80357758	GA	G	3059.35	PASS	AC=2;AF=1.00;AN=2;DB;DP=75;FS=0.000;HRun=1;HaplotypeScore=233.3999;MQ=47.74;MQ0=0;QD=40.79	GT:AD:DP:GQ:PL	1/1:1,74:75:99:3101,223,0
17	41252697	rs10445302	T	A	79.87	PASS	AC=2;AF=1.00;AN=2;DB;DP=52;Dels=0.02;FS=0.000;HRun=2;HaplotypeScore=1.6316;MQ=11.81;MQ0=0;QD=1.54	GT:AD:DP:GQ:PL	1/1:0,50:51:12:112,12,0
17	41257458	rs8176133	A	C	1083.18	PASS	AC=2;AF=1.00;AN=2;DB;DP=74;Dels=0.01;FS=0.000;HRun=0;HaplotypeScore=10.6613;MQ=21.62;MQ0=0;QD=14.64	GT:AD:DP:GQ:PL	1/1:1,72:73:99:1116,117,0
17	41258569	rs80358123	G	T	2181.71	PASS	AC=2;AF=1.00;AN=2;DB;DP=77;Dels=0.00;FS=0.000;HRun=0;HaplotypeScore=2.7302;MQ=46.01;MQ0=0;QD=28.33	GT:AD:DP:GQ:PL	1/1:2,75:77:99:2215,208,0
17	41264740	rs55820479	TGA	T	3307.21	PASS	AC=2;AF=1.00;AN=2;DB;DP=72;FS=0.000;HRun=0;HaplotypeScore=269.7260;MQ=44.68;MQ0=0;QD=45.93	GT:AD:DP:GQ:PL	1/1:3,69:69:99:3307,205,0
17	41276043	rs80357198	C	T	148.43	PASS	AC=2;AF=1.00;AN=2;DB;DP=57;Dels=0.02;FS=0.000;HRun=0;HaplotypeScore=3.6787;MQ=15.09;MQ0=0;QD=2.60	GT:AD:DP:GQ:PL	1/1:2,54:56:23.90:181,24,0
17	41279298	rs4793204	A	G	569.45	PASS	AC=2;AF=1.00;AN=2;DB;DP=57;Dels=0.02;FS=0.000;HRun=0;HaplotypeScore=8.5345;MQ=16.44;MQ0=0;QD=9.99	GT:AD:DP:GQ:PL	1/1:0,56:56:68.98:602,69,0
