# Supplementary material for: Considerations for clinical read alignment and mutational profiling using next-generation sequencing
Source: F1000Res. 2012 Sep 20;1:2. Originally published 2012 Jul 16. [Version 2] doi: 10.12688/f1000research.1-2.v2 (PMC3945748; doi:10.12688/f1000research.1-2.v2)
Supplement: Aligner-specific VCF files containing the mutations called for each set of reads in single and paired-end modes — VCF files describing the mutations detected in the sixty-seven groups of BRCA1 reads when testing each alignment program in paired-end and single-end mode. [file f1000research-1-402-s0002.tgz › Bfast_Single_End_Calls.69.vcf]

##fileformat=VCFv4.1
##FILTER=<ID=LowQual,Description="Low quality">
##FORMAT=<ID=AD,Number=.,Type=Integer,Description="Allelic depths for the ref and alt alleles in the order listed">
##FORMAT=<ID=DP,Number=1,Type=Integer,Description="Read Depth (only filtered reads used for calling)">
##FORMAT=<ID=GQ,Number=1,Type=Float,Description="Genotype Quality">
##FORMAT=<ID=GT,Number=1,Type=String,Description="Genotype">
##FORMAT=<ID=PL,Number=G,Type=Integer,Description="Normalized, Phred-scaled likelihoods for genotypes as defined in the VCF specification">
##INFO=<ID=AC,Number=A,Type=Integer,Description="Allele count in genotypes, for each ALT allele, in the same order as listed">
##INFO=<ID=AF,Number=A,Type=Float,Description="Allele Frequency, for each ALT allele, in the same order as listed">
##INFO=<ID=AN,Number=1,Type=Integer,Description="Total number of alleles in called genotypes">
##INFO=<ID=BaseQRankSum,Number=1,Type=Float,Description="Z-score from Wilcoxon rank sum test of Alt Vs. Ref base qualities">
##INFO=<ID=DB,Number=0,Type=Flag,Description="dbSNP Membership">
##INFO=<ID=DP,Number=1,Type=Integer,Description="Filtered Depth">
##INFO=<ID=DS,Number=0,Type=Flag,Description="Were any of the samples downsampled?">
##INFO=<ID=Dels,Number=1,Type=Float,Description="Fraction of Reads Containing Spanning Deletions">
##INFO=<ID=FS,Number=1,Type=Float,Description="Phred-scaled p-value using Fisher's exact test to detect strand bias">
##INFO=<ID=HRun,Number=1,Type=Integer,Description="Largest Contiguous Homopolymer Run of Variant Allele In Either Direction">
##INFO=<ID=HaplotypeScore,Number=1,Type=Float,Description="Consistency of the site with at most two segregating haplotypes">
##INFO=<ID=InbreedingCoeff,Number=1,Type=Float,Description="Inbreeding coefficient as estimated from the genotype likelihoods per-sample when compared against the Hardy-Weinberg expectation">
##INFO=<ID=MQ,Number=1,Type=Float,Description="RMS Mapping Quality">
##INFO=<ID=MQ0,Number=1,Type=Integer,Description="Total Mapping Quality Zero Reads">
##INFO=<ID=MQRankSum,Number=1,Type=Float,Description="Z-score From Wilcoxon rank sum test of Alt vs. Ref read mapping qualities">
##INFO=<ID=QD,Number=1,Type=Float,Description="Variant Confidence/Quality by Depth">
##INFO=<ID=ReadPosRankSum,Number=1,Type=Float,Description="Z-score from Wilcoxon rank sum test of Alt vs. Ref read position bias">
##UnifiedGenotyper="analysis_type=UnifiedGenotyper input_file=[../Bfast_SE/brca1_69.1.recalib.bam] sample_metadata=[] read_buffer_size=null phone_home=STANDARD read_filter=[BadCigar] intervals=null excludeIntervals=null reference_sequence=ref_chr17.hg19.fa rodBind=[] rodToIntervalTrackName=null BTI_merge_rule=UNION nonDeterministicRandomSeed=false downsampling_type=null downsample_to_fraction=null downsample_to_coverage=null baq=OFF baqGapOpenPenalty=40.0 performanceLog=null useOriginalQualities=false defaultBaseQualities=-1 validation_strictness=SILENT unsafe=null num_threads=4 interval_merging=ALL read_group_black_list=null processingTracker=null restartProcessingTracker=false processingTrackerStatusFile=null processingTrackerID=-1 allow_intervals_with_unindexed_bam=false disable_experimental_low_memory_sharding=false logging_level=ERROR log_to_file=null help=false genotype_likelihoods_model=BOTH p_nonref_model=EXACT heterozygosity=0.0010 pcr_error_rate=1.0E-4 genotyping_mode=DISCOVERY output_mode=EMIT_VARIANTS_ONLY standard_min_confidence_threshold_for_calling=30.0 standard_min_confidence_threshold_for_emitting=4.0 computeSLOD=false alleles=(RodBinding name= source=UNBOUND) assume_single_sample_reads=null abort_at_too_much_coverage=-1 min_base_quality_score=17 min_mapping_quality_score=20 max_deletion_fraction=0.05 min_indel_count_for_genotyping=5 indel_heterozygosity=1.25E-4 indelGapContinuationPenalty=10.0 indelGapOpenPenalty=45.0 indelHaplotypeSize=80 doContextDependentGapPenalties=true getGapPenaltiesFromData=false indel_recal_file=indel.recal_data.csv indelDebug=false dovit=false GSA_PRODUCTION_ONLY=false exactCalculation=LINEAR_EXPERIMENTAL ignoreSNPAlleles=false output_all_callable_bases=false genotype=false dbsnp=(RodBinding name=dbsnp source=dbsnp_132.hg19.vcf) out=org.broadinstitute.sting.gatk.io.stubs.VCFWriterStub NO_HEADER=org.broadinstitute.sting.gatk.io.stubs.VCFWriterStub sites_only=org.broadinstitute.sting.gatk.io.stubs.VCFWriterStub debug_file=null metrics_file=null annotation=[]"
##contig=<ID=17,length=81195210,assembly=hg19>
##reference=file:///CL_diags/ngs/OmixonPaper/brca1-test-suite/ref_chr17.hg19.fa
#CHROM	POS	ID	REF	ALT	QUAL	FILTER	INFO	FORMAT	DePristo
17	41196309	.	T	G	5.06	LowQual	AC=1;AF=0.50;AN=2;DP=1;Dels=0.00;HRun=2;HaplotypeScore=0.0000;MQ=48.00;MQ0=0;QD=5.06	GT:AD:DP:GQ:PL	0/1:0,1:1:1.76:33,3,0
17	41196309	.	T	TGGGGGGGGGGGGGGGGGGGGGGGGGG	2683.51	PASS	AC=2;AF=1.00;AN=2;DP=22;FS=0.000;HRun=2;HaplotypeScore=230.1312;MQ=27.43;MQ0=0;QD=121.98	GT:AD:DP:GQ:PL	1/1:1,1:13:39.13:2726,39,0
17	41204797	rs72046338	AACAC	A	1342.52	PASS	AC=2;AF=1.00;AN=2;DB;DP=67;FS=0.000;HRun=0;HaplotypeScore=275.2962;MQ=32.59;MQ0=0;QD=20.04	GT:AD:DP:GQ:PL	1/1:32,35:57:90.29:1385,90,0
17	41219907	rs71157702	T	TA	680.50	PASS	AC=2;AF=1.00;AN=2;DB;DP=57;FS=0.000;HRun=22;HaplotypeScore=139.1916;MQ=36.98;MQ0=0;QD=11.94	GT:AD:DP:GQ:PL	1/1:21,36:51:99:723,110,0
17	41220288	rs8176229	C	T	781.36	PASS	AC=2;AF=1.00;AN=2;DB;DP=64;Dels=0.00;FS=0.000;HRun=0;HaplotypeScore=0.0000;MQ=22.30;MQ0=0;QD=12.21	GT:AD:DP:GQ:PL	1/1:1,63:64:78.15:814,78,0
17	41225305	rs76306112	T	C	1933.40	PASS	AC=2;AF=1.00;AN=2;DB;DP=64;Dels=0.00;FS=0.000;HRun=0;HaplotypeScore=0.0000;MQ=46.27;MQ0=0;QD=30.21	GT:AD:DP:GQ:PL	1/1:2,62:64:99:1966,180,0
17	41228599	rs80359885	GGTATTCACTACTTTTCT	G	7568.17	PASS	AC=2;AF=1.00;AN=2;DB;DP=58;FS=0.000;HRun=0;HaplotypeScore=917.9767;MQ=38.57;MQ0=0;QD=130.49	GT:AD:DP:GQ:PL	1/1:12,46:56:99:7568,166,0
17	41230982	rs8176197	C	T	512.78	PASS	AC=2;AF=1.00;AN=2;DB;DP=89;Dels=0.00;FS=0.000;HRun=0;HaplotypeScore=6.3609;MQ=13.39;MQ0=0;QD=5.76	GT:AD:DP:GQ:PL	1/1:0,89:89:57.02:546,57,0
17	41241277	rs79251976	T	G	992.84	PASS	AC=2;AF=1.00;AN=2;DB;DP=71;Dels=0.03;FS=0.000;HRun=2;HaplotypeScore=4.1862;MQ=18.24;MQ0=0;QD=13.98	GT:AD:DP:GQ:PL	1/1:2,66:69:99:1026,111,0
17	41243643	.	TCA	T	866.97	PASS	AC=2;AF=1.00;AN=2;DP=75;FS=0.000;HRun=0;HaplotypeScore=465.2571;MQ=35.92;MQ0=0;QD=11.56	GT:AD:DP:GQ:PL	1/1:64,11:50:99:909,141,0
17	41243645	rs80357646	ACT	A	2292.13	PASS	AC=2;AF=1.00;AN=2;DB;DP=74;FS=0.000;HRun=0;HaplotypeScore=319.9636;MQ=35.67;MQ0=0;QD=30.97	GT:AD:DP:GQ:PL	1/1:13,60:49:99:2334,144,0
17	41243670	rs80357213	G	A	689.04	PASS	AC=2;AF=1.00;AN=2;DB;DP=62;Dels=0.02;FS=0.000;HRun=1;HaplotypeScore=4.3976;MQ=23.88;MQ0=0;QD=11.11	GT:AD:DP:GQ:PL	1/1:0,61:61:66.15:722,66,0
17	41243705	rs80357584	CTG	C	1561.34	PASS	AC=2;AF=1.00;AN=2;BaseQRankSum=-1.325;DB;DP=62;FS=0.000;HRun=0;HaplotypeScore=257.6141;MQ=33.07;MQ0=0;MQRankSum=1.631;QD=25.18;ReadPosRankSum=1.631	GT:AD:DP:GQ:PL	1/1:14,47:36:90.06:1603,90,0
17	41243706	.	TGA	T	579.54	PASS	AC=2;AF=1.00;AN=2;BaseQRankSum=-0.714;DP=60;FS=0.000;HRun=0;HaplotypeScore=355.7938;MQ=33.62;MQ0=0;MQRankSum=1.631;QD=9.66;ReadPosRankSum=1.631	GT:AD:DP:GQ:PL	1/1:51,8:36:88.08:622,88,0
17	41243836	.	GTA	G	713.57	PASS	AC=2;AF=1.00;AN=2;BaseQRankSum=2.336;DP=67;FS=3.093;HRun=0;HaplotypeScore=331.8570;MQ=37.85;MQ0=0;MQRankSum=-2.336;QD=10.65;ReadPosRankSum=1.990	GT:AD:DP:GQ:PL	1/1:52,15:47:89.92:756,90,0
17	41243841	.	TTG	T	764.71	PASS	AC=2;AF=1.00;AN=2;DP=64;FS=0.000;HRun=0;HaplotypeScore=332.4431;MQ=36.90;MQ0=0;QD=11.95	GT:AD:DP:GQ:PL	1/1:39,25:44:99:807,117,0
17	41243891	rs80356876	C	G	1696.44	PASS	AC=2;AF=1.00;AN=2;DB;DP=70;Dels=0.00;FS=0.000;HRun=0;HaplotypeScore=8.7894;MQ=42.49;MQ0=0;QD=24.23	GT:AD:DP:GQ:PL	1/1:2,67:70:99:1729,177,0
17	41244157	rs80357900	CT	C	2669.70	PASS	AC=2;AF=1.00;AN=2;BaseQRankSum=-1.680;DB;DP=69;FS=3.282;HRun=1;HaplotypeScore=239.3552;MQ=45.38;MQ0=0;MQRankSum=1.627;QD=38.69;ReadPosRankSum=1.680	GT:AD:DP:GQ:PL	1/1:3,66:68:99:2712,188,0
17	41244822	rs80357127	T	A	2601.15	PASS	AC=2;AF=1.00;AN=2;DB;DP=81;Dels=0.00;FS=0.000;HRun=1;HaplotypeScore=10.6295;MQ=45.01;MQ0=0;QD=32.11	GT:AD:DP:GQ:PL	1/1:1,80:81:99:2634,235,0
17	41244879	rs80356874	C	A	2235.12	PASS	AC=2;AF=1.00;AN=2;DB;DP=72;Dels=0.00;FS=0.000;HRun=0;HaplotypeScore=60.4955;MQ=41.96;MQ0=0;QD=31.04	GT:AD:DP:GQ:PL	1/1:0,72:72:99:2268,210,0
17	41244889	.	C	CT	3074.10	PASS	AC=2;AF=1.00;AN=2;DP=70;FS=0.000;HRun=0;HaplotypeScore=449.3640;MQ=42.54;MQ0=0;QD=43.92	GT:AD:DP:GQ:PL	1/1:2,68:68:99:3116,196,0
17	41245346	rs80357539	TTTCTC	T	1836.12	PASS	AC=2;AF=1.00;AN=2;DB;DP=71;FS=0.000;HRun=0;HaplotypeScore=210.4388;MQ=31.74;MQ0=0;QD=25.86	GT:AD:DP:GQ:PL	1/1:18,53:35:96.31:1878,96,0
17	41245351	.	CTTCTT	C	862.50	PASS	AC=2;AF=1.00;AN=2;DP=68;FS=0.000;HRun=0;HaplotypeScore=298.6727;MQ=31.23;MQ0=0;QD=12.68	GT:AD:DP:GQ:PL	1/1:60,7:33:84.21:905,84,0
17	41245682	rs1800064	C	A	2302.22	PASS	AC=2;AF=1.00;AN=2;DB;DP=70;Dels=0.00;FS=0.000;HRun=0;HaplotypeScore=0.0000;MQ=46.99;MQ0=0;QD=32.89	GT:AD:DP:GQ:PL	1/1:0,70:70:99:2335,208,0
17	41246191	rs80357939	CT	C	2151.15	PASS	AC=2;AF=1.00;AN=2;DB;DP=57;FS=0.000;HRun=1;HaplotypeScore=171.8819;MQ=45.86;MQ0=0;QD=37.74	GT:AD:DP:GQ:PL	1/1:1,56:54:99:2193,160,0
17	41246615	.	AG	A	462.61	PASS	AC=2;AF=1.00;AN=2;BaseQRankSum=1.644;DP=71;FS=3.358;HRun=2;HaplotypeScore=243.9716;MQ=35.90;MQ0=0;MQRankSum=-1.733;QD=6.52;ReadPosRankSum=1.555	GT:AD:DP:GQ:PL	1/1:61,9:42:78.55:505,79,0
17	41246617	rs80357689	GC	G	1635.46	PASS	AC=2;AF=1.00;AN=2;DB;DP=71;FS=0.000;HRun=1;HaplotypeScore=138.4870;MQ=35.74;MQ0=0;QD=23.03	GT:AD:DP:GQ:PL	1/1:15,56:42:99:1678,123,0
17	41247861	.	AC	A	52.96	PASS	AC=1;AF=0.50;AN=2;BaseQRankSum=2.519;DP=71;FS=7.647;HRun=3;HaplotypeScore=250.6053;MQ=36.45;MQ0=0;MQRankSum=-2.026;QD=0.75;ReadPosRankSum=3.352	GT:AD:DP:GQ:PL	0/1:61,10:44:67.44:92,0,67
17	41247864	rs80357745	CT	C	1074.19	PASS	AC=2;AF=1.00;AN=2;BaseQRankSum=-1.733;DB;DP=68;FS=3.802;HRun=6;HaplotypeScore=148.7145;MQ=35.67;MQ0=0;MQRankSum=1.636;QD=15.80;ReadPosRankSum=1.540	GT:AD:DP:GQ:PL	1/1:17,51:41:99:1116,102,0
17	41252697	rs10445302	T	A	66.03	PASS	AC=2;AF=1.00;AN=2;DB;DP=54;Dels=0.02;FS=0.000;HRun=2;HaplotypeScore=2.5439;MQ=12.18;MQ0=0;QD=1.22	GT:AD:DP:GQ:PL	1/1:2,51:53:9.02:98,9,0
17	41252708	rs28385359	A	G	201.51	PASS	AC=2;AF=1.00;AN=2;DB;DP=48;Dels=0.00;FS=0.000;HRun=0;HaplotypeScore=1.4679;MQ=15.66;MQ0=0;QD=4.20	GT:AD:DP:GQ:PL	1/1:0,47:48:24.01:234,24,0
17	41255859	rs8176137	C	T	1030.80	PASS	AC=2;AF=1.00;AN=2;DB;DP=66;Dels=0.02;FS=0.000;HRun=1;HaplotypeScore=4.6000;MQ=27.04;MQ0=0;QD=15.62	GT:AD:DP:GQ:PL	1/1:4,61:65:99:1064,102,0
17	41256894	rs80357409	C	G	1944.38	PASS	AC=2;AF=1.00;AN=2;DB;DP=72;Dels=0.00;FS=0.000;HRun=0;HaplotypeScore=0.9995;MQ=45.99;MQ0=0;QD=27.01	GT:AD:DP:GQ:PL	1/1:0,70:72:99:1977,201,0
17	41257050	rs80358100	A	T	2110.87	PASS	AC=2;AF=1.00;AN=2;DB;DP=68;Dels=0.01;FS=0.000;HRun=1;HaplotypeScore=5.6970;MQ=45.95;MQ0=0;QD=31.04	GT:AD:DP:GQ:PL	1/1:0,67:67:99:2144,189,0
17	41264124	rs74627056	T	G	1260.32	PASS	AC=2;AF=1.00;AN=2;DB;DP=66;Dels=0.00;FS=0.000;HRun=1;HaplotypeScore=4.8703;MQ=31.90;MQ0=0;QD=19.10	GT:AD:DP:GQ:PL	1/1:2,64:66:99:1293,126,0
17	41267696	rs78127297	C	A	2462.80	PASS	AC=2;AF=1.00;AN=2;DB;DP=76;Dels=0.01;FS=0.000;HRun=5;HaplotypeScore=3.8749;MQ=45.52;MQ0=0;QD=32.41	GT:AD:DP:GQ:PL	1/1:2,73:75:99:2496,217,0
17	41276095	rs80356994	G	A	217.78	PASS	AC=2;AF=1.00;AN=2;DB;DP=52;Dels=0.00;FS=0.000;HRun=2;HaplotypeScore=3.0340;MQ=13.56;MQ0=0;QD=4.19	GT:AD:DP:GQ:PL	1/1:0,52:52:29.96:251,30,0
17	41276247	rs3765640	A	G	1985.75	PASS	AC=2;AF=1.00;AN=2;DB;DP=66;Dels=0.00;FS=0.000;HRun=0;HaplotypeScore=2.5628;MQ=39.14;MQ0=0;QD=30.09	GT:AD:DP:GQ:PL	1/1:0,66:66:99:2019,186,0
17	41277369	.	A	AG	235.93	PASS	AC=2;AF=1.00;AN=2;DP=88;FS=0.000;HRun=2;HaplotypeScore=110.5528;MQ=20.37;MQ0=0;QD=2.68	GT:AD:DP:GQ:PL	1/1:71,17:20:53.82:278,54,0
17	41277371	.	G	A	577.97	PASS	AC=2;AF=1.00;AN=2;BaseQRankSum=1.593;DP=87;Dels=0.00;FS=0.000;HRun=2;HaplotypeScore=53.1662;MQ=20.44;MQ0=0;MQRankSum=6.620;QD=6.64;ReadPosRankSum=-4.871	GT:AD:DP:GQ:PL	1/1:68,19:87:38.47:611,38,0
