# Supplementary material for: Considerations for clinical read alignment and mutational profiling using next-generation sequencing
Source: F1000Res. 2012 Sep 20;1:2. Originally published 2012 Jul 16. [Version 2] doi: 10.12688/f1000research.1-2.v2 (PMC3945748; doi:10.12688/f1000research.1-2.v2)
Supplement: Aligner-specific VCF files containing the mutations called for each set of reads in single and paired-end modes — VCF files describing the mutations detected in the sixty-seven groups of BRCA1 reads when testing each alignment program in paired-end and single-end mode. [file f1000research-1-402-s0002.tgz › Bfast_Single_End_Calls.70.vcf]

##fileformat=VCFv4.1
##FILTER=<ID=LowQual,Description="Low quality">
##FORMAT=<ID=AD,Number=.,Type=Integer,Description="Allelic depths for the ref and alt alleles in the order listed">
##FORMAT=<ID=DP,Number=1,Type=Integer,Description="Read Depth (only filtered reads used for calling)">
##FORMAT=<ID=GQ,Number=1,Type=Float,Description="Genotype Quality">
##FORMAT=<ID=GT,Number=1,Type=String,Description="Genotype">
##FORMAT=<ID=PL,Number=G,Type=Integer,Description="Normalized, Phred-scaled likelihoods for genotypes as defined in the VCF specification">
##INFO=<ID=AC,Number=A,Type=Integer,Description="Allele count in genotypes, for each ALT allele, in the same order as listed">
##INFO=<ID=AF,Number=A,Type=Float,Description="Allele Frequency, for each ALT allele, in the same order as listed">
##INFO=<ID=AN,Number=1,Type=Integer,Description="Total number of alleles in called genotypes">
##INFO=<ID=BaseQRankSum,Number=1,Type=Float,Description="Z-score from Wilcoxon rank sum test of Alt Vs. Ref base qualities">
##INFO=<ID=DB,Number=0,Type=Flag,Description="dbSNP Membership">
##INFO=<ID=DP,Number=1,Type=Integer,Description="Filtered Depth">
##INFO=<ID=DS,Number=0,Type=Flag,Description="Were any of the samples downsampled?">
##INFO=<ID=Dels,Number=1,Type=Float,Description="Fraction of Reads Containing Spanning Deletions">
##INFO=<ID=FS,Number=1,Type=Float,Description="Phred-scaled p-value using Fisher's exact test to detect strand bias">
##INFO=<ID=HRun,Number=1,Type=Integer,Description="Largest Contiguous Homopolymer Run of Variant Allele In Either Direction">
##INFO=<ID=HaplotypeScore,Number=1,Type=Float,Description="Consistency of the site with at most two segregating haplotypes">
##INFO=<ID=InbreedingCoeff,Number=1,Type=Float,Description="Inbreeding coefficient as estimated from the genotype likelihoods per-sample when compared against the Hardy-Weinberg expectation">
##INFO=<ID=MQ,Number=1,Type=Float,Description="RMS Mapping Quality">
##INFO=<ID=MQ0,Number=1,Type=Integer,Description="Total Mapping Quality Zero Reads">
##INFO=<ID=MQRankSum,Number=1,Type=Float,Description="Z-score From Wilcoxon rank sum test of Alt vs. Ref read mapping qualities">
##INFO=<ID=QD,Number=1,Type=Float,Description="Variant Confidence/Quality by Depth">
##INFO=<ID=ReadPosRankSum,Number=1,Type=Float,Description="Z-score from Wilcoxon rank sum test of Alt vs. Ref read position bias">
##UnifiedGenotyper="analysis_type=UnifiedGenotyper input_file=[../Bfast_SE/brca1_70.1.recalib.bam] sample_metadata=[] read_buffer_size=null phone_home=STANDARD read_filter=[BadCigar] intervals=null excludeIntervals=null reference_sequence=ref_chr17.hg19.fa rodBind=[] rodToIntervalTrackName=null BTI_merge_rule=UNION nonDeterministicRandomSeed=false downsampling_type=null downsample_to_fraction=null downsample_to_coverage=null baq=OFF baqGapOpenPenalty=40.0 performanceLog=null useOriginalQualities=false defaultBaseQualities=-1 validation_strictness=SILENT unsafe=null num_threads=4 interval_merging=ALL read_group_black_list=null processingTracker=null restartProcessingTracker=false processingTrackerStatusFile=null processingTrackerID=-1 allow_intervals_with_unindexed_bam=false disable_experimental_low_memory_sharding=false logging_level=ERROR log_to_file=null help=false genotype_likelihoods_model=BOTH p_nonref_model=EXACT heterozygosity=0.0010 pcr_error_rate=1.0E-4 genotyping_mode=DISCOVERY output_mode=EMIT_VARIANTS_ONLY standard_min_confidence_threshold_for_calling=30.0 standard_min_confidence_threshold_for_emitting=4.0 computeSLOD=false alleles=(RodBinding name= source=UNBOUND) assume_single_sample_reads=null abort_at_too_much_coverage=-1 min_base_quality_score=17 min_mapping_quality_score=20 max_deletion_fraction=0.05 min_indel_count_for_genotyping=5 indel_heterozygosity=1.25E-4 indelGapContinuationPenalty=10.0 indelGapOpenPenalty=45.0 indelHaplotypeSize=80 doContextDependentGapPenalties=true getGapPenaltiesFromData=false indel_recal_file=indel.recal_data.csv indelDebug=false dovit=false GSA_PRODUCTION_ONLY=false exactCalculation=LINEAR_EXPERIMENTAL ignoreSNPAlleles=false output_all_callable_bases=false genotype=false dbsnp=(RodBinding name=dbsnp source=dbsnp_132.hg19.vcf) out=org.broadinstitute.sting.gatk.io.stubs.VCFWriterStub NO_HEADER=org.broadinstitute.sting.gatk.io.stubs.VCFWriterStub sites_only=org.broadinstitute.sting.gatk.io.stubs.VCFWriterStub debug_file=null metrics_file=null annotation=[]"
##contig=<ID=17,length=81195210,assembly=hg19>
##reference=file:///CL_diags/ngs/OmixonPaper/brca1-test-suite/ref_chr17.hg19.fa
#CHROM	POS	ID	REF	ALT	QUAL	FILTER	INFO	FORMAT	DePristo
17	41196309	.	T	G	5.06	LowQual	AC=1;AF=0.50;AN=2;DP=1;Dels=0.00;HRun=2;HaplotypeScore=0.0000;MQ=48.00;MQ0=0;QD=5.06	GT:AD:DP:GQ:PL	0/1:0,1:1:1.76:33,3,0
17	41196309	.	T	TGGGGGGGGGGGGGGGGGGGGGGGGGG	2683.41	PASS	AC=2;AF=1.00;AN=2;DP=22;FS=0.000;HRun=2;HaplotypeScore=230.1798;MQ=27.43;MQ0=0;QD=121.97	GT:AD:DP:GQ:PL	1/1:1,1:13:39.13:2725,39,0
17	41196582	rs111791349	C	T	2171.83	PASS	AC=2;AF=1.00;AN=2;BaseQRankSum=1.237;DB;DP=73;Dels=0.00;FS=0.000;HRun=1;HaplotypeScore=10.0259;MQ=44.99;MQ0=0;MQRankSum=1.386;QD=29.75;ReadPosRankSum=1.683	GT:AD:DP:GQ:PL	1/1:3,69:73:99:2205,170,0
17	41197781	rs80356942	C	A	1802.12	PASS	AC=2;AF=1.00;AN=2;DB;DP=61;Dels=0.02;FS=0.000;HRun=0;HaplotypeScore=1.6553;MQ=45.38;MQ0=0;QD=29.54	GT:AD:DP:GQ:PL	1/1:1,59:60:99:1835,171,0
17	41199123	rs8176312	T	C	1437.86	PASS	AC=2;AF=1.00;AN=2;DB;DP=63;Dels=0.00;FS=0.000;HRun=1;HaplotypeScore=1.6483;MQ=36.21;MQ0=0;QD=22.82	GT:AD:DP:GQ:PL	1/1:1,62:63:99:1471,141,0
17	41215886	rs80358165	C	T	2146.35	PASS	AC=2;AF=1.00;AN=2;DB;DP=66;Dels=0.00;FS=0.000;HRun=2;HaplotypeScore=0.9983;MQ=46.59;MQ0=0;QD=32.52	GT:AD:DP:GQ:PL	1/1:2,64:66:99:2179,193,0
17	41228529	rs80357126	T	C	1537.23	PASS	AC=2;AF=1.00;AN=2;BaseQRankSum=1.666;DB;DP=53;Dels=0.00;FS=0.000;HRun=0;HaplotypeScore=0.9665;MQ=45.48;MQ0=0;MQRankSum=0.267;QD=29.00;ReadPosRankSum=1.133	GT:AD:DP:GQ:PL	1/1:2,51:53:99:1570,144,0
17	41231805	.	T	A	107.48	PASS	AC=1;AF=0.50;AN=2;BaseQRankSum=0.133;DP=75;Dels=0.00;FS=0.000;HRun=16;HaplotypeScore=14.0609;MQ=13.05;MQ0=0;MQRankSum=3.699;QD=1.43;ReadPosRankSum=-3.389	GT:AD:DP:GQ:PL	0/1:69,5:75:24.34:137,0,24
17	41241286	rs12150042	G	C	464.42	PASS	AC=2;AF=1.00;AN=2;DB;DP=72;Dels=0.01;FS=0.000;HRun=2;HaplotypeScore=10.0644;MQ=15.27;MQ0=0;QD=6.45	GT:AD:DP:GQ:PL	1/1:1,70:71:54:497,54,0
17	41241566	rs77725050	CTTT	C	1196.77	PASS	AC=2;AF=1.00;AN=2;DB;DP=76;FS=0.000;HRun=15;HaplotypeScore=231.9330;MQ=33.22;MQ0=0;QD=15.75	GT:AD:DP:GQ:PL	1/1:13,63:48:99:1239,111,0
17	41243023	rs80357397	C	A	2379.20	PASS	AC=2;AF=1.00;AN=2;DB;DP=76;Dels=0.01;FS=0.000;HRun=1;HaplotypeScore=1.7882;MQ=45.73;MQ0=0;QD=31.31	GT:AD:DP:GQ:PL	1/1:1,74:75:99:2412,220,0
17	41243705	rs80357584	CTG	C	1854.82	PASS	AC=2;AF=1.00;AN=2;DB;DP=68;FS=0.000;HRun=0;HaplotypeScore=171.9861;MQ=36.13;MQ0=0;QD=27.28	GT:AD:DP:GQ:PL	1/1:13,55:42:99:1897,126,0
17	41243706	.	TGA	T	643.71	PASS	AC=2;AF=1.00;AN=2;DP=66;FS=0.000;HRun=0;HaplotypeScore=281.3988;MQ=35.71;MQ0=0;QD=9.75	GT:AD:DP:GQ:PL	1/1:59,7:40:99:686,104,0
17	41244389	.	T	TC	3785.36	PASS	AC=2;AF=1.00;AN=2;DP=87;FS=0.000;HRun=1;HaplotypeScore=516.8866;MQ=43.98;MQ0=0;QD=43.51	GT:AD:DP:GQ:PL	1/1:7,79:83:99:3785,241,0
17	41244451	.	CTCTAATGTTAT	C	2997.71	PASS	AC=2;AF=1.00;AN=2;DP=65;FS=0.000;HRun=0;HaplotypeScore=748.6935;MQ=30.53;MQ0=0;QD=46.12	GT:AD:DP:GQ:PL	1/1:57,8:40:99:3040,120,0
17	41244453	rs80357647	CTAATGTTATTA	C	4188.77	PASS	AC=2;AF=1.00;AN=2;DB;DP=66;FS=0.000;HRun=0;HaplotypeScore=653.4727;MQ=30.43;MQ0=0;QD=63.47	GT:AD:DP:GQ:PL	1/1:9,48:41:99:4189,123,0
17	41244468	rs80357386	C	T	1194.19	PASS	AC=2;AF=1.00;AN=2;DB;DP=64;Dels=0.00;FS=0.000;HRun=1;HaplotypeScore=105.1716;MQ=29.79;MQ0=0;QD=18.66	GT:AD:DP:GQ:PL	1/1:2,62:64:99:1227,111,0
17	41244822	.	TTTTC	T	933.54	PASS	AC=2;AF=1.00;AN=2;BaseQRankSum=2.728;DP=78;FS=2.944;HRun=0;HaplotypeScore=375.6119;MQ=32.65;MQ0=0;MQRankSum=-2.879;QD=11.97;ReadPosRankSum=2.328	GT:AD:DP:GQ:PL	1/1:68,10:41:59.87:976,60,0
17	41244825	rs80357731	TCTTC	T	2120.78	PASS	AC=2;AF=1.00;AN=2;DB;DP=78;FS=0.000;HRun=0;HaplotypeScore=262.8778;MQ=32.65;MQ0=0;QD=27.19	GT:AD:DP:GQ:PL	1/1:15,63:41:99:2163,117,0
17	41244871	rs80357170	T	G	1361.01	PASS	AC=2;AF=1.00;AN=2;DB;DP=72;Dels=0.00;FS=0.000;HRun=0;HaplotypeScore=0.0000;MQ=33.51;MQ0=0;QD=18.90	GT:AD:DP:GQ:PL	1/1:0,72:72:99:1394,132,0
17	41245250	rs80357780	ACT	A	2127.15	PASS	AC=2;AF=1.00;AN=2;DB;DP=57;FS=0.000;HRun=0;HaplotypeScore=210.7363;MQ=45.41;MQ0=0;QD=37.32	GT:AD:DP:GQ:PL	1/1:5,51:54:99:2169,157,0
17	41245345	rs80357982	GT	G	306.42	PASS	AC=2;AF=1.00;AN=2;BaseQRankSum=-1.733;DB;DP=72;FS=0.000;HRun=3;HaplotypeScore=220.8943;MQ=34.06;MQ0=0;MQRankSum=1.628;QD=4.26;ReadPosRankSum=1.628	GT:AD:DP:GQ:PL	1/1:61,10:38:79.88:348,80,0
17	41245348	rs80357944	TC	T	1409.61	PASS	AC=2;AF=1.00;AN=2;BaseQRankSum=-1.733;DB;DP=73;FS=0.000;HRun=1;HaplotypeScore=123.1058;MQ=34.45;MQ0=0;MQRankSum=1.641;QD=19.31;ReadPosRankSum=1.641	GT:AD:DP:GQ:PL	1/1:15,58:39:99:1452,107,0
17	41245574	rs55678461	C	G	1332.04	PASS	AC=2;AF=1.00;AN=2;BaseQRankSum=1.642;DB;DP=85;Dels=0.04;FS=0.000;HRun=2;HaplotypeScore=9.9402;MQ=33.13;MQ0=0;MQRankSum=0.247;QD=15.67;ReadPosRankSum=-0.427	GT:AD:DP:GQ:PL	1/1:5,76:82:99:1365,129,0
17	41245594	.	T	C	156.28	PASS	AC=1;AF=0.50;AN=2;BaseQRankSum=-3.647;DP=81;Dels=0.01;FS=1.531;HRun=1;HaplotypeScore=56.7984;MQ=30.72;MQ0=0;MQRankSum=0.997;QD=1.93;ReadPosRankSum=-1.856	GT:AD:DP:GQ:PL	0/1:69,11:80:99:186,0,858
17	41245595	.	C	T	177.84	PASS	AC=1;AF=0.50;AN=2;BaseQRankSum=3.233;DP=80;Dels=0.01;FS=3.391;HRun=8;HaplotypeScore=56.7984;MQ=30.44;MQ0=0;MQRankSum=1.019;QD=2.22;ReadPosRankSum=-1.698	GT:AD:DP:GQ:PL	0/1:68,11:79:99:208,0,779
17	41245595	.	C	CT	1307.65	PASS	AC=2;AF=1.00;AN=2;DP=79;FS=0.000;HRun=8;HaplotypeScore=198.0805;MQ=30.15;MQ0=0;QD=16.55	GT:AD:DP:GQ:PL	1/1:21,56:39:99:1350,99,0
17	41245699	rs45564238	T	C	2241.33	PASS	AC=2;AF=1.00;AN=2;DB;DP=71;Dels=0.00;FS=0.000;HRun=0;HaplotypeScore=3.4779;MQ=45.94;MQ0=0;QD=31.57	GT:AD:DP:GQ:PL	1/1:1,70:71:99:2274,208,0
17	41245735	rs80357927	CT	C	1961.60	PASS	AC=2;AF=1.00;AN=2;DB;DP=57;FS=0.000;HRun=4;HaplotypeScore=279.2554;MQ=46.00;MQ0=0;QD=34.41	GT:AD:DP:GQ:PL	1/1:2,55:57:99:2004,169,0
17	41245958	rs80357613	TTCAGGAG	T	4964.21	PASS	AC=2;AF=1.00;AN=2;DB;DP=70;FS=0.000;HRun=0;HaplotypeScore=531.8016;MQ=43.46;MQ0=0;QD=70.92	GT:AD:DP:GQ:PL	1/1:8,61:67:99:4964,193,0
17	41246599	rs80357211	G	A	2204.34	PASS	AC=2;AF=1.00;AN=2;DB;DP=73;Dels=0.00;FS=0.000;HRun=0;HaplotypeScore=5.5499;MQ=45.13;MQ0=0;QD=30.20	GT:AD:DP:GQ:PL	1/1:3,69:73:99:2237,202,0
17	41247598	.	C	CA	312.64	PASS	AC=2;AF=1.00;AN=2;DP=61;FS=0.000;HRun=9;HaplotypeScore=117.7876;MQ=20.01;MQ0=0;QD=5.13	GT:AD:DP:GQ:PL	1/1:24,37:23:66.24:355,66,0
17	41247603	.	A	C	710.60	PASS	AC=2;AF=1.00;AN=2;BaseQRankSum=-2.096;DP=62;Dels=0.00;FS=0.000;HRun=0;HaplotypeScore=37.1041;MQ=21.63;MQ0=0;MQRankSum=6.451;QD=11.46;ReadPosRankSum=1.140	GT:AD:DP:GQ:PL	1/1:22,40:62:75.11:744,75,0
17	41249319	rs80358115	C	A	2289.67	PASS	AC=2;AF=1.00;AN=2;DB;DP=79;Dels=0.00;FS=0.000;HRun=0;HaplotypeScore=2.7977;MQ=45.27;MQ0=0;QD=28.98	GT:AD:DP:GQ:PL	1/1:2,75:79:99:2323,211,0
17	41251974	rs113716879	C	A	1888.57	PASS	AC=2;AF=1.00;AN=2;DB;DP=60;Dels=0.02;FS=0.000;HRun=1;HaplotypeScore=3.6207;MQ=46.40;MQ0=0;QD=31.48	GT:AD:DP:GQ:PL	1/1:1,58:59:99:1922,174,0
17	41256155	rs55971303	G	T	2336.48	PASS	AC=2;AF=1.00;AN=2;DB;DP=77;Dels=0.00;FS=0.000;HRun=0;HaplotypeScore=12.9344;MQ=41.97;MQ0=0;QD=30.34	GT:AD:DP:GQ:PL	1/1:2,75:77:99:2369,217,0
17	41256970	rs80356967	G	T	1873.89	PASS	AC=2;AF=1.00;AN=2;DB;DP=62;Dels=0.00;FS=0.000;HRun=0;HaplotypeScore=3.2984;MQ=45.21;MQ0=0;QD=30.22	GT:AD:DP:GQ:PL	1/1:1,61:62:99:1907,174,0
17	41264740	rs55820479	TGA	T	3094.85	PASS	AC=2;AF=1.00;AN=2;DB;DP=68;FS=0.000;HRun=0;HaplotypeScore=249.8218;MQ=44.90;MQ0=0;QD=45.51	GT:AD:DP:GQ:PL	1/1:2,66:65:99:3137,196,0
17	41273348	rs799902	T	C	94.68	PASS	AC=2;AF=1.00;AN=2;DB;DP=74;Dels=0.00;FS=0.000;HRun=0;HaplotypeScore=0.0000;MQ=8.06;MQ0=0;QD=1.28	GT:AD:DP:GQ:PL	1/1:0,73:74:14.99:127,15,0
17	41277822	rs77018036	G	T	2396.48	PASS	AC=2;AF=1.00;AN=2;DB;DP=84;Dels=0.00;FS=0.000;HRun=0;HaplotypeScore=13.1797;MQ=34.82;MQ0=0;QD=28.53	GT:AD:DP:GQ:PL	1/1:2,82:84:99:2429,237,0
