# Supplementary material for: Considerations for clinical read alignment and mutational profiling using next-generation sequencing
Source: F1000Res. 2012 Sep 20;1:2. Originally published 2012 Jul 16. [Version 2] doi: 10.12688/f1000research.1-2.v2 (PMC3945748; doi:10.12688/f1000research.1-2.v2)
Supplement: Aligner-specific VCF files containing the mutations called for each set of reads in single and paired-end modes — VCF files describing the mutations detected in the sixty-seven groups of BRCA1 reads when testing each alignment program in paired-end and single-end mode. [file f1000research-1-402-s0002.tgz › Bfast_Single_End_Calls.71.vcf]

##fileformat=VCFv4.1
##FILTER=<ID=LowQual,Description="Low quality">
##FORMAT=<ID=AD,Number=.,Type=Integer,Description="Allelic depths for the ref and alt alleles in the order listed">
##FORMAT=<ID=DP,Number=1,Type=Integer,Description="Read Depth (only filtered reads used for calling)">
##FORMAT=<ID=GQ,Number=1,Type=Float,Description="Genotype Quality">
##FORMAT=<ID=GT,Number=1,Type=String,Description="Genotype">
##FORMAT=<ID=PL,Number=G,Type=Integer,Description="Normalized, Phred-scaled likelihoods for genotypes as defined in the VCF specification">
##INFO=<ID=AC,Number=A,Type=Integer,Description="Allele count in genotypes, for each ALT allele, in the same order as listed">
##INFO=<ID=AF,Number=A,Type=Float,Description="Allele Frequency, for each ALT allele, in the same order as listed">
##INFO=<ID=AN,Number=1,Type=Integer,Description="Total number of alleles in called genotypes">
##INFO=<ID=BaseQRankSum,Number=1,Type=Float,Description="Z-score from Wilcoxon rank sum test of Alt Vs. Ref base qualities">
##INFO=<ID=DB,Number=0,Type=Flag,Description="dbSNP Membership">
##INFO=<ID=DP,Number=1,Type=Integer,Description="Filtered Depth">
##INFO=<ID=DS,Number=0,Type=Flag,Description="Were any of the samples downsampled?">
##INFO=<ID=Dels,Number=1,Type=Float,Description="Fraction of Reads Containing Spanning Deletions">
##INFO=<ID=FS,Number=1,Type=Float,Description="Phred-scaled p-value using Fisher's exact test to detect strand bias">
##INFO=<ID=HRun,Number=1,Type=Integer,Description="Largest Contiguous Homopolymer Run of Variant Allele In Either Direction">
##INFO=<ID=HaplotypeScore,Number=1,Type=Float,Description="Consistency of the site with at most two segregating haplotypes">
##INFO=<ID=InbreedingCoeff,Number=1,Type=Float,Description="Inbreeding coefficient as estimated from the genotype likelihoods per-sample when compared against the Hardy-Weinberg expectation">
##INFO=<ID=MQ,Number=1,Type=Float,Description="RMS Mapping Quality">
##INFO=<ID=MQ0,Number=1,Type=Integer,Description="Total Mapping Quality Zero Reads">
##INFO=<ID=MQRankSum,Number=1,Type=Float,Description="Z-score From Wilcoxon rank sum test of Alt vs. Ref read mapping qualities">
##INFO=<ID=QD,Number=1,Type=Float,Description="Variant Confidence/Quality by Depth">
##INFO=<ID=ReadPosRankSum,Number=1,Type=Float,Description="Z-score from Wilcoxon rank sum test of Alt vs. Ref read position bias">
##UnifiedGenotyper="analysis_type=UnifiedGenotyper input_file=[../Bfast_SE/brca1_71.1.recalib.bam] sample_metadata=[] read_buffer_size=null phone_home=STANDARD read_filter=[BadCigar] intervals=null excludeIntervals=null reference_sequence=ref_chr17.hg19.fa rodBind=[] rodToIntervalTrackName=null BTI_merge_rule=UNION nonDeterministicRandomSeed=false downsampling_type=null downsample_to_fraction=null downsample_to_coverage=null baq=OFF baqGapOpenPenalty=40.0 performanceLog=null useOriginalQualities=false defaultBaseQualities=-1 validation_strictness=SILENT unsafe=null num_threads=4 interval_merging=ALL read_group_black_list=null processingTracker=null restartProcessingTracker=false processingTrackerStatusFile=null processingTrackerID=-1 allow_intervals_with_unindexed_bam=false disable_experimental_low_memory_sharding=false logging_level=ERROR log_to_file=null help=false genotype_likelihoods_model=BOTH p_nonref_model=EXACT heterozygosity=0.0010 pcr_error_rate=1.0E-4 genotyping_mode=DISCOVERY output_mode=EMIT_VARIANTS_ONLY standard_min_confidence_threshold_for_calling=30.0 standard_min_confidence_threshold_for_emitting=4.0 computeSLOD=false alleles=(RodBinding name= source=UNBOUND) assume_single_sample_reads=null abort_at_too_much_coverage=-1 min_base_quality_score=17 min_mapping_quality_score=20 max_deletion_fraction=0.05 min_indel_count_for_genotyping=5 indel_heterozygosity=1.25E-4 indelGapContinuationPenalty=10.0 indelGapOpenPenalty=45.0 indelHaplotypeSize=80 doContextDependentGapPenalties=true getGapPenaltiesFromData=false indel_recal_file=indel.recal_data.csv indelDebug=false dovit=false GSA_PRODUCTION_ONLY=false exactCalculation=LINEAR_EXPERIMENTAL ignoreSNPAlleles=false output_all_callable_bases=false genotype=false dbsnp=(RodBinding name=dbsnp source=dbsnp_132.hg19.vcf) out=org.broadinstitute.sting.gatk.io.stubs.VCFWriterStub NO_HEADER=org.broadinstitute.sting.gatk.io.stubs.VCFWriterStub sites_only=org.broadinstitute.sting.gatk.io.stubs.VCFWriterStub debug_file=null metrics_file=null annotation=[]"
##contig=<ID=17,length=81195210,assembly=hg19>
##reference=file:///CL_diags/ngs/OmixonPaper/brca1-test-suite/ref_chr17.hg19.fa
#CHROM	POS	ID	REF	ALT	QUAL	FILTER	INFO	FORMAT	DePristo
17	41196309	.	T	G	5.06	LowQual	AC=1;AF=0.50;AN=2;DP=1;Dels=0.00;HRun=2;HaplotypeScore=0.0000;MQ=48.00;MQ0=0;QD=5.06	GT:AD:DP:GQ:PL	0/1:0,1:1:1.76:33,3,0
17	41196309	.	T	TGGGGGGGGGGGGGGGGGGGGGGGGGG	2683.22	PASS	AC=2;AF=1.00;AN=2;DP=22;FS=0.000;HRun=2;HaplotypeScore=230.1778;MQ=27.43;MQ0=0;QD=121.96	GT:AD:DP:GQ:PL	1/1:1,1:13:39.13:2725,39,0
17	41199660	rs80357212	C	T	2296.86	PASS	AC=2;AF=1.00;AN=2;DB;DP=76;Dels=0.00;FS=0.000;HRun=0;HaplotypeScore=5.2282;MQ=45.76;MQ0=0;QD=30.22	GT:AD:DP:GQ:PL	1/1:2,74:76:99:2330,214,0
17	41201070	rs8176307	A	G	1626.78	PASS	AC=2;AF=1.00;AN=2;DB;DP=60;Dels=0.00;FS=0.000;HRun=2;HaplotypeScore=0.0000;MQ=46.83;MQ0=0;QD=27.11	GT:AD:DP:GQ:PL	1/1:0,59:60:99:1660,165,0
17	41201345	rs8176306	G	T	2527.32	PASS	AC=2;AF=1.00;AN=2;DB;DP=86;Dels=0.00;FS=0.000;HRun=0;HaplotypeScore=4.7733;MQ=46.04;MQ0=0;QD=29.39	GT:AD:DP:GQ:PL	1/1:2,84:86:99:2560,238,0
17	41206852	rs8176287	T	C	135.77	PASS	AC=2;AF=1.00;AN=2;DB;DP=71;Dels=0.00;FS=0.000;HRun=2;HaplotypeScore=0.0000;MQ=9.65;MQ0=0;QD=1.91	GT:AD:DP:GQ:PL	1/1:3,68:71:20.94:169,21,0
17	41209130	rs80357227	T	C	1898.92	PASS	AC=2;AF=1.00;AN=2;DB;DP=60;Dels=0.00;FS=0.000;HRun=1;HaplotypeScore=0.0000;MQ=46.68;MQ0=0;QD=31.65	GT:AD:DP:GQ:PL	1/1:0,60:60:99:1932,180,0
17	41219853	rs71157701	A	AT	381.46	PASS	AC=2;AF=1.00;AN=2;DB;DP=80;FS=0.000;HRun=19;HaplotypeScore=108.5492;MQ=29.45;MQ0=0;QD=4.77	GT:AD:DP:GQ:PL	1/1:26,54:42:62.30:423,62,0
17	41221138	rs8176227	G	C	1709.54	PASS	AC=2;AF=1.00;AN=2;DB;DP=67;Dels=0.01;FS=0.000;HRun=0;HaplotypeScore=5.9989;MQ=46.14;MQ0=0;QD=25.52	GT:AD:DP:GQ:PL	1/1:1,65:66:99:1743,183,0
17	41222950	rs80357401	C	A	2272.10	PASS	AC=2;AF=1.00;AN=2;DB;DP=73;Dels=0.01;FS=0.000;HRun=0;HaplotypeScore=4.9001;MQ=45.11;MQ0=0;QD=31.12	GT:AD:DP:GQ:PL	1/1:1,71:72:99:2305,214,0
17	41222996	rs80357373	C	G	2043.60	PASS	AC=2;AF=1.00;AN=2;DB;DP=73;Dels=0.00;FS=0.000;HRun=0;HaplotypeScore=4.9779;MQ=45.39;MQ0=0;QD=27.99	GT:AD:DP:GQ:PL	1/1:2,71:73:99:2077,213,0
17	41223073	rs8176219	T	C	2040.14	PASS	AC=2;AF=1.00;AN=2;DB;DP=69;Dels=0.00;FS=0.000;HRun=0;HaplotypeScore=5.8037;MQ=45.20;MQ0=0;QD=29.57	GT:AD:DP:GQ:PL	1/1:2,66:69:99:2073,189,0
17	41223414	rs34485008	TA	T	1205.52	PASS	AC=2;AF=1.00;AN=2;DB;DP=57;FS=0.000;HRun=5;HaplotypeScore=115.9711;MQ=39.57;MQ0=0;QD=21.15	GT:AD:DP:GQ:PL	1/1:18,39:40:99:1248,111,0
17	41223419	.	A	G	243.16	PASS	AC=1;AF=0.50;AN=2;BaseQRankSum=-2.195;DP=56;Dels=0.00;FS=3.062;HRun=2;HaplotypeScore=40.5543;MQ=39.34;MQ0=0;MQRankSum=-0.863;QD=4.34;ReadPosRankSum=-3.610	GT:AD:DP:GQ:PL	0/1:43,13:56:99:273,0,816
17	41223419	.	AG	A	122.10	PASS	AC=2;AF=1.00;AN=2;BaseQRankSum=2.653;DP=57;FS=3.050;HRun=2;HaplotypeScore=216.6130;MQ=39.03;MQ0=0;MQRankSum=-1.841;QD=2.14;ReadPosRankSum=2.815	GT:AD:DP:GQ:PL	1/1:46,11:39:17.36:164,17,0
17	41226923	rs35466763	G	GC	1045.87	PASS	AC=2;AF=1.00;AN=2;DB;DP=69;FS=0.000;HRun=1;HaplotypeScore=68.1165;MQ=20.30;MQ0=0;QD=15.16	GT:AD:DP:GQ:PL	1/1:7,61:26:75.24:1088,75,0
17	41234517	rs80357013	G	A	2170.64	PASS	AC=2;AF=1.00;AN=2;DB;DP=73;Dels=0.01;FS=0.000;HRun=0;HaplotypeScore=10.5618;MQ=45.87;MQ0=0;QD=29.73	GT:AD:DP:GQ:PL	1/1:0,72:72:99:2204,204,0
17	41243015	rs80356871	G	T	2239.72	PASS	AC=2;AF=1.00;AN=2;DB;DP=69;Dels=0.00;FS=0.000;HRun=0;HaplotypeScore=0.9665;MQ=45.86;MQ0=0;QD=32.46	GT:AD:DP:GQ:PL	1/1:0,69:69:99:2273,205,0
17	41243932	.	C	G	223.48	PASS	AC=1;AF=0.50;AN=2;BaseQRankSum=-2.016;DP=81;Dels=0.01;FS=2.893;HRun=2;HaplotypeScore=55.4939;MQ=35.35;MQ0=0;MQRankSum=0.760;QD=2.76;ReadPosRankSum=-4.317	GT:AD:DP:GQ:PL	0/1:67,13:80:99:253,0,974
17	41243935	rs80357980	CT	C	1779.54	PASS	AC=2;AF=1.00;AN=2;DB;DP=78;FS=0.000;HRun=1;HaplotypeScore=142.9064;MQ=34.81;MQ0=0;QD=22.81	GT:AD:DP:GQ:PL	1/1:16,62:45:99:1822,132,0
17	41244124	rs80357101	C	G	2405.44	PASS	AC=2;AF=1.00;AN=2;DB;DP=80;Dels=0.00;FS=0.000;HRun=1;HaplotypeScore=3.6760;MQ=44.99;MQ0=0;QD=30.07	GT:AD:DP:GQ:PL	1/1:0,80:80:99:2438,232,0
17	41244292	rs80357625	A	ATC	3478.52	PASS	AC=2;AF=1.00;AN=2;DB;DP=69;FS=0.000;HRun=0;HaplotypeScore=179.0672;MQ=45.78;MQ0=0;QD=50.41	GT:AD:DP:GQ:PL	1/1:7,62:67:99:3479,193,0
17	41244861	rs80357636	CTT	C	2320.06	PASS	AC=2;AF=1.00;AN=2;DB;DP=71;FS=0.000;HRun=3;HaplotypeScore=244.6747;MQ=37.20;MQ0=0;QD=32.68	GT:AD:DP:GQ:PL	1/1:23,48:52:99:2362,157,0
17	41244863	.	TTG	T	888.34	PASS	AC=2;AF=1.00;AN=2;BaseQRankSum=1.399;DP=72;FS=0.000;HRun=0;HaplotypeScore=391.0542;MQ=37.13;MQ0=0;MQRankSum=1.399;QD=12.34;ReadPosRankSum=1.666	GT:AD:DP:GQ:PL	1/1:51,21:53:99:930,127,0
17	41245817	rs80357834	TTC	T	1592.60	PASS	AC=2;AF=1.00;AN=2;DB;DP=63;FS=0.000;HRun=0;HaplotypeScore=135.9421;MQ=34.72;MQ0=0;QD=25.28	GT:AD:DP:GQ:PL	1/1:15,48:36:99:1635,108,0
17	41245819	.	CTT	C	444.46	PASS	AC=2;AF=1.00;AN=2;BaseQRankSum=2.317;DP=65;FS=0.000;HRun=5;HaplotypeScore=250.5216;MQ=35.33;MQ0=0;MQRankSum=-2.384;QD=6.84;ReadPosRankSum=2.317	GT:AD:DP:GQ:PL	1/1:54,11:38:49.49:487,49,0
17	41246187	rs80357181	C	T	1797.11	PASS	AC=2;AF=1.00;AN=2;DB;DP=56;Dels=0.00;FS=0.000;HRun=1;HaplotypeScore=0.0000;MQ=45.20;MQ0=0;QD=32.09	GT:AD:DP:GQ:PL	1/1:0,56:56:99:1830,165,0
17	41248607	.	A	C	829.47	PASS	AC=1;AF=0.50;AN=2;BaseQRankSum=-2.839;DP=74;Dels=0.00;FS=1.076;HRun=2;HaplotypeScore=2.7241;MQ=31.82;MQ0=0;MQRankSum=-0.203;QD=11.21;ReadPosRankSum=4.304	GT:AD:DP:GQ:PL	0/1:39,35:74:99:859,0,506
17	41249637	rs79775007	C	T	1841.69	PASS	AC=2;AF=1.00;AN=2;DB;DP=69;Dels=0.00;FS=0.000;HRun=0;HaplotypeScore=3.6079;MQ=38.73;MQ0=0;QD=26.69	GT:AD:DP:GQ:PL	1/1:0,69:69:99:1875,180,0
17	41251855	rs55816927	C	G	2448.82	PASS	AC=2;AF=1.00;AN=2;DB;DP=78;Dels=0.00;FS=0.000;HRun=0;HaplotypeScore=2.7229;MQ=46.00;MQ0=0;QD=31.40	GT:AD:DP:GQ:PL	1/1:0,77:78:99:2482,229,0
17	41252697	rs10445302	T	A	149.11	PASS	AC=2;AF=1.00;AN=2;DB;DP=49;Dels=0.00;FS=0.000;HRun=2;HaplotypeScore=0.6651;MQ=14.00;MQ0=0;QD=3.04	GT:AD:DP:GQ:PL	1/1:0,49:49:18.02:182,18,0
17	41256277	rs80356936	A	C	1511	PASS	AC=2;AF=1.00;AN=2;DB;DP=53;Dels=0.02;FS=0.000;HRun=1;HaplotypeScore=10.8400;MQ=44.65;MQ0=0;QD=28.51	GT:AD:DP:GQ:PL	1/1:1,51:52:99:1544,141,0
17	41268216	.	T	G	244.91	PASS	AC=1;AF=0.50;AN=2;BaseQRankSum=-3.100;DP=78;Dels=0.00;FS=0.000;HRun=1;HaplotypeScore=40.9761;MQ=31.04;MQ0=0;MQRankSum=1.785;QD=3.14;ReadPosRankSum=-3.375	GT:AD:DP:GQ:PL	0/1:66,12:78:99:275,0,650
17	41268217	.	G	T	271.31	PASS	AC=1;AF=0.50;AN=2;BaseQRankSum=0.558;DP=76;Dels=0.00;FS=1.485;HRun=8;HaplotypeScore=40.9761;MQ=30.33;MQ0=0;MQRankSum=2.002;QD=3.57;ReadPosRankSum=-3.267	GT:AD:DP:GQ:PL	0/1:64,12:76:99:301,0,473
17	41268217	rs66522250	G	GT	1247.41	PASS	AC=2;AF=1.00;AN=2;DB;DP=76;FS=0.000;HRun=8;HaplotypeScore=96.4598;MQ=30.33;MQ0=0;QD=16.41	GT:AD:DP:GQ:PL	1/1:19,56:34:93.31:1289,93,0
17	41270778	.	C	T	356.93	PASS	AC=1;AF=0.50;AN=2;BaseQRankSum=4.526;DP=60;Dels=0.00;FS=0.000;HRun=15;HaplotypeScore=22.0617;MQ=25.08;MQ0=0;MQRankSum=2.681;QD=5.95;ReadPosRankSum=2.154	GT:AD:DP:GQ:PL	0/1:39,21:60:99:387,0,602
17	41270794	.	G	T	280.97	PASS	AC=1;AF=0.50;AN=2;BaseQRankSum=1.156;DP=59;Dels=0.02;FS=1.471;HRun=15;HaplotypeScore=20.9317;MQ=22.97;MQ0=0;MQRankSum=2.946;QD=4.76;ReadPosRankSum=-3.431	GT:AD:DP:GQ:PL	0/1:45,13:58:99:311,0,401
17	41277410	.	AT	A	521.76	PASS	AC=2;AF=1.00;AN=2;DP=76;FS=0.000;HRun=3;HaplotypeScore=294.3993;MQ=25.99;MQ0=0;QD=6.87	GT:AD:DP:GQ:PL	1/1:60,16:47:99:564,126,0
17	41277413	rs8176075	TA	T	1970.69	PASS	AC=2;AF=1.00;AN=2;DB;DP=75;FS=0.000;HRun=1;HaplotypeScore=162.5713;MQ=26.79;MQ0=0;QD=26.28	GT:AD:DP:GQ:PL	1/1:18,56:49:99:2013,147,0
17	41277998	rs73625095	G	A	1635.49	PASS	AC=2;AF=1.00;AN=2;DB;DP=64;Dels=0.02;FS=0.000;HRun=1;HaplotypeScore=15.0456;MQ=32.93;MQ0=0;QD=25.55	GT:AD:DP:GQ:PL	1/1:2,61:63:99:1668,168,0
17	41280762	rs34493401	T	C	1355.34	PASS	AC=2;AF=1.00;AN=2;DB;DP=75;Dels=0.03;FS=0.000;HRun=1;HaplotypeScore=9.3697;MQ=24.79;MQ0=0;QD=18.07	GT:AD:DP:GQ:PL	1/1:3,70:73:99:1388,144,0
17	41291194	rs34960683	CT	C	154.86	PASS	AC=2;AF=1.00;AN=2;DB;DP=58;FS=0.000;HRun=13;HaplotypeScore=24.8346;MQ=11.99;MQ0=0;QD=2.67	GT:AD:DP:GQ:PL	1/1:10,48:9:26.85:197,27,0
