# Supplementary material for: Considerations for clinical read alignment and mutational profiling using next-generation sequencing
Source: F1000Res. 2012 Sep 20;1:2. Originally published 2012 Jul 16. [Version 2] doi: 10.12688/f1000research.1-2.v2 (PMC3945748; doi:10.12688/f1000research.1-2.v2)
Supplement: Aligner-specific VCF files containing the mutations called for each set of reads in single and paired-end modes — VCF files describing the mutations detected in the sixty-seven groups of BRCA1 reads when testing each alignment program in paired-end and single-end mode. [file f1000research-1-402-s0002.tgz › Bfast_Single_End_Calls.73.vcf]

##fileformat=VCFv4.1
##FILTER=<ID=LowQual,Description="Low quality">
##FORMAT=<ID=AD,Number=.,Type=Integer,Description="Allelic depths for the ref and alt alleles in the order listed">
##FORMAT=<ID=DP,Number=1,Type=Integer,Description="Read Depth (only filtered reads used for calling)">
##FORMAT=<ID=GQ,Number=1,Type=Float,Description="Genotype Quality">
##FORMAT=<ID=GT,Number=1,Type=String,Description="Genotype">
##FORMAT=<ID=PL,Number=G,Type=Integer,Description="Normalized, Phred-scaled likelihoods for genotypes as defined in the VCF specification">
##INFO=<ID=AC,Number=A,Type=Integer,Description="Allele count in genotypes, for each ALT allele, in the same order as listed">
##INFO=<ID=AF,Number=A,Type=Float,Description="Allele Frequency, for each ALT allele, in the same order as listed">
##INFO=<ID=AN,Number=1,Type=Integer,Description="Total number of alleles in called genotypes">
##INFO=<ID=BaseQRankSum,Number=1,Type=Float,Description="Z-score from Wilcoxon rank sum test of Alt Vs. Ref base qualities">
##INFO=<ID=DB,Number=0,Type=Flag,Description="dbSNP Membership">
##INFO=<ID=DP,Number=1,Type=Integer,Description="Filtered Depth">
##INFO=<ID=DS,Number=0,Type=Flag,Description="Were any of the samples downsampled?">
##INFO=<ID=Dels,Number=1,Type=Float,Description="Fraction of Reads Containing Spanning Deletions">
##INFO=<ID=FS,Number=1,Type=Float,Description="Phred-scaled p-value using Fisher's exact test to detect strand bias">
##INFO=<ID=HRun,Number=1,Type=Integer,Description="Largest Contiguous Homopolymer Run of Variant Allele In Either Direction">
##INFO=<ID=HaplotypeScore,Number=1,Type=Float,Description="Consistency of the site with at most two segregating haplotypes">
##INFO=<ID=InbreedingCoeff,Number=1,Type=Float,Description="Inbreeding coefficient as estimated from the genotype likelihoods per-sample when compared against the Hardy-Weinberg expectation">
##INFO=<ID=MQ,Number=1,Type=Float,Description="RMS Mapping Quality">
##INFO=<ID=MQ0,Number=1,Type=Integer,Description="Total Mapping Quality Zero Reads">
##INFO=<ID=MQRankSum,Number=1,Type=Float,Description="Z-score From Wilcoxon rank sum test of Alt vs. Ref read mapping qualities">
##INFO=<ID=QD,Number=1,Type=Float,Description="Variant Confidence/Quality by Depth">
##INFO=<ID=ReadPosRankSum,Number=1,Type=Float,Description="Z-score from Wilcoxon rank sum test of Alt vs. Ref read position bias">
##UnifiedGenotyper="analysis_type=UnifiedGenotyper input_file=[../Bfast_SE/brca1_73.1.recalib.bam] sample_metadata=[] read_buffer_size=null phone_home=STANDARD read_filter=[BadCigar] intervals=null excludeIntervals=null reference_sequence=ref_chr17.hg19.fa rodBind=[] rodToIntervalTrackName=null BTI_merge_rule=UNION nonDeterministicRandomSeed=false downsampling_type=null downsample_to_fraction=null downsample_to_coverage=null baq=OFF baqGapOpenPenalty=40.0 performanceLog=null useOriginalQualities=false defaultBaseQualities=-1 validation_strictness=SILENT unsafe=null num_threads=4 interval_merging=ALL read_group_black_list=null processingTracker=null restartProcessingTracker=false processingTrackerStatusFile=null processingTrackerID=-1 allow_intervals_with_unindexed_bam=false disable_experimental_low_memory_sharding=false logging_level=ERROR log_to_file=null help=false genotype_likelihoods_model=BOTH p_nonref_model=EXACT heterozygosity=0.0010 pcr_error_rate=1.0E-4 genotyping_mode=DISCOVERY output_mode=EMIT_VARIANTS_ONLY standard_min_confidence_threshold_for_calling=30.0 standard_min_confidence_threshold_for_emitting=4.0 computeSLOD=false alleles=(RodBinding name= source=UNBOUND) assume_single_sample_reads=null abort_at_too_much_coverage=-1 min_base_quality_score=17 min_mapping_quality_score=20 max_deletion_fraction=0.05 min_indel_count_for_genotyping=5 indel_heterozygosity=1.25E-4 indelGapContinuationPenalty=10.0 indelGapOpenPenalty=45.0 indelHaplotypeSize=80 doContextDependentGapPenalties=true getGapPenaltiesFromData=false indel_recal_file=indel.recal_data.csv indelDebug=false dovit=false GSA_PRODUCTION_ONLY=false exactCalculation=LINEAR_EXPERIMENTAL ignoreSNPAlleles=false output_all_callable_bases=false genotype=false dbsnp=(RodBinding name=dbsnp source=dbsnp_132.hg19.vcf) out=org.broadinstitute.sting.gatk.io.stubs.VCFWriterStub NO_HEADER=org.broadinstitute.sting.gatk.io.stubs.VCFWriterStub sites_only=org.broadinstitute.sting.gatk.io.stubs.VCFWriterStub debug_file=null metrics_file=null annotation=[]"
##contig=<ID=17,length=81195210,assembly=hg19>
##reference=file:///CL_diags/ngs/OmixonPaper/brca1-test-suite/ref_chr17.hg19.fa
#CHROM	POS	ID	REF	ALT	QUAL	FILTER	INFO	FORMAT	DePristo
17	41196309	.	T	G	5.06	LowQual	AC=1;AF=0.50;AN=2;DP=1;Dels=0.00;HRun=2;HaplotypeScore=0.0000;MQ=48.00;MQ0=0;QD=5.06	GT:AD:DP:GQ:PL	0/1:0,1:1:1.76:33,3,0
17	41196309	.	T	TGGGGGGGGGGGGGGGGGGGGGGGGGG	2683.30	PASS	AC=2;AF=1.00;AN=2;DP=22;FS=0.000;HRun=2;HaplotypeScore=230.2559;MQ=27.43;MQ0=0;QD=121.97	GT:AD:DP:GQ:PL	1/1:1,1:13:39.13:2725,39,0
17	41197734	rs80357326	G	T	2121.70	PASS	AC=2;AF=1.00;AN=2;DB;DP=65;Dels=0.00;FS=0.000;HRun=1;HaplotypeScore=0.0000;MQ=45.90;MQ0=0;QD=32.64	GT:AD:DP:GQ:PL	1/1:3,62:65:99:2155,187,0
17	41199684	.	AG	A	518.80	PASS	AC=2;AF=1.00;AN=2;DP=68;FS=0.000;HRun=2;HaplotypeScore=263.5117;MQ=35.02;MQ0=0;QD=7.63	GT:AD:DP:GQ:PL	1/1:56,12:40:99:561,113,0
17	41199686	rs80357946	GC	G	1656.17	PASS	AC=2;AF=1.00;AN=2;DB;DP=70;FS=0.000;HRun=1;HaplotypeScore=154.7125;MQ=34.99;MQ0=0;QD=23.66	GT:AD:DP:GQ:PL	1/1:13,57:41:99:1698,123,0
17	41208690	rs62076409	G	A	1882.15	PASS	AC=2;AF=1.00;AN=2;DB;DP=82;Dels=0.00;FS=0.000;HRun=0;HaplotypeScore=1.7323;MQ=21.95;MQ0=0;QD=22.95	GT:AD:DP:GQ:PL	1/1:0,81:82:99:1915,216,0
17	41215360	rs34570933	ATTTT	A	398.05	PASS	AC=1;AF=0.50;AN=2;BaseQRankSum=4.144;DB;DP=67;FS=1.399;HRun=5;HaplotypeScore=283.5447;MQ=34.45;MQ0=0;MQRankSum=-2.936;QD=5.94;ReadPosRankSum=4.245	GT:AD:DP:GQ:PL	0/1:59,8:38:99:437,0,224
17	41215362	rs80357975	TTTTC	T	1273.62	PASS	AC=2;AF=1.00;AN=2;DB;DP=63;FS=0.000;HRun=0;HaplotypeScore=187.2949;MQ=33.19;MQ0=0;QD=20.22	GT:AD:DP:GQ:PL	1/1:18,45:34:75.25:1316,75,0
17	41215916	rs80357874	TC	T	1688.21	PASS	AC=2;AF=1.00;AN=2;DB;DP=70;FS=0.000;HRun=3;HaplotypeScore=179.8750;MQ=38.94;MQ0=0;QD=24.12	GT:AD:DP:GQ:PL	1/1:1,69:48:99:1730,141,0
17	41215962	rs80358345	TCAG	T	912.32	PASS	AC=2;AF=1.00;AN=2;BaseQRankSum=-0.694;DB;DP=49;FS=5.229;HRun=0;HaplotypeScore=126.5207;MQ=29.31;MQ0=0;MQRankSum=1.214;QD=18.62;ReadPosRankSum=1.561	GT:AD:DP:GQ:PL	1/1:3,46:21:42.12:954,42,0
17	41219665	rs80357862	ATTAG	A	2974.13	PASS	AC=2;AF=1.00;AN=2;DB;DP=61;FS=0.000;HRun=0;HaplotypeScore=320.2092;MQ=43.66;MQ0=0;QD=48.76	GT:AD:DP:GQ:PL	1/1:6,53:56:99:3016,162,0
17	41219669	.	G	GA	253.76	PASS	AC=1;AF=0.50;AN=2;BaseQRankSum=-4.672;DP=64;FS=3.385;HRun=1;HaplotypeScore=527.8052;MQ=43.89;MQ0=0;MQRankSum=2.703;QD=3.96;ReadPosRankSum=-4.629	GT:AD:DP:GQ:PL	0/1:56,8:60:58.48:293,0,58
17	41221674	rs8176224	T	C	1974.05	PASS	AC=2;AF=1.00;AN=2;DB;DP=66;Dels=0.00;FS=0.000;HRun=0;HaplotypeScore=5.7421;MQ=45.85;MQ0=0;QD=29.91	GT:AD:DP:GQ:PL	1/1:1,65:66:99:2007,186,0
17	41228619	rs80357130	G	C	2254.85	PASS	AC=2;AF=1.00;AN=2;DB;DP=73;Dels=0.00;FS=0.000;HRun=0;HaplotypeScore=4.4744;MQ=45.72;MQ0=0;QD=30.89	GT:AD:DP:GQ:PL	1/1:1,72:73:99:2288,214,0
17	41242975	rs80357538	TGTCA	T	1968.71	PASS	AC=2;AF=1.00;AN=2;DB;DP=72;FS=0.000;HRun=0;HaplotypeScore=203.6414;MQ=32.79;MQ0=0;QD=27.34	GT:AD:DP:GQ:PL	1/1:16,56:38:99:2011,108,0
17	41242976	.	GTCAC	G	970.41	PASS	AC=2;AF=1.00;AN=2;BaseQRankSum=1.617;DP=70;FS=3.310;HRun=0;HaplotypeScore=287.2490;MQ=32.25;MQ0=0;MQRankSum=1.155;QD=13.86;ReadPosRankSum=1.617	GT:AD:DP:GQ:PL	1/1:62,6:36:61.27:1012,61,0
17	41243686	rs80357889	CCTCA	C	2336.79	PASS	AC=2;AF=1.00;AN=2;DB;DP=61;FS=0.000;HRun=0;HaplotypeScore=304.7813;MQ=35.56;MQ0=0;QD=38.31	GT:AD:DP:GQ:PL	1/1:18,43:41:99:2379,123,0
17	41243689	.	CACTA	C	1173.57	PASS	AC=2;AF=1.00;AN=2;DP=62;FS=0.000;HRun=0;HaplotypeScore=432.4053;MQ=35.75;MQ0=0;QD=18.93	GT:AD:DP:GQ:PL	1/1:45,16:42:99:1216,126,0
17	41243713	rs80357036	C	T	1365.02	PASS	AC=2;AF=1.00;AN=2;DB;DP=62;Dels=0.00;FS=0.000;HRun=0;HaplotypeScore=0.0000;MQ=36.85;MQ0=0;QD=22.02	GT:AD:DP:GQ:PL	1/1:1,61:62:99:1398,126,0
17	41245156	rs80357546	GTT	G	2257.97	PASS	AC=2;AF=1.00;AN=2;DB;DP=70;FS=0.000;HRun=2;HaplotypeScore=202.9876;MQ=39.07;MQ0=0;QD=32.26	GT:AD:DP:GQ:PL	1/1:16,52:50:99:2300,144,0
17	41245157	rs80357695	TTC	T	939.61	PASS	AC=2;AF=1.00;AN=2;DB;DP=68;FS=0.000;HRun=0;HaplotypeScore=323.8048;MQ=38.81;MQ0=0;QD=13.82	GT:AD:DP:GQ:PL	1/1:55,12:48:99:982,137,0
17	41245249	rs80357194	T	C	1726.17	PASS	AC=2;AF=1.00;AN=2;DB;DP=59;Dels=0.00;FS=0.000;HRun=1;HaplotypeScore=5.6562;MQ=45.37;MQ0=0;QD=29.26	GT:AD:DP:GQ:PL	1/1:2,56:59:99:1759,159,0
17	41245393	rs80357147	T	C	2390.45	PASS	AC=2;AF=1.00;AN=2;DB;DP=80;Dels=0.00;FS=0.000;HRun=0;HaplotypeScore=2.9696;MQ=45.92;MQ0=0;QD=29.88	GT:AD:DP:GQ:PL	1/1:2,78:80:99:2423,223,0
17	41245898	rs80357619	AT	A	2675.21	PASS	AC=2;AF=1.00;AN=2;DB;DP=76;FS=0.000;HRun=2;HaplotypeScore=222.8317;MQ=46.06;MQ0=0;QD=35.20	GT:AD:DP:GQ:PL	1/1:3,73:72:99:2717,211,0
17	41246221	.	TAC	T	471.41	PASS	AC=2;AF=1.00;AN=2;DP=68;FS=0.000;HRun=0;HaplotypeScore=302.0398;MQ=29.56;MQ0=0;QD=6.93	GT:AD:DP:GQ:PL	1/1:56,12:33:94.79:513,95,0
17	41246223	rs80357570	CAT	C	1492.87	PASS	AC=2;AF=1.00;AN=2;DB;DP=71;FS=0.000;HRun=0;HaplotypeScore=228.8504;MQ=30.43;MQ0=0;QD=21.03	GT:AD:DP:GQ:PL	1/1:19,51:36:99:1535,108,0
17	41246280	.	G	GA	346.76	PASS	AC=2;AF=1.00;AN=2;DP=67;FS=0.000;HRun=2;HaplotypeScore=229.4763;MQ=26.65;MQ0=0;QD=5.18	GT:AD:DP:GQ:PL	1/1:58,8:27:69.25:389,69,0
17	41246282	rs80357417	A	T	162.30	PASS	AC=1;AF=0.50;AN=2;BaseQRankSum=-0.489;DB;DP=65;Dels=0.02;FS=0.000;HRun=1;HaplotypeScore=38.8016;MQ=27.04;MQ0=0;MQRankSum=3.512;QD=2.50;ReadPosRankSum=-1.185	GT:AD:DP:GQ:PL	0/1:55,9:64:99:192,0,434
17	41246282	.	A	AT	1036.48	PASS	AC=2;AF=1.00;AN=2;DP=65;FS=0.000;HRun=1;HaplotypeScore=162.6621;MQ=27.77;MQ0=0;QD=15.95	GT:AD:DP:GQ:PL	1/1:17,47:28:72.24:1079,72,0
17	41246651	rs80357759	TAC	T	2667.41	PASS	AC=2;AF=1.00;AN=2;BaseQRankSum=-1.732;DB;DP=67;FS=3.229;HRun=0;HaplotypeScore=237.1992;MQ=44.73;MQ0=0;MQRankSum=1.675;QD=39.81;ReadPosRankSum=1.675	GT:AD:DP:GQ:PL	1/1:3,63:61:99:2709,171,0
17	41246855	rs62625298	C	T	2450.52	PASS	AC=2;AF=1.00;AN=2;DB;DP=74;Dels=0.00;FS=0.000;HRun=0;HaplotypeScore=4.1500;MQ=46.11;MQ0=0;QD=33.12	GT:AD:DP:GQ:PL	1/1:1,73:74:99:2484,220,0
17	41249363	rs8176144	TA	T	994.87	PASS	AC=2;AF=1.00;AN=2;DB;DP=68;FS=0.000;HRun=7;HaplotypeScore=131.3669;MQ=32.18;MQ0=0;QD=14.63	GT:AD:DP:GQ:PL	1/1:17,49:40:99:1037,102,0
17	41256277	rs80356936	A	C	1409.76	PASS	AC=2;AF=1.00;AN=2;DB;DP=50;Dels=0.00;FS=0.000;HRun=1;HaplotypeScore=6.6480;MQ=42.86;MQ0=0;QD=28.20	GT:AD:DP:GQ:PL	1/1:4,46:50:99:1443,132,0
17	41256319	rs8176135	A	G	1722.47	PASS	AC=2;AF=1.00;AN=2;DB;DP=56;Dels=0.00;FS=0.000;HRun=1;HaplotypeScore=0.9958;MQ=44.84;MQ0=0;QD=30.76	GT:AD:DP:GQ:PL	1/1:0,56:56:99:1755,162,0
17	41258452	rs80358147	C	T	1877.09	PASS	AC=2;AF=1.00;AN=2;DB;DP=67;Dels=0.00;FS=0.000;HRun=0;HaplotypeScore=7.4241;MQ=44.31;MQ0=0;QD=28.02	GT:AD:DP:GQ:PL	1/1:1,65:67:99:1910,177,0
17	41258545	rs80357150	C	A	2420.67	PASS	AC=2;AF=1.00;AN=2;DB;DP=76;Dels=0.03;FS=0.000;HRun=4;HaplotypeScore=5.4541;MQ=46.00;MQ0=0;QD=31.85	GT:AD:DP:GQ:PL	1/1:0,74:74:99:2454,217,0
17	41261046	rs115747310	T	C	1498.39	PASS	AC=2;AF=1.00;AN=2;BaseQRankSum=1.686;DB;DP=76;Dels=0.00;FS=0.000;HRun=1;HaplotypeScore=0.7887;MQ=32.51;MQ0=0;MQRankSum=1.086;QD=19.72;ReadPosRankSum=0.762	GT:AD:DP:GQ:PL	1/1:2,74:76:99:1531,144,0
17	41276070	rs80357316	A	G	171.09	PASS	AC=2;AF=1.00;AN=2;DB;DP=56;Dels=0.00;FS=0.000;HRun=0;HaplotypeScore=6.4501;MQ=14.92;MQ0=0;QD=3.06	GT:AD:DP:GQ:PL	1/1:1,55:56:26.88:204,27,0
