# Supplementary material for: Considerations for clinical read alignment and mutational profiling using next-generation sequencing
Source: F1000Res. 2012 Sep 20;1:2. Originally published 2012 Jul 16. [Version 2] doi: 10.12688/f1000research.1-2.v2 (PMC3945748; doi:10.12688/f1000research.1-2.v2)
Supplement: Aligner-specific VCF files containing the mutations called for each set of reads in single and paired-end modes — VCF files describing the mutations detected in the sixty-seven groups of BRCA1 reads when testing each alignment program in paired-end and single-end mode. [file f1000research-1-402-s0002.tgz › Bfast_Single_End_Calls.74.vcf]

##fileformat=VCFv4.1
##FILTER=<ID=LowQual,Description="Low quality">
##FORMAT=<ID=AD,Number=.,Type=Integer,Description="Allelic depths for the ref and alt alleles in the order listed">
##FORMAT=<ID=DP,Number=1,Type=Integer,Description="Read Depth (only filtered reads used for calling)">
##FORMAT=<ID=GQ,Number=1,Type=Float,Description="Genotype Quality">
##FORMAT=<ID=GT,Number=1,Type=String,Description="Genotype">
##FORMAT=<ID=PL,Number=G,Type=Integer,Description="Normalized, Phred-scaled likelihoods for genotypes as defined in the VCF specification">
##INFO=<ID=AC,Number=A,Type=Integer,Description="Allele count in genotypes, for each ALT allele, in the same order as listed">
##INFO=<ID=AF,Number=A,Type=Float,Description="Allele Frequency, for each ALT allele, in the same order as listed">
##INFO=<ID=AN,Number=1,Type=Integer,Description="Total number of alleles in called genotypes">
##INFO=<ID=BaseQRankSum,Number=1,Type=Float,Description="Z-score from Wilcoxon rank sum test of Alt Vs. Ref base qualities">
##INFO=<ID=DB,Number=0,Type=Flag,Description="dbSNP Membership">
##INFO=<ID=DP,Number=1,Type=Integer,Description="Filtered Depth">
##INFO=<ID=DS,Number=0,Type=Flag,Description="Were any of the samples downsampled?">
##INFO=<ID=Dels,Number=1,Type=Float,Description="Fraction of Reads Containing Spanning Deletions">
##INFO=<ID=FS,Number=1,Type=Float,Description="Phred-scaled p-value using Fisher's exact test to detect strand bias">
##INFO=<ID=HRun,Number=1,Type=Integer,Description="Largest Contiguous Homopolymer Run of Variant Allele In Either Direction">
##INFO=<ID=HaplotypeScore,Number=1,Type=Float,Description="Consistency of the site with at most two segregating haplotypes">
##INFO=<ID=InbreedingCoeff,Number=1,Type=Float,Description="Inbreeding coefficient as estimated from the genotype likelihoods per-sample when compared against the Hardy-Weinberg expectation">
##INFO=<ID=MQ,Number=1,Type=Float,Description="RMS Mapping Quality">
##INFO=<ID=MQ0,Number=1,Type=Integer,Description="Total Mapping Quality Zero Reads">
##INFO=<ID=MQRankSum,Number=1,Type=Float,Description="Z-score From Wilcoxon rank sum test of Alt vs. Ref read mapping qualities">
##INFO=<ID=QD,Number=1,Type=Float,Description="Variant Confidence/Quality by Depth">
##INFO=<ID=ReadPosRankSum,Number=1,Type=Float,Description="Z-score from Wilcoxon rank sum test of Alt vs. Ref read position bias">
##UnifiedGenotyper="analysis_type=UnifiedGenotyper input_file=[../Bfast_SE/brca1_74.1.recalib.bam] sample_metadata=[] read_buffer_size=null phone_home=STANDARD read_filter=[BadCigar] intervals=null excludeIntervals=null reference_sequence=ref_chr17.hg19.fa rodBind=[] rodToIntervalTrackName=null BTI_merge_rule=UNION nonDeterministicRandomSeed=false downsampling_type=null downsample_to_fraction=null downsample_to_coverage=null baq=OFF baqGapOpenPenalty=40.0 performanceLog=null useOriginalQualities=false defaultBaseQualities=-1 validation_strictness=SILENT unsafe=null num_threads=4 interval_merging=ALL read_group_black_list=null processingTracker=null restartProcessingTracker=false processingTrackerStatusFile=null processingTrackerID=-1 allow_intervals_with_unindexed_bam=false disable_experimental_low_memory_sharding=false logging_level=ERROR log_to_file=null help=false genotype_likelihoods_model=BOTH p_nonref_model=EXACT heterozygosity=0.0010 pcr_error_rate=1.0E-4 genotyping_mode=DISCOVERY output_mode=EMIT_VARIANTS_ONLY standard_min_confidence_threshold_for_calling=30.0 standard_min_confidence_threshold_for_emitting=4.0 computeSLOD=false alleles=(RodBinding name= source=UNBOUND) assume_single_sample_reads=null abort_at_too_much_coverage=-1 min_base_quality_score=17 min_mapping_quality_score=20 max_deletion_fraction=0.05 min_indel_count_for_genotyping=5 indel_heterozygosity=1.25E-4 indelGapContinuationPenalty=10.0 indelGapOpenPenalty=45.0 indelHaplotypeSize=80 doContextDependentGapPenalties=true getGapPenaltiesFromData=false indel_recal_file=indel.recal_data.csv indelDebug=false dovit=false GSA_PRODUCTION_ONLY=false exactCalculation=LINEAR_EXPERIMENTAL ignoreSNPAlleles=false output_all_callable_bases=false genotype=false dbsnp=(RodBinding name=dbsnp source=dbsnp_132.hg19.vcf) out=org.broadinstitute.sting.gatk.io.stubs.VCFWriterStub NO_HEADER=org.broadinstitute.sting.gatk.io.stubs.VCFWriterStub sites_only=org.broadinstitute.sting.gatk.io.stubs.VCFWriterStub debug_file=null metrics_file=null annotation=[]"
##contig=<ID=17,length=81195210,assembly=hg19>
##reference=file:///CL_diags/ngs/OmixonPaper/brca1-test-suite/ref_chr17.hg19.fa
#CHROM	POS	ID	REF	ALT	QUAL	FILTER	INFO	FORMAT	DePristo
17	41196309	.	T	G	5.06	LowQual	AC=1;AF=0.50;AN=2;DP=1;Dels=0.00;HRun=2;HaplotypeScore=0.0000;MQ=48.00;MQ0=0;QD=5.06	GT:AD:DP:GQ:PL	0/1:0,1:1:1.76:33,3,0
17	41196309	.	T	TGGGGGGGGGGGGGGGGGGGGGGGGGG	2683.19	PASS	AC=2;AF=1.00;AN=2;DP=22;FS=0.000;HRun=2;HaplotypeScore=230.0404;MQ=27.43;MQ0=0;QD=121.96	GT:AD:DP:GQ:PL	1/1:1,1:13:39.13:2725,39,0
17	41199002	rs8176313	C	T	1877.97	PASS	AC=2;AF=1.00;AN=2;BaseQRankSum=1.365;DB;DP=67;Dels=0.00;FS=0.000;HRun=0;HaplotypeScore=6.2092;MQ=45.60;MQ0=0;MQRankSum=1.207;QD=28.03;ReadPosRankSum=1.470	GT:AD:DP:GQ:PL	1/1:2,65:67:99:1911,155,0
17	41208467	rs8176286	A	G	1402.39	PASS	AC=2;AF=1.00;AN=2;DB;DP=65;Dels=0.00;FS=0.000;HRun=3;HaplotypeScore=4.5102;MQ=30.87;MQ0=0;QD=21.58	GT:AD:DP:GQ:PL	1/1:1,64:65:99:1435,141,0
17	41211027	rs8176274	A	C	1347.29	PASS	AC=2;AF=1.00;AN=2;DB;DP=50;Dels=0.00;FS=0.000;HRun=0;HaplotypeScore=3.4437;MQ=46.10;MQ0=0;QD=26.95	GT:AD:DP:GQ:PL	1/1:0,49:50:99:1380,144,0
17	41211487	rs12947330	A	T	1442.01	PASS	AC=2;AF=1.00;AN=2;DB;DP=72;Dels=0.00;FS=0.000;HRun=0;HaplotypeScore=0.7887;MQ=21.36;MQ0=0;QD=20.03	GT:AD:DP:GQ:PL	1/1:0,72:72:99:1475,159,0
17	41213626	rs8176269	G	T	1238.92	PASS	AC=2;AF=1.00;AN=2;DB;DP=75;Dels=0.01;FS=0.000;HRun=1;HaplotypeScore=4.8903;MQ=28.42;MQ0=0;QD=16.52	GT:AD:DP:GQ:PL	1/1:1,72:74:99:1272,120,0
17	41219853	rs71157701	A	AT	381.44	PASS	AC=2;AF=1.00;AN=2;DB;DP=80;FS=0.000;HRun=19;HaplotypeScore=108.8922;MQ=29.45;MQ0=0;QD=4.77	GT:AD:DP:GQ:PL	1/1:26,54:42:62.30:423,62,0
17	41223118	rs80356833	A	G	2476.80	PASS	AC=2;AF=1.00;AN=2;DB;DP=86;Dels=0.03;FS=0.000;HRun=0;HaplotypeScore=13.6935;MQ=41.95;MQ0=0;QD=28.80	GT:AD:DP:GQ:PL	1/1:3,80:83:99:2510,235,0
17	41223120	rs80357439	T	C	2403.52	PASS	AC=2;AF=1.00;AN=2;DB;DP=84;Dels=0.04;FS=0.000;HRun=0;HaplotypeScore=13.6935;MQ=41.79;MQ0=0;QD=28.61	GT:AD:DP:GQ:PL	1/1:2,79:81:99:2437,229,0
17	41223121	rs80357352	G	A	2593.81	PASS	AC=2;AF=1.00;AN=2;DB;DP=86;Dels=0.03;FS=0.000;HRun=0;HaplotypeScore=12.7994;MQ=41.66;MQ0=0;QD=30.16	GT:AD:DP:GQ:PL	1/1:2,81:83:99:2627,232,0
17	41223202	rs80356909	A	G	1486.97	PASS	AC=2;AF=1.00;AN=2;DB;DP=53;Dels=0.02;FS=0.000;HRun=1;HaplotypeScore=0.7340;MQ=44.48;MQ0=0;QD=28.06	GT:AD:DP:GQ:PL	1/1:2,50:52:99:1520,141,0
17	41226536	rs80356953	G	T	1863.13	PASS	AC=2;AF=1.00;AN=2;DB;DP=64;Dels=0.00;FS=0.000;HRun=1;HaplotypeScore=3.3238;MQ=45.30;MQ0=0;QD=29.11	GT:AD:DP:GQ:PL	1/1:2,62:64:99:1896,174,0
17	41227083	rs117873685	C	A	86.23	PASS	AC=1;AF=0.50;AN=2;BaseQRankSum=6.576;DB;DP=75;Dels=0.00;FS=2.363;HRun=1;HaplotypeScore=12.5956;MQ=15.12;MQ0=0;MQRankSum=-5.197;QD=1.15;ReadPosRankSum=0.779	GT:AD:DP:GQ:PL	0/1:32,43:75:99:116,0,214
17	41238126	rs117537294	T	C	56.37	PASS	AC=1;AF=0.50;AN=2;BaseQRankSum=-1.772;DB;DP=81;Dels=0.00;FS=3.962;HRun=0;HaplotypeScore=2.8305;MQ=34.39;MQ0=0;MQRankSum=-0.352;QD=0.70;ReadPosRankSum=-4.915	GT:AD:DP:GQ:PL	0/1:70,11:81:86.36:86,0,1800
17	41238147	.	AC	A	343.94	PASS	AC=1;AF=0.50;AN=2;BaseQRankSum=-3.252;DP=78;FS=7.021;HRun=1;HaplotypeScore=679.4930;MQ=32.85;MQ0=0;MQRankSum=5.044;QD=4.41;ReadPosRankSum=-3.810	GT:AD:DP:GQ:PL	0/1:65,13:69:99:383,0,1796
17	41238154	.	CA	C	834.35	PASS	AC=1;AF=0.50;AN=2;BaseQRankSum=-6.743;DP=80;FS=10.161;HRun=1;HaplotypeScore=662.0450;MQ=33.41;MQ0=0;MQRankSum=6.651;QD=10.43;ReadPosRankSum=-4.478	GT:AD:DP:GQ:PL	0/1:54,21:71:56.98:873,0,57
17	41238155	rs72406799	A	AACACAC	6437.35	PASS	AC=2;AF=1.00;AN=2;DB;DP=79;FS=0.000;HRun=0;HaplotypeScore=319.6456;MQ=33.34;MQ0=0;QD=81.49	GT:AD:DP:GQ:PL	1/1:28,34:70:99:6437,210,0
17	41239980	rs8176167	T	C	1606	PASS	AC=2;AF=1.00;AN=2;DB;DP=68;Dels=0.00;FS=0.000;HRun=1;HaplotypeScore=1.8899;MQ=30.36;MQ0=0;QD=23.62	GT:AD:DP:GQ:PL	1/1:1,67:68:99:1639,180,0
17	41243921	rs80357571	T	TA	551.95	PASS	AC=2;AF=1.00;AN=2;BaseQRankSum=0.593;DB;DP=81;FS=0.000;HRun=2;HaplotypeScore=279.4956;MQ=36.21;MQ0=0;MQRankSum=-2.399;QD=6.81;ReadPosRankSum=2.090	GT:AD:DP:GQ:PL	1/1:69,12:52:99:594,101,0
17	41243923	.	A	T	222.69	PASS	AC=1;AF=0.50;AN=2;BaseQRankSum=-0.858;DP=80;Dels=0.00;FS=1.304;HRun=3;HaplotypeScore=49.7195;MQ=35.93;MQ0=0;MQRankSum=1.153;QD=2.78;ReadPosRankSum=-4.210	GT:AD:DP:GQ:PL	0/1:66,13:80:99:253,0,1059
17	41243923	rs80357512	A	AT	1921.51	PASS	AC=2;AF=1.00;AN=2;DB;DP=79;FS=0.000;HRun=3;HaplotypeScore=141.4928;MQ=35.97;MQ0=0;QD=24.32	GT:AD:DP:GQ:PL	1/1:18,61:50:99:1964,144,0
17	41244435	rs80357920	TCTTTAA	T	5349.78	PASS	AC=2;AF=1.00;AN=2;DB;DP=76;FS=0.000;HRun=0;HaplotypeScore=534.9026;MQ=43.83;MQ0=0;QD=70.39	GT:AD:DP:GQ:PL	1/1:9,67:73:99:5350,217,0
17	41245071	rs80357631	GT	G	2692.19	PASS	AC=2;AF=1.00;AN=2;DB;DP=68;FS=0.000;HRun=1;HaplotypeScore=215.7818;MQ=46.09;MQ0=0;QD=39.59	GT:AD:DP:GQ:PL	1/1:1,67:66:99:2734,198,0
17	41245188	.	TCCAGTAA	T	1717.43	PASS	AC=2;AF=1.00;AN=2;BaseQRankSum=2.327;DP=66;FS=3.123;HRun=0;HaplotypeScore=446.6865;MQ=35.86;MQ0=0;MQRankSum=-2.389;QD=26.02;ReadPosRankSum=2.327	GT:AD:DP:GQ:PL	1/1:60,6:43:62.24:1759,62,0
17	41245190	rs80357820	CAGTAACG	C	2869.17	PASS	AC=2;AF=1.00;AN=2;DB;DP=65;FS=0.000;HRun=0;HaplotypeScore=331.5441;MQ=35.57;MQ0=0;QD=44.14	GT:AD:DP:GQ:PL	1/1:15,50:42:99:2911,114,0
17	41245577	rs28897679	T	C	2504.36	PASS	AC=2;AF=1.00;AN=2;BaseQRankSum=-1.490;DB;DP=92;Dels=0.00;FS=0.000;HRun=0;HaplotypeScore=10.4690;MQ=43.28;MQ0=0;MQRankSum=-1.732;QD=27.22;ReadPosRankSum=0.121	GT:AD:DP:GQ:PL	1/1:7,85:92:99:2537,209,0
17	41245655	.	T	TA	1643.46	PASS	AC=2;AF=1.00;AN=2;DP=77;FS=0.000;HRun=1;HaplotypeScore=256.2024;MQ=33.08;MQ0=0;QD=21.34	GT:AD:DP:GQ:PL	1/1:8,68:43:99:1686,114,0
17	41245664	rs80357495	A	C	1019.65	PASS	AC=2;AF=1.00;AN=2;DB;DP=70;Dels=0.01;FS=0.000;HRun=1;HaplotypeScore=57.4045;MQ=31.07;MQ0=0;QD=14.57	GT:AD:DP:GQ:PL	1/1:0,69:69:96.25:1053,96,0
17	41245697	.	GGTA	G	228.28	PASS	AC=1;AF=0.50;AN=2;BaseQRankSum=-1.278;DP=69;FS=0.000;HRun=0;HaplotypeScore=219.1087;MQ=24.83;MQ0=0;MQRankSum=-2.186;QD=3.31;ReadPosRankSum=2.268	GT:AD:DP:GQ:PL	0/1:38,31:22:79.28:267,0,79
17	41245699	rs80358329	TAGA	T	685.79	PASS	AC=2;AF=1.00;AN=2;DB;DP=66;FS=0.000;HRun=0;HaplotypeScore=147.3198;MQ=23.42;MQ0=0;QD=10.39	GT:AD:DP:GQ:PL	1/1:37,29:19:45.15:728,45,0
17	41246165	rs56046357	A	T	1786.92	PASS	AC=2;AF=1.00;AN=2;DB;DP=58;Dels=0.00;FS=0.000;HRun=0;HaplotypeScore=1.7866;MQ=46.09;MQ0=0;QD=30.81	GT:AD:DP:GQ:PL	1/1:1,56:58:99:1820,165,0
17	41246531	rs80357618	CT	C	1087.04	PASS	AC=2;AF=1.00;AN=2;BaseQRankSum=-2.265;DB;DP=71;FS=7.074;HRun=7;HaplotypeScore=160.2611;MQ=37.41;MQ0=0;MQRankSum=2.141;QD=15.31;ReadPosRankSum=1.955	GT:AD:DP:GQ:PL	1/1:21,50:46:99:1129,106,0
17	41247932	rs80357109	C	T	2314.72	PASS	AC=2;AF=1.00;AN=2;DB;DP=75;Dels=0.03;FS=0.000;HRun=1;HaplotypeScore=1.9330;MQ=45.50;MQ0=0;QD=30.86	GT:AD:DP:GQ:PL	1/1:1,70:73:99:2348,205,0
17	41249322	rs80358171	C	T	2298.53	PASS	AC=2;AF=1.00;AN=2;DB;DP=76;Dels=0.00;FS=0.000;HRun=0;HaplotypeScore=8.3285;MQ=45.13;MQ0=0;QD=30.24	GT:AD:DP:GQ:PL	1/1:1,75:76:99:2332,211,0
17	41252697	rs10445302	T	A	84.48	PASS	AC=2;AF=1.00;AN=2;DB;DP=48;Dels=0.02;FS=0.000;HRun=2;HaplotypeScore=0.9665;MQ=11.51;MQ0=0;QD=1.76	GT:AD:DP:GQ:PL	1/1:0,46:47:12:117,12,0
17	41256878	rs80358113	C	T	2212.40	PASS	AC=2;AF=1.00;AN=2;DB;DP=74;Dels=0.00;FS=0.000;HRun=0;HaplotypeScore=2.8305;MQ=46.01;MQ0=0;QD=29.90	GT:AD:DP:GQ:PL	1/1:3,71:74:99:2245,208,0
17	41267743	rs80356863	T	G	1958.76	PASS	AC=2;AF=1.00;AN=2;DB;DP=75;Dels=0.00;FS=0.000;HRun=0;HaplotypeScore=3.8628;MQ=44.14;MQ0=0;QD=26.12	GT:AD:DP:GQ:PL	1/1:3,72:75:99:1992,204,0
17	41267758	rs80357972	TCA	T	2898.51	PASS	AC=2;AF=1.00;AN=2;DB;DP=76;FS=0.000;HRun=0;HaplotypeScore=401.0269;MQ=45.13;MQ0=0;QD=38.14	GT:AD:DP:GQ:PL	1/1:7,69:73:99:2941,208,0
17	41280634	rs112034027	T	C	937.22	PASS	AC=2;AF=1.00;AN=2;DB;DP=60;Dels=0.03;FS=0.000;HRun=1;HaplotypeScore=6.2005;MQ=18.62;MQ0=0;QD=15.62	GT:AD:DP:GQ:PL	1/1:0,58:58:99:970,117,0
