# Supplementary material for: Considerations for clinical read alignment and mutational profiling using next-generation sequencing
Source: F1000Res. 2012 Sep 20;1:2. Originally published 2012 Jul 16. [Version 2] doi: 10.12688/f1000research.1-2.v2 (PMC3945748; doi:10.12688/f1000research.1-2.v2)
Supplement: Aligner-specific VCF files containing the mutations called for each set of reads in single and paired-end modes — VCF files describing the mutations detected in the sixty-seven groups of BRCA1 reads when testing each alignment program in paired-end and single-end mode. [file f1000research-1-402-s0002.tgz › Bfast_Single_End_Calls.75.vcf]

##fileformat=VCFv4.1
##FILTER=<ID=LowQual,Description="Low quality">
##FORMAT=<ID=AD,Number=.,Type=Integer,Description="Allelic depths for the ref and alt alleles in the order listed">
##FORMAT=<ID=DP,Number=1,Type=Integer,Description="Read Depth (only filtered reads used for calling)">
##FORMAT=<ID=GQ,Number=1,Type=Float,Description="Genotype Quality">
##FORMAT=<ID=GT,Number=1,Type=String,Description="Genotype">
##FORMAT=<ID=PL,Number=G,Type=Integer,Description="Normalized, Phred-scaled likelihoods for genotypes as defined in the VCF specification">
##INFO=<ID=AC,Number=A,Type=Integer,Description="Allele count in genotypes, for each ALT allele, in the same order as listed">
##INFO=<ID=AF,Number=A,Type=Float,Description="Allele Frequency, for each ALT allele, in the same order as listed">
##INFO=<ID=AN,Number=1,Type=Integer,Description="Total number of alleles in called genotypes">
##INFO=<ID=BaseQRankSum,Number=1,Type=Float,Description="Z-score from Wilcoxon rank sum test of Alt Vs. Ref base qualities">
##INFO=<ID=DB,Number=0,Type=Flag,Description="dbSNP Membership">
##INFO=<ID=DP,Number=1,Type=Integer,Description="Filtered Depth">
##INFO=<ID=DS,Number=0,Type=Flag,Description="Were any of the samples downsampled?">
##INFO=<ID=Dels,Number=1,Type=Float,Description="Fraction of Reads Containing Spanning Deletions">
##INFO=<ID=FS,Number=1,Type=Float,Description="Phred-scaled p-value using Fisher's exact test to detect strand bias">
##INFO=<ID=HRun,Number=1,Type=Integer,Description="Largest Contiguous Homopolymer Run of Variant Allele In Either Direction">
##INFO=<ID=HaplotypeScore,Number=1,Type=Float,Description="Consistency of the site with at most two segregating haplotypes">
##INFO=<ID=InbreedingCoeff,Number=1,Type=Float,Description="Inbreeding coefficient as estimated from the genotype likelihoods per-sample when compared against the Hardy-Weinberg expectation">
##INFO=<ID=MQ,Number=1,Type=Float,Description="RMS Mapping Quality">
##INFO=<ID=MQ0,Number=1,Type=Integer,Description="Total Mapping Quality Zero Reads">
##INFO=<ID=MQRankSum,Number=1,Type=Float,Description="Z-score From Wilcoxon rank sum test of Alt vs. Ref read mapping qualities">
##INFO=<ID=QD,Number=1,Type=Float,Description="Variant Confidence/Quality by Depth">
##INFO=<ID=ReadPosRankSum,Number=1,Type=Float,Description="Z-score from Wilcoxon rank sum test of Alt vs. Ref read position bias">
##UnifiedGenotyper="analysis_type=UnifiedGenotyper input_file=[../Bfast_SE/brca1_75.1.recalib.bam] sample_metadata=[] read_buffer_size=null phone_home=STANDARD read_filter=[BadCigar] intervals=null excludeIntervals=null reference_sequence=ref_chr17.hg19.fa rodBind=[] rodToIntervalTrackName=null BTI_merge_rule=UNION nonDeterministicRandomSeed=false downsampling_type=null downsample_to_fraction=null downsample_to_coverage=null baq=OFF baqGapOpenPenalty=40.0 performanceLog=null useOriginalQualities=false defaultBaseQualities=-1 validation_strictness=SILENT unsafe=null num_threads=4 interval_merging=ALL read_group_black_list=null processingTracker=null restartProcessingTracker=false processingTrackerStatusFile=null processingTrackerID=-1 allow_intervals_with_unindexed_bam=false disable_experimental_low_memory_sharding=false logging_level=ERROR log_to_file=null help=false genotype_likelihoods_model=BOTH p_nonref_model=EXACT heterozygosity=0.0010 pcr_error_rate=1.0E-4 genotyping_mode=DISCOVERY output_mode=EMIT_VARIANTS_ONLY standard_min_confidence_threshold_for_calling=30.0 standard_min_confidence_threshold_for_emitting=4.0 computeSLOD=false alleles=(RodBinding name= source=UNBOUND) assume_single_sample_reads=null abort_at_too_much_coverage=-1 min_base_quality_score=17 min_mapping_quality_score=20 max_deletion_fraction=0.05 min_indel_count_for_genotyping=5 indel_heterozygosity=1.25E-4 indelGapContinuationPenalty=10.0 indelGapOpenPenalty=45.0 indelHaplotypeSize=80 doContextDependentGapPenalties=true getGapPenaltiesFromData=false indel_recal_file=indel.recal_data.csv indelDebug=false dovit=false GSA_PRODUCTION_ONLY=false exactCalculation=LINEAR_EXPERIMENTAL ignoreSNPAlleles=false output_all_callable_bases=false genotype=false dbsnp=(RodBinding name=dbsnp source=dbsnp_132.hg19.vcf) out=org.broadinstitute.sting.gatk.io.stubs.VCFWriterStub NO_HEADER=org.broadinstitute.sting.gatk.io.stubs.VCFWriterStub sites_only=org.broadinstitute.sting.gatk.io.stubs.VCFWriterStub debug_file=null metrics_file=null annotation=[]"
##contig=<ID=17,length=81195210,assembly=hg19>
##reference=file:///CL_diags/ngs/OmixonPaper/brca1-test-suite/ref_chr17.hg19.fa
#CHROM	POS	ID	REF	ALT	QUAL	FILTER	INFO	FORMAT	DePristo
17	41196309	.	T	G	5.06	LowQual	AC=1;AF=0.50;AN=2;DP=1;Dels=0.00;HRun=2;HaplotypeScore=0.0000;MQ=48.00;MQ0=0;QD=5.06	GT:AD:DP:GQ:PL	0/1:0,1:1:1.76:33,3,0
17	41196309	.	T	TGGGGGGGGGGGGGGGGGGGGGGGGGG	2682.98	PASS	AC=2;AF=1.00;AN=2;DP=22;FS=0.000;HRun=2;HaplotypeScore=230.1641;MQ=27.43;MQ0=0;QD=121.95	GT:AD:DP:GQ:PL	1/1:1,1:13:39.13:2725,39,0
17	41197774	rs80357839	AC	A	1869.46	PASS	AC=2;AF=1.00;AN=2;DB;DP=59;FS=0.000;HRun=3;HaplotypeScore=184.8485;MQ=45.84;MQ0=0;QD=31.69	GT:AD:DP:GQ:PL	1/1:6,53:56:99:1912,156,0
17	41201200	.	AT	A	374.03	PASS	AC=2;AF=1.00;AN=2;BaseQRankSum=1.238;DP=66;FS=3.928;HRun=2;HaplotypeScore=253.3604;MQ=36.86;MQ0=0;MQRankSum=0.825;QD=5.67;ReadPosRankSum=1.568	GT:AD:DP:GQ:PL	1/1:43,22:43:99:416,100,0
17	41201202	rs80357694	TC	T	1663.72	PASS	AC=2;AF=1.00;AN=2;DB;DP=68;FS=0.000;HRun=2;HaplotypeScore=135.1906;MQ=37.25;MQ0=0;QD=24.47	GT:AD:DP:GQ:PL	1/1:24,42:45:99:1706,135,0
17	41202295	rs8176300	A	G	1894.76	PASS	AC=2;AF=1.00;AN=2;DB;DP=70;Dels=0.00;FS=0.000;HRun=0;HaplotypeScore=6.4105;MQ=45.08;MQ0=0;QD=27.07	GT:AD:DP:GQ:PL	1/1:1,69:70:99:1928,198,0
17	41202637	rs117309158	A	G	1588.59	PASS	AC=2;AF=1.00;AN=2;DB;DP=69;Dels=0.00;FS=0.000;HRun=0;HaplotypeScore=2.7535;MQ=35.52;MQ0=0;QD=23.02	GT:AD:DP:GQ:PL	1/1:0,69:69:99:1622,159,0
17	41211486	rs60735548	C	CACA	643.40	PASS	AC=2;AF=1.00;AN=2;DB;DP=78;FS=0.000;HRun=0;HaplotypeScore=186.4874;MQ=22.99;MQ0=0;QD=8.25	GT:AD:DP:GQ:PL	1/1:49,28:52:39.13:685,39,0
17	41215378	rs80357104	G	A	2119.83	PASS	AC=2;AF=1.00;AN=2;DB;DP=65;Dels=0.02;FS=0.000;HRun=1;HaplotypeScore=1.9644;MQ=46.25;MQ0=0;QD=32.61	GT:AD:DP:GQ:PL	1/1:1,62:64:99:2153,187,0
17	41219622	rs80358181	T	C	1894.91	PASS	AC=2;AF=1.00;AN=2;DB;DP=64;Dels=0.00;FS=0.000;HRun=0;HaplotypeScore=4.7505;MQ=45.36;MQ0=0;QD=29.61	GT:AD:DP:GQ:PL	1/1:1,63:64:99:1928,180,0
17	41228120	rs8176206	T	C	1823.81	PASS	AC=2;AF=1.00;AN=2;DB;DP=66;Dels=0.00;FS=0.000;HRun=0;HaplotypeScore=0.9967;MQ=38.89;MQ0=0;QD=27.63	GT:AD:DP:GQ:PL	1/1:2,64:66:99:1857,177,0
17	41228619	rs80357130	G	C	2245.33	PASS	AC=2;AF=1.00;AN=2;DB;DP=73;Dels=0.00;FS=0.000;HRun=0;HaplotypeScore=5.1319;MQ=45.81;MQ0=0;QD=30.76	GT:AD:DP:GQ:PL	1/1:1,72:73:99:2278,210,0
17	41229777	rs11384014	G	GT	420.25	PASS	AC=2;AF=1.00;AN=2;DB;DP=55;FS=0.000;HRun=3;HaplotypeScore=33.7109;MQ=19.15;MQ0=0;QD=7.64	GT:AD:DP:GQ:PL	1/1:4,50:13:33.11:462,33,0
17	41243517	rs55639854	T	C	1614.32	PASS	AC=2;AF=1.00;AN=2;DB;DP=53;Dels=0.02;FS=0.000;HRun=1;HaplotypeScore=1.7005;MQ=47.30;MQ0=0;QD=30.46	GT:AD:DP:GQ:PL	1/1:0,52:52:99:1647,153,0
17	41243702	.	TTCC	T	739.50	PASS	AC=2;AF=1.00;AN=2;BaseQRankSum=0.662;DP=60;FS=8.759;HRun=0;HaplotypeScore=272.0346;MQ=33.99;MQ0=0;MQRankSum=-1.285;QD=12.33;ReadPosRankSum=2.141	GT:AD:DP:GQ:PL	1/1:47,12:34:57.40:782,57,0
17	41243704	rs80358338	CCTG	C	1760.07	PASS	AC=2;AF=1.00;AN=2;DB;DP=61;FS=0.000;HRun=0;HaplotypeScore=199.2171;MQ=33.85;MQ0=0;QD=28.85	GT:AD:DP:GQ:PL	1/1:18,42:35:99:1802,99,0
17	41243786	rs80357986	C	CAA	5015.94	PASS	AC=2;AF=1.00;AN=2;DB;DP=85;FS=0.000;HRun=0;HaplotypeScore=270.4320;MQ=44.90;MQ0=0;QD=59.01	GT:AD:DP:GQ:PL	1/1:2,83:83:99:5016,250,0
17	41244116	rs80356922	C	A	2450.32	PASS	AC=2;AF=1.00;AN=2;DB;DP=77;Dels=0.00;FS=0.000;HRun=0;HaplotypeScore=2.4203;MQ=44.89;MQ0=0;QD=31.82	GT:AD:DP:GQ:PL	1/1:0,77:77:99:2483,226,0
17	41244239	rs80357317	A	T	2443.39	PASS	AC=2;AF=1.00;AN=2;DB;DP=77;Dels=0.00;FS=0.000;HRun=2;HaplotypeScore=5.3832;MQ=46.46;MQ0=0;QD=31.73	GT:AD:DP:GQ:PL	1/1:0,76:77:99:2476,220,0
17	41244538	rs80357617	CAA	C	2417.18	PASS	AC=2;AF=1.00;AN=2;BaseQRankSum=0.000;DB;DP=59;FS=0.000;HRun=3;HaplotypeScore=231.1983;MQ=45.94;MQ0=0;MQRankSum=1.423;QD=40.97;ReadPosRankSum=1.670	GT:AD:DP:GQ:PL	1/1:6,53:58:99:2459,156,0
17	41245023	rs28897684	T	C	2311.96	PASS	AC=2;AF=1.00;AN=2;DB;DP=75;Dels=0.00;FS=0.000;HRun=3;HaplotypeScore=3.8088;MQ=46.31;MQ0=0;QD=30.83	GT:AD:DP:GQ:PL	1/1:2,73:75:99:2345,220,0
17	41245139	.	ACT	A	285.99	PASS	AC=2;AF=1.00;AN=2;BaseQRankSum=1.431;DP=61;FS=0.000;HRun=0;HaplotypeScore=258.0428;MQ=36.10;MQ0=0;MQRankSum=-1.030;QD=4.69;ReadPosRankSum=2.404	GT:AD:DP:GQ:PL	1/1:52,9:38:15.06:328,15,0
17	41245141	rs80357706	TCA	T	1595.95	PASS	AC=2;AF=1.00;AN=2;DB;DP=67;FS=0.000;HRun=0;HaplotypeScore=178.2461;MQ=37.36;MQ0=0;QD=23.82	GT:AD:DP:GQ:PL	1/1:20,46:44:99:1638,120,0
17	41245462	rs80357441	T	C	2049.94	PASS	AC=2;AF=1.00;AN=2;DB;DP=69;Dels=0.03;FS=0.000;HRun=0;HaplotypeScore=6.2991;MQ=44.30;MQ0=0;QD=29.71	GT:AD:DP:GQ:PL	1/1:2,65:67:99:2083,189,0
17	41245871	.	AC	A	83.62	PASS	AC=1;AF=0.50;AN=2;BaseQRankSum=2.175;DP=70;FS=4.343;HRun=2;HaplotypeScore=166.7301;MQ=30.36;MQ0=0;MQRankSum=-2.121;QD=1.19;ReadPosRankSum=2.229	GT:AD:DP:GQ:PL	0/1:42,28:31:69.79:123,0,70
17	41245877	.	T	G	178.48	PASS	AC=1;AF=0.50;AN=2;BaseQRankSum=-4.506;DP=73;Dels=0.00;FS=1.475;HRun=1;HaplotypeScore=31.4671;MQ=30.85;MQ0=0;MQRankSum=1.939;QD=2.44;ReadPosRankSum=-2.744	GT:AD:DP:GQ:PL	0/1:62,10:73:99:208,0,667
17	41245878	.	G	T	216.88	PASS	AC=1;AF=0.50;AN=2;BaseQRankSum=2.643;DP=73;Dels=0.01;FS=1.475;HRun=4;HaplotypeScore=32.2011;MQ=30.85;MQ0=0;MQRankSum=1.787;QD=2.97;ReadPosRankSum=-3.029	GT:AD:DP:GQ:PL	0/1:62,10:72:99:247,0,585
17	41246248	.	TG	T	342.73	PASS	AC=2;AF=1.00;AN=2;DP=67;FS=0.000;HRun=2;HaplotypeScore=258.9892;MQ=33.26;MQ0=0;QD=5.12	GT:AD:DP:GQ:PL	1/1:57,10:38:93.50:385,93,0
17	41246250	rs80357794	GC	G	1393.73	PASS	AC=2;AF=1.00;AN=2;DB;DP=69;FS=0.000;HRun=2;HaplotypeScore=163.9337;MQ=33.80;MQ0=0;QD=20.20	GT:AD:DP:GQ:PL	1/1:12,56:40:99:1436,114,0
17	41246593	.	T	TAC	3819.53	PASS	AC=2;AF=1.00;AN=2;DP=75;FS=0.000;HRun=0;HaplotypeScore=200.4054;MQ=44.08;MQ0=0;QD=50.93	GT:AD:DP:GQ:PL	1/1:8,65:70:99:3820,202,0
17	41246697	.	T	TGTAATGA	8595.09	PASS	AC=2;AF=1.00;AN=2;DP=90;FS=0.000;HRun=0;HaplotypeScore=404.8986;MQ=40.00;MQ0=0;QD=95.50	GT:AD:DP:GQ:PL	1/1:25,61:85:99:8595,241,0
17	41249111	rs113655645	T	C	1860.15	PASS	AC=2;AF=1.00;AN=2;BaseQRankSum=-0.400;DB;DP=69;Dels=0.01;FS=0.000;HRun=1;HaplotypeScore=0.9665;MQ=37.40;MQ0=0;MQRankSum=0.080;QD=26.96;ReadPosRankSum=1.466	GT:AD:DP:GQ:PL	1/1:4,64:68:99:1893,147,0
17	41251885	rs41286288	G	A	2073.91	PASS	AC=2;AF=1.00;AN=2;DB;DP=69;Dels=0.03;FS=0.000;HRun=1;HaplotypeScore=7.5506;MQ=45.88;MQ0=0;QD=30.06	GT:AD:DP:GQ:PL	1/1:2,65:67:99:2107,184,0
17	41252697	rs10445302	T	A	151.87	PASS	AC=2;AF=1.00;AN=2;DB;DP=51;Dels=0.02;FS=0.000;HRun=2;HaplotypeScore=4.2864;MQ=14.86;MQ0=0;QD=2.98	GT:AD:DP:GQ:PL	1/1:1,48:50:18.02:185,18,0
17	41256976	rs80358119	G	C	1835.58	PASS	AC=2;AF=1.00;AN=2;DB;DP=62;Dels=0.02;FS=0.000;HRun=0;HaplotypeScore=8.2945;MQ=44.75;MQ0=0;QD=29.61	GT:AD:DP:GQ:PL	1/1:1,60:61:99:1869,171,0
17	41258148	rs55974475	A	G	1526.65	PASS	AC=2;AF=1.00;AN=2;DB;DP=72;Dels=0.00;FS=0.000;HRun=0;HaplotypeScore=3.5564;MQ=34.19;MQ0=0;QD=21.20	GT:AD:DP:GQ:PL	1/1:0,71:72:99:1560,150,0
17	41265776	rs8176109	A	G	2497.31	PASS	AC=2;AF=1.00;AN=2;DB;DP=84;Dels=0.00;FS=0.000;HRun=0;HaplotypeScore=4.2636;MQ=43.94;MQ0=0;QD=29.73	GT:AD:DP:GQ:PL	1/1:3,81:84:99:2530,238,0
17	41267742	rs80358043	C	G	2263.54	PASS	AC=2;AF=1.00;AN=2;DB;DP=74;Dels=0.00;FS=0.000;HRun=0;HaplotypeScore=2.8822;MQ=46.20;MQ0=0;QD=30.59	GT:AD:DP:GQ:PL	1/1:1,73:74:99:2297,214,0
17	41276348	rs8176077	T	C	366.77	PASS	AC=2;AF=1.00;AN=2;DB;DP=72;Dels=0.00;FS=0.000;HRun=0;HaplotypeScore=0.0000;MQ=14.19;MQ0=0;QD=5.09	GT:AD:DP:GQ:PL	1/1:0,72:72:47.92:400,48,0
17	41281078	rs79725272	A	G	331.40	PASS	AC=2;AF=1.00;AN=2;DB;DP=75;Dels=0.00;FS=0.000;HRun=1;HaplotypeScore=4.4704;MQ=15.07;MQ0=0;QD=4.42	GT:AD:DP:GQ:PL	1/1:1,74:75:41.98:364,42,0
