# Supplementary material for: Considerations for clinical read alignment and mutational profiling using next-generation sequencing
Source: F1000Res. 2012 Sep 20;1:2. Originally published 2012 Jul 16. [Version 2] doi: 10.12688/f1000research.1-2.v2 (PMC3945748; doi:10.12688/f1000research.1-2.v2)
Supplement: Aligner-specific VCF files containing the mutations called for each set of reads in single and paired-end modes — VCF files describing the mutations detected in the sixty-seven groups of BRCA1 reads when testing each alignment program in paired-end and single-end mode. [file f1000research-1-402-s0002.tgz › Bfast_Single_End_Calls.76.vcf]

##fileformat=VCFv4.1
##FILTER=<ID=LowQual,Description="Low quality">
##FORMAT=<ID=AD,Number=.,Type=Integer,Description="Allelic depths for the ref and alt alleles in the order listed">
##FORMAT=<ID=DP,Number=1,Type=Integer,Description="Read Depth (only filtered reads used for calling)">
##FORMAT=<ID=GQ,Number=1,Type=Float,Description="Genotype Quality">
##FORMAT=<ID=GT,Number=1,Type=String,Description="Genotype">
##FORMAT=<ID=PL,Number=G,Type=Integer,Description="Normalized, Phred-scaled likelihoods for genotypes as defined in the VCF specification">
##INFO=<ID=AC,Number=A,Type=Integer,Description="Allele count in genotypes, for each ALT allele, in the same order as listed">
##INFO=<ID=AF,Number=A,Type=Float,Description="Allele Frequency, for each ALT allele, in the same order as listed">
##INFO=<ID=AN,Number=1,Type=Integer,Description="Total number of alleles in called genotypes">
##INFO=<ID=BaseQRankSum,Number=1,Type=Float,Description="Z-score from Wilcoxon rank sum test of Alt Vs. Ref base qualities">
##INFO=<ID=DB,Number=0,Type=Flag,Description="dbSNP Membership">
##INFO=<ID=DP,Number=1,Type=Integer,Description="Filtered Depth">
##INFO=<ID=DS,Number=0,Type=Flag,Description="Were any of the samples downsampled?">
##INFO=<ID=Dels,Number=1,Type=Float,Description="Fraction of Reads Containing Spanning Deletions">
##INFO=<ID=FS,Number=1,Type=Float,Description="Phred-scaled p-value using Fisher's exact test to detect strand bias">
##INFO=<ID=HRun,Number=1,Type=Integer,Description="Largest Contiguous Homopolymer Run of Variant Allele In Either Direction">
##INFO=<ID=HaplotypeScore,Number=1,Type=Float,Description="Consistency of the site with at most two segregating haplotypes">
##INFO=<ID=InbreedingCoeff,Number=1,Type=Float,Description="Inbreeding coefficient as estimated from the genotype likelihoods per-sample when compared against the Hardy-Weinberg expectation">
##INFO=<ID=MQ,Number=1,Type=Float,Description="RMS Mapping Quality">
##INFO=<ID=MQ0,Number=1,Type=Integer,Description="Total Mapping Quality Zero Reads">
##INFO=<ID=MQRankSum,Number=1,Type=Float,Description="Z-score From Wilcoxon rank sum test of Alt vs. Ref read mapping qualities">
##INFO=<ID=QD,Number=1,Type=Float,Description="Variant Confidence/Quality by Depth">
##INFO=<ID=ReadPosRankSum,Number=1,Type=Float,Description="Z-score from Wilcoxon rank sum test of Alt vs. Ref read position bias">
##UnifiedGenotyper="analysis_type=UnifiedGenotyper input_file=[../Bfast_SE/brca1_76.1.recalib.bam] sample_metadata=[] read_buffer_size=null phone_home=STANDARD read_filter=[BadCigar] intervals=null excludeIntervals=null reference_sequence=ref_chr17.hg19.fa rodBind=[] rodToIntervalTrackName=null BTI_merge_rule=UNION nonDeterministicRandomSeed=false downsampling_type=null downsample_to_fraction=null downsample_to_coverage=null baq=OFF baqGapOpenPenalty=40.0 performanceLog=null useOriginalQualities=false defaultBaseQualities=-1 validation_strictness=SILENT unsafe=null num_threads=4 interval_merging=ALL read_group_black_list=null processingTracker=null restartProcessingTracker=false processingTrackerStatusFile=null processingTrackerID=-1 allow_intervals_with_unindexed_bam=false disable_experimental_low_memory_sharding=false logging_level=ERROR log_to_file=null help=false genotype_likelihoods_model=BOTH p_nonref_model=EXACT heterozygosity=0.0010 pcr_error_rate=1.0E-4 genotyping_mode=DISCOVERY output_mode=EMIT_VARIANTS_ONLY standard_min_confidence_threshold_for_calling=30.0 standard_min_confidence_threshold_for_emitting=4.0 computeSLOD=false alleles=(RodBinding name= source=UNBOUND) assume_single_sample_reads=null abort_at_too_much_coverage=-1 min_base_quality_score=17 min_mapping_quality_score=20 max_deletion_fraction=0.05 min_indel_count_for_genotyping=5 indel_heterozygosity=1.25E-4 indelGapContinuationPenalty=10.0 indelGapOpenPenalty=45.0 indelHaplotypeSize=80 doContextDependentGapPenalties=true getGapPenaltiesFromData=false indel_recal_file=indel.recal_data.csv indelDebug=false dovit=false GSA_PRODUCTION_ONLY=false exactCalculation=LINEAR_EXPERIMENTAL ignoreSNPAlleles=false output_all_callable_bases=false genotype=false dbsnp=(RodBinding name=dbsnp source=dbsnp_132.hg19.vcf) out=org.broadinstitute.sting.gatk.io.stubs.VCFWriterStub NO_HEADER=org.broadinstitute.sting.gatk.io.stubs.VCFWriterStub sites_only=org.broadinstitute.sting.gatk.io.stubs.VCFWriterStub debug_file=null metrics_file=null annotation=[]"
##contig=<ID=17,length=81195210,assembly=hg19>
##reference=file:///CL_diags/ngs/OmixonPaper/brca1-test-suite/ref_chr17.hg19.fa
#CHROM	POS	ID	REF	ALT	QUAL	FILTER	INFO	FORMAT	DePristo
17	41196309	.	T	G	5.06	LowQual	AC=1;AF=0.50;AN=2;DP=1;Dels=0.00;HRun=2;HaplotypeScore=0.0000;MQ=48.00;MQ0=0;QD=5.06	GT:AD:DP:GQ:PL	0/1:0,1:1:1.76:33,3,0
17	41196309	.	T	TGGGGGGGGGGGGGGGGGGGGGGGGGG	2683.49	PASS	AC=2;AF=1.00;AN=2;DP=22;FS=0.000;HRun=2;HaplotypeScore=230.1722;MQ=27.43;MQ0=0;QD=121.98	GT:AD:DP:GQ:PL	1/1:1,1:13:39.13:2726,39,0
17	41199719	rs80357149	C	G	2370.88	PASS	AC=2;AF=1.00;AN=2;DB;DP=79;Dels=0.00;FS=0.000;HRun=0;HaplotypeScore=4.4323;MQ=46.01;MQ0=0;QD=30.01	GT:AD:DP:GQ:PL	1/1:0,78:79:99:2404,223,0
17	41201432	rs8176304	G	T	1986.29	PASS	AC=2;AF=1.00;AN=2;DB;DP=70;Dels=0.03;FS=0.000;HRun=0;HaplotypeScore=6.3976;MQ=39.89;MQ0=0;QD=28.38	GT:AD:DP:GQ:PL	1/1:1,66:68:99:2019,195,0
17	41203115	rs80357463	A	C	1789.87	PASS	AC=2;AF=1.00;AN=2;DB;DP=59;Dels=0.00;FS=0.000;HRun=0;HaplotypeScore=0.0000;MQ=44.21;MQ0=0;QD=30.34	GT:AD:DP:GQ:PL	1/1:0,58:59:99:1823,168,0
17	41203130	rs80356905	A	G	1744.88	PASS	AC=2;AF=1.00;AN=2;DB;DP=56;Dels=0.00;FS=0.000;HRun=1;HaplotypeScore=1.9497;MQ=43.31;MQ0=0;QD=31.16	GT:AD:DP:GQ:PL	1/1:0,56:56:99:1778,165,0
17	41204797	rs72046338	AACAC	A	1389.23	PASS	AC=2;AF=1.00;AN=2;DB;DP=67;FS=0.000;HRun=0;HaplotypeScore=280.8812;MQ=32.27;MQ0=0;QD=20.73	GT:AD:DP:GQ:PL	1/1:31,35:58:93.31:1431,93,0
17	41207462	rs62076408	C	A	208.32	PASS	AC=2;AF=1.00;AN=2;DB;DP=71;Dels=0.01;FS=0.000;HRun=2;HaplotypeScore=1.6671;MQ=12.80;MQ0=0;QD=2.93	GT:AD:DP:GQ:PL	1/1:0,70:70:32.81:241,33,0
17	41209079	rs76171189	TG	T	1808.90	PASS	AC=2;AF=1.00;AN=2;DB;DP=53;FS=0.000;HRun=3;HaplotypeScore=178.8181;MQ=46.14;MQ0=0;QD=34.13	GT:AD:DP:GQ:PL	1/1:2,51:52:99:1851,150,0
17	41219780	rs8176234	T	C	2345.71	PASS	AC=2;AF=1.00;AN=2;DB;DP=80;Dels=0.00;FS=0.000;HRun=2;HaplotypeScore=7.7893;MQ=40.42;MQ0=0;QD=29.32	GT:AD:DP:GQ:PL	1/1:0,79:80:99:2379,223,0
17	41220320	rs8176228	C	A	1322.30	PASS	AC=2;AF=1.00;AN=2;DB;DP=61;Dels=0.00;FS=0.000;HRun=0;HaplotypeScore=1.8808;MQ=34.78;MQ0=0;QD=21.68	GT:AD:DP:GQ:PL	1/1:0,61:61:99:1355,132,0
17	41230376	rs8176200	A	G	1006.05	PASS	AC=2;AF=1.00;AN=2;DB;DP=72;Dels=0.01;FS=0.000;HRun=0;HaplotypeScore=1.6281;MQ=22.64;MQ0=0;QD=13.97	GT:AD:DP:GQ:PL	1/1:2,69:71:99:1039,99,0
17	41230537	rs8176198	A	T	2598.42	PASS	AC=2;AF=1.00;AN=2;DB;DP=80;Dels=0.00;FS=0.000;HRun=0;HaplotypeScore=2.5985;MQ=44.85;MQ0=0;QD=32.48	GT:AD:DP:GQ:PL	1/1:1,79:80:99:2631,235,0
17	41234304	rs3737559	C	T	2819.98	PASS	AC=2;AF=1.00;AN=2;DB;DP=87;Dels=0.00;FS=0.000;HRun=0;HaplotypeScore=1.7987;MQ=46.51;MQ0=0;QD=32.41	GT:AD:DP:GQ:PL	1/1:1,86:87:99:2853,256,0
17	41234464	rs80356856	G	C	2119.15	PASS	AC=2;AF=1.00;AN=2;DB;DP=80;Dels=0.00;FS=0.000;HRun=0;HaplotypeScore=9.1520;MQ=44.83;MQ0=0;QD=26.49	GT:AD:DP:GQ:PL	1/1:3,76:80:99:2152,219,0
17	41242931	rs80358139	C	T	2598.98	PASS	AC=2;AF=1.00;AN=2;DB;DP=80;Dels=0.00;FS=0.000;HRun=0;HaplotypeScore=0.0000;MQ=45.44;MQ0=0;QD=32.49	GT:AD:DP:GQ:PL	1/1:0,80:80:99:2632,241,0
17	41243050	rs80358070	C	T	2702.50	PASS	AC=2;AF=1.00;AN=2;DB;DP=82;Dels=0.00;FS=0.000;HRun=2;HaplotypeScore=9.2152;MQ=46.22;MQ0=0;QD=32.96	GT:AD:DP:GQ:PL	1/1:0,80:82:99:2736,241,0
17	41243347	rs55790327	T	TTTAAC	2964.14	PASS	AC=2;AF=1.00;AN=2;DB;DP=64;FS=0.000;HRun=0;HaplotypeScore=171.3620;MQ=34.68;MQ0=0;QD=46.31	GT:AD:DP:GQ:PL	1/1:23,37:41:99:3006,114,0
17	41243354	.	A	T	312.98	PASS	AC=1;AF=0.50;AN=2;BaseQRankSum=1.672;DP=65;Dels=0.02;FS=2.886;HRun=1;HaplotypeScore=48.7498;MQ=34.31;MQ0=0;MQRankSum=1.432;QD=4.82;ReadPosRankSum=-4.159	GT:AD:DP:GQ:PL	0/1:49,14:64:99:343,0,677
17	41243355	.	T	A	305.55	PASS	AC=1;AF=0.50;AN=2;BaseQRankSum=0.863;DP=64;Dels=0.00;FS=5.238;HRun=1;HaplotypeScore=47.7191;MQ=34.17;MQ0=0;MQRankSum=1.214;QD=4.77;ReadPosRankSum=-4.380	GT:AD:DP:GQ:PL	0/1:48,16:64:99:336,0,686
17	41243355	.	T	TACTAT	877.42	PASS	AC=2;AF=1.00;AN=2;BaseQRankSum=1.221;DP=63;FS=2.370;HRun=0;HaplotypeScore=360.5283;MQ=33.88;MQ0=0;MQRankSum=-2.849;QD=13.93;ReadPosRankSum=1.785	GT:AD:DP:GQ:PL	1/1:55,7:40:38.34:919,38,0
17	41243555	rs70953658	C	G	2179.96	PASS	AC=2;AF=1.00;AN=2;DB;DP=77;Dels=0.00;FS=0.000;HRun=0;HaplotypeScore=2.8881;MQ=46.82;MQ0=0;QD=28.31	GT:AD:DP:GQ:PL	1/1:0,77:77:99:2213,225,0
17	41244157	rs80357900	CT	C	2977.85	PASS	AC=2;AF=1.00;AN=2;DB;DP=80;FS=0.000;HRun=1;HaplotypeScore=262.9043;MQ=45.99;MQ0=0;QD=37.22	GT:AD:DP:GQ:PL	1/1:5,75:78:99:3020,220,0
17	41244370	rs80357424	C	A	2750.68	PASS	AC=2;AF=1.00;AN=2;DB;DP=87;Dels=0.01;FS=0.000;HRun=1;HaplotypeScore=4.7177;MQ=46.62;MQ0=0;QD=31.62	GT:AD:DP:GQ:PL	1/1:1,84:86:99:2784,250,0
17	41244780	rs80357822	ACTGT	A	3890.17	PASS	AC=2;AF=1.00;AN=2;DB;DP=75;FS=0.000;HRun=0;HaplotypeScore=405.9520;MQ=45.33;MQ0=0;QD=51.87	GT:AD:DP:GQ:PL	1/1:7,68:72:99:3890,211,0
17	41245058	.	CT	C	286.46	PASS	AC=2;AF=1.00;AN=2;BaseQRankSum=2.815;DP=74;FS=6.248;HRun=2;HaplotypeScore=307.6076;MQ=37.41;MQ0=0;MQRankSum=-2.064;QD=3.87;ReadPosRankSum=2.315	GT:AD:DP:GQ:PL	1/1:58,16:50:26.18:328,26,0
17	41245060	rs80357658	TA	T	1696	PASS	AC=2;AF=1.00;AN=2;DB;DP=73;FS=0.000;HRun=3;HaplotypeScore=171.5933;MQ=37.44;MQ0=0;QD=23.23	GT:AD:DP:GQ:PL	1/1:20,53:49:99:1738,141,0
17	41245169	.	CT	C	192.15	PASS	AC=2;AF=1.00;AN=2;BaseQRankSum=0.320;DP=68;FS=0.000;HRun=2;HaplotypeScore=213.0884;MQ=33.91;MQ0=0;MQRankSum=-1.244;QD=2.83;ReadPosRankSum=1.812	GT:AD:DP:GQ:PL	1/1:58,10:36:44.50:234,44,0
17	41245171	rs80357913	TC	T	1238.92	PASS	AC=2;AF=1.00;AN=2;DB;DP=67;FS=0.000;HRun=3;HaplotypeScore=112.8985;MQ=33.54;MQ0=0;QD=18.49	GT:AD:DP:GQ:PL	1/1:11,56:35:99:1281,105,0
17	41246480	rs80357796	CT	C	2618.58	PASS	AC=2;AF=1.00;AN=2;DB;DP=66;FS=0.000;HRun=3;HaplotypeScore=199.0727;MQ=46.85;MQ0=0;QD=39.68	GT:AD:DP:GQ:PL	1/1:0,66:64:99:2661,193,0
17	41251811	rs34545365	C	T	2584.20	PASS	AC=2;AF=1.00;AN=2;DB;DP=81;Dels=0.00;FS=0.000;HRun=0;HaplotypeScore=5.1819;MQ=46.74;MQ0=0;QD=31.90	GT:AD:DP:GQ:PL	1/1:0,80:81:99:2617,235,0
17	41252697	rs10445302	T	A	139.16	PASS	AC=2;AF=1.00;AN=2;DB;DP=51;Dels=0.04;FS=0.000;HRun=2;HaplotypeScore=2.6927;MQ=14.09;MQ0=0;QD=2.73	GT:AD:DP:GQ:PL	1/1:2,46:49:17.99:172,18,0
17	41256249	rs80357754	CCT	C	1024.03	PASS	AC=2;AF=1.00;AN=2;BaseQRankSum=-1.595;DB;DP=49;FS=3.188;HRun=0;HaplotypeScore=106.1863;MQ=33.16;MQ0=0;MQRankSum=1.595;QD=20.90;ReadPosRankSum=1.595	GT:AD:DP:GQ:PL	1/1:14,34:26:63.86:1066,64,0
17	41256250	.	CTT	C	325.73	PASS	AC=2;AF=1.00;AN=2;BaseQRankSum=-0.413;DP=49;FS=4.191;HRun=6;HaplotypeScore=175.9786;MQ=33.16;MQ0=0;MQRankSum=1.569;QD=6.65;ReadPosRankSum=1.569	GT:AD:DP:GQ:PL	1/1:42,7:26:49.95:368,50,0
17	41258531	rs80357084	G	A	2455.43	PASS	AC=2;AF=1.00;AN=2;DB;DP=79;Dels=0.03;FS=0.000;HRun=2;HaplotypeScore=3.4302;MQ=46.09;MQ0=0;QD=31.08	GT:AD:DP:GQ:PL	1/1:0,77:77:99:2488,220,0
17	41264125	rs74588497	G	T	1046.47	PASS	AC=2;AF=1.00;AN=2;DB;DP=62;Dels=0.03;FS=0.000;HRun=13;HaplotypeScore=7.2626;MQ=30.16;MQ0=0;QD=16.88	GT:AD:DP:GQ:PL	1/1:2,57:60:99:1079,99,0
17	41280834	rs72242259	C	CT	1164.96	PASS	AC=2;AF=1.00;AN=2;DB;DP=71;FS=0.000;HRun=15;HaplotypeScore=121.6415;MQ=19.47;MQ0=0;QD=16.41	GT:AD:DP:GQ:PL	1/1:16,55:50:99:1207,144,0
