# Supplementary material for: Considerations for clinical read alignment and mutational profiling using next-generation sequencing
Source: F1000Res. 2012 Sep 20;1:2. Originally published 2012 Jul 16. [Version 2] doi: 10.12688/f1000research.1-2.v2 (PMC3945748; doi:10.12688/f1000research.1-2.v2)
Supplement: Aligner-specific VCF files containing the mutations called for each set of reads in single and paired-end modes — VCF files describing the mutations detected in the sixty-seven groups of BRCA1 reads when testing each alignment program in paired-end and single-end mode. [file f1000research-1-402-s0002.tgz › Bfast_Single_End_Calls.77.vcf]

##fileformat=VCFv4.1
##FILTER=<ID=LowQual,Description="Low quality">
##FORMAT=<ID=AD,Number=.,Type=Integer,Description="Allelic depths for the ref and alt alleles in the order listed">
##FORMAT=<ID=DP,Number=1,Type=Integer,Description="Read Depth (only filtered reads used for calling)">
##FORMAT=<ID=GQ,Number=1,Type=Float,Description="Genotype Quality">
##FORMAT=<ID=GT,Number=1,Type=String,Description="Genotype">
##FORMAT=<ID=PL,Number=G,Type=Integer,Description="Normalized, Phred-scaled likelihoods for genotypes as defined in the VCF specification">
##INFO=<ID=AC,Number=A,Type=Integer,Description="Allele count in genotypes, for each ALT allele, in the same order as listed">
##INFO=<ID=AF,Number=A,Type=Float,Description="Allele Frequency, for each ALT allele, in the same order as listed">
##INFO=<ID=AN,Number=1,Type=Integer,Description="Total number of alleles in called genotypes">
##INFO=<ID=BaseQRankSum,Number=1,Type=Float,Description="Z-score from Wilcoxon rank sum test of Alt Vs. Ref base qualities">
##INFO=<ID=DB,Number=0,Type=Flag,Description="dbSNP Membership">
##INFO=<ID=DP,Number=1,Type=Integer,Description="Filtered Depth">
##INFO=<ID=DS,Number=0,Type=Flag,Description="Were any of the samples downsampled?">
##INFO=<ID=Dels,Number=1,Type=Float,Description="Fraction of Reads Containing Spanning Deletions">
##INFO=<ID=FS,Number=1,Type=Float,Description="Phred-scaled p-value using Fisher's exact test to detect strand bias">
##INFO=<ID=HRun,Number=1,Type=Integer,Description="Largest Contiguous Homopolymer Run of Variant Allele In Either Direction">
##INFO=<ID=HaplotypeScore,Number=1,Type=Float,Description="Consistency of the site with at most two segregating haplotypes">
##INFO=<ID=InbreedingCoeff,Number=1,Type=Float,Description="Inbreeding coefficient as estimated from the genotype likelihoods per-sample when compared against the Hardy-Weinberg expectation">
##INFO=<ID=MQ,Number=1,Type=Float,Description="RMS Mapping Quality">
##INFO=<ID=MQ0,Number=1,Type=Integer,Description="Total Mapping Quality Zero Reads">
##INFO=<ID=MQRankSum,Number=1,Type=Float,Description="Z-score From Wilcoxon rank sum test of Alt vs. Ref read mapping qualities">
##INFO=<ID=QD,Number=1,Type=Float,Description="Variant Confidence/Quality by Depth">
##INFO=<ID=ReadPosRankSum,Number=1,Type=Float,Description="Z-score from Wilcoxon rank sum test of Alt vs. Ref read position bias">
##UnifiedGenotyper="analysis_type=UnifiedGenotyper input_file=[../Bfast_SE/brca1_77.1.recalib.bam] sample_metadata=[] read_buffer_size=null phone_home=STANDARD read_filter=[BadCigar] intervals=null excludeIntervals=null reference_sequence=ref_chr17.hg19.fa rodBind=[] rodToIntervalTrackName=null BTI_merge_rule=UNION nonDeterministicRandomSeed=false downsampling_type=null downsample_to_fraction=null downsample_to_coverage=null baq=OFF baqGapOpenPenalty=40.0 performanceLog=null useOriginalQualities=false defaultBaseQualities=-1 validation_strictness=SILENT unsafe=null num_threads=4 interval_merging=ALL read_group_black_list=null processingTracker=null restartProcessingTracker=false processingTrackerStatusFile=null processingTrackerID=-1 allow_intervals_with_unindexed_bam=false disable_experimental_low_memory_sharding=false logging_level=ERROR log_to_file=null help=false genotype_likelihoods_model=BOTH p_nonref_model=EXACT heterozygosity=0.0010 pcr_error_rate=1.0E-4 genotyping_mode=DISCOVERY output_mode=EMIT_VARIANTS_ONLY standard_min_confidence_threshold_for_calling=30.0 standard_min_confidence_threshold_for_emitting=4.0 computeSLOD=false alleles=(RodBinding name= source=UNBOUND) assume_single_sample_reads=null abort_at_too_much_coverage=-1 min_base_quality_score=17 min_mapping_quality_score=20 max_deletion_fraction=0.05 min_indel_count_for_genotyping=5 indel_heterozygosity=1.25E-4 indelGapContinuationPenalty=10.0 indelGapOpenPenalty=45.0 indelHaplotypeSize=80 doContextDependentGapPenalties=true getGapPenaltiesFromData=false indel_recal_file=indel.recal_data.csv indelDebug=false dovit=false GSA_PRODUCTION_ONLY=false exactCalculation=LINEAR_EXPERIMENTAL ignoreSNPAlleles=false output_all_callable_bases=false genotype=false dbsnp=(RodBinding name=dbsnp source=dbsnp_132.hg19.vcf) out=org.broadinstitute.sting.gatk.io.stubs.VCFWriterStub NO_HEADER=org.broadinstitute.sting.gatk.io.stubs.VCFWriterStub sites_only=org.broadinstitute.sting.gatk.io.stubs.VCFWriterStub debug_file=null metrics_file=null annotation=[]"
##contig=<ID=17,length=81195210,assembly=hg19>
##reference=file:///CL_diags/ngs/OmixonPaper/brca1-test-suite/ref_chr17.hg19.fa
#CHROM	POS	ID	REF	ALT	QUAL	FILTER	INFO	FORMAT	DePristo
17	41196309	.	T	TGGGGGGGGGGGGGGGGGGGGGGGGGG	2682.09	PASS	AC=2;AF=1.00;AN=2;DP=22;FS=0.000;HRun=2;HaplotypeScore=230.1434;MQ=27.43;MQ0=0;QD=121.91	GT:AD:DP:GQ:PL	1/1:1,1:13:39.13:2724,39,0
17	41201199	rs80357219	C	T	1996.82	PASS	AC=2;AF=1.00;AN=2;DB;DP=66;Dels=0.02;FS=0.000;HRun=0;HaplotypeScore=3.1341;MQ=45.19;MQ0=0;QD=30.25	GT:AD:DP:GQ:PL	1/1:2,63:65:99:2030,186,0
17	41210062	rs12451607	A	T	1329.66	PASS	AC=2;AF=1.00;AN=2;BaseQRankSum=0.856;DB;DP=77;Dels=0.00;FS=0.000;HRun=3;HaplotypeScore=1.3670;MQ=30.52;MQ0=0;MQRankSum=2.830;QD=17.27;ReadPosRankSum=2.830	GT:AD:DP:GQ:PL	1/1:3,74:77:99:1363,126,0
17	41215367	rs80357501	T	C	2268.66	PASS	AC=2;AF=1.00;AN=2;DB;DP=70;Dels=0.00;FS=0.000;HRun=1;HaplotypeScore=0.0000;MQ=45.97;MQ0=0;QD=32.41	GT:AD:DP:GQ:PL	1/1:1,69:70:99:2302,208,0
17	41223537	.	G	GCTT	1115.24	PASS	AC=1;AF=0.50;AN=2;BaseQRankSum=2.396;DP=83;FS=3.524;HRun=0;HaplotypeScore=1737.3383;MQ=31.19;MQ0=0;MQRankSum=-4.948;QD=13.44;ReadPosRankSum=2.003	GT:AD:DP:GQ:PL	0/1:59,20:75:99:1154,0,686
17	41223538	rs76979730	G	GA	662.72	PASS	AC=1;AF=0.50;AN=2;BaseQRankSum=3.120;DB;DP=83;FS=5.258;HRun=2;HaplotypeScore=1682.8626;MQ=31.19;MQ0=0;MQRankSum=-2.711;QD=7.98;ReadPosRankSum=4.610	GT:AD:DP:GQ:PL	0/1:78,5:75:78.46:702,0,78
17	41223539	.	A	T	563.65	PASS	AC=1;AF=0.50;AN=2;BaseQRankSum=-4.300;DP=83;Dels=0.00;FS=3.371;HRun=0;HaplotypeScore=204.6760;MQ=31.19;MQ0=0;MQRankSum=1.440;QD=6.79;ReadPosRankSum=-3.549	GT:AD:DP:GQ:PL	0/1:55,28:83:99:594,0,1241
17	41223539	rs72130855	A	AAATGTTCACTGTAACAATGCTTGT	17497.86	PASS	AC=2;AF=1.00;AN=2;DB;DP=83;FS=0.000;HRun=0;HaplotypeScore=1023.9059;MQ=31.25;MQ0=0;QD=210.82	GT:AD:DP:GQ:PL	1/1:46,25:75:99:17498,223,0
17	41223541	.	T	TGTTC	1756.81	PASS	AC=1;AF=0.50;AN=2;BaseQRankSum=3.049;DP=82;FS=3.949;HRun=0;HaplotypeScore=1685.9498;MQ=31.24;MQ0=0;MQRankSum=-3.401;QD=21.42;ReadPosRankSum=2.596	GT:AD:DP:GQ:PL	0/1:75,5:74:83:1796,0,83
17	41223549	.	T	TG	67.95	PASS	AC=1;AF=0.50;AN=2;BaseQRankSum=0.744;DP=70;FS=2.727;HRun=0;HaplotypeScore=1498.0724;MQ=30.59;MQ0=0;MQRankSum=0.000;QD=0.97;ReadPosRankSum=1.072	GT:AD:DP:GQ:PL	0/1:63,7:62:99:107,0,1858
17	41223553	.	A	ACT	246.73	PASS	AC=1;AF=0.50;AN=2;BaseQRankSum=0.953;DP=69;FS=2.744;HRun=0;HaplotypeScore=1413.4511;MQ=31.62;MQ0=0;MQRankSum=-0.064;QD=3.58;ReadPosRankSum=-0.191	GT:AD:DP:GQ:PL	0/1:58,11:61:99:286,0,2184
17	41223555	.	A	T	135.58	PASS	AC=1;AF=0.50;AN=2;BaseQRankSum=-3.231;DP=69;Dels=0.00;FS=1.297;HRun=0;HaplotypeScore=33.6701;MQ=32.12;MQ0=0;MQRankSum=0.516;QD=1.96;ReadPosRankSum=-4.480	GT:AD:DP:GQ:PL	0/1:57,11:69:99:166,0,1331
17	41223562	.	G	GCTTGTA	564.57	PASS	AC=1;AF=0.50;AN=2;BaseQRankSum=1.095;DP=67;FS=1.438;HRun=0;HaplotypeScore=1267.4780;MQ=34.07;MQ0=0;MQRankSum=-1.396;QD=8.43;ReadPosRankSum=-2.813	GT:AD:DP:GQ:PL	0/1:58,5:59:99:604,0,3426
17	41226499	rs80356885	C	T	2077.10	PASS	AC=2;AF=1.00;AN=2;DB;DP=69;Dels=0.00;FS=0.000;HRun=0;HaplotypeScore=6.9006;MQ=46.08;MQ0=0;QD=30.10	GT:AD:DP:GQ:PL	1/1:1,68:69:99:2110,192,0
17	41226923	rs35466763	G	GC	1298.55	PASS	AC=2;AF=1.00;AN=2;DB;DP=68;FS=0.000;HRun=1;HaplotypeScore=77.7873;MQ=21.97;MQ0=0;QD=19.10	GT:AD:DP:GQ:PL	1/1:4,64:32:93.29:1341,93,0
17	41229777	rs11384014	G	GT	336.05	PASS	AC=2;AF=1.00;AN=2;DB;DP=60;FS=0.000;HRun=3;HaplotypeScore=37.9509;MQ=15.11;MQ0=0;QD=5.60	GT:AD:DP:GQ:PL	1/1:3,57:10:27.09:378,27,0
17	41243575	rs80357987	TC	T	3219.64	PASS	AC=2;AF=1.00;AN=2;BaseQRankSum=-1.688;DB;DP=82;FS=0.000;HRun=2;HaplotypeScore=221.0546;MQ=46.86;MQ0=0;MQRankSum=1.688;QD=39.26;ReadPosRankSum=1.688	GT:AD:DP:GQ:PL	1/1:3,79:79:99:3262,227,0
17	41243967	rs80357290	G	A	2343.73	PASS	AC=2;AF=1.00;AN=2;DB;DP=78;Dels=0.00;FS=0.000;HRun=0;HaplotypeScore=2.8995;MQ=46.01;MQ0=0;QD=30.05	GT:AD:DP:GQ:PL	1/1:2,74:78:99:2377,217,0
17	41244100	rs80357272	G	A	2406.12	PASS	AC=2;AF=1.00;AN=2;DB;DP=77;Dels=0.00;FS=0.000;HRun=0;HaplotypeScore=4.8325;MQ=44.87;MQ0=0;QD=31.25	GT:AD:DP:GQ:PL	1/1:0,77:77:99:2439,226,0
17	41244252	rs80357201	G	A	2222.38	PASS	AC=2;AF=1.00;AN=2;DB;DP=69;Dels=0.03;FS=0.000;HRun=1;HaplotypeScore=1.9330;MQ=45.91;MQ0=0;QD=32.21	GT:AD:DP:GQ:PL	1/1:1,66:67:99:2255,196,0
17	41244321	rs80357313	C	G	2763.57	PASS	AC=2;AF=1.00;AN=2;DB;DP=89;Dels=0.00;FS=0.000;HRun=0;HaplotypeScore=0.9987;MQ=46.33;MQ0=0;QD=31.05	GT:AD:DP:GQ:PL	1/1:0,89:89:99:2797,262,0
17	41244568	rs34725869	A	AT	2520.74	PASS	AC=2;AF=1.00;AN=2;DB;DP=64;FS=0.000;HRun=3;HaplotypeScore=162.3872;MQ=45.96;MQ0=0;QD=39.39	GT:AD:DP:GQ:PL	1/1:3,61:63:99:2563,184,0
17	41244712	.	T	TA	3059.72	PASS	AC=2;AF=1.00;AN=2;DP=73;FS=0.000;HRun=1;HaplotypeScore=178.5493;MQ=44.83;MQ0=0;QD=41.91	GT:AD:DP:GQ:PL	1/1:1,72:69:99:3102,208,0
17	41244822	.	TTTTC	T	849.98	PASS	AC=1;AF=0.50;AN=2;BaseQRankSum=3.838;DP=78;FS=1.747;HRun=0;HaplotypeScore=381.1803;MQ=35.71;MQ0=0;MQRankSum=-3.908;QD=10.90;ReadPosRankSum=2.506	GT:AD:DP:GQ:PL	0/1:67,11:48:40.49:889,0,40
17	41244825	rs80357731	TCTTC	T	2050.69	PASS	AC=2;AF=1.00;AN=2;DB;DP=75;FS=0.000;HRun=0;HaplotypeScore=258.1809;MQ=35.05;MQ0=0;QD=27.34	GT:AD:DP:GQ:PL	1/1:22,52:45:99:2093,111,0
17	41244951	rs80356911	C	T	2214.64	PASS	AC=2;AF=1.00;AN=2;DB;DP=72;Dels=0.00;FS=0.000;HRun=0;HaplotypeScore=2.8970;MQ=46.05;MQ0=0;QD=30.76	GT:AD:DP:GQ:PL	1/1:4,68:72:99:2248,202,0
17	41245161	rs80357364	G	A	2060.56	PASS	AC=2;AF=1.00;AN=2;DB;DP=66;Dels=0.00;FS=0.000;HRun=0;HaplotypeScore=0.0000;MQ=46.08;MQ0=0;QD=31.22	GT:AD:DP:GQ:PL	1/1:0,66:66:99:2094,192,0
17	41245338	.	GT	G	510.33	PASS	AC=2;AF=1.00;AN=2;BaseQRankSum=1.588;DP=74;FS=0.000;HRun=3;HaplotypeScore=295.9345;MQ=38.15;MQ0=0;MQRankSum=-0.144;QD=6.90;ReadPosRankSum=1.444	GT:AD:DP:GQ:PL	1/1:56,18:49:99:552,126,0
17	41245341	rs80357860	TC	T	1980.86	PASS	AC=2;AF=1.00;AN=2;DB;DP=74;FS=0.000;HRun=1;HaplotypeScore=152.7331;MQ=38.12;MQ0=0;QD=26.77	GT:AD:DP:GQ:PL	1/1:20,54:49:99:2023,147,0
17	41245790	rs80357723	AG	A	1309.89	PASS	AC=2;AF=1.00;AN=2;DB;DP=62;FS=0.000;HRun=2;HaplotypeScore=298.0220;MQ=34.43;MQ0=0;QD=21.13	GT:AD:DP:GQ:PL	1/1:9,52:37:99:1352,108,0
17	41245792	rs80357153	G	T	106.10	PASS	AC=1;AF=0.50;AN=2;BaseQRankSum=1.033;DB;DP=61;Dels=0.00;FS=0.000;HRun=2;HaplotypeScore=8.5970;MQ=34.09;MQ0=0;MQRankSum=4.251;QD=1.74;ReadPosRankSum=-3.121	GT:AD:DP:GQ:PL	0/1:53,8:61:99:136,0,776
17	41245792	.	GT	G	226.83	PASS	AC=2;AF=1.00;AN=2;BaseQRankSum=1.134;DP=63;FS=0.000;HRun=2;HaplotypeScore=418.2026;MQ=34.53;MQ0=0;MQRankSum=-1.574;QD=3.60;ReadPosRankSum=2.306	GT:AD:DP:GQ:PL	1/1:56,7:38:25.07:269,25,0
17	41245830	rs80357640	GATTCT	G	3580.94	PASS	AC=2;AF=1.00;AN=2;DB;DP=69;FS=0.000;HRun=0;HaplotypeScore=474.1640;MQ=39.67;MQ0=0;QD=51.90	GT:AD:DP:GQ:PL	1/1:4,65:57:99:3581,169,0
17	41246085	.	G	GT	1940.65	PASS	AC=2;AF=1.00;AN=2;DP=83;FS=0.000;HRun=1;HaplotypeScore=144.4657;MQ=34.62;MQ0=0;QD=23.38	GT:AD:DP:GQ:PL	1/1:15,68:47:99:1983,134,0
17	41246087	.	A	T	193.45	PASS	AC=1;AF=0.50;AN=2;BaseQRankSum=-0.405;DP=82;Dels=0.00;FS=1.370;HRun=1;HaplotypeScore=44.1689;MQ=34.37;MQ0=0;MQRankSum=1.177;QD=2.36;ReadPosRankSum=-3.463	GT:AD:DP:GQ:PL	0/1:70,12:82:99:223,0,990
17	41246087	.	A	AA	655.21	PASS	AC=2;AF=1.00;AN=2;BaseQRankSum=1.657;DP=85;FS=0.000;HRun=1;HaplotypeScore=279.6608;MQ=35.01;MQ0=0;MQRankSum=-1.732;QD=7.71;ReadPosRankSum=1.657	GT:AD:DP:GQ:PL	1/1:73,12:49:99:697,105,0
17	41246529	rs80357774	AC	A	1592.98	PASS	AC=2;AF=1.00;AN=2;DB;DP=69;FS=0.000;HRun=2;HaplotypeScore=231.7706;MQ=35.36;MQ0=0;QD=23.09	GT:AD:DP:GQ:PL	1/1:17,52:44:99:1635,132,0
17	41246531	.	C	T	387.29	PASS	AC=1;AF=0.50;AN=2;BaseQRankSum=3.588;DP=70;Dels=0.00;FS=8.763;HRun=7;HaplotypeScore=13.7804;MQ=35.53;MQ0=0;MQRankSum=4.684;QD=5.53;ReadPosRankSum=-3.328	GT:AD:DP:GQ:PL	0/1:53,17:70:99:417,0,787
17	41246531	rs80357618	CT	C	247.21	PASS	AC=2;AF=1.00;AN=2;BaseQRankSum=1.560;DB;DP=71;FS=6.623;HRun=7;HaplotypeScore=373.6446;MQ=35.74;MQ0=0;MQRankSum=-1.942;QD=3.48;ReadPosRankSum=2.324	GT:AD:DP:GQ:PL	1/1:60,11:46:41.03:289,41,0
17	41246579	rs45586033	T	A	1897.46	PASS	AC=2;AF=1.00;AN=2;DB;DP=76;Dels=0.01;FS=0.000;HRun=0;HaplotypeScore=15.4158;MQ=40.65;MQ0=0;QD=24.97	GT:AD:DP:GQ:PL	1/1:1,74:75:99:1930,180,0
17	41252697	rs10445302	T	A	182.39	PASS	AC=2;AF=1.00;AN=2;BaseQRankSum=1.130;DB;DP=49;Dels=0.04;FS=0.000;HRun=2;HaplotypeScore=3.5254;MQ=14.76;MQ0=0;MQRankSum=1.657;QD=3.72;ReadPosRankSum=-0.301	GT:AD:DP:GQ:PL	1/1:2,45:47:21.02:215,21,0
17	41253779	rs9898965	G	A	742.24	PASS	AC=2;AF=1.00;AN=2;DB;DP=81;Dels=0.04;FS=0.000;HRun=2;HaplotypeScore=3.4521;MQ=16.48;MQ0=0;QD=9.16	GT:AD:DP:GQ:PL	1/1:1,77:78:81.02:775,81,0
17	41258550	rs80356883	T	A	2371.43	PASS	AC=2;AF=1.00;AN=2;DB;DP=77;Dels=0.01;FS=0.000;HRun=4;HaplotypeScore=6.2080;MQ=46.22;MQ0=0;QD=30.80	GT:AD:DP:GQ:PL	1/1:1,75:76:99:2404,217,0
17	41267758	rs80357972	TCA	T	2838.44	PASS	AC=2;AF=1.00;AN=2;DB;DP=72;FS=0.000;HRun=0;HaplotypeScore=251.2964;MQ=46.37;MQ0=0;QD=39.42	GT:AD:DP:GQ:PL	1/1:4,68:69:99:2880,202,0
17	41269297	rs4793200	A	T	191.70	PASS	AC=2;AF=1.00;AN=2;DB;DP=65;Dels=0.02;FS=0.000;HRun=1;HaplotypeScore=6.5784;MQ=13.88;MQ0=0;QD=2.95	GT:AD:DP:GQ:PL	1/1:0,63:64:29.85:225,30,0
17	41271306	rs111489251	G	A	1850.18	PASS	AC=2;AF=1.00;AN=2;DB;DP=67;Dels=0.01;FS=0.000;HRun=12;HaplotypeScore=2.9378;MQ=27.02;MQ0=0;QD=27.61	GT:AD:DP:GQ:PL	1/1:1,64:66:99:1883,189,0
17	41277833	rs8176073	T	C	2041.90	PASS	AC=2;AF=1.00;AN=2;DB;DP=76;Dels=0.00;FS=0.000;HRun=0;HaplotypeScore=4.1590;MQ=27.95;MQ0=0;QD=26.87	GT:AD:DP:GQ:PL	1/1:1,75:76:99:2075,210,0
17	41281078	rs79725272	A	G	338.18	PASS	AC=2;AF=1.00;AN=2;DB;DP=70;Dels=0.01;FS=0.000;HRun=1;HaplotypeScore=2.8575;MQ=15.16;MQ0=0;QD=4.83	GT:AD:DP:GQ:PL	1/1:1,68:69:44.92:371,45,0
