# Supplementary material for: Considerations for clinical read alignment and mutational profiling using next-generation sequencing
Source: F1000Res. 2012 Sep 20;1:2. Originally published 2012 Jul 16. [Version 2] doi: 10.12688/f1000research.1-2.v2 (PMC3945748; doi:10.12688/f1000research.1-2.v2)
Supplement: Aligner-specific VCF files containing the mutations called for each set of reads in single and paired-end modes — VCF files describing the mutations detected in the sixty-seven groups of BRCA1 reads when testing each alignment program in paired-end and single-end mode. [file f1000research-1-402-s0002.tgz › Bfast_Single_End_Calls.79.vcf]

##fileformat=VCFv4.1
##FILTER=<ID=LowQual,Description="Low quality">
##FORMAT=<ID=AD,Number=.,Type=Integer,Description="Allelic depths for the ref and alt alleles in the order listed">
##FORMAT=<ID=DP,Number=1,Type=Integer,Description="Read Depth (only filtered reads used for calling)">
##FORMAT=<ID=GQ,Number=1,Type=Float,Description="Genotype Quality">
##FORMAT=<ID=GT,Number=1,Type=String,Description="Genotype">
##FORMAT=<ID=PL,Number=G,Type=Integer,Description="Normalized, Phred-scaled likelihoods for genotypes as defined in the VCF specification">
##INFO=<ID=AC,Number=A,Type=Integer,Description="Allele count in genotypes, for each ALT allele, in the same order as listed">
##INFO=<ID=AF,Number=A,Type=Float,Description="Allele Frequency, for each ALT allele, in the same order as listed">
##INFO=<ID=AN,Number=1,Type=Integer,Description="Total number of alleles in called genotypes">
##INFO=<ID=BaseQRankSum,Number=1,Type=Float,Description="Z-score from Wilcoxon rank sum test of Alt Vs. Ref base qualities">
##INFO=<ID=DB,Number=0,Type=Flag,Description="dbSNP Membership">
##INFO=<ID=DP,Number=1,Type=Integer,Description="Filtered Depth">
##INFO=<ID=DS,Number=0,Type=Flag,Description="Were any of the samples downsampled?">
##INFO=<ID=Dels,Number=1,Type=Float,Description="Fraction of Reads Containing Spanning Deletions">
##INFO=<ID=FS,Number=1,Type=Float,Description="Phred-scaled p-value using Fisher's exact test to detect strand bias">
##INFO=<ID=HRun,Number=1,Type=Integer,Description="Largest Contiguous Homopolymer Run of Variant Allele In Either Direction">
##INFO=<ID=HaplotypeScore,Number=1,Type=Float,Description="Consistency of the site with at most two segregating haplotypes">
##INFO=<ID=InbreedingCoeff,Number=1,Type=Float,Description="Inbreeding coefficient as estimated from the genotype likelihoods per-sample when compared against the Hardy-Weinberg expectation">
##INFO=<ID=MQ,Number=1,Type=Float,Description="RMS Mapping Quality">
##INFO=<ID=MQ0,Number=1,Type=Integer,Description="Total Mapping Quality Zero Reads">
##INFO=<ID=MQRankSum,Number=1,Type=Float,Description="Z-score From Wilcoxon rank sum test of Alt vs. Ref read mapping qualities">
##INFO=<ID=QD,Number=1,Type=Float,Description="Variant Confidence/Quality by Depth">
##INFO=<ID=ReadPosRankSum,Number=1,Type=Float,Description="Z-score from Wilcoxon rank sum test of Alt vs. Ref read position bias">
##UnifiedGenotyper="analysis_type=UnifiedGenotyper input_file=[../Bfast_SE/brca1_79.1.recalib.bam] sample_metadata=[] read_buffer_size=null phone_home=STANDARD read_filter=[BadCigar] intervals=null excludeIntervals=null reference_sequence=ref_chr17.hg19.fa rodBind=[] rodToIntervalTrackName=null BTI_merge_rule=UNION nonDeterministicRandomSeed=false downsampling_type=null downsample_to_fraction=null downsample_to_coverage=null baq=OFF baqGapOpenPenalty=40.0 performanceLog=null useOriginalQualities=false defaultBaseQualities=-1 validation_strictness=SILENT unsafe=null num_threads=4 interval_merging=ALL read_group_black_list=null processingTracker=null restartProcessingTracker=false processingTrackerStatusFile=null processingTrackerID=-1 allow_intervals_with_unindexed_bam=false disable_experimental_low_memory_sharding=false logging_level=ERROR log_to_file=null help=false genotype_likelihoods_model=BOTH p_nonref_model=EXACT heterozygosity=0.0010 pcr_error_rate=1.0E-4 genotyping_mode=DISCOVERY output_mode=EMIT_VARIANTS_ONLY standard_min_confidence_threshold_for_calling=30.0 standard_min_confidence_threshold_for_emitting=4.0 computeSLOD=false alleles=(RodBinding name= source=UNBOUND) assume_single_sample_reads=null abort_at_too_much_coverage=-1 min_base_quality_score=17 min_mapping_quality_score=20 max_deletion_fraction=0.05 min_indel_count_for_genotyping=5 indel_heterozygosity=1.25E-4 indelGapContinuationPenalty=10.0 indelGapOpenPenalty=45.0 indelHaplotypeSize=80 doContextDependentGapPenalties=true getGapPenaltiesFromData=false indel_recal_file=indel.recal_data.csv indelDebug=false dovit=false GSA_PRODUCTION_ONLY=false exactCalculation=LINEAR_EXPERIMENTAL ignoreSNPAlleles=false output_all_callable_bases=false genotype=false dbsnp=(RodBinding name=dbsnp source=dbsnp_132.hg19.vcf) out=org.broadinstitute.sting.gatk.io.stubs.VCFWriterStub NO_HEADER=org.broadinstitute.sting.gatk.io.stubs.VCFWriterStub sites_only=org.broadinstitute.sting.gatk.io.stubs.VCFWriterStub debug_file=null metrics_file=null annotation=[]"
##contig=<ID=17,length=81195210,assembly=hg19>
##reference=file:///CL_diags/ngs/OmixonPaper/brca1-test-suite/ref_chr17.hg19.fa
#CHROM	POS	ID	REF	ALT	QUAL	FILTER	INFO	FORMAT	DePristo
17	41196309	.	T	TGGGGGGGGGGGGGGGGGGGGGGGGGG	2682.10	PASS	AC=2;AF=1.00;AN=2;DP=22;FS=0.000;HRun=2;HaplotypeScore=230.1267;MQ=27.43;MQ0=0;QD=121.91	GT:AD:DP:GQ:PL	1/1:1,1:13:39.13:2724,39,0
17	41197708	rs116185952	T	G	2286.36	PASS	AC=2;AF=1.00;AN=2;DB;DP=73;Dels=0.00;FS=0.000;HRun=5;HaplotypeScore=1.8455;MQ=46.43;MQ0=0;QD=31.32	GT:AD:DP:GQ:PL	1/1:1,71:73:99:2319,214,0
17	41199684	.	AG	A	560.27	PASS	AC=2;AF=1.00;AN=2;DP=70;FS=0.000;HRun=2;HaplotypeScore=270.6573;MQ=36.00;MQ0=0;QD=8.00	GT:AD:DP:GQ:PL	1/1:57,13:43:99:602,117,0
17	41199686	rs80357946	GC	G	1733.43	PASS	AC=2;AF=1.00;AN=2;DB;DP=69;FS=0.000;HRun=1;HaplotypeScore=158.4215;MQ=36.21;MQ0=0;QD=25.12	GT:AD:DP:GQ:PL	1/1:14,55:43:99:1775,129,0
17	41211486	rs60735548	C	CACA	569.90	PASS	AC=2;AF=1.00;AN=2;DB;DP=72;FS=0.000;HRun=0;HaplotypeScore=152.3506;MQ=22.52;MQ0=0;QD=7.92	GT:AD:DP:GQ:PL	1/1:43,29:44:33.11:612,33,0
17	41216206	rs8176256	T	C	2149.04	PASS	AC=2;AF=1.00;AN=2;DB;DP=70;Dels=0.00;FS=0.000;HRun=2;HaplotypeScore=4.1569;MQ=45.99;MQ0=0;QD=30.70	GT:AD:DP:GQ:PL	1/1:0,70:70:99:2182,201,0
17	41218747	rs8176237	C	T	2501.35	PASS	AC=2;AF=1.00;AN=2;DB;DP=78;Dels=0.00;FS=0.000;HRun=2;HaplotypeScore=2.8995;MQ=42.34;MQ0=0;QD=32.07	GT:AD:DP:GQ:PL	1/1:2,76:78:99:2534,229,0
17	41219694	rs80357087	C	A	2029.20	PASS	AC=2;AF=1.00;AN=2;BaseQRankSum=1.312;DB;DP=67;Dels=0.00;FS=0.000;HRun=3;HaplotypeScore=9.9211;MQ=44.58;MQ0=0;MQRankSum=1.627;QD=30.29;ReadPosRankSum=0.472	GT:AD:DP:GQ:PL	1/1:1,65:67:99:2062,186,0
17	41219907	rs71157702	T	TA	680.34	PASS	AC=2;AF=1.00;AN=2;DB;DP=57;FS=0.000;HRun=22;HaplotypeScore=139.0001;MQ=36.98;MQ0=0;QD=11.94	GT:AD:DP:GQ:PL	1/1:21,36:51:99:722,110,0
17	41223214	rs80357718	CAGAGA	C	3174.49	PASS	AC=2;AF=1.00;AN=2;DB;DP=54;FS=0.000;HRun=0;HaplotypeScore=332.8507;MQ=43.78;MQ0=0;QD=58.79	GT:AD:DP:GQ:PL	1/1:2,52:52:99:3217,154,0
17	41226413	rs70953659	T	C	1829.65	PASS	AC=2;AF=1.00;AN=2;DB;DP=70;Dels=0.00;FS=0.000;HRun=0;HaplotypeScore=3.7936;MQ=45.86;MQ0=0;QD=26.14	GT:AD:DP:GQ:PL	1/1:0,70:70:99:1863,195,0
17	41230105	rs71160004	CT	C	533.04	PASS	AC=2;AF=1.00;AN=2;DB;DP=63;FS=0.000;HRun=14;HaplotypeScore=98.6167;MQ=29.62;MQ0=0;QD=8.46	GT:AD:DP:GQ:PL	1/1:9,54:36:83.26:575,83,0
17	41234556	rs80356989	G	A	1869.89	PASS	AC=2;AF=1.00;AN=2;DB;DP=59;Dels=0.00;FS=0.000;HRun=0;HaplotypeScore=0.9989;MQ=46.82;MQ0=0;QD=31.69	GT:AD:DP:GQ:PL	1/1:1,58:59:99:1903,171,0
17	41243967	rs80357290	G	A	2518.51	PASS	AC=2;AF=1.00;AN=2;DB;DP=81;Dels=0.01;FS=0.000;HRun=0;HaplotypeScore=5.8315;MQ=45.64;MQ0=0;QD=31.09	GT:AD:DP:GQ:PL	1/1:1,79:80:99:2552,235,0
17	41244122	rs80356843	T	C	2136.01	PASS	AC=2;AF=1.00;AN=2;DB;DP=78;Dels=0.00;FS=0.000;HRun=0;HaplotypeScore=2.8995;MQ=43.16;MQ0=0;QD=27.38	GT:AD:DP:GQ:PL	1/1:0,78:78:99:2169,225,0
17	41244149	rs80357577	TAA	T	3085.73	PASS	AC=2;AF=1.00;AN=2;DB;DP=69;FS=0.000;HRun=2;HaplotypeScore=534.9657;MQ=42.03;MQ0=0;QD=44.72	GT:AD:DP:GQ:PL	1/1:3,65:66:99:3128,193,0
17	41244190	rs80357827	CA	C	2924.87	PASS	AC=2;AF=1.00;AN=2;DB;DP=74;FS=0.000;HRun=2;HaplotypeScore=444.2186;MQ=45.34;MQ0=0;QD=39.53	GT:AD:DP:GQ:PL	1/1:1,73:72:99:2967,217,0
17	41244495	.	T	TTCTCA	2640.02	PASS	AC=2;AF=1.00;AN=2;DP=68;FS=0.000;HRun=0;HaplotypeScore=167.4134;MQ=32.94;MQ0=0;QD=38.82	GT:AD:DP:GQ:PL	1/1:23,43:39:99:2682,102,0
17	41244502	rs80357154	T	C	270.70	PASS	AC=1;AF=0.50;AN=2;BaseQRankSum=-4.663;DB;DP=67;Dels=0.00;FS=5.334;HRun=0;HaplotypeScore=32.2473;MQ=32.00;MQ0=0;MQRankSum=2.592;QD=4.04;ReadPosRankSum=-5.193	GT:AD:DP:GQ:PL	0/1:52,15:67:99:301,0,647
17	41244502	rs80357746	T	TTCATT	1692.88	PASS	AC=2;AF=1.00;AN=2;BaseQRankSum=-0.971;DB;DP=67;FS=6.435;HRun=0;HaplotypeScore=244.4791;MQ=31.93;MQ0=0;MQRankSum=-0.783;QD=25.27;ReadPosRankSum=1.910	GT:AD:DP:GQ:PL	1/1:61,6:37:52.13:1735,52,0
17	41245101	rs80357108	T	C	1833.70	PASS	AC=2;AF=1.00;AN=2;DB;DP=66;Dels=0.00;FS=0.000;HRun=0;HaplotypeScore=3.9283;MQ=45.87;MQ0=0;QD=27.78	GT:AD:DP:GQ:PL	1/1:0,66:66:99:1867,192,0
17	41245233	rs80357467	A	G	1641.73	PASS	AC=2;AF=1.00;AN=2;BaseQRankSum=1.237;DB;DP=57;Dels=0.00;FS=0.000;HRun=0;HaplotypeScore=9.5528;MQ=44.19;MQ0=0;MQRankSum=-0.619;QD=28.80;ReadPosRankSum=0.309	GT:AD:DP:GQ:PL	1/1:2,55:57:99:1675,129,0
17	41245280	rs80356884	C	G	919.15	PASS	AC=2;AF=1.00;AN=2;DB;DP=58;Dels=0.00;FS=0.000;HRun=0;HaplotypeScore=0.0000;MQ=33.47;MQ0=0;QD=15.85	GT:AD:DP:GQ:PL	1/1:1,57:58:99:952,99,0
17	41245311	.	T	TC	954.47	PASS	AC=2;AF=1.00;AN=2;DP=69;FS=0.000;HRun=1;HaplotypeScore=154.0457;MQ=25.34;MQ0=0;QD=13.83	GT:AD:DP:GQ:PL	1/1:17,52:24:69.22:997,69,0
17	41245313	.	T	C	348.93	PASS	AC=1;AF=0.50;AN=2;BaseQRankSum=-4.104;DP=70;Dels=0.00;FS=0.000;HRun=1;HaplotypeScore=20.4823;MQ=24.55;MQ0=0;MQRankSum=4.118;QD=4.98;ReadPosRankSum=-3.428	GT:AD:DP:GQ:PL	0/1:56,14:70:99:379,0,236
17	41245313	.	T	TT	351.74	PASS	AC=2;AF=1.00;AN=2;DP=71;FS=0.000;HRun=1;HaplotypeScore=207.2533;MQ=24.38;MQ0=0;QD=4.95	GT:AD:DP:GQ:PL	1/1:60,11:23:64.23:394,64,0
17	41245338	.	GT	G	156.54	PASS	AC=2;AF=1.00;AN=2;BaseQRankSum=-1.542;DP=71;FS=0.000;HRun=3;HaplotypeScore=147.2448;MQ=22.56;MQ0=0;MQRankSum=1.542;QD=2.20;ReadPosRankSum=1.542	GT:AD:DP:GQ:PL	1/1:63,8:18:41.51:199,42,0
17	41245341	rs80357860	TC	T	773.93	PASS	AC=2;AF=1.00;AN=2;BaseQRankSum=-1.734;DB;DP=72;FS=0.000;HRun=1;HaplotypeScore=105.2586;MQ=25.09;MQ0=0;MQRankSum=1.576;QD=10.75;ReadPosRankSum=1.576	GT:AD:DP:GQ:PL	1/1:13,59:22:59.23:816,59,0
17	41245663	rs80357567	TACTG	T	2163.98	PASS	AC=2;AF=1.00;AN=2;DB;DP=70;FS=0.000;HRun=0;HaplotypeScore=263.5916;MQ=34.69;MQ0=0;QD=30.91	GT:AD:DP:GQ:PL	1/1:4,66:41:99:2206,117,0
17	41245708	.	TC	T	289.02	PASS	AC=2;AF=1.00;AN=2;DP=62;FS=0.000;HRun=2;HaplotypeScore=210.0851;MQ=28.15;MQ0=0;QD=4.66	GT:AD:DP:GQ:PL	1/1:52,10:25:67.72:331,68,0
17	41245711	.	TC	T	272.12	PASS	AC=2;AF=1.00;AN=2;BaseQRankSum=1.595;DP=63;FS=3.188;HRun=2;HaplotypeScore=207.4247;MQ=28.75;MQ0=0;MQRankSum=-1.733;QD=4.32;ReadPosRankSum=1.595	GT:AD:DP:GQ:PL	1/1:51,12:26:45.74:314,46,0
17	41245830	rs80357640	GATTCT	G	3949.65	PASS	AC=2;AF=1.00;AN=2;DB;DP=68;FS=0.000;HRun=0;HaplotypeScore=392.0608;MQ=43.70;MQ0=0;QD=58.08	GT:AD:DP:GQ:PL	1/1:4,62:63:99:3950,187,0
17	41246149	rs80357279	T	A	2065.53	PASS	AC=2;AF=1.00;AN=2;DB;DP=69;Dels=0.00;FS=0.000;HRun=0;HaplotypeScore=3.2640;MQ=45.62;MQ0=0;QD=29.94	GT:AD:DP:GQ:PL	1/1:1,68:69:99:2099,198,0
17	41246287	rs80357046	C	T	1888	PASS	AC=2;AF=1.00;AN=2;DB;DP=61;Dels=0.02;FS=0.000;HRun=2;HaplotypeScore=11.3530;MQ=44.76;MQ0=0;QD=30.95	GT:AD:DP:GQ:PL	1/1:0,59:60:99:1921,171,0
17	41246298	rs80357113	T	C	1607.27	PASS	AC=2;AF=1.00;AN=2;DB;DP=53;Dels=0.00;FS=0.000;HRun=0;HaplotypeScore=5.1110;MQ=44.47;MQ0=0;QD=30.33	GT:AD:DP:GQ:PL	1/1:1,52:53:99:1640,153,0
17	41252697	rs10445302	T	A	49.69	PASS	AC=2;AF=1.00;AN=2;DB;DP=51;Dels=0.02;FS=0.000;HRun=2;HaplotypeScore=2.4637;MQ=10.06;MQ0=0;QD=0.97	GT:AD:DP:GQ:PL	1/1:0,48:50:8.99:82,9,0
17	41258450	rs8176128	A	T	2012.73	PASS	AC=2;AF=1.00;AN=2;DB;DP=67;Dels=0.00;FS=0.000;HRun=1;HaplotypeScore=12.0609;MQ=44.14;MQ0=0;QD=30.04	GT:AD:DP:GQ:PL	1/1:3,64:67:99:2046,177,0
17	41267518	rs76381085	C	A	912.36	PASS	AC=2;AF=1.00;AN=2;DB;DP=65;Dels=0.02;FS=0.000;HRun=15;HaplotypeScore=0.9578;MQ=26.86;MQ0=0;QD=14.04	GT:AD:DP:GQ:PL	1/1:1,63:64:90.11:945,90,0
17	41267632	rs8176100	G	A	2373.10	PASS	AC=2;AF=1.00;AN=2;DB;DP=76;Dels=0.01;FS=0.000;HRun=0;HaplotypeScore=8.4690;MQ=45.84;MQ0=0;QD=31.22	GT:AD:DP:GQ:PL	1/1:1,74:75:99:2406,217,0
17	41267767	rs80356880	G	T	2363.73	PASS	AC=2;AF=1.00;AN=2;DB;DP=76;Dels=0.03;FS=0.000;HRun=3;HaplotypeScore=3.7386;MQ=46.41;MQ0=0;QD=31.10	GT:AD:DP:GQ:PL	1/1:0,74:74:99:2397,211,0
