# Supplementary material for: Considerations for clinical read alignment and mutational profiling using next-generation sequencing
Source: F1000Res. 2012 Sep 20;1:2. Originally published 2012 Jul 16. [Version 2] doi: 10.12688/f1000research.1-2.v2 (PMC3945748; doi:10.12688/f1000research.1-2.v2)
Supplement: Aligner-specific VCF files containing the mutations called for each set of reads in single and paired-end modes — VCF files describing the mutations detected in the sixty-seven groups of BRCA1 reads when testing each alignment program in paired-end and single-end mode. [file f1000research-1-402-s0002.tgz › Bfast_Single_End_Calls.81.vcf]

##fileformat=VCFv4.1
##FILTER=<ID=LowQual,Description="Low quality">
##FORMAT=<ID=AD,Number=.,Type=Integer,Description="Allelic depths for the ref and alt alleles in the order listed">
##FORMAT=<ID=DP,Number=1,Type=Integer,Description="Read Depth (only filtered reads used for calling)">
##FORMAT=<ID=GQ,Number=1,Type=Float,Description="Genotype Quality">
##FORMAT=<ID=GT,Number=1,Type=String,Description="Genotype">
##FORMAT=<ID=PL,Number=G,Type=Integer,Description="Normalized, Phred-scaled likelihoods for genotypes as defined in the VCF specification">
##INFO=<ID=AC,Number=A,Type=Integer,Description="Allele count in genotypes, for each ALT allele, in the same order as listed">
##INFO=<ID=AF,Number=A,Type=Float,Description="Allele Frequency, for each ALT allele, in the same order as listed">
##INFO=<ID=AN,Number=1,Type=Integer,Description="Total number of alleles in called genotypes">
##INFO=<ID=BaseQRankSum,Number=1,Type=Float,Description="Z-score from Wilcoxon rank sum test of Alt Vs. Ref base qualities">
##INFO=<ID=DB,Number=0,Type=Flag,Description="dbSNP Membership">
##INFO=<ID=DP,Number=1,Type=Integer,Description="Filtered Depth">
##INFO=<ID=DS,Number=0,Type=Flag,Description="Were any of the samples downsampled?">
##INFO=<ID=Dels,Number=1,Type=Float,Description="Fraction of Reads Containing Spanning Deletions">
##INFO=<ID=FS,Number=1,Type=Float,Description="Phred-scaled p-value using Fisher's exact test to detect strand bias">
##INFO=<ID=HRun,Number=1,Type=Integer,Description="Largest Contiguous Homopolymer Run of Variant Allele In Either Direction">
##INFO=<ID=HaplotypeScore,Number=1,Type=Float,Description="Consistency of the site with at most two segregating haplotypes">
##INFO=<ID=InbreedingCoeff,Number=1,Type=Float,Description="Inbreeding coefficient as estimated from the genotype likelihoods per-sample when compared against the Hardy-Weinberg expectation">
##INFO=<ID=MQ,Number=1,Type=Float,Description="RMS Mapping Quality">
##INFO=<ID=MQ0,Number=1,Type=Integer,Description="Total Mapping Quality Zero Reads">
##INFO=<ID=MQRankSum,Number=1,Type=Float,Description="Z-score From Wilcoxon rank sum test of Alt vs. Ref read mapping qualities">
##INFO=<ID=QD,Number=1,Type=Float,Description="Variant Confidence/Quality by Depth">
##INFO=<ID=ReadPosRankSum,Number=1,Type=Float,Description="Z-score from Wilcoxon rank sum test of Alt vs. Ref read position bias">
##UnifiedGenotyper="analysis_type=UnifiedGenotyper input_file=[../Bfast_SE/brca1_81.1.recalib.bam] sample_metadata=[] read_buffer_size=null phone_home=STANDARD read_filter=[BadCigar] intervals=null excludeIntervals=null reference_sequence=ref_chr17.hg19.fa rodBind=[] rodToIntervalTrackName=null BTI_merge_rule=UNION nonDeterministicRandomSeed=false downsampling_type=null downsample_to_fraction=null downsample_to_coverage=null baq=OFF baqGapOpenPenalty=40.0 performanceLog=null useOriginalQualities=false defaultBaseQualities=-1 validation_strictness=SILENT unsafe=null num_threads=4 interval_merging=ALL read_group_black_list=null processingTracker=null restartProcessingTracker=false processingTrackerStatusFile=null processingTrackerID=-1 allow_intervals_with_unindexed_bam=false disable_experimental_low_memory_sharding=false logging_level=ERROR log_to_file=null help=false genotype_likelihoods_model=BOTH p_nonref_model=EXACT heterozygosity=0.0010 pcr_error_rate=1.0E-4 genotyping_mode=DISCOVERY output_mode=EMIT_VARIANTS_ONLY standard_min_confidence_threshold_for_calling=30.0 standard_min_confidence_threshold_for_emitting=4.0 computeSLOD=false alleles=(RodBinding name= source=UNBOUND) assume_single_sample_reads=null abort_at_too_much_coverage=-1 min_base_quality_score=17 min_mapping_quality_score=20 max_deletion_fraction=0.05 min_indel_count_for_genotyping=5 indel_heterozygosity=1.25E-4 indelGapContinuationPenalty=10.0 indelGapOpenPenalty=45.0 indelHaplotypeSize=80 doContextDependentGapPenalties=true getGapPenaltiesFromData=false indel_recal_file=indel.recal_data.csv indelDebug=false dovit=false GSA_PRODUCTION_ONLY=false exactCalculation=LINEAR_EXPERIMENTAL ignoreSNPAlleles=false output_all_callable_bases=false genotype=false dbsnp=(RodBinding name=dbsnp source=dbsnp_132.hg19.vcf) out=org.broadinstitute.sting.gatk.io.stubs.VCFWriterStub NO_HEADER=org.broadinstitute.sting.gatk.io.stubs.VCFWriterStub sites_only=org.broadinstitute.sting.gatk.io.stubs.VCFWriterStub debug_file=null metrics_file=null annotation=[]"
##contig=<ID=17,length=81195210,assembly=hg19>
##reference=file:///CL_diags/ngs/OmixonPaper/brca1-test-suite/ref_chr17.hg19.fa
#CHROM	POS	ID	REF	ALT	QUAL	FILTER	INFO	FORMAT	DePristo
17	41196309	.	T	TGGGGGGGGGGGGGGGGGGGGGGGGGG	2682.17	PASS	AC=2;AF=1.00;AN=2;DP=22;FS=0.000;HRun=2;HaplotypeScore=230.0542;MQ=27.43;MQ0=0;QD=121.92	GT:AD:DP:GQ:PL	1/1:1,1:13:39.13:2724,39,0
17	41200626	rs111562683	C	T	908.42	PASS	AC=2;AF=1.00;AN=2;DB;DP=84;Dels=0.00;FS=0.000;HRun=0;HaplotypeScore=6.7713;MQ=15.20;MQ0=0;QD=10.81	GT:AD:DP:GQ:PL	1/1:1,83:84:99:941,108,0
17	41209067	.	AC	A	145.01	PASS	AC=1;AF=0.50;AN=2;BaseQRankSum=2.055;DP=56;FS=0.000;HRun=2;HaplotypeScore=186.8884;MQ=33.64;MQ0=0;MQRankSum=-2.245;QD=2.59;ReadPosRankSum=2.625	GT:AD:DP:GQ:PL	0/1:49,7:31:38.59:184,0,39
17	41209069	rs80357732	CT	C	939.48	PASS	AC=2;AF=1.00;AN=2;DB;DP=55;FS=0.000;HRun=3;HaplotypeScore=117.5988;MQ=33.08;MQ0=0;QD=17.08	GT:AD:DP:GQ:PL	1/1:12,43:30:81.24:982,81,0
17	41215379	rs80358346	ACTG	A	3346.55	PASS	AC=2;AF=1.00;AN=2;DB;DP=61;FS=0.000;HRun=0;HaplotypeScore=436.0472;MQ=43.92;MQ0=0;QD=54.86	GT:AD:DP:GQ:PL	1/1:0,59:61:99:3347,181,0
17	41215396	rs80358129	G	T	1851.66	PASS	AC=2;AF=1.00;AN=2;DB;DP=60;Dels=0.00;FS=0.000;HRun=0;HaplotypeScore=1.9960;MQ=44.39;MQ0=0;QD=30.86	GT:AD:DP:GQ:PL	1/1:1,59:60:99:1885,174,0
17	41218707	rs8176238	C	G	1027.14	PASS	AC=2;AF=1.00;AN=2;DB;DP=66;Dels=0.02;FS=0.000;HRun=1;HaplotypeScore=9.9450;MQ=29.02;MQ0=0;QD=15.56	GT:AD:DP:GQ:PL	1/1:2,63:65:99:1060,102,0
17	41226366	rs80357431	A	T	1879.65	PASS	AC=2;AF=1.00;AN=2;DB;DP=64;Dels=0.00;FS=0.000;HRun=0;HaplotypeScore=5.0218;MQ=45.48;MQ0=0;QD=29.37	GT:AD:DP:GQ:PL	1/1:4,60:64:99:1913,171,0
17	41226929	.	C	CCTTTCCTT	906.49	PASS	AC=2;AF=1.00;AN=2;DP=78;FS=0.000;HRun=0;HaplotypeScore=506.5472;MQ=16.91;MQ0=0;QD=11.62	GT:AD:DP:GQ:PL	1/1:69,4:24:51.68:949,52,0
17	41226933	.	G	T	152.19	PASS	AC=1;AF=0.50;AN=2;BaseQRankSum=3.617;DP=82;Dels=0.01;FS=0.000;HRun=1;HaplotypeScore=12.1409;MQ=16.91;MQ0=0;MQRankSum=2.900;QD=1.86;ReadPosRankSum=-4.663	GT:AD:DP:GQ:PL	0/1:66,15:81:99:182,0,517
17	41226935	.	CAA	C	270.09	PASS	AC=1;AF=0.50;AN=2;BaseQRankSum=-4.128;DP=81;FS=0.000;HRun=2;HaplotypeScore=501.4121;MQ=17.01;MQ0=0;MQRankSum=0.673;QD=3.33;ReadPosRankSum=-2.079	GT:AD:DP:GQ:PL	0/1:65,16:24:99:309,0,221
17	41226937	rs8176208	A	ACCTTTCCTTTCTTTC	5133.48	PASS	AC=2;AF=1.00;AN=2;DB;DP=79;FS=0.000;HRun=0;HaplotypeScore=225.7557;MQ=17.95;MQ0=0;QD=64.98	GT:AD:DP:GQ:PL	1/1:21,51:27:78.20:5133,78,0
17	41234486	.	G	GA	279.69	PASS	AC=1;AF=0.50;AN=2;BaseQRankSum=1.727;DP=70;FS=8.510;HRun=2;HaplotypeScore=214.7229;MQ=36.32;MQ0=0;MQRankSum=0.345;QD=4.00;ReadPosRankSum=2.850	GT:AD:DP:GQ:PL	0/1:58,11:43:1.32:317,0,1
17	41234488	.	A	G	320.62	PASS	AC=1;AF=0.50;AN=2;BaseQRankSum=-3.461;DP=71;Dels=0.00;FS=2.907;HRun=3;HaplotypeScore=41.2378;MQ=36.51;MQ0=0;MQRankSum=0.488;QD=4.52;ReadPosRankSum=-3.387	GT:AD:DP:GQ:PL	0/1:54,16:71:99:351,0,870
17	41234488	.	A	AG	1425.40	PASS	AC=2;AF=1.00;AN=2;DP=69;FS=0.000;HRun=3;HaplotypeScore=110.1001;MQ=36.07;MQ0=0;QD=20.66	GT:AD:DP:GQ:PL	1/1:23,45:42:99:1467,108,0
17	41236642	rs8176178	T	C	2066.43	PASS	AC=2;AF=1.00;AN=2;DB;DP=72;Dels=0.00;FS=0.000;HRun=0;HaplotypeScore=2.8781;MQ=44.85;MQ0=0;QD=28.70	GT:AD:DP:GQ:PL	1/1:1,71:72:99:2099,195,0
17	41241566	rs77725050	CTTT	C	1202.52	PASS	AC=2;AF=1.00;AN=2;DB;DP=77;FS=0.000;HRun=15;HaplotypeScore=233.8129;MQ=34.78;MQ0=0;QD=15.62	GT:AD:DP:GQ:PL	1/1:15,62:50:99:1245,111,0
17	41242975	rs80357538	TGTCA	T	2679.86	PASS	AC=2;AF=1.00;AN=2;DB;DP=74;FS=0.000;HRun=0;HaplotypeScore=249.0292;MQ=34.54;MQ0=0;QD=36.21	GT:AD:DP:GQ:PL	1/1:18,56:45:99:2722,132,0
17	41242976	.	GTCAC	G	1485.90	PASS	AC=2;AF=1.00;AN=2;DP=74;FS=0.000;HRun=0;HaplotypeScore=368.4243;MQ=34.54;MQ0=0;QD=20.08	GT:AD:DP:GQ:PL	1/1:59,14:45:99:1528,129,0
17	41243581	rs80357979	GT	G	1597.80	PASS	AC=2;AF=1.00;AN=2;DB;DP=79;FS=0.000;HRun=3;HaplotypeScore=140.1713;MQ=35.52;MQ0=0;QD=20.23	GT:AD:DP:GQ:PL	1/1:12,67:46:99:1640,134,0
17	41243584	rs80357343	T	G	161.35	PASS	AC=1;AF=0.50;AN=2;BaseQRankSum=-3.116;DB;DP=81;Dels=0.00;FS=0.000;HRun=2;HaplotypeScore=9.4275;MQ=35.93;MQ0=0;MQRankSum=0.396;QD=1.99;ReadPosRankSum=-4.252	GT:AD:DP:GQ:PL	0/1:69,10:81:99:191,0,1073
17	41243584	.	TG	T	253.56	PASS	AC=2;AF=1.00;AN=2;BaseQRankSum=3.195;DP=82;FS=4.576;HRun=2;HaplotypeScore=273.8122;MQ=36.15;MQ0=0;MQRankSum=-0.785;QD=3.09;ReadPosRankSum=3.122	GT:AD:DP:GQ:PL	1/1:72,10:49:19.06:295,19,0
17	41244094	rs80357175	C	T	2295.47	PASS	AC=2;AF=1.00;AN=2;DB;DP=78;Dels=0.01;FS=0.000;HRun=1;HaplotypeScore=11.4179;MQ=44.92;MQ0=0;QD=29.43	GT:AD:DP:GQ:PL	1/1:1,75:77:99:2328,211,0
17	41244614	rs80357115	A	C	2008.58	PASS	AC=2;AF=1.00;AN=2;DB;DP=64;Dels=0.00;FS=0.000;HRun=0;HaplotypeScore=1.7866;MQ=46.62;MQ0=0;QD=31.38	GT:AD:DP:GQ:PL	1/1:1,63:64:99:2042,186,0
17	41244985	rs80357131	G	A	2456.19	PASS	AC=2;AF=1.00;AN=2;DB;DP=77;Dels=0.00;FS=0.000;HRun=1;HaplotypeScore=4.8941;MQ=46.17;MQ0=0;QD=31.90	GT:AD:DP:GQ:PL	1/1:0,77:77:99:2489,229,0
17	41245138	rs80356982	G	A	2329.95	PASS	AC=2;AF=1.00;AN=2;DB;DP=75;Dels=0.01;FS=0.000;HRun=1;HaplotypeScore=6.5421;MQ=46.23;MQ0=0;QD=31.07	GT:AD:DP:GQ:PL	1/1:2,72:74:99:2363,214,0
17	41245330	.	CT	C	289.29	PASS	AC=2;AF=1.00;AN=2;BaseQRankSum=-1.733;DP=72;FS=0.000;HRun=3;HaplotypeScore=220.7100;MQ=33.97;MQ0=0;MQRankSum=1.631;QD=4.02;ReadPosRankSum=1.631	GT:AD:DP:GQ:PL	1/1:60,11:38:81.95:331,82,0
17	41245333	rs80357574	TA	T	1317.54	PASS	AC=2;AF=1.00;AN=2;BaseQRankSum=-1.733;DB;DP=71;FS=0.000;HRun=2;HaplotypeScore=123.2473;MQ=34.08;MQ0=0;MQRankSum=1.639;QD=18.56;ReadPosRankSum=1.639	GT:AD:DP:GQ:PL	1/1:15,56:38:99:1360,104,0
17	41246446	rs80357139	C	A	1867.05	PASS	AC=2;AF=1.00;AN=2;DB;DP=61;Dels=0.02;FS=0.000;HRun=1;HaplotypeScore=8.6552;MQ=44.90;MQ0=0;QD=30.61	GT:AD:DP:GQ:PL	1/1:0,59:60:99:1900,174,0
17	41246483	rs41286292	C	T	2088.57	PASS	AC=2;AF=1.00;AN=2;DB;DP=66;Dels=0.02;FS=0.000;HRun=2;HaplotypeScore=4.2778;MQ=44.95;MQ0=0;QD=31.65	GT:AD:DP:GQ:PL	1/1:0,65:65:99:2122,192,0
17	41246709	rs80357199	G	C	2428.24	PASS	AC=2;AF=1.00;AN=2;BaseQRankSum=1.555;DB;DP=78;Dels=0.00;FS=0.000;HRun=1;HaplotypeScore=6.3661;MQ=46.62;MQ0=0;MQRankSum=-1.732;QD=31.13;ReadPosRankSum=1.688	GT:AD:DP:GQ:PL	1/1:1,77:78:99:2461,201,0
17	41251306	rs78667772	A	G	961.89	PASS	AC=2;AF=1.00;AN=2;DB;DP=65;Dels=0.02;FS=0.000;HRun=1;HaplotypeScore=1.6316;MQ=26.62;MQ0=0;QD=14.80	GT:AD:DP:GQ:PL	1/1:1,63:64:96.15:995,96,0
17	41252697	rs10445302	T	A	120.98	PASS	AC=2;AF=1.00;AN=2;DB;DP=48;Dels=0.02;FS=0.000;HRun=2;HaplotypeScore=2.9439;MQ=13.40;MQ0=0;QD=2.52	GT:AD:DP:GQ:PL	1/1:2,45:47:17.97:154,18,0
17	41254965	rs36085989	C	CT	593.36	PASS	AC=2;AF=1.00;AN=2;DB;DP=79;FS=0.000;HRun=14;HaplotypeScore=96.4157;MQ=21.93;MQ0=0;QD=7.51	GT:AD:DP:GQ:PL	1/1:23,56:37:76.52:635,77,0
17	41254980	.	A	T	47.92	PASS	AC=1;AF=0.50;AN=2;BaseQRankSum=-2.099;DP=75;Dels=0.00;FS=3.790;HRun=14;HaplotypeScore=4.5698;MQ=23.66;MQ0=0;MQRankSum=0.596;QD=0.64;ReadPosRankSum=-3.232	GT:AD:DP:GQ:PL	0/1:69,6:75:77.92:78,0,929
17	41258487	.	AT	A	401.65	PASS	AC=2;AF=1.00;AN=2;BaseQRankSum=0.081;DP=67;FS=0.000;HRun=2;HaplotypeScore=280.4741;MQ=37.15;MQ0=0;MQRankSum=-0.027;QD=5.99;ReadPosRankSum=2.128	GT:AD:DP:GQ:PL	1/1:50,16:46:66.26:444,66,0
17	41258489	rs80357869	TC	T	1849.85	PASS	AC=2;AF=1.00;AN=2;DB;DP=67;FS=0.000;HRun=1;HaplotypeScore=149.6918;MQ=37.58;MQ0=0;QD=27.61	GT:AD:DP:GQ:PL	1/1:43,23:47:99:1892,138,0
17	41258490	.	CT	C	424.22	PASS	AC=2;AF=1.00;AN=2;BaseQRankSum=1.654;DP=68;FS=3.212;HRun=2;HaplotypeScore=291.0723;MQ=37.81;MQ0=0;MQRankSum=-1.732;QD=6.24;ReadPosRankSum=1.654	GT:AD:DP:GQ:PL	1/1:43,25:48:85.78:466,86,0
17	41259100	rs66535723	G	GT	2035.82	PASS	AC=2;AF=1.00;AN=2;DB;DP=66;FS=0.000;HRun=20;HaplotypeScore=117.5267;MQ=31.31;MQ0=0;QD=30.85	GT:AD:DP:GQ:PL	1/1:1,65:44:99:2078,132,0
17	41260421	rs111870007	A	C	2076.79	PASS	AC=2;AF=1.00;AN=2;DB;DP=69;Dels=0.01;FS=0.000;HRun=0;HaplotypeScore=7.8576;MQ=45.28;MQ0=0;QD=30.10	GT:AD:DP:GQ:PL	1/1:1,67:68:99:2110,198,0
17	41267985	rs113046417	T	A	2961.42	PASS	AC=2;AF=1.00;AN=2;DB;DP=95;Dels=0.00;FS=0.000;HRun=1;HaplotypeScore=2.4983;MQ=45.77;MQ0=0;QD=31.17	GT:AD:DP:GQ:PL	1/1:1,94:95:99:2994,271,0
17	41268208	rs8176097	C	CT	2241.26	PASS	AC=2;AF=1.00;AN=2;DB;DP=76;FS=0.000;HRun=8;HaplotypeScore=177.7325;MQ=46.00;MQ0=0;QD=29.49	GT:AD:DP:GQ:PL	1/1:8,68:72:99:2283,201,0
