# Supplementary material for: Considerations for clinical read alignment and mutational profiling using next-generation sequencing
Source: F1000Res. 2012 Sep 20;1:2. Originally published 2012 Jul 16. [Version 2] doi: 10.12688/f1000research.1-2.v2 (PMC3945748; doi:10.12688/f1000research.1-2.v2)
Supplement: Aligner-specific VCF files containing the mutations called for each set of reads in single and paired-end modes — VCF files describing the mutations detected in the sixty-seven groups of BRCA1 reads when testing each alignment program in paired-end and single-end mode. [file f1000research-1-402-s0002.tgz › Bfast_Single_End_Calls.85.vcf]

##fileformat=VCFv4.1
##FILTER=<ID=LowQual,Description="Low quality">
##FORMAT=<ID=AD,Number=.,Type=Integer,Description="Allelic depths for the ref and alt alleles in the order listed">
##FORMAT=<ID=DP,Number=1,Type=Integer,Description="Read Depth (only filtered reads used for calling)">
##FORMAT=<ID=GQ,Number=1,Type=Float,Description="Genotype Quality">
##FORMAT=<ID=GT,Number=1,Type=String,Description="Genotype">
##FORMAT=<ID=PL,Number=G,Type=Integer,Description="Normalized, Phred-scaled likelihoods for genotypes as defined in the VCF specification">
##INFO=<ID=AC,Number=A,Type=Integer,Description="Allele count in genotypes, for each ALT allele, in the same order as listed">
##INFO=<ID=AF,Number=A,Type=Float,Description="Allele Frequency, for each ALT allele, in the same order as listed">
##INFO=<ID=AN,Number=1,Type=Integer,Description="Total number of alleles in called genotypes">
##INFO=<ID=BaseQRankSum,Number=1,Type=Float,Description="Z-score from Wilcoxon rank sum test of Alt Vs. Ref base qualities">
##INFO=<ID=DB,Number=0,Type=Flag,Description="dbSNP Membership">
##INFO=<ID=DP,Number=1,Type=Integer,Description="Filtered Depth">
##INFO=<ID=DS,Number=0,Type=Flag,Description="Were any of the samples downsampled?">
##INFO=<ID=Dels,Number=1,Type=Float,Description="Fraction of Reads Containing Spanning Deletions">
##INFO=<ID=FS,Number=1,Type=Float,Description="Phred-scaled p-value using Fisher's exact test to detect strand bias">
##INFO=<ID=HRun,Number=1,Type=Integer,Description="Largest Contiguous Homopolymer Run of Variant Allele In Either Direction">
##INFO=<ID=HaplotypeScore,Number=1,Type=Float,Description="Consistency of the site with at most two segregating haplotypes">
##INFO=<ID=InbreedingCoeff,Number=1,Type=Float,Description="Inbreeding coefficient as estimated from the genotype likelihoods per-sample when compared against the Hardy-Weinberg expectation">
##INFO=<ID=MQ,Number=1,Type=Float,Description="RMS Mapping Quality">
##INFO=<ID=MQ0,Number=1,Type=Integer,Description="Total Mapping Quality Zero Reads">
##INFO=<ID=MQRankSum,Number=1,Type=Float,Description="Z-score From Wilcoxon rank sum test of Alt vs. Ref read mapping qualities">
##INFO=<ID=QD,Number=1,Type=Float,Description="Variant Confidence/Quality by Depth">
##INFO=<ID=ReadPosRankSum,Number=1,Type=Float,Description="Z-score from Wilcoxon rank sum test of Alt vs. Ref read position bias">
##UnifiedGenotyper="analysis_type=UnifiedGenotyper input_file=[../Bfast_SE/brca1_85.1.recalib.bam] sample_metadata=[] read_buffer_size=null phone_home=STANDARD read_filter=[BadCigar] intervals=null excludeIntervals=null reference_sequence=ref_chr17.hg19.fa rodBind=[] rodToIntervalTrackName=null BTI_merge_rule=UNION nonDeterministicRandomSeed=false downsampling_type=null downsample_to_fraction=null downsample_to_coverage=null baq=OFF baqGapOpenPenalty=40.0 performanceLog=null useOriginalQualities=false defaultBaseQualities=-1 validation_strictness=SILENT unsafe=null num_threads=4 interval_merging=ALL read_group_black_list=null processingTracker=null restartProcessingTracker=false processingTrackerStatusFile=null processingTrackerID=-1 allow_intervals_with_unindexed_bam=false disable_experimental_low_memory_sharding=false logging_level=ERROR log_to_file=null help=false genotype_likelihoods_model=BOTH p_nonref_model=EXACT heterozygosity=0.0010 pcr_error_rate=1.0E-4 genotyping_mode=DISCOVERY output_mode=EMIT_VARIANTS_ONLY standard_min_confidence_threshold_for_calling=30.0 standard_min_confidence_threshold_for_emitting=4.0 computeSLOD=false alleles=(RodBinding name= source=UNBOUND) assume_single_sample_reads=null abort_at_too_much_coverage=-1 min_base_quality_score=17 min_mapping_quality_score=20 max_deletion_fraction=0.05 min_indel_count_for_genotyping=5 indel_heterozygosity=1.25E-4 indelGapContinuationPenalty=10.0 indelGapOpenPenalty=45.0 indelHaplotypeSize=80 doContextDependentGapPenalties=true getGapPenaltiesFromData=false indel_recal_file=indel.recal_data.csv indelDebug=false dovit=false GSA_PRODUCTION_ONLY=false exactCalculation=LINEAR_EXPERIMENTAL ignoreSNPAlleles=false output_all_callable_bases=false genotype=false dbsnp=(RodBinding name=dbsnp source=dbsnp_132.hg19.vcf) out=org.broadinstitute.sting.gatk.io.stubs.VCFWriterStub NO_HEADER=org.broadinstitute.sting.gatk.io.stubs.VCFWriterStub sites_only=org.broadinstitute.sting.gatk.io.stubs.VCFWriterStub debug_file=null metrics_file=null annotation=[]"
##contig=<ID=17,length=81195210,assembly=hg19>
##reference=file:///CL_diags/ngs/OmixonPaper/brca1-test-suite/ref_chr17.hg19.fa
#CHROM	POS	ID	REF	ALT	QUAL	FILTER	INFO	FORMAT	DePristo
17	41196309	.	T	G	5.06	LowQual	AC=1;AF=0.50;AN=2;DP=1;Dels=0.00;HRun=2;HaplotypeScore=0.0000;MQ=48.00;MQ0=0;QD=5.06	GT:AD:DP:GQ:PL	0/1:0,1:1:1.76:33,3,0
17	41196309	.	T	TGGGGGGGGGGGGGGGGGGGGGGGGGG	2683.39	PASS	AC=2;AF=1.00;AN=2;DP=22;FS=0.000;HRun=2;HaplotypeScore=230.1531;MQ=27.43;MQ0=0;QD=121.97	GT:AD:DP:GQ:PL	1/1:1,1:13:39.13:2725,39,0
17	41197836	rs80358176	C	T	2202.01	PASS	AC=2;AF=1.00;AN=2;DB;DP=74;Dels=0.00;FS=0.000;HRun=0;HaplotypeScore=7.5986;MQ=45.35;MQ0=0;QD=29.76	GT:AD:DP:GQ:PL	1/1:3,71:74:99:2235,208,0
17	41200537	rs4792972	T	C	698.45	PASS	AC=2;AF=1.00;AN=2;DB;DP=70;Dels=0.00;FS=0.000;HRun=0;HaplotypeScore=2.5894;MQ=16.18;MQ0=0;QD=9.98	GT:AD:DP:GQ:PL	1/1:1,69:70:81:731,81,0
17	41201133	rs80358073	C	A	1942.59	PASS	AC=2;AF=1.00;AN=2;DB;DP=60;Dels=0.00;FS=0.000;HRun=1;HaplotypeScore=1.9648;MQ=46.26;MQ0=0;QD=32.38	GT:AD:DP:GQ:PL	1/1:0,60:60:99:1976,177,0
17	41202023	rs8176301	G	T	1704.34	PASS	AC=2;AF=1.00;AN=2;BaseQRankSum=1.604;DB;DP=55;Dels=0.00;FS=0.000;HRun=2;HaplotypeScore=4.4987;MQ=45.21;MQ0=0;MQRankSum=1.283;QD=30.99;ReadPosRankSum=-1.540	GT:AD:DP:GQ:PL	1/1:2,53:55:99:1737,150,0
17	41203450	rs55771949	T	A	2794.80	PASS	AC=2;AF=1.00;AN=2;DB;DP=87;Dels=0.01;FS=0.000;HRun=1;HaplotypeScore=8.6139;MQ=46.98;MQ0=0;QD=32.12	GT:AD:DP:GQ:PL	1/1:2,84:86:99:2828,253,0
17	41215936	rs80357553	AT	A	1809.18	PASS	AC=2;AF=1.00;AN=2;DB;DP=56;FS=0.000;HRun=3;HaplotypeScore=170.7056;MQ=47.10;MQ0=0;QD=32.31	GT:AD:DP:GQ:PL	1/1:6,50:55:99:1851,150,0
17	41219632	.	CATA	C	459.22	PASS	AC=1;AF=0.50;AN=2;BaseQRankSum=2.145;DP=61;FS=4.218;HRun=0;HaplotypeScore=275.0524;MQ=35.33;MQ0=0;MQRankSum=-0.259;QD=7.53;ReadPosRankSum=3.229	GT:AD:DP:GQ:PL	0/1:51,9:38:9.74:498,0,10
17	41219634	rs80358344	TAAC	T	1551.45	PASS	AC=2;AF=1.00;AN=2;BaseQRankSum=-2.106;DB;DP=61;FS=3.122;HRun=0;HaplotypeScore=178.2255;MQ=35.42;MQ0=0;MQRankSum=2.175;QD=25.43;ReadPosRankSum=2.314	GT:AD:DP:GQ:PL	1/1:18,42:38:78.07:1593,78,0
17	41221674	rs8176224	T	C	2088.43	PASS	AC=2;AF=1.00;AN=2;DB;DP=67;Dels=0.00;FS=0.000;HRun=0;HaplotypeScore=5.0217;MQ=45.82;MQ0=0;QD=31.17	GT:AD:DP:GQ:PL	1/1:0,66:67:99:2121,198,0
17	41226923	rs35466763	G	GC	1034.08	PASS	AC=2;AF=1.00;AN=2;DB;DP=69;FS=0.000;HRun=1;HaplotypeScore=68.5558;MQ=20.47;MQ0=0;QD=14.99	GT:AD:DP:GQ:PL	1/1:8,60:26:75.23:1076,75,0
17	41228042	rs56295923	G	A	1640.47	PASS	AC=2;AF=1.00;AN=2;BaseQRankSum=1.537;DB;DP=73;Dels=0.00;FS=0.000;HRun=0;HaplotypeScore=4.6930;MQ=25.35;MQ0=0;MQRankSum=-0.512;QD=22.47;ReadPosRankSum=0.073	GT:AD:DP:GQ:PL	1/1:2,70:73:99:1673,139,0
17	41228600	rs80356997	G	T	2263.15	PASS	AC=2;AF=1.00;AN=2;DB;DP=71;Dels=0.00;FS=0.000;HRun=1;HaplotypeScore=4.6910;MQ=43.99;MQ0=0;QD=31.88	GT:AD:DP:GQ:PL	1/1:0,71:71:99:2296,208,0
17	41228617	rs80356932	G	A	2292.22	PASS	AC=2;AF=1.00;AN=2;DB;DP=75;Dels=0.00;FS=0.000;HRun=0;HaplotypeScore=7.0150;MQ=44.13;MQ0=0;QD=30.56	GT:AD:DP:GQ:PL	1/1:2,73:75:99:2325,214,0
17	41230998	rs8176195	C	T	257.33	PASS	AC=2;AF=1.00;AN=2;DB;DP=88;Dels=0.00;FS=0.000;HRun=0;HaplotypeScore=2.5015;MQ=10.43;MQ0=0;QD=2.92	GT:AD:DP:GQ:PL	1/1:0,88:88:32.99:290,33,0
17	41242960	rs80358076	C	A	2199.68	PASS	AC=2;AF=1.00;AN=2;DB;DP=69;Dels=0.00;FS=0.000;HRun=1;HaplotypeScore=1.7870;MQ=44.86;MQ0=0;QD=31.88	GT:AD:DP:GQ:PL	1/1:1,68:69:99:2233,205,0
17	41243026	.	T	A	302.93	PASS	AC=1;AF=0.50;AN=2;BaseQRankSum=0.434;DP=75;Dels=0.00;FS=9.764;HRun=0;HaplotypeScore=49.1320;MQ=34.75;MQ0=0;MQRankSum=0.349;QD=4.04;ReadPosRankSum=-4.731	GT:AD:DP:GQ:PL	0/1:60,14:75:99:333,0,941
17	41243028	rs80357804	TCA	T	1835.86	PASS	AC=2;AF=1.00;AN=2;DB;DP=73;FS=0.000;HRun=0;HaplotypeScore=338.4343;MQ=34.28;MQ0=0;QD=25.15	GT:AD:DP:GQ:PL	1/1:18,55:47:99:1878,132,0
17	41243031	rs55848034	C	T	1418.06	PASS	AC=2;AF=1.00;AN=2;BaseQRankSum=-0.144;DB;DP=73;Dels=0.01;FS=0.000;HRun=0;HaplotypeScore=101.3142;MQ=34.49;MQ0=0;MQRankSum=-1.444;QD=19.43;ReadPosRankSum=1.636	GT:AD:DP:GQ:PL	1/1:1,71:72:99:1451,105,0
17	41243494	rs80357202	C	T	1986.35	PASS	AC=2;AF=1.00;AN=2;DB;DP=60;Dels=0.00;FS=0.000;HRun=2;HaplotypeScore=1.5762;MQ=46.93;MQ0=0;QD=33.11	GT:AD:DP:GQ:PL	1/1:0,60:60:99:2019,180,0
17	41243776	rs80357579	CCT	C	982.69	PASS	AC=2;AF=1.00;AN=2;DB;DP=85;FS=0.000;HRun=0;HaplotypeScore=154.0305;MQ=25.30;MQ0=0;QD=11.56	GT:AD:DP:GQ:PL	1/1:23,62:28:75.15:1025,75,0
17	41243779	.	C	G	372.53	PASS	AC=1;AF=0.50;AN=2;BaseQRankSum=-2.896;DP=82;Dels=0.00;FS=2.046;HRun=0;HaplotypeScore=30.9759;MQ=23.96;MQ0=0;MQRankSum=6.122;QD=4.54;ReadPosRankSum=-4.027	GT:AD:DP:GQ:PL	0/1:64,18:82:99:403,0,197
17	41243779	.	CTG	C	320.42	PASS	AC=2;AF=1.00;AN=2;DP=81;FS=0.000;HRun=0;HaplotypeScore=202.4775;MQ=23.51;MQ0=0;QD=3.96	GT:AD:DP:GQ:PL	1/1:69,12:24:60.69:362,61,0
17	41243836	.	GTA	G	422.46	PASS	AC=2;AF=1.00;AN=2;DP=60;FS=0.000;HRun=0;HaplotypeScore=202.2601;MQ=27.46;MQ0=0;QD=7.04	GT:AD:DP:GQ:PL	1/1:51,9:24:68.13:465,68,0
17	41243841	.	TTG	T	452.31	PASS	AC=2;AF=1.00;AN=2;BaseQRankSum=-0.602;DP=58;FS=0.000;HRun=0;HaplotypeScore=229.0850;MQ=30.10;MQ0=0;MQRankSum=0.324;QD=7.80;ReadPosRankSum=2.176	GT:AD:DP:GQ:PL	1/1:44,13:28:68.28:494,68,0
17	41244258	rs80357686	CTT	C	969.32	PASS	AC=2;AF=1.00;AN=2;DB;DP=58;FS=0.000;HRun=3;HaplotypeScore=143.6821;MQ=28.67;MQ0=0;QD=16.71	GT:AD:DP:GQ:PL	1/1:13,45:23:69.19:1011,69,0
17	41244260	.	TTG	T	327.71	PASS	AC=2;AF=1.00;AN=2;DP=59;FS=0.000;HRun=0;HaplotypeScore=197.4291;MQ=27.06;MQ0=0;QD=5.55	GT:AD:DP:GQ:PL	1/1:49,9:21:61.41:370,61,0
17	41244285	rs80356901	A	C	237.28	PASS	AC=1;AF=0.50;AN=2;BaseQRankSum=-0.554;DB;DP=68;Dels=0.00;FS=0.000;HRun=4;HaplotypeScore=0.9983;MQ=25.00;MQ0=0;MQRankSum=3.194;QD=3.49;ReadPosRankSum=-3.158	GT:AD:DP:GQ:PL	0/1:58,10:68:99:267,0,299
17	41244289	.	C	T	225.52	PASS	AC=1;AF=0.50;AN=2;BaseQRankSum=-0.392;DP=64;Dels=0.03;FS=0.000;HRun=1;HaplotypeScore=0.9983;MQ=26.39;MQ0=0;MQRankSum=2.746;QD=3.52;ReadPosRankSum=-2.823	GT:AD:DP:GQ:PL	0/1:52,10:62:99:256,0,357
17	41244290	.	T	A	290.76	PASS	AC=1;AF=0.50;AN=2;BaseQRankSum=-0.076;DP=67;Dels=0.03;FS=1.540;HRun=2;HaplotypeScore=34.0502;MQ=27.72;MQ0=0;MQRankSum=3.289;QD=4.34;ReadPosRankSum=-3.103	GT:AD:DP:GQ:PL	0/1:53,12:65:99:321,0,377
17	41244290	.	T	TA	1048.64	PASS	AC=2;AF=1.00;AN=2;DP=67;FS=0.000;HRun=2;HaplotypeScore=132.0607;MQ=28.41;MQ0=0;QD=15.65	GT:AD:DP:GQ:PL	1/1:18,49:27:78.24:1091,78,0
17	41244614	rs80357115	A	C	1997.05	PASS	AC=2;AF=1.00;AN=2;DB;DP=64;Dels=0.00;FS=0.000;HRun=0;HaplotypeScore=6.2863;MQ=46.13;MQ0=0;QD=31.20	GT:AD:DP:GQ:PL	1/1:1,63:64:99:2030,183,0
17	41245209	rs80357515	TGA	T	2023.15	PASS	AC=2;AF=1.00;AN=2;DB;DP=65;FS=0.000;HRun=0;HaplotypeScore=256.2208;MQ=38.50;MQ0=0;QD=31.13	GT:AD:DP:GQ:PL	1/1:27,38:47:99:2065,135,0
17	41245211	.	AGT	A	728.31	PASS	AC=2;AF=1.00;AN=2;DP=64;FS=0.000;HRun=0;HaplotypeScore=391.8320;MQ=38.13;MQ0=0;QD=11.38	GT:AD:DP:GQ:PL	1/1:40,24:46:99:770,131,0
17	41245233	rs80357467	A	G	1196.18	PASS	AC=2;AF=1.00;AN=2;DB;DP=58;Dels=0.00;FS=0.000;HRun=0;HaplotypeScore=4.8202;MQ=36.73;MQ0=0;QD=20.62	GT:AD:DP:GQ:PL	1/1:2,56:58:99:1229,111,0
17	41245670	rs8176154	T	C	2245.95	PASS	AC=2;AF=1.00;AN=2;DB;DP=69;Dels=0.00;FS=0.000;HRun=1;HaplotypeScore=3.8660;MQ=47.29;MQ0=0;QD=32.55	GT:AD:DP:GQ:PL	1/1:1,68:69:99:2279,205,0
17	41246306	.	G	GT	1368.08	PASS	AC=2;AF=1.00;AN=2;DP=50;FS=0.000;HRun=1;HaplotypeScore=90.1880;MQ=38.26;MQ0=0;QD=27.36	GT:AD:DP:GQ:PL	1/1:13,37:34:96.32:1410,96,0
17	41246308	.	C	T	169.54	PASS	AC=1;AF=0.50;AN=2;BaseQRankSum=1.717;DP=50;Dels=0.00;FS=3.545;HRun=1;HaplotypeScore=31.7650;MQ=38.26;MQ0=0;MQRankSum=-0.126;QD=3.39;ReadPosRankSum=-2.197	GT:AD:DP:GQ:PL	0/1:41,9:50:99:200,0,689
17	41246308	.	C	CC	445.17	PASS	AC=2;AF=1.00;AN=2;BaseQRankSum=1.625;DP=51;FS=3.291;HRun=1;HaplotypeScore=181.6932;MQ=38.55;MQ0=0;MQRankSum=-1.733;QD=8.73;ReadPosRankSum=1.625	GT:AD:DP:GQ:PL	1/1:43,8:35:63.03:487,63,0
17	41246426	rs80357612	TG	T	1232.13	PASS	AC=2;AF=1.00;AN=2;BaseQRankSum=-2.377;DB;DP=52;FS=7.636;HRun=1;HaplotypeScore=104.0939;MQ=38.09;MQ0=0;MQRankSum=2.301;QD=23.69;ReadPosRankSum=2.301	GT:AD:DP:GQ:PL	1/1:13,39:34:85.39:1274,85,0
17	41246427	.	GT	G	262.50	PASS	AC=2;AF=1.00;AN=2;BaseQRankSum=-0.845;DP=52;FS=10.789;HRun=2;HaplotypeScore=198.2789;MQ=38.09;MQ0=0;MQRankSum=2.160;QD=5.05;ReadPosRankSum=2.787	GT:AD:DP:GQ:PL	1/1:43,9:34:48.37:305,48,0
17	41246705	.	G	GCT	4443.63	PASS	AC=2;AF=1.00;AN=2;DP=85;FS=0.000;HRun=0;HaplotypeScore=230.4295;MQ=45.51;MQ0=0;QD=52.28	GT:AD:DP:GQ:PL	1/1:6,78:84:99:4444,244,0
17	41249315	rs80358052	T	C	2325.54	PASS	AC=2;AF=1.00;AN=2;DB;DP=79;Dels=0.00;FS=0.000;HRun=0;HaplotypeScore=4.4408;MQ=44.77;MQ0=0;QD=29.44	GT:AD:DP:GQ:PL	1/1:1,78:79:99:2359,220,0
17	41252697	rs10445302	T	A	150.03	PASS	AC=2;AF=1.00;AN=2;DB;DP=50;Dels=0.02;FS=0.000;HRun=2;HaplotypeScore=3.3199;MQ=14.20;MQ0=0;QD=3.00	GT:AD:DP:GQ:PL	1/1:0,48:49:18.02:183,18,0
17	41256248	rs80357312	T	G	1402.33	PASS	AC=2;AF=1.00;AN=2;DB;DP=50;Dels=0.00;FS=0.000;HRun=0;HaplotypeScore=0.7340;MQ=44.17;MQ0=0;QD=28.05	GT:AD:DP:GQ:PL	1/1:3,47:50:99:1435,135,0
17	41260100	rs35688186	A	C	1770.92	PASS	AC=2;AF=1.00;AN=2;DB;DP=73;Dels=0.01;FS=0.000;HRun=2;HaplotypeScore=3.6831;MQ=35.05;MQ0=0;QD=24.26	GT:AD:DP:GQ:PL	1/1:0,72:72:99:1804,171,0
