# Supplementary material for: Considerations for clinical read alignment and mutational profiling using next-generation sequencing
Source: F1000Res. 2012 Sep 20;1:2. Originally published 2012 Jul 16. [Version 2] doi: 10.12688/f1000research.1-2.v2 (PMC3945748; doi:10.12688/f1000research.1-2.v2)
Supplement: Aligner-specific VCF files containing the mutations called for each set of reads in single and paired-end modes — VCF files describing the mutations detected in the sixty-seven groups of BRCA1 reads when testing each alignment program in paired-end and single-end mode. [file f1000research-1-402-s0002.tgz › Bfast_Single_End_Calls.86.vcf]

##fileformat=VCFv4.1
##FILTER=<ID=LowQual,Description="Low quality">
##FORMAT=<ID=AD,Number=.,Type=Integer,Description="Allelic depths for the ref and alt alleles in the order listed">
##FORMAT=<ID=DP,Number=1,Type=Integer,Description="Read Depth (only filtered reads used for calling)">
##FORMAT=<ID=GQ,Number=1,Type=Float,Description="Genotype Quality">
##FORMAT=<ID=GT,Number=1,Type=String,Description="Genotype">
##FORMAT=<ID=PL,Number=G,Type=Integer,Description="Normalized, Phred-scaled likelihoods for genotypes as defined in the VCF specification">
##INFO=<ID=AC,Number=A,Type=Integer,Description="Allele count in genotypes, for each ALT allele, in the same order as listed">
##INFO=<ID=AF,Number=A,Type=Float,Description="Allele Frequency, for each ALT allele, in the same order as listed">
##INFO=<ID=AN,Number=1,Type=Integer,Description="Total number of alleles in called genotypes">
##INFO=<ID=BaseQRankSum,Number=1,Type=Float,Description="Z-score from Wilcoxon rank sum test of Alt Vs. Ref base qualities">
##INFO=<ID=DB,Number=0,Type=Flag,Description="dbSNP Membership">
##INFO=<ID=DP,Number=1,Type=Integer,Description="Filtered Depth">
##INFO=<ID=DS,Number=0,Type=Flag,Description="Were any of the samples downsampled?">
##INFO=<ID=Dels,Number=1,Type=Float,Description="Fraction of Reads Containing Spanning Deletions">
##INFO=<ID=FS,Number=1,Type=Float,Description="Phred-scaled p-value using Fisher's exact test to detect strand bias">
##INFO=<ID=HRun,Number=1,Type=Integer,Description="Largest Contiguous Homopolymer Run of Variant Allele In Either Direction">
##INFO=<ID=HaplotypeScore,Number=1,Type=Float,Description="Consistency of the site with at most two segregating haplotypes">
##INFO=<ID=InbreedingCoeff,Number=1,Type=Float,Description="Inbreeding coefficient as estimated from the genotype likelihoods per-sample when compared against the Hardy-Weinberg expectation">
##INFO=<ID=MQ,Number=1,Type=Float,Description="RMS Mapping Quality">
##INFO=<ID=MQ0,Number=1,Type=Integer,Description="Total Mapping Quality Zero Reads">
##INFO=<ID=MQRankSum,Number=1,Type=Float,Description="Z-score From Wilcoxon rank sum test of Alt vs. Ref read mapping qualities">
##INFO=<ID=QD,Number=1,Type=Float,Description="Variant Confidence/Quality by Depth">
##INFO=<ID=ReadPosRankSum,Number=1,Type=Float,Description="Z-score from Wilcoxon rank sum test of Alt vs. Ref read position bias">
##UnifiedGenotyper="analysis_type=UnifiedGenotyper input_file=[../Bfast_SE/brca1_86.1.recalib.bam] sample_metadata=[] read_buffer_size=null phone_home=STANDARD read_filter=[BadCigar] intervals=null excludeIntervals=null reference_sequence=ref_chr17.hg19.fa rodBind=[] rodToIntervalTrackName=null BTI_merge_rule=UNION nonDeterministicRandomSeed=false downsampling_type=null downsample_to_fraction=null downsample_to_coverage=null baq=OFF baqGapOpenPenalty=40.0 performanceLog=null useOriginalQualities=false defaultBaseQualities=-1 validation_strictness=SILENT unsafe=null num_threads=4 interval_merging=ALL read_group_black_list=null processingTracker=null restartProcessingTracker=false processingTrackerStatusFile=null processingTrackerID=-1 allow_intervals_with_unindexed_bam=false disable_experimental_low_memory_sharding=false logging_level=ERROR log_to_file=null help=false genotype_likelihoods_model=BOTH p_nonref_model=EXACT heterozygosity=0.0010 pcr_error_rate=1.0E-4 genotyping_mode=DISCOVERY output_mode=EMIT_VARIANTS_ONLY standard_min_confidence_threshold_for_calling=30.0 standard_min_confidence_threshold_for_emitting=4.0 computeSLOD=false alleles=(RodBinding name= source=UNBOUND) assume_single_sample_reads=null abort_at_too_much_coverage=-1 min_base_quality_score=17 min_mapping_quality_score=20 max_deletion_fraction=0.05 min_indel_count_for_genotyping=5 indel_heterozygosity=1.25E-4 indelGapContinuationPenalty=10.0 indelGapOpenPenalty=45.0 indelHaplotypeSize=80 doContextDependentGapPenalties=true getGapPenaltiesFromData=false indel_recal_file=indel.recal_data.csv indelDebug=false dovit=false GSA_PRODUCTION_ONLY=false exactCalculation=LINEAR_EXPERIMENTAL ignoreSNPAlleles=false output_all_callable_bases=false genotype=false dbsnp=(RodBinding name=dbsnp source=dbsnp_132.hg19.vcf) out=org.broadinstitute.sting.gatk.io.stubs.VCFWriterStub NO_HEADER=org.broadinstitute.sting.gatk.io.stubs.VCFWriterStub sites_only=org.broadinstitute.sting.gatk.io.stubs.VCFWriterStub debug_file=null metrics_file=null annotation=[]"
##contig=<ID=17,length=81195210,assembly=hg19>
##reference=file:///CL_diags/ngs/OmixonPaper/brca1-test-suite/ref_chr17.hg19.fa
#CHROM	POS	ID	REF	ALT	QUAL	FILTER	INFO	FORMAT	DePristo
17	41196309	.	T	G	5.06	LowQual	AC=1;AF=0.50;AN=2;DP=1;Dels=0.00;HRun=2;HaplotypeScore=0.0000;MQ=48.00;MQ0=0;QD=5.06	GT:AD:DP:GQ:PL	0/1:0,1:1:1.76:33,3,0
17	41196309	.	T	TGGGGGGGGGGGGGGGGGGGGGGGGGG	2683.25	PASS	AC=2;AF=1.00;AN=2;DP=22;FS=0.000;HRun=2;HaplotypeScore=230.1242;MQ=27.43;MQ0=0;QD=121.97	GT:AD:DP:GQ:PL	1/1:1,1:13:39.13:2725,39,0
17	41208467	rs8176286	A	G	1451.87	PASS	AC=2;AF=1.00;AN=2;DB;DP=64;Dels=0.02;FS=0.000;HRun=3;HaplotypeScore=2.3770;MQ=31.67;MQ0=0;QD=22.69	GT:AD:DP:GQ:PL	1/1:1,62:63:99:1485,147,0
17	41209079	rs76171189	T	TG	1987.64	PASS	AC=2;AF=1.00;AN=2;DB;DP=54;FS=0.000;HRun=3;HaplotypeScore=148.5779;MQ=45.01;MQ0=0;QD=36.81	GT:AD:DP:GQ:PL	1/1:5,48:52:99:2030,147,0
17	41215943	rs45519437	T	C	1461.56	PASS	AC=2;AF=1.00;AN=2;DB;DP=53;Dels=0.00;FS=0.000;HRun=0;HaplotypeScore=4.8928;MQ=45.89;MQ0=0;QD=27.58	GT:AD:DP:GQ:PL	1/1:2,51:53:99:1495,150,0
17	41221674	rs8176224	T	C	2154.19	PASS	AC=2;AF=1.00;AN=2;DB;DP=71;Dels=0.01;FS=0.000;HRun=0;HaplotypeScore=12.8733;MQ=45.30;MQ0=0;QD=30.34	GT:AD:DP:GQ:PL	1/1:2,68:70:99:2187,204,0
17	41223049	rs80357465	T	C	1729.29	PASS	AC=2;AF=1.00;AN=2;DB;DP=56;Dels=0.00;FS=0.000;HRun=0;HaplotypeScore=0.9958;MQ=46.18;MQ0=0;QD=30.88	GT:AD:DP:GQ:PL	1/1:1,55:56:99:1762,162,0
17	41223414	rs34485008	TA	T	1171.85	PASS	AC=2;AF=1.00;AN=2;DB;DP=57;FS=0.000;HRun=5;HaplotypeScore=115.8034;MQ=39.62;MQ0=0;QD=20.56	GT:AD:DP:GQ:PL	1/1:19,37:40:99:1214,108,0
17	41223419	.	A	G	219.68	PASS	AC=1;AF=0.50;AN=2;BaseQRankSum=-3.880;DP=58;Dels=0.02;FS=3.279;HRun=2;HaplotypeScore=43.8475;MQ=38.89;MQ0=0;MQRankSum=-0.863;QD=3.79;ReadPosRankSum=-3.880	GT:AD:DP:GQ:PL	0/1:45,12:57:99:250,0,829
17	41223419	.	AG	A	96.01	PASS	AC=1;AF=0.50;AN=2;BaseQRankSum=0.695;DP=58;FS=8.667;HRun=2;HaplotypeScore=226.3849;MQ=38.89;MQ0=0;MQRankSum=-0.777;QD=1.66;ReadPosRankSum=2.331	GT:AD:DP:GQ:PL	0/1:46,12:40:11.31:135,0,11
17	41228599	rs80359885	GGTATTCACTACTTTTCT	G	6970.05	PASS	AC=2;AF=1.00;AN=2;DB;DP=56;FS=0.000;HRun=0;HaplotypeScore=834.1993;MQ=38.16;MQ0=0;QD=124.47	GT:AD:DP:GQ:PL	1/1:13,43:51:99:6970,151,0
17	41228616	.	T	TATAGG	1034.04	PASS	AC=1;AF=0.50;AN=2;BaseQRankSum=-6.120;DP=63;FS=1.074;HRun=0;HaplotypeScore=1110.4849;MQ=38.26;MQ0=0;MQRankSum=2.615;QD=16.41;ReadPosRankSum=-6.120	GT:AD:DP:GQ:PL	0/1:49,5:57:99:1073,0,934
17	41229352	rs68171917	C	CT	1057.85	PASS	AC=2;AF=1.00;AN=2;DB;DP=73;FS=0.000;HRun=13;HaplotypeScore=142.4915;MQ=36.41;MQ0=0;QD=14.49	GT:AD:DP:GQ:PL	1/1:19,53:57:99:1100,120,0
17	41234532	.	CT	C	503.79	PASS	AC=2;AF=1.00;AN=2;BaseQRankSum=1.844;DP=75;FS=0.000;HRun=2;HaplotypeScore=289.6477;MQ=39.08;MQ0=0;MQRankSum=-0.935;QD=6.72;ReadPosRankSum=1.844	GT:AD:DP:GQ:PL	1/1:59,16:51:99:546,126,0
17	41234534	rs80357981	TC	T	1987.55	PASS	AC=2;AF=1.00;AN=2;DB;DP=74;FS=0.000;HRun=1;HaplotypeScore=136.1439;MQ=38.95;MQ0=0;QD=26.86	GT:AD:DP:GQ:PL	1/1:19,55:50:99:2030,147,0
17	41236642	rs8176178	T	C	2350.54	PASS	AC=2;AF=1.00;AN=2;DB;DP=79;Dels=0.00;FS=0.000;HRun=0;HaplotypeScore=2.5525;MQ=44.96;MQ0=0;QD=29.75	GT:AD:DP:GQ:PL	1/1:1,78:79:99:2384,225,0
17	41241390	rs8176161	C	A	1969.77	PASS	AC=2;AF=1.00;AN=2;DB;DP=65;Dels=0.00;FS=0.000;HRun=1;HaplotypeScore=0.7340;MQ=44.16;MQ0=0;QD=30.30	GT:AD:DP:GQ:PL	1/1:1,64:65:99:2003,183,0
17	41241569	rs8176158	T	C	1504.96	PASS	AC=2;AF=1.00;AN=2;DB;DP=73;Dels=0.00;FS=0.000;HRun=0;HaplotypeScore=3.7804;MQ=30.96;MQ0=0;QD=20.62	GT:AD:DP:GQ:PL	1/1:0,72:73:99:1538,153,0
17	41243769	.	A	AT	2545.36	PASS	AC=2;AF=1.00;AN=2;DP=89;FS=0.000;HRun=1;HaplotypeScore=150.8440;MQ=37.50;MQ0=0;QD=28.60	GT:AD:DP:GQ:PL	1/1:18,70:58:99:2587,166,0
17	41243770	.	A	T	250.82	PASS	AC=1;AF=0.50;AN=2;BaseQRankSum=-2.455;DP=89;Dels=0.00;FS=4.562;HRun=0;HaplotypeScore=50.8479;MQ=37.50;MQ0=0;MQRankSum=0.687;QD=2.82;ReadPosRankSum=-3.575	GT:AD:DP:GQ:PL	0/1:73,14:89:99:281,0,1203
17	41243770	.	A	AA	1047.17	PASS	AC=2;AF=1.00;AN=2;DP=89;FS=0.000;HRun=1;HaplotypeScore=303.2810;MQ=37.59;MQ0=0;QD=11.77	GT:AD:DP:GQ:PL	1/1:76,13:58:99:1089,157,0
17	41244657	rs80357890	CCA	C	2714.73	PASS	AC=2;AF=1.00;AN=2;DB;DP=57;FS=0.000;HRun=0;HaplotypeScore=223.9739;MQ=46.69;MQ0=0;QD=47.63	GT:AD:DP:GQ:PL	1/1:2,55:57:99:2757,172,0
17	41244861	rs80357636	CTTTG	C	1176.96	PASS	AC=2;AF=1.00;AN=2;BaseQRankSum=0.135;DB;DP=74;FS=0.000;HRun=0;HaplotypeScore=416.8692;MQ=37.54;MQ0=0;MQRankSum=-0.081;QD=15.90;ReadPosRankSum=2.235	GT:AD:DP:GQ:PL	1/1:64,9:51:99:1219,100,0
17	41244865	rs80357891	GTTTC	G	2692.67	PASS	AC=2;AF=1.00;AN=2;BaseQRankSum=-1.663;DB;DP=74;FS=3.372;HRun=0;HaplotypeScore=302.6005;MQ=36.78;MQ0=0;MQRankSum=1.525;QD=36.39;ReadPosRankSum=1.663	GT:AD:DP:GQ:PL	1/1:15,54:51:99:2735,140,0
17	41244984	.	T	TGA	1414.11	PASS	AC=2;AF=1.00;AN=2;BaseQRankSum=-1.708;DP=77;FS=0.000;HRun=0;HaplotypeScore=280.7632;MQ=38.51;MQ0=0;MQRankSum=-0.025;QD=18.37;ReadPosRankSum=1.312	GT:AD:DP:GQ:PL	1/1:61,15:55:99:1456,136,0
17	41244986	.	A	C	435.61	PASS	AC=1;AF=0.50;AN=2;BaseQRankSum=-5.100;DP=77;Dels=0.00;FS=10.817;HRun=0;HaplotypeScore=49.8639;MQ=38.18;MQ0=0;MQRankSum=-0.067;QD=5.66;ReadPosRankSum=-4.990	GT:AD:DP:GQ:PL	0/1:55,22:77:99:466,0,933
17	41244986	.	A	AGC	2704.01	PASS	AC=2;AF=1.00;AN=2;DP=76;FS=0.000;HRun=0;HaplotypeScore=164.1503;MQ=37.98;MQ0=0;QD=35.58	GT:AD:DP:GQ:PL	1/1:25,49:54:99:2746,159,0
17	41245136	rs55746541	C	G	1968.62	PASS	AC=2;AF=1.00;AN=2;DB;DP=63;Dels=0.00;FS=0.000;HRun=0;HaplotypeScore=14.7421;MQ=46.11;MQ0=0;QD=31.25	GT:AD:DP:GQ:PL	1/1:0,63:63:99:2002,189,0
17	41245586	rs80357522	CTTTT	C	920.52	PASS	AC=1;AF=0.50;AN=2;BaseQRankSum=4.120;DB;DP=85;FS=3.044;HRun=8;HaplotypeScore=665.2878;MQ=36.08;MQ0=0;MQRankSum=-3.107;QD=10.83;ReadPosRankSum=3.575	GT:AD:DP:GQ:PL	0/1:73,10:65:81.07:960,0,81
17	41245595	.	CTTTA	C	1211.31	PASS	AC=2;AF=1.00;AN=2;BaseQRankSum=1.602;DP=78;FS=0.000;HRun=0;HaplotypeScore=617.0656;MQ=34.10;MQ0=0;MQRankSum=-1.732;QD=15.53;ReadPosRankSum=1.602	GT:AD:DP:GQ:PL	1/1:63,15:56:99:1253,150,0
17	41245599	.	ATCTC	A	1193.09	PASS	AC=2;AF=1.00;AN=2;BaseQRankSum=2.264;DP=78;FS=0.000;HRun=0;HaplotypeScore=608.7025;MQ=34.20;MQ0=0;MQRankSum=-2.357;QD=15.30;ReadPosRankSum=1.937	GT:AD:DP:GQ:PL	1/1:57,21:56:99:1235,121,0
17	41245714	rs80357245	T	C	2230.07	PASS	AC=2;AF=1.00;AN=2;DB;DP=70;Dels=0.00;FS=0.000;HRun=2;HaplotypeScore=1.6208;MQ=46.90;MQ0=0;QD=31.86	GT:AD:DP:GQ:PL	1/1:0,69:70:99:2263,208,0
17	41245824	rs111539978	T	C	1887.38	PASS	AC=2;AF=1.00;AN=2;DB;DP=63;Dels=0.00;FS=0.000;HRun=1;HaplotypeScore=0.9993;MQ=45.79;MQ0=0;QD=29.96	GT:AD:DP:GQ:PL	1/1:2,60:63:99:1920,177,0
17	41245972	rs80356984	G	A	2250.81	PASS	AC=2;AF=1.00;AN=2;DB;DP=74;Dels=0.03;FS=0.000;HRun=2;HaplotypeScore=18.1140;MQ=45.86;MQ0=0;QD=30.42	GT:AD:DP:GQ:PL	1/1:2,70:72:99:2284,208,0
17	41246037	rs56272539	C	T	1961.64	PASS	AC=2;AF=1.00;AN=2;DB;DP=62;Dels=0.00;FS=0.000;HRun=0;HaplotypeScore=3.7472;MQ=46.00;MQ0=0;QD=31.64	GT:AD:DP:GQ:PL	1/1:1,61:62:99:1995,180,0
17	41246529	rs80357774	A	AC	175.36	PASS	AC=2;AF=1.00;AN=2;BaseQRankSum=0.901;DB;DP=68;FS=2.745;HRun=2;HaplotypeScore=270.8940;MQ=36.65;MQ0=0;MQRankSum=-2.307;QD=2.58;ReadPosRankSum=1.955	GT:AD:DP:GQ:PL	1/1:58,9:44:18.49:217,18,0
17	41246531	.	C	T	162.44	PASS	AC=1;AF=0.50;AN=2;BaseQRankSum=2.154;DP=69;Dels=0.01;FS=6.227;HRun=7;HaplotypeScore=43.7452;MQ=36.63;MQ0=0;MQRankSum=-0.398;QD=2.35;ReadPosRankSum=-3.411	GT:AD:DP:GQ:PL	0/1:57,11:68:99:192,0,864
17	41246531	rs80357618	C	CT	1350.97	PASS	AC=2;AF=1.00;AN=2;DB;DP=68;FS=0.000;HRun=7;HaplotypeScore=166.2506;MQ=36.38;MQ0=0;QD=19.87	GT:AD:DP:GQ:PL	1/1:18,49:44:99:1393,119,0
17	41246579	rs45586033	T	A	1609.34	PASS	AC=2;AF=1.00;AN=2;DB;DP=65;Dels=0.00;FS=0.000;HRun=0;HaplotypeScore=10.1242;MQ=39.80;MQ0=0;QD=24.76	GT:AD:DP:GQ:PL	1/1:1,64:65:99:1642,153,0
17	41251448	rs35484932	T	TG	174.32	PASS	AC=2;AF=1.00;AN=2;DB;DP=79;FS=0.000;HRun=2;HaplotypeScore=9.4341;MQ=12.56;MQ0=0;QD=2.21	GT:AD:DP:GQ:PL	1/1:3,75:5:15.05:216,15,0
17	41252575	rs10445316	G	A	97.11	PASS	AC=2;AF=1.00;AN=2;DB;DP=68;Dels=0.00;FS=0.000;HRun=0;HaplotypeScore=4.5574;MQ=12.77;MQ0=0;QD=1.43	GT:AD:DP:GQ:PL	1/1:2,66:68:17.88:130,18,0
17	41252697	rs10445302	T	A	57.58	PASS	AC=2;AF=1.00;AN=2;DB;DP=53;Dels=0.02;FS=0.000;HRun=2;HaplotypeScore=1.6316;MQ=11.73;MQ0=0;QD=1.09	GT:AD:DP:GQ:PL	1/1:0,50:52:9.01:90,9,0
17	41256927	rs80357091	A	C	1827.49	PASS	AC=2;AF=1.00;AN=2;DB;DP=58;Dels=0.00;FS=0.000;HRun=0;HaplotypeScore=0.0000;MQ=47.34;MQ0=0;QD=31.51	GT:AD:DP:GQ:PL	1/1:1,57:58:99:1860,171,0
17	41257458	rs8176133	A	C	1222.06	PASS	AC=2;AF=1.00;AN=2;DB;DP=73;Dels=0.00;FS=0.000;HRun=0;HaplotypeScore=0.9894;MQ=22.82;MQ0=0;QD=16.74	GT:AD:DP:GQ:PL	1/1:2,71:73:99:1255,129,0
17	41258497	rs80357086	A	T	1894.64	PASS	AC=2;AF=1.00;AN=2;DB;DP=68;Dels=0.04;FS=0.000;HRun=1;HaplotypeScore=14.2408;MQ=44.59;MQ0=0;QD=27.86	GT:AD:DP:GQ:PL	1/1:3,61:65:99:1928,174,0
17	41267746	rs80357446	C	A	2226.19	PASS	AC=2;AF=1.00;AN=2;DB;DP=72;Dels=0.01;FS=0.000;HRun=4;HaplotypeScore=5.3784;MQ=46.26;MQ0=0;QD=30.92	GT:AD:DP:GQ:PL	1/1:1,70:71:99:2259,202,0
