# Supplementary material for: Considerations for clinical read alignment and mutational profiling using next-generation sequencing
Source: F1000Res. 2012 Sep 20;1:2. Originally published 2012 Jul 16. [Version 2] doi: 10.12688/f1000research.1-2.v2 (PMC3945748; doi:10.12688/f1000research.1-2.v2)
Supplement: Aligner-specific VCF files containing the mutations called for each set of reads in single and paired-end modes — VCF files describing the mutations detected in the sixty-seven groups of BRCA1 reads when testing each alignment program in paired-end and single-end mode. [file f1000research-1-402-s0002.tgz › Bfast_Single_End_Calls.92.vcf]

##fileformat=VCFv4.1
##FILTER=<ID=LowQual,Description="Low quality">
##FORMAT=<ID=AD,Number=.,Type=Integer,Description="Allelic depths for the ref and alt alleles in the order listed">
##FORMAT=<ID=DP,Number=1,Type=Integer,Description="Read Depth (only filtered reads used for calling)">
##FORMAT=<ID=GQ,Number=1,Type=Float,Description="Genotype Quality">
##FORMAT=<ID=GT,Number=1,Type=String,Description="Genotype">
##FORMAT=<ID=PL,Number=G,Type=Integer,Description="Normalized, Phred-scaled likelihoods for genotypes as defined in the VCF specification">
##INFO=<ID=AC,Number=A,Type=Integer,Description="Allele count in genotypes, for each ALT allele, in the same order as listed">
##INFO=<ID=AF,Number=A,Type=Float,Description="Allele Frequency, for each ALT allele, in the same order as listed">
##INFO=<ID=AN,Number=1,Type=Integer,Description="Total number of alleles in called genotypes">
##INFO=<ID=BaseQRankSum,Number=1,Type=Float,Description="Z-score from Wilcoxon rank sum test of Alt Vs. Ref base qualities">
##INFO=<ID=DB,Number=0,Type=Flag,Description="dbSNP Membership">
##INFO=<ID=DP,Number=1,Type=Integer,Description="Filtered Depth">
##INFO=<ID=DS,Number=0,Type=Flag,Description="Were any of the samples downsampled?">
##INFO=<ID=Dels,Number=1,Type=Float,Description="Fraction of Reads Containing Spanning Deletions">
##INFO=<ID=FS,Number=1,Type=Float,Description="Phred-scaled p-value using Fisher's exact test to detect strand bias">
##INFO=<ID=HRun,Number=1,Type=Integer,Description="Largest Contiguous Homopolymer Run of Variant Allele In Either Direction">
##INFO=<ID=HaplotypeScore,Number=1,Type=Float,Description="Consistency of the site with at most two segregating haplotypes">
##INFO=<ID=InbreedingCoeff,Number=1,Type=Float,Description="Inbreeding coefficient as estimated from the genotype likelihoods per-sample when compared against the Hardy-Weinberg expectation">
##INFO=<ID=MQ,Number=1,Type=Float,Description="RMS Mapping Quality">
##INFO=<ID=MQ0,Number=1,Type=Integer,Description="Total Mapping Quality Zero Reads">
##INFO=<ID=MQRankSum,Number=1,Type=Float,Description="Z-score From Wilcoxon rank sum test of Alt vs. Ref read mapping qualities">
##INFO=<ID=QD,Number=1,Type=Float,Description="Variant Confidence/Quality by Depth">
##INFO=<ID=ReadPosRankSum,Number=1,Type=Float,Description="Z-score from Wilcoxon rank sum test of Alt vs. Ref read position bias">
##UnifiedGenotyper="analysis_type=UnifiedGenotyper input_file=[../Bfast_SE/brca1_92.1.recalib.bam] sample_metadata=[] read_buffer_size=null phone_home=STANDARD read_filter=[BadCigar] intervals=null excludeIntervals=null reference_sequence=ref_chr17.hg19.fa rodBind=[] rodToIntervalTrackName=null BTI_merge_rule=UNION nonDeterministicRandomSeed=false downsampling_type=null downsample_to_fraction=null downsample_to_coverage=null baq=OFF baqGapOpenPenalty=40.0 performanceLog=null useOriginalQualities=false defaultBaseQualities=-1 validation_strictness=SILENT unsafe=null num_threads=4 interval_merging=ALL read_group_black_list=null processingTracker=null restartProcessingTracker=false processingTrackerStatusFile=null processingTrackerID=-1 allow_intervals_with_unindexed_bam=false disable_experimental_low_memory_sharding=false logging_level=ERROR log_to_file=null help=false genotype_likelihoods_model=BOTH p_nonref_model=EXACT heterozygosity=0.0010 pcr_error_rate=1.0E-4 genotyping_mode=DISCOVERY output_mode=EMIT_VARIANTS_ONLY standard_min_confidence_threshold_for_calling=30.0 standard_min_confidence_threshold_for_emitting=4.0 computeSLOD=false alleles=(RodBinding name= source=UNBOUND) assume_single_sample_reads=null abort_at_too_much_coverage=-1 min_base_quality_score=17 min_mapping_quality_score=20 max_deletion_fraction=0.05 min_indel_count_for_genotyping=5 indel_heterozygosity=1.25E-4 indelGapContinuationPenalty=10.0 indelGapOpenPenalty=45.0 indelHaplotypeSize=80 doContextDependentGapPenalties=true getGapPenaltiesFromData=false indel_recal_file=indel.recal_data.csv indelDebug=false dovit=false GSA_PRODUCTION_ONLY=false exactCalculation=LINEAR_EXPERIMENTAL ignoreSNPAlleles=false output_all_callable_bases=false genotype=false dbsnp=(RodBinding name=dbsnp source=dbsnp_132.hg19.vcf) out=org.broadinstitute.sting.gatk.io.stubs.VCFWriterStub NO_HEADER=org.broadinstitute.sting.gatk.io.stubs.VCFWriterStub sites_only=org.broadinstitute.sting.gatk.io.stubs.VCFWriterStub debug_file=null metrics_file=null annotation=[]"
##contig=<ID=17,length=81195210,assembly=hg19>
##reference=file:///CL_diags/ngs/OmixonPaper/brca1-test-suite/ref_chr17.hg19.fa
#CHROM	POS	ID	REF	ALT	QUAL	FILTER	INFO	FORMAT	DePristo
17	41196309	.	T	G	5.06	LowQual	AC=1;AF=0.50;AN=2;DP=1;Dels=0.00;HRun=2;HaplotypeScore=0.0000;MQ=48.00;MQ0=0;QD=5.06	GT:AD:DP:GQ:PL	0/1:0,1:1:1.76:33,3,0
17	41196309	.	T	TGGGGGGGGGGGGGGGGGGGGGGGGGG	2683.25	PASS	AC=2;AF=1.00;AN=2;DP=22;FS=0.000;HRun=2;HaplotypeScore=230.2565;MQ=27.43;MQ0=0;QD=121.97	GT:AD:DP:GQ:PL	1/1:1,1:13:39.13:2725,39,0
17	41196408	rs12516	G	A	1587.86	PASS	AC=2;AF=1.00;AN=2;DB;DP=52;Dels=0.00;FS=0.000;HRun=0;HaplotypeScore=0.0000;MQ=45.51;MQ0=0;QD=30.54	GT:AD:DP:GQ:PL	1/1:0,52:52:99:1621,147,0
17	41197859	rs80358151	A	T	2379.66	PASS	AC=2;AF=1.00;AN=2;DB;DP=75;Dels=0.01;FS=0.000;HRun=2;HaplotypeScore=7.1503;MQ=45.09;MQ0=0;QD=31.73	GT:AD:DP:GQ:PL	1/1:2,71:74:99:2413,211,0
17	41201200	.	AT	A	320.64	PASS	AC=2;AF=1.00;AN=2;BaseQRankSum=-0.834;DP=67;FS=0.000;HRun=2;HaplotypeScore=263.6023;MQ=36.22;MQ0=0;MQRankSum=2.360;QD=4.79;ReadPosRankSum=2.789	GT:AD:DP:GQ:PL	1/1:44,20:43:71.73:363,72,0
17	41201202	rs80357694	TC	T	1531.92	PASS	AC=2;AF=1.00;AN=2;BaseQRankSum=-2.393;DB;DP=68;FS=2.827;HRun=2;HaplotypeScore=149.9429;MQ=36.42;MQ0=0;MQRankSum=2.278;QD=22.53;ReadPosRankSum=2.278	GT:AD:DP:GQ:PL	1/1:25,43:44:99:1574,115,0
17	41201434	rs78467612	C	A	2061.52	PASS	AC=2;AF=1.00;AN=2;DB;DP=69;Dels=0.00;FS=0.000;HRun=1;HaplotypeScore=2.8167;MQ=39.31;MQ0=0;QD=29.88	GT:AD:DP:GQ:PL	1/1:1,66:69:99:2095,195,0
17	41203090	rs80357818	G	GT	372.47	PASS	AC=2;AF=1.00;AN=2;BaseQRankSum=-1.621;DB;DP=62;FS=0.000;HRun=2;HaplotypeScore=171.3991;MQ=33.96;MQ0=0;MQRankSum=1.621;QD=6.01;ReadPosRankSum=1.398	GT:AD:DP:GQ:PL	1/1:51,9:34:58:415,58,0
17	41203092	.	T	G	136.26	PASS	AC=1;AF=0.50;AN=2;BaseQRankSum=-2.291;DP=61;Dels=0.00;FS=1.579;HRun=2;HaplotypeScore=35.6520;MQ=33.84;MQ0=0;MQRankSum=0.704;QD=2.23;ReadPosRankSum=-3.263	GT:AD:DP:GQ:PL	0/1:51,10:61:99:166,0,745
17	41203092	.	T	TG	1266.16	PASS	AC=2;AF=1.00;AN=2;DP=62;FS=0.000;HRun=2;HaplotypeScore=84.8397;MQ=34.18;MQ0=0;QD=20.42	GT:AD:DP:GQ:PL	1/1:16,46:34:93.30:1308,93,0
17	41204895	rs67331201	G	GT	913.90	PASS	AC=2;AF=1.00;AN=2;DB;DP=69;FS=0.000;HRun=16;HaplotypeScore=100.7751;MQ=31.01;MQ0=0;QD=13.24	GT:AD:DP:GQ:PL	1/1:14,55:46:99:956,120,0
17	41222723	rs3092987	T	C	2382.21	PASS	AC=2;AF=1.00;AN=2;DB;DP=79;Dels=0.00;FS=0.000;HRun=0;HaplotypeScore=0.7887;MQ=44.75;MQ0=0;QD=30.15	GT:AD:DP:GQ:PL	1/1:0,79:79:99:2415,223,0
17	41223266	rs80358088	T	C	1456.49	PASS	AC=2;AF=1.00;AN=2;BaseQRankSum=1.672;DB;DP=59;Dels=0.00;FS=0.000;HRun=0;HaplotypeScore=6.2573;MQ=45.07;MQ0=0;MQRankSum=0.091;QD=24.69;ReadPosRankSum=-0.334	GT:AD:DP:GQ:PL	1/1:2,56:59:99:1489,153,0
17	41227083	rs117873685	C	A	1413.37	PASS	AC=2;AF=1.00;AN=2;DB;DP=72;Dels=0.03;FS=0.000;HRun=1;HaplotypeScore=4.4987;MQ=24.54;MQ0=0;QD=19.63	GT:AD:DP:GQ:PL	1/1:2,68:70:99:1446,150,0
17	41240810	rs8176164	A	G	1776.37	PASS	AC=2;AF=1.00;AN=2;DB;DP=66;Dels=0.00;FS=0.000;HRun=0;HaplotypeScore=4.2180;MQ=30.63;MQ0=0;QD=26.91	GT:AD:DP:GQ:PL	1/1:0,65:66:99:1809,189,0
17	41241390	rs8176161	C	A	2286.65	PASS	AC=2;AF=1.00;AN=2;DB;DP=75;Dels=0.01;FS=0.000;HRun=1;HaplotypeScore=1.7552;MQ=44.37;MQ0=0;QD=30.49	GT:AD:DP:GQ:PL	1/1:1,73:74:99:2320,211,0
17	41243032	rs80357861	AC	A	40.50	PASS	AC=1;AF=0.50;AN=2;BaseQRankSum=-3.303;DB;DP=75;FS=1.337;HRun=3;HaplotypeScore=871.8590;MQ=40.83;MQ0=0;MQRankSum=1.720;QD=0.54;ReadPosRankSum=-4.189	GT:AD:DP:GQ:PL	0/1:70,5:73:79.53:80,0,189
17	41243034	rs80357529	C	CAGAT	6632.35	PASS	AC=2;AF=1.00;AN=2;DB;DP=83;FS=0.000;HRun=0;HaplotypeScore=444.8861;MQ=41.09;MQ0=0;QD=79.91	GT:AD:DP:GQ:PL	1/1:8,71:81:99:6632,241,0
17	41243056	rs80358007	T	C	2332.11	PASS	AC=2;AF=1.00;AN=2;DB;DP=81;Dels=0.00;FS=0.000;HRun=0;HaplotypeScore=3.5755;MQ=41.85;MQ0=0;QD=28.79	GT:AD:DP:GQ:PL	1/1:2,78:81:99:2365,225,0
17	41243494	rs80357202	C	T	1868.35	PASS	AC=2;AF=1.00;AN=2;BaseQRankSum=1.673;DB;DP=58;Dels=0.00;FS=0.000;HRun=2;HaplotypeScore=0.7340;MQ=46.91;MQ0=0;MQRankSum=0.000;QD=32.21;ReadPosRankSum=0.956	GT:AD:DP:GQ:PL	1/1:1,57:58:99:1901,171,0
17	41243786	rs80357986	C	CAA	4721.60	PASS	AC=2;AF=1.00;AN=2;BaseQRankSum=-1.644;DB;DP=84;FS=0.000;HRun=0;HaplotypeScore=226.2088;MQ=45.17;MQ0=0;MQRankSum=1.601;QD=56.21;ReadPosRankSum=1.688	GT:AD:DP:GQ:PL	1/1:4,78:81:99:4722,232,0
17	41243961	.	G	GT	3131.63	PASS	AC=2;AF=1.00;AN=2;DP=80;FS=0.000;HRun=1;HaplotypeScore=199.2121;MQ=45.86;MQ0=0;QD=39.15	GT:AD:DP:GQ:PL	1/1:11,69:77:99:3174,219,0
17	41244063	.	TCTTC	T	1717.14	PASS	AC=2;AF=1.00;AN=2;BaseQRankSum=1.532;DP=78;FS=0.000;HRun=0;HaplotypeScore=468.1377;MQ=38.14;MQ0=0;MQRankSum=-1.732;QD=22.01;ReadPosRankSum=1.266	GT:AD:DP:GQ:PL	1/1:64,13:59:99:1759,152,0
17	41244068	.	CTTTA	C	1621.66	PASS	AC=2;AF=1.00;AN=2;BaseQRankSum=-1.732;DP=74;FS=0.000;HRun=0;HaplotypeScore=462.9557;MQ=37.45;MQ0=0;MQRankSum=1.664;QD=21.91;ReadPosRankSum=1.664	GT:AD:DP:GQ:PL	1/1:35,38:55:99:1664,149,0
17	41244290	.	T	TA	473.97	PASS	AC=2;AF=1.00;AN=2;BaseQRankSum=0.963;DP=67;FS=0.000;HRun=2;HaplotypeScore=188.6173;MQ=34.19;MQ0=0;MQRankSum=0.000;QD=7.07;ReadPosRankSum=1.251	GT:AD:DP:GQ:PL	1/1:53,14:36:74.02:516,74,0
17	41244292	.	A	T	437.32	PASS	AC=1;AF=0.50;AN=2;BaseQRankSum=0.151;DP=70;Dels=0.01;FS=7.419;HRun=1;HaplotypeScore=35.8893;MQ=34.89;MQ0=0;MQRankSum=2.356;QD=6.25;ReadPosRankSum=-4.921	GT:AD:DP:GQ:PL	0/1:51,17:69:99:467,0,595
17	41244292	rs80357625	A	AT	1580.35	PASS	AC=2;AF=1.00;AN=2;DB;DP=72;FS=0.000;HRun=1;HaplotypeScore=100.8361;MQ=35.44;MQ0=0;QD=21.95	GT:AD:DP:GQ:PL	1/1:24,48:41:99:1622,114,0
17	41244495	.	T	TTCTCA	2477.04	PASS	AC=2;AF=1.00;AN=2;DP=62;FS=0.000;HRun=0;HaplotypeScore=144.5735;MQ=31.47;MQ0=0;QD=39.95	GT:AD:DP:GQ:PL	1/1:20,41:34:90.29:2519,90,0
17	41244502	rs80357154	T	C	333.71	PASS	AC=1;AF=0.50;AN=2;BaseQRankSum=-4.384;DB;DP=63;Dels=0.00;FS=7.791;HRun=0;HaplotypeScore=28.4677;MQ=32.03;MQ0=0;MQRankSum=2.325;QD=5.30;ReadPosRankSum=-3.998	GT:AD:DP:GQ:PL	0/1:47,16:63:99:364,0,582
17	41244502	rs80357746	T	TTCATT	1667.38	PASS	AC=2;AF=1.00;AN=2;DB;DP=62;FS=0.000;HRun=0;HaplotypeScore=222.8642;MQ=31.70;MQ0=0;QD=26.89	GT:AD:DP:GQ:PL	1/1:53,8:34:84.29:1709,84,0
17	41244503	.	TCC	T	45.83	PASS	AC=1;AF=0.50;AN=2;BaseQRankSum=-0.550;DP=62;FS=7.497;HRun=3;HaplotypeScore=321.4789;MQ=31.70;MQ0=0;MQRankSum=-0.374;QD=0.74;ReadPosRankSum=-2.224	GT:AD:DP:GQ:PL	0/1:57,5:34:84.86:85,0,1171
17	41244781	rs80357812	CT	C	3054.91	PASS	AC=2;AF=1.00;AN=2;BaseQRankSum=-1.732;DB;DP=81;FS=4.184;HRun=1;HaplotypeScore=262.0375;MQ=46.42;MQ0=0;MQRankSum=1.687;QD=37.71;ReadPosRankSum=1.641	GT:AD:DP:GQ:PL	1/1:6,75:78:99:3097,222,0
17	41245280	rs80356884	C	G	1490.76	PASS	AC=2;AF=1.00;AN=2;DB;DP=54;Dels=0.00;FS=0.000;HRun=0;HaplotypeScore=1.3990;MQ=45.03;MQ0=0;QD=27.61	GT:AD:DP:GQ:PL	1/1:2,52:54:99:1524,156,0
17	41245346	rs80357539	TTTCTC	T	1801.09	PASS	AC=2;AF=1.00;AN=2;DB;DP=74;FS=0.000;HRun=0;HaplotypeScore=231.0785;MQ=30.05;MQ0=0;QD=24.34	GT:AD:DP:GQ:PL	1/1:14,60:33:93.30:1843,93,0
17	41245351	.	CTTCTT	C	860.59	PASS	AC=2;AF=1.00;AN=2;BaseQRankSum=1.617;DP=74;FS=3.310;HRun=0;HaplotypeScore=324.3620;MQ=30.07;MQ0=0;MQRankSum=-1.733;QD=11.63;ReadPosRankSum=1.617	GT:AD:DP:GQ:PL	1/1:67,6:33:60.22:903,60,0
17	41245748	rs80357452	G	C	1680.10	PASS	AC=2;AF=1.00;AN=2;DB;DP=56;Dels=0.02;FS=0.000;HRun=0;HaplotypeScore=5.5019;MQ=46.42;MQ0=0;QD=30.00	GT:AD:DP:GQ:PL	1/1:2,53:55:99:1713,156,0
17	41246029	rs80357947	TC	T	1447.40	PASS	AC=2;AF=1.00;AN=2;DB;DP=69;FS=0.000;HRun=2;HaplotypeScore=125.1012;MQ=36.13;MQ0=0;QD=20.98	GT:AD:DP:GQ:PL	1/1:17,52:41:99:1489,117,0
17	41246031	.	C	T	352.71	PASS	AC=1;AF=0.50;AN=2;BaseQRankSum=1.587;DP=67;Dels=0.00;FS=3.077;HRun=4;HaplotypeScore=15.3489;MQ=35.65;MQ0=0;MQRankSum=1.391;QD=5.26;ReadPosRankSum=-3.527	GT:AD:DP:GQ:PL	0/1:52,15:67:99:383,0,621
17	41246031	.	CT	C	301.06	PASS	AC=2;AF=1.00;AN=2;DP=67;FS=0.000;HRun=4;HaplotypeScore=235.3677;MQ=35.65;MQ0=0;QD=4.49	GT:AD:DP:GQ:PL	1/1:54,13:39:90.26:343,90,0
17	41246121	rs55720177	T	A	2371.51	PASS	AC=2;AF=1.00;AN=2;DB;DP=76;Dels=0.01;FS=0.000;HRun=1;HaplotypeScore=8.5145;MQ=45.55;MQ0=0;QD=31.20	GT:AD:DP:GQ:PL	1/1:2,71:75:99:2405,211,0
17	41246186	rs80357969	ACT	A	2050.69	PASS	AC=2;AF=1.00;AN=2;DB;DP=54;FS=0.000;HRun=0;HaplotypeScore=259.0064;MQ=44.57;MQ0=0;QD=37.98	GT:AD:DP:GQ:PL	1/1:6,48:53:99:2093,151,0
17	41256927	rs80357091	A	C	1896.09	PASS	AC=2;AF=1.00;AN=2;DB;DP=63;Dels=0.00;FS=0.000;HRun=0;HaplotypeScore=1.9952;MQ=46.02;MQ0=0;QD=30.10	GT:AD:DP:GQ:PL	1/1:1,62:63:99:1929,180,0
17	41269058	rs75371343	G	A	717.91	PASS	AC=2;AF=1.00;AN=2;DB;DP=80;Dels=0.01;FS=0.000;HRun=0;HaplotypeScore=6.7263;MQ=15.87;MQ0=0;QD=8.97	GT:AD:DP:GQ:PL	1/1:0,79:79:89.84:751,90,0
17	41276030	rs80358003	T	A	58.22	PASS	AC=2;AF=1.00;AN=2;DB;DP=57;Dels=0.00;FS=0.000;HRun=0;HaplotypeScore=4.5563;MQ=14.74;MQ0=0;QD=1.02	GT:AD:DP:GQ:PL	1/1:2,55:57:11.95:91,12,0
