# Supplementary material for: Considerations for clinical read alignment and mutational profiling using next-generation sequencing
Source: F1000Res. 2012 Sep 20;1:2. Originally published 2012 Jul 16. [Version 2] doi: 10.12688/f1000research.1-2.v2 (PMC3945748; doi:10.12688/f1000research.1-2.v2)
Supplement: Aligner-specific VCF files containing the mutations called for each set of reads in single and paired-end modes — VCF files describing the mutations detected in the sixty-seven groups of BRCA1 reads when testing each alignment program in paired-end and single-end mode. [file f1000research-1-402-s0002.tgz › Bfast_Single_End_Calls.93.vcf]

##fileformat=VCFv4.1
##FILTER=<ID=LowQual,Description="Low quality">
##FORMAT=<ID=AD,Number=.,Type=Integer,Description="Allelic depths for the ref and alt alleles in the order listed">
##FORMAT=<ID=DP,Number=1,Type=Integer,Description="Read Depth (only filtered reads used for calling)">
##FORMAT=<ID=GQ,Number=1,Type=Float,Description="Genotype Quality">
##FORMAT=<ID=GT,Number=1,Type=String,Description="Genotype">
##FORMAT=<ID=PL,Number=G,Type=Integer,Description="Normalized, Phred-scaled likelihoods for genotypes as defined in the VCF specification">
##INFO=<ID=AC,Number=A,Type=Integer,Description="Allele count in genotypes, for each ALT allele, in the same order as listed">
##INFO=<ID=AF,Number=A,Type=Float,Description="Allele Frequency, for each ALT allele, in the same order as listed">
##INFO=<ID=AN,Number=1,Type=Integer,Description="Total number of alleles in called genotypes">
##INFO=<ID=BaseQRankSum,Number=1,Type=Float,Description="Z-score from Wilcoxon rank sum test of Alt Vs. Ref base qualities">
##INFO=<ID=DB,Number=0,Type=Flag,Description="dbSNP Membership">
##INFO=<ID=DP,Number=1,Type=Integer,Description="Filtered Depth">
##INFO=<ID=DS,Number=0,Type=Flag,Description="Were any of the samples downsampled?">
##INFO=<ID=Dels,Number=1,Type=Float,Description="Fraction of Reads Containing Spanning Deletions">
##INFO=<ID=FS,Number=1,Type=Float,Description="Phred-scaled p-value using Fisher's exact test to detect strand bias">
##INFO=<ID=HRun,Number=1,Type=Integer,Description="Largest Contiguous Homopolymer Run of Variant Allele In Either Direction">
##INFO=<ID=HaplotypeScore,Number=1,Type=Float,Description="Consistency of the site with at most two segregating haplotypes">
##INFO=<ID=InbreedingCoeff,Number=1,Type=Float,Description="Inbreeding coefficient as estimated from the genotype likelihoods per-sample when compared against the Hardy-Weinberg expectation">
##INFO=<ID=MQ,Number=1,Type=Float,Description="RMS Mapping Quality">
##INFO=<ID=MQ0,Number=1,Type=Integer,Description="Total Mapping Quality Zero Reads">
##INFO=<ID=MQRankSum,Number=1,Type=Float,Description="Z-score From Wilcoxon rank sum test of Alt vs. Ref read mapping qualities">
##INFO=<ID=QD,Number=1,Type=Float,Description="Variant Confidence/Quality by Depth">
##INFO=<ID=ReadPosRankSum,Number=1,Type=Float,Description="Z-score from Wilcoxon rank sum test of Alt vs. Ref read position bias">
##UnifiedGenotyper="analysis_type=UnifiedGenotyper input_file=[../Bfast_SE/brca1_93.1.recalib.bam] sample_metadata=[] read_buffer_size=null phone_home=STANDARD read_filter=[BadCigar] intervals=null excludeIntervals=null reference_sequence=ref_chr17.hg19.fa rodBind=[] rodToIntervalTrackName=null BTI_merge_rule=UNION nonDeterministicRandomSeed=false downsampling_type=null downsample_to_fraction=null downsample_to_coverage=null baq=OFF baqGapOpenPenalty=40.0 performanceLog=null useOriginalQualities=false defaultBaseQualities=-1 validation_strictness=SILENT unsafe=null num_threads=4 interval_merging=ALL read_group_black_list=null processingTracker=null restartProcessingTracker=false processingTrackerStatusFile=null processingTrackerID=-1 allow_intervals_with_unindexed_bam=false disable_experimental_low_memory_sharding=false logging_level=ERROR log_to_file=null help=false genotype_likelihoods_model=BOTH p_nonref_model=EXACT heterozygosity=0.0010 pcr_error_rate=1.0E-4 genotyping_mode=DISCOVERY output_mode=EMIT_VARIANTS_ONLY standard_min_confidence_threshold_for_calling=30.0 standard_min_confidence_threshold_for_emitting=4.0 computeSLOD=false alleles=(RodBinding name= source=UNBOUND) assume_single_sample_reads=null abort_at_too_much_coverage=-1 min_base_quality_score=17 min_mapping_quality_score=20 max_deletion_fraction=0.05 min_indel_count_for_genotyping=5 indel_heterozygosity=1.25E-4 indelGapContinuationPenalty=10.0 indelGapOpenPenalty=45.0 indelHaplotypeSize=80 doContextDependentGapPenalties=true getGapPenaltiesFromData=false indel_recal_file=indel.recal_data.csv indelDebug=false dovit=false GSA_PRODUCTION_ONLY=false exactCalculation=LINEAR_EXPERIMENTAL ignoreSNPAlleles=false output_all_callable_bases=false genotype=false dbsnp=(RodBinding name=dbsnp source=dbsnp_132.hg19.vcf) out=org.broadinstitute.sting.gatk.io.stubs.VCFWriterStub NO_HEADER=org.broadinstitute.sting.gatk.io.stubs.VCFWriterStub sites_only=org.broadinstitute.sting.gatk.io.stubs.VCFWriterStub debug_file=null metrics_file=null annotation=[]"
##contig=<ID=17,length=81195210,assembly=hg19>
##reference=file:///CL_diags/ngs/OmixonPaper/brca1-test-suite/ref_chr17.hg19.fa
#CHROM	POS	ID	REF	ALT	QUAL	FILTER	INFO	FORMAT	DePristo
17	41196309	.	T	G	5.06	LowQual	AC=1;AF=0.50;AN=2;DP=1;Dels=0.00;HRun=2;HaplotypeScore=0.0000;MQ=48.00;MQ0=0;QD=5.06	GT:AD:DP:GQ:PL	0/1:0,1:1:1.76:33,3,0
17	41196309	.	T	TGGGGGGGGGGGGGGGGGGGGGGGGGG	2683.11	PASS	AC=2;AF=1.00;AN=2;DP=22;FS=0.000;HRun=2;HaplotypeScore=229.9446;MQ=27.43;MQ0=0;QD=121.96	GT:AD:DP:GQ:PL	1/1:1,1:13:39.13:2725,39,0
17	41199002	rs8176313	C	T	1924.88	PASS	AC=2;AF=1.00;AN=2;BaseQRankSum=1.370;DB;DP=68;Dels=0.00;FS=0.000;HRun=0;HaplotypeScore=6.2092;MQ=45.60;MQ0=0;MQRankSum=0.853;QD=28.31;ReadPosRankSum=1.422	GT:AD:DP:GQ:PL	1/1:2,66:68:99:1958,158,0
17	41203325	rs8176297	T	A	2663.99	PASS	AC=2;AF=1.00;AN=2;DB;DP=81;Dels=0.00;FS=0.000;HRun=0;HaplotypeScore=5.7378;MQ=45.30;MQ0=0;QD=32.89	GT:AD:DP:GQ:PL	1/1:1,80:81:99:2697,238,0
17	41217111	rs8176246	C	T	597.97	PASS	AC=2;AF=1.00;AN=2;DB;DP=74;Dels=0.00;FS=0.000;HRun=0;HaplotypeScore=2.6000;MQ=16.72;MQ0=0;QD=8.08	GT:AD:DP:GQ:PL	1/1:2,72:74:66.04:631,66,0
17	41229365	rs116981880	T	G	986.96	PASS	AC=1;AF=0.50;AN=2;BaseQRankSum=0.992;DB;DP=68;Dels=0.00;FS=2.126;HRun=1;HaplotypeScore=4.9408;MQ=32.02;MQ0=0;MQRankSum=-3.348;QD=14.51;ReadPosRankSum=3.321	GT:AD:DP:GQ:PL	0/1:5,63:68:7.74:1017,0,8
17	41231805	.	T	A	219.85	PASS	AC=1;AF=0.50;AN=2;BaseQRankSum=-0.193;DP=78;Dels=0.00;FS=0.000;HRun=16;HaplotypeScore=25.3398;MQ=17.71;MQ0=0;MQRankSum=4.839;QD=2.82;ReadPosRankSum=-4.389	GT:AD:DP:GQ:PL	0/1:69,9:78:99:250,0,110
17	41234464	rs80356856	G	C	2092.92	PASS	AC=2;AF=1.00;AN=2;DB;DP=79;Dels=0.00;FS=0.000;HRun=0;HaplotypeScore=8.9192;MQ=45.12;MQ0=0;QD=26.49	GT:AD:DP:GQ:PL	1/1:2,77:79:99:2126,219,0
17	41234603	rs80358080	G	A	1830.73	PASS	AC=2;AF=1.00;AN=2;DB;DP=55;Dels=0.00;FS=0.000;HRun=1;HaplotypeScore=0.0000;MQ=46.36;MQ0=0;QD=33.29	GT:AD:DP:GQ:PL	1/1:0,54:55:99:1864,162,0
17	41243512	rs80357711	CT	C	2100.50	PASS	AC=2;AF=1.00;AN=2;DB;DP=55;FS=0.000;HRun=3;HaplotypeScore=180.5214;MQ=47.77;MQ0=0;QD=38.19	GT:AD:DP:GQ:PL	1/1:1,54:55:99:2143,166,0
17	41244232	rs45599040	G	A	2435.90	PASS	AC=2;AF=1.00;AN=2;BaseQRankSum=0.742;DB;DP=77;Dels=0.00;FS=0.000;HRun=1;HaplotypeScore=6.7895;MQ=46.36;MQ0=0;MQRankSum=1.282;QD=31.64;ReadPosRankSum=1.687	GT:AD:DP:GQ:PL	1/1:1,76:77:99:2469,193,0
17	41244441	.	A	ATGTT	427.20	PASS	AC=1;AF=0.50;AN=2;BaseQRankSum=1.862;DP=90;FS=18.155;HRun=0;HaplotypeScore=678.7832;MQ=33.28;MQ0=0;MQRankSum=-3.188;QD=4.75;ReadPosRankSum=-2.830	GT:AD:DP:GQ:PL	0/1:85,5:56:99:466,0,2436
17	41244442	.	AAACAT	A	238.54	PASS	AC=1;AF=0.50;AN=2;BaseQRankSum=2.286;DP=90;FS=13.235;HRun=0;HaplotypeScore=728.2888;MQ=33.28;MQ0=0;MQRankSum=-3.325;QD=2.65;ReadPosRankSum=-2.187	GT:AD:DP:GQ:PL	0/1:84,5:56:99:278,0,3536
17	41244447	.	T	TTTTCTCTAATGTTA	6129.27	PASS	AC=2;AF=1.00;AN=2;DP=90;FS=0.000;HRun=0;HaplotypeScore=524.1595;MQ=32.38;MQ0=0;QD=68.10	GT:AD:DP:GQ:PL	1/1:43,39:56:99:6129,120,0
17	41244464	.	A	T	260.43	PASS	AC=1;AF=0.50;AN=2;BaseQRankSum=1.069;DP=85;Dels=0.00;FS=6.885;HRun=2;HaplotypeScore=24.9461;MQ=30.94;MQ0=0;MQRankSum=3.531;QD=3.06;ReadPosRankSum=-4.744	GT:AD:DP:GQ:PL	0/1:69,15:85:99:290,0,899
17	41244465	.	CG	C	131.08	PASS	AC=1;AF=0.50;AN=2;BaseQRankSum=-0.658;DP=82;FS=8.339;HRun=2;HaplotypeScore=665.7051;MQ=30.34;MQ0=0;MQRankSum=0.070;QD=1.60;ReadPosRankSum=-3.011	GT:AD:DP:GQ:PL	0/1:70,11:48:99:170,0,1385
17	41244467	.	G	T	155.19	PASS	AC=1;AF=0.50;AN=2;BaseQRankSum=0.114;DP=83;Dels=0.00;FS=11.122;HRun=0;HaplotypeScore=17.2783;MQ=30.49;MQ0=0;MQRankSum=2.296;QD=1.87;ReadPosRankSum=-3.478	GT:AD:DP:GQ:PL	0/1:71,11:83:99:185,0,1036
17	41244637	rs80357478	G	T	1849.12	PASS	AC=2;AF=1.00;AN=2;DB;DP=56;Dels=0.00;FS=0.000;HRun=3;HaplotypeScore=5.4996;MQ=46.63;MQ0=0;QD=33.02	GT:AD:DP:GQ:PL	1/1:0,56:56:99:1882,165,0
17	41244853	.	C	CT	2004.49	PASS	AC=2;AF=1.00;AN=2;DP=73;FS=0.000;HRun=4;HaplotypeScore=198.7548;MQ=37.34;MQ0=0;QD=27.46	GT:AD:DP:GQ:PL	1/1:26,47:53:99:2047,153,0
17	41244858	.	G	T	512.82	PASS	AC=1;AF=0.50;AN=2;BaseQRankSum=0.944;DP=73;Dels=0.00;FS=1.087;HRun=4;HaplotypeScore=49.3351;MQ=37.08;MQ0=0;MQRankSum=1.881;QD=7.02;ReadPosRankSum=-4.418	GT:AD:DP:GQ:PL	0/1:51,22:73:99:543,0,809
17	41244858	.	G	GG	461.43	PASS	AC=2;AF=1.00;AN=2;BaseQRankSum=0.941;DP=73;FS=0.000;HRun=1;HaplotypeScore=328.9051;MQ=37.49;MQ0=0;MQRankSum=-1.101;QD=6.32;ReadPosRankSum=2.702	GT:AD:DP:GQ:PL	1/1:53,20:53:74.39:503,74,0
17	41245141	rs80357706	TCACA	T	724.84	PASS	AC=2;AF=1.00;AN=2;BaseQRankSum=-1.605;DB;DP=65;FS=0.000;HRun=0;HaplotypeScore=257.1908;MQ=28.20;MQ0=0;MQRankSum=0.064;QD=11.15;ReadPosRankSum=1.605	GT:AD:DP:GQ:PL	1/1:35,29:27:76.97:767,77,0
17	41245192	.	G	GT	1389.53	PASS	AC=2;AF=1.00;AN=2;DP=72;FS=0.000;HRun=1;HaplotypeScore=117.6484;MQ=31.15;MQ0=0;QD=19.30	GT:AD:DP:GQ:PL	1/1:5,66:33:99:1432,99,0
17	41245346	rs80357539	TTTCTC	T	1678.48	PASS	AC=2;AF=1.00;AN=2;DB;DP=73;FS=0.000;HRun=0;HaplotypeScore=190.4238;MQ=29.68;MQ0=0;QD=22.99	GT:AD:DP:GQ:PL	1/1:15,58:31:84.28:1721,84,0
17	41245576	rs55932871	T	C	2454.43	PASS	AC=2;AF=1.00;AN=2;DB;DP=85;Dels=0.01;FS=0.000;HRun=0;HaplotypeScore=4.9635;MQ=43.51;MQ0=0;QD=28.88	GT:AD:DP:GQ:PL	1/1:2,82:84:99:2487,235,0
17	41246101	.	TA	T	408.70	PASS	AC=2;AF=1.00;AN=2;BaseQRankSum=2.359;DP=83;FS=0.000;HRun=2;HaplotypeScore=316.6159;MQ=38.48;MQ0=0;MQRankSum=-1.076;QD=4.92;ReadPosRankSum=2.221	GT:AD:DP:GQ:PL	1/1:63,20:55:76.59:451,77,0
17	41246103	rs80357648	AT	A	2011.94	PASS	AC=2;AF=1.00;AN=2;DB;DP=82;FS=0.000;HRun=2;HaplotypeScore=157.6888;MQ=38.34;MQ0=0;QD=24.54	GT:AD:DP:GQ:PL	1/1:22,60:54:99:2054,160,0
17	41246280	.	G	GA	453.18	PASS	AC=2;AF=1.00;AN=2;BaseQRankSum=1.628;DP=55;FS=0.000;HRun=2;HaplotypeScore=170.3184;MQ=37.72;MQ0=0;MQRankSum=-1.733;QD=8.24;ReadPosRankSum=1.313	GT:AD:DP:GQ:PL	1/1:47,8:35:66.98:495,67,0
17	41246282	rs80357417	A	T	194.06	PASS	AC=1;AF=0.50;AN=2;BaseQRankSum=-0.316;DB;DP=55;Dels=0.00;FS=1.500;HRun=1;HaplotypeScore=34.4498;MQ=37.65;MQ0=0;MQRankSum=-0.011;QD=3.53;ReadPosRankSum=-2.979	GT:AD:DP:GQ:PL	0/1:45,10:55:99:224,0,704
17	41246282	.	A	AT	1406.84	PASS	AC=2;AF=1.00;AN=2;DP=54;FS=0.000;HRun=1;HaplotypeScore=77.9163;MQ=37.36;MQ0=0;QD=26.05	GT:AD:DP:GQ:PL	1/1:12,41:34:99:1449,99,0
17	41246826	rs80357351	G	A	2141.40	PASS	AC=2;AF=1.00;AN=2;DB;DP=67;Dels=0.00;FS=0.000;HRun=0;HaplotypeScore=3.3979;MQ=45.84;MQ0=0;QD=31.96	GT:AD:DP:GQ:PL	1/1:1,65:67:99:2174,195,0
17	41247959	rs80358017	T	C	2703.10	PASS	AC=2;AF=1.00;AN=2;DB;DP=89;Dels=0.01;FS=0.000;HRun=2;HaplotypeScore=5.5901;MQ=46.05;MQ0=0;QD=30.37	GT:AD:DP:GQ:PL	1/1:0,87:88:99:2736,250,0
17	41249361	.	GT	G	5.34	LowQual	AC=1;AF=0.50;AN=2;BaseQRankSum=2.561;DP=73;HRun=2;HaplotypeScore=215.7625;MQ=30.31;MQ0=0;MQRankSum=-3.371;QD=0.07;ReadPosRankSum=2.376	GT:AD:DP:GQ:PL	0/1:58,15:40:42.87:43,0,171
17	41249363	rs8176144	TA	T	961.81	PASS	AC=2;AF=1.00;AN=2;DB;DP=71;FS=0.000;HRun=7;HaplotypeScore=124.4349;MQ=29.05;MQ0=0;QD=13.55	GT:AD:DP:GQ:PL	1/1:23,48:38:99:1004,99,0
17	41251539	rs76215381	T	C	14.29	LowQual	AC=2;AF=1.00;AN=2;DB;DP=83;Dels=0.00;HRun=0;HaplotypeScore=1.5226;MQ=6.14;MQ0=0;QD=0.17	GT:AD:DP:GQ:PL	1/1:2,81:83:5.97:45,6,0
17	41252615	rs12948474	T	C	516.45	PASS	AC=2;AF=1.00;AN=2;BaseQRankSum=-1.525;DB;DP=67;Dels=0.00;FS=0.000;HRun=0;HaplotypeScore=4.1932;MQ=15.84;MQ0=0;MQRankSum=-1.525;QD=7.71;ReadPosRankSum=-0.181	GT:AD:DP:GQ:PL	1/1:1,66:67:48.11:549,48,0
17	41252697	rs10445302	T	A	142.24	PASS	AC=2;AF=1.00;AN=2;DB;DP=51;Dels=0.04;FS=0.000;HRun=2;HaplotypeScore=2.5279;MQ=14.47;MQ0=0;QD=2.79	GT:AD:DP:GQ:PL	1/1:3,46:49:18.01:175,18,0
17	41254965	rs36085989	C	CT	653.75	PASS	AC=2;AF=1.00;AN=2;DB;DP=83;FS=0.000;HRun=14;HaplotypeScore=95.4604;MQ=21.32;MQ0=0;QD=7.88	GT:AD:DP:GQ:PL	1/1:27,56:37:85.48:696,85,0
17	41254980	.	A	T	228.59	PASS	AC=1;AF=0.50;AN=2;BaseQRankSum=-2.149;DP=79;Dels=0.00;FS=10.991;HRun=14;HaplotypeScore=7.9038;MQ=22.21;MQ0=0;MQRankSum=1.778;QD=2.89;ReadPosRankSum=-5.600	GT:AD:DP:GQ:PL	0/1:66,13:79:99:259,0,701
17	41256927	rs80357091	A	C	1908	PASS	AC=2;AF=1.00;AN=2;DB;DP=62;Dels=0.00;FS=0.000;HRun=0;HaplotypeScore=2.8566;MQ=44.86;MQ0=0;QD=30.77	GT:AD:DP:GQ:PL	1/1:1,61:62:99:1941,177,0
17	41256953	rs80357884	CT	C	2313.69	PASS	AC=2;AF=1.00;AN=2;BaseQRankSum=-1.732;DB;DP=63;FS=0.000;HRun=1;HaplotypeScore=297.8948;MQ=44.32;MQ0=0;MQRankSum=1.613;QD=36.73;ReadPosRankSum=1.195	GT:AD:DP:GQ:PL	1/1:3,59:60:99:2356,168,0
17	41264124	rs74627056	T	G	1126.80	PASS	AC=2;AF=1.00;AN=2;DB;DP=61;Dels=0.00;FS=0.000;HRun=1;HaplotypeScore=3.3909;MQ=30.95;MQ0=0;QD=18.47	GT:AD:DP:GQ:PL	1/1:0,60:61:99:1160,108,0
17	41264861	rs1793984	C	G	940.07	PASS	AC=2;AF=1.00;AN=2;DB;DP=69;Dels=0.01;FS=0.000;HRun=1;HaplotypeScore=5.5665;MQ=23.19;MQ0=0;QD=13.62	GT:AD:DP:GQ:PL	1/1:1,67:68:96.14:973,96,0
17	41267632	rs8176100	G	A	2484.84	PASS	AC=2;AF=1.00;AN=2;DB;DP=77;Dels=0.00;FS=0.000;HRun=0;HaplotypeScore=9.2307;MQ=45.88;MQ0=0;QD=32.27	GT:AD:DP:GQ:PL	1/1:1,76:77:99:2518,226,0
17	41278725	rs799907	C	G	1829.05	PASS	AC=2;AF=1.00;AN=2;DB;DP=70;Dels=0.03;FS=0.000;HRun=2;HaplotypeScore=2.8995;MQ=32.91;MQ0=0;QD=26.13	GT:AD:DP:GQ:PL	1/1:0,68:68:99:1862,183,0
