# Supplementary material for: Considerations for clinical read alignment and mutational profiling using next-generation sequencing
Source: F1000Res. 2012 Sep 20;1:2. Originally published 2012 Jul 16. [Version 2] doi: 10.12688/f1000research.1-2.v2 (PMC3945748; doi:10.12688/f1000research.1-2.v2)
Supplement: Aligner-specific VCF files containing the mutations called for each set of reads in single and paired-end modes — VCF files describing the mutations detected in the sixty-seven groups of BRCA1 reads when testing each alignment program in paired-end and single-end mode. [file f1000research-1-402-s0002.tgz › Bfast_Single_End_Calls.94.vcf]

##fileformat=VCFv4.1
##FILTER=<ID=LowQual,Description="Low quality">
##FORMAT=<ID=AD,Number=.,Type=Integer,Description="Allelic depths for the ref and alt alleles in the order listed">
##FORMAT=<ID=DP,Number=1,Type=Integer,Description="Read Depth (only filtered reads used for calling)">
##FORMAT=<ID=GQ,Number=1,Type=Float,Description="Genotype Quality">
##FORMAT=<ID=GT,Number=1,Type=String,Description="Genotype">
##FORMAT=<ID=PL,Number=G,Type=Integer,Description="Normalized, Phred-scaled likelihoods for genotypes as defined in the VCF specification">
##INFO=<ID=AC,Number=A,Type=Integer,Description="Allele count in genotypes, for each ALT allele, in the same order as listed">
##INFO=<ID=AF,Number=A,Type=Float,Description="Allele Frequency, for each ALT allele, in the same order as listed">
##INFO=<ID=AN,Number=1,Type=Integer,Description="Total number of alleles in called genotypes">
##INFO=<ID=BaseQRankSum,Number=1,Type=Float,Description="Z-score from Wilcoxon rank sum test of Alt Vs. Ref base qualities">
##INFO=<ID=DB,Number=0,Type=Flag,Description="dbSNP Membership">
##INFO=<ID=DP,Number=1,Type=Integer,Description="Filtered Depth">
##INFO=<ID=DS,Number=0,Type=Flag,Description="Were any of the samples downsampled?">
##INFO=<ID=Dels,Number=1,Type=Float,Description="Fraction of Reads Containing Spanning Deletions">
##INFO=<ID=FS,Number=1,Type=Float,Description="Phred-scaled p-value using Fisher's exact test to detect strand bias">
##INFO=<ID=HRun,Number=1,Type=Integer,Description="Largest Contiguous Homopolymer Run of Variant Allele In Either Direction">
##INFO=<ID=HaplotypeScore,Number=1,Type=Float,Description="Consistency of the site with at most two segregating haplotypes">
##INFO=<ID=InbreedingCoeff,Number=1,Type=Float,Description="Inbreeding coefficient as estimated from the genotype likelihoods per-sample when compared against the Hardy-Weinberg expectation">
##INFO=<ID=MQ,Number=1,Type=Float,Description="RMS Mapping Quality">
##INFO=<ID=MQ0,Number=1,Type=Integer,Description="Total Mapping Quality Zero Reads">
##INFO=<ID=MQRankSum,Number=1,Type=Float,Description="Z-score From Wilcoxon rank sum test of Alt vs. Ref read mapping qualities">
##INFO=<ID=QD,Number=1,Type=Float,Description="Variant Confidence/Quality by Depth">
##INFO=<ID=ReadPosRankSum,Number=1,Type=Float,Description="Z-score from Wilcoxon rank sum test of Alt vs. Ref read position bias">
##UnifiedGenotyper="analysis_type=UnifiedGenotyper input_file=[../Bfast_SE/brca1_94.1.recalib.bam] sample_metadata=[] read_buffer_size=null phone_home=STANDARD read_filter=[BadCigar] intervals=null excludeIntervals=null reference_sequence=ref_chr17.hg19.fa rodBind=[] rodToIntervalTrackName=null BTI_merge_rule=UNION nonDeterministicRandomSeed=false downsampling_type=null downsample_to_fraction=null downsample_to_coverage=null baq=OFF baqGapOpenPenalty=40.0 performanceLog=null useOriginalQualities=false defaultBaseQualities=-1 validation_strictness=SILENT unsafe=null num_threads=4 interval_merging=ALL read_group_black_list=null processingTracker=null restartProcessingTracker=false processingTrackerStatusFile=null processingTrackerID=-1 allow_intervals_with_unindexed_bam=false disable_experimental_low_memory_sharding=false logging_level=ERROR log_to_file=null help=false genotype_likelihoods_model=BOTH p_nonref_model=EXACT heterozygosity=0.0010 pcr_error_rate=1.0E-4 genotyping_mode=DISCOVERY output_mode=EMIT_VARIANTS_ONLY standard_min_confidence_threshold_for_calling=30.0 standard_min_confidence_threshold_for_emitting=4.0 computeSLOD=false alleles=(RodBinding name= source=UNBOUND) assume_single_sample_reads=null abort_at_too_much_coverage=-1 min_base_quality_score=17 min_mapping_quality_score=20 max_deletion_fraction=0.05 min_indel_count_for_genotyping=5 indel_heterozygosity=1.25E-4 indelGapContinuationPenalty=10.0 indelGapOpenPenalty=45.0 indelHaplotypeSize=80 doContextDependentGapPenalties=true getGapPenaltiesFromData=false indel_recal_file=indel.recal_data.csv indelDebug=false dovit=false GSA_PRODUCTION_ONLY=false exactCalculation=LINEAR_EXPERIMENTAL ignoreSNPAlleles=false output_all_callable_bases=false genotype=false dbsnp=(RodBinding name=dbsnp source=dbsnp_132.hg19.vcf) out=org.broadinstitute.sting.gatk.io.stubs.VCFWriterStub NO_HEADER=org.broadinstitute.sting.gatk.io.stubs.VCFWriterStub sites_only=org.broadinstitute.sting.gatk.io.stubs.VCFWriterStub debug_file=null metrics_file=null annotation=[]"
##contig=<ID=17,length=81195210,assembly=hg19>
##reference=file:///CL_diags/ngs/OmixonPaper/brca1-test-suite/ref_chr17.hg19.fa
#CHROM	POS	ID	REF	ALT	QUAL	FILTER	INFO	FORMAT	DePristo
17	41196309	.	T	G	5.06	LowQual	AC=1;AF=0.50;AN=2;DP=1;Dels=0.00;HRun=2;HaplotypeScore=0.0000;MQ=48.00;MQ0=0;QD=5.06	GT:AD:DP:GQ:PL	0/1:0,1:1:1.76:33,3,0
17	41196309	.	T	TGGGGGGGGGGGGGGGGGGGGGGGGGG	2683.27	PASS	AC=2;AF=1.00;AN=2;DP=22;FS=0.000;HRun=2;HaplotypeScore=230.1612;MQ=27.43;MQ0=0;QD=121.97	GT:AD:DP:GQ:PL	1/1:1,1:13:39.13:2725,39,0
17	41203450	rs55771949	T	A	2803.77	PASS	AC=2;AF=1.00;AN=2;DB;DP=89;Dels=0.02;FS=0.000;HRun=1;HaplotypeScore=7.6471;MQ=46.92;MQ0=0;QD=31.50	GT:AD:DP:GQ:PL	1/1:0,86:87:99:2837,253,0
17	41223202	rs80356909	A	G	1661.29	PASS	AC=2;AF=1.00;AN=2;DB;DP=56;Dels=0.00;FS=0.000;HRun=1;HaplotypeScore=5.3041;MQ=44.78;MQ0=0;QD=29.67	GT:AD:DP:GQ:PL	1/1:3,53:56:99:1694,156,0
17	41223266	rs34941199	T	TG	2045.44	PASS	AC=2;AF=1.00;AN=2;DB;DP=59;FS=0.000;HRun=3;HaplotypeScore=196.4417;MQ=44.76;MQ0=0;QD=34.67	GT:AD:DP:GQ:PL	1/1:7,52:56:99:2087,150,0
17	41225781	rs8176216	A	T	942.38	PASS	AC=2;AF=1.00;AN=2;DB;DP=65;Dels=0.03;FS=0.000;HRun=1;HaplotypeScore=0.9665;MQ=27.62;MQ0=0;QD=14.50	GT:AD:DP:GQ:PL	1/1:2,61:63:87.23:975,87,0
17	41234439	rs80357825	GTTCTGGAT	G	5566	PASS	AC=2;AF=1.00;AN=2;DB;DP=73;FS=0.000;HRun=0;HaplotypeScore=619.2803;MQ=42.07;MQ0=0;QD=76.25	GT:AD:DP:GQ:PL	1/1:8,65:69:99:5566,202,0
17	41242077	rs78286195	A	G	2166.20	PASS	AC=2;AF=1.00;AN=2;BaseQRankSum=-1.586;DB;DP=72;Dels=0.00;FS=3.274;HRun=1;HaplotypeScore=2.9638;MQ=43.91;MQ0=0;MQRankSum=1.098;QD=30.09;ReadPosRankSum=1.683	GT:AD:DP:GQ:PL	1/1:1,71:72:99:2199,172,0
17	41243788	rs80357963	TAGAC	T	3692.36	PASS	AC=2;AF=1.00;AN=2;DB;DP=79;FS=0.000;HRun=0;HaplotypeScore=422.2498;MQ=45.59;MQ0=0;QD=46.74	GT:AD:DP:GQ:PL	1/1:13,66:76:99:3692,205,0
17	41243887	rs80357310	C	A	2267.83	PASS	AC=2;AF=1.00;AN=2;DB;DP=74;Dels=0.03;FS=0.000;HRun=1;HaplotypeScore=27.4815;MQ=45.77;MQ0=0;QD=30.65	GT:AD:DP:GQ:PL	1/1:2,68:72:99:2301,205,0
17	41244016	rs80357621	TA	T	2578.14	PASS	AC=2;AF=1.00;AN=2;DB;DP=83;FS=0.000;HRun=5;HaplotypeScore=267.8411;MQ=46.48;MQ0=0;QD=31.06	GT:AD:DP:GQ:PL	1/1:4,79:81:99:2620,232,0
17	41244111	rs80357247	C	G	2352.71	PASS	AC=2;AF=1.00;AN=2;DB;DP=76;Dels=0.00;FS=0.000;HRun=0;HaplotypeScore=2.5212;MQ=44.86;MQ0=0;QD=30.96	GT:AD:DP:GQ:PL	1/1:0,76:76:99:2386,223,0
17	41244254	rs80357992	AAG	A	2161.38	PASS	AC=2;AF=1.00;AN=2;DB;DP=60;FS=0.000;HRun=0;HaplotypeScore=283.3477;MQ=42.27;MQ0=0;QD=36.02	GT:AD:DP:GQ:PL	1/1:3,57:50:99:2203,144,0
17	41244290	.	T	TA	504.73	PASS	AC=2;AF=1.00;AN=2;DP=68;FS=0.000;HRun=2;HaplotypeScore=328.4053;MQ=34.31;MQ0=0;QD=7.42	GT:AD:DP:GQ:PL	1/1:55,12:39:99:547,101,0
17	41244292	.	A	T	376.72	PASS	AC=1;AF=0.50;AN=2;BaseQRankSum=1.051;DP=68;Dels=0.00;FS=12.830;HRun=1;HaplotypeScore=37.8605;MQ=34.31;MQ0=0;MQRankSum=2.888;QD=5.54;ReadPosRankSum=-4.492	GT:AD:DP:GQ:PL	0/1:53,15:68:99:407,0,676
17	41244292	rs80357625	A	AT	1565.09	PASS	AC=2;AF=1.00;AN=2;DB;DP=67;FS=0.000;HRun=1;HaplotypeScore=209.0361;MQ=34.06;MQ0=0;QD=23.36	GT:AD:DP:GQ:PL	1/1:19,48:38:99:1607,108,0
17	41244953	rs80357756	CT	C	2217.99	PASS	AC=2;AF=1.00;AN=2;DB;DP=64;FS=0.000;HRun=3;HaplotypeScore=188.7474;MQ=47.02;MQ0=0;QD=34.66	GT:AD:DP:GQ:PL	1/1:2,62:62:99:2260,184,0
17	41245190	rs80357820	CAGTAACG	C	2413.38	PASS	AC=2;AF=1.00;AN=2;DB;DP=62;FS=0.000;HRun=0;HaplotypeScore=286.2878;MQ=32.70;MQ0=0;QD=38.93	GT:AD:DP:GQ:PL	1/1:9,53:35:96.32:2455,96,0
17	41245748	rs80357452	G	C	1510.90	PASS	AC=2;AF=1.00;AN=2;DB;DP=49;Dels=0.00;FS=0.000;HRun=0;HaplotypeScore=0.8941;MQ=46.56;MQ0=0;QD=30.83	GT:AD:DP:GQ:PL	1/1:1,48:49:99:1544,141,0
17	41246155	.	AG	A	134.64	PASS	AC=1;AF=0.50;AN=2;BaseQRankSum=3.372;DP=64;FS=1.618;HRun=2;HaplotypeScore=257.4873;MQ=37.40;MQ0=0;MQRankSum=-2.648;QD=2.10;ReadPosRankSum=3.800	GT:AD:DP:GQ:PL	0/1:53,10:45:90.31:174,0,90
17	41246161	.	T	C	561.86	PASS	AC=1;AF=0.50;AN=2;BaseQRankSum=-3.532;DP=58;Dels=0.00;FS=12.474;HRun=3;HaplotypeScore=41.1409;MQ=36.96;MQ0=0;MQRankSum=3.500;QD=9.69;ReadPosRankSum=2.533	GT:AD:DP:GQ:PL	0/1:36,22:58:99:592,0,430
17	41246161	rs80357722	TC	T	201.71	PASS	AC=2;AF=1.00;AN=2;BaseQRankSum=2.690;DB;DP=58;FS=2.270;HRun=3;HaplotypeScore=234.2517;MQ=36.96;MQ0=0;MQRankSum=-2.862;QD=3.48;ReadPosRankSum=2.805	GT:AD:DP:GQ:PL	1/1:37,21:40:31.77:244,32,0
17	41250677	rs72540131	C	CT	2194.14	PASS	AC=2;AF=1.00;AN=2;DB;DP=83;FS=0.000;HRun=0;HaplotypeScore=120.9197;MQ=23.91;MQ0=0;QD=26.44	GT:AD:DP:GQ:PL	1/1:3,79:48:99:2236,144,0
17	41251861	rs62625285	C	T	2455.94	PASS	AC=2;AF=1.00;AN=2;DB;DP=78;Dels=0.00;FS=0.000;HRun=0;HaplotypeScore=2.7202;MQ=46.00;MQ0=0;QD=31.49	GT:AD:DP:GQ:PL	1/1:1,77:78:99:2489,226,0
17	41252687	rs12941007	A	G	41.94	PASS	AC=2;AF=1.00;AN=2;BaseQRankSum=1.664;DB;DP=53;Dels=0.00;FS=0.000;HRun=0;HaplotypeScore=2.2967;MQ=10.17;MQ0=0;MQRankSum=1.664;QD=0.79;ReadPosRankSum=-0.442	GT:AD:DP:GQ:PL	1/1:3,50:53:8.97:74,9,0
17	41252697	rs10445302	T	A	84.48	PASS	AC=2;AF=1.00;AN=2;DB;DP=48;Dels=0.04;FS=0.000;HRun=2;HaplotypeScore=3.2632;MQ=12.48;MQ0=0;QD=1.76	GT:AD:DP:GQ:PL	1/1:0,44:46:12:117,12,0
17	41255102	rs67060599	A	G	2366.53	PASS	AC=2;AF=1.00;AN=2;DB;DP=78;Dels=0.00;FS=0.000;HRun=0;HaplotypeScore=0.8667;MQ=39.14;MQ0=0;QD=30.34	GT:AD:DP:GQ:PL	1/1:1,77:78:99:2400,226,0
17	41256155	rs55971303	G	T	2310.73	PASS	AC=2;AF=1.00;AN=2;DB;DP=72;Dels=0.00;FS=0.000;HRun=0;HaplotypeScore=6.7172;MQ=43.26;MQ0=0;QD=32.09	GT:AD:DP:GQ:PL	1/1:0,72:72:99:2344,211,0
17	41256880	rs80358149	C	T	2142.05	PASS	AC=2;AF=1.00;AN=2;BaseQRankSum=-0.326;DB;DP=73;Dels=0.04;FS=3.209;HRun=2;HaplotypeScore=5.8630;MQ=44.73;MQ0=0;MQRankSum=-1.582;QD=29.34;ReadPosRankSum=1.682	GT:AD:DP:GQ:PL	1/1:2,68:70:99:2175,167,0
17	41256894	rs80357409	C	G	1797.24	PASS	AC=2;AF=1.00;AN=2;DB;DP=65;Dels=0.00;FS=0.000;HRun=0;HaplotypeScore=0.9967;MQ=44.48;MQ0=0;QD=27.65	GT:AD:DP:GQ:PL	1/1:0,65:65:99:1830,186,0
17	41258474	rs80357382	T	C	1922.16	PASS	AC=2;AF=1.00;AN=2;DB;DP=66;Dels=0.02;FS=0.000;HRun=2;HaplotypeScore=9.5533;MQ=42.41;MQ0=0;QD=29.12	GT:AD:DP:GQ:PL	1/1:3,62:65:99:1955,180,0
17	41258486	rs80357102	C	A	1914.93	PASS	AC=2;AF=1.00;AN=2;BaseQRankSum=1.675;DB;DP=68;Dels=0.01;FS=0.000;HRun=1;HaplotypeScore=7.6311;MQ=42.80;MQ0=0;MQRankSum=1.505;QD=28.16;ReadPosRankSum=-0.085	GT:AD:DP:GQ:PL	1/1:5,60:67:99:1948,177,0
17	41263566	rs8176117	T	C	235.03	PASS	AC=2;AF=1.00;AN=2;DB;DP=66;Dels=0.00;FS=0.000;HRun=0;HaplotypeScore=3.4220;MQ=12.34;MQ0=0;QD=3.56	GT:AD:DP:GQ:PL	1/1:1,65:66:35.82:268,36,0
17	41276085	rs80359887	TCTTCAACGC	T	837.37	PASS	AC=2;AF=1.00;AN=2;DB;DP=51;FS=0.000;HRun=0;HaplotypeScore=91.7563;MQ=14.19;MQ0=0;QD=16.42	GT:AD:DP:GQ:PL	1/1:1,46:9:27.09:879,27,0
17	41278916	rs799908	A	G	1906.40	PASS	AC=2;AF=1.00;AN=2;DB;DP=76;Dels=0.00;FS=0.000;HRun=2;HaplotypeScore=7.6444;MQ=23.47;MQ0=0;QD=25.08	GT:AD:DP:GQ:PL	1/1:3,73:76:99:1939,216,0
17	41317892	rs7216846	A	T	2069.59	PASS	AC=2;AF=1.00;AN=2;DB;DP=79;Dels=0.00;FS=0.000;HRun=4;HaplotypeScore=4.8492;MQ=30.51;MQ0=0;QD=26.20	GT:AD:DP:GQ:PL	1/1:1,77:79:99:2103,210,0
