# Supplementary material for: Considerations for clinical read alignment and mutational profiling using next-generation sequencing
Source: F1000Res. 2012 Sep 20;1:2. Originally published 2012 Jul 16. [Version 2] doi: 10.12688/f1000research.1-2.v2 (PMC3945748; doi:10.12688/f1000research.1-2.v2)
Supplement: Aligner-specific VCF files containing the mutations called for each set of reads in single and paired-end modes — VCF files describing the mutations detected in the sixty-seven groups of BRCA1 reads when testing each alignment program in paired-end and single-end mode. [file f1000research-1-402-s0002.tgz › Bfast_Single_End_Calls.95.vcf]

##fileformat=VCFv4.1
##FILTER=<ID=LowQual,Description="Low quality">
##FORMAT=<ID=AD,Number=.,Type=Integer,Description="Allelic depths for the ref and alt alleles in the order listed">
##FORMAT=<ID=DP,Number=1,Type=Integer,Description="Read Depth (only filtered reads used for calling)">
##FORMAT=<ID=GQ,Number=1,Type=Float,Description="Genotype Quality">
##FORMAT=<ID=GT,Number=1,Type=String,Description="Genotype">
##FORMAT=<ID=PL,Number=G,Type=Integer,Description="Normalized, Phred-scaled likelihoods for genotypes as defined in the VCF specification">
##INFO=<ID=AC,Number=A,Type=Integer,Description="Allele count in genotypes, for each ALT allele, in the same order as listed">
##INFO=<ID=AF,Number=A,Type=Float,Description="Allele Frequency, for each ALT allele, in the same order as listed">
##INFO=<ID=AN,Number=1,Type=Integer,Description="Total number of alleles in called genotypes">
##INFO=<ID=BaseQRankSum,Number=1,Type=Float,Description="Z-score from Wilcoxon rank sum test of Alt Vs. Ref base qualities">
##INFO=<ID=DB,Number=0,Type=Flag,Description="dbSNP Membership">
##INFO=<ID=DP,Number=1,Type=Integer,Description="Filtered Depth">
##INFO=<ID=DS,Number=0,Type=Flag,Description="Were any of the samples downsampled?">
##INFO=<ID=Dels,Number=1,Type=Float,Description="Fraction of Reads Containing Spanning Deletions">
##INFO=<ID=FS,Number=1,Type=Float,Description="Phred-scaled p-value using Fisher's exact test to detect strand bias">
##INFO=<ID=HRun,Number=1,Type=Integer,Description="Largest Contiguous Homopolymer Run of Variant Allele In Either Direction">
##INFO=<ID=HaplotypeScore,Number=1,Type=Float,Description="Consistency of the site with at most two segregating haplotypes">
##INFO=<ID=InbreedingCoeff,Number=1,Type=Float,Description="Inbreeding coefficient as estimated from the genotype likelihoods per-sample when compared against the Hardy-Weinberg expectation">
##INFO=<ID=MQ,Number=1,Type=Float,Description="RMS Mapping Quality">
##INFO=<ID=MQ0,Number=1,Type=Integer,Description="Total Mapping Quality Zero Reads">
##INFO=<ID=MQRankSum,Number=1,Type=Float,Description="Z-score From Wilcoxon rank sum test of Alt vs. Ref read mapping qualities">
##INFO=<ID=QD,Number=1,Type=Float,Description="Variant Confidence/Quality by Depth">
##INFO=<ID=ReadPosRankSum,Number=1,Type=Float,Description="Z-score from Wilcoxon rank sum test of Alt vs. Ref read position bias">
##UnifiedGenotyper="analysis_type=UnifiedGenotyper input_file=[../Bfast_SE/brca1_95.1.recalib.bam] sample_metadata=[] read_buffer_size=null phone_home=STANDARD read_filter=[BadCigar] intervals=null excludeIntervals=null reference_sequence=ref_chr17.hg19.fa rodBind=[] rodToIntervalTrackName=null BTI_merge_rule=UNION nonDeterministicRandomSeed=false downsampling_type=null downsample_to_fraction=null downsample_to_coverage=null baq=OFF baqGapOpenPenalty=40.0 performanceLog=null useOriginalQualities=false defaultBaseQualities=-1 validation_strictness=SILENT unsafe=null num_threads=4 interval_merging=ALL read_group_black_list=null processingTracker=null restartProcessingTracker=false processingTrackerStatusFile=null processingTrackerID=-1 allow_intervals_with_unindexed_bam=false disable_experimental_low_memory_sharding=false logging_level=ERROR log_to_file=null help=false genotype_likelihoods_model=BOTH p_nonref_model=EXACT heterozygosity=0.0010 pcr_error_rate=1.0E-4 genotyping_mode=DISCOVERY output_mode=EMIT_VARIANTS_ONLY standard_min_confidence_threshold_for_calling=30.0 standard_min_confidence_threshold_for_emitting=4.0 computeSLOD=false alleles=(RodBinding name= source=UNBOUND) assume_single_sample_reads=null abort_at_too_much_coverage=-1 min_base_quality_score=17 min_mapping_quality_score=20 max_deletion_fraction=0.05 min_indel_count_for_genotyping=5 indel_heterozygosity=1.25E-4 indelGapContinuationPenalty=10.0 indelGapOpenPenalty=45.0 indelHaplotypeSize=80 doContextDependentGapPenalties=true getGapPenaltiesFromData=false indel_recal_file=indel.recal_data.csv indelDebug=false dovit=false GSA_PRODUCTION_ONLY=false exactCalculation=LINEAR_EXPERIMENTAL ignoreSNPAlleles=false output_all_callable_bases=false genotype=false dbsnp=(RodBinding name=dbsnp source=dbsnp_132.hg19.vcf) out=org.broadinstitute.sting.gatk.io.stubs.VCFWriterStub NO_HEADER=org.broadinstitute.sting.gatk.io.stubs.VCFWriterStub sites_only=org.broadinstitute.sting.gatk.io.stubs.VCFWriterStub debug_file=null metrics_file=null annotation=[]"
##contig=<ID=17,length=81195210,assembly=hg19>
##reference=file:///CL_diags/ngs/OmixonPaper/brca1-test-suite/ref_chr17.hg19.fa
#CHROM	POS	ID	REF	ALT	QUAL	FILTER	INFO	FORMAT	DePristo
17	41196309	.	T	G	5.06	LowQual	AC=1;AF=0.50;AN=2;DP=1;Dels=0.00;HRun=2;HaplotypeScore=0.0000;MQ=48.00;MQ0=0;QD=5.06	GT:AD:DP:GQ:PL	0/1:0,1:1:1.76:33,3,0
17	41196309	.	T	TGGGGGGGGGGGGGGGGGGGGGGGGGG	2683.33	PASS	AC=2;AF=1.00;AN=2;DP=22;FS=0.000;HRun=2;HaplotypeScore=230.0412;MQ=27.43;MQ0=0;QD=121.97	GT:AD:DP:GQ:PL	1/1:1,1:13:39.13:2725,39,0
17	41197829	rs8176316	G	T	2270.46	PASS	AC=2;AF=1.00;AN=2;DB;DP=72;Dels=0.01;FS=0.000;HRun=0;HaplotypeScore=0.7340;MQ=45.92;MQ0=0;QD=31.53	GT:AD:DP:GQ:PL	1/1:0,71:71:99:2303,214,0
17	41201200	.	AT	A	349.58	PASS	AC=2;AF=1.00;AN=2;BaseQRankSum=-0.652;DP=67;FS=0.000;HRun=2;HaplotypeScore=265.6284;MQ=36.61;MQ0=0;MQRankSum=2.468;QD=5.22;ReadPosRankSum=2.794	GT:AD:DP:GQ:PL	1/1:44,21:44:76.52:392,77,0
17	41201202	rs80357694	TC	T	1570.81	PASS	AC=2;AF=1.00;AN=2;BaseQRankSum=-2.338;DB;DP=68;FS=2.884;HRun=2;HaplotypeScore=150.8626;MQ=36.81;MQ0=0;MQRankSum=2.282;QD=23.10;ReadPosRankSum=2.282	GT:AD:DP:GQ:PL	1/1:26,42:45:99:1613,118,0
17	41208690	rs62076409	G	A	1966.75	PASS	AC=2;AF=1.00;AN=2;DB;DP=81;Dels=0.00;FS=0.000;HRun=0;HaplotypeScore=0.0000;MQ=22.42;MQ0=0;QD=24.28	GT:AD:DP:GQ:PL	1/1:0,80:81:99:2000,225,0
17	41211519	.	A	C	562.16	PASS	AC=1;AF=0.50;AN=2;BaseQRankSum=-4.456;DP=72;Dels=0.00;FS=0.000;HRun=1;HaplotypeScore=62.4282;MQ=28.19;MQ0=0;MQRankSum=5.189;QD=7.81;ReadPosRankSum=0.214	GT:AD:DP:GQ:PL	0/1:50,22:72:99:592,0,457
17	41211521	.	C	A	576.10	PASS	AC=1;AF=0.50;AN=2;BaseQRankSum=1.648;DP=71;Dels=0.00;FS=1.289;HRun=2;HaplotypeScore=62.4282;MQ=28.15;MQ0=0;MQRankSum=5.142;QD=8.11;ReadPosRankSum=1.274	GT:AD:DP:GQ:PL	0/1:49,22:71:99:606,0,409
17	41211521	.	CA	C	157.82	PASS	AC=1;AF=0.50;AN=2;BaseQRankSum=2.057;DP=71;FS=0.000;HRun=2;HaplotypeScore=324.2200;MQ=28.15;MQ0=0;MQRankSum=4.397;QD=2.22;ReadPosRankSum=0.849	GT:AD:DP:GQ:PL	0/1:65,6:37:99:197,0,105
17	41211524	.	C	A	817.14	PASS	AC=1;AF=0.50;AN=2;BaseQRankSum=5.801;DP=69;Dels=0.00;FS=1.608;HRun=2;HaplotypeScore=66.1535;MQ=28.13;MQ0=0;MQRankSum=6.960;QD=11.84;ReadPosRankSum=1.090	GT:AD:DP:GQ:PL	0/1:41,28:69:99:847,0,168
17	41213506	rs79826053	C	A	1960.14	PASS	AC=2;AF=1.00;AN=2;DB;DP=62;Dels=0.02;FS=0.000;HRun=2;HaplotypeScore=0.8667;MQ=45.52;MQ0=0;QD=31.62	GT:AD:DP:GQ:PL	1/1:1,60:61:99:1993,172,0
17	41215920	rs28897696	G	A	2209.51	PASS	AC=2;AF=1.00;AN=2;DB;DP=70;Dels=0.00;FS=0.000;HRun=0;HaplotypeScore=0.0000;MQ=46.49;MQ0=0;QD=31.56	GT:AD:DP:GQ:PL	1/1:1,69:70:99:2243,202,0
17	41218829	rs71157700	CT	C	60.36	PASS	AC=2;AF=1.00;AN=2;DB;DP=75;FS=0.000;HRun=22;HaplotypeScore=101.5610;MQ=31.42;MQ0=0;QD=0.80	GT:AD:DP:GQ:PL	1/1:32,43:33:22.16:102,22,0
17	41219907	rs71157702	T	TA	622.27	PASS	AC=2;AF=1.00;AN=2;DB;DP=57;FS=0.000;HRun=22;HaplotypeScore=129.6064;MQ=36.08;MQ0=0;QD=10.92	GT:AD:DP:GQ:PL	1/1:23,34:49:99:664,101,0
17	41223121	rs80357352	G	A	2597.04	PASS	AC=2;AF=1.00;AN=2;DB;DP=87;Dels=0.00;FS=0.000;HRun=0;HaplotypeScore=7.4098;MQ=45.20;MQ0=0;QD=29.85	GT:AD:DP:GQ:PL	1/1:3,84:87:99:2630,241,0
17	41226489	rs80357137	T	A	2528.44	PASS	AC=2;AF=1.00;AN=2;DB;DP=79;Dels=0.00;FS=0.000;HRun=0;HaplotypeScore=5.6548;MQ=46.13;MQ0=0;QD=32.01	GT:AD:DP:GQ:PL	1/1:0,78:79:99:2561,223,0
17	41229365	rs116981880	T	G	996.84	PASS	AC=2;AF=1.00;AN=2;DB;DP=66;Dels=0.00;FS=0.000;HRun=1;HaplotypeScore=1.9945;MQ=29.52;MQ0=0;QD=15.10	GT:AD:DP:GQ:PL	1/1:2,64:66:99:1030,99,0
17	41230990	rs8176196	A	G	196.71	PASS	AC=2;AF=1.00;AN=2;BaseQRankSum=1.690;DB;DP=87;Dels=0.05;FS=0.000;HRun=2;HaplotypeScore=3.2582;MQ=9.56;MQ0=0;MQRankSum=-1.521;QD=2.26;ReadPosRankSum=0.803	GT:AD:DP:GQ:PL	1/1:2,81:83:26.94:230,27,0
17	41238126	rs117537294	T	C	73.74	PASS	AC=1;AF=0.50;AN=2;BaseQRankSum=-1.864;DB;DP=80;Dels=0.01;FS=2.913;HRun=0;HaplotypeScore=21.7017;MQ=35.86;MQ0=0;MQRankSum=-0.526;QD=0.92;ReadPosRankSum=-4.132	GT:AD:DP:GQ:PL	0/1:67,12:79:99:104,0,1771
17	41238136	rs72027202	CA	C	659.70	PASS	AC=1;AF=0.50;AN=2;BaseQRankSum=-7.061;DB;DP=86;FS=1.855;HRun=1;HaplotypeScore=870.6912;MQ=35.88;MQ0=0;MQRankSum=5.728;QD=7.67;ReadPosRankSum=-6.400	GT:AD:DP:GQ:PL	0/1:70,12:81:2.44:698,1,0
17	41238137	rs72054909	A	AACACACAC	8192.41	PASS	AC=2;AF=1.00;AN=2;DB;DP=85;FS=0.000;HRun=0;HaplotypeScore=457.7537;MQ=35.71;MQ0=0;QD=96.38	GT:AD:DP:GQ:PL	1/1:17,34:80:99:8192,235,0
17	41238146	.	CA	C	212.24	PASS	AC=1;AF=0.50;AN=2;BaseQRankSum=-4.167;DP=82;FS=0.000;HRun=1;HaplotypeScore=856.8963;MQ=35.89;MQ0=0;MQRankSum=4.048;QD=2.59;ReadPosRankSum=-4.840	GT:AD:DP:GQ:PL	0/1:68,14:77:99:251,0,2377
17	41241503	rs8176160	T	C	2324.94	PASS	AC=2;AF=1.00;AN=2;BaseQRankSum=1.686;DB;DP=78;Dels=0.00;FS=0.000;HRun=0;HaplotypeScore=6.2927;MQ=45.87;MQ0=0;MQRankSum=1.640;QD=29.81;ReadPosRankSum=-0.670	GT:AD:DP:GQ:PL	1/1:3,74:78:99:2358,222,0
17	41243051	rs80358019	T	C	2628.01	PASS	AC=2;AF=1.00;AN=2;DB;DP=85;Dels=0.04;FS=0.000;HRun=2;HaplotypeScore=11.3140;MQ=46.24;MQ0=0;QD=30.92	GT:AD:DP:GQ:PL	1/1:0,82:82:99:2661,244,0
17	41243460	.	GA	G	592.23	PASS	AC=2;AF=1.00;AN=2;BaseQRankSum=2.128;DP=69;FS=0.000;HRun=2;HaplotypeScore=270.6083;MQ=38.24;MQ0=0;MQRankSum=-0.135;QD=8.58;ReadPosRankSum=2.235	GT:AD:DP:GQ:PL	1/1:54,15:49:99:634,119,0
17	41243463	.	TC	T	573.57	PASS	AC=2;AF=1.00;AN=2;BaseQRankSum=1.893;DP=69;FS=10.861;HRun=2;HaplotypeScore=268.9763;MQ=38.26;MQ0=0;MQRankSum=-1.066;QD=8.31;ReadPosRankSum=2.720	GT:AD:DP:GQ:PL	1/1:42,27:49:89.97:616,90,0
17	41243788	rs80357963	TAGAC	T	3684.58	PASS	AC=2;AF=1.00;AN=2;BaseQRankSum=-1.732;DB;DP=79;FS=0.000;HRun=0;HaplotypeScore=428.9290;MQ=45.70;MQ0=0;MQRankSum=1.681;QD=46.64;ReadPosRankSum=1.681	GT:AD:DP:GQ:PL	1/1:13,66:77:99:3685,192,0
17	41244209	rs80357421	A	C	2129.69	PASS	AC=2;AF=1.00;AN=2;DB;DP=74;Dels=0.01;FS=0.000;HRun=1;HaplotypeScore=6.0532;MQ=45.87;MQ0=0;QD=28.78	GT:AD:DP:GQ:PL	1/1:2,70:73:99:2163,198,0
17	41245633	.	AT	A	464.79	PASS	AC=2;AF=1.00;AN=2;DP=68;FS=0.000;HRun=2;HaplotypeScore=255.1470;MQ=35.49;MQ0=0;QD=6.84	GT:AD:DP:GQ:PL	1/1:51,15:42:99:507,108,0
17	41245635	rs80357933	TC	T	1622.32	PASS	AC=2;AF=1.00;AN=2;DB;DP=68;FS=0.000;HRun=1;HaplotypeScore=141.6584;MQ=35.65;MQ0=0;QD=23.86	GT:AD:DP:GQ:PL	1/1:17,50:42:99:1664,120,0
17	41246037	rs80357908	CG	C	2792.83	PASS	AC=2;AF=1.00;AN=2;DB;DP=68;FS=0.000;HRun=1;HaplotypeScore=197.9587;MQ=47.70;MQ0=0;QD=41.07	GT:AD:DP:GQ:PL	1/1:0,68:68:99:2835,205,0
17	41246593	.	T	TAC	1679.50	PASS	AC=2;AF=1.00;AN=2;DP=74;FS=0.000;HRun=0;HaplotypeScore=115.1925;MQ=29.43;MQ0=0;QD=22.70	GT:AD:DP:GQ:PL	1/1:7,67:32:93.29:1722,93,0
17	41246624	rs80357644	GC	G	993.28	PASS	AC=2;AF=1.00;AN=2;BaseQRankSum=-2.364;DB;DP=70;FS=6.854;HRun=1;HaplotypeScore=115.1671;MQ=29.13;MQ0=0;MQRankSum=2.275;QD=14.19;ReadPosRankSum=2.275	GT:AD:DP:GQ:PL	1/1:2,67:28:70.29:1035,70,0
17	41247959	rs80358017	T	C	2701.69	PASS	AC=2;AF=1.00;AN=2;DB;DP=89;Dels=0.01;FS=0.000;HRun=2;HaplotypeScore=5.5901;MQ=46.05;MQ0=0;QD=30.36	GT:AD:DP:GQ:PL	1/1:0,87:88:99:2735,250,0
17	41249308	rs1799736	TA	T	866.83	PASS	AC=2;AF=1.00;AN=2;BaseQRankSum=-1.733;DB;DP=80;FS=0.000;HRun=6;HaplotypeScore=111.5564;MQ=31.56;MQ0=0;MQRankSum=1.617;QD=10.84;ReadPosRankSum=1.617	GT:AD:DP:GQ:PL	1/1:25,54:37:83.21:909,83,0
17	41249314	.	A	T	447.59	PASS	AC=1;AF=0.50;AN=2;BaseQRankSum=0.524;DP=78;Dels=0.00;FS=13.882;HRun=3;HaplotypeScore=24.7270;MQ=31.00;MQ0=0;MQRankSum=2.907;QD=5.74;ReadPosRankSum=-4.387	GT:AD:DP:GQ:PL	0/1:59,18:78:99:478,0,494
17	41249317	.	T	C	42.05	PASS	AC=1;AF=0.50;AN=2;BaseQRankSum=-2.549;DP=75;Dels=0.00;FS=8.913;HRun=6;HaplotypeScore=24.6288;MQ=30.14;MQ0=0;MQRankSum=1.385;QD=0.56;ReadPosRankSum=-1.884	GT:AD:DP:GQ:PL	0/1:68,7:75:72.04:72,0,783
17	41249323	rs80358014	C	A	39.15	PASS	AC=1;AF=0.50;AN=2;BaseQRankSum=2.593;DB;DP=68;Dels=0.01;FS=10.160;HRun=6;HaplotypeScore=17.9159;MQ=28.56;MQ0=0;MQRankSum=1.317;QD=0.58;ReadPosRankSum=-3.009	GT:AD:DP:GQ:PL	0/1:63,4:67:69.14:69,0,533
17	41252697	rs10445302	T	A	143.18	PASS	AC=2;AF=1.00;AN=2;DB;DP=51;Dels=0.04;FS=0.000;HRun=2;HaplotypeScore=2.4983;MQ=14.52;MQ0=0;QD=2.81	GT:AD:DP:GQ:PL	1/1:3,46:49:18.01:176,18,0
17	41253779	rs9898965	G	A	910.70	PASS	AC=2;AF=1.00;AN=2;DB;DP=85;Dels=0.04;FS=0.000;HRun=2;HaplotypeScore=3.7469;MQ=18.12;MQ0=0;QD=10.71	GT:AD:DP:GQ:PL	1/1:0,82:82:93.12:944,93,0
17	41255859	rs8176137	C	T	883.49	PASS	AC=2;AF=1.00;AN=2;BaseQRankSum=-0.693;DB;DP=64;Dels=0.05;FS=0.000;HRun=1;HaplotypeScore=3.0306;MQ=26.60;MQ0=0;MQRankSum=-0.346;QD=13.80;ReadPosRankSum=-0.635	GT:AD:DP:GQ:PL	1/1:1,59:61:60.70:916,61,0
17	41261343	rs117190188	G	T	1844.04	PASS	AC=2;AF=1.00;AN=2;DB;DP=59;Dels=0.02;FS=0.000;HRun=2;HaplotypeScore=6.3762;MQ=41.83;MQ0=0;QD=31.25	GT:AD:DP:GQ:PL	1/1:1,56:58:99:1877,162,0
17	41264146	rs11657823	G	A	366.17	PASS	AC=2;AF=1.00;AN=2;DB;DP=58;Dels=0.00;FS=0.000;HRun=0;HaplotypeScore=1.7791;MQ=13.91;MQ0=0;QD=6.31	GT:AD:DP:GQ:PL	1/1:2,56:58:42.01:399,42,0
17	41266407	rs72037866	C	CTT	2016.83	PASS	AC=2;AF=1.00;AN=2;DB;DP=85;FS=0.000;HRun=16;HaplotypeScore=238.9860;MQ=38.08;MQ0=0;QD=23.73	GT:AD:DP:GQ:PL	1/1:26,58:80:99:2059,171,0
17	41267747	rs80357327	A	T	2405.68	PASS	AC=2;AF=1.00;AN=2;DB;DP=78;Dels=0.00;FS=0.000;HRun=0;HaplotypeScore=5.5228;MQ=45.64;MQ0=0;QD=30.84	GT:AD:DP:GQ:PL	1/1:1,77:78:99:2439,223,0
17	41267810	rs80358006	G	A	2641.93	PASS	AC=2;AF=1.00;AN=2;DB;DP=80;Dels=0.00;FS=0.000;HRun=0;HaplotypeScore=0.7340;MQ=45.74;MQ0=0;QD=33.02	GT:AD:DP:GQ:PL	1/1:0,80:80:99:2675,238,0
17	41271294	rs75222562	A	G	2194.80	PASS	AC=2;AF=1.00;AN=2;DB;DP=75;Dels=0.00;FS=0.000;HRun=1;HaplotypeScore=3.8962;MQ=31.39;MQ0=0;QD=29.26	GT:AD:DP:GQ:PL	1/1:1,73:75:99:2228,219,0
