# Supplementary material for: Considerations for clinical read alignment and mutational profiling using next-generation sequencing
Source: F1000Res. 2012 Sep 20;1:2. Originally published 2012 Jul 16. [Version 2] doi: 10.12688/f1000research.1-2.v2 (PMC3945748; doi:10.12688/f1000research.1-2.v2)
Supplement: Aligner-specific VCF files containing the mutations called for each set of reads in single and paired-end modes — VCF files describing the mutations detected in the sixty-seven groups of BRCA1 reads when testing each alignment program in paired-end and single-end mode. [file f1000research-1-402-s0002.tgz › Bfast_Single_End_Calls.96.vcf]

##fileformat=VCFv4.1
##FILTER=<ID=LowQual,Description="Low quality">
##FORMAT=<ID=AD,Number=.,Type=Integer,Description="Allelic depths for the ref and alt alleles in the order listed">
##FORMAT=<ID=DP,Number=1,Type=Integer,Description="Read Depth (only filtered reads used for calling)">
##FORMAT=<ID=GQ,Number=1,Type=Float,Description="Genotype Quality">
##FORMAT=<ID=GT,Number=1,Type=String,Description="Genotype">
##FORMAT=<ID=PL,Number=G,Type=Integer,Description="Normalized, Phred-scaled likelihoods for genotypes as defined in the VCF specification">
##INFO=<ID=AC,Number=A,Type=Integer,Description="Allele count in genotypes, for each ALT allele, in the same order as listed">
##INFO=<ID=AF,Number=A,Type=Float,Description="Allele Frequency, for each ALT allele, in the same order as listed">
##INFO=<ID=AN,Number=1,Type=Integer,Description="Total number of alleles in called genotypes">
##INFO=<ID=BaseQRankSum,Number=1,Type=Float,Description="Z-score from Wilcoxon rank sum test of Alt Vs. Ref base qualities">
##INFO=<ID=DB,Number=0,Type=Flag,Description="dbSNP Membership">
##INFO=<ID=DP,Number=1,Type=Integer,Description="Filtered Depth">
##INFO=<ID=DS,Number=0,Type=Flag,Description="Were any of the samples downsampled?">
##INFO=<ID=Dels,Number=1,Type=Float,Description="Fraction of Reads Containing Spanning Deletions">
##INFO=<ID=FS,Number=1,Type=Float,Description="Phred-scaled p-value using Fisher's exact test to detect strand bias">
##INFO=<ID=HRun,Number=1,Type=Integer,Description="Largest Contiguous Homopolymer Run of Variant Allele In Either Direction">
##INFO=<ID=HaplotypeScore,Number=1,Type=Float,Description="Consistency of the site with at most two segregating haplotypes">
##INFO=<ID=InbreedingCoeff,Number=1,Type=Float,Description="Inbreeding coefficient as estimated from the genotype likelihoods per-sample when compared against the Hardy-Weinberg expectation">
##INFO=<ID=MQ,Number=1,Type=Float,Description="RMS Mapping Quality">
##INFO=<ID=MQ0,Number=1,Type=Integer,Description="Total Mapping Quality Zero Reads">
##INFO=<ID=MQRankSum,Number=1,Type=Float,Description="Z-score From Wilcoxon rank sum test of Alt vs. Ref read mapping qualities">
##INFO=<ID=QD,Number=1,Type=Float,Description="Variant Confidence/Quality by Depth">
##INFO=<ID=ReadPosRankSum,Number=1,Type=Float,Description="Z-score from Wilcoxon rank sum test of Alt vs. Ref read position bias">
##UnifiedGenotyper="analysis_type=UnifiedGenotyper input_file=[../Bfast_SE/brca1_96.1.recalib.bam] sample_metadata=[] read_buffer_size=null phone_home=STANDARD read_filter=[BadCigar] intervals=null excludeIntervals=null reference_sequence=ref_chr17.hg19.fa rodBind=[] rodToIntervalTrackName=null BTI_merge_rule=UNION nonDeterministicRandomSeed=false downsampling_type=null downsample_to_fraction=null downsample_to_coverage=null baq=OFF baqGapOpenPenalty=40.0 performanceLog=null useOriginalQualities=false defaultBaseQualities=-1 validation_strictness=SILENT unsafe=null num_threads=4 interval_merging=ALL read_group_black_list=null processingTracker=null restartProcessingTracker=false processingTrackerStatusFile=null processingTrackerID=-1 allow_intervals_with_unindexed_bam=false disable_experimental_low_memory_sharding=false logging_level=ERROR log_to_file=null help=false genotype_likelihoods_model=BOTH p_nonref_model=EXACT heterozygosity=0.0010 pcr_error_rate=1.0E-4 genotyping_mode=DISCOVERY output_mode=EMIT_VARIANTS_ONLY standard_min_confidence_threshold_for_calling=30.0 standard_min_confidence_threshold_for_emitting=4.0 computeSLOD=false alleles=(RodBinding name= source=UNBOUND) assume_single_sample_reads=null abort_at_too_much_coverage=-1 min_base_quality_score=17 min_mapping_quality_score=20 max_deletion_fraction=0.05 min_indel_count_for_genotyping=5 indel_heterozygosity=1.25E-4 indelGapContinuationPenalty=10.0 indelGapOpenPenalty=45.0 indelHaplotypeSize=80 doContextDependentGapPenalties=true getGapPenaltiesFromData=false indel_recal_file=indel.recal_data.csv indelDebug=false dovit=false GSA_PRODUCTION_ONLY=false exactCalculation=LINEAR_EXPERIMENTAL ignoreSNPAlleles=false output_all_callable_bases=false genotype=false dbsnp=(RodBinding name=dbsnp source=dbsnp_132.hg19.vcf) out=org.broadinstitute.sting.gatk.io.stubs.VCFWriterStub NO_HEADER=org.broadinstitute.sting.gatk.io.stubs.VCFWriterStub sites_only=org.broadinstitute.sting.gatk.io.stubs.VCFWriterStub debug_file=null metrics_file=null annotation=[]"
##contig=<ID=17,length=81195210,assembly=hg19>
##reference=file:///CL_diags/ngs/OmixonPaper/brca1-test-suite/ref_chr17.hg19.fa
#CHROM	POS	ID	REF	ALT	QUAL	FILTER	INFO	FORMAT	DePristo
17	41196309	.	T	TGGGGGGGGGGGGGGGGGGGGGGGGGG	2682.26	PASS	AC=2;AF=1.00;AN=2;DP=22;FS=0.000;HRun=2;HaplotypeScore=230.1828;MQ=27.43;MQ0=0;QD=121.92	GT:AD:DP:GQ:PL	1/1:1,1:13:39.13:2724,39,0
17	41197756	rs80357323	A	C	1718.42	PASS	AC=2;AF=1.00;AN=2;DB;DP=63;Dels=0.02;FS=0.000;HRun=0;HaplotypeScore=3.7939;MQ=45.35;MQ0=0;QD=27.28	GT:AD:DP:GQ:PL	1/1:0,62:62:99:1751,177,0
17	41201185	rs80357065	A	T	1889.05	PASS	AC=2;AF=1.00;AN=2;BaseQRankSum=-1.675;DB;DP=62;Dels=0.00;FS=4.017;HRun=0;HaplotypeScore=5.0660;MQ=45.56;MQ0=0;MQRankSum=-1.732;QD=30.47;ReadPosRankSum=0.369	GT:AD:DP:GQ:PL	1/1:2,60:62:99:1922,144,0
17	41201435	rs75604863	A	T	2060.32	PASS	AC=2;AF=1.00;AN=2;DB;DP=71;Dels=0.00;FS=0.000;HRun=0;HaplotypeScore=2.9605;MQ=38.48;MQ0=0;QD=29.02	GT:AD:DP:GQ:PL	1/1:3,68:71:99:2093,201,0
17	41203130	rs80356905	A	G	1712.87	PASS	AC=2;AF=1.00;AN=2;DB;DP=57;Dels=0.02;FS=0.000;HRun=1;HaplotypeScore=2.9437;MQ=45.25;MQ0=0;QD=30.05	GT:AD:DP:GQ:PL	1/1:0,56:56:99:1746,162,0
17	41210396	rs8176279	A	C	612.36	PASS	AC=2;AF=1.00;AN=2;DB;DP=67;Dels=0.00;FS=0.000;HRun=0;HaplotypeScore=0.9665;MQ=23.75;MQ0=0;QD=9.14	GT:AD:DP:GQ:PL	1/1:2,65:67:60.14:645,60,0
17	41211487	rs12947330	A	T	1443.01	PASS	AC=2;AF=1.00;AN=2;DB;DP=72;Dels=0.00;FS=0.000;HRun=0;HaplotypeScore=0.7887;MQ=21.36;MQ0=0;QD=20.04	GT:AD:DP:GQ:PL	1/1:0,72:72:99:1476,159,0
17	41219691	.	TG	T	532.24	PASS	AC=2;AF=1.00;AN=2;BaseQRankSum=-1.732;DP=62;FS=3.647;HRun=2;HaplotypeScore=295.3112;MQ=37.43;MQ0=0;MQRankSum=1.575;QD=8.58;ReadPosRankSum=1.654	GT:AD:DP:GQ:PL	1/1:51,10:46:99:574,117,0
17	41219693	rs80357938	GC	G	1813.41	PASS	AC=2;AF=1.00;AN=2;BaseQRankSum=-1.732;DB;DP=64;FS=3.617;HRun=1;HaplotypeScore=177.9833;MQ=37.84;MQ0=0;MQRankSum=1.582;QD=28.33;ReadPosRankSum=1.657	GT:AD:DP:GQ:PL	1/1:46,18:48:99:1855,132,0
17	41219694	.	CA	C	428.16	PASS	AC=2;AF=1.00;AN=2;BaseQRankSum=0.210;DP=67;FS=0.000;HRun=3;HaplotypeScore=320.3923;MQ=38.22;MQ0=0;MQRankSum=-0.210;QD=6.39;ReadPosRankSum=3.260	GT:AD:DP:GQ:PL	1/1:34,33:51:42.13:470,42,0
17	41225775	.	A	T	179.44	PASS	AC=1;AF=0.50;AN=2;BaseQRankSum=-2.038;DP=54;Dels=0.00;FS=0.000;HRun=1;HaplotypeScore=15.6139;MQ=17.36;MQ0=0;MQRankSum=4.621;QD=3.32;ReadPosRankSum=-2.260	GT:AD:DP:GQ:PL	0/1:44,10:54:6.53:209,0,7
17	41225776	.	T	A	179.18	PASS	AC=1;AF=0.50;AN=2;BaseQRankSum=-0.768;DP=54;Dels=0.00;FS=0.000;HRun=1;HaplotypeScore=11.9209;MQ=17.36;MQ0=0;MQRankSum=4.643;QD=3.32;ReadPosRankSum=-2.505	GT:AD:DP:GQ:PL	0/1:44,10:54:9.37:209,0,9
17	41225785	.	T	A	112.57	PASS	AC=1;AF=0.50;AN=2;BaseQRankSum=-3.838;DP=64;Dels=0.02;FS=4.771;HRun=0;HaplotypeScore=17.1837;MQ=13.68;MQ0=0;MQRankSum=4.166;QD=1.76;ReadPosRankSum=-3.292	GT:AD:DP:GQ:PL	0/1:56,7:63:17.21:143,0,17
17	41242962	rs80356972	T	C	1995.25	PASS	AC=2;AF=1.00;AN=2;DB;DP=71;Dels=0.00;FS=0.000;HRun=2;HaplotypeScore=6.5632;MQ=45.74;MQ0=0;QD=28.10	GT:AD:DP:GQ:PL	1/1:1,68:71:99:2028,201,0
17	41243763	rs80357269	G	A	2832.70	PASS	AC=2;AF=1.00;AN=2;DB;DP=87;Dels=0.00;FS=0.000;HRun=1;HaplotypeScore=2.5740;MQ=46.08;MQ0=0;QD=32.56	GT:AD:DP:GQ:PL	1/1:1,86:87:99:2866,256,0
17	41243836	.	GTA	G	521.43	PASS	AC=2;AF=1.00;AN=2;DP=58;FS=0.000;HRun=0;HaplotypeScore=217.1188;MQ=31.99;MQ0=0;QD=8.99	GT:AD:DP:GQ:PL	1/1:51,7:30:79.95:563,80,0
17	41243841	.	TTG	T	529.05	PASS	AC=2;AF=1.00;AN=2;BaseQRankSum=-0.578;DP=59;FS=0.000;HRun=0;HaplotypeScore=227.5447;MQ=31.94;MQ0=0;MQRankSum=-1.733;QD=8.97;ReadPosRankSum=-0.809	GT:AD:DP:GQ:PL	1/1:44,15:31:69.83:571,70,0
17	41244211	.	ATTCT	A	866.04	PASS	AC=2;AF=1.00;AN=2;BaseQRankSum=2.317;DP=70;FS=0.000;HRun=0;HaplotypeScore=325.0907;MQ=33.64;MQ0=0;MQRankSum=-2.384;QD=12.37;ReadPosRankSum=2.183	GT:AD:DP:GQ:PL	1/1:60,8:39:52.27:908,52,0
17	41244213	rs80357903	TCTTG	T	1938.57	PASS	AC=2;AF=1.00;AN=2;DB;DP=66;FS=0.000;HRun=0;HaplotypeScore=207.8494;MQ=32.29;MQ0=0;QD=29.37	GT:AD:DP:GQ:PL	1/1:10,54:35:99:1981,105,0
17	41244542	rs80357846	GT	G	1352.68	PASS	AC=2;AF=1.00;AN=2;DB;DP=62;FS=0.000;HRun=4;HaplotypeScore=166.5777;MQ=37.84;MQ0=0;QD=21.82	GT:AD:DP:GQ:PL	1/1:9,53:42:99:1395,120,0
17	41244546	.	T	C	77.43	PASS	AC=1;AF=0.50;AN=2;BaseQRankSum=-2.962;DP=64;Dels=0.00;FS=6.016;HRun=2;HaplotypeScore=14.6272;MQ=38.01;MQ0=0;MQRankSum=-0.072;QD=1.21;ReadPosRankSum=-1.868	GT:AD:DP:GQ:PL	0/1:56,8:64:99:107,0,1049
17	41244546	.	TC	T	187.41	PASS	AC=2;AF=1.00;AN=2;BaseQRankSum=-0.654;DP=65;FS=0.000;HRun=2;HaplotypeScore=304.6067;MQ=37.88;MQ0=0;MQRankSum=0.969;QD=2.88;ReadPosRankSum=3.088	GT:AD:DP:GQ:PL	1/1:59,6:45:12.62:229,13,0
17	41244626	rs80357611	TAA	T	2356.41	PASS	AC=2;AF=1.00;AN=2;DB;DP=62;FS=0.000;HRun=4;HaplotypeScore=265.8008;MQ=46.62;MQ0=0;QD=38.01	GT:AD:DP:GQ:PL	1/1:10,52:62:99:2398,166,0
17	41244871	rs80357170	T	G	2114.46	PASS	AC=2;AF=1.00;AN=2;DB;DP=71;Dels=0.00;FS=0.000;HRun=0;HaplotypeScore=0.0000;MQ=44.80;MQ0=0;QD=29.78	GT:AD:DP:GQ:PL	1/1:0,71:71:99:2147,204,0
17	41245003	rs80356951	C	A	2332.08	PASS	AC=2;AF=1.00;AN=2;BaseQRankSum=1.237;DB;DP=77;Dels=0.00;FS=0.000;HRun=0;HaplotypeScore=5.4632;MQ=46.34;MQ0=0;MQRankSum=-1.732;QD=30.29;ReadPosRankSum=0.607	GT:AD:DP:GQ:PL	1/1:1,76:77:99:2365,198,0
17	41245139	.	ACT	A	346.93	PASS	AC=2;AF=1.00;AN=2;BaseQRankSum=2.317;DP=63;FS=0.000;HRun=0;HaplotypeScore=268.6291;MQ=35.97;MQ0=0;MQRankSum=-2.384;QD=5.51;ReadPosRankSum=1.780	GT:AD:DP:GQ:PL	1/1:53,10:39:52.22:389,52,0
17	41245141	rs80357706	TCA	T	1551.71	PASS	AC=2;AF=1.00;AN=2;DB;DP=68;FS=0.000;HRun=0;HaplotypeScore=184.0508;MQ=36.95;MQ0=0;QD=22.82	GT:AD:DP:GQ:PL	1/1:21,46:44:99:1594,120,0
17	41245465	rs28897681	C	A	2145	PASS	AC=2;AF=1.00;AN=2;DB;DP=70;Dels=0.00;FS=0.000;HRun=0;HaplotypeScore=1.6006;MQ=44.60;MQ0=0;QD=30.64	GT:AD:DP:GQ:PL	1/1:3,67:70:99:2178,199,0
17	41245721	rs80357952	ATTCT	A	1819.24	PASS	AC=2;AF=1.00;AN=2;DB;DP=61;FS=0.000;HRun=0;HaplotypeScore=201.8644;MQ=35.02;MQ0=0;QD=29.82	GT:AD:DP:GQ:PL	1/1:21,40:37:99:1861,99,0
17	41245724	.	CTTTT	C	863.92	PASS	AC=2;AF=1.00;AN=2;DP=59;FS=0.000;HRun=5;HaplotypeScore=292.8354;MQ=34.31;MQ0=0;QD=14.64	GT:AD:DP:GQ:PL	1/1:44,15:35:95.30:906,95,0
17	41245927	rs80356904	G	A	2196.98	PASS	AC=2;AF=1.00;AN=2;BaseQRankSum=-1.684;DB;DP=77;Dels=0.01;FS=3.198;HRun=0;HaplotypeScore=10.7460;MQ=45.46;MQ0=0;MQRankSum=-1.684;QD=28.53;ReadPosRankSum=-0.818	GT:AD:DP:GQ:PL	1/1:4,72:76:99:2230,178,0
17	41246037	rs80357908	CG	C	2580.44	PASS	AC=2;AF=1.00;AN=2;BaseQRankSum=-1.732;DB;DP=64;FS=3.912;HRun=1;HaplotypeScore=193.9303;MQ=47.48;MQ0=0;MQRankSum=1.678;QD=40.32;ReadPosRankSum=1.678	GT:AD:DP:GQ:PL	1/1:1,63:64:99:2622,187,0
17	41246215	rs80356915	C	A	1940.60	PASS	AC=2;AF=1.00;AN=2;DB;DP=64;Dels=0.02;FS=0.000;HRun=1;HaplotypeScore=3.9297;MQ=45.03;MQ0=0;QD=30.32	GT:AD:DP:GQ:PL	1/1:1,62:63:99:1974,180,0
17	41250047	rs35771473	C	CT	230.63	PASS	AC=2;AF=1.00;AN=2;DB;DP=81;FS=0.000;HRun=16;HaplotypeScore=96.8299;MQ=29.09;MQ0=0;QD=2.85	GT:AD:DP:GQ:PL	1/1:33,48:34:35.80:273,36,0
17	41250064	.	G	T	140.96	PASS	AC=1;AF=0.50;AN=2;BaseQRankSum=-2.554;DP=70;Dels=0.01;FS=0.000;HRun=16;HaplotypeScore=10.7579;MQ=15.80;MQ0=0;MQRankSum=4.263;QD=2.01;ReadPosRankSum=-4.144	GT:AD:DP:GQ:PL	0/1:62,7:69:99:171,0,136
17	41252697	rs10445302	T	A	48.77	PASS	AC=2;AF=1.00;AN=2;DB;DP=51;Dels=0.02;FS=0.000;HRun=2;HaplotypeScore=2.4002;MQ=8.58;MQ0=0;QD=0.96	GT:AD:DP:GQ:PL	1/1:1,48:50:8.99:81,9,0
17	41256210	rs80357448	T	C	1566.69	PASS	AC=2;AF=1.00;AN=2;DB;DP=53;Dels=0.00;FS=0.000;HRun=0;HaplotypeScore=6.6931;MQ=44.84;MQ0=0;QD=29.56	GT:AD:DP:GQ:PL	1/1:1,52:53:99:1600,150,0
17	41256258	rs80357544	CA	C	172.38	PASS	AC=2;AF=1.00;AN=2;BaseQRankSum=1.325;DB;DP=49;FS=6.495;HRun=4;HaplotypeScore=227.6564;MQ=35.09;MQ0=0;MQRankSum=-0.824;QD=3.52;ReadPosRankSum=2.327	GT:AD:DP:GQ:PL	1/1:37,10:31:11.06:214,11,0
17	41256262	rs80357950	AT	A	951.15	PASS	AC=2;AF=1.00;AN=2;BaseQRankSum=-1.733;DB;DP=46;FS=3.174;HRun=2;HaplotypeScore=139.9078;MQ=34.13;MQ0=0;MQRankSum=1.605;QD=20.68;ReadPosRankSum=1.605	GT:AD:DP:GQ:PL	1/1:15,31:28:74.29:993,74,0
17	41256880	rs80358149	C	T	2319.23	PASS	AC=2;AF=1.00;AN=2;DB;DP=75;Dels=0.03;FS=0.000;HRun=2;HaplotypeScore=23.0323;MQ=45.79;MQ0=0;QD=30.92	GT:AD:DP:GQ:PL	1/1:1,72:73:99:2352,211,0
17	41259752	rs35981190	A	T	2034.31	PASS	AC=2;AF=1.00;AN=2;DB;DP=67;Dels=0.00;FS=0.000;HRun=0;HaplotypeScore=6.2616;MQ=41.54;MQ0=0;QD=30.36	GT:AD:DP:GQ:PL	1/1:1,65:67:99:2067,189,0
17	41261053	.	A	ACC	104.52	PASS	AC=1;AF=0.50;AN=2;BaseQRankSum=0.846;DP=84;FS=0.000;HRun=0;HaplotypeScore=257.1164;MQ=20.25;MQ0=0;MQRankSum=1.895;QD=1.24;ReadPosRankSum=-3.703	GT:AD:DP:GQ:PL	0/1:73,5:27:99:144,0,937
17	41261085	rs117882319	G	A	147.22	PASS	AC=1;AF=0.50;AN=2;BaseQRankSum=0.407;DB;DP=83;Dels=0.00;FS=0.000;HRun=0;HaplotypeScore=20.7408;MQ=23.51;MQ0=0;MQRankSum=1.689;QD=1.77;ReadPosRankSum=-4.820	GT:AD:DP:GQ:PL	0/1:68,15:83:99:177,0,745
17	41261086	.	T	C	137.63	PASS	AC=1;AF=0.50;AN=2;BaseQRankSum=-1.146;DP=84;Dels=0.00;FS=0.000;HRun=1;HaplotypeScore=22.9427;MQ=23.43;MQ0=0;MQRankSum=1.676;QD=1.64;ReadPosRankSum=-4.918	GT:AD:DP:GQ:PL	0/1:67,15:84:99:168,0,785
17	41270355	rs9895855	T	C	242.11	PASS	AC=2;AF=1.00;AN=2;DB;DP=69;Dels=0.00;FS=0.000;HRun=0;HaplotypeScore=1.7480;MQ=13.64;MQ0=0;QD=3.51	GT:AD:DP:GQ:PL	1/1:0,69:69:35.85:275,36,0
