# Supplementary material for: Considerations for clinical read alignment and mutational profiling using next-generation sequencing
Source: F1000Res. 2012 Sep 20;1:2. Originally published 2012 Jul 16. [Version 2] doi: 10.12688/f1000research.1-2.v2 (PMC3945748; doi:10.12688/f1000research.1-2.v2)
Supplement: Aligner-specific VCF files containing the mutations called for each set of reads in single and paired-end modes — VCF files describing the mutations detected in the sixty-seven groups of BRCA1 reads when testing each alignment program in paired-end and single-end mode. [file f1000research-1-402-s0002.tgz › Bfast_Single_End_Calls.97.vcf]

##fileformat=VCFv4.1
##FILTER=<ID=LowQual,Description="Low quality">
##FORMAT=<ID=AD,Number=.,Type=Integer,Description="Allelic depths for the ref and alt alleles in the order listed">
##FORMAT=<ID=DP,Number=1,Type=Integer,Description="Read Depth (only filtered reads used for calling)">
##FORMAT=<ID=GQ,Number=1,Type=Float,Description="Genotype Quality">
##FORMAT=<ID=GT,Number=1,Type=String,Description="Genotype">
##FORMAT=<ID=PL,Number=G,Type=Integer,Description="Normalized, Phred-scaled likelihoods for genotypes as defined in the VCF specification">
##INFO=<ID=AC,Number=A,Type=Integer,Description="Allele count in genotypes, for each ALT allele, in the same order as listed">
##INFO=<ID=AF,Number=A,Type=Float,Description="Allele Frequency, for each ALT allele, in the same order as listed">
##INFO=<ID=AN,Number=1,Type=Integer,Description="Total number of alleles in called genotypes">
##INFO=<ID=BaseQRankSum,Number=1,Type=Float,Description="Z-score from Wilcoxon rank sum test of Alt Vs. Ref base qualities">
##INFO=<ID=DB,Number=0,Type=Flag,Description="dbSNP Membership">
##INFO=<ID=DP,Number=1,Type=Integer,Description="Filtered Depth">
##INFO=<ID=DS,Number=0,Type=Flag,Description="Were any of the samples downsampled?">
##INFO=<ID=Dels,Number=1,Type=Float,Description="Fraction of Reads Containing Spanning Deletions">
##INFO=<ID=FS,Number=1,Type=Float,Description="Phred-scaled p-value using Fisher's exact test to detect strand bias">
##INFO=<ID=HRun,Number=1,Type=Integer,Description="Largest Contiguous Homopolymer Run of Variant Allele In Either Direction">
##INFO=<ID=HaplotypeScore,Number=1,Type=Float,Description="Consistency of the site with at most two segregating haplotypes">
##INFO=<ID=InbreedingCoeff,Number=1,Type=Float,Description="Inbreeding coefficient as estimated from the genotype likelihoods per-sample when compared against the Hardy-Weinberg expectation">
##INFO=<ID=MQ,Number=1,Type=Float,Description="RMS Mapping Quality">
##INFO=<ID=MQ0,Number=1,Type=Integer,Description="Total Mapping Quality Zero Reads">
##INFO=<ID=MQRankSum,Number=1,Type=Float,Description="Z-score From Wilcoxon rank sum test of Alt vs. Ref read mapping qualities">
##INFO=<ID=QD,Number=1,Type=Float,Description="Variant Confidence/Quality by Depth">
##INFO=<ID=ReadPosRankSum,Number=1,Type=Float,Description="Z-score from Wilcoxon rank sum test of Alt vs. Ref read position bias">
##UnifiedGenotyper="analysis_type=UnifiedGenotyper input_file=[../Bfast_SE/brca1_97.1.recalib.bam] sample_metadata=[] read_buffer_size=null phone_home=STANDARD read_filter=[BadCigar] intervals=null excludeIntervals=null reference_sequence=ref_chr17.hg19.fa rodBind=[] rodToIntervalTrackName=null BTI_merge_rule=UNION nonDeterministicRandomSeed=false downsampling_type=null downsample_to_fraction=null downsample_to_coverage=null baq=OFF baqGapOpenPenalty=40.0 performanceLog=null useOriginalQualities=false defaultBaseQualities=-1 validation_strictness=SILENT unsafe=null num_threads=4 interval_merging=ALL read_group_black_list=null processingTracker=null restartProcessingTracker=false processingTrackerStatusFile=null processingTrackerID=-1 allow_intervals_with_unindexed_bam=false disable_experimental_low_memory_sharding=false logging_level=ERROR log_to_file=null help=false genotype_likelihoods_model=BOTH p_nonref_model=EXACT heterozygosity=0.0010 pcr_error_rate=1.0E-4 genotyping_mode=DISCOVERY output_mode=EMIT_VARIANTS_ONLY standard_min_confidence_threshold_for_calling=30.0 standard_min_confidence_threshold_for_emitting=4.0 computeSLOD=false alleles=(RodBinding name= source=UNBOUND) assume_single_sample_reads=null abort_at_too_much_coverage=-1 min_base_quality_score=17 min_mapping_quality_score=20 max_deletion_fraction=0.05 min_indel_count_for_genotyping=5 indel_heterozygosity=1.25E-4 indelGapContinuationPenalty=10.0 indelGapOpenPenalty=45.0 indelHaplotypeSize=80 doContextDependentGapPenalties=true getGapPenaltiesFromData=false indel_recal_file=indel.recal_data.csv indelDebug=false dovit=false GSA_PRODUCTION_ONLY=false exactCalculation=LINEAR_EXPERIMENTAL ignoreSNPAlleles=false output_all_callable_bases=false genotype=false dbsnp=(RodBinding name=dbsnp source=dbsnp_132.hg19.vcf) out=org.broadinstitute.sting.gatk.io.stubs.VCFWriterStub NO_HEADER=org.broadinstitute.sting.gatk.io.stubs.VCFWriterStub sites_only=org.broadinstitute.sting.gatk.io.stubs.VCFWriterStub debug_file=null metrics_file=null annotation=[]"
##contig=<ID=17,length=81195210,assembly=hg19>
##reference=file:///CL_diags/ngs/OmixonPaper/brca1-test-suite/ref_chr17.hg19.fa
#CHROM	POS	ID	REF	ALT	QUAL	FILTER	INFO	FORMAT	DePristo
17	41196309	.	T	TGGGGGGGGGGGGGGGGGGGGGGGGGG	2682.28	PASS	AC=2;AF=1.00;AN=2;DP=22;FS=0.000;HRun=2;HaplotypeScore=230.0443;MQ=27.43;MQ0=0;QD=121.92	GT:AD:DP:GQ:PL	1/1:1,1:13:39.13:2724,39,0
17	41204900	rs117151230	T	G	1547.80	PASS	AC=2;AF=1.00;AN=2;DB;DP=72;Dels=0.00;FS=0.000;HRun=0;HaplotypeScore=0.8321;MQ=32.58;MQ0=0;QD=21.50	GT:AD:DP:GQ:PL	1/1:0,72:72:99:1581,150,0
17	41223039	.	C	CT	2141.26	PASS	AC=2;AF=1.00;AN=2;DP=61;FS=0.000;HRun=3;HaplotypeScore=162.7004;MQ=45.91;MQ0=0;QD=35.10	GT:AD:DP:GQ:PL	1/1:10,51:60:99:2183,157,0
17	41223271	rs80358067	G	C	1648.69	PASS	AC=2;AF=1.00;AN=2;DB;DP=57;Dels=0.00;FS=0.000;HRun=0;HaplotypeScore=6.9264;MQ=44.86;MQ0=0;QD=28.92	GT:AD:DP:GQ:PL	1/1:1,56:57:99:1682,156,0
17	41226675	rs2236762	A	T	2105.51	PASS	AC=2;AF=1.00;AN=2;DB;DP=68;Dels=0.00;FS=0.000;HRun=0;HaplotypeScore=2.7207;MQ=44.19;MQ0=0;QD=30.96	GT:AD:DP:GQ:PL	1/1:2,66:68:99:2139,193,0
17	41228617	rs80356932	G	A	2270.30	PASS	AC=2;AF=1.00;AN=2;DB;DP=75;Dels=0.00;FS=0.000;HRun=0;HaplotypeScore=8.5508;MQ=45.72;MQ0=0;QD=30.27	GT:AD:DP:GQ:PL	1/1:2,73:75:99:2303,214,0
17	41234567	rs80356916	A	G	1808.99	PASS	AC=2;AF=1.00;AN=2;DB;DP=66;Dels=0.03;FS=0.000;HRun=2;HaplotypeScore=1.9330;MQ=45.23;MQ0=0;QD=27.41	GT:AD:DP:GQ:PL	1/1:0,64:64:99:1842,186,0
17	41234574	rs80357365	G	A	2038.80	PASS	AC=2;AF=1.00;AN=2;DB;DP=64;Dels=0.00;FS=0.000;HRun=0;HaplotypeScore=0.0000;MQ=45.06;MQ0=0;QD=31.86	GT:AD:DP:GQ:PL	1/1:0,64:64:99:2072,192,0
17	41236066	rs79460193	G	T	37	PASS	AC=2;AF=1.00;AN=2;BaseQRankSum=1.889;DB;DP=68;Dels=0.01;FS=0.000;HRun=17;HaplotypeScore=5.2622;MQ=9.72;MQ0=0;MQRankSum=-1.739;QD=0.54;ReadPosRankSum=0.505	GT:AD:DP:GQ:PL	1/1:2,64:67:8.96:69,9,0
17	41243059	rs80358057	C	T	2432.63	PASS	AC=2;AF=1.00;AN=2;DB;DP=81;Dels=0.00;FS=0.000;HRun=0;HaplotypeScore=2.2401;MQ=45.90;MQ0=0;QD=30.03	GT:AD:DP:GQ:PL	1/1:2,79:81:99:2466,232,0
17	41243615	rs80357504	GT	G	2712.31	PASS	AC=2;AF=1.00;AN=2;BaseQRankSum=-1.732;DB;DP=79;FS=3.493;HRun=3;HaplotypeScore=229.7809;MQ=47.22;MQ0=0;MQRankSum=1.641;QD=34.33;ReadPosRankSum=1.185	GT:AD:DP:GQ:PL	1/1:1,78:77:99:2754,222,0
17	41243727	.	A	AC	3321.64	PASS	AC=2;AF=1.00;AN=2;DP=83;FS=0.000;HRun=2;HaplotypeScore=206.1779;MQ=45.98;MQ0=0;QD=40.02	GT:AD:DP:GQ:PL	1/1:6,77:81:99:3322,235,0
17	41243921	rs80357571	TA	T	1602.10	PASS	AC=2;AF=1.00;AN=2;DB;DP=85;FS=0.000;HRun=2;HaplotypeScore=138.4793;MQ=33.62;MQ0=0;QD=18.85	GT:AD:DP:GQ:PL	1/1:18,67:45:99:1644,129,0
17	41243923	.	A	T	370.20	PASS	AC=1;AF=0.50;AN=2;BaseQRankSum=2.003;DP=83;Dels=0.00;FS=6.618;HRun=3;HaplotypeScore=13.5894;MQ=33.34;MQ0=0;MQRankSum=2.084;QD=4.46;ReadPosRankSum=-4.531	GT:AD:DP:GQ:PL	0/1:67,16:83:99:400,0,737
17	41243923	rs80357512	AT	A	373.37	PASS	AC=2;AF=1.00;AN=2;DB;DP=83;FS=0.000;HRun=3;HaplotypeScore=253.9640;MQ=33.34;MQ0=0;QD=4.50	GT:AD:DP:GQ:PL	1/1:71,12:43:99:415,102,0
17	41244217	rs80357525	G	GT	1723.33	PASS	AC=2;AF=1.00;AN=2;DB;DP=66;FS=0.000;HRun=2;HaplotypeScore=95.6573;MQ=34.05;MQ0=0;QD=26.11	GT:AD:DP:GQ:PL	1/1:14,52:37:99:1765,111,0
17	41244218	.	C	T	260.49	PASS	AC=1;AF=0.50;AN=2;BaseQRankSum=-1.812;DP=66;Dels=0.00;FS=3.174;HRun=6;HaplotypeScore=5.7254;MQ=34.05;MQ0=0;MQRankSum=0.910;QD=3.95;ReadPosRankSum=-4.190	GT:AD:DP:GQ:PL	0/1:52,13:66:99:290,0,676
17	41244219	.	T	C	258.37	PASS	AC=1;AF=0.50;AN=2;BaseQRankSum=-3.875;DP=68;Dels=0.00;FS=3.132;HRun=1;HaplotypeScore=7.2480;MQ=34.67;MQ0=0;MQRankSum=0.751;QD=3.80;ReadPosRankSum=-4.315	GT:AD:DP:GQ:PL	0/1:54,14:68:99:288,0,771
17	41244546	.	TC	T	550.68	PASS	AC=2;AF=1.00;AN=2;BaseQRankSum=-1.496;DP=67;FS=0.000;HRun=2;HaplotypeScore=281.2581;MQ=37.48;MQ0=0;MQRankSum=-0.236;QD=8.22;ReadPosRankSum=-1.339	GT:AD:DP:GQ:PL	1/1:46,21:46:99:593,119,0
17	41244548	rs80357991	CT	C	1774.27	PASS	AC=2;AF=1.00;AN=2;DB;DP=67;FS=0.000;HRun=1;HaplotypeScore=159.1167;MQ=37.48;MQ0=0;QD=26.48	GT:AD:DP:GQ:PL	1/1:24,42:46:99:1816,134,0
17	41244822	rs80357127	T	A	2343.23	PASS	AC=2;AF=1.00;AN=2;DB;DP=81;Dels=0.01;FS=0.000;HRun=1;HaplotypeScore=2.5760;MQ=42.08;MQ0=0;QD=28.93	GT:AD:DP:GQ:PL	1/1:0,80:80:99:2376,214,0
17	41244861	rs80357636	CTTTG	C	1075.50	PASS	AC=2;AF=1.00;AN=2;BaseQRankSum=-0.030;DB;DP=70;FS=7.020;HRun=0;HaplotypeScore=477.1877;MQ=33.66;MQ0=0;MQRankSum=-0.030;QD=15.36;ReadPosRankSum=1.979	GT:AD:DP:GQ:PL	1/1:59,11:44:79.66:1118,80,0
17	41244865	rs80357891	GTTTC	G	2361.99	PASS	AC=2;AF=1.00;AN=2;DB;DP=71;FS=0.000;HRun=0;HaplotypeScore=365.1145;MQ=33.80;MQ0=0;QD=33.27	GT:AD:DP:GQ:PL	1/1:15,55:45:99:2404,129,0
17	41244984	.	T	TGA	1498.34	PASS	AC=2;AF=1.00;AN=2;BaseQRankSum=1.668;DP=78;FS=0.000;HRun=0;HaplotypeScore=308.1413;MQ=37.97;MQ0=0;MQRankSum=-1.732;QD=19.21;ReadPosRankSum=1.027	GT:AD:DP:GQ:PL	1/1:54,23:56:99:1540,137,0
17	41244986	.	A	C	558.25	PASS	AC=1;AF=0.50;AN=2;BaseQRankSum=-3.203;DP=78;Dels=0.01;FS=14.273;HRun=0;HaplotypeScore=55.4628;MQ=37.97;MQ0=0;MQRankSum=0.411;QD=7.16;ReadPosRankSum=-4.473	GT:AD:DP:GQ:PL	0/1:50,27:77:99:588,0,831
17	41244986	.	A	AGC	2894.78	PASS	AC=2;AF=1.00;AN=2;DP=77;FS=0.000;HRun=0;HaplotypeScore=168.1307;MQ=37.78;MQ0=0;QD=37.59	GT:AD:DP:GQ:PL	1/1:31,46:55:99:2937,162,0
17	41245102	.	GA	G	297.19	PASS	AC=2;AF=1.00;AN=2;DP=64;FS=0.000;HRun=2;HaplotypeScore=235.5483;MQ=35.86;MQ0=0;QD=4.64	GT:AD:DP:GQ:PL	1/1:52,12:39:89.84:339,90,0
17	41245104	rs80357598	AT	A	1359.99	PASS	AC=2;AF=1.00;AN=2;DB;DP=62;FS=0.000;HRun=2;HaplotypeScore=124.8940;MQ=35.26;MQ0=0;QD=21.94	GT:AD:DP:GQ:PL	1/1:13,49:37:99:1402,108,0
17	41245346	rs80357539	TTTCTC	T	1710.33	PASS	AC=2;AF=1.00;AN=2;BaseQRankSum=-1.733;DB;DP=70;FS=0.000;HRun=0;HaplotypeScore=237.3053;MQ=31.47;MQ0=0;MQRankSum=1.621;QD=24.43;ReadPosRankSum=1.621	GT:AD:DP:GQ:PL	1/1:16,54:34:64.03:1752,64,0
17	41245351	.	CTTCTT	C	767.75	PASS	AC=1;AF=0.50;AN=2;BaseQRankSum=-1.054;DP=71;FS=0.000;HRun=0;HaplotypeScore=355.6268;MQ=31.38;MQ0=0;MQRankSum=0.085;QD=10.81;ReadPosRankSum=2.991	GT:AD:DP:GQ:PL	0/1:63,6:35:2.73:805,1,0
17	41245428	rs80357192	C	T	2166.94	PASS	AC=2;AF=1.00;AN=2;DB;DP=73;Dels=0.00;FS=0.000;HRun=0;HaplotypeScore=4.8413;MQ=44.35;MQ0=0;QD=29.68	GT:AD:DP:GQ:PL	1/1:2,71:73:99:2200,202,0
17	41245621	rs80357105	T	C	2133.96	PASS	AC=2;AF=1.00;AN=2;DB;DP=74;Dels=0.01;FS=0.000;HRun=1;HaplotypeScore=5.1614;MQ=44.32;MQ0=0;QD=28.84	GT:AD:DP:GQ:PL	1/1:1,71:73:99:2167,201,0
17	41246152	rs80356964	G	A	2005.98	PASS	AC=2;AF=1.00;AN=2;DB;DP=63;Dels=0.02;FS=0.000;HRun=1;HaplotypeScore=6.5779;MQ=45.46;MQ0=0;QD=31.84	GT:AD:DP:GQ:PL	1/1:1,61:62:99:2039,177,0
17	41246781	rs11658785	C	A	2216.53	PASS	AC=2;AF=1.00;AN=2;DB;DP=70;Dels=0.00;FS=0.000;HRun=0;HaplotypeScore=7.1189;MQ=45.91;MQ0=0;QD=31.66	GT:AD:DP:GQ:PL	1/1:2,68:70:99:2250,202,0
17	41247722	rs8176149	A	T	1965.14	PASS	AC=2;AF=1.00;AN=2;BaseQRankSum=0.750;DB;DP=67;Dels=0.00;FS=0.000;HRun=0;HaplotypeScore=2.7297;MQ=45.68;MQ0=0;MQRankSum=0.853;QD=29.33;ReadPosRankSum=1.629	GT:AD:DP:GQ:PL	1/1:1,66:67:99:1998,160,0
17	41247861	.	AC	A	19.02	LowQual	AC=1;AF=0.50;AN=2;BaseQRankSum=2.757;DP=64;HRun=3;HaplotypeScore=180.4008;MQ=33.74;MQ0=0;MQRankSum=-2.614;QD=0.30;ReadPosRankSum=1.754	GT:AD:DP:GQ:PL	0/1:58,5:32:14.41:58,0,14
17	41247864	rs80357745	CT	C	822	PASS	AC=2;AF=1.00;AN=2;DB;DP=61;FS=0.000;HRun=6;HaplotypeScore=94.6375;MQ=32.97;MQ0=0;QD=13.48	GT:AD:DP:GQ:PL	1/1:7,53:29:81.19:864,81,0
17	41251844	.	C	CA	3396.28	PASS	AC=2;AF=1.00;AN=2;DP=80;FS=0.000;HRun=1;HaplotypeScore=200.6852;MQ=46.31;MQ0=0;QD=42.45	GT:AD:DP:GQ:PL	1/1:7,73:79:99:3396,229,0
17	41252697	rs10445302	T	A	78.90	PASS	AC=2;AF=1.00;AN=2;DB;DP=48;Dels=0.00;FS=0.000;HRun=2;HaplotypeScore=1.4972;MQ=11.51;MQ0=0;QD=1.64	GT:AD:DP:GQ:PL	1/1:0,46:48:12:111,12,0
17	41259049	rs8176126	C	T	2422.66	PASS	AC=2;AF=1.00;AN=2;DB;DP=88;Dels=0.00;FS=0.000;HRun=0;HaplotypeScore=1.6229;MQ=38.54;MQ0=0;QD=27.53	GT:AD:DP:GQ:PL	1/1:1,87:88:99:2456,225,0
17	41271306	rs111489251	G	A	2212.56	PASS	AC=2;AF=1.00;AN=2;DB;DP=77;Dels=0.01;FS=0.000;HRun=12;HaplotypeScore=5.8572;MQ=27.70;MQ0=0;QD=28.73	GT:AD:DP:GQ:PL	1/1:2,74:76:99:2246,222,0
17	41276187	rs8176078	GACA	G	2208.53	PASS	AC=2;AF=1.00;AN=2;DB;DP=61;FS=0.000;HRun=0;HaplotypeScore=221.7325;MQ=31.47;MQ0=0;QD=36.21	GT:AD:DP:GQ:PL	1/1:4,57:47:99:2251,132,0
17	41280422	rs1709430	G	A	611.62	PASS	AC=2;AF=1.00;AN=2;DB;DP=51;Dels=0.02;FS=0.000;HRun=2;HaplotypeScore=4.3209;MQ=16.43;MQ0=0;QD=11.99	GT:AD:DP:GQ:PL	1/1:3,47:50:77.87:645,78,0
