# Supplementary material for: Considerations for clinical read alignment and mutational profiling using next-generation sequencing
Source: F1000Res. 2012 Sep 20;1:2. Originally published 2012 Jul 16. [Version 2] doi: 10.12688/f1000research.1-2.v2 (PMC3945748; doi:10.12688/f1000research.1-2.v2)
Supplement: Aligner-specific VCF files containing the mutations called for each set of reads in single and paired-end modes — VCF files describing the mutations detected in the sixty-seven groups of BRCA1 reads when testing each alignment program in paired-end and single-end mode. [file f1000research-1-402-s0002.tgz › Bfast_Single_End_Calls.98.vcf]

##fileformat=VCFv4.1
##FILTER=<ID=LowQual,Description="Low quality">
##FORMAT=<ID=AD,Number=.,Type=Integer,Description="Allelic depths for the ref and alt alleles in the order listed">
##FORMAT=<ID=DP,Number=1,Type=Integer,Description="Read Depth (only filtered reads used for calling)">
##FORMAT=<ID=GQ,Number=1,Type=Float,Description="Genotype Quality">
##FORMAT=<ID=GT,Number=1,Type=String,Description="Genotype">
##FORMAT=<ID=PL,Number=G,Type=Integer,Description="Normalized, Phred-scaled likelihoods for genotypes as defined in the VCF specification">
##INFO=<ID=AC,Number=A,Type=Integer,Description="Allele count in genotypes, for each ALT allele, in the same order as listed">
##INFO=<ID=AF,Number=A,Type=Float,Description="Allele Frequency, for each ALT allele, in the same order as listed">
##INFO=<ID=AN,Number=1,Type=Integer,Description="Total number of alleles in called genotypes">
##INFO=<ID=BaseQRankSum,Number=1,Type=Float,Description="Z-score from Wilcoxon rank sum test of Alt Vs. Ref base qualities">
##INFO=<ID=DB,Number=0,Type=Flag,Description="dbSNP Membership">
##INFO=<ID=DP,Number=1,Type=Integer,Description="Filtered Depth">
##INFO=<ID=DS,Number=0,Type=Flag,Description="Were any of the samples downsampled?">
##INFO=<ID=Dels,Number=1,Type=Float,Description="Fraction of Reads Containing Spanning Deletions">
##INFO=<ID=FS,Number=1,Type=Float,Description="Phred-scaled p-value using Fisher's exact test to detect strand bias">
##INFO=<ID=HRun,Number=1,Type=Integer,Description="Largest Contiguous Homopolymer Run of Variant Allele In Either Direction">
##INFO=<ID=HaplotypeScore,Number=1,Type=Float,Description="Consistency of the site with at most two segregating haplotypes">
##INFO=<ID=InbreedingCoeff,Number=1,Type=Float,Description="Inbreeding coefficient as estimated from the genotype likelihoods per-sample when compared against the Hardy-Weinberg expectation">
##INFO=<ID=MQ,Number=1,Type=Float,Description="RMS Mapping Quality">
##INFO=<ID=MQ0,Number=1,Type=Integer,Description="Total Mapping Quality Zero Reads">
##INFO=<ID=MQRankSum,Number=1,Type=Float,Description="Z-score From Wilcoxon rank sum test of Alt vs. Ref read mapping qualities">
##INFO=<ID=QD,Number=1,Type=Float,Description="Variant Confidence/Quality by Depth">
##INFO=<ID=ReadPosRankSum,Number=1,Type=Float,Description="Z-score from Wilcoxon rank sum test of Alt vs. Ref read position bias">
##UnifiedGenotyper="analysis_type=UnifiedGenotyper input_file=[../Bfast_SE/brca1_98.1.recalib.bam] sample_metadata=[] read_buffer_size=null phone_home=STANDARD read_filter=[BadCigar] intervals=null excludeIntervals=null reference_sequence=ref_chr17.hg19.fa rodBind=[] rodToIntervalTrackName=null BTI_merge_rule=UNION nonDeterministicRandomSeed=false downsampling_type=null downsample_to_fraction=null downsample_to_coverage=null baq=OFF baqGapOpenPenalty=40.0 performanceLog=null useOriginalQualities=false defaultBaseQualities=-1 validation_strictness=SILENT unsafe=null num_threads=4 interval_merging=ALL read_group_black_list=null processingTracker=null restartProcessingTracker=false processingTrackerStatusFile=null processingTrackerID=-1 allow_intervals_with_unindexed_bam=false disable_experimental_low_memory_sharding=false logging_level=ERROR log_to_file=null help=false genotype_likelihoods_model=BOTH p_nonref_model=EXACT heterozygosity=0.0010 pcr_error_rate=1.0E-4 genotyping_mode=DISCOVERY output_mode=EMIT_VARIANTS_ONLY standard_min_confidence_threshold_for_calling=30.0 standard_min_confidence_threshold_for_emitting=4.0 computeSLOD=false alleles=(RodBinding name= source=UNBOUND) assume_single_sample_reads=null abort_at_too_much_coverage=-1 min_base_quality_score=17 min_mapping_quality_score=20 max_deletion_fraction=0.05 min_indel_count_for_genotyping=5 indel_heterozygosity=1.25E-4 indelGapContinuationPenalty=10.0 indelGapOpenPenalty=45.0 indelHaplotypeSize=80 doContextDependentGapPenalties=true getGapPenaltiesFromData=false indel_recal_file=indel.recal_data.csv indelDebug=false dovit=false GSA_PRODUCTION_ONLY=false exactCalculation=LINEAR_EXPERIMENTAL ignoreSNPAlleles=false output_all_callable_bases=false genotype=false dbsnp=(RodBinding name=dbsnp source=dbsnp_132.hg19.vcf) out=org.broadinstitute.sting.gatk.io.stubs.VCFWriterStub NO_HEADER=org.broadinstitute.sting.gatk.io.stubs.VCFWriterStub sites_only=org.broadinstitute.sting.gatk.io.stubs.VCFWriterStub debug_file=null metrics_file=null annotation=[]"
##contig=<ID=17,length=81195210,assembly=hg19>
##reference=file:///CL_diags/ngs/OmixonPaper/brca1-test-suite/ref_chr17.hg19.fa
#CHROM	POS	ID	REF	ALT	QUAL	FILTER	INFO	FORMAT	DePristo
17	36988982	.	G	A	5.06	LowQual	AC=1;AF=0.50;AN=2;DP=1;Dels=0.00;HRun=0;HaplotypeScore=0.0000;MQ=29.00;MQ0=0;QD=5.06	GT:AD:DP:GQ:PL	0/1:0,1:1:1.76:33,3,0
17	41196309	.	T	G	5.06	LowQual	AC=1;AF=0.50;AN=2;DP=1;Dels=0.00;HRun=2;HaplotypeScore=0.0000;MQ=48.00;MQ0=0;QD=5.06	GT:AD:DP:GQ:PL	0/1:0,1:1:1.76:33,3,0
17	41196309	.	T	TGGGGGGGGGGGGGGGGGGGGGGGGGG	2683.33	PASS	AC=2;AF=1.00;AN=2;DP=22;FS=0.000;HRun=2;HaplotypeScore=230.0343;MQ=27.43;MQ0=0;QD=121.97	GT:AD:DP:GQ:PL	1/1:1,1:13:39.13:2725,39,0
17	41197774	rs80357107	A	T	1815.23	PASS	AC=2;AF=1.00;AN=2;DB;DP=58;Dels=0.00;FS=0.000;HRun=0;HaplotypeScore=3.6695;MQ=40.91;MQ0=0;QD=31.30	GT:AD:DP:GQ:PL	1/1:1,57:58:99:1848,165,0
17	41197790	rs80357268	C	T	1856.90	PASS	AC=2;AF=1.00;AN=2;DB;DP=61;Dels=0.00;FS=0.000;HRun=0;HaplotypeScore=1.4450;MQ=39.64;MQ0=0;QD=30.44	GT:AD:DP:GQ:PL	1/1:1,60:61:99:1890,174,0
17	41197809	rs80357973	CTGCCCAAT	C	4381.90	PASS	AC=2;AF=1.00;AN=2;DB;DP=58;FS=0.000;HRun=0;HaplotypeScore=714.0955;MQ=38.69;MQ0=0;QD=75.55	GT:AD:DP:GQ:PL	1/1:8,50:55:99:4382,157,0
17	41201105	rs80358092	T	A	2096.10	PASS	AC=2;AF=1.00;AN=2;DB;DP=67;Dels=0.00;FS=0.000;HRun=0;HaplotypeScore=0.0000;MQ=45.97;MQ0=0;QD=31.29	GT:AD:DP:GQ:PL	1/1:1,66:67:99:2129,196,0
17	41218747	rs8176237	C	T	2399.24	PASS	AC=2;AF=1.00;AN=2;DB;DP=77;Dels=0.00;FS=0.000;HRun=2;HaplotypeScore=2.8799;MQ=42.71;MQ0=0;QD=31.16	GT:AD:DP:GQ:PL	1/1:3,74:77:99:2432,220,0
17	41219625	rs80187739	C	A	1992.22	PASS	AC=2;AF=1.00;AN=2;DB;DP=64;Dels=0.00;FS=0.000;HRun=0;HaplotypeScore=10.4905;MQ=45.09;MQ0=0;QD=31.13	GT:AD:DP:GQ:PL	1/1:1,63:64:99:2025,183,0
17	41223059	rs11555992	C	A	1703.11	PASS	AC=2;AF=1.00;AN=2;DB;DP=56;Dels=0.02;FS=0.000;HRun=1;HaplotypeScore=0.9665;MQ=45.96;MQ0=0;QD=30.41	GT:AD:DP:GQ:PL	1/1:2,53:55:99:1736,156,0
17	41228539	rs80357404	A	T	1528.73	PASS	AC=2;AF=1.00;AN=2;DB;DP=53;Dels=0.00;FS=0.000;HRun=0;HaplotypeScore=5.4543;MQ=44.96;MQ0=0;QD=28.84	GT:AD:DP:GQ:PL	1/1:2,51:53:99:1562,144,0
17	41239071	rs8176172	G	T	1805.39	PASS	AC=2;AF=1.00;AN=2;DB;DP=58;Dels=0.00;FS=0.000;HRun=0;HaplotypeScore=0.0000;MQ=46.25;MQ0=0;QD=31.13	GT:AD:DP:GQ:PL	1/1:0,58:58:99:1838,168,0
17	41241566	rs77725050	CTTT	C	1466.94	PASS	AC=2;AF=1.00;AN=2;DB;DP=77;FS=0.000;HRun=15;HaplotypeScore=389.5038;MQ=32.44;MQ0=0;QD=19.05	GT:AD:DP:GQ:PL	1/1:16,61:53:99:1509,134,0
17	41241572	.	T	C	1296.88	PASS	AC=2;AF=1.00;AN=2;BaseQRankSum=-2.304;DP=75;Dels=0.00;FS=5.929;HRun=0;HaplotypeScore=176.0714;MQ=30.50;MQ0=0;MQRankSum=-1.016;QD=17.29;ReadPosRankSum=3.287	GT:AD:DP:GQ:PL	1/1:6,68:75:44.51:1330,45,0
17	41242952	rs80358034	G	A	1564.77	PASS	AC=2;AF=1.00;AN=2;DB;DP=71;Dels=0.00;FS=0.000;HRun=0;HaplotypeScore=0.0000;MQ=36.23;MQ0=0;QD=22.04	GT:AD:DP:GQ:PL	1/1:0,71:71:99:1598,147,0
17	41242976	.	GTCAC	G	1274.62	PASS	AC=2;AF=1.00;AN=2;BaseQRankSum=1.652;DP=71;FS=0.000;HRun=0;HaplotypeScore=471.8947;MQ=34.60;MQ0=0;MQRankSum=-1.733;QD=17.95;ReadPosRankSum=1.249	GT:AD:DP:GQ:PL	1/1:56,15:46:98.74:1317,99,0
17	41242979	rs80357532	ACTCT	A	2505.05	PASS	AC=2;AF=1.00;AN=2;DB;DP=68;FS=0.000;HRun=0;HaplotypeScore=325.5600;MQ=33.94;MQ0=0;QD=36.84	GT:AD:DP:GQ:PL	1/1:19,49:43:99:2547,126,0
17	41243480	.	TTGA	T	886.82	PASS	AC=2;AF=1.00;AN=2;BaseQRankSum=2.857;DP=67;FS=2.152;HRun=0;HaplotypeScore=352.5357;MQ=39.86;MQ0=0;MQRankSum=-2.898;QD=13.24;ReadPosRankSum=2.481	GT:AD:DP:GQ:PL	1/1:52,15:52:62.94:929,63,0
17	41243486	.	A	T	818.71	PASS	AC=1;AF=0.50;AN=2;BaseQRankSum=2.608;DP=63;Dels=0.00;FS=13.960;HRun=4;HaplotypeScore=113.1123;MQ=38.88;MQ0=0;MQRankSum=3.668;QD=13.00;ReadPosRankSum=0.365	GT:AD:DP:GQ:PL	0/1:33,30:63:99:849,0,436
17	41243486	.	ATTT	A	914.99	PASS	AC=2;AF=1.00;AN=2;BaseQRankSum=1.935;DP=63;FS=0.000;HRun=4;HaplotypeScore=349.5596;MQ=38.88;MQ0=0;MQRankSum=-2.399;QD=14.52;ReadPosRankSum=2.348	GT:AD:DP:GQ:PL	1/1:35,28:48:99:957,133,0
17	41243753	rs80357767	AT	A	3082.32	PASS	AC=2;AF=1.00;AN=2;DB;DP=86;FS=0.000;HRun=2;HaplotypeScore=530.4865;MQ=44.88;MQ0=0;QD=35.84	GT:AD:DP:GQ:PL	1/1:4,82:84:99:3124,244,0
17	41243787	rs80357520	T	TGA	530.89	PASS	AC=2;AF=1.00;AN=2;BaseQRankSum=0.604;DB;DP=88;FS=4.030;HRun=0;HaplotypeScore=862.4210;MQ=45.26;MQ0=0;MQRankSum=1.531;QD=6.03;ReadPosRankSum=1.007	GT:AD:DP:GQ:PL	1/1:4,1:87:99:573,172,0
17	41243954	.	C	CAA	2309.22	PASS	AC=2;AF=1.00;AN=2;DP=81;FS=0.000;HRun=3;HaplotypeScore=148.4531;MQ=33.76;MQ0=0;QD=28.51	GT:AD:DP:GQ:PL	1/1:24,56:48:99:2351,129,0
17	41243958	.	T	A	423	PASS	AC=1;AF=0.50;AN=2;BaseQRankSum=1.180;DP=79;Dels=0.00;FS=2.704;HRun=3;HaplotypeScore=61.8744;MQ=33.52;MQ0=0;MQRankSum=1.275;QD=5.35;ReadPosRankSum=-4.299	GT:AD:DP:GQ:PL	0/1:61,18:79:99:453,0,777
17	41243959	.	G	A	394.14	PASS	AC=1;AF=0.50;AN=2;BaseQRankSum=1.044;DP=76;Dels=0.00;FS=4.575;HRun=0;HaplotypeScore=21.6275;MQ=32.88;MQ0=0;MQRankSum=1.284;QD=5.19;ReadPosRankSum=-4.714	GT:AD:DP:GQ:PL	0/1:59,17:76:99:424,0,674
17	41244132	rs80357228	C	A	2364.30	PASS	AC=2;AF=1.00;AN=2;DB;DP=80;Dels=0.04;FS=0.000;HRun=1;HaplotypeScore=10.3425;MQ=43.49;MQ0=0;QD=29.55	GT:AD:DP:GQ:PL	1/1:0,76:77:99:2397,220,0
17	41244148	rs80357018	C	A	1993.48	PASS	AC=2;AF=1.00;AN=2;DB;DP=66;Dels=0.00;FS=0.000;HRun=0;HaplotypeScore=4.7306;MQ=42.70;MQ0=0;QD=30.20	GT:AD:DP:GQ:PL	1/1:2,64:66:99:2026,192,0
17	41244218	rs80357575	CTTT	C	1270.74	PASS	AC=2;AF=1.00;AN=2;DB;DP=75;FS=0.000;HRun=6;HaplotypeScore=217.0832;MQ=30.74;MQ0=0;QD=16.94	GT:AD:DP:GQ:PL	1/1:14,60:36:84.28:1313,84,0
17	41244222	.	T	A	19.71	LowQual	AC=1;AF=0.50;AN=2;BaseQRankSum=-2.520;DP=68;Dels=0.00;HRun=0;HaplotypeScore=4.8954;MQ=29.31;MQ0=0;MQRankSum=1.090;QD=0.29;ReadPosRankSum=-2.617	GT:AD:DP:GQ:PL	0/1:62,5:68:49.66:50,0,696
17	41244613	rs80356970	G	A	2106.33	PASS	AC=2;AF=1.00;AN=2;DB;DP=65;Dels=0.00;FS=0.000;HRun=1;HaplotypeScore=1.6828;MQ=46.43;MQ0=0;QD=32.41	GT:AD:DP:GQ:PL	1/1:0,64:65:99:2139,189,0
17	41246748	rs80357789	GAA	G	1496.43	PASS	AC=2;AF=1.00;AN=2;DB;DP=78;FS=0.000;HRun=3;HaplotypeScore=149.3719;MQ=32.34;MQ0=0;QD=19.18	GT:AD:DP:GQ:PL	1/1:21,57:39:99:1538,108,0
17	41246750	.	AAC	A	509.87	PASS	AC=2;AF=1.00;AN=2;BaseQRankSum=1.621;DP=76;FS=3.452;HRun=0;HaplotypeScore=235.0897;MQ=31.83;MQ0=0;MQRankSum=-1.733;QD=6.71;ReadPosRankSum=1.621	GT:AD:DP:GQ:PL	1/1:65,10:37:74.21:552,74,0
17	41246879	rs80358108	T	G	1915.10	PASS	AC=2;AF=1.00;AN=2;DB;DP=71;Dels=0.04;FS=0.000;HRun=1;HaplotypeScore=8.7044;MQ=45.44;MQ0=0;QD=26.97	GT:AD:DP:GQ:PL	1/1:1,67:68:99:1948,195,0
17	41252697	rs10445302	T	A	79.87	PASS	AC=2;AF=1.00;AN=2;DB;DP=52;Dels=0.02;FS=0.000;HRun=2;HaplotypeScore=1.6316;MQ=11.81;MQ0=0;QD=1.54	GT:AD:DP:GQ:PL	1/1:0,50:51:12:112,12,0
17	41256878	rs80358113	C	T	2144.43	PASS	AC=2;AF=1.00;AN=2;DB;DP=70;Dels=0.00;FS=0.000;HRun=0;HaplotypeScore=3.5916;MQ=44.29;MQ0=0;QD=30.63	GT:AD:DP:GQ:PL	1/1:2,68:70:99:2177,201,0
17	41256894	rs80357738	CTG	C	2712.31	PASS	AC=2;AF=1.00;AN=2;DB;DP=67;FS=0.000;HRun=0;HaplotypeScore=455.2145;MQ=44.37;MQ0=0;QD=40.48	GT:AD:DP:GQ:PL	1/1:4,63:66:99:2754,196,0
17	41256956	rs80357209	G	A	1988.90	PASS	AC=2;AF=1.00;AN=2;DB;DP=67;Dels=0.00;FS=0.000;HRun=0;HaplotypeScore=1.9330;MQ=44.40;MQ0=0;QD=29.69	GT:AD:DP:GQ:PL	1/1:4,63:67:99:2022,180,0
17	41259100	rs66535723	G	GT	1646.40	PASS	AC=2;AF=1.00;AN=2;DB;DP=66;FS=0.000;HRun=20;HaplotypeScore=91.8699;MQ=28.94;MQ0=0;QD=24.95	GT:AD:DP:GQ:PL	1/1:2,63:38:99:1688,108,0
17	41262549	rs75129942	G	A	1630.87	PASS	AC=2;AF=1.00;AN=2;DB;DP=74;Dels=0.01;FS=0.000;HRun=2;HaplotypeScore=3.2090;MQ=22.70;MQ0=0;QD=22.04	GT:AD:DP:GQ:PL	1/1:1,72:73:99:1664,174,0
17	41282292	rs4793206	A	G	1007.12	PASS	AC=2;AF=1.00;AN=2;DB;DP=67;Dels=0.00;FS=0.000;HRun=0;HaplotypeScore=7.6625;MQ=17.93;MQ0=0;QD=15.03	GT:AD:DP:GQ:PL	1/1:1,66:67:99:1040,129,0
