# Supplementary material for: Considerations for clinical read alignment and mutational profiling using next-generation sequencing
Source: F1000Res. 2012 Sep 20;1:2. Originally published 2012 Jul 16. [Version 2] doi: 10.12688/f1000research.1-2.v2 (PMC3945748; doi:10.12688/f1000research.1-2.v2)
Supplement: Aligner-specific VCF files containing the mutations called for each set of reads in single and paired-end modes — VCF files describing the mutations detected in the sixty-seven groups of BRCA1 reads when testing each alignment program in paired-end and single-end mode. [file f1000research-1-402-s0002.tgz › BWA_Paired_End_Calls.0.vcf]

##fileformat=VCFv4.1
##FILTER=<ID=LowQual,Description="Low quality">
##FORMAT=<ID=AD,Number=.,Type=Integer,Description="Allelic depths for the ref and alt alleles in the order listed">
##FORMAT=<ID=DP,Number=1,Type=Integer,Description="Read Depth (only filtered reads used for calling)">
##FORMAT=<ID=GQ,Number=1,Type=Float,Description="Genotype Quality">
##FORMAT=<ID=GT,Number=1,Type=String,Description="Genotype">
##FORMAT=<ID=PL,Number=G,Type=Integer,Description="Normalized, Phred-scaled likelihoods for genotypes as defined in the VCF specification">
##INFO=<ID=AC,Number=A,Type=Integer,Description="Allele count in genotypes, for each ALT allele, in the same order as listed">
##INFO=<ID=AF,Number=A,Type=Float,Description="Allele Frequency, for each ALT allele, in the same order as listed">
##INFO=<ID=AN,Number=1,Type=Integer,Description="Total number of alleles in called genotypes">
##INFO=<ID=BaseQRankSum,Number=1,Type=Float,Description="Z-score from Wilcoxon rank sum test of Alt Vs. Ref base qualities">
##INFO=<ID=DB,Number=0,Type=Flag,Description="dbSNP Membership">
##INFO=<ID=DP,Number=1,Type=Integer,Description="Filtered Depth">
##INFO=<ID=DS,Number=0,Type=Flag,Description="Were any of the samples downsampled?">
##INFO=<ID=Dels,Number=1,Type=Float,Description="Fraction of Reads Containing Spanning Deletions">
##INFO=<ID=FS,Number=1,Type=Float,Description="Phred-scaled p-value using Fisher's exact test to detect strand bias">
##INFO=<ID=HRun,Number=1,Type=Integer,Description="Largest Contiguous Homopolymer Run of Variant Allele In Either Direction">
##INFO=<ID=HaplotypeScore,Number=1,Type=Float,Description="Consistency of the site with at most two segregating haplotypes">
##INFO=<ID=InbreedingCoeff,Number=1,Type=Float,Description="Inbreeding coefficient as estimated from the genotype likelihoods per-sample when compared against the Hardy-Weinberg expectation">
##INFO=<ID=MQ,Number=1,Type=Float,Description="RMS Mapping Quality">
##INFO=<ID=MQ0,Number=1,Type=Integer,Description="Total Mapping Quality Zero Reads">
##INFO=<ID=MQRankSum,Number=1,Type=Float,Description="Z-score From Wilcoxon rank sum test of Alt vs. Ref read mapping qualities">
##INFO=<ID=QD,Number=1,Type=Float,Description="Variant Confidence/Quality by Depth">
##INFO=<ID=ReadPosRankSum,Number=1,Type=Float,Description="Z-score from Wilcoxon rank sum test of Alt vs. Ref read position bias">
##UnifiedGenotyper="analysis_type=UnifiedGenotyper input_file=[../BWA_Default/brca1_0.recalib.bam] sample_metadata=[] read_buffer_size=null phone_home=STANDARD read_filter=[] intervals=null excludeIntervals=null reference_sequence=ref_chr17.hg19.fa rodBind=[] rodToIntervalTrackName=null BTI_merge_rule=UNION nonDeterministicRandomSeed=false downsampling_type=null downsample_to_fraction=null downsample_to_coverage=null baq=OFF baqGapOpenPenalty=40.0 performanceLog=null useOriginalQualities=false defaultBaseQualities=-1 validation_strictness=SILENT unsafe=null num_threads=4 interval_merging=ALL read_group_black_list=null processingTracker=null restartProcessingTracker=false processingTrackerStatusFile=null processingTrackerID=-1 allow_intervals_with_unindexed_bam=false disable_experimental_low_memory_sharding=false logging_level=ERROR log_to_file=null help=false genotype_likelihoods_model=BOTH p_nonref_model=EXACT heterozygosity=0.0010 pcr_error_rate=1.0E-4 genotyping_mode=DISCOVERY output_mode=EMIT_VARIANTS_ONLY standard_min_confidence_threshold_for_calling=30.0 standard_min_confidence_threshold_for_emitting=4.0 computeSLOD=false alleles=(RodBinding name= source=UNBOUND) assume_single_sample_reads=null abort_at_too_much_coverage=-1 min_base_quality_score=17 min_mapping_quality_score=20 max_deletion_fraction=0.05 min_indel_count_for_genotyping=5 indel_heterozygosity=1.25E-4 indelGapContinuationPenalty=10.0 indelGapOpenPenalty=45.0 indelHaplotypeSize=80 doContextDependentGapPenalties=true getGapPenaltiesFromData=false indel_recal_file=indel.recal_data.csv indelDebug=false dovit=false GSA_PRODUCTION_ONLY=false exactCalculation=LINEAR_EXPERIMENTAL ignoreSNPAlleles=false output_all_callable_bases=false genotype=false dbsnp=(RodBinding name=dbsnp source=dbsnp_132.hg19.vcf) out=org.broadinstitute.sting.gatk.io.stubs.VCFWriterStub NO_HEADER=org.broadinstitute.sting.gatk.io.stubs.VCFWriterStub sites_only=org.broadinstitute.sting.gatk.io.stubs.VCFWriterStub debug_file=null metrics_file=null annotation=[]"
##contig=<ID=17,length=81195210,assembly=hg19>
##reference=file:///CL_diags/ngs/OmixonPaper/brca1-test-suite/ref_chr17.hg19.fa
#CHROM	POS	ID	REF	ALT	QUAL	FILTER	INFO	FORMAT	DePristo
17	41209068	rs80358150	C	T	3927.55	PASS	AC=2;AF=1.00;AN=2;DB;DP=121;Dels=0.00;FS=0.000;HRun=0;HaplotypeScore=3.6577;MQ=57.04;MQ0=0;QD=32.46	GT:AD:DP:GQ:PL	1/1:1,120:121:99:3927,352,0
17	41228617	rs80356932	G	A	4603.18	PASS	AC=2;AF=1.00;AN=2;DB;DP=147;Dels=0.00;FS=0.000;HRun=0;HaplotypeScore=3.3631;MQ=55.48;MQ0=0;QD=31.31	GT:AD:DP:GQ:PL	1/1:1,146:147:99:4602,418,0
17	41234404	rs80358180	T	C	3504.32	PASS	AC=2;AF=1.00;AN=2;DB;DP=125;Dels=0.00;FS=0.000;HRun=0;HaplotypeScore=3.6166;MQ=57.05;MQ0=0;QD=28.03	GT:AD:DP:GQ:PL	1/1:0,125:125:99:3502,351,0
17	41234477	.	C	CT	5005.52	PASS	AC=2;AF=1.00;AN=2;DP=128;FS=0.000;HRun=2;HaplotypeScore=353.0746;MQ=56.03;MQ0=0;QD=39.11	GT:AD:DP:GQ:PL	1/1:11,117:127:99:5006,352,0
17	41234574	rs80357365	G	A	4034.46	PASS	AC=2;AF=1.00;AN=2;BaseQRankSum=1.596;DB;DP=128;Dels=0.00;FS=0.000;HRun=0;HaplotypeScore=5.3798;MQ=56.29;MQ0=0;MQRankSum=1.241;QD=31.52;ReadPosRankSum=-0.641	GT:AD:DP:GQ:PL	1/1:1,126:128:99:4009,351,0
17	41239491	rs8176170	T	C	4687.37	PASS	AC=2;AF=1.00;AN=2;DB;DP=145;Dels=0.00;FS=0.000;HRun=1;HaplotypeScore=3.5348;MQ=55.52;MQ0=0;QD=32.33	GT:AD:DP:GQ:PL	1/1:0,145:145:99:4686,424,0
17	41240750	rs8176165	G	A	4949.58	PASS	AC=2;AF=1.00;AN=2;DB;DP=144;Dels=0.00;FS=0.000;HRun=1;HaplotypeScore=3.8463;MQ=56.04;MQ0=0;QD=34.37	GT:AD:DP:GQ:PL	1/1:0,144:144:99:4949,430,0
17	41241568	rs34293035	T	TC	4801.22	PASS	AC=2;AF=1.00;AN=2;DB;DP=139;FS=0.000;HRun=0;HaplotypeScore=318.8331;MQ=59.49;MQ0=0;QD=34.54	GT:AD:DP:GQ:PL	1/1:1,137:139:99:4801,414,0
17	41243502	rs80357345	G	A	4151.25	PASS	AC=2;AF=1.00;AN=2;DB;DP=127;Dels=0.00;FS=0.000;HRun=0;HaplotypeScore=1.5661;MQ=54.93;MQ0=0;QD=32.69	GT:AD:DP:GQ:PL	1/1:1,125:127:99:4117,364,0
17	41243575	rs80357987	TC	T	5749.80	PASS	AC=2;AF=1.00;AN=2;DB;DP=139;FS=0.000;HRun=2;HaplotypeScore=669.0234;MQ=46.81;MQ0=0;QD=41.37	GT:AD:DP:GQ:PL	1/1:10,129:139:99:5750,418,0
17	41243615	rs80357504	GT	G	4499.70	PASS	AC=2;AF=1.00;AN=2;DB;DP=130;FS=0.000;HRun=3;HaplotypeScore=678.4877;MQ=44.71;MQ0=0;QD=34.61	GT:AD:DP:GQ:PL	1/1:10,120:130:99:4500,367,0
17	41243834	rs80357552	AGGTATATT	A	7601.36	PASS	AC=2;AF=1.00;AN=2;DB;DP=102;FS=0.000;HRun=0;HaplotypeScore=894.6285;MQ=34.39;MQ0=0;QD=74.52	GT:AD:DP:GQ:PL	1/1:10,92:100:99:7601,271,0
17	41244213	rs80357903	TCTTG	T	7768.26	PASS	AC=2;AF=1.00;AN=2;DB;DP=143;FS=0.000;HRun=0;HaplotypeScore=778.2607;MQ=48.53;MQ0=0;QD=54.32	GT:AD:DP:GQ:PL	1/1:5,138:143:99:7768,418,0
17	41244366	rs80357702	AT	A	5136.28	PASS	AC=2;AF=1.00;AN=2;DB;DP=144;FS=0.000;HRun=3;HaplotypeScore=820.9157;MQ=53.75;MQ0=0;QD=35.67	GT:AD:DP:GQ:PL	1/1:5,139:144:99:5136,418,0
17	41244369	rs80357184	T	G	4541.12	PASS	AC=2;AF=1.00;AN=2;DB;DP=140;Dels=0.00;FS=0.000;HRun=0;HaplotypeScore=3.5589;MQ=53.93;MQ0=0;QD=32.44	GT:AD:DP:GQ:PL	1/1:0,140:140:99:4540,412,0
17	41244986	.	A	AGC	8093.35	PASS	AC=2;AF=1.00;AN=2;DP=152;FS=0.000;HRun=0;HaplotypeScore=434.1569;MQ=56.74;MQ0=0;QD=53.25	GT:AD:DP:GQ:PL	1/1:6,143:152:99:8093,445,0
17	41245074	rs80357249	T	A	4313.73	PASS	AC=2;AF=1.00;AN=2;DB;DP=131;Dels=0.00;FS=0.000;HRun=0;HaplotypeScore=5.4253;MQ=55.71;MQ0=0;QD=32.93	GT:AD:DP:GQ:PL	1/1:0,131:131:99:4313,394,0
17	41245815	rs80356939	G	T	4347.15	PASS	AC=2;AF=1.00;AN=2;DB;DP=137;Dels=0.00;FS=0.000;HRun=0;HaplotypeScore=3.5976;MQ=56.72;MQ0=0;QD=31.73	GT:AD:DP:GQ:PL	1/1:0,136:137:99:4346,397,0
17	41246187	rs80357181	C	T	4123.16	PASS	AC=2;AF=1.00;AN=2;DB;DP=130;Dels=0.00;FS=0.000;HRun=1;HaplotypeScore=8.8393;MQ=55.36;MQ0=0;QD=31.72	GT:AD:DP:GQ:PL	1/1:1,129:130:99:4122,364,0
17	41246355	rs80357068	G	C	3606.22	PASS	AC=2;AF=1.00;AN=2;BaseQRankSum=1.701;DB;DP=114;Dels=0.00;FS=0.000;HRun=0;HaplotypeScore=2.6595;MQ=52.93;MQ0=0;MQRankSum=-0.322;QD=31.63;ReadPosRankSum=-1.334	GT:AD:DP:GQ:PL	1/1:1,112:114:99:3605,331,0
17	41246455	rs80359880	TAGGATTCTCTG	T	8394.11	PASS	AC=2;AF=1.00;AN=2;DB;DP=113;FS=0.000;HRun=0;HaplotypeScore=1289.0440;MQ=41.10;MQ0=0;QD=74.28	GT:AD:DP:GQ:PL	1/1:6,107:111:99:8394,316,0
17	41248006	rs115632775	C	A	5129.38	PASS	AC=2;AF=1.00;AN=2;DB;DP=148;Dels=0.00;FS=0.000;HRun=2;HaplotypeScore=5.7071;MQ=56.78;MQ0=0;QD=34.66	GT:AD:DP:GQ:PL	1/1:0,147:148:99:5098,442,0
17	41250379	rs111480954	AATT	A	4316.60	PASS	AC=2;AF=1.00;AN=2;BaseQRankSum=1.696;DB;DP=110;FS=0.000;HRun=0;HaplotypeScore=511.9574;MQ=52.65;MQ0=0;MQRankSum=-1.010;QD=39.24;ReadPosRankSum=0.974	GT:AD:DP:GQ:PL	1/1:15,95:110:99:4317,282,0
17	41251305	rs78506123	T	A	4066.61	PASS	AC=2;AF=1.00;AN=2;DB;DP=124;Dels=0.00;FS=0.000;HRun=1;HaplotypeScore=3.3694;MQ=56.33;MQ0=0;QD=32.80	GT:AD:DP:GQ:PL	1/1:0,124:124:99:4066,367,0
17	41252646	rs67481339	ATGT	A	6339.54	PASS	AC=2;AF=1.00;AN=2;DB;DP=128;FS=0.000;HRun=0;HaplotypeScore=730.9350;MQ=52.20;MQ0=3;QD=49.53	GT:AD:DP:GQ:PL	1/1:4,124:124:99:6340,367,0
17	41252697	rs10445302	T	A	3398.19	PASS	AC=2;AF=1.00;AN=2;DB;DP=101;Dels=0.00;FS=0.000;HRun=2;HaplotypeScore=2.6744;MQ=52.01;MQ0=1;QD=33.65	GT:AD:DP:GQ:PL	1/1:0,101:101:99:3398,298,0
17	41259556	rs8176124	C	T	4051.22	PASS	AC=2;AF=1.00;AN=2;DB;DP=126;Dels=0.00;FS=0.000;HRun=0;HaplotypeScore=2.4951;MQ=55.84;MQ0=0;QD=32.15	GT:AD:DP:GQ:PL	1/1:0,126:126:99:4050,364,0
17	41262175	rs11651855	T	C	3687.46	PASS	AC=2;AF=1.00;AN=2;DB;DP=126;Dels=0.00;FS=0.000;HRun=0;HaplotypeScore=5.2307;MQ=56.42;MQ0=0;QD=29.27	GT:AD:DP:GQ:PL	1/1:0,126:126:99:3685,361,0
17	41266091	rs35757194	C	CA	3553.73	PASS	AC=2;AF=1.00;AN=2;DB;DP=151;FS=0.000;HRun=13;HaplotypeScore=347.1517;MQ=58.33;MQ0=0;QD=23.53	GT:AD:DP:GQ:PL	1/1:24,127:151:99:3554,392,0
17	41266305	rs1793982	A	C	4339.56	PASS	AC=2;AF=1.00;AN=2;DB;DP=132;Dels=0.00;FS=0.000;HRun=1;HaplotypeScore=4.3256;MQ=56.11;MQ0=0;QD=32.88	GT:AD:DP:GQ:PL	1/1:0,131:132:99:4339,391,0
17	41267518	rs35149296	CA	C	2128.58	PASS	AC=2;AF=1.00;AN=2;DB;DP=131;FS=0.000;HRun=15;HaplotypeScore=381.7002;MQ=57.81;MQ0=0;QD=16.25	GT:AD:DP:GQ:PL	1/1:18,113:131:99:2171,334,0
17	41276049	rs80357438	A	G	3415.50	PASS	AC=2;AF=1.00;AN=2;DB;DP=106;Dels=0.00;FS=0.000;HRun=0;HaplotypeScore=2.5750;MQ=56.42;MQ0=0;QD=32.22	GT:AD:DP:GQ:PL	1/1:0,106:106:99:3415,313,0
17	41280639	rs9892210	A	T	3778.61	PASS	AC=2;AF=1.00;AN=2;DB;DP=119;Dels=0.00;FS=0.000;HRun=0;HaplotypeScore=3.5982;MQ=55.34;MQ0=0;QD=31.75	GT:AD:DP:GQ:PL	1/1:1,118:119:99:3778,349,0
