# Supplementary material for: Considerations for clinical read alignment and mutational profiling using next-generation sequencing
Source: F1000Res. 2012 Sep 20;1:2. Originally published 2012 Jul 16. [Version 2] doi: 10.12688/f1000research.1-2.v2 (PMC3945748; doi:10.12688/f1000research.1-2.v2)
Supplement: Aligner-specific VCF files containing the mutations called for each set of reads in single and paired-end modes — VCF files describing the mutations detected in the sixty-seven groups of BRCA1 reads when testing each alignment program in paired-end and single-end mode. [file f1000research-1-402-s0002.tgz › BWA_Paired_End_Calls.1.vcf]

##fileformat=VCFv4.1
##FILTER=<ID=LowQual,Description="Low quality">
##FORMAT=<ID=AD,Number=.,Type=Integer,Description="Allelic depths for the ref and alt alleles in the order listed">
##FORMAT=<ID=DP,Number=1,Type=Integer,Description="Read Depth (only filtered reads used for calling)">
##FORMAT=<ID=GQ,Number=1,Type=Float,Description="Genotype Quality">
##FORMAT=<ID=GT,Number=1,Type=String,Description="Genotype">
##FORMAT=<ID=PL,Number=G,Type=Integer,Description="Normalized, Phred-scaled likelihoods for genotypes as defined in the VCF specification">
##INFO=<ID=AC,Number=A,Type=Integer,Description="Allele count in genotypes, for each ALT allele, in the same order as listed">
##INFO=<ID=AF,Number=A,Type=Float,Description="Allele Frequency, for each ALT allele, in the same order as listed">
##INFO=<ID=AN,Number=1,Type=Integer,Description="Total number of alleles in called genotypes">
##INFO=<ID=BaseQRankSum,Number=1,Type=Float,Description="Z-score from Wilcoxon rank sum test of Alt Vs. Ref base qualities">
##INFO=<ID=DB,Number=0,Type=Flag,Description="dbSNP Membership">
##INFO=<ID=DP,Number=1,Type=Integer,Description="Filtered Depth">
##INFO=<ID=DS,Number=0,Type=Flag,Description="Were any of the samples downsampled?">
##INFO=<ID=Dels,Number=1,Type=Float,Description="Fraction of Reads Containing Spanning Deletions">
##INFO=<ID=FS,Number=1,Type=Float,Description="Phred-scaled p-value using Fisher's exact test to detect strand bias">
##INFO=<ID=HRun,Number=1,Type=Integer,Description="Largest Contiguous Homopolymer Run of Variant Allele In Either Direction">
##INFO=<ID=HaplotypeScore,Number=1,Type=Float,Description="Consistency of the site with at most two segregating haplotypes">
##INFO=<ID=InbreedingCoeff,Number=1,Type=Float,Description="Inbreeding coefficient as estimated from the genotype likelihoods per-sample when compared against the Hardy-Weinberg expectation">
##INFO=<ID=MQ,Number=1,Type=Float,Description="RMS Mapping Quality">
##INFO=<ID=MQ0,Number=1,Type=Integer,Description="Total Mapping Quality Zero Reads">
##INFO=<ID=MQRankSum,Number=1,Type=Float,Description="Z-score From Wilcoxon rank sum test of Alt vs. Ref read mapping qualities">
##INFO=<ID=QD,Number=1,Type=Float,Description="Variant Confidence/Quality by Depth">
##INFO=<ID=ReadPosRankSum,Number=1,Type=Float,Description="Z-score from Wilcoxon rank sum test of Alt vs. Ref read position bias">
##UnifiedGenotyper="analysis_type=UnifiedGenotyper input_file=[../BWA_Default/brca1_1.recalib.bam] sample_metadata=[] read_buffer_size=null phone_home=STANDARD read_filter=[] intervals=null excludeIntervals=null reference_sequence=ref_chr17.hg19.fa rodBind=[] rodToIntervalTrackName=null BTI_merge_rule=UNION nonDeterministicRandomSeed=false downsampling_type=null downsample_to_fraction=null downsample_to_coverage=null baq=OFF baqGapOpenPenalty=40.0 performanceLog=null useOriginalQualities=false defaultBaseQualities=-1 validation_strictness=SILENT unsafe=null num_threads=4 interval_merging=ALL read_group_black_list=null processingTracker=null restartProcessingTracker=false processingTrackerStatusFile=null processingTrackerID=-1 allow_intervals_with_unindexed_bam=false disable_experimental_low_memory_sharding=false logging_level=ERROR log_to_file=null help=false genotype_likelihoods_model=BOTH p_nonref_model=EXACT heterozygosity=0.0010 pcr_error_rate=1.0E-4 genotyping_mode=DISCOVERY output_mode=EMIT_VARIANTS_ONLY standard_min_confidence_threshold_for_calling=30.0 standard_min_confidence_threshold_for_emitting=4.0 computeSLOD=false alleles=(RodBinding name= source=UNBOUND) assume_single_sample_reads=null abort_at_too_much_coverage=-1 min_base_quality_score=17 min_mapping_quality_score=20 max_deletion_fraction=0.05 min_indel_count_for_genotyping=5 indel_heterozygosity=1.25E-4 indelGapContinuationPenalty=10.0 indelGapOpenPenalty=45.0 indelHaplotypeSize=80 doContextDependentGapPenalties=true getGapPenaltiesFromData=false indel_recal_file=indel.recal_data.csv indelDebug=false dovit=false GSA_PRODUCTION_ONLY=false exactCalculation=LINEAR_EXPERIMENTAL ignoreSNPAlleles=false output_all_callable_bases=false genotype=false dbsnp=(RodBinding name=dbsnp source=dbsnp_132.hg19.vcf) out=org.broadinstitute.sting.gatk.io.stubs.VCFWriterStub NO_HEADER=org.broadinstitute.sting.gatk.io.stubs.VCFWriterStub sites_only=org.broadinstitute.sting.gatk.io.stubs.VCFWriterStub debug_file=null metrics_file=null annotation=[]"
##contig=<ID=17,length=81195210,assembly=hg19>
##reference=file:///CL_diags/ngs/OmixonPaper/brca1-test-suite/ref_chr17.hg19.fa
#CHROM	POS	ID	REF	ALT	QUAL	FILTER	INFO	FORMAT	DePristo
17	41200036	rs34189929	C	CG	5332.25	PASS	AC=2;AF=1.00;AN=2;DB;DP=145;FS=0.000;HRun=3;HaplotypeScore=341.2109;MQ=56.84;MQ0=0;QD=36.77	GT:AD:DP:GQ:PL	1/1:17,128:145:99:5332,397,0
17	41201130	rs55946644	A	G	3835.68	PASS	AC=2;AF=1.00;AN=2;DB;DP=122;Dels=0.00;FS=0.000;HRun=0;HaplotypeScore=3.9123;MQ=55.25;MQ0=0;QD=31.44	GT:AD:DP:GQ:PL	1/1:0,121:122:99:3834,355,0
17	41201198	rs80357284	C	T	3814.24	PASS	AC=2;AF=1.00;AN=2;DB;DP=115;Dels=0.00;FS=0.000;HRun=1;HaplotypeScore=3.9315;MQ=55.43;MQ0=0;QD=33.17	GT:AD:DP:GQ:PL	1/1:0,114:115:99:3813,340,0
17	41209153	rs80358173	C	T	4264.98	PASS	AC=2;AF=1.00;AN=2;DB;DP=129;Dels=0.00;FS=0.000;HRun=1;HaplotypeScore=2.9829;MQ=56.25;MQ0=0;QD=33.06	GT:AD:DP:GQ:PL	1/1:0,129:129:99:4264,388,0
17	41215396	rs80358129	G	T	4077.82	PASS	AC=2;AF=1.00;AN=2;BaseQRankSum=1.706;DB;DP=134;Dels=0.00;FS=0.000;HRun=0;HaplotypeScore=4.2416;MQ=56.86;MQ0=0;MQRankSum=1.602;QD=30.43;ReadPosRankSum=0.300	GT:AD:DP:GQ:PL	1/1:1,132:134:99:4077,370,0
17	41215756	rs56034136	G	C	3878.06	PASS	AC=2;AF=1.00;AN=2;DB;DP=123;Dels=0.00;FS=0.000;HRun=0;HaplotypeScore=6.1659;MQ=56.17;MQ0=0;QD=31.53	GT:AD:DP:GQ:PL	1/1:0,122:123:99:3877,358,0
17	41216205	rs8176257	G	T	4315.04	PASS	AC=2;AF=1.00;AN=2;DB;DP=129;Dels=0.00;FS=0.000;HRun=1;HaplotypeScore=4.2136;MQ=56.46;MQ0=0;QD=33.45	GT:AD:DP:GQ:PL	1/1:1,128:129:99:4314,382,0
17	41223265	rs80358122	A	T	4127.80	PASS	AC=2;AF=1.00;AN=2;DB;DP=126;Dels=0.00;FS=0.000;HRun=1;HaplotypeScore=3.8663;MQ=56.81;MQ0=0;QD=32.76	GT:AD:DP:GQ:PL	1/1:0,126:126:99:4127,370,0
17	41226396	rs80357542	CAG	C	5566.06	PASS	AC=2;AF=1.00;AN=2;DB;DP=129;FS=0.000;HRun=0;HaplotypeScore=461.8231;MQ=57.33;MQ0=0;QD=43.15	GT:AD:DP:GQ:PL	1/1:5,124:129:99:5566,367,0
17	41226499	rs80356885	C	T	4360.23	PASS	AC=2;AF=1.00;AN=2;DB;DP=136;Dels=0.00;FS=0.000;HRun=0;HaplotypeScore=3.6980;MQ=56.16;MQ0=0;QD=32.06	GT:AD:DP:GQ:PL	1/1:1,135:136:99:4359,397,0
17	41228278	rs34399634	A	AG	4775.58	PASS	AC=2;AF=1.00;AN=2;DB;DP=116;FS=0.000;HRun=1;HaplotypeScore=248.3533;MQ=56.47;MQ0=0;QD=41.17	GT:AD:DP:GQ:PL	1/1:5,111:116:99:4776,328,0
17	41228587	rs80357022	T	G	3968.21	PASS	AC=2;AF=1.00;AN=2;DB;DP=121;Dels=0.00;FS=0.000;HRun=0;HaplotypeScore=4.9506;MQ=56.48;MQ0=0;QD=32.80	GT:AD:DP:GQ:PL	1/1:0,120:121:99:3967,361,0
17	41229773	rs8176203	T	C	3319.46	PASS	AC=2;AF=1.00;AN=2;DB;DP=117;Dels=0.00;FS=0.000;HRun=0;HaplotypeScore=4.4481;MQ=56.31;MQ0=0;QD=28.37	GT:AD:DP:GQ:PL	1/1:0,117:117:99:3317,336,0
17	41237251	rs34193078	T	TG	6796.83	PASS	AC=2;AF=1.00;AN=2;DB;DP=145;FS=0.000;HRun=0;HaplotypeScore=336.1969;MQ=57.72;MQ0=0;QD=46.87	GT:AD:DP:GQ:PL	1/1:1,144:145:99:6797,433,0
17	41243899	.	A	AT	6255.14	PASS	AC=2;AF=1.00;AN=2;DP=145;FS=0.000;HRun=1;HaplotypeScore=329.4953;MQ=55.80;MQ0=0;QD=43.14	GT:AD:DP:GQ:PL	1/1:7,138:144:99:6255,421,0
17	41244405	rs80356899	C	A	4672.42	PASS	AC=2;AF=1.00;AN=2;DB;DP=144;Dels=0.00;FS=0.000;HRun=2;HaplotypeScore=7.7305;MQ=54.97;MQ0=0;QD=32.45	GT:AD:DP:GQ:PL	1/1:0,142:144:99:4638,418,0
17	41244436	rs80357161	C	A	4103.26	PASS	AC=2;AF=1.00;AN=2;DB;DP=130;Dels=0.00;FS=0.000;HRun=0;HaplotypeScore=4.5605;MQ=55.71;MQ0=0;QD=31.56	GT:AD:DP:GQ:PL	1/1:0,130:130:99:4102,379,0
17	41244526	rs80357749	TTGAA	T	5127.19	PASS	AC=2;AF=1.00;AN=2;DB;DP=100;FS=0.000;HRun=0;HaplotypeScore=607.6873;MQ=45.04;MQ0=0;QD=51.27	GT:AD:DP:GQ:PL	1/1:7,93:98:99:5127,271,0
17	41244582	rs4986848	A	G	3692.10	PASS	AC=2;AF=1.00;AN=2;DB;DP=115;Dels=0.00;FS=0.000;HRun=0;HaplotypeScore=1.7074;MQ=47.87;MQ0=0;QD=32.11	GT:AD:DP:GQ:PL	1/1:0,114:115:99:3691,340,0
17	41244777	rs80357661	TTAAC	T	6267.17	PASS	AC=2;AF=1.00;AN=2;DB;DP=113;FS=0.000;HRun=0;HaplotypeScore=614.5359;MQ=47.82;MQ0=1;QD=55.46	GT:AD:DP:GQ:PL	1/1:2,110:109:99:6267,322,0
17	41244964	rs80356927	T	C	3784.40	PASS	AC=2;AF=1.00;AN=2;DB;DP=133;Dels=0.00;FS=0.000;HRun=0;HaplotypeScore=5.1466;MQ=52.63;MQ0=0;QD=28.45	GT:AD:DP:GQ:PL	1/1:0,132:133:99:3747,381,0
17	41245032	rs80357607	TG	T	5199.28	PASS	AC=2;AF=1.00;AN=2;DB;DP=136;FS=0.000;HRun=2;HaplotypeScore=560.7350;MQ=50.97;MQ0=0;QD=38.23	GT:AD:DP:GQ:PL	1/1:7,129:134:99:5199,403,0
17	41245097	rs80357679	AC	A	4582.24	PASS	AC=2;AF=1.00;AN=2;DB;DP=120;FS=0.000;HRun=2;HaplotypeScore=494.3357;MQ=51.45;MQ0=0;QD=38.19	GT:AD:DP:GQ:PL	1/1:2,118:120:99:4582,355,0
17	41245900	rs56012641	T	G	4407.49	PASS	AC=2;AF=1.00;AN=2;DB;DP=136;Dels=0.00;FS=0.000;HRun=0;HaplotypeScore=3.3620;MQ=55.80;MQ0=0;QD=32.41	GT:AD:DP:GQ:PL	1/1:0,136:136:99:4406,400,0
17	41245996	rs80357630	TA	T	3698.71	PASS	AC=2;AF=1.00;AN=2;DB;DP=106;FS=0.000;HRun=4;HaplotypeScore=300.6252;MQ=56.25;MQ0=0;QD=34.89	GT:AD:DP:GQ:PL	1/1:3,103:106:99:3699,310,0
17	41252687	rs12941007	A	G	3483.32	PASS	AC=2;AF=1.00;AN=2;DB;DP=110;Dels=0.00;FS=0.000;HRun=0;HaplotypeScore=2.8218;MQ=55.21;MQ0=0;QD=31.67	GT:AD:DP:GQ:PL	1/1:0,109:110:99:3482,322,0
17	41252697	rs10445302	T	A	3628.88	PASS	AC=2;AF=1.00;AN=2;BaseQRankSum=1.669;DB;DP=110;Dels=0.00;FS=0.000;HRun=2;HaplotypeScore=2.8112;MQ=55.89;MQ0=0;MQRankSum=1.224;QD=32.99;ReadPosRankSum=-1.319	GT:AD:DP:GQ:PL	1/1:1,109:110:99:3628,319,0
17	41260789	rs71361503	T	TG	5514.35	PASS	AC=2;AF=1.00;AN=2;DB;DP=141;FS=0.000;HRun=3;HaplotypeScore=332.2175;MQ=57.90;MQ0=0;QD=39.11	GT:AD:DP:GQ:PL	1/1:9,132:141:99:5514,403,0
17	41263566	rs8176117	T	C	3880.40	PASS	AC=2;AF=1.00;AN=2;DB;DP=133;Dels=0.00;FS=0.000;HRun=0;HaplotypeScore=5.7727;MQ=57.26;MQ0=0;QD=29.18	GT:AD:DP:GQ:PL	1/1:0,133:133:99:3878,393,0
17	41266038	rs113808892	G	GC	5628.03	PASS	AC=2;AF=1.00;AN=2;DB;DP=141;FS=0.000;HRun=2;HaplotypeScore=324.6746;MQ=57.87;MQ0=0;QD=39.92	GT:AD:DP:GQ:PL	1/1:10,131:140:99:5628,394,0
17	41271293	rs72144555	GA	G	3073.57	PASS	AC=2;AF=1.00;AN=2;DB;DP=149;FS=0.000;HRun=12;HaplotypeScore=442.0527;MQ=58.51;MQ0=0;QD=20.63	GT:AD:DP:GQ:PL	1/1:15,134:149:99:3116,403,0
17	41276032	rs80358128	A	C	3484.76	PASS	AC=2;AF=1.00;AN=2;DB;DP=109;Dels=0.00;FS=0.000;HRun=2;HaplotypeScore=3.6170;MQ=56.75;MQ0=0;QD=31.97	GT:AD:DP:GQ:PL	1/1:0,107:109:99:3484,316,0
17	41309752	rs34120358	G	T	4418.20	PASS	AC=2;AF=1.00;AN=2;DB;DP=135;Dels=0.00;FS=0.000;HRun=0;HaplotypeScore=3.9839;MQ=55.91;MQ0=0;QD=32.73	GT:AD:DP:GQ:PL	1/1:1,134:135:99:4417,391,0
