# Supplementary material for: Considerations for clinical read alignment and mutational profiling using next-generation sequencing
Source: F1000Res. 2012 Sep 20;1:2. Originally published 2012 Jul 16. [Version 2] doi: 10.12688/f1000research.1-2.v2 (PMC3945748; doi:10.12688/f1000research.1-2.v2)
Supplement: Aligner-specific VCF files containing the mutations called for each set of reads in single and paired-end modes — VCF files describing the mutations detected in the sixty-seven groups of BRCA1 reads when testing each alignment program in paired-end and single-end mode. [file f1000research-1-402-s0002.tgz › BWA_Paired_End_Calls.4.vcf]

##fileformat=VCFv4.1
##FILTER=<ID=LowQual,Description="Low quality">
##FORMAT=<ID=AD,Number=.,Type=Integer,Description="Allelic depths for the ref and alt alleles in the order listed">
##FORMAT=<ID=DP,Number=1,Type=Integer,Description="Read Depth (only filtered reads used for calling)">
##FORMAT=<ID=GQ,Number=1,Type=Float,Description="Genotype Quality">
##FORMAT=<ID=GT,Number=1,Type=String,Description="Genotype">
##FORMAT=<ID=PL,Number=G,Type=Integer,Description="Normalized, Phred-scaled likelihoods for genotypes as defined in the VCF specification">
##INFO=<ID=AC,Number=A,Type=Integer,Description="Allele count in genotypes, for each ALT allele, in the same order as listed">
##INFO=<ID=AF,Number=A,Type=Float,Description="Allele Frequency, for each ALT allele, in the same order as listed">
##INFO=<ID=AN,Number=1,Type=Integer,Description="Total number of alleles in called genotypes">
##INFO=<ID=BaseQRankSum,Number=1,Type=Float,Description="Z-score from Wilcoxon rank sum test of Alt Vs. Ref base qualities">
##INFO=<ID=DB,Number=0,Type=Flag,Description="dbSNP Membership">
##INFO=<ID=DP,Number=1,Type=Integer,Description="Filtered Depth">
##INFO=<ID=DS,Number=0,Type=Flag,Description="Were any of the samples downsampled?">
##INFO=<ID=Dels,Number=1,Type=Float,Description="Fraction of Reads Containing Spanning Deletions">
##INFO=<ID=FS,Number=1,Type=Float,Description="Phred-scaled p-value using Fisher's exact test to detect strand bias">
##INFO=<ID=HRun,Number=1,Type=Integer,Description="Largest Contiguous Homopolymer Run of Variant Allele In Either Direction">
##INFO=<ID=HaplotypeScore,Number=1,Type=Float,Description="Consistency of the site with at most two segregating haplotypes">
##INFO=<ID=InbreedingCoeff,Number=1,Type=Float,Description="Inbreeding coefficient as estimated from the genotype likelihoods per-sample when compared against the Hardy-Weinberg expectation">
##INFO=<ID=MQ,Number=1,Type=Float,Description="RMS Mapping Quality">
##INFO=<ID=MQ0,Number=1,Type=Integer,Description="Total Mapping Quality Zero Reads">
##INFO=<ID=MQRankSum,Number=1,Type=Float,Description="Z-score From Wilcoxon rank sum test of Alt vs. Ref read mapping qualities">
##INFO=<ID=QD,Number=1,Type=Float,Description="Variant Confidence/Quality by Depth">
##INFO=<ID=ReadPosRankSum,Number=1,Type=Float,Description="Z-score from Wilcoxon rank sum test of Alt vs. Ref read position bias">
##UnifiedGenotyper="analysis_type=UnifiedGenotyper input_file=[../BWA_Default/brca1_4.recalib.bam] sample_metadata=[] read_buffer_size=null phone_home=STANDARD read_filter=[] intervals=null excludeIntervals=null reference_sequence=ref_chr17.hg19.fa rodBind=[] rodToIntervalTrackName=null BTI_merge_rule=UNION nonDeterministicRandomSeed=false downsampling_type=null downsample_to_fraction=null downsample_to_coverage=null baq=OFF baqGapOpenPenalty=40.0 performanceLog=null useOriginalQualities=false defaultBaseQualities=-1 validation_strictness=SILENT unsafe=null num_threads=4 interval_merging=ALL read_group_black_list=null processingTracker=null restartProcessingTracker=false processingTrackerStatusFile=null processingTrackerID=-1 allow_intervals_with_unindexed_bam=false disable_experimental_low_memory_sharding=false logging_level=ERROR log_to_file=null help=false genotype_likelihoods_model=BOTH p_nonref_model=EXACT heterozygosity=0.0010 pcr_error_rate=1.0E-4 genotyping_mode=DISCOVERY output_mode=EMIT_VARIANTS_ONLY standard_min_confidence_threshold_for_calling=30.0 standard_min_confidence_threshold_for_emitting=4.0 computeSLOD=false alleles=(RodBinding name= source=UNBOUND) assume_single_sample_reads=null abort_at_too_much_coverage=-1 min_base_quality_score=17 min_mapping_quality_score=20 max_deletion_fraction=0.05 min_indel_count_for_genotyping=5 indel_heterozygosity=1.25E-4 indelGapContinuationPenalty=10.0 indelGapOpenPenalty=45.0 indelHaplotypeSize=80 doContextDependentGapPenalties=true getGapPenaltiesFromData=false indel_recal_file=indel.recal_data.csv indelDebug=false dovit=false GSA_PRODUCTION_ONLY=false exactCalculation=LINEAR_EXPERIMENTAL ignoreSNPAlleles=false output_all_callable_bases=false genotype=false dbsnp=(RodBinding name=dbsnp source=dbsnp_132.hg19.vcf) out=org.broadinstitute.sting.gatk.io.stubs.VCFWriterStub NO_HEADER=org.broadinstitute.sting.gatk.io.stubs.VCFWriterStub sites_only=org.broadinstitute.sting.gatk.io.stubs.VCFWriterStub debug_file=null metrics_file=null annotation=[]"
##contig=<ID=17,length=81195210,assembly=hg19>
##reference=file:///CL_diags/ngs/OmixonPaper/brca1-test-suite/ref_chr17.hg19.fa
#CHROM	POS	ID	REF	ALT	QUAL	FILTER	INFO	FORMAT	DePristo
17	41201181	rs80357069	C	A	3478.23	PASS	AC=2;AF=1.00;AN=2;DB;DP=109;Dels=0.00;FS=0.000;HRun=1;HaplotypeScore=5.2338;MQ=55.58;MQ0=0;QD=31.91	GT:AD:DP:GQ:PL	1/1:3,106:109:99:3477,313,0
17	41203101	rs80357581	GC	G	4800.97	PASS	AC=2;AF=1.00;AN=2;DB;DP=139;FS=0.000;HRun=3;HaplotypeScore=372.6418;MQ=55.73;MQ0=0;QD=34.54	GT:AD:DP:GQ:PL	1/1:3,136:137:99:4801,391,0
17	41209068	rs80358150	C	T	3850.96	PASS	AC=2;AF=1.00;AN=2;BaseQRankSum=-0.845;DB;DP=121;Dels=0.00;FS=0.000;HRun=0;HaplotypeScore=1.7326;MQ=57.08;MQ0=0;MQRankSum=-0.387;QD=31.83;ReadPosRankSum=1.589	GT:AD:DP:GQ:PL	1/1:1,120:121:99:3816,318,0
17	41216205	rs8176257	G	T	4316.42	PASS	AC=2;AF=1.00;AN=2;DB;DP=128;Dels=0.00;FS=0.000;HRun=1;HaplotypeScore=4.1392;MQ=56.56;MQ0=1;QD=33.72	GT:AD:DP:GQ:PL	1/1:1,127:128:99:4316,379,0
17	41223120	rs80357439	T	C	4158.47	PASS	AC=2;AF=1.00;AN=2;DB;DP=144;Dels=0.00;FS=0.000;HRun=0;HaplotypeScore=1.5226;MQ=56.68;MQ0=0;QD=28.88	GT:AD:DP:GQ:PL	1/1:0,144:144:99:4156,421,0
17	41223538	rs74418374	G	T	3546.03	PASS	AC=2;AF=1.00;AN=2;DB;DP=115;Dels=0.00;FS=0.000;HRun=0;HaplotypeScore=8.4388;MQ=57.26;MQ0=0;QD=30.84	GT:AD:DP:GQ:PL	1/1:0,115:115:99:3545,328,0
17	41228042	rs56295923	G	A	4545.74	PASS	AC=2;AF=1.00;AN=2;DB;DP=135;Dels=0.00;FS=0.000;HRun=0;HaplotypeScore=6.2369;MQ=55.17;MQ0=0;QD=33.67	GT:AD:DP:GQ:PL	1/1:0,135:135:99:4545,397,0
17	41242960	rs80358076	C	A	4628.28	PASS	AC=2;AF=1.00;AN=2;DB;DP=140;Dels=0.00;FS=0.000;HRun=1;HaplotypeScore=3.0453;MQ=55.21;MQ0=0;QD=33.06	GT:AD:DP:GQ:PL	1/1:0,140:140:99:4627,412,0
17	41243505	rs80357727	CCT	C	4940.96	PASS	AC=2;AF=1.00;AN=2;DB;DP=118;FS=0.000;HRun=0;HaplotypeScore=425.6778;MQ=58.16;MQ0=0;QD=41.87	GT:AD:DP:GQ:PL	1/1:3,115:118:99:4941,340,0
17	41243615	rs80357504	GT	G	4918.50	PASS	AC=2;AF=1.00;AN=2;DB;DP=140;FS=0.000;HRun=3;HaplotypeScore=399.4521;MQ=53.83;MQ0=0;QD=35.13	GT:AD:DP:GQ:PL	1/1:6,134:140:99:4918,400,0
17	41243725	rs80357280	T	C	4592.89	PASS	AC=2;AF=1.00;AN=2;DB;DP=147;Dels=0.00;FS=0.000;HRun=0;HaplotypeScore=1.7876;MQ=52.40;MQ0=0;QD=31.24	GT:AD:DP:GQ:PL	1/1:0,147:147:99:4592,424,0
17	41243834	rs80357552	AGGTATATT	A	8775.53	PASS	AC=2;AF=1.00;AN=2;DB;DP=114;FS=0.000;HRun=0;HaplotypeScore=1021.5419;MQ=34.36;MQ0=0;QD=76.98	GT:AD:DP:GQ:PL	1/1:8,105:112:99:8776,316,0
17	41244194	rs80357334	C	A	4668.47	PASS	AC=2;AF=1.00;AN=2;DB;DP=143;Dels=0.00;FS=0.000;HRun=0;HaplotypeScore=6.6442;MQ=52.83;MQ0=0;QD=32.65	GT:AD:DP:GQ:PL	1/1:0,141:143:99:4601,421,0
17	41244217	rs80357525	GCTT	G	7871.51	PASS	AC=2;AF=1.00;AN=2;DB;DP=145;FS=0.000;HRun=0;HaplotypeScore=943.2326;MQ=49.37;MQ0=0;QD=54.29	GT:AD:DP:GQ:PL	1/1:0,145:145:99:7872,436,0
17	41244821	rs80357614	AT	A	5034.02	PASS	AC=2;AF=1.00;AN=2;DB;DP=144;FS=0.000;HRun=4;HaplotypeScore=430.6560;MQ=58.50;MQ0=0;QD=34.96	GT:AD:DP:GQ:PL	1/1:2,142:144:99:5034,427,0
17	41245332	.	T	TAG	8502.16	PASS	AC=2;AF=1.00;AN=2;DP=142;FS=0.000;HRun=0;HaplotypeScore=354.4970;MQ=55.55;MQ0=0;QD=59.87	GT:AD:DP:GQ:PL	1/1:7,134:142:99:8502,421,0
17	41245473	rs80357554	TG	T	5632.95	PASS	AC=2;AF=1.00;AN=2;DB;DP=138;FS=0.000;HRun=1;HaplotypeScore=389.3030;MQ=55.64;MQ0=0;QD=40.82	GT:AD:DP:GQ:PL	1/1:1,137:137:99:5633,409,0
17	41245621	rs80357105	T	C	4415.10	PASS	AC=2;AF=1.00;AN=2;DB;DP=136;Dels=0.00;FS=0.000;HRun=1;HaplotypeScore=5.1166;MQ=54.93;MQ0=0;QD=32.46	GT:AD:DP:GQ:PL	1/1:0,135:136:99:4383,397,0
17	41245699	rs80358329	TAGA	T	5686.77	PASS	AC=2;AF=1.00;AN=2;DB;DP=124;FS=0.000;HRun=0;HaplotypeScore=752.8464;MQ=53.04;MQ0=0;QD=45.86	GT:AD:DP:GQ:PL	1/1:6,118:123:99:5687,352,0
17	41245748	rs80357452	G	C	3843.10	PASS	AC=2;AF=1.00;AN=2;DB;DP=117;Dels=0.00;FS=0.000;HRun=0;HaplotypeScore=4.6506;MQ=54.11;MQ0=0;QD=32.85	GT:AD:DP:GQ:PL	1/1:0,117:117:99:3842,349,0
17	41245872	rs80356980	C	A	4583.11	PASS	AC=2;AF=1.00;AN=2;DB;DP=141;Dels=0.00;FS=0.000;HRun=1;HaplotypeScore=3.5236;MQ=54.85;MQ0=0;QD=32.50	GT:AD:DP:GQ:PL	1/1:0,140:141:99:4582,406,0
17	41246029	rs80357947	TC	T	4410.14	PASS	AC=2;AF=1.00;AN=2;DB;DP=117;FS=0.000;HRun=2;HaplotypeScore=335.4317;MQ=56.41;MQ0=0;QD=37.69	GT:AD:DP:GQ:PL	1/1:3,114:117:99:4410,348,0
17	41246334	rs80357481	G	T	3648.56	PASS	AC=2;AF=1.00;AN=2;DB;DP=109;Dels=0.00;FS=0.000;HRun=3;HaplotypeScore=7.3419;MQ=55.85;MQ0=0;QD=33.47	GT:AD:DP:GQ:PL	1/1:0,109:109:99:3648,328,0
17	41246862	rs80357824	GA	G	4179.39	PASS	AC=2;AF=1.00;AN=2;DB;DP=125;FS=0.000;HRun=4;HaplotypeScore=359.3723;MQ=57.36;MQ0=0;QD=33.44	GT:AD:DP:GQ:PL	1/1:6,119:125:99:4179,352,0
17	41247603	rs112891369	A	AC	5182.05	PASS	AC=2;AF=1.00;AN=2;DB;DP=127;FS=0.000;HRun=0;HaplotypeScore=281.0128;MQ=57.19;MQ0=0;QD=40.80	GT:AD:DP:GQ:PL	1/1:3,124:127:99:5182,379,0
17	41252672	rs709630	A	T	4159.63	PASS	AC=2;AF=1.00;AN=2;DB;DP=125;Dels=0.00;FS=0.000;HRun=1;HaplotypeScore=4.7942;MQ=55.13;MQ0=0;QD=33.28	GT:AD:DP:GQ:PL	1/1:0,125:125:99:4159,370,0
17	41252697	rs10445302	T	A	3662.56	PASS	AC=2;AF=1.00;AN=2;DB;DP=108;Dels=0.00;FS=0.000;HRun=2;HaplotypeScore=2.6562;MQ=55.76;MQ0=0;QD=33.91	GT:AD:DP:GQ:PL	1/1:0,107:108:99:3662,319,0
17	41256200	rs80357189	C	T	3996.35	PASS	AC=2;AF=1.00;AN=2;DB;DP=121;Dels=0.00;FS=0.000;HRun=3;HaplotypeScore=6.7240;MQ=56.52;MQ0=0;QD=33.03	GT:AD:DP:GQ:PL	1/1:0,121:121:99:3996,355,0
17	41258474	rs80357382	T	C	4140.95	PASS	AC=2;AF=1.00;AN=2;DB;DP=128;Dels=0.00;FS=0.000;HRun=2;HaplotypeScore=3.7054;MQ=56.47;MQ0=0;QD=32.35	GT:AD:DP:GQ:PL	1/1:1,127:128:99:4140,373,0
17	41258489	rs80357869	TC	T	5386.56	PASS	AC=2;AF=1.00;AN=2;DB;DP=131;FS=0.000;HRun=1;HaplotypeScore=681.9568;MQ=56.71;MQ0=0;QD=41.12	GT:AD:DP:GQ:PL	1/1:0,131:131:99:5387,394,0
17	41267792	rs80357443	C	A	4809.19	PASS	AC=2;AF=1.00;AN=2;DB;DP=150;Dels=0.00;FS=0.000;HRun=0;HaplotypeScore=4.3973;MQ=57.50;MQ0=0;QD=32.06	GT:AD:DP:GQ:PL	1/1:0,149:150:99:4774,436,0
17	41269935	rs8176093	T	G	4629.94	PASS	AC=2;AF=1.00;AN=2;DB;DP=146;Dels=0.00;FS=0.000;HRun=1;HaplotypeScore=6.0183;MQ=56.53;MQ0=0;QD=31.71	GT:AD:DP:GQ:PL	1/1:1,144:146:99:4600,418,0
17	41280849	rs115997013	T	C	4112.77	PASS	AC=2;AF=1.00;AN=2;DB;DP=131;Dels=0.00;FS=0.000;HRun=1;HaplotypeScore=10.6005;MQ=55.55;MQ0=0;QD=31.40	GT:AD:DP:GQ:PL	1/1:1,128:131:99:4111,379,0
