# Supplementary material for: Considerations for clinical read alignment and mutational profiling using next-generation sequencing
Source: F1000Res. 2012 Sep 20;1:2. Originally published 2012 Jul 16. [Version 2] doi: 10.12688/f1000research.1-2.v2 (PMC3945748; doi:10.12688/f1000research.1-2.v2)
Supplement: Aligner-specific VCF files containing the mutations called for each set of reads in single and paired-end modes — VCF files describing the mutations detected in the sixty-seven groups of BRCA1 reads when testing each alignment program in paired-end and single-end mode. [file f1000research-1-402-s0002.tgz › BWA_Paired_End_Calls.5.vcf]

##fileformat=VCFv4.1
##FILTER=<ID=LowQual,Description="Low quality">
##FORMAT=<ID=AD,Number=.,Type=Integer,Description="Allelic depths for the ref and alt alleles in the order listed">
##FORMAT=<ID=DP,Number=1,Type=Integer,Description="Read Depth (only filtered reads used for calling)">
##FORMAT=<ID=GQ,Number=1,Type=Float,Description="Genotype Quality">
##FORMAT=<ID=GT,Number=1,Type=String,Description="Genotype">
##FORMAT=<ID=PL,Number=G,Type=Integer,Description="Normalized, Phred-scaled likelihoods for genotypes as defined in the VCF specification">
##INFO=<ID=AC,Number=A,Type=Integer,Description="Allele count in genotypes, for each ALT allele, in the same order as listed">
##INFO=<ID=AF,Number=A,Type=Float,Description="Allele Frequency, for each ALT allele, in the same order as listed">
##INFO=<ID=AN,Number=1,Type=Integer,Description="Total number of alleles in called genotypes">
##INFO=<ID=BaseQRankSum,Number=1,Type=Float,Description="Z-score from Wilcoxon rank sum test of Alt Vs. Ref base qualities">
##INFO=<ID=DB,Number=0,Type=Flag,Description="dbSNP Membership">
##INFO=<ID=DP,Number=1,Type=Integer,Description="Filtered Depth">
##INFO=<ID=DS,Number=0,Type=Flag,Description="Were any of the samples downsampled?">
##INFO=<ID=Dels,Number=1,Type=Float,Description="Fraction of Reads Containing Spanning Deletions">
##INFO=<ID=FS,Number=1,Type=Float,Description="Phred-scaled p-value using Fisher's exact test to detect strand bias">
##INFO=<ID=HRun,Number=1,Type=Integer,Description="Largest Contiguous Homopolymer Run of Variant Allele In Either Direction">
##INFO=<ID=HaplotypeScore,Number=1,Type=Float,Description="Consistency of the site with at most two segregating haplotypes">
##INFO=<ID=InbreedingCoeff,Number=1,Type=Float,Description="Inbreeding coefficient as estimated from the genotype likelihoods per-sample when compared against the Hardy-Weinberg expectation">
##INFO=<ID=MQ,Number=1,Type=Float,Description="RMS Mapping Quality">
##INFO=<ID=MQ0,Number=1,Type=Integer,Description="Total Mapping Quality Zero Reads">
##INFO=<ID=MQRankSum,Number=1,Type=Float,Description="Z-score From Wilcoxon rank sum test of Alt vs. Ref read mapping qualities">
##INFO=<ID=QD,Number=1,Type=Float,Description="Variant Confidence/Quality by Depth">
##INFO=<ID=ReadPosRankSum,Number=1,Type=Float,Description="Z-score from Wilcoxon rank sum test of Alt vs. Ref read position bias">
##UnifiedGenotyper="analysis_type=UnifiedGenotyper input_file=[../BWA_Default/brca1_5.recalib.bam] sample_metadata=[] read_buffer_size=null phone_home=STANDARD read_filter=[] intervals=null excludeIntervals=null reference_sequence=ref_chr17.hg19.fa rodBind=[] rodToIntervalTrackName=null BTI_merge_rule=UNION nonDeterministicRandomSeed=false downsampling_type=null downsample_to_fraction=null downsample_to_coverage=null baq=OFF baqGapOpenPenalty=40.0 performanceLog=null useOriginalQualities=false defaultBaseQualities=-1 validation_strictness=SILENT unsafe=null num_threads=4 interval_merging=ALL read_group_black_list=null processingTracker=null restartProcessingTracker=false processingTrackerStatusFile=null processingTrackerID=-1 allow_intervals_with_unindexed_bam=false disable_experimental_low_memory_sharding=false logging_level=ERROR log_to_file=null help=false genotype_likelihoods_model=BOTH p_nonref_model=EXACT heterozygosity=0.0010 pcr_error_rate=1.0E-4 genotyping_mode=DISCOVERY output_mode=EMIT_VARIANTS_ONLY standard_min_confidence_threshold_for_calling=30.0 standard_min_confidence_threshold_for_emitting=4.0 computeSLOD=false alleles=(RodBinding name= source=UNBOUND) assume_single_sample_reads=null abort_at_too_much_coverage=-1 min_base_quality_score=17 min_mapping_quality_score=20 max_deletion_fraction=0.05 min_indel_count_for_genotyping=5 indel_heterozygosity=1.25E-4 indelGapContinuationPenalty=10.0 indelGapOpenPenalty=45.0 indelHaplotypeSize=80 doContextDependentGapPenalties=true getGapPenaltiesFromData=false indel_recal_file=indel.recal_data.csv indelDebug=false dovit=false GSA_PRODUCTION_ONLY=false exactCalculation=LINEAR_EXPERIMENTAL ignoreSNPAlleles=false output_all_callable_bases=false genotype=false dbsnp=(RodBinding name=dbsnp source=dbsnp_132.hg19.vcf) out=org.broadinstitute.sting.gatk.io.stubs.VCFWriterStub NO_HEADER=org.broadinstitute.sting.gatk.io.stubs.VCFWriterStub sites_only=org.broadinstitute.sting.gatk.io.stubs.VCFWriterStub debug_file=null metrics_file=null annotation=[]"
##contig=<ID=17,length=81195210,assembly=hg19>
##reference=file:///CL_diags/ngs/OmixonPaper/brca1-test-suite/ref_chr17.hg19.fa
#CHROM	POS	ID	REF	ALT	QUAL	FILTER	INFO	FORMAT	DePristo
17	41204390	rs4793192	T	C	3948.34	PASS	AC=2;AF=1.00;AN=2;DB;DP=135;Dels=0.00;FS=0.000;HRun=1;HaplotypeScore=2.4546;MQ=56.52;MQ0=0;QD=29.25	GT:AD:DP:GQ:PL	1/1:0,135:135:99:3946,391,0
17	41208692	rs113472038	G	GA	3370.73	PASS	AC=2;AF=1.00;AN=2;DB;DP=145;FS=0.000;HRun=11;HaplotypeScore=322.6083;MQ=57.60;MQ0=1;QD=23.25	GT:AD:DP:GQ:PL	1/1:32,113:140:99:3371,342,0
17	41208883	rs8176284	A	G	4662.14	PASS	AC=2;AF=1.00;AN=2;DB;DP=147;Dels=0.00;FS=0.000;HRun=0;HaplotypeScore=7.9913;MQ=56.42;MQ0=0;QD=31.72	GT:AD:DP:GQ:PL	1/1:0,146:147:99:4661,427,0
17	41215362	rs80357975	TTTTC	T	4952.92	PASS	AC=2;AF=1.00;AN=2;DB;DP=116;FS=0.000;HRun=0;HaplotypeScore=889.3940;MQ=35.66;MQ0=0;QD=42.70	GT:AD:DP:GQ:PL	1/1:23,93:115:99:4953,280,0
17	41215378	rs80357104	G	A	3857.85	PASS	AC=2;AF=1.00;AN=2;DB;DP=117;Dels=0.00;FS=0.000;HRun=1;HaplotypeScore=4.6351;MQ=36.80;MQ0=0;QD=32.97	GT:AD:DP:GQ:PL	1/1:0,117:117:99:3857,352,0
17	41222990	rs80357302	G	T	4371.79	PASS	AC=2;AF=1.00;AN=2;BaseQRankSum=1.468;DB;DP=132;Dels=0.00;FS=0.000;HRun=4;HaplotypeScore=8.7070;MQ=56.78;MQ0=0;MQRankSum=1.626;QD=33.12;ReadPosRankSum=0.727	GT:AD:DP:GQ:PL	1/1:2,130:132:99:4340,354,0
17	41223266	rs34941199	T	TG	4960.38	PASS	AC=2;AF=1.00;AN=2;DB;DP=126;FS=0.000;HRun=3;HaplotypeScore=285.1091;MQ=57.77;MQ0=0;QD=39.37	GT:AD:DP:GQ:PL	1/1:8,118:125:99:4960,361,0
17	41234525	rs80357977	AAC	A	5128.92	PASS	AC=2;AF=1.00;AN=2;DB;DP=128;FS=0.000;HRun=0;HaplotypeScore=475.7117;MQ=56.42;MQ0=0;QD=40.07	GT:AD:DP:GQ:PL	1/1:7,121:128:99:5129,364,0
17	41239699	rs114047976	G	A	3498.50	PASS	AC=2;AF=1.00;AN=2;DB;DP=103;Dels=0.00;FS=0.000;HRun=17;HaplotypeScore=1.7621;MQ=54.82;MQ0=0;QD=33.97	GT:AD:DP:GQ:PL	1/1:0,103:103:99:3498,307,0
17	41243533	rs80357021	C	A	4467.28	PASS	AC=2;AF=1.00;AN=2;DB;DP=144;Dels=0.00;FS=0.000;HRun=0;HaplotypeScore=3.1313;MQ=55.21;MQ0=0;QD=31.02	GT:AD:DP:GQ:PL	1/1:0,144:144:99:4466,409,0
17	41243584	rs80357343	T	A	5057.36	PASS	AC=2;AF=1.00;AN=2;DB;DP=156;Dels=0.00;FS=0.000;HRun=0;HaplotypeScore=2.6604;MQ=54.89;MQ0=0;QD=32.42	GT:AD:DP:GQ:PL	1/1:0,156:156:99:5056,457,0
17	41243788	rs80357963	TAGAC	T	6227.40	PASS	AC=2;AF=1.00;AN=2;DB;DP=131;FS=0.000;HRun=0;HaplotypeScore=667.6545;MQ=48.20;MQ0=0;QD=47.54	GT:AD:DP:GQ:PL	1/1:24,107:127:99:6227,340,0
17	41243893	rs80356921	C	T	4512.35	PASS	AC=2;AF=1.00;AN=2;DB;DP=140;Dels=0.00;FS=0.000;HRun=1;HaplotypeScore=6.3639;MQ=56.27;MQ0=0;QD=32.23	GT:AD:DP:GQ:PL	1/1:1,138:140:99:4478,403,0
17	41243961	.	G	GT	5532.40	PASS	AC=2;AF=1.00;AN=2;DP=130;FS=0.000;HRun=1;HaplotypeScore=377.5253;MQ=54.40;MQ0=0;QD=42.56	GT:AD:DP:GQ:PL	1/1:7,123:129:99:5532,373,0
17	41244062	rs80357509	AT	A	6042.38	PASS	AC=2;AF=1.00;AN=2;DB;DP=146;FS=0.000;HRun=1;HaplotypeScore=513.3427;MQ=54.16;MQ0=0;QD=41.39	GT:AD:DP:GQ:PL	1/1:1,145:146:99:6042,439,0
17	41244130	rs2227945	T	C	4661.15	PASS	AC=2;AF=1.00;AN=2;DB;DP=143;Dels=0.00;FS=0.000;HRun=1;HaplotypeScore=5.4966;MQ=56.63;MQ0=0;QD=32.60	GT:AD:DP:GQ:PL	1/1:0,143:143:99:4660,418,0
17	41244213	rs80357903	TCTTG	T	7855.87	PASS	AC=2;AF=1.00;AN=2;DB;DP=147;FS=0.000;HRun=0;HaplotypeScore=811.3925;MQ=48.40;MQ0=0;QD=53.44	GT:AD:DP:GQ:PL	1/1:8,139:146:99:7856,421,0
17	41245062	rs80358331	AAGC	A	7247.24	PASS	AC=2;AF=1.00;AN=2;DB;DP=136;FS=0.000;HRun=0;HaplotypeScore=628.3034;MQ=51.23;MQ0=0;QD=53.29	GT:AD:DP:GQ:PL	1/1:1,135:134:99:7247,400,0
17	41245186	rs80357060	C	T	4246.21	PASS	AC=2;AF=1.00;AN=2;DB;DP=127;Dels=0.00;FS=0.000;HRun=2;HaplotypeScore=3.4222;MQ=56.61;MQ0=0;QD=33.43	GT:AD:DP:GQ:PL	1/1:0,127:127:99:4245,379,0
17	41245280	rs80356884	C	G	3776.38	PASS	AC=2;AF=1.00;AN=2;BaseQRankSum=1.706;DB;DP=133;Dels=0.00;FS=0.000;HRun=0;HaplotypeScore=4.8224;MQ=54.95;MQ0=0;MQRankSum=1.102;QD=28.39;ReadPosRankSum=1.024	GT:AD:DP:GQ:PL	1/1:2,131:133:99:3774,376,0
17	41245443	rs80357298	A	C	4070.11	PASS	AC=2;AF=1.00;AN=2;DB;DP=127;Dels=0.00;FS=0.000;HRun=0;HaplotypeScore=0.0000;MQ=56.07;MQ0=0;QD=32.05	GT:AD:DP:GQ:PL	1/1:0,127:127:99:4069,373,0
17	41245958	rs80357613	TTCAGGAG	T	6673.18	PASS	AC=2;AF=1.00;AN=2;DB;DP=95;FS=0.000;HRun=0;HaplotypeScore=767.5503;MQ=36.22;MQ0=0;QD=70.24	GT:AD:DP:GQ:PL	1/1:9,86:95:99:6673,262,0
17	41246062	rs28897676	G	A	4523.17	PASS	AC=2;AF=1.00;AN=2;DB;DP=134;Dels=0.00;FS=0.000;HRun=0;HaplotypeScore=2.9874;MQ=53.61;MQ0=0;QD=33.75	GT:AD:DP:GQ:PL	1/1:0,134:134:99:4522,400,0
17	41251262	rs117230992	A	G	3950.07	PASS	AC=2;AF=1.00;AN=2;DB;DP=127;Dels=0.00;FS=0.000;HRun=0;HaplotypeScore=4.5088;MQ=56.33;MQ0=0;QD=31.10	GT:AD:DP:GQ:PL	1/1:2,125:127:99:3949,364,0
17	41252697	rs10445302	T	A	3666.26	PASS	AC=2;AF=1.00;AN=2;DB;DP=108;Dels=0.00;FS=0.000;HRun=2;HaplotypeScore=3.6682;MQ=55.39;MQ0=0;QD=33.95	GT:AD:DP:GQ:PL	1/1:0,108:108:99:3666,319,0
17	41254106	rs77583369	G	T	4635.04	PASS	AC=2;AF=1.00;AN=2;BaseQRankSum=1.707;DB;DP=142;Dels=0.00;FS=0.000;HRun=10;HaplotypeScore=7.8539;MQ=56.73;MQ0=0;MQRankSum=1.658;QD=32.64;ReadPosRankSum=0.223	GT:AD:DP:GQ:PL	1/1:2,139:142:99:4602,409,0
17	41258545	rs80357150	C	A	4767.36	PASS	AC=2;AF=1.00;AN=2;BaseQRankSum=1.709;DB;DP=148;Dels=0.00;FS=0.000;HRun=4;HaplotypeScore=5.5188;MQ=55.81;MQ0=0;MQRankSum=1.143;QD=32.21;ReadPosRankSum=0.200	GT:AD:DP:GQ:PL	1/1:2,146:148:99:4766,421,0
17	41260789	rs71361503	T	TG	5542.17	PASS	AC=2;AF=1.00;AN=2;DB;DP=139;FS=0.000;HRun=3;HaplotypeScore=332.1489;MQ=58.48;MQ0=0;QD=39.87	GT:AD:DP:GQ:PL	1/1:4,135:139:99:5542,409,0
17	41264146	rs11657823	G	A	4282.08	PASS	AC=2;AF=1.00;AN=2;DB;DP=130;Dels=0.00;FS=0.000;HRun=0;HaplotypeScore=3.9931;MQ=57.90;MQ0=0;QD=32.94	GT:AD:DP:GQ:PL	1/1:1,129:130:99:4281,376,0
17	41267752	rs80357943	AT	A	5268.31	PASS	AC=2;AF=1.00;AN=2;DB;DP=129;FS=0.000;HRun=1;HaplotypeScore=725.4751;MQ=44.00;MQ0=0;QD=40.84	GT:AD:DP:GQ:PL	1/1:9,120:128:99:5268,382,0
17	41267792	rs80357728	CCA	C	6604.31	PASS	AC=2;AF=1.00;AN=2;DB;DP=137;FS=0.000;HRun=0;HaplotypeScore=817.3075;MQ=45.13;MQ0=0;QD=48.21	GT:AD:DP:GQ:PL	1/1:5,132:137:99:6604,412,0
17	41268746	rs8176095	G	A	5063.31	PASS	AC=2;AF=1.00;AN=2;DB;DP=149;Dels=0.00;FS=0.000;HRun=0;HaplotypeScore=7.3077;MQ=56.93;MQ0=0;QD=33.98	GT:AD:DP:GQ:PL	1/1:1,146:149:99:5062,439,0
17	41280751	rs117082098	T	C	4796.55	PASS	AC=2;AF=1.00;AN=2;DB;DP=150;Dels=0.00;FS=0.000;HRun=0;HaplotypeScore=5.7451;MQ=56.07;MQ0=0;QD=31.98	GT:AD:DP:GQ:PL	1/1:0,150:150:99:4795,436,0
