# Supplementary material for: Considerations for clinical read alignment and mutational profiling using next-generation sequencing
Source: F1000Res. 2012 Sep 20;1:2. Originally published 2012 Jul 16. [Version 2] doi: 10.12688/f1000research.1-2.v2 (PMC3945748; doi:10.12688/f1000research.1-2.v2)
Supplement: Aligner-specific VCF files containing the mutations called for each set of reads in single and paired-end modes — VCF files describing the mutations detected in the sixty-seven groups of BRCA1 reads when testing each alignment program in paired-end and single-end mode. [file f1000research-1-402-s0002.tgz › BWA_Paired_End_Calls.6.vcf]

##fileformat=VCFv4.1
##FILTER=<ID=LowQual,Description="Low quality">
##FORMAT=<ID=AD,Number=.,Type=Integer,Description="Allelic depths for the ref and alt alleles in the order listed">
##FORMAT=<ID=DP,Number=1,Type=Integer,Description="Read Depth (only filtered reads used for calling)">
##FORMAT=<ID=GQ,Number=1,Type=Float,Description="Genotype Quality">
##FORMAT=<ID=GT,Number=1,Type=String,Description="Genotype">
##FORMAT=<ID=PL,Number=G,Type=Integer,Description="Normalized, Phred-scaled likelihoods for genotypes as defined in the VCF specification">
##INFO=<ID=AC,Number=A,Type=Integer,Description="Allele count in genotypes, for each ALT allele, in the same order as listed">
##INFO=<ID=AF,Number=A,Type=Float,Description="Allele Frequency, for each ALT allele, in the same order as listed">
##INFO=<ID=AN,Number=1,Type=Integer,Description="Total number of alleles in called genotypes">
##INFO=<ID=BaseQRankSum,Number=1,Type=Float,Description="Z-score from Wilcoxon rank sum test of Alt Vs. Ref base qualities">
##INFO=<ID=DB,Number=0,Type=Flag,Description="dbSNP Membership">
##INFO=<ID=DP,Number=1,Type=Integer,Description="Filtered Depth">
##INFO=<ID=DS,Number=0,Type=Flag,Description="Were any of the samples downsampled?">
##INFO=<ID=Dels,Number=1,Type=Float,Description="Fraction of Reads Containing Spanning Deletions">
##INFO=<ID=FS,Number=1,Type=Float,Description="Phred-scaled p-value using Fisher's exact test to detect strand bias">
##INFO=<ID=HRun,Number=1,Type=Integer,Description="Largest Contiguous Homopolymer Run of Variant Allele In Either Direction">
##INFO=<ID=HaplotypeScore,Number=1,Type=Float,Description="Consistency of the site with at most two segregating haplotypes">
##INFO=<ID=InbreedingCoeff,Number=1,Type=Float,Description="Inbreeding coefficient as estimated from the genotype likelihoods per-sample when compared against the Hardy-Weinberg expectation">
##INFO=<ID=MQ,Number=1,Type=Float,Description="RMS Mapping Quality">
##INFO=<ID=MQ0,Number=1,Type=Integer,Description="Total Mapping Quality Zero Reads">
##INFO=<ID=MQRankSum,Number=1,Type=Float,Description="Z-score From Wilcoxon rank sum test of Alt vs. Ref read mapping qualities">
##INFO=<ID=QD,Number=1,Type=Float,Description="Variant Confidence/Quality by Depth">
##INFO=<ID=ReadPosRankSum,Number=1,Type=Float,Description="Z-score from Wilcoxon rank sum test of Alt vs. Ref read position bias">
##UnifiedGenotyper="analysis_type=UnifiedGenotyper input_file=[../BWA_Default/brca1_6.recalib.bam] sample_metadata=[] read_buffer_size=null phone_home=STANDARD read_filter=[] intervals=null excludeIntervals=null reference_sequence=ref_chr17.hg19.fa rodBind=[] rodToIntervalTrackName=null BTI_merge_rule=UNION nonDeterministicRandomSeed=false downsampling_type=null downsample_to_fraction=null downsample_to_coverage=null baq=OFF baqGapOpenPenalty=40.0 performanceLog=null useOriginalQualities=false defaultBaseQualities=-1 validation_strictness=SILENT unsafe=null num_threads=4 interval_merging=ALL read_group_black_list=null processingTracker=null restartProcessingTracker=false processingTrackerStatusFile=null processingTrackerID=-1 allow_intervals_with_unindexed_bam=false disable_experimental_low_memory_sharding=false logging_level=ERROR log_to_file=null help=false genotype_likelihoods_model=BOTH p_nonref_model=EXACT heterozygosity=0.0010 pcr_error_rate=1.0E-4 genotyping_mode=DISCOVERY output_mode=EMIT_VARIANTS_ONLY standard_min_confidence_threshold_for_calling=30.0 standard_min_confidence_threshold_for_emitting=4.0 computeSLOD=false alleles=(RodBinding name= source=UNBOUND) assume_single_sample_reads=null abort_at_too_much_coverage=-1 min_base_quality_score=17 min_mapping_quality_score=20 max_deletion_fraction=0.05 min_indel_count_for_genotyping=5 indel_heterozygosity=1.25E-4 indelGapContinuationPenalty=10.0 indelGapOpenPenalty=45.0 indelHaplotypeSize=80 doContextDependentGapPenalties=true getGapPenaltiesFromData=false indel_recal_file=indel.recal_data.csv indelDebug=false dovit=false GSA_PRODUCTION_ONLY=false exactCalculation=LINEAR_EXPERIMENTAL ignoreSNPAlleles=false output_all_callable_bases=false genotype=false dbsnp=(RodBinding name=dbsnp source=dbsnp_132.hg19.vcf) out=org.broadinstitute.sting.gatk.io.stubs.VCFWriterStub NO_HEADER=org.broadinstitute.sting.gatk.io.stubs.VCFWriterStub sites_only=org.broadinstitute.sting.gatk.io.stubs.VCFWriterStub debug_file=null metrics_file=null annotation=[]"
##contig=<ID=17,length=81195210,assembly=hg19>
##reference=file:///CL_diags/ngs/OmixonPaper/brca1-test-suite/ref_chr17.hg19.fa
#CHROM	POS	ID	REF	ALT	QUAL	FILTER	INFO	FORMAT	DePristo
17	41202023	rs8176301	G	T	4158.19	PASS	AC=2;AF=1.00;AN=2;BaseQRankSum=1.620;DB;DP=124;Dels=0.00;FS=0.000;HRun=2;HaplotypeScore=3.2596;MQ=57.15;MQ0=0;MQRankSum=0.587;QD=33.53;ReadPosRankSum=-1.369	GT:AD:DP:GQ:PL	1/1:1,123:124:99:4158,358,0
17	41202895	rs8176298	T	G	4040.82	PASS	AC=2;AF=1.00;AN=2;BaseQRankSum=1.705;DB;DP=131;Dels=0.00;FS=0.000;HRun=0;HaplotypeScore=2.6423;MQ=56.34;MQ0=0;MQRankSum=-0.926;QD=30.85;ReadPosRankSum=-0.819	GT:AD:DP:GQ:PL	1/1:2,128:131:99:4017,373,0
17	41208208	rs117436114	C	T	4907.41	PASS	AC=2;AF=1.00;AN=2;DB;DP=147;Dels=0.00;FS=0.000;HRun=16;HaplotypeScore=4.5695;MQ=55.98;MQ0=0;QD=33.38	GT:AD:DP:GQ:PL	1/1:1,145:147:99:4906,430,0
17	41212761	rs112704890	TG	T	5674.44	PASS	AC=2;AF=1.00;AN=2;DB;DP=137;FS=0.000;HRun=1;HaplotypeScore=415.1486;MQ=56.18;MQ0=0;QD=41.42	GT:AD:DP:GQ:PL	1/1:0,137:137:99:5674,412,0
17	41227083	rs8176207	C	CGGAA	5876.45	PASS	AC=2;AF=1.00;AN=2;DB;DP=120;FS=0.000;HRun=0;HaplotypeScore=452.1051;MQ=56.28;MQ0=0;QD=48.97	GT:AD:DP:GQ:PL	1/1:32,80:120:99:5876,274,0
17	41230105	rs71160004	CT	C	2040.11	PASS	AC=2;AF=1.00;AN=2;DB;DP=124;FS=0.000;HRun=14;HaplotypeScore=345.4425;MQ=56.67;MQ0=0;QD=16.45	GT:AD:DP:GQ:PL	1/1:21,103:122:99:2082,303,0
17	41234435	rs80357354	C	T	4054.42	PASS	AC=2;AF=1.00;AN=2;DB;DP=126;Dels=0.00;FS=0.000;HRun=3;HaplotypeScore=4.1803;MQ=56.19;MQ0=0;QD=32.18	GT:AD:DP:GQ:PL	1/1:0,126:126:99:4053,361,0
17	41234533	rs41293453	T	C	3996.28	PASS	AC=2;AF=1.00;AN=2;DB;DP=122;Dels=0.00;FS=0.000;HRun=1;HaplotypeScore=3.8906;MQ=56.06;MQ0=0;QD=32.76	GT:AD:DP:GQ:PL	1/1:0,122:122:99:3995,361,0
17	41236043	rs8176181	G	A	4619.56	PASS	AC=2;AF=1.00;AN=2;DB;DP=136;Dels=0.00;FS=0.000;HRun=1;HaplotypeScore=2.9437;MQ=55.61;MQ0=0;QD=33.97	GT:AD:DP:GQ:PL	1/1:0,136:136:99:4619,400,0
17	41237693	rs8176175	T	TA	5276.67	PASS	AC=2;AF=1.00;AN=2;DB;DP=132;FS=0.000;HRun=2;HaplotypeScore=308.1698;MQ=57.29;MQ0=0;QD=39.97	GT:AD:DP:GQ:PL	1/1:6,126:131:99:5277,379,0
17	41238135	rs67894015	A	AACACAC	13618.04	PASS	AC=2;AF=1.00;AN=2;DB;DP=154;FS=0.000;HRun=0;HaplotypeScore=573.8450;MQ=37.89;MQ0=6;QD=88.43	GT:AD:DP:GQ:PL	1/1:7,131:145:99:13618,436,0
17	41239928	rs79996471	T	C	3881.02	PASS	AC=2;AF=1.00;AN=2;DB;DP=127;Dels=0.00;FS=0.000;HRun=3;HaplotypeScore=3.8367;MQ=55.72;MQ0=0;QD=30.56	GT:AD:DP:GQ:PL	1/1:0,127:127:99:3880,352,0
17	41243015	rs80356871	G	T	5008.29	PASS	AC=2;AF=1.00;AN=2;DB;DP=150;Dels=0.00;FS=0.000;HRun=0;HaplotypeScore=1.8410;MQ=55.01;MQ0=0;QD=33.39	GT:AD:DP:GQ:PL	1/1:0,150:150:99:5007,442,0
17	41243575	rs80357987	TC	T	6368.42	PASS	AC=2;AF=1.00;AN=2;DB;DP=152;FS=0.000;HRun=2;HaplotypeScore=632.2574;MQ=58.11;MQ0=0;QD=41.90	GT:AD:DP:GQ:PL	1/1:0,152:152:99:6368,458,0
17	41243619	rs80357257	G	T	4819.25	PASS	AC=2;AF=1.00;AN=2;DB;DP=143;Dels=0.00;FS=0.000;HRun=3;HaplotypeScore=4.1872;MQ=57.60;MQ0=0;QD=33.70	GT:AD:DP:GQ:PL	1/1:0,143:143:99:4818,424,0
17	41244213	rs80357903	TCTTG	T	7873.73	PASS	AC=2;AF=1.00;AN=2;DB;DP=148;FS=0.000;HRun=0;HaplotypeScore=805.5418;MQ=49.91;MQ0=0;QD=53.20	GT:AD:DP:GQ:PL	1/1:6,142:148:99:7874,427,0
17	41244607	rs80357876	GT	G	5203.65	PASS	AC=2;AF=1.00;AN=2;DB;DP=126;FS=0.000;HRun=1;HaplotypeScore=362.3166;MQ=56.99;MQ0=0;QD=41.30	GT:AD:DP:GQ:PL	1/1:0,126:126:99:5204,379,0
17	41244980	rs80356832	A	G	4676.65	PASS	AC=2;AF=1.00;AN=2;BaseQRankSum=1.613;DB;DP=146;Dels=0.00;FS=3.289;HRun=0;HaplotypeScore=4.8365;MQ=56.43;MQ0=0;MQRankSum=0.902;QD=32.03;ReadPosRankSum=0.569	GT:AD:DP:GQ:PL	1/1:1,145:146:99:4648,402,0
17	41245346	rs80357539	TTTCTC	T	7366.25	PASS	AC=2;AF=1.00;AN=2;DB;DP=126;FS=0.000;HRun=0;HaplotypeScore=801.2636;MQ=38.36;MQ0=0;QD=58.46	GT:AD:DP:GQ:PL	1/1:5,121:125:99:7366,361,0
17	41245443	rs80357298	A	C	4002.10	PASS	AC=2;AF=1.00;AN=2;DB;DP=124;Dels=0.00;FS=0.000;HRun=0;HaplotypeScore=1.5253;MQ=53.74;MQ0=0;QD=32.27	GT:AD:DP:GQ:PL	1/1:0,123:124:99:4001,364,0
17	41245898	rs80357619	AT	A	5145.50	PASS	AC=2;AF=1.00;AN=2;DB;DP=136;FS=0.000;HRun=2;HaplotypeScore=394.7577;MQ=56.91;MQ0=0;QD=37.83	GT:AD:DP:GQ:PL	1/1:3,133:136:99:5145,400,0
17	41246103	rs80357648	AT	A	6080.89	PASS	AC=2;AF=1.00;AN=2;DB;DP=159;FS=0.000;HRun=2;HaplotypeScore=459.7993;MQ=57.14;MQ0=0;QD=38.24	GT:AD:DP:GQ:PL	1/1:2,157:159:99:6081,473,0
17	41246529	rs80357774	AC	A	4706.36	PASS	AC=2;AF=1.00;AN=2;DB;DP=126;FS=0.000;HRun=2;HaplotypeScore=369.4624;MQ=58.78;MQ0=0;QD=37.35	GT:AD:DP:GQ:PL	1/1:1,125:126:99:4706,376,0
17	41251861	rs62625285	C	T	4472.11	PASS	AC=2;AF=1.00;AN=2;DB;DP=137;Dels=0.00;FS=0.000;HRun=0;HaplotypeScore=6.2670;MQ=56.60;MQ0=0;QD=32.64	GT:AD:DP:GQ:PL	1/1:0,137:137:99:4471,400,0
17	41252697	rs10445302	T	A	3664.28	PASS	AC=2;AF=1.00;AN=2;DB;DP=108;Dels=0.00;FS=0.000;HRun=2;HaplotypeScore=2.8734;MQ=56.31;MQ0=0;QD=33.93	GT:AD:DP:GQ:PL	1/1:0,108:108:99:3664,319,0
17	41256945	rs80357350	G	A	4012.92	PASS	AC=2;AF=1.00;AN=2;DB;DP=122;Dels=0.00;FS=0.000;HRun=1;HaplotypeScore=0.9734;MQ=56.31;MQ0=0;QD=32.89	GT:AD:DP:GQ:PL	1/1:0,122:122:99:4012,358,0
17	41258450	rs8176128	A	T	4770.69	PASS	AC=2;AF=1.00;AN=2;DB;DP=138;Dels=0.00;FS=0.000;HRun=1;HaplotypeScore=7.3516;MQ=56.36;MQ0=0;QD=34.57	GT:AD:DP:GQ:PL	1/1:0,138:138:99:4770,412,0
17	41261046	rs115747310	T	C	4934.88	PASS	AC=2;AF=1.00;AN=2;DB;DP=153;Dels=0.00;FS=0.000;HRun=1;HaplotypeScore=0.6651;MQ=56.25;MQ0=0;QD=32.25	GT:AD:DP:GQ:PL	1/1:0,153:153:99:4934,445,0
17	41267946	rs117625847	C	T	5194.69	PASS	AC=2;AF=1.00;AN=2;DB;DP=155;Dels=0.00;FS=0.000;HRun=1;HaplotypeScore=3.7253;MQ=57.13;MQ0=0;QD=33.51	GT:AD:DP:GQ:PL	1/1:0,155:155:99:5194,448,0
17	41268208	rs8176097	C	CT	4958.96	PASS	AC=2;AF=1.00;AN=2;DB;DP=156;FS=0.000;HRun=8;HaplotypeScore=352.9887;MQ=57.58;MQ0=0;QD=31.79	GT:AD:DP:GQ:PL	1/1:15,141:155:99:4959,439,0
17	41269297	rs4793200	A	T	4641.78	PASS	AC=2;AF=1.00;AN=2;BaseQRankSum=0.473;DB;DP=144;Dels=0.00;FS=3.042;HRun=1;HaplotypeScore=15.9006;MQ=57.36;MQ0=0;MQRankSum=2.037;QD=32.23;ReadPosRankSum=0.060	GT:AD:DP:GQ:PL	1/1:2,141:144:99:4542,352,0
17	41281078	rs79725272	A	G	4244.06	PASS	AC=2;AF=1.00;AN=2;DB;DP=131;Dels=0.00;FS=0.000;HRun=1;HaplotypeScore=0.9332;MQ=56.75;MQ0=0;QD=32.40	GT:AD:DP:GQ:PL	1/1:0,131:131:99:4243,385,0
17	41281088	rs115517187	C	T	4661.96	PASS	AC=2;AF=1.00;AN=2;DB;DP=136;Dels=0.00;FS=0.000;HRun=1;HaplotypeScore=1.8490;MQ=56.37;MQ0=0;QD=34.28	GT:AD:DP:GQ:PL	1/1:0,136:136:99:4661,400,0
