# Supplementary material for: Considerations for clinical read alignment and mutational profiling using next-generation sequencing
Source: F1000Res. 2012 Sep 20;1:2. Originally published 2012 Jul 16. [Version 2] doi: 10.12688/f1000research.1-2.v2 (PMC3945748; doi:10.12688/f1000research.1-2.v2)
Supplement: Aligner-specific VCF files containing the mutations called for each set of reads in single and paired-end modes — VCF files describing the mutations detected in the sixty-seven groups of BRCA1 reads when testing each alignment program in paired-end and single-end mode. [file f1000research-1-402-s0002.tgz › BWA_Paired_End_Calls.7.vcf]

##fileformat=VCFv4.1
##FILTER=<ID=LowQual,Description="Low quality">
##FORMAT=<ID=AD,Number=.,Type=Integer,Description="Allelic depths for the ref and alt alleles in the order listed">
##FORMAT=<ID=DP,Number=1,Type=Integer,Description="Read Depth (only filtered reads used for calling)">
##FORMAT=<ID=GQ,Number=1,Type=Float,Description="Genotype Quality">
##FORMAT=<ID=GT,Number=1,Type=String,Description="Genotype">
##FORMAT=<ID=PL,Number=G,Type=Integer,Description="Normalized, Phred-scaled likelihoods for genotypes as defined in the VCF specification">
##INFO=<ID=AC,Number=A,Type=Integer,Description="Allele count in genotypes, for each ALT allele, in the same order as listed">
##INFO=<ID=AF,Number=A,Type=Float,Description="Allele Frequency, for each ALT allele, in the same order as listed">
##INFO=<ID=AN,Number=1,Type=Integer,Description="Total number of alleles in called genotypes">
##INFO=<ID=BaseQRankSum,Number=1,Type=Float,Description="Z-score from Wilcoxon rank sum test of Alt Vs. Ref base qualities">
##INFO=<ID=DB,Number=0,Type=Flag,Description="dbSNP Membership">
##INFO=<ID=DP,Number=1,Type=Integer,Description="Filtered Depth">
##INFO=<ID=DS,Number=0,Type=Flag,Description="Were any of the samples downsampled?">
##INFO=<ID=Dels,Number=1,Type=Float,Description="Fraction of Reads Containing Spanning Deletions">
##INFO=<ID=FS,Number=1,Type=Float,Description="Phred-scaled p-value using Fisher's exact test to detect strand bias">
##INFO=<ID=HRun,Number=1,Type=Integer,Description="Largest Contiguous Homopolymer Run of Variant Allele In Either Direction">
##INFO=<ID=HaplotypeScore,Number=1,Type=Float,Description="Consistency of the site with at most two segregating haplotypes">
##INFO=<ID=InbreedingCoeff,Number=1,Type=Float,Description="Inbreeding coefficient as estimated from the genotype likelihoods per-sample when compared against the Hardy-Weinberg expectation">
##INFO=<ID=MQ,Number=1,Type=Float,Description="RMS Mapping Quality">
##INFO=<ID=MQ0,Number=1,Type=Integer,Description="Total Mapping Quality Zero Reads">
##INFO=<ID=MQRankSum,Number=1,Type=Float,Description="Z-score From Wilcoxon rank sum test of Alt vs. Ref read mapping qualities">
##INFO=<ID=QD,Number=1,Type=Float,Description="Variant Confidence/Quality by Depth">
##INFO=<ID=ReadPosRankSum,Number=1,Type=Float,Description="Z-score from Wilcoxon rank sum test of Alt vs. Ref read position bias">
##UnifiedGenotyper="analysis_type=UnifiedGenotyper input_file=[../BWA_Default/brca1_7.recalib.bam] sample_metadata=[] read_buffer_size=null phone_home=STANDARD read_filter=[] intervals=null excludeIntervals=null reference_sequence=ref_chr17.hg19.fa rodBind=[] rodToIntervalTrackName=null BTI_merge_rule=UNION nonDeterministicRandomSeed=false downsampling_type=null downsample_to_fraction=null downsample_to_coverage=null baq=OFF baqGapOpenPenalty=40.0 performanceLog=null useOriginalQualities=false defaultBaseQualities=-1 validation_strictness=SILENT unsafe=null num_threads=4 interval_merging=ALL read_group_black_list=null processingTracker=null restartProcessingTracker=false processingTrackerStatusFile=null processingTrackerID=-1 allow_intervals_with_unindexed_bam=false disable_experimental_low_memory_sharding=false logging_level=ERROR log_to_file=null help=false genotype_likelihoods_model=BOTH p_nonref_model=EXACT heterozygosity=0.0010 pcr_error_rate=1.0E-4 genotyping_mode=DISCOVERY output_mode=EMIT_VARIANTS_ONLY standard_min_confidence_threshold_for_calling=30.0 standard_min_confidence_threshold_for_emitting=4.0 computeSLOD=false alleles=(RodBinding name= source=UNBOUND) assume_single_sample_reads=null abort_at_too_much_coverage=-1 min_base_quality_score=17 min_mapping_quality_score=20 max_deletion_fraction=0.05 min_indel_count_for_genotyping=5 indel_heterozygosity=1.25E-4 indelGapContinuationPenalty=10.0 indelGapOpenPenalty=45.0 indelHaplotypeSize=80 doContextDependentGapPenalties=true getGapPenaltiesFromData=false indel_recal_file=indel.recal_data.csv indelDebug=false dovit=false GSA_PRODUCTION_ONLY=false exactCalculation=LINEAR_EXPERIMENTAL ignoreSNPAlleles=false output_all_callable_bases=false genotype=false dbsnp=(RodBinding name=dbsnp source=dbsnp_132.hg19.vcf) out=org.broadinstitute.sting.gatk.io.stubs.VCFWriterStub NO_HEADER=org.broadinstitute.sting.gatk.io.stubs.VCFWriterStub sites_only=org.broadinstitute.sting.gatk.io.stubs.VCFWriterStub debug_file=null metrics_file=null annotation=[]"
##contig=<ID=17,length=81195210,assembly=hg19>
##reference=file:///CL_diags/ngs/OmixonPaper/brca1-test-suite/ref_chr17.hg19.fa
#CHROM	POS	ID	REF	ALT	QUAL	FILTER	INFO	FORMAT	DePristo
17	41199123	rs8176312	T	C	3996.62	PASS	AC=2;AF=1.00;AN=2;DB;DP=125;Dels=0.00;FS=0.000;HRun=1;HaplotypeScore=4.3174;MQ=56.04;MQ0=0;QD=31.97	GT:AD:DP:GQ:PL	1/1:0,124:125:99:3996,364,0
17	41204654	rs79944172	T	G	4689.51	PASS	AC=2;AF=1.00;AN=2;DB;DP=145;Dels=0.00;FS=0.000;HRun=1;HaplotypeScore=2.8963;MQ=54.86;MQ0=0;QD=32.34	GT:AD:DP:GQ:PL	1/1:0,144:145:99:4688,424,0
17	41204838	rs67242330	ACACT	A	5009.50	PASS	AC=2;AF=1.00;AN=2;DB;DP=115;FS=0.000;HRun=0;HaplotypeScore=630.9206;MQ=59.54;MQ0=0;QD=43.56	GT:AD:DP:GQ:PL	1/1:3,112:115:99:5009,337,0
17	41219804	rs8176233	T	C	4572.06	PASS	AC=2;AF=1.00;AN=2;DB;DP=163;Dels=0.00;FS=0.000;HRun=0;HaplotypeScore=5.2989;MQ=55.11;MQ0=0;QD=28.05	GT:AD:DP:GQ:PL	1/1:0,163:163:99:4569,463,0
17	41220223	rs8176231	A	G	4744.67	PASS	AC=2;AF=1.00;AN=2;DB;DP=146;Dels=0.00;FS=0.000;HRun=1;HaplotypeScore=1.8653;MQ=56.04;MQ0=0;QD=32.50	GT:AD:DP:GQ:PL	1/1:0,146:146:99:4744,427,0
17	41223192	rs80357411	G	A	4228.44	PASS	AC=2;AF=1.00;AN=2;DB;DP=126;Dels=0.00;FS=0.000;HRun=2;HaplotypeScore=8.5690;MQ=55.84;MQ0=0;QD=33.56	GT:AD:DP:GQ:PL	1/1:1,125:126:99:4228,370,0
17	41226364	rs80357561	CAAGT	C	6489.50	PASS	AC=2;AF=1.00;AN=2;DB;DP=127;FS=0.000;HRun=0;HaplotypeScore=677.8244;MQ=47.15;MQ0=0;QD=51.10	GT:AD:DP:GQ:PL	1/1:11,116:127:99:6489,349,0
17	41227104	rs77985181	A	G	3901.21	PASS	AC=2;AF=1.00;AN=2;DB;DP=124;Dels=0.00;FS=0.000;HRun=2;HaplotypeScore=5.4886;MQ=54.89;MQ0=0;QD=31.46	GT:AD:DP:GQ:PL	1/1:1,122:124:99:3900,352,0
17	41228525	.	A	AT	3735.34	PASS	AC=2;AF=1.00;AN=2;DP=111;FS=0.000;HRun=5;HaplotypeScore=285.8765;MQ=57.66;MQ0=0;QD=33.65	GT:AD:DP:GQ:PL	1/1:18,93:109:99:3735,289,0
17	41243023	rs80357397	C	A	4890.99	PASS	AC=2;AF=1.00;AN=2;DB;DP=149;Dels=0.00;FS=0.000;HRun=1;HaplotypeScore=1.5661;MQ=54.98;MQ0=0;QD=32.83	GT:AD:DP:GQ:PL	1/1:0,149:149:99:4890,442,0
17	41243611	rs80357318	G	A	4842.94	PASS	AC=2;AF=1.00;AN=2;DB;DP=147;Dels=0.00;FS=0.000;HRun=0;HaplotypeScore=3.5284;MQ=55.41;MQ0=0;QD=32.95	GT:AD:DP:GQ:PL	1/1:0,147:147:99:4842,436,0
17	41243843	rs80357609	GTTTAC	G	5924.68	PASS	AC=2;AF=1.00;AN=2;DB;DP=112;FS=0.000;HRun=0;HaplotypeScore=818.7737;MQ=32.83;MQ0=0;QD=52.90	GT:AD:DP:GQ:PL	1/1:18,94:110:99:5925,289,0
17	41243904	rs80357805	TTC	T	5541.57	PASS	AC=2;AF=1.00;AN=2;DB;DP=139;FS=0.000;HRun=0;HaplotypeScore=765.9169;MQ=48.38;MQ0=0;QD=39.87	GT:AD:DP:GQ:PL	1/1:12,127:137:99:5542,388,0
17	41244288	rs80357172	C	G	4403.25	PASS	AC=2;AF=1.00;AN=2;DB;DP=150;Dels=0.00;FS=0.000;HRun=0;HaplotypeScore=2.6598;MQ=56.83;MQ0=0;QD=29.35	GT:AD:DP:GQ:PL	1/1:0,149:150:99:4401,436,0
17	41244353	rs80357511	A	AC	7012.16	PASS	AC=2;AF=1.00;AN=2;DB;DP=151;FS=0.000;HRun=1;HaplotypeScore=654.4089;MQ=56.75;MQ0=0;QD=46.44	GT:AD:DP:GQ:PL	1/1:6,145:151:99:7012,445,0
17	41244405	rs80356899	C	A	4764.22	PASS	AC=2;AF=1.00;AN=2;DB;DP=144;Dels=0.00;FS=0.000;HRun=2;HaplotypeScore=7.3414;MQ=56.23;MQ0=0;QD=33.08	GT:AD:DP:GQ:PL	1/1:0,144:144:99:4763,430,0
17	41244466	rs80357049	G	A	4382.56	PASS	AC=2;AF=1.00;AN=2;DB;DP=132;Dels=0.00;FS=0.000;HRun=0;HaplotypeScore=5.4761;MQ=55.66;MQ0=0;QD=33.20	GT:AD:DP:GQ:PL	1/1:0,132:132:99:4382,382,0
17	41245873	rs80357600	CT	C	4809.86	PASS	AC=2;AF=1.00;AN=2;DB;DP=139;FS=0.000;HRun=4;HaplotypeScore=392.8464;MQ=57.39;MQ0=0;QD=34.60	GT:AD:DP:GQ:PL	1/1:3,136:139:99:4810,406,0
17	41246152	rs80356964	G	A	4399.47	PASS	AC=2;AF=1.00;AN=2;DB;DP=135;Dels=0.00;FS=0.000;HRun=1;HaplotypeScore=7.4009;MQ=55.39;MQ0=0;QD=32.59	GT:AD:DP:GQ:PL	1/1:0,135:135:99:4399,382,0
17	41247603	rs112891369	A	AC	5134	PASS	AC=2;AF=1.00;AN=2;DB;DP=126;FS=0.000;HRun=0;HaplotypeScore=270.2389;MQ=57.80;MQ0=0;QD=40.75	GT:AD:DP:GQ:PL	1/1:2,124:126:99:5134,373,0
17	41249318	rs80358164	C	T	4977.27	PASS	AC=2;AF=1.00;AN=2;BaseQRankSum=1.365;DB;DP=151;Dels=0.00;FS=3.310;HRun=3;HaplotypeScore=7.8271;MQ=56.58;MQ0=0;MQRankSum=1.342;QD=32.96;ReadPosRankSum=0.906	GT:AD:DP:GQ:PL	1/1:1,150:151:99:4945,414,0
17	41252575	rs112341198	GTA	G	3327.21	PASS	AC=2;AF=1.00;AN=2;DB;DP=118;FS=0.000;HRun=0;HaplotypeScore=426.2372;MQ=59.20;MQ0=0;QD=28.20	GT:AD:DP:GQ:PL	1/1:26,92:118:99:3327,280,0
17	41252697	rs10445302	T	A	3680.32	PASS	AC=2;AF=1.00;AN=2;DB;DP=110;Dels=0.00;FS=0.000;HRun=2;HaplotypeScore=1.9385;MQ=55.93;MQ0=0;QD=33.46	GT:AD:DP:GQ:PL	1/1:0,109:110:99:3653,322,0
17	41259079	rs66917717	A	AT	2382.81	PASS	AC=2;AF=1.00;AN=2;DB;DP=157;FS=0.000;HRun=20;HaplotypeScore=363.4569;MQ=57.12;MQ0=0;QD=15.18	GT:AD:DP:GQ:PL	1/1:38,117:157:99:2425,363,0
17	41259825	rs11079054	G	C	4016.55	PASS	AC=2;AF=1.00;AN=2;DB;DP=126;Dels=0.00;FS=0.000;HRun=0;HaplotypeScore=1.9970;MQ=58.11;MQ0=0;QD=31.88	GT:AD:DP:GQ:PL	1/1:0,126:126:99:4016,364,0
17	41263558	rs35919712	G	GC	5403.23	PASS	AC=2;AF=1.00;AN=2;DB;DP=130;FS=0.000;HRun=2;HaplotypeScore=306.3558;MQ=57.89;MQ0=0;QD=41.56	GT:AD:DP:GQ:PL	1/1:3,127:130:99:5403,382,0
17	41266452	rs1709438	A	G	4238.74	PASS	AC=2;AF=1.00;AN=2;DB;DP=131;Dels=0.00;FS=0.000;HRun=0;HaplotypeScore=5.6125;MQ=55.86;MQ0=0;QD=32.36	GT:AD:DP:GQ:PL	1/1:0,131:131:99:4237,394,0
17	41267763	rs80357949	CTT	C	6298.01	PASS	AC=2;AF=1.00;AN=2;DB;DP=142;FS=0.000;HRun=3;HaplotypeScore=785.4165;MQ=58.48;MQ0=0;QD=44.35	GT:AD:DP:GQ:PL	1/1:2,140:142:99:6298,421,0
17	41267797	rs80358018	C	T	4674.30	PASS	AC=2;AF=1.00;AN=2;DB;DP=142;Dels=0.00;FS=0.000;HRun=1;HaplotypeScore=5.3699;MQ=56.72;MQ0=0;QD=32.92	GT:AD:DP:GQ:PL	1/1:0,141:142:99:4673,415,0
17	41268468	rs114323360	G	C	4279.39	PASS	AC=2;AF=1.00;AN=2;DB;DP=133;Dels=0.00;FS=0.000;HRun=0;HaplotypeScore=4.6449;MQ=57.17;MQ0=0;QD=32.18	GT:AD:DP:GQ:PL	1/1:1,131:133:99:4246,385,0
17	41276033	rs80357696	CCAGATGGGACA	C	8153.48	PASS	AC=2;AF=1.00;AN=2;DB;DP=88;FS=0.000;HRun=0;HaplotypeScore=1017.8304;MQ=35.78;MQ0=0;QD=92.65	GT:AD:DP:GQ:PL	1/1:9,79:88:99:8153,238,0
17	41280638	rs9889706	G	T	3687.72	PASS	AC=2;AF=1.00;AN=2;BaseQRankSum=2.305;DB;DP=120;Dels=0.00;FS=0.000;HRun=0;HaplotypeScore=2.1877;MQ=55.58;MQ0=0;MQRankSum=1.499;QD=30.73;ReadPosRankSum=-0.010	GT:AD:DP:GQ:PL	1/1:3,117:120:99:3661,320,0
17	41316747	rs35070007	C	G	3799.68	PASS	AC=2;AF=1.00;AN=2;BaseQRankSum=1.679;DB;DP=132;Dels=0.00;FS=0.000;HRun=0;HaplotypeScore=4.4815;MQ=55.85;MQ0=0;MQRankSum=1.335;QD=28.79;ReadPosRankSum=0.357	GT:AD:DP:GQ:PL	1/1:1,130:132:99:3798,382,0
