# Supplementary material for: Considerations for clinical read alignment and mutational profiling using next-generation sequencing
Source: F1000Res. 2012 Sep 20;1:2. Originally published 2012 Jul 16. [Version 2] doi: 10.12688/f1000research.1-2.v2 (PMC3945748; doi:10.12688/f1000research.1-2.v2)
Supplement: Aligner-specific VCF files containing the mutations called for each set of reads in single and paired-end modes — VCF files describing the mutations detected in the sixty-seven groups of BRCA1 reads when testing each alignment program in paired-end and single-end mode. [file f1000research-1-402-s0002.tgz › BWA_Paired_End_Calls.8.vcf]

##fileformat=VCFv4.1
##FILTER=<ID=LowQual,Description="Low quality">
##FORMAT=<ID=AD,Number=.,Type=Integer,Description="Allelic depths for the ref and alt alleles in the order listed">
##FORMAT=<ID=DP,Number=1,Type=Integer,Description="Read Depth (only filtered reads used for calling)">
##FORMAT=<ID=GQ,Number=1,Type=Float,Description="Genotype Quality">
##FORMAT=<ID=GT,Number=1,Type=String,Description="Genotype">
##FORMAT=<ID=PL,Number=G,Type=Integer,Description="Normalized, Phred-scaled likelihoods for genotypes as defined in the VCF specification">
##INFO=<ID=AC,Number=A,Type=Integer,Description="Allele count in genotypes, for each ALT allele, in the same order as listed">
##INFO=<ID=AF,Number=A,Type=Float,Description="Allele Frequency, for each ALT allele, in the same order as listed">
##INFO=<ID=AN,Number=1,Type=Integer,Description="Total number of alleles in called genotypes">
##INFO=<ID=BaseQRankSum,Number=1,Type=Float,Description="Z-score from Wilcoxon rank sum test of Alt Vs. Ref base qualities">
##INFO=<ID=DB,Number=0,Type=Flag,Description="dbSNP Membership">
##INFO=<ID=DP,Number=1,Type=Integer,Description="Filtered Depth">
##INFO=<ID=DS,Number=0,Type=Flag,Description="Were any of the samples downsampled?">
##INFO=<ID=Dels,Number=1,Type=Float,Description="Fraction of Reads Containing Spanning Deletions">
##INFO=<ID=FS,Number=1,Type=Float,Description="Phred-scaled p-value using Fisher's exact test to detect strand bias">
##INFO=<ID=HRun,Number=1,Type=Integer,Description="Largest Contiguous Homopolymer Run of Variant Allele In Either Direction">
##INFO=<ID=HaplotypeScore,Number=1,Type=Float,Description="Consistency of the site with at most two segregating haplotypes">
##INFO=<ID=InbreedingCoeff,Number=1,Type=Float,Description="Inbreeding coefficient as estimated from the genotype likelihoods per-sample when compared against the Hardy-Weinberg expectation">
##INFO=<ID=MQ,Number=1,Type=Float,Description="RMS Mapping Quality">
##INFO=<ID=MQ0,Number=1,Type=Integer,Description="Total Mapping Quality Zero Reads">
##INFO=<ID=MQRankSum,Number=1,Type=Float,Description="Z-score From Wilcoxon rank sum test of Alt vs. Ref read mapping qualities">
##INFO=<ID=QD,Number=1,Type=Float,Description="Variant Confidence/Quality by Depth">
##INFO=<ID=ReadPosRankSum,Number=1,Type=Float,Description="Z-score from Wilcoxon rank sum test of Alt vs. Ref read position bias">
##UnifiedGenotyper="analysis_type=UnifiedGenotyper input_file=[../BWA_Default/brca1_8.recalib.bam] sample_metadata=[] read_buffer_size=null phone_home=STANDARD read_filter=[] intervals=null excludeIntervals=null reference_sequence=ref_chr17.hg19.fa rodBind=[] rodToIntervalTrackName=null BTI_merge_rule=UNION nonDeterministicRandomSeed=false downsampling_type=null downsample_to_fraction=null downsample_to_coverage=null baq=OFF baqGapOpenPenalty=40.0 performanceLog=null useOriginalQualities=false defaultBaseQualities=-1 validation_strictness=SILENT unsafe=null num_threads=4 interval_merging=ALL read_group_black_list=null processingTracker=null restartProcessingTracker=false processingTrackerStatusFile=null processingTrackerID=-1 allow_intervals_with_unindexed_bam=false disable_experimental_low_memory_sharding=false logging_level=ERROR log_to_file=null help=false genotype_likelihoods_model=BOTH p_nonref_model=EXACT heterozygosity=0.0010 pcr_error_rate=1.0E-4 genotyping_mode=DISCOVERY output_mode=EMIT_VARIANTS_ONLY standard_min_confidence_threshold_for_calling=30.0 standard_min_confidence_threshold_for_emitting=4.0 computeSLOD=false alleles=(RodBinding name= source=UNBOUND) assume_single_sample_reads=null abort_at_too_much_coverage=-1 min_base_quality_score=17 min_mapping_quality_score=20 max_deletion_fraction=0.05 min_indel_count_for_genotyping=5 indel_heterozygosity=1.25E-4 indelGapContinuationPenalty=10.0 indelGapOpenPenalty=45.0 indelHaplotypeSize=80 doContextDependentGapPenalties=true getGapPenaltiesFromData=false indel_recal_file=indel.recal_data.csv indelDebug=false dovit=false GSA_PRODUCTION_ONLY=false exactCalculation=LINEAR_EXPERIMENTAL ignoreSNPAlleles=false output_all_callable_bases=false genotype=false dbsnp=(RodBinding name=dbsnp source=dbsnp_132.hg19.vcf) out=org.broadinstitute.sting.gatk.io.stubs.VCFWriterStub NO_HEADER=org.broadinstitute.sting.gatk.io.stubs.VCFWriterStub sites_only=org.broadinstitute.sting.gatk.io.stubs.VCFWriterStub debug_file=null metrics_file=null annotation=[]"
##contig=<ID=17,length=81195210,assembly=hg19>
##reference=file:///CL_diags/ngs/OmixonPaper/brca1-test-suite/ref_chr17.hg19.fa
#CHROM	POS	ID	REF	ALT	QUAL	FILTER	INFO	FORMAT	DePristo
17	41203100	rs80357025	G	A	4658.50	PASS	AC=2;AF=1.00;AN=2;DB;DP=142;Dels=0.00;FS=0.000;HRun=0;HaplotypeScore=3.5115;MQ=54.99;MQ0=0;QD=32.81	GT:AD:DP:GQ:PL	1/1:0,142:142:99:4657,409,0
17	41205370	rs8176293	GT	G	5055.79	PASS	AC=2;AF=1.00;AN=2;DB;DP=133;FS=0.000;HRun=2;HaplotypeScore=388.4246;MQ=56.62;MQ0=0;QD=38.01	GT:AD:DP:GQ:PL	1/1:2,131:133:99:5056,394,0
17	41210783	rs8176275	A	C	4692.87	PASS	AC=2;AF=1.00;AN=2;DB;DP=147;Dels=0.00;FS=0.000;HRun=1;HaplotypeScore=3.5187;MQ=55.21;MQ0=0;QD=31.92	GT:AD:DP:GQ:PL	1/1:1,144:147:99:4692,421,0
17	41215890	rs80358094	C	A	4185.06	PASS	AC=2;AF=1.00;AN=2;BaseQRankSum=1.704;DB;DP=124;Dels=0.00;FS=0.000;HRun=1;HaplotypeScore=7.3935;MQ=56.99;MQ0=0;MQRankSum=1.313;QD=33.75;ReadPosRankSum=1.509	GT:AD:DP:GQ:PL	1/1:1,123:124:99:4184,361,0
17	41216341	rs8176255	G	A	4646.30	PASS	AC=2;AF=1.00;AN=2;DB;DP=138;Dels=0.00;FS=0.000;HRun=1;HaplotypeScore=3.9850;MQ=57.41;MQ0=0;QD=33.67	GT:AD:DP:GQ:PL	1/1:1,137:138:99:4645,406,0
17	41219341	rs11654396	G	T	4487.40	PASS	AC=2;AF=1.00;AN=2;DB;DP=134;Dels=0.00;FS=0.000;HRun=0;HaplotypeScore=7.9365;MQ=57.01;MQ0=0;QD=33.49	GT:AD:DP:GQ:PL	1/1:0,133:134:99:4464,385,0
17	41228600	rs80356997	G	T	4599.75	PASS	AC=2;AF=1.00;AN=2;BaseQRankSum=0.307;DB;DP=142;Dels=0.00;FS=3.301;HRun=1;HaplotypeScore=9.0239;MQ=55.31;MQ0=0;MQRankSum=0.872;QD=32.39;ReadPosRankSum=-1.388	GT:AD:DP:GQ:PL	1/1:1,141:142:99:4565,385,0
17	41229777	rs11384014	G	GT	4815.65	PASS	AC=2;AF=1.00;AN=2;DB;DP=121;FS=0.000;HRun=3;HaplotypeScore=284.8014;MQ=57.91;MQ0=0;QD=39.80	GT:AD:DP:GQ:PL	1/1:5,115:121:99:4816,349,0
17	41241503	rs8176160	T	C	4437.87	PASS	AC=2;AF=1.00;AN=2;DB;DP=141;Dels=0.00;FS=0.000;HRun=0;HaplotypeScore=8.9894;MQ=56.68;MQ0=0;QD=31.47	GT:AD:DP:GQ:PL	1/1:1,139:141:99:4403,406,0
17	41243645	rs80357646	ACT	A	6098.75	PASS	AC=2;AF=1.00;AN=2;DB;DP=127;FS=0.000;HRun=0;HaplotypeScore=489.9603;MQ=55.54;MQ0=0;QD=48.02	GT:AD:DP:GQ:PL	1/1:0,126:127:99:6099,382,0
17	41243765	rs80356831	T	C	4653.94	PASS	AC=2;AF=1.00;AN=2;DB;DP=143;Dels=0.00;FS=0.000;HRun=0;HaplotypeScore=6.5800;MQ=52.07;MQ0=0;QD=32.55	GT:AD:DP:GQ:PL	1/1:0,143:143:99:4653,427,0
17	41243776	rs80357579	CCT	C	5855.13	PASS	AC=2;AF=1.00;AN=2;DB;DP=143;FS=0.000;HRun=0;HaplotypeScore=994.4935;MQ=52.44;MQ0=0;QD=40.94	GT:AD:DP:GQ:PL	1/1:7,136:142:99:5855,406,0
17	41243835	rs28897688	G	A	4140.32	PASS	AC=2;AF=1.00;AN=2;DB;DP=124;Dels=0.00;FS=0.000;HRun=2;HaplotypeScore=6.3732;MQ=55.30;MQ0=0;QD=33.39	GT:AD:DP:GQ:PL	1/1:0,123:124:99:4140,364,0
17	41244004	rs80357296	G	A	4367.77	PASS	AC=2;AF=1.00;AN=2;DB;DP=132;Dels=0.00;FS=0.000;HRun=0;HaplotypeScore=1.9962;MQ=51.73;MQ0=0;QD=33.09	GT:AD:DP:GQ:PL	1/1:0,132:132:99:4367,394,0
17	41244021	rs80357027	A	T	4843.63	PASS	AC=2;AF=1.00;AN=2;DB;DP=148;Dels=0.00;FS=0.000;HRun=0;HaplotypeScore=0.6651;MQ=51.80;MQ0=0;QD=32.73	GT:AD:DP:GQ:PL	1/1:0,148:148:99:4843,436,0
17	41244150	rs80356971	A	T	4199.20	PASS	AC=2;AF=1.00;AN=2;DB;DP=129;Dels=0.00;FS=0.000;HRun=1;HaplotypeScore=2.7347;MQ=53.79;MQ0=0;QD=32.55	GT:AD:DP:GQ:PL	1/1:0,129:129:99:4198,376,0
17	41244186	rs80356919	T	C	4345.19	PASS	AC=2;AF=1.00;AN=2;BaseQRankSum=0.280;DB;DP=136;Dels=0.00;FS=0.000;HRun=0;HaplotypeScore=4.9780;MQ=44.06;MQ0=0;MQRankSum=0.804;QD=31.95;ReadPosRankSum=-0.190	GT:AD:DP:GQ:PL	1/1:2,134:136:99:4279,341,0
17	41244193	rs80356949	T	A	4332.20	PASS	AC=2;AF=1.00;AN=2;DB;DP=132;Dels=0.00;FS=0.000;HRun=0;HaplotypeScore=2.9886;MQ=41.52;MQ0=0;QD=32.82	GT:AD:DP:GQ:PL	1/1:0,132:132:99:4331,397,0
17	41244218	rs80357575	CTTTT	C	7107.75	PASS	AC=2;AF=1.00;AN=2;DB;DP=138;FS=0.000;HRun=6;HaplotypeScore=1305.0680;MQ=37.23;MQ0=0;QD=51.51	GT:AD:DP:GQ:PL	1/1:3,135:137:99:7108,403,0
17	41244660	rs80357559	GT	G	4305.49	PASS	AC=2;AF=1.00;AN=2;DB;DP=120;FS=0.000;HRun=3;HaplotypeScore=343.8495;MQ=56.19;MQ0=0;QD=35.88	GT:AD:DP:GQ:PL	1/1:5,115:119:99:4305,352,0
17	41244821	rs80357614	AT	A	4963.79	PASS	AC=2;AF=1.00;AN=2;DB;DP=145;FS=0.000;HRun=4;HaplotypeScore=434.6528;MQ=57.82;MQ0=0;QD=34.23	GT:AD:DP:GQ:PL	1/1:5,140:144:99:4964,418,0
17	41244951	rs80356911	C	T	4516.21	PASS	AC=2;AF=1.00;AN=2;DB;DP=134;Dels=0.00;FS=0.000;HRun=0;HaplotypeScore=4.7297;MQ=53.69;MQ0=0;QD=33.70	GT:AD:DP:GQ:PL	1/1:0,133:134:99:4515,400,0
17	41245073	.	G	GT	5594.09	PASS	AC=2;AF=1.00;AN=2;DP=131;FS=0.000;HRun=1;HaplotypeScore=313.3371;MQ=53.06;MQ0=0;QD=42.70	GT:AD:DP:GQ:PL	1/1:3,127:130:99:5594,382,0
17	41245190	rs80357820	CAGTAACG	C	7915.90	PASS	AC=2;AF=1.00;AN=2;DB;DP=112;FS=0.000;HRun=0;HaplotypeScore=903.8015;MQ=35.49;MQ0=0;QD=70.68	GT:AD:DP:GQ:PL	1/1:9,103:111:99:7916,310,0
17	41245332	.	T	TAG	8380.43	PASS	AC=2;AF=1.00;AN=2;DP=140;FS=0.000;HRun=0;HaplotypeScore=346.9413;MQ=52.57;MQ0=0;QD=59.86	GT:AD:DP:GQ:PL	1/1:6,133:140:99:8380,415,0
17	41246043	rs80357632	AATTT	A	6256.21	PASS	AC=2;AF=1.00;AN=2;DB;DP=120;FS=0.000;HRun=0;HaplotypeScore=659.9519;MQ=52.22;MQ0=0;QD=52.14	GT:AD:DP:GQ:PL	1/1:6,114:120:99:6256,346,0
17	41246460	rs80357897	TTC	T	5140.59	PASS	AC=2;AF=1.00;AN=2;DB;DP=126;FS=0.000;HRun=0;HaplotypeScore=460.1702;MQ=55.92;MQ0=0;QD=40.80	GT:AD:DP:GQ:PL	1/1:3,123:125:99:5141,364,0
17	41250254	rs62076412	C	A	4042.71	PASS	AC=2;AF=1.00;AN=2;DB;DP=125;Dels=0.00;FS=0.000;HRun=0;HaplotypeScore=7.4777;MQ=56.75;MQ0=0;QD=32.34	GT:AD:DP:GQ:PL	1/1:1,123:125:99:4011,367,0
17	41250542	rs80083136	A	ATT	3910.22	PASS	AC=2;AF=1.00;AN=2;BaseQRankSum=-1.242;DB;DP=127;FS=3.625;HRun=15;HaplotypeScore=354.0247;MQ=58.78;MQ0=0;MQRankSum=1.699;QD=30.79;ReadPosRankSum=1.601	GT:AD:DP:GQ:PL	1/1:25,102:127:99:3910,296,0
17	41252697	rs10445302	T	A	3564.39	PASS	AC=2;AF=1.00;AN=2;DB;DP=108;Dels=0.00;FS=0.000;HRun=2;HaplotypeScore=2.7966;MQ=55.58;MQ0=0;QD=33.00	GT:AD:DP:GQ:PL	1/1:1,107:108:99:3564,313,0
17	41261563	rs8065872	A	T	4176.69	PASS	AC=2;AF=1.00;AN=2;DB;DP=126;Dels=0.00;FS=0.000;HRun=0;HaplotypeScore=3.5758;MQ=56.81;MQ0=0;QD=33.15	GT:AD:DP:GQ:PL	1/1:0,126:126:99:4176,370,0
17	41281025	rs73307344	A	G	4034.98	PASS	AC=2;AF=1.00;AN=2;DB;DP=126;Dels=0.00;FS=0.000;HRun=0;HaplotypeScore=8.2006;MQ=56.81;MQ0=0;QD=32.02	GT:AD:DP:GQ:PL	1/1:0,125:126:99:4001,364,0
17	41291953	rs11657835	C	G	4693.87	PASS	AC=2;AF=1.00;AN=2;DB;DP=148;Dels=0.00;FS=0.000;HRun=0;HaplotypeScore=7.3994;MQ=56.64;MQ0=0;QD=31.72	GT:AD:DP:GQ:PL	1/1:0,146:148:99:4657,424,0
