# Supplementary material for: Considerations for clinical read alignment and mutational profiling using next-generation sequencing
Source: F1000Res. 2012 Sep 20;1:2. Originally published 2012 Jul 16. [Version 2] doi: 10.12688/f1000research.1-2.v2 (PMC3945748; doi:10.12688/f1000research.1-2.v2)
Supplement: Aligner-specific VCF files containing the mutations called for each set of reads in single and paired-end modes — VCF files describing the mutations detected in the sixty-seven groups of BRCA1 reads when testing each alignment program in paired-end and single-end mode. [file f1000research-1-402-s0002.tgz › BWA_Paired_End_Calls.14.vcf]

##fileformat=VCFv4.1
##FILTER=<ID=LowQual,Description="Low quality">
##FORMAT=<ID=AD,Number=.,Type=Integer,Description="Allelic depths for the ref and alt alleles in the order listed">
##FORMAT=<ID=DP,Number=1,Type=Integer,Description="Read Depth (only filtered reads used for calling)">
##FORMAT=<ID=GQ,Number=1,Type=Float,Description="Genotype Quality">
##FORMAT=<ID=GT,Number=1,Type=String,Description="Genotype">
##FORMAT=<ID=PL,Number=G,Type=Integer,Description="Normalized, Phred-scaled likelihoods for genotypes as defined in the VCF specification">
##INFO=<ID=AC,Number=A,Type=Integer,Description="Allele count in genotypes, for each ALT allele, in the same order as listed">
##INFO=<ID=AF,Number=A,Type=Float,Description="Allele Frequency, for each ALT allele, in the same order as listed">
##INFO=<ID=AN,Number=1,Type=Integer,Description="Total number of alleles in called genotypes">
##INFO=<ID=BaseQRankSum,Number=1,Type=Float,Description="Z-score from Wilcoxon rank sum test of Alt Vs. Ref base qualities">
##INFO=<ID=DB,Number=0,Type=Flag,Description="dbSNP Membership">
##INFO=<ID=DP,Number=1,Type=Integer,Description="Filtered Depth">
##INFO=<ID=DS,Number=0,Type=Flag,Description="Were any of the samples downsampled?">
##INFO=<ID=Dels,Number=1,Type=Float,Description="Fraction of Reads Containing Spanning Deletions">
##INFO=<ID=FS,Number=1,Type=Float,Description="Phred-scaled p-value using Fisher's exact test to detect strand bias">
##INFO=<ID=HRun,Number=1,Type=Integer,Description="Largest Contiguous Homopolymer Run of Variant Allele In Either Direction">
##INFO=<ID=HaplotypeScore,Number=1,Type=Float,Description="Consistency of the site with at most two segregating haplotypes">
##INFO=<ID=InbreedingCoeff,Number=1,Type=Float,Description="Inbreeding coefficient as estimated from the genotype likelihoods per-sample when compared against the Hardy-Weinberg expectation">
##INFO=<ID=MQ,Number=1,Type=Float,Description="RMS Mapping Quality">
##INFO=<ID=MQ0,Number=1,Type=Integer,Description="Total Mapping Quality Zero Reads">
##INFO=<ID=MQRankSum,Number=1,Type=Float,Description="Z-score From Wilcoxon rank sum test of Alt vs. Ref read mapping qualities">
##INFO=<ID=QD,Number=1,Type=Float,Description="Variant Confidence/Quality by Depth">
##INFO=<ID=ReadPosRankSum,Number=1,Type=Float,Description="Z-score from Wilcoxon rank sum test of Alt vs. Ref read position bias">
##UnifiedGenotyper="analysis_type=UnifiedGenotyper input_file=[../BWA_Default/brca1_14.recalib.bam] sample_metadata=[] read_buffer_size=null phone_home=STANDARD read_filter=[] intervals=null excludeIntervals=null reference_sequence=ref_chr17.hg19.fa rodBind=[] rodToIntervalTrackName=null BTI_merge_rule=UNION nonDeterministicRandomSeed=false downsampling_type=null downsample_to_fraction=null downsample_to_coverage=null baq=OFF baqGapOpenPenalty=40.0 performanceLog=null useOriginalQualities=false defaultBaseQualities=-1 validation_strictness=SILENT unsafe=null num_threads=4 interval_merging=ALL read_group_black_list=null processingTracker=null restartProcessingTracker=false processingTrackerStatusFile=null processingTrackerID=-1 allow_intervals_with_unindexed_bam=false disable_experimental_low_memory_sharding=false logging_level=ERROR log_to_file=null help=false genotype_likelihoods_model=BOTH p_nonref_model=EXACT heterozygosity=0.0010 pcr_error_rate=1.0E-4 genotyping_mode=DISCOVERY output_mode=EMIT_VARIANTS_ONLY standard_min_confidence_threshold_for_calling=30.0 standard_min_confidence_threshold_for_emitting=4.0 computeSLOD=false alleles=(RodBinding name= source=UNBOUND) assume_single_sample_reads=null abort_at_too_much_coverage=-1 min_base_quality_score=17 min_mapping_quality_score=20 max_deletion_fraction=0.05 min_indel_count_for_genotyping=5 indel_heterozygosity=1.25E-4 indelGapContinuationPenalty=10.0 indelGapOpenPenalty=45.0 indelHaplotypeSize=80 doContextDependentGapPenalties=true getGapPenaltiesFromData=false indel_recal_file=indel.recal_data.csv indelDebug=false dovit=false GSA_PRODUCTION_ONLY=false exactCalculation=LINEAR_EXPERIMENTAL ignoreSNPAlleles=false output_all_callable_bases=false genotype=false dbsnp=(RodBinding name=dbsnp source=dbsnp_132.hg19.vcf) out=org.broadinstitute.sting.gatk.io.stubs.VCFWriterStub NO_HEADER=org.broadinstitute.sting.gatk.io.stubs.VCFWriterStub sites_only=org.broadinstitute.sting.gatk.io.stubs.VCFWriterStub debug_file=null metrics_file=null annotation=[]"
##contig=<ID=17,length=81195210,assembly=hg19>
##reference=file:///CL_diags/ngs/OmixonPaper/brca1-test-suite/ref_chr17.hg19.fa
#CHROM	POS	ID	REF	ALT	QUAL	FILTER	INFO	FORMAT	DePristo
17	41197716	rs28897699	C	A	2061.65	PASS	AC=2;AF=1.00;AN=2;DB;DP=66;Dels=0.00;FS=0.000;HRun=0;HaplotypeScore=3.9288;MQ=40.50;MQ0=0;QD=31.24	GT:AD:DP:GQ:PL	1/1:0,66:66:99:2095,195,0
17	41197722	rs80359883	T	TG	259.46	PASS	AC=2;AF=1.00;AN=2;DB;DP=9;FS=0.000;HRun=4;HaplotypeScore=54.4233;MQ=58.22;MQ0=0;QD=28.83	GT:AD:DP:GQ:PL	1/1:0,8:9:27.05:301,27,0
17	41197723	.	A	G	173.65	PASS	AC=1;AF=0.50;AN=2;BaseQRankSum=0.751;DP=9;Dels=0.00;FS=0.000;HRun=0;HaplotypeScore=0.0000;MQ=58.22;MQ0=0;MQRankSum=0.751;QD=19.29;ReadPosRankSum=-0.751	GT:AD:DP:GQ:PL	0/1:1,8:9:7.49:203,0,7
17	41197727	.	G	C	29.91	LowQual	AC=2;AF=1.00;AN=2;DP=2;Dels=0.00;HRun=0;HaplotypeScore=0.0000;MQ=47.12;MQ0=0;QD=14.95	GT:AD:DP:GQ:PL	1/1:0,2:2:6.01:61,6,0
17	41197782	.	T	G	33.76	PASS	AC=2;AF=1.00;AN=2;DP=2;Dels=0.00;FS=0.000;HRun=0;HaplotypeScore=0.0000;MQ=60.00;MQ0=0;QD=16.88	GT:AD:DP:GQ:PL	1/1:0,2:2:6.02:65,6,0
17	41197783	.	C	G	65.45	PASS	AC=2;AF=1.00;AN=2;DP=3;Dels=0.00;FS=0.000;HRun=3;HaplotypeScore=0.0000;MQ=60.00;MQ0=0;QD=21.82	GT:AD:DP:GQ:PL	1/1:0,3:3:9.02:97,9,0
17	41197784	rs41293465	G	T	68.20	PASS	AC=2;AF=1.00;AN=2;DB;DP=3;Dels=0.00;FS=0.000;HRun=0;HaplotypeScore=0.0000;MQ=60.00;MQ0=0;QD=22.73	GT:AD:DP:GQ:PL	1/1:0,3:3:9.02:100,9,0
17	41199660	rs80357212	C	T	4399.05	PASS	AC=2;AF=1.00;AN=2;DB;DP=135;Dels=0.00;FS=0.000;HRun=0;HaplotypeScore=1.9952;MQ=56.85;MQ0=0;QD=32.59	GT:AD:DP:GQ:PL	1/1:0,134:135:99:4398,400,0
17	41199695	rs80357040	T	C	4033.68	PASS	AC=2;AF=1.00;AN=2;DB;DP=142;Dels=0.00;FS=0.000;HRun=1;HaplotypeScore=3.7770;MQ=56.50;MQ0=0;QD=28.41	GT:AD:DP:GQ:PL	1/1:1,141:142:99:4031,403,0
17	41204838	rs67242330	ACACT	A	5518.79	PASS	AC=2;AF=1.00;AN=2;DB;DP=124;FS=0.000;HRun=0;HaplotypeScore=677.9982;MQ=58.04;MQ0=0;QD=44.51	GT:AD:DP:GQ:PL	1/1:0,124:124:99:5519,373,0
17	41206131	rs8176288	A	G	4439.40	PASS	AC=2;AF=1.00;AN=2;DB;DP=138;Dels=0.00;FS=0.000;HRun=0;HaplotypeScore=2.8624;MQ=56.64;MQ0=0;QD=32.17	GT:AD:DP:GQ:PL	1/1:0,138:138:99:4438,409,0
17	41219907	rs71157702	T	TA	1858.92	PASS	AC=2;AF=1.00;AN=2;DB;DP=145;FS=0.000;HRun=22;HaplotypeScore=346.8369;MQ=55.03;MQ0=0;QD=12.82	GT:AD:DP:GQ:PL	1/1:52,93:145:99:1901,290,0
17	41223039	.	C	CT	5327.64	PASS	AC=2;AF=1.00;AN=2;DP=135;FS=0.000;HRun=3;HaplotypeScore=307.5391;MQ=58.28;MQ0=0;QD=39.46	GT:AD:DP:GQ:PL	1/1:8,127:135:99:5328,388,0
17	41223175	rs80357837	CTG	C	6614.83	PASS	AC=2;AF=1.00;AN=2;DB;DP=140;FS=0.000;HRun=0;HaplotypeScore=529.0570;MQ=57.79;MQ0=0;QD=47.25	GT:AD:DP:GQ:PL	1/1:0,140:140:99:6615,421,0
17	41234534	rs80357981	TC	T	4924.21	PASS	AC=2;AF=1.00;AN=2;DB;DP=120;FS=0.000;HRun=1;HaplotypeScore=482.4723;MQ=56.01;MQ0=0;QD=41.04	GT:AD:DP:GQ:PL	1/1:1,119:119:99:4924,355,0
17	41234580	rs80357306	T	C	3539.26	PASS	AC=2;AF=1.00;AN=2;DB;DP=124;Dels=0.00;FS=0.000;HRun=0;HaplotypeScore=3.9313;MQ=55.67;MQ0=0;QD=28.54	GT:AD:DP:GQ:PL	1/1:0,124:124:99:3537,355,0
17	41243505	rs80357727	CCT	C	5282.31	PASS	AC=2;AF=1.00;AN=2;DB;DP=124;FS=0.000;HRun=0;HaplotypeScore=442.9889;MQ=58.67;MQ0=0;QD=42.60	GT:AD:DP:GQ:PL	1/1:1,123:123:99:5282,367,0
17	41243677	rs80357918	ATT	A	5791.58	PASS	AC=2;AF=1.00;AN=2;DB;DP=139;FS=0.000;HRun=4;HaplotypeScore=529.3530;MQ=57.53;MQ0=0;QD=41.67	GT:AD:DP:GQ:PL	1/1:5,134:139:99:5792,400,0
17	41243850	rs80357141	T	C	4488.68	PASS	AC=2;AF=1.00;AN=2;DB;DP=138;Dels=0.00;FS=0.000;HRun=0;HaplotypeScore=2.7306;MQ=56.39;MQ0=0;QD=32.53	GT:AD:DP:GQ:PL	1/1:0,138:138:99:4488,415,0
17	41243857	rs41293451	A	G	4521.49	PASS	AC=2;AF=1.00;AN=2;DB;DP=144;Dels=0.00;FS=0.000;HRun=0;HaplotypeScore=3.6291;MQ=56.04;MQ0=0;QD=31.40	GT:AD:DP:GQ:PL	1/1:0,143:144:99:4520,418,0
17	41244684	rs80357295	G	T	3805.56	PASS	AC=2;AF=1.00;AN=2;BaseQRankSum=1.591;DB;DP=123;Dels=0.00;FS=0.000;HRun=1;HaplotypeScore=3.7642;MQ=55.90;MQ0=0;MQRankSum=-1.366;QD=30.94;ReadPosRankSum=-0.070	GT:AD:DP:GQ:PL	1/1:1,122:123:99:3805,343,0
17	41245585	rs80357166	A	C	4773.93	PASS	AC=2;AF=1.00;AN=2;DB;DP=151;Dels=0.00;FS=0.000;HRun=1;HaplotypeScore=8.2985;MQ=54.27;MQ0=0;QD=31.62	GT:AD:DP:GQ:PL	1/1:0,151:151:99:4773,439,0
17	41245632	rs80357267	A	T	4400.25	PASS	AC=2;AF=1.00;AN=2;DB;DP=139;Dels=0.00;FS=0.000;HRun=0;HaplotypeScore=6.4277;MQ=53.57;MQ0=0;QD=31.66	GT:AD:DP:GQ:PL	1/1:1,136:139:99:4399,397,0
17	41245664	rs80357495	A	C	4327.65	PASS	AC=2;AF=1.00;AN=2;DB;DP=136;Dels=0.00;FS=0.000;HRun=1;HaplotypeScore=4.3418;MQ=54.02;MQ0=0;QD=31.82	GT:AD:DP:GQ:PL	1/1:0,135:136:99:4327,397,0
17	41246164	rs80357221	C	T	4891.61	PASS	AC=2;AF=1.00;AN=2;DB;DP=155;Dels=0.00;FS=0.000;HRun=0;HaplotypeScore=4.1981;MQ=56.64;MQ0=0;QD=31.56	GT:AD:DP:GQ:PL	1/1:0,154:155:99:4890,439,0
17	41246518	rs79727659	C	A	4388.39	PASS	AC=2;AF=1.00;AN=2;DB;DP=132;Dels=0.00;FS=0.000;HRun=1;HaplotypeScore=3.9110;MQ=55.63;MQ0=0;QD=33.25	GT:AD:DP:GQ:PL	1/1:0,132:132:99:4388,388,0
17	41247722	rs8176149	A	T	4566.01	PASS	AC=2;AF=1.00;AN=2;DB;DP=141;Dels=0.00;FS=0.000;HRun=0;HaplotypeScore=5.8597;MQ=55.42;MQ0=0;QD=32.38	GT:AD:DP:GQ:PL	1/1:1,139:141:99:4565,412,0
17	41247856	rs80358167	C	T	4185.79	PASS	AC=2;AF=1.00;AN=2;DB;DP=126;Dels=0.00;FS=0.000;HRun=0;HaplotypeScore=6.2340;MQ=56.58;MQ0=0;QD=33.22	GT:AD:DP:GQ:PL	1/1:0,126:126:99:4185,379,0
17	41251097	rs799921	C	T	4421.11	PASS	AC=2;AF=1.00;AN=2;DB;DP=141;Dels=0.00;FS=0.000;HRun=1;HaplotypeScore=3.5591;MQ=53.84;MQ0=0;QD=31.36	GT:AD:DP:GQ:PL	1/1:1,139:141:99:4420,391,0
17	41252696	.	AT	A	1456.21	PASS	AC=1;AF=0.50;AN=2;BaseQRankSum=5.433;DP=121;FS=0.000;HRun=1;HaplotypeScore=796.2261;MQ=55.87;MQ0=0;MQRankSum=0.977;QD=12.03;ReadPosRankSum=6.352	GT:AD:DP:GQ:PL	0/1:64,57:121:32.45:1495,0,32
17	41252698	.	AT	A	1393.63	PASS	AC=1;AF=0.50;AN=2;BaseQRankSum=5.681;DP=117;FS=0.000;HRun=1;HaplotypeScore=780.2050;MQ=55.93;MQ0=0;MQRankSum=1.025;QD=11.91;ReadPosRankSum=7.247	GT:AD:DP:GQ:PL	0/1:60,57:117:99:1433,0,153
17	41254374	rs35584960	C	CT	2280.13	PASS	AC=2;AF=1.00;AN=2;DB;DP=149;FS=0.000;HRun=18;HaplotypeScore=352.6923;MQ=55.22;MQ0=0;QD=15.30	GT:AD:DP:GQ:PL	1/1:40,109:148:99:2322,328,0
17	41257959	rs8176131	C	T	4371.01	PASS	AC=2;AF=1.00;AN=2;DB;DP=137;Dels=0.00;FS=0.000;HRun=0;HaplotypeScore=1.8997;MQ=57.78;MQ0=0;QD=31.91	GT:AD:DP:GQ:PL	1/1:1,136:137:99:4370,400,0
17	41263558	rs35919712	G	GC	5716.26	PASS	AC=2;AF=1.00;AN=2;DB;DP=140;FS=0.000;HRun=2;HaplotypeScore=337.4598;MQ=56.96;MQ0=0;QD=40.83	GT:AD:DP:GQ:PL	1/1:5,135:140:99:5716,406,0
17	41265776	rs8176109	A	G	4560.64	PASS	AC=2;AF=1.00;AN=2;DB;DP=141;Dels=0.00;FS=0.000;HRun=0;HaplotypeScore=3.5475;MQ=55.73;MQ0=0;QD=32.34	GT:AD:DP:GQ:PL	1/1:0,140:141:99:4560,415,0
17	41266352	rs79415432	G	A	4061.16	PASS	AC=2;AF=1.00;AN=2;DB;DP=124;Dels=0.00;FS=0.000;HRun=3;HaplotypeScore=5.2270;MQ=55.92;MQ0=0;QD=32.75	GT:AD:DP:GQ:PL	1/1:0,123:124:99:4060,361,0
17	41276044	rs80357713	A	ACT	5756.06	PASS	AC=2;AF=1.00;AN=2;DB;DP=114;FS=0.000;HRun=0;HaplotypeScore=301.9975;MQ=56.99;MQ0=0;QD=50.49	GT:AD:DP:GQ:PL	1/1:5,106:114:99:5756,334,0
17	41280850	rs67133848	C	CT	6600.55	PASS	AC=2;AF=1.00;AN=2;DB;DP=142;FS=0.000;HRun=15;HaplotypeScore=347.0237;MQ=57.20;MQ0=0;QD=46.48	GT:AD:DP:GQ:PL	1/1:3,137:141:99:6601,418,0
