# Supplementary material for: Considerations for clinical read alignment and mutational profiling using next-generation sequencing
Source: F1000Res. 2012 Sep 20;1:2. Originally published 2012 Jul 16. [Version 2] doi: 10.12688/f1000research.1-2.v2 (PMC3945748; doi:10.12688/f1000research.1-2.v2)
Supplement: Aligner-specific VCF files containing the mutations called for each set of reads in single and paired-end modes — VCF files describing the mutations detected in the sixty-seven groups of BRCA1 reads when testing each alignment program in paired-end and single-end mode. [file f1000research-1-402-s0002.tgz › BWA_Paired_End_Calls.16.vcf]

##fileformat=VCFv4.1
##FILTER=<ID=LowQual,Description="Low quality">
##FORMAT=<ID=AD,Number=.,Type=Integer,Description="Allelic depths for the ref and alt alleles in the order listed">
##FORMAT=<ID=DP,Number=1,Type=Integer,Description="Read Depth (only filtered reads used for calling)">
##FORMAT=<ID=GQ,Number=1,Type=Float,Description="Genotype Quality">
##FORMAT=<ID=GT,Number=1,Type=String,Description="Genotype">
##FORMAT=<ID=PL,Number=G,Type=Integer,Description="Normalized, Phred-scaled likelihoods for genotypes as defined in the VCF specification">
##INFO=<ID=AC,Number=A,Type=Integer,Description="Allele count in genotypes, for each ALT allele, in the same order as listed">
##INFO=<ID=AF,Number=A,Type=Float,Description="Allele Frequency, for each ALT allele, in the same order as listed">
##INFO=<ID=AN,Number=1,Type=Integer,Description="Total number of alleles in called genotypes">
##INFO=<ID=BaseQRankSum,Number=1,Type=Float,Description="Z-score from Wilcoxon rank sum test of Alt Vs. Ref base qualities">
##INFO=<ID=DB,Number=0,Type=Flag,Description="dbSNP Membership">
##INFO=<ID=DP,Number=1,Type=Integer,Description="Filtered Depth">
##INFO=<ID=DS,Number=0,Type=Flag,Description="Were any of the samples downsampled?">
##INFO=<ID=Dels,Number=1,Type=Float,Description="Fraction of Reads Containing Spanning Deletions">
##INFO=<ID=FS,Number=1,Type=Float,Description="Phred-scaled p-value using Fisher's exact test to detect strand bias">
##INFO=<ID=HRun,Number=1,Type=Integer,Description="Largest Contiguous Homopolymer Run of Variant Allele In Either Direction">
##INFO=<ID=HaplotypeScore,Number=1,Type=Float,Description="Consistency of the site with at most two segregating haplotypes">
##INFO=<ID=InbreedingCoeff,Number=1,Type=Float,Description="Inbreeding coefficient as estimated from the genotype likelihoods per-sample when compared against the Hardy-Weinberg expectation">
##INFO=<ID=MQ,Number=1,Type=Float,Description="RMS Mapping Quality">
##INFO=<ID=MQ0,Number=1,Type=Integer,Description="Total Mapping Quality Zero Reads">
##INFO=<ID=MQRankSum,Number=1,Type=Float,Description="Z-score From Wilcoxon rank sum test of Alt vs. Ref read mapping qualities">
##INFO=<ID=QD,Number=1,Type=Float,Description="Variant Confidence/Quality by Depth">
##INFO=<ID=ReadPosRankSum,Number=1,Type=Float,Description="Z-score from Wilcoxon rank sum test of Alt vs. Ref read position bias">
##UnifiedGenotyper="analysis_type=UnifiedGenotyper input_file=[../BWA_Default/brca1_16.recalib.bam] sample_metadata=[] read_buffer_size=null phone_home=STANDARD read_filter=[] intervals=null excludeIntervals=null reference_sequence=ref_chr17.hg19.fa rodBind=[] rodToIntervalTrackName=null BTI_merge_rule=UNION nonDeterministicRandomSeed=false downsampling_type=null downsample_to_fraction=null downsample_to_coverage=null baq=OFF baqGapOpenPenalty=40.0 performanceLog=null useOriginalQualities=false defaultBaseQualities=-1 validation_strictness=SILENT unsafe=null num_threads=4 interval_merging=ALL read_group_black_list=null processingTracker=null restartProcessingTracker=false processingTrackerStatusFile=null processingTrackerID=-1 allow_intervals_with_unindexed_bam=false disable_experimental_low_memory_sharding=false logging_level=ERROR log_to_file=null help=false genotype_likelihoods_model=BOTH p_nonref_model=EXACT heterozygosity=0.0010 pcr_error_rate=1.0E-4 genotyping_mode=DISCOVERY output_mode=EMIT_VARIANTS_ONLY standard_min_confidence_threshold_for_calling=30.0 standard_min_confidence_threshold_for_emitting=4.0 computeSLOD=false alleles=(RodBinding name= source=UNBOUND) assume_single_sample_reads=null abort_at_too_much_coverage=-1 min_base_quality_score=17 min_mapping_quality_score=20 max_deletion_fraction=0.05 min_indel_count_for_genotyping=5 indel_heterozygosity=1.25E-4 indelGapContinuationPenalty=10.0 indelGapOpenPenalty=45.0 indelHaplotypeSize=80 doContextDependentGapPenalties=true getGapPenaltiesFromData=false indel_recal_file=indel.recal_data.csv indelDebug=false dovit=false GSA_PRODUCTION_ONLY=false exactCalculation=LINEAR_EXPERIMENTAL ignoreSNPAlleles=false output_all_callable_bases=false genotype=false dbsnp=(RodBinding name=dbsnp source=dbsnp_132.hg19.vcf) out=org.broadinstitute.sting.gatk.io.stubs.VCFWriterStub NO_HEADER=org.broadinstitute.sting.gatk.io.stubs.VCFWriterStub sites_only=org.broadinstitute.sting.gatk.io.stubs.VCFWriterStub debug_file=null metrics_file=null annotation=[]"
##contig=<ID=17,length=81195210,assembly=hg19>
##reference=file:///CL_diags/ngs/OmixonPaper/brca1-test-suite/ref_chr17.hg19.fa
#CHROM	POS	ID	REF	ALT	QUAL	FILTER	INFO	FORMAT	DePristo
17	41196917	rs11655841	C	G	4006.48	PASS	AC=2;AF=1.00;AN=2;DB;DP=128;Dels=0.00;FS=0.000;HRun=3;HaplotypeScore=4.3088;MQ=56.48;MQ0=0;QD=31.30	GT:AD:DP:GQ:PL	1/1:0,128:128:99:4005,373,0
17	41201070	rs8176307	A	G	3994.79	PASS	AC=2;AF=1.00;AN=2;DB;DP=137;Dels=0.00;FS=0.000;HRun=2;HaplotypeScore=6.2536;MQ=56.69;MQ0=0;QD=29.16	GT:AD:DP:GQ:PL	1/1:0,136:137:99:3992,397,0
17	41202023	rs8176301	G	T	4142.06	PASS	AC=2;AF=1.00;AN=2;BaseQRankSum=1.648;DB;DP=124;Dels=0.00;FS=0.000;HRun=2;HaplotypeScore=3.2869;MQ=57.15;MQ0=0;MQRankSum=0.000;QD=33.40;ReadPosRankSum=-1.397	GT:AD:DP:GQ:PL	1/1:1,123:124:99:4141,358,0
17	41214616	rs62076410	A	T	4261.68	PASS	AC=2;AF=1.00;AN=2;DB;DP=130;Dels=0.00;FS=0.000;HRun=0;HaplotypeScore=2.7750;MQ=55.94;MQ0=0;QD=32.78	GT:AD:DP:GQ:PL	1/1:0,129:130:99:4234,382,0
17	41215416	rs80358109	T	C	4027.10	PASS	AC=2;AF=1.00;AN=2;DB;DP=130;Dels=0.00;FS=0.000;HRun=0;HaplotypeScore=1.4538;MQ=57.32;MQ0=0;QD=30.98	GT:AD:DP:GQ:PL	1/1:0,129:130:99:4026,364,0
17	41221145	rs35240258	GA	G	3684.63	PASS	AC=2;AF=1.00;AN=2;DB;DP=126;FS=0.000;HRun=6;HaplotypeScore=357.9117;MQ=57.26;MQ0=0;QD=29.24	GT:AD:DP:GQ:PL	1/1:11,115:126:99:3685,349,0
17	41222099	rs8176222	C	T	3803.50	PASS	AC=2;AF=1.00;AN=2;DB;DP=120;Dels=0.00;FS=0.000;HRun=0;HaplotypeScore=7.5037;MQ=55.50;MQ0=0;QD=31.70	GT:AD:DP:GQ:PL	1/1:0,119:120:99:3772,334,0
17	41222654	rs112316042	A	G	3650.81	PASS	AC=2;AF=1.00;AN=2;DB;DP=127;Dels=0.00;FS=0.000;HRun=1;HaplotypeScore=1.6617;MQ=55.83;MQ0=0;QD=28.75	GT:AD:DP:GQ:PL	1/1:0,127:127:99:3649,364,0
17	41223414	rs34485008	TA	T	3228.29	PASS	AC=2;AF=1.00;AN=2;DB;DP=102;FS=0.000;HRun=5;HaplotypeScore=290.6777;MQ=56.77;MQ0=0;QD=31.65	GT:AD:DP:GQ:PL	1/1:5,97:102:99:3271,292,0
17	41230157	rs111562492	A	C	3678.31	PASS	AC=2;AF=1.00;AN=2;DB;DP=131;Dels=0.00;FS=0.000;HRun=1;HaplotypeScore=0.9983;MQ=56.79;MQ0=0;QD=28.08	GT:AD:DP:GQ:PL	1/1:0,131:131:99:3676,366,0
17	41234439	rs80357825	GTTCTGGAT	G	7664.45	PASS	AC=2;AF=1.00;AN=2;DB;DP=109;FS=0.000;HRun=0;HaplotypeScore=952.8365;MQ=36.63;MQ0=0;QD=70.32	GT:AD:DP:GQ:PL	1/1:15,94:106:99:7664,283,0
17	41241568	rs34293035	T	TC	4732.09	PASS	AC=2;AF=1.00;AN=2;DB;DP=138;FS=0.000;HRun=0;HaplotypeScore=333.2877;MQ=59.35;MQ0=0;QD=34.29	GT:AD:DP:GQ:PL	1/1:3,135:138:99:4732,406,0
17	41243705	rs80357584	CTG	C	5400.19	PASS	AC=2;AF=1.00;AN=2;DB;DP=114;FS=0.000;HRun=0;HaplotypeScore=556.2186;MQ=56.25;MQ0=0;QD=47.37	GT:AD:DP:GQ:PL	1/1:0,114:113:99:5400,337,0
17	41243763	rs80357269	G	A	5012.82	PASS	AC=2;AF=1.00;AN=2;DB;DP=152;Dels=0.00;FS=0.000;HRun=1;HaplotypeScore=4.4899;MQ=56.54;MQ0=0;QD=32.98	GT:AD:DP:GQ:PL	1/1:0,152:152:99:5012,448,0
17	41244000	rs16942	T	C	4252.53	PASS	AC=2;AF=1.00;AN=2;DB;DP=133;Dels=0.00;FS=0.000;HRun=0;HaplotypeScore=1.7323;MQ=56.51;MQ0=0;QD=31.97	GT:AD:DP:GQ:PL	1/1:1,131:133:99:4251,391,0
17	41244194	rs80357334	C	A	4659.35	PASS	AC=2;AF=1.00;AN=2;DB;DP=144;Dels=0.00;FS=0.000;HRun=0;HaplotypeScore=9.1262;MQ=58.11;MQ0=0;QD=32.36	GT:AD:DP:GQ:PL	1/1:0,144:144:99:4658,430,0
17	41244217	rs80357525	G	GT	7575.72	PASS	AC=2;AF=1.00;AN=2;DB;DP=160;FS=0.000;HRun=2;HaplotypeScore=662.5683;MQ=58.58;MQ0=0;QD=47.35	GT:AD:DP:GQ:PL	1/1:1,159:160:99:7576,479,0
17	41244840	.	C	CAT	7647.09	PASS	AC=2;AF=1.00;AN=2;DP=144;FS=0.000;HRun=0;HaplotypeScore=630.4447;MQ=56.46;MQ0=0;QD=53.10	GT:AD:DP:GQ:PL	1/1:6,136:144:99:7647,418,0
17	41244879	rs80356874	C	A	4478.35	PASS	AC=2;AF=1.00;AN=2;DB;DP=136;Dels=0.01;FS=0.000;HRun=0;HaplotypeScore=31.4058;MQ=56.23;MQ0=0;QD=32.93	GT:AD:DP:GQ:PL	1/1:0,134:134:99:4477,397,0
17	41245250	rs80357780	ACT	A	4992.73	PASS	AC=2;AF=1.00;AN=2;DB;DP=125;FS=0.000;HRun=0;HaplotypeScore=478.0087;MQ=57.11;MQ0=0;QD=39.94	GT:AD:DP:GQ:PL	1/1:5,119:125:99:4993,361,0
17	41245792	rs80357153	G	A	4086.27	PASS	AC=2;AF=1.00;AN=2;DB;DP=128;Dels=0.00;FS=0.000;HRun=0;HaplotypeScore=5.8550;MQ=56.14;MQ0=0;QD=31.92	GT:AD:DP:GQ:PL	1/1:0,128:128:99:4085,370,0
17	41246130	rs80357057	T	A	4634.15	PASS	AC=2;AF=1.00;AN=2;BaseQRankSum=1.685;DB;DP=150;Dels=0.00;FS=0.000;HRun=0;HaplotypeScore=5.2511;MQ=56.53;MQ0=0;MQRankSum=1.379;QD=30.89;ReadPosRankSum=0.907	GT:AD:DP:GQ:PL	1/1:2,146:150:99:4600,409,0
17	41246221	.	T	TAC	7049.27	PASS	AC=2;AF=1.00;AN=2;DP=137;FS=0.000;HRun=0;HaplotypeScore=393.5018;MQ=56.34;MQ0=0;QD=51.45	GT:AD:DP:GQ:PL	1/1:8,127:137:99:7049,397,0
17	41246480	rs80357796	CT	C	5152.93	PASS	AC=2;AF=1.00;AN=2;DB;DP=125;FS=0.000;HRun=3;HaplotypeScore=498.0384;MQ=47.15;MQ0=0;QD=41.22	GT:AD:DP:GQ:PL	1/1:6,119:123:99:5153,370,0
17	41246531	rs80357618	CT	C	3324.26	PASS	AC=2;AF=1.00;AN=2;DB;DP=127;FS=0.000;HRun=7;HaplotypeScore=641.6964;MQ=49.26;MQ0=0;QD=26.18	GT:AD:DP:GQ:PL	1/1:21,106:126:99:3324,328,0
17	41251900	rs8176139	A	C	4207.17	PASS	AC=2;AF=1.00;AN=2;DB;DP=131;Dels=0.00;FS=0.000;HRun=0;HaplotypeScore=2.6141;MQ=55.85;MQ0=0;QD=32.12	GT:AD:DP:GQ:PL	1/1:0,130:131:99:4206,382,0
17	41252697	rs10445302	T	A	3668.18	PASS	AC=2;AF=1.00;AN=2;DB;DP=109;Dels=0.00;FS=0.000;HRun=2;HaplotypeScore=2.8230;MQ=56.12;MQ0=0;QD=33.65	GT:AD:DP:GQ:PL	1/1:0,108:109:99:3668,319,0
17	41258946	rs799913	T	C	4573.88	PASS	AC=2;AF=1.00;AN=2;DB;DP=148;Dels=0.00;FS=0.000;HRun=0;HaplotypeScore=9.6860;MQ=55.54;MQ0=0;QD=30.90	GT:AD:DP:GQ:PL	1/1:3,144:148:99:4539,415,0
17	41265807	rs8176108	G	C	3647.33	PASS	AC=2;AF=1.00;AN=2;DB;DP=114;Dels=0.00;FS=0.000;HRun=0;HaplotypeScore=5.5463;MQ=56.04;MQ0=0;QD=31.99	GT:AD:DP:GQ:PL	1/1:0,114:114:99:3646,340,0
17	41266091	rs35757194	C	CA	3546.31	PASS	AC=2;AF=1.00;AN=2;DB;DP=152;FS=0.000;HRun=13;HaplotypeScore=349.8569;MQ=58.27;MQ0=0;QD=23.33	GT:AD:DP:GQ:PL	1/1:25,127:152:99:3546,392,0
17	41267518	rs76381085	C	A	4279.07	PASS	AC=2;AF=1.00;AN=2;DB;DP=130;Dels=0.00;FS=0.000;HRun=15;HaplotypeScore=0.9979;MQ=57.25;MQ0=0;QD=32.92	GT:AD:DP:GQ:PL	1/1:0,130:130:99:4278,379,0
17	41275656	rs35119301	C	G	3596.83	PASS	AC=2;AF=1.00;AN=2;DB;DP=111;Dels=0.00;FS=0.000;HRun=1;HaplotypeScore=1.9903;MQ=56.19;MQ0=0;QD=32.40	GT:AD:DP:GQ:PL	1/1:1,110:111:99:3596,328,0
17	41278010	rs72262247	A	AGTT	8527.26	PASS	AC=2;AF=1.00;AN=2;DB;DP=126;FS=0.000;HRun=0;HaplotypeScore=372.2551;MQ=49.87;MQ0=0;QD=67.68	GT:AD:DP:GQ:PL	1/1:9,110:124:99:8527,364,0
17	74585296	.	C	T	5.06	LowQual	AC=1;AF=0.50;AN=2;DP=1;Dels=0.00;HRun=0;HaplotypeScore=0.0000;MQ=37.00;MQ0=0;QD=5.06	GT:AD:DP:GQ:PL	0/1:0,1:1:1.76:33,3,0
