# Supplementary material for: Considerations for clinical read alignment and mutational profiling using next-generation sequencing
Source: F1000Res. 2012 Sep 20;1:2. Originally published 2012 Jul 16. [Version 2] doi: 10.12688/f1000research.1-2.v2 (PMC3945748; doi:10.12688/f1000research.1-2.v2)
Supplement: Aligner-specific VCF files containing the mutations called for each set of reads in single and paired-end modes — VCF files describing the mutations detected in the sixty-seven groups of BRCA1 reads when testing each alignment program in paired-end and single-end mode. [file f1000research-1-402-s0002.tgz › BWA_Paired_End_Calls.17.vcf]

##fileformat=VCFv4.1
##FILTER=<ID=LowQual,Description="Low quality">
##FORMAT=<ID=AD,Number=.,Type=Integer,Description="Allelic depths for the ref and alt alleles in the order listed">
##FORMAT=<ID=DP,Number=1,Type=Integer,Description="Read Depth (only filtered reads used for calling)">
##FORMAT=<ID=GQ,Number=1,Type=Float,Description="Genotype Quality">
##FORMAT=<ID=GT,Number=1,Type=String,Description="Genotype">
##FORMAT=<ID=PL,Number=G,Type=Integer,Description="Normalized, Phred-scaled likelihoods for genotypes as defined in the VCF specification">
##INFO=<ID=AC,Number=A,Type=Integer,Description="Allele count in genotypes, for each ALT allele, in the same order as listed">
##INFO=<ID=AF,Number=A,Type=Float,Description="Allele Frequency, for each ALT allele, in the same order as listed">
##INFO=<ID=AN,Number=1,Type=Integer,Description="Total number of alleles in called genotypes">
##INFO=<ID=BaseQRankSum,Number=1,Type=Float,Description="Z-score from Wilcoxon rank sum test of Alt Vs. Ref base qualities">
##INFO=<ID=DB,Number=0,Type=Flag,Description="dbSNP Membership">
##INFO=<ID=DP,Number=1,Type=Integer,Description="Filtered Depth">
##INFO=<ID=DS,Number=0,Type=Flag,Description="Were any of the samples downsampled?">
##INFO=<ID=Dels,Number=1,Type=Float,Description="Fraction of Reads Containing Spanning Deletions">
##INFO=<ID=FS,Number=1,Type=Float,Description="Phred-scaled p-value using Fisher's exact test to detect strand bias">
##INFO=<ID=HRun,Number=1,Type=Integer,Description="Largest Contiguous Homopolymer Run of Variant Allele In Either Direction">
##INFO=<ID=HaplotypeScore,Number=1,Type=Float,Description="Consistency of the site with at most two segregating haplotypes">
##INFO=<ID=InbreedingCoeff,Number=1,Type=Float,Description="Inbreeding coefficient as estimated from the genotype likelihoods per-sample when compared against the Hardy-Weinberg expectation">
##INFO=<ID=MQ,Number=1,Type=Float,Description="RMS Mapping Quality">
##INFO=<ID=MQ0,Number=1,Type=Integer,Description="Total Mapping Quality Zero Reads">
##INFO=<ID=MQRankSum,Number=1,Type=Float,Description="Z-score From Wilcoxon rank sum test of Alt vs. Ref read mapping qualities">
##INFO=<ID=QD,Number=1,Type=Float,Description="Variant Confidence/Quality by Depth">
##INFO=<ID=ReadPosRankSum,Number=1,Type=Float,Description="Z-score from Wilcoxon rank sum test of Alt vs. Ref read position bias">
##UnifiedGenotyper="analysis_type=UnifiedGenotyper input_file=[../BWA_Default/brca1_17.recalib.bam] sample_metadata=[] read_buffer_size=null phone_home=STANDARD read_filter=[] intervals=null excludeIntervals=null reference_sequence=ref_chr17.hg19.fa rodBind=[] rodToIntervalTrackName=null BTI_merge_rule=UNION nonDeterministicRandomSeed=false downsampling_type=null downsample_to_fraction=null downsample_to_coverage=null baq=OFF baqGapOpenPenalty=40.0 performanceLog=null useOriginalQualities=false defaultBaseQualities=-1 validation_strictness=SILENT unsafe=null num_threads=4 interval_merging=ALL read_group_black_list=null processingTracker=null restartProcessingTracker=false processingTrackerStatusFile=null processingTrackerID=-1 allow_intervals_with_unindexed_bam=false disable_experimental_low_memory_sharding=false logging_level=ERROR log_to_file=null help=false genotype_likelihoods_model=BOTH p_nonref_model=EXACT heterozygosity=0.0010 pcr_error_rate=1.0E-4 genotyping_mode=DISCOVERY output_mode=EMIT_VARIANTS_ONLY standard_min_confidence_threshold_for_calling=30.0 standard_min_confidence_threshold_for_emitting=4.0 computeSLOD=false alleles=(RodBinding name= source=UNBOUND) assume_single_sample_reads=null abort_at_too_much_coverage=-1 min_base_quality_score=17 min_mapping_quality_score=20 max_deletion_fraction=0.05 min_indel_count_for_genotyping=5 indel_heterozygosity=1.25E-4 indelGapContinuationPenalty=10.0 indelGapOpenPenalty=45.0 indelHaplotypeSize=80 doContextDependentGapPenalties=true getGapPenaltiesFromData=false indel_recal_file=indel.recal_data.csv indelDebug=false dovit=false GSA_PRODUCTION_ONLY=false exactCalculation=LINEAR_EXPERIMENTAL ignoreSNPAlleles=false output_all_callable_bases=false genotype=false dbsnp=(RodBinding name=dbsnp source=dbsnp_132.hg19.vcf) out=org.broadinstitute.sting.gatk.io.stubs.VCFWriterStub NO_HEADER=org.broadinstitute.sting.gatk.io.stubs.VCFWriterStub sites_only=org.broadinstitute.sting.gatk.io.stubs.VCFWriterStub debug_file=null metrics_file=null annotation=[]"
##contig=<ID=17,length=81195210,assembly=hg19>
##reference=file:///CL_diags/ngs/OmixonPaper/brca1-test-suite/ref_chr17.hg19.fa
#CHROM	POS	ID	REF	ALT	QUAL	FILTER	INFO	FORMAT	DePristo
17	41199696	rs80358348	GCACAAC	G	6408.94	PASS	AC=2;AF=1.00;AN=2;DB;DP=108;FS=0.000;HRun=0;HaplotypeScore=787.3315;MQ=33.73;MQ0=0;QD=59.34	GT:AD:DP:GQ:PL	1/1:13,95:107:99:6409,286,0
17	41207462	rs62076408	C	A	4354.30	PASS	AC=2;AF=1.00;AN=2;DB;DP=134;Dels=0.00;FS=0.000;HRun=2;HaplotypeScore=1.7128;MQ=57.01;MQ0=0;QD=32.49	GT:AD:DP:GQ:PL	1/1:0,133:134:99:4353,391,0
17	41215898	rs80357094	G	T	4110.88	PASS	AC=2;AF=1.00;AN=2;DB;DP=125;Dels=0.00;FS=0.000;HRun=0;HaplotypeScore=7.3001;MQ=57.02;MQ0=0;QD=32.89	GT:AD:DP:GQ:PL	1/1:0,125:125:99:4110,367,0
17	41215930	rs80356858	G	A	4759.53	PASS	AC=2;AF=1.00;AN=2;DB;DP=142;Dels=0.00;FS=0.000;HRun=4;HaplotypeScore=3.3023;MQ=57.04;MQ0=0;QD=33.52	GT:AD:DP:GQ:PL	1/1:0,142:142:99:4759,412,0
17	41217111	rs8176246	C	T	4147.13	PASS	AC=2;AF=1.00;AN=2;DB;DP=128;Dels=0.00;FS=0.000;HRun=0;HaplotypeScore=1.7820;MQ=55.13;MQ0=2;QD=32.40	GT:AD:DP:GQ:PL	1/1:0,128:128:99:4146,367,0
17	41223246	rs80357096	G	A	4560.79	PASS	AC=2;AF=1.00;AN=2;DB;DP=136;Dels=0.00;FS=0.000;HRun=2;HaplotypeScore=2.7296;MQ=55.68;MQ0=0;QD=33.54	GT:AD:DP:GQ:PL	1/1:1,135:136:99:4560,397,0
17	41226427	.	A	AAG	7913.65	PASS	AC=2;AF=1.00;AN=2;DP=143;FS=0.000;HRun=0;HaplotypeScore=350.2830;MQ=55.98;MQ0=0;QD=55.34	GT:AD:DP:GQ:PL	1/1:6,136:143:99:7914,415,0
17	41228525	.	A	AT	3704.73	PASS	AC=2;AF=1.00;AN=2;DP=111;FS=0.000;HRun=5;HaplotypeScore=286.6562;MQ=57.61;MQ0=0;QD=33.38	GT:AD:DP:GQ:PL	1/1:19,92:109:99:3705,286,0
17	41229812	rs4239147	A	G	3315.60	PASS	AC=2;AF=1.00;AN=2;DB;DP=118;Dels=0.00;FS=0.000;HRun=0;HaplotypeScore=4.1589;MQ=56.30;MQ0=0;QD=28.10	GT:AD:DP:GQ:PL	1/1:0,117:118:99:3279,336,0
17	41243016	rs80357921	CTT	C	7065.43	PASS	AC=2;AF=1.00;AN=2;DB;DP=147;FS=0.000;HRun=2;HaplotypeScore=556.4227;MQ=55.46;MQ0=0;QD=48.06	GT:AD:DP:GQ:PL	1/1:0,147:147:99:7065,442,0
17	41243768	rs80357849	TA	T	5348.85	PASS	AC=2;AF=1.00;AN=2;DB;DP=149;FS=0.000;HRun=3;HaplotypeScore=766.0036;MQ=56.50;MQ0=0;QD=35.90	GT:AD:DP:GQ:PL	1/1:2,147:149:99:5349,436,0
17	41243788	rs80357362	T	C	4661.24	PASS	AC=2;AF=1.00;AN=2;DB;DP=144;Dels=0.00;FS=0.000;HRun=0;HaplotypeScore=5.7630;MQ=56.28;MQ0=0;QD=32.37	GT:AD:DP:GQ:PL	1/1:0,143:144:99:4625,424,0
17	41244366	rs80357702	AT	A	5223.62	PASS	AC=2;AF=1.00;AN=2;DB;DP=147;FS=0.000;HRun=3;HaplotypeScore=534.6377;MQ=57.69;MQ0=0;QD=35.53	GT:AD:DP:GQ:PL	1/1:5,142:147:99:5224,427,0
17	41244436	rs80357161	C	A	4287.25	PASS	AC=2;AF=1.00;AN=2;DB;DP=133;Dels=0.00;FS=0.000;HRun=0;HaplotypeScore=5.9053;MQ=57.99;MQ0=0;QD=32.23	GT:AD:DP:GQ:PL	1/1:0,133:133:99:4286,394,0
17	41244534	rs80357937	TC	T	4175.30	PASS	AC=2;AF=1.00;AN=2;DB;DP=114;FS=0.000;HRun=2;HaplotypeScore=313.6278;MQ=58.07;MQ0=0;QD=36.63	GT:AD:DP:GQ:PL	1/1:3,111:113:99:4175,328,0
17	41245218	rs80357725	TA	T	4783.93	PASS	AC=2;AF=1.00;AN=2;DB;DP=125;FS=0.000;HRun=2;HaplotypeScore=626.0691;MQ=56.20;MQ0=0;QD=38.27	GT:AD:DP:GQ:PL	1/1:7,118:125:99:4784,373,0
17	41245249	rs80357194	T	C	4053.53	PASS	AC=2;AF=1.00;AN=2;DB;DP=125;Dels=0.02;FS=0.000;HRun=1;HaplotypeScore=13.4567;MQ=54.81;MQ0=0;QD=32.43	GT:AD:DP:GQ:PL	1/1:0,123:123:99:4053,364,0
17	41245291	.	T	TTA	7040.38	PASS	AC=2;AF=1.00;AN=2;DP=133;FS=0.000;HRun=0;HaplotypeScore=637.3429;MQ=53.54;MQ0=0;QD=52.94	GT:AD:DP:GQ:PL	1/1:17,115:133:99:7040,385,0
17	41245546	.	G	GT	6028.97	PASS	AC=2;AF=1.00;AN=2;DP=145;FS=0.000;HRun=2;HaplotypeScore=675.0622;MQ=47.22;MQ0=0;QD=41.58	GT:AD:DP:GQ:PL	1/1:11,133:144:99:6029,424,0
17	41245591	rs80357526	TTTTC	T	6141.23	PASS	AC=2;AF=1.00;AN=2;DB;DP=130;FS=0.000;HRun=0;HaplotypeScore=944.2081;MQ=44.91;MQ0=0;QD=47.24	GT:AD:DP:GQ:PL	1/1:18,112:129:99:6141,367,0
17	41245682	rs1800064	C	A	4471.58	PASS	AC=2;AF=1.00;AN=2;DB;DP=136;Dels=0.00;FS=0.000;HRun=0;HaplotypeScore=2.3974;MQ=55.01;MQ0=0;QD=32.88	GT:AD:DP:GQ:PL	1/1:0,136:136:99:4471,397,0
17	41245898	rs80357619	AT	A	5120.11	PASS	AC=2;AF=1.00;AN=2;DB;DP=135;FS=0.000;HRun=2;HaplotypeScore=389.0957;MQ=56.58;MQ0=0;QD=37.93	GT:AD:DP:GQ:PL	1/1:3,132:135:99:5120,397,0
17	41247943	rs80358081	T	C	5022.70	PASS	AC=2;AF=1.00;AN=2;DB;DP=157;Dels=0.00;FS=0.000;HRun=0;HaplotypeScore=0.0000;MQ=56.62;MQ0=0;QD=31.99	GT:AD:DP:GQ:PL	1/1:0,157:157:99:5021,463,0
17	41248484	rs66499067	G	C	4300.85	PASS	AC=2;AF=1.00;AN=2;BaseQRankSum=1.681;DB;DP=136;Dels=0.00;FS=0.000;HRun=0;HaplotypeScore=2.9906;MQ=55.80;MQ0=0;MQRankSum=1.373;QD=31.62;ReadPosRankSum=-0.244	GT:AD:DP:GQ:PL	1/1:2,134:136:99:4300,397,0
17	41250027	rs799918	G	C	4121.78	PASS	AC=2;AF=1.00;AN=2;DB;DP=130;Dels=0.00;FS=0.000;HRun=0;HaplotypeScore=0.7887;MQ=56.95;MQ0=0;QD=31.71	GT:AD:DP:GQ:PL	1/1:1,129:130:99:4121,379,0
17	41250254	rs62076412	C	A	3908.91	PASS	AC=2;AF=1.00;AN=2;DB;DP=122;Dels=0.00;FS=0.000;HRun=0;HaplotypeScore=6.7453;MQ=57.06;MQ0=0;QD=32.04	GT:AD:DP:GQ:PL	1/1:0,122:122:99:3908,361,0
17	41251855	rs55816927	C	G	4403.12	PASS	AC=2;AF=1.00;AN=2;DB;DP=142;Dels=0.00;FS=0.000;HRun=0;HaplotypeScore=3.4010;MQ=56.86;MQ0=0;QD=31.01	GT:AD:DP:GQ:PL	1/1:0,142:142:99:4402,400,0
17	41252611	rs799925	A	G	4220.40	PASS	AC=2;AF=1.00;AN=2;DB;DP=131;Dels=0.00;FS=0.000;HRun=0;HaplotypeScore=2.9918;MQ=55.82;MQ0=0;QD=32.22	GT:AD:DP:GQ:PL	1/1:0,131:131:99:4219,385,0
17	41252697	rs10445302	T	A	3582.27	PASS	AC=2;AF=1.00;AN=2;DB;DP=108;Dels=0.00;FS=0.000;HRun=2;HaplotypeScore=2.7893;MQ=55.58;MQ0=0;QD=33.17	GT:AD:DP:GQ:PL	1/1:1,107:108:99:3582,313,0
17	41259362	rs111513157	G	T	3762.19	PASS	AC=2;AF=1.00;AN=2;DB;DP=113;Dels=0.00;FS=0.000;HRun=1;HaplotypeScore=0.8321;MQ=56.65;MQ0=0;QD=33.29	GT:AD:DP:GQ:PL	1/1:0,113:113:99:3761,337,0
17	41280834	rs72242259	C	CT	2699.23	PASS	AC=2;AF=1.00;AN=2;DB;DP=143;FS=0.000;HRun=15;HaplotypeScore=352.2296;MQ=56.14;MQ0=0;QD=18.88	GT:AD:DP:GQ:PL	1/1:38,105:142:99:2741,335,0
17	41290937	rs113392248	G	A	4214.81	PASS	AC=2;AF=1.00;AN=2;DB;DP=132;Dels=0.00;FS=0.000;HRun=0;HaplotypeScore=3.1860;MQ=54.75;MQ0=0;QD=31.93	GT:AD:DP:GQ:PL	1/1:0,131:132:99:4180,382,0
17	41293480	rs116591987	C	G	3744.54	PASS	AC=2;AF=1.00;AN=2;DB;DP=125;Dels=0.00;FS=0.000;HRun=0;HaplotypeScore=1.9899;MQ=57.75;MQ0=0;QD=29.96	GT:AD:DP:GQ:PL	1/1:0,125:125:99:3743,367,0
