# Supplementary material for: Considerations for clinical read alignment and mutational profiling using next-generation sequencing
Source: F1000Res. 2012 Sep 20;1:2. Originally published 2012 Jul 16. [Version 2] doi: 10.12688/f1000research.1-2.v2 (PMC3945748; doi:10.12688/f1000research.1-2.v2)
Supplement: Aligner-specific VCF files containing the mutations called for each set of reads in single and paired-end modes — VCF files describing the mutations detected in the sixty-seven groups of BRCA1 reads when testing each alignment program in paired-end and single-end mode. [file f1000research-1-402-s0002.tgz › BWA_Paired_End_Calls.18.vcf]

##fileformat=VCFv4.1
##FILTER=<ID=LowQual,Description="Low quality">
##FORMAT=<ID=AD,Number=.,Type=Integer,Description="Allelic depths for the ref and alt alleles in the order listed">
##FORMAT=<ID=DP,Number=1,Type=Integer,Description="Read Depth (only filtered reads used for calling)">
##FORMAT=<ID=GQ,Number=1,Type=Float,Description="Genotype Quality">
##FORMAT=<ID=GT,Number=1,Type=String,Description="Genotype">
##FORMAT=<ID=PL,Number=G,Type=Integer,Description="Normalized, Phred-scaled likelihoods for genotypes as defined in the VCF specification">
##INFO=<ID=AC,Number=A,Type=Integer,Description="Allele count in genotypes, for each ALT allele, in the same order as listed">
##INFO=<ID=AF,Number=A,Type=Float,Description="Allele Frequency, for each ALT allele, in the same order as listed">
##INFO=<ID=AN,Number=1,Type=Integer,Description="Total number of alleles in called genotypes">
##INFO=<ID=BaseQRankSum,Number=1,Type=Float,Description="Z-score from Wilcoxon rank sum test of Alt Vs. Ref base qualities">
##INFO=<ID=DB,Number=0,Type=Flag,Description="dbSNP Membership">
##INFO=<ID=DP,Number=1,Type=Integer,Description="Filtered Depth">
##INFO=<ID=DS,Number=0,Type=Flag,Description="Were any of the samples downsampled?">
##INFO=<ID=Dels,Number=1,Type=Float,Description="Fraction of Reads Containing Spanning Deletions">
##INFO=<ID=FS,Number=1,Type=Float,Description="Phred-scaled p-value using Fisher's exact test to detect strand bias">
##INFO=<ID=HRun,Number=1,Type=Integer,Description="Largest Contiguous Homopolymer Run of Variant Allele In Either Direction">
##INFO=<ID=HaplotypeScore,Number=1,Type=Float,Description="Consistency of the site with at most two segregating haplotypes">
##INFO=<ID=InbreedingCoeff,Number=1,Type=Float,Description="Inbreeding coefficient as estimated from the genotype likelihoods per-sample when compared against the Hardy-Weinberg expectation">
##INFO=<ID=MQ,Number=1,Type=Float,Description="RMS Mapping Quality">
##INFO=<ID=MQ0,Number=1,Type=Integer,Description="Total Mapping Quality Zero Reads">
##INFO=<ID=MQRankSum,Number=1,Type=Float,Description="Z-score From Wilcoxon rank sum test of Alt vs. Ref read mapping qualities">
##INFO=<ID=QD,Number=1,Type=Float,Description="Variant Confidence/Quality by Depth">
##INFO=<ID=ReadPosRankSum,Number=1,Type=Float,Description="Z-score from Wilcoxon rank sum test of Alt vs. Ref read position bias">
##UnifiedGenotyper="analysis_type=UnifiedGenotyper input_file=[../BWA_Default/brca1_18.recalib.bam] sample_metadata=[] read_buffer_size=null phone_home=STANDARD read_filter=[] intervals=null excludeIntervals=null reference_sequence=ref_chr17.hg19.fa rodBind=[] rodToIntervalTrackName=null BTI_merge_rule=UNION nonDeterministicRandomSeed=false downsampling_type=null downsample_to_fraction=null downsample_to_coverage=null baq=OFF baqGapOpenPenalty=40.0 performanceLog=null useOriginalQualities=false defaultBaseQualities=-1 validation_strictness=SILENT unsafe=null num_threads=4 interval_merging=ALL read_group_black_list=null processingTracker=null restartProcessingTracker=false processingTrackerStatusFile=null processingTrackerID=-1 allow_intervals_with_unindexed_bam=false disable_experimental_low_memory_sharding=false logging_level=ERROR log_to_file=null help=false genotype_likelihoods_model=BOTH p_nonref_model=EXACT heterozygosity=0.0010 pcr_error_rate=1.0E-4 genotyping_mode=DISCOVERY output_mode=EMIT_VARIANTS_ONLY standard_min_confidence_threshold_for_calling=30.0 standard_min_confidence_threshold_for_emitting=4.0 computeSLOD=false alleles=(RodBinding name= source=UNBOUND) assume_single_sample_reads=null abort_at_too_much_coverage=-1 min_base_quality_score=17 min_mapping_quality_score=20 max_deletion_fraction=0.05 min_indel_count_for_genotyping=5 indel_heterozygosity=1.25E-4 indelGapContinuationPenalty=10.0 indelGapOpenPenalty=45.0 indelHaplotypeSize=80 doContextDependentGapPenalties=true getGapPenaltiesFromData=false indel_recal_file=indel.recal_data.csv indelDebug=false dovit=false GSA_PRODUCTION_ONLY=false exactCalculation=LINEAR_EXPERIMENTAL ignoreSNPAlleles=false output_all_callable_bases=false genotype=false dbsnp=(RodBinding name=dbsnp source=dbsnp_132.hg19.vcf) out=org.broadinstitute.sting.gatk.io.stubs.VCFWriterStub NO_HEADER=org.broadinstitute.sting.gatk.io.stubs.VCFWriterStub sites_only=org.broadinstitute.sting.gatk.io.stubs.VCFWriterStub debug_file=null metrics_file=null annotation=[]"
##contig=<ID=17,length=81195210,assembly=hg19>
##reference=file:///CL_diags/ngs/OmixonPaper/brca1-test-suite/ref_chr17.hg19.fa
#CHROM	POS	ID	REF	ALT	QUAL	FILTER	INFO	FORMAT	DePristo
17	41197777	rs80357307	C	T	4027.76	PASS	AC=2;AF=1.00;AN=2;DB;DP=126;Dels=0.00;FS=0.000;HRun=0;HaplotypeScore=3.3373;MQ=55.41;MQ0=0;QD=31.97	GT:AD:DP:GQ:PL	1/1:2,124:126:99:4027,364,0
17	41199678	rs80356868	C	A	4483.63	PASS	AC=2;AF=1.00;AN=2;DB;DP=140;Dels=0.00;FS=0.000;HRun=0;HaplotypeScore=6.3798;MQ=56.89;MQ0=0;QD=32.03	GT:AD:DP:GQ:PL	1/1:0,140:140:99:4483,406,0
17	41201435	rs75604863	A	T	4123.53	PASS	AC=2;AF=1.00;AN=2;DB;DP=127;Dels=0.00;FS=0.000;HRun=0;HaplotypeScore=0.9979;MQ=56.68;MQ0=0;QD=32.47	GT:AD:DP:GQ:PL	1/1:0,127:127:99:4123,364,0
17	41203090	rs80357818	GTT	G	6468.12	PASS	AC=2;AF=1.00;AN=2;DB;DP=139;FS=0.000;HRun=2;HaplotypeScore=491.1176;MQ=55.05;MQ0=0;QD=46.53	GT:AD:DP:GQ:PL	1/1:0,139:136:99:6468,400,0
17	41218426	rs8176239	G	A	4447.44	PASS	AC=2;AF=1.00;AN=2;DB;DP=142;Dels=0.01;FS=0.000;HRun=0;HaplotypeScore=9.1870;MQ=56.15;MQ0=0;QD=31.32	GT:AD:DP:GQ:PL	1/1:0,141:141:99:4446,412,0
17	41226347	rs80358044	C	T	4403.65	PASS	AC=2;AF=1.00;AN=2;DB;DP=134;Dels=0.00;FS=0.000;HRun=0;HaplotypeScore=3.6990;MQ=56.17;MQ0=0;QD=32.86	GT:AD:DP:GQ:PL	1/1:0,134:134:99:4403,397,0
17	41226354	rs80356906	C	G	4439.46	PASS	AC=2;AF=1.00;AN=2;DB;DP=137;Dels=0.00;FS=0.000;HRun=0;HaplotypeScore=6.3286;MQ=55.89;MQ0=0;QD=32.40	GT:AD:DP:GQ:PL	1/1:0,137:137:99:4438,406,0
17	41230990	rs8176196	A	G	4811.92	PASS	AC=2;AF=1.00;AN=2;DB;DP=157;Dels=0.00;FS=0.000;HRun=2;HaplotypeScore=8.9400;MQ=52.79;MQ0=1;QD=30.65	GT:AD:DP:GQ:PL	1/1:1,154:157:99:4743,427,0
17	41234435	rs80357354	C	T	4068.99	PASS	AC=2;AF=1.00;AN=2;DB;DP=126;Dels=0.00;FS=0.000;HRun=3;HaplotypeScore=4.5149;MQ=56.00;MQ0=0;QD=32.29	GT:AD:DP:GQ:PL	1/1:1,125:126:99:4068,367,0
17	41234579	rs80357473	A	G	3733.04	PASS	AC=2;AF=1.00;AN=2;DB;DP=130;Dels=0.00;FS=0.000;HRun=0;HaplotypeScore=6.6457;MQ=56.50;MQ0=0;QD=28.72	GT:AD:DP:GQ:PL	1/1:0,129:130:99:3697,381,0
17	41238157	rs72023429	A	AACACAC	13644.32	PASS	AC=2;AF=1.00;AN=2;DB;DP=153;FS=0.000;HRun=0;HaplotypeScore=571.1026;MQ=39.21;MQ0=1;QD=89.18	GT:AD:DP:GQ:PL	1/1:4,132:147:99:13644,436,0
17	41238158	.	C	A	4.97	LowQual	AC=1;AF=0.50;AN=2;BaseQRankSum=-1.826;DP=153;Dels=0.00;HRun=1;HaplotypeScore=136.5424;MQ=39.21;MQ0=1;MQRankSum=3.593;QD=0.03;ReadPosRankSum=-6.230	GT:AD:DP:GQ:PL	0/1:136,16:153:33.30:33,0,3944
17	41244318	rs80357635	CCT	C	6188.21	PASS	AC=2;AF=1.00;AN=2;DB;DP=146;FS=0.000;HRun=0;HaplotypeScore=543.1368;MQ=57.08;MQ0=0;QD=42.38	GT:AD:DP:GQ:PL	1/1:3,143:145:99:6188,430,0
17	41244679	rs80357929	GA	G	5584.77	PASS	AC=2;AF=1.00;AN=2;DB;DP=134;FS=0.000;HRun=1;HaplotypeScore=374.9181;MQ=56.68;MQ0=0;QD=41.68	GT:AD:DP:GQ:PL	1/1:0,134:134:99:5585,403,0
17	41244862	rs80357188	T	A	4415.86	PASS	AC=2;AF=1.00;AN=2;DB;DP=136;Dels=0.00;FS=0.000;HRun=0;HaplotypeScore=6.6034;MQ=55.76;MQ0=0;QD=32.47	GT:AD:DP:GQ:PL	1/1:0,136:136:99:4415,394,0
17	41244986	.	A	AGC	7989.89	PASS	AC=2;AF=1.00;AN=2;DP=150;FS=0.000;HRun=0;HaplotypeScore=641.3493;MQ=56.33;MQ0=0;QD=53.27	GT:AD:DP:GQ:PL	1/1:6,144:149:99:7990,433,0
17	41245023	rs28897684	T	C	4494.68	PASS	AC=2;AF=1.00;AN=2;DB;DP=140;Dels=0.00;FS=0.000;HRun=3;HaplotypeScore=5.1152;MQ=56.16;MQ0=0;QD=32.10	GT:AD:DP:GQ:PL	1/1:0,140:140:99:4494,412,0
17	41245154	rs80357850	TG	T	4837.29	PASS	AC=2;AF=1.00;AN=2;DB;DP=129;FS=0.000;HRun=2;HaplotypeScore=378.9857;MQ=58.62;MQ0=0;QD=37.50	GT:AD:DP:GQ:PL	1/1:3,126:129:99:4837,379,0
17	41245422	.	A	AT	5762.90	PASS	AC=2;AF=1.00;AN=2;DP=125;FS=0.000;HRun=0;HaplotypeScore=479.7134;MQ=49.30;MQ0=0;QD=46.10	GT:AD:DP:GQ:PL	1/1:16,109:125:99:5763,370,0
17	41245476	rs80357688	CT	C	4792.85	PASS	AC=2;AF=1.00;AN=2;DB;DP=142;FS=0.000;HRun=4;HaplotypeScore=637.2130;MQ=50.79;MQ0=0;QD=33.75	GT:AD:DP:GQ:PL	1/1:12,130:142:99:4793,403,0
17	41245900	rs56012641	T	G	4179.39	PASS	AC=2;AF=1.00;AN=2;DB;DP=132;Dels=0.00;FS=0.000;HRun=0;HaplotypeScore=3.7843;MQ=56.04;MQ0=0;QD=31.66	GT:AD:DP:GQ:PL	1/1:0,131:132:99:4178,382,0
17	41248588	rs60390659	CA	C	1517.94	PASS	AC=2;AF=1.00;AN=2;DB;DP=131;FS=0.000;HRun=19;HaplotypeScore=368.1000;MQ=57.44;MQ0=0;QD=11.59	GT:AD:DP:GQ:PL	1/1:21,110:131:99:1560,312,0
17	41252673	rs71737634	A	ATATGTT	10374.55	PASS	AC=2;AF=1.00;AN=2;DB;DP=106;FS=0.000;HRun=0;HaplotypeScore=671.6886;MQ=41.87;MQ0=0;QD=97.87	GT:AD:DP:GQ:PL	1/1:12,74:105:99:10375,310,0
17	41252697	rs10445302	T	A	3347.89	PASS	AC=2;AF=1.00;AN=2;DB;DP=100;Dels=0.00;FS=0.000;HRun=2;HaplotypeScore=0.9916;MQ=41.81;MQ0=0;QD=33.48	GT:AD:DP:GQ:PL	1/1:0,100:100:99:3347,301,0
17	41258531	rs80357084	G	A	4668.21	PASS	AC=2;AF=1.00;AN=2;DB;DP=141;Dels=0.00;FS=0.000;HRun=2;HaplotypeScore=7.2573;MQ=55.39;MQ0=0;QD=33.11	GT:AD:DP:GQ:PL	1/1:1,139:141:99:4667,406,0
17	41258946	rs799913	T	C	4063.64	PASS	AC=2;AF=1.00;AN=2;DB;DP=130;Dels=0.00;FS=0.000;HRun=0;HaplotypeScore=4.1465;MQ=55.83;MQ0=0;QD=31.26	GT:AD:DP:GQ:PL	1/1:0,130:130:99:4063,373,0
17	41265955	rs2671874	G	A	4169.18	PASS	AC=2;AF=1.00;AN=2;DB;DP=127;Dels=0.00;FS=0.000;HRun=0;HaplotypeScore=2.6632;MQ=57.22;MQ0=0;QD=32.83	GT:AD:DP:GQ:PL	1/1:0,126:127:99:4168,376,0
17	41266091	rs35757194	C	CA	3593.52	PASS	AC=2;AF=1.00;AN=2;DB;DP=157;FS=0.000;HRun=13;HaplotypeScore=356.6702;MQ=57.91;MQ0=0;QD=22.89	GT:AD:DP:GQ:PL	1/1:33,124:157:99:3594,390,0
17	41266407	rs77558167	C	T	4864.74	PASS	AC=2;AF=1.00;AN=2;DB;DP=149;Dels=0.00;FS=0.000;HRun=16;HaplotypeScore=3.6170;MQ=55.77;MQ0=0;QD=32.65	GT:AD:DP:GQ:PL	1/1:0,149:149:99:4864,433,0
17	41267747	rs80357327	A	T	4562.71	PASS	AC=2;AF=1.00;AN=2;DB;DP=140;Dels=0.00;FS=0.000;HRun=0;HaplotypeScore=6.0741;MQ=58.03;MQ0=0;QD=32.59	GT:AD:DP:GQ:PL	1/1:0,140:140:99:4562,409,0
17	41275391	rs12941042	T	G	4418.72	PASS	AC=2;AF=1.00;AN=2;DB;DP=137;Dels=0.00;FS=0.000;HRun=1;HaplotypeScore=4.7079;MQ=56.37;MQ0=0;QD=32.25	GT:AD:DP:GQ:PL	1/1:0,136:137:99:4418,394,0
17	41276030	rs80358003	T	A	3298.60	PASS	AC=2;AF=1.00;AN=2;DB;DP=99;Dels=0.00;FS=0.000;HRun=0;HaplotypeScore=1.6634;MQ=49.56;MQ0=0;QD=33.32	GT:AD:DP:GQ:PL	1/1:0,98:99:99:3298,295,0
17	41276085	rs80359887	TCTTCAACGC	T	7767.04	PASS	AC=2;AF=1.00;AN=2;DB;DP=85;FS=0.000;HRun=0;HaplotypeScore=942.8529;MQ=35.67;MQ0=0;QD=91.38	GT:AD:DP:GQ:PL	1/1:0,85:84:99:7767,253,0
17	41306697	rs34383396	TTAAG	T	6496.40	PASS	AC=2;AF=1.00;AN=2;DB;DP=123;FS=0.000;HRun=0;HaplotypeScore=673.6663;MQ=49.57;MQ0=0;QD=52.82	GT:AD:DP:GQ:PL	1/1:7,115:122:99:6496,349,0
