# Supplementary material for: Considerations for clinical read alignment and mutational profiling using next-generation sequencing
Source: F1000Res. 2012 Sep 20;1:2. Originally published 2012 Jul 16. [Version 2] doi: 10.12688/f1000research.1-2.v2 (PMC3945748; doi:10.12688/f1000research.1-2.v2)
Supplement: Aligner-specific VCF files containing the mutations called for each set of reads in single and paired-end modes — VCF files describing the mutations detected in the sixty-seven groups of BRCA1 reads when testing each alignment program in paired-end and single-end mode. [file f1000research-1-402-s0002.tgz › BWA_Paired_End_Calls.20.vcf]

##fileformat=VCFv4.1
##FILTER=<ID=LowQual,Description="Low quality">
##FORMAT=<ID=AD,Number=.,Type=Integer,Description="Allelic depths for the ref and alt alleles in the order listed">
##FORMAT=<ID=DP,Number=1,Type=Integer,Description="Read Depth (only filtered reads used for calling)">
##FORMAT=<ID=GQ,Number=1,Type=Float,Description="Genotype Quality">
##FORMAT=<ID=GT,Number=1,Type=String,Description="Genotype">
##FORMAT=<ID=PL,Number=G,Type=Integer,Description="Normalized, Phred-scaled likelihoods for genotypes as defined in the VCF specification">
##INFO=<ID=AC,Number=A,Type=Integer,Description="Allele count in genotypes, for each ALT allele, in the same order as listed">
##INFO=<ID=AF,Number=A,Type=Float,Description="Allele Frequency, for each ALT allele, in the same order as listed">
##INFO=<ID=AN,Number=1,Type=Integer,Description="Total number of alleles in called genotypes">
##INFO=<ID=BaseQRankSum,Number=1,Type=Float,Description="Z-score from Wilcoxon rank sum test of Alt Vs. Ref base qualities">
##INFO=<ID=DB,Number=0,Type=Flag,Description="dbSNP Membership">
##INFO=<ID=DP,Number=1,Type=Integer,Description="Filtered Depth">
##INFO=<ID=DS,Number=0,Type=Flag,Description="Were any of the samples downsampled?">
##INFO=<ID=Dels,Number=1,Type=Float,Description="Fraction of Reads Containing Spanning Deletions">
##INFO=<ID=FS,Number=1,Type=Float,Description="Phred-scaled p-value using Fisher's exact test to detect strand bias">
##INFO=<ID=HRun,Number=1,Type=Integer,Description="Largest Contiguous Homopolymer Run of Variant Allele In Either Direction">
##INFO=<ID=HaplotypeScore,Number=1,Type=Float,Description="Consistency of the site with at most two segregating haplotypes">
##INFO=<ID=InbreedingCoeff,Number=1,Type=Float,Description="Inbreeding coefficient as estimated from the genotype likelihoods per-sample when compared against the Hardy-Weinberg expectation">
##INFO=<ID=MQ,Number=1,Type=Float,Description="RMS Mapping Quality">
##INFO=<ID=MQ0,Number=1,Type=Integer,Description="Total Mapping Quality Zero Reads">
##INFO=<ID=MQRankSum,Number=1,Type=Float,Description="Z-score From Wilcoxon rank sum test of Alt vs. Ref read mapping qualities">
##INFO=<ID=QD,Number=1,Type=Float,Description="Variant Confidence/Quality by Depth">
##INFO=<ID=ReadPosRankSum,Number=1,Type=Float,Description="Z-score from Wilcoxon rank sum test of Alt vs. Ref read position bias">
##UnifiedGenotyper="analysis_type=UnifiedGenotyper input_file=[../BWA_Default/brca1_20.recalib.bam] sample_metadata=[] read_buffer_size=null phone_home=STANDARD read_filter=[] intervals=null excludeIntervals=null reference_sequence=ref_chr17.hg19.fa rodBind=[] rodToIntervalTrackName=null BTI_merge_rule=UNION nonDeterministicRandomSeed=false downsampling_type=null downsample_to_fraction=null downsample_to_coverage=null baq=OFF baqGapOpenPenalty=40.0 performanceLog=null useOriginalQualities=false defaultBaseQualities=-1 validation_strictness=SILENT unsafe=null num_threads=4 interval_merging=ALL read_group_black_list=null processingTracker=null restartProcessingTracker=false processingTrackerStatusFile=null processingTrackerID=-1 allow_intervals_with_unindexed_bam=false disable_experimental_low_memory_sharding=false logging_level=ERROR log_to_file=null help=false genotype_likelihoods_model=BOTH p_nonref_model=EXACT heterozygosity=0.0010 pcr_error_rate=1.0E-4 genotyping_mode=DISCOVERY output_mode=EMIT_VARIANTS_ONLY standard_min_confidence_threshold_for_calling=30.0 standard_min_confidence_threshold_for_emitting=4.0 computeSLOD=false alleles=(RodBinding name= source=UNBOUND) assume_single_sample_reads=null abort_at_too_much_coverage=-1 min_base_quality_score=17 min_mapping_quality_score=20 max_deletion_fraction=0.05 min_indel_count_for_genotyping=5 indel_heterozygosity=1.25E-4 indelGapContinuationPenalty=10.0 indelGapOpenPenalty=45.0 indelHaplotypeSize=80 doContextDependentGapPenalties=true getGapPenaltiesFromData=false indel_recal_file=indel.recal_data.csv indelDebug=false dovit=false GSA_PRODUCTION_ONLY=false exactCalculation=LINEAR_EXPERIMENTAL ignoreSNPAlleles=false output_all_callable_bases=false genotype=false dbsnp=(RodBinding name=dbsnp source=dbsnp_132.hg19.vcf) out=org.broadinstitute.sting.gatk.io.stubs.VCFWriterStub NO_HEADER=org.broadinstitute.sting.gatk.io.stubs.VCFWriterStub sites_only=org.broadinstitute.sting.gatk.io.stubs.VCFWriterStub debug_file=null metrics_file=null annotation=[]"
##contig=<ID=17,length=81195210,assembly=hg19>
##reference=file:///CL_diags/ngs/OmixonPaper/brca1-test-suite/ref_chr17.hg19.fa
#CHROM	POS	ID	REF	ALT	QUAL	FILTER	INFO	FORMAT	DePristo
17	41196582	rs111791349	C	T	4130.28	PASS	AC=2;AF=1.00;AN=2;DB;DP=121;Dels=0.00;FS=0.000;HRun=1;HaplotypeScore=2.7308;MQ=54.92;MQ0=0;QD=34.13	GT:AD:DP:GQ:PL	1/1:0,121:121:99:4130,361,0
17	41204836	rs59278478	ACACACT	A	5410.34	PASS	AC=2;AF=1.00;AN=2;DB;DP=113;FS=0.000;HRun=0;HaplotypeScore=815.0080;MQ=53.03;MQ0=0;QD=47.88	GT:AD:DP:GQ:PL	1/1:7,105:113:99:5410,315,0
17	41206131	rs8176288	A	G	5078.35	PASS	AC=2;AF=1.00;AN=2;DB;DP=158;Dels=0.00;FS=0.000;HRun=0;HaplotypeScore=0.5784;MQ=56.86;MQ0=0;QD=32.14	GT:AD:DP:GQ:PL	1/1:0,158:158:99:5077,466,0
17	41215068	rs8176261	C	T	4351.40	PASS	AC=2;AF=1.00;AN=2;DB;DP=129;Dels=0.00;FS=0.000;HRun=0;HaplotypeScore=6.2528;MQ=56.32;MQ0=0;QD=33.73	GT:AD:DP:GQ:PL	1/1:0,129:129:99:4351,382,0
17	41215892	rs80357720	GA	G	4533.92	PASS	AC=2;AF=1.00;AN=2;DB;DP=124;FS=0.000;HRun=3;HaplotypeScore=354.5309;MQ=56.84;MQ0=0;QD=36.56	GT:AD:DP:GQ:PL	1/1:2,122:124:99:4534,367,0
17	41219652	rs80356879	C	A	4598.88	PASS	AC=2;AF=1.00;AN=2;DB;DP=146;Dels=0.00;FS=0.000;HRun=0;HaplotypeScore=2.7845;MQ=54.83;MQ0=0;QD=31.50	GT:AD:DP:GQ:PL	1/1:0,146:146:99:4598,424,0
17	41219711	rs80357205	A	T	4691.85	PASS	AC=2;AF=1.00;AN=2;DB;DP=140;Dels=0.00;FS=0.000;HRun=1;HaplotypeScore=7.5499;MQ=55.32;MQ0=0;QD=33.51	GT:AD:DP:GQ:PL	1/1:0,139:140:99:4664,409,0
17	41222985	rs80357655	CTT	C	5534.68	PASS	AC=2;AF=1.00;AN=2;DB;DP=135;FS=0.000;HRun=4;HaplotypeScore=503.9747;MQ=56.30;MQ0=0;QD=41.00	GT:AD:DP:GQ:PL	1/1:7,128:135:99:5535,388,0
17	41223202	rs80356909	A	G	4042.25	PASS	AC=2;AF=1.00;AN=2;DB;DP=127;Dels=0.00;FS=0.000;HRun=1;HaplotypeScore=8.7336;MQ=55.72;MQ0=0;QD=31.83	GT:AD:DP:GQ:PL	1/1:0,127:127:99:4041,370,0
17	41224584	rs75947060	A	ATT	4203.96	PASS	AC=2;AF=1.00;AN=2;DB;DP=128;FS=0.000;HRun=14;HaplotypeScore=376.9182;MQ=57.32;MQ0=0;QD=32.84	GT:AD:DP:GQ:PL	1/1:22,105:128:99:4204,331,0
17	41225028	rs76875337	T	G	3976	PASS	AC=2;AF=1.00;AN=2;DB;DP=124;Dels=0.00;FS=0.000;HRun=1;HaplotypeScore=1.7074;MQ=56.17;MQ0=0;QD=32.06	GT:AD:DP:GQ:PL	1/1:0,124:124:99:3975,364,0
17	41225654	rs5820482	TA	T	3209.12	PASS	AC=2;AF=1.00;AN=2;DB;DP=121;FS=0.000;HRun=8;HaplotypeScore=366.9160;MQ=56.66;MQ0=0;QD=26.52	GT:AD:DP:GQ:PL	1/1:8,113:121:99:3251,339,0
17	41226656	rs117690037	T	G	3983.09	PASS	AC=2;AF=1.00;AN=2;DB;DP=143;Dels=0.00;FS=0.000;HRun=2;HaplotypeScore=3.5460;MQ=56.01;MQ0=0;QD=27.85	GT:AD:DP:GQ:PL	1/1:0,140:143:99:3957,405,0
17	41235209	rs117762056	G	T	3829.81	PASS	AC=2;AF=1.00;AN=2;DB;DP=118;Dels=0.00;FS=0.000;HRun=1;HaplotypeScore=5.4794;MQ=55.67;MQ0=0;QD=32.46	GT:AD:DP:GQ:PL	1/1:0,117:118:99:3829,343,0
17	41241271	rs12150520	T	C	4051.78	PASS	AC=2;AF=1.00;AN=2;BaseQRankSum=0.291;DB;DP=138;Dels=0.00;FS=0.000;HRun=1;HaplotypeScore=5.6546;MQ=55.53;MQ0=0;MQRankSum=-1.403;QD=29.36;ReadPosRankSum=1.151	GT:AD:DP:GQ:PL	1/1:1,137:138:99:4021,374,0
17	41243654	rs80358339	TGAA	T	5955.34	PASS	AC=2;AF=1.00;AN=2;DB;DP=129;FS=0.000;HRun=0;HaplotypeScore=606.5136;MQ=52.30;MQ0=0;QD=46.17	GT:AD:DP:GQ:PL	1/1:9,120:128:99:5955,364,0
17	41243765	rs80356831	T	C	4859.43	PASS	AC=2;AF=1.00;AN=2;DB;DP=154;Dels=0.00;FS=0.000;HRun=0;HaplotypeScore=8.5546;MQ=55.56;MQ0=0;QD=31.55	GT:AD:DP:GQ:PL	1/1:1,152:154:99:4827,442,0
17	41243887	rs80357310	C	A	4820.26	PASS	AC=2;AF=1.00;AN=2;DB;DP=149;Dels=0.00;FS=0.000;HRun=1;HaplotypeScore=6.4484;MQ=55.78;MQ0=0;QD=32.35	GT:AD:DP:GQ:PL	1/1:0,148:149:99:4784,433,0
17	41244418	rs80357271	T	C	4575.04	PASS	AC=2;AF=1.00;AN=2;DB;DP=140;Dels=0.00;FS=0.000;HRun=0;HaplotypeScore=5.5803;MQ=56.45;MQ0=0;QD=32.68	GT:AD:DP:GQ:PL	1/1:0,140:140:99:4574,415,0
17	41244677	rs80357961	CTGAGA	C	6213.24	PASS	AC=2;AF=1.00;AN=2;DB;DP=105;FS=0.000;HRun=0;HaplotypeScore=654.0606;MQ=33.09;MQ0=0;QD=59.17	GT:AD:DP:GQ:PL	1/1:4,101:103:99:6213,298,0
17	41245346	rs80357539	TTTCTC	T	7158.36	PASS	AC=2;AF=1.00;AN=2;DB;DP=124;FS=0.000;HRun=0;HaplotypeScore=799.3315;MQ=33.88;MQ0=0;QD=57.73	GT:AD:DP:GQ:PL	1/1:19,105:123:99:7158,349,0
17	41245422	.	A	AT	5333.61	PASS	AC=2;AF=1.00;AN=2;DP=116;FS=0.000;HRun=0;HaplotypeScore=345.2801;MQ=54.39;MQ0=0;QD=45.98	GT:AD:DP:GQ:PL	1/1:4,112:116:99:5334,340,0
17	41245682	rs1800064	C	A	4497.87	PASS	AC=2;AF=1.00;AN=2;DB;DP=136;Dels=0.00;FS=0.000;HRun=0;HaplotypeScore=2.1554;MQ=55.94;MQ0=0;QD=33.07	GT:AD:DP:GQ:PL	1/1:0,135:136:99:4497,400,0
17	41246748	rs80357789	GAA	G	6011.86	PASS	AC=2;AF=1.00;AN=2;DB;DP=138;FS=0.000;HRun=3;HaplotypeScore=499.8175;MQ=58.06;MQ0=0;QD=43.56	GT:AD:DP:GQ:PL	1/1:3,135:138:99:6012,400,0
17	41249318	rs80358164	C	T	4891.55	PASS	AC=2;AF=1.00;AN=2;DB;DP=150;Dels=0.00;FS=0.000;HRun=3;HaplotypeScore=2.8472;MQ=56.56;MQ0=0;QD=32.61	GT:AD:DP:GQ:PL	1/1:0,150:150:99:4890,436,0
17	41252697	rs10445302	T	A	3666.32	PASS	AC=2;AF=1.00;AN=2;DB;DP=108;Dels=0.00;FS=0.000;HRun=2;HaplotypeScore=3.6559;MQ=55.39;MQ0=0;QD=33.95	GT:AD:DP:GQ:PL	1/1:0,108:108:99:3666,319,0
17	41256161	rs80357816	CTCTGTAG	C	9151.78	PASS	AC=2;AF=1.00;AN=2;DB;DP=115;FS=0.000;HRun=0;HaplotypeScore=940.2212;MQ=33.02;MQ0=0;QD=79.58	GT:AD:DP:GQ:PL	1/1:0,114:113:99:9152,340,0
17	41261056	rs8176122	T	TGTAGGTAGATAGATAGAG	23818.65	PASS	AC=2;AF=1.00;AN=2;DB;DP=116;FS=0.000;HRun=0;HaplotypeScore=1250.0260;MQ=38.53;MQ0=0;QD=205.33	GT:AD:DP:GQ:PL	1/1:56,41:115:99:23819,337,0
17	41264755	rs67177158	TGAAAC	T	7138.16	PASS	AC=2;AF=1.00;AN=2;BaseQRankSum=1.700;DB;DP=114;FS=0.000;HRun=0;HaplotypeScore=696.1243;MQ=33.56;MQ0=0;MQRankSum=-1.510;QD=62.62;ReadPosRankSum=1.510	GT:AD:DP:GQ:PL	1/1:3,111:110:99:7138,301,0
17	41264897	rs8176110	T	C	4118.10	PASS	AC=2;AF=1.00;AN=2;DB;DP=149;Dels=0.00;FS=0.000;HRun=1;HaplotypeScore=2.4663;MQ=52.41;MQ0=0;QD=27.64	GT:AD:DP:GQ:PL	1/1:0,149:149:99:4116,406,0
17	41266423	rs117669170	T	G	4705.52	PASS	AC=2;AF=1.00;AN=2;DB;DP=145;Dels=0.00;FS=0.000;HRun=1;HaplotypeScore=2.5985;MQ=55.65;MQ0=0;QD=32.45	GT:AD:DP:GQ:PL	1/1:0,144:145:99:4704,424,0
17	41267753	rs80357163	T	C	3840.45	PASS	AC=2;AF=1.00;AN=2;DB;DP=137;Dels=0.00;FS=0.000;HRun=0;HaplotypeScore=6.0610;MQ=58.12;MQ0=0;QD=28.03	GT:AD:DP:GQ:PL	1/1:0,137:137:99:3838,391,0
17	41288843	rs79345851	A	G	4131.65	PASS	AC=2;AF=1.00;AN=2;DB;DP=145;Dels=0.00;FS=0.000;HRun=0;HaplotypeScore=4.0527;MQ=55.64;MQ0=0;QD=28.49	GT:AD:DP:GQ:PL	1/1:0,144:145:99:4129,415,0
