# Supplementary material for: Considerations for clinical read alignment and mutational profiling using next-generation sequencing
Source: F1000Res. 2012 Sep 20;1:2. Originally published 2012 Jul 16. [Version 2] doi: 10.12688/f1000research.1-2.v2 (PMC3945748; doi:10.12688/f1000research.1-2.v2)
Supplement: Aligner-specific VCF files containing the mutations called for each set of reads in single and paired-end modes — VCF files describing the mutations detected in the sixty-seven groups of BRCA1 reads when testing each alignment program in paired-end and single-end mode. [file f1000research-1-402-s0002.tgz › BWA_Paired_End_Calls.23.vcf]

##fileformat=VCFv4.1
##FILTER=<ID=LowQual,Description="Low quality">
##FORMAT=<ID=AD,Number=.,Type=Integer,Description="Allelic depths for the ref and alt alleles in the order listed">
##FORMAT=<ID=DP,Number=1,Type=Integer,Description="Read Depth (only filtered reads used for calling)">
##FORMAT=<ID=GQ,Number=1,Type=Float,Description="Genotype Quality">
##FORMAT=<ID=GT,Number=1,Type=String,Description="Genotype">
##FORMAT=<ID=PL,Number=G,Type=Integer,Description="Normalized, Phred-scaled likelihoods for genotypes as defined in the VCF specification">
##INFO=<ID=AC,Number=A,Type=Integer,Description="Allele count in genotypes, for each ALT allele, in the same order as listed">
##INFO=<ID=AF,Number=A,Type=Float,Description="Allele Frequency, for each ALT allele, in the same order as listed">
##INFO=<ID=AN,Number=1,Type=Integer,Description="Total number of alleles in called genotypes">
##INFO=<ID=BaseQRankSum,Number=1,Type=Float,Description="Z-score from Wilcoxon rank sum test of Alt Vs. Ref base qualities">
##INFO=<ID=DB,Number=0,Type=Flag,Description="dbSNP Membership">
##INFO=<ID=DP,Number=1,Type=Integer,Description="Filtered Depth">
##INFO=<ID=DS,Number=0,Type=Flag,Description="Were any of the samples downsampled?">
##INFO=<ID=Dels,Number=1,Type=Float,Description="Fraction of Reads Containing Spanning Deletions">
##INFO=<ID=FS,Number=1,Type=Float,Description="Phred-scaled p-value using Fisher's exact test to detect strand bias">
##INFO=<ID=HRun,Number=1,Type=Integer,Description="Largest Contiguous Homopolymer Run of Variant Allele In Either Direction">
##INFO=<ID=HaplotypeScore,Number=1,Type=Float,Description="Consistency of the site with at most two segregating haplotypes">
##INFO=<ID=InbreedingCoeff,Number=1,Type=Float,Description="Inbreeding coefficient as estimated from the genotype likelihoods per-sample when compared against the Hardy-Weinberg expectation">
##INFO=<ID=MQ,Number=1,Type=Float,Description="RMS Mapping Quality">
##INFO=<ID=MQ0,Number=1,Type=Integer,Description="Total Mapping Quality Zero Reads">
##INFO=<ID=MQRankSum,Number=1,Type=Float,Description="Z-score From Wilcoxon rank sum test of Alt vs. Ref read mapping qualities">
##INFO=<ID=QD,Number=1,Type=Float,Description="Variant Confidence/Quality by Depth">
##INFO=<ID=ReadPosRankSum,Number=1,Type=Float,Description="Z-score from Wilcoxon rank sum test of Alt vs. Ref read position bias">
##UnifiedGenotyper="analysis_type=UnifiedGenotyper input_file=[../BWA_Default/brca1_23.recalib.bam] sample_metadata=[] read_buffer_size=null phone_home=STANDARD read_filter=[] intervals=null excludeIntervals=null reference_sequence=ref_chr17.hg19.fa rodBind=[] rodToIntervalTrackName=null BTI_merge_rule=UNION nonDeterministicRandomSeed=false downsampling_type=null downsample_to_fraction=null downsample_to_coverage=null baq=OFF baqGapOpenPenalty=40.0 performanceLog=null useOriginalQualities=false defaultBaseQualities=-1 validation_strictness=SILENT unsafe=null num_threads=4 interval_merging=ALL read_group_black_list=null processingTracker=null restartProcessingTracker=false processingTrackerStatusFile=null processingTrackerID=-1 allow_intervals_with_unindexed_bam=false disable_experimental_low_memory_sharding=false logging_level=ERROR log_to_file=null help=false genotype_likelihoods_model=BOTH p_nonref_model=EXACT heterozygosity=0.0010 pcr_error_rate=1.0E-4 genotyping_mode=DISCOVERY output_mode=EMIT_VARIANTS_ONLY standard_min_confidence_threshold_for_calling=30.0 standard_min_confidence_threshold_for_emitting=4.0 computeSLOD=false alleles=(RodBinding name= source=UNBOUND) assume_single_sample_reads=null abort_at_too_much_coverage=-1 min_base_quality_score=17 min_mapping_quality_score=20 max_deletion_fraction=0.05 min_indel_count_for_genotyping=5 indel_heterozygosity=1.25E-4 indelGapContinuationPenalty=10.0 indelGapOpenPenalty=45.0 indelHaplotypeSize=80 doContextDependentGapPenalties=true getGapPenaltiesFromData=false indel_recal_file=indel.recal_data.csv indelDebug=false dovit=false GSA_PRODUCTION_ONLY=false exactCalculation=LINEAR_EXPERIMENTAL ignoreSNPAlleles=false output_all_callable_bases=false genotype=false dbsnp=(RodBinding name=dbsnp source=dbsnp_132.hg19.vcf) out=org.broadinstitute.sting.gatk.io.stubs.VCFWriterStub NO_HEADER=org.broadinstitute.sting.gatk.io.stubs.VCFWriterStub sites_only=org.broadinstitute.sting.gatk.io.stubs.VCFWriterStub debug_file=null metrics_file=null annotation=[]"
##contig=<ID=17,length=81195210,assembly=hg19>
##reference=file:///CL_diags/ngs/OmixonPaper/brca1-test-suite/ref_chr17.hg19.fa
#CHROM	POS	ID	REF	ALT	QUAL	FILTER	INFO	FORMAT	DePristo
17	41198776	rs75854232	A	C	4189.87	PASS	AC=2;AF=1.00;AN=2;DB;DP=132;Dels=0.00;FS=0.000;HRun=0;HaplotypeScore=2.3291;MQ=55.29;MQ0=0;QD=31.74	GT:AD:DP:GQ:PL	1/1:1,130:132:99:4189,385,0
17	41208478	rs8176285	G	C	4108.58	PASS	AC=2;AF=1.00;AN=2;DB;DP=126;Dels=0.00;FS=0.000;HRun=1;HaplotypeScore=2.6605;MQ=56.27;MQ0=0;QD=32.61	GT:AD:DP:GQ:PL	1/1:0,126:126:99:4108,367,0
17	41208991	rs80358107	C	T	4253.56	PASS	AC=2;AF=1.00;AN=2;DB;DP=127;Dels=0.00;FS=0.000;HRun=0;HaplotypeScore=4.9397;MQ=56.42;MQ0=0;QD=33.49	GT:AD:DP:GQ:PL	1/1:0,127:127:99:4253,373,0
17	41215943	rs45519437	T	C	3437.31	PASS	AC=2;AF=1.00;AN=2;DB;DP=117;Dels=0.00;FS=0.000;HRun=0;HaplotypeScore=3.9899;MQ=57.43;MQ0=0;QD=29.38	GT:AD:DP:GQ:PL	1/1:0,117:117:99:3436,340,0
17	41219694	rs80357087	C	A	4538.21	PASS	AC=2;AF=1.00;AN=2;DB;DP=138;Dels=0.00;FS=0.000;HRun=3;HaplotypeScore=8.1887;MQ=55.68;MQ0=0;QD=32.89	GT:AD:DP:GQ:PL	1/1:0,137:138:99:4537,403,0
17	41226447	rs80357813	CTT	C	6427.87	PASS	AC=2;AF=1.00;AN=2;DB;DP=139;FS=0.000;HRun=2;HaplotypeScore=872.2855;MQ=51.01;MQ0=0;QD=46.24	GT:AD:DP:GQ:PL	1/1:0,139:138:99:6428,412,0
17	41226458	rs80357379	T	C	4483.01	PASS	AC=2;AF=1.00;AN=2;DB;DP=139;Dels=0.00;FS=0.000;HRun=0;HaplotypeScore=4.2881;MQ=50.65;MQ0=0;QD=32.25	GT:AD:DP:GQ:PL	1/1:0,139:139:99:4482,412,0
17	41230336	rs8176201	A	G	3554.60	PASS	AC=2;AF=1.00;AN=2;BaseQRankSum=0.010;DB;DP=126;Dels=0.00;FS=0.000;HRun=2;HaplotypeScore=14.7476;MQ=55.52;MQ0=0;MQRankSum=1.696;QD=28.21;ReadPosRankSum=0.050	GT:AD:DP:GQ:PL	1/1:2,123:126:99:3519,324,0
17	41230524	rs8176199	T	G	4853.18	PASS	AC=2;AF=1.00;AN=2;DB;DP=149;Dels=0.00;FS=0.000;HRun=0;HaplotypeScore=3.5116;MQ=55.18;MQ0=0;QD=32.57	GT:AD:DP:GQ:PL	1/1:0,149:149:99:4852,448,0
17	41231805	rs74268073	T	TA	2707.93	PASS	AC=2;AF=1.00;AN=2;DB;DP=156;FS=0.000;HRun=16;HaplotypeScore=372.8624;MQ=57.16;MQ0=0;QD=17.36	GT:AD:DP:GQ:PL	1/1:42,114:156:99:2750,349,0
17	41243032	rs80357861	AC	A	5355	PASS	AC=2;AF=1.00;AN=2;DB;DP=146;FS=0.000;HRun=3;HaplotypeScore=420.0903;MQ=55.57;MQ0=0;QD=36.68	GT:AD:DP:GQ:PL	1/1:1,145:146:99:5355,433,0
17	41243809	rs80357191	C	T	4761.20	PASS	AC=2;AF=1.00;AN=2;DB;DP=141;Dels=0.00;FS=0.000;HRun=0;HaplotypeScore=3.2644;MQ=56.99;MQ0=0;QD=33.77	GT:AD:DP:GQ:PL	1/1:0,141:141:99:4760,421,0
17	41244404	rs80356837	A	G	4860.59	PASS	AC=2;AF=1.00;AN=2;DB;DP=147;Dels=0.00;FS=0.000;HRun=0;HaplotypeScore=7.3409;MQ=57.12;MQ0=0;QD=33.07	GT:AD:DP:GQ:PL	1/1:0,146:147:99:4829,439,0
17	41244679	rs80356973	G	A	4165.13	PASS	AC=2;AF=1.00;AN=2;DB;DP=130;Dels=0.00;FS=0.000;HRun=1;HaplotypeScore=2.5757;MQ=56.35;MQ0=0;QD=32.04	GT:AD:DP:GQ:PL	1/1:0,130:130:99:4164,376,0
17	41244783	rs80357460	G	C	3907.92	PASS	AC=2;AF=1.00;AN=2;DB;DP=120;Dels=0.00;FS=0.000;HRun=0;HaplotypeScore=4.9296;MQ=57.85;MQ0=0;QD=32.57	GT:AD:DP:GQ:PL	1/1:0,120:120:99:3907,358,0
17	41244838	rs80357035	C	A	4558.22	PASS	AC=2;AF=1.00;AN=2;DB;DP=141;Dels=0.00;FS=0.000;HRun=1;HaplotypeScore=7.5399;MQ=56.61;MQ0=0;QD=32.33	GT:AD:DP:GQ:PL	1/1:0,141:141:99:4557,409,0
17	41245141	rs80357706	TCA	T	4944.62	PASS	AC=2;AF=1.00;AN=2;DB;DP=128;FS=0.000;HRun=0;HaplotypeScore=486.0040;MQ=58.99;MQ0=0;QD=38.63	GT:AD:DP:GQ:PL	1/1:7,121:127:99:4945,361,0
17	41245263	rs80357657	CTT	C	5478.71	PASS	AC=2;AF=1.00;AN=2;DB;DP=121;FS=0.000;HRun=3;HaplotypeScore=469.3973;MQ=56.01;MQ0=0;QD=45.28	GT:AD:DP:GQ:PL	1/1:7,114:120:99:5479,361,0
17	41245348	rs80357944	TC	T	5621.16	PASS	AC=2;AF=1.00;AN=2;DB;DP=140;FS=0.000;HRun=1;HaplotypeScore=405.8785;MQ=56.95;MQ0=0;QD=40.15	GT:AD:DP:GQ:PL	1/1:1,139:138:99:5621,409,0
17	41245574	rs55678461	C	G	4423.59	PASS	AC=2;AF=1.00;AN=2;DB;DP=138;Dels=0.00;FS=0.000;HRun=2;HaplotypeScore=10.5756;MQ=54.92;MQ0=0;QD=32.05	GT:AD:DP:GQ:PL	1/1:0,138:138:99:4422,409,0
17	41246036	.	A	AC	5731.53	PASS	AC=2;AF=1.00;AN=2;DP=136;FS=0.000;HRun=1;HaplotypeScore=312.8808;MQ=57.44;MQ0=0;QD=42.14	GT:AD:DP:GQ:PL	1/1:7,129:136:99:5732,391,0
17	41246149	rs80357279	T	A	4278.45	PASS	AC=2;AF=1.00;AN=2;DB;DP=136;Dels=0.00;FS=0.000;HRun=0;HaplotypeScore=7.0889;MQ=55.79;MQ0=0;QD=31.46	GT:AD:DP:GQ:PL	1/1:0,136:136:99:4277,394,0
17	41246306	.	G	GT	4390.38	PASS	AC=2;AF=1.00;AN=2;DP=101;FS=0.000;HRun=1;HaplotypeScore=235.7563;MQ=57.40;MQ0=0;QD=43.47	GT:AD:DP:GQ:PL	1/1:2,99:101:99:4390,298,0
17	41246426	rs80357612	TG	T	4425.34	PASS	AC=2;AF=1.00;AN=2;DB;DP=108;FS=0.000;HRun=1;HaplotypeScore=300.3987;MQ=57.34;MQ0=0;QD=40.98	GT:AD:DP:GQ:PL	1/1:1,107:108:99:4425,322,0
17	41246645	.	C	CA	5938.21	PASS	AC=2;AF=1.00;AN=2;DP=131;FS=0.000;HRun=0;HaplotypeScore=279.4659;MQ=57.12;MQ0=0;QD=45.33	GT:AD:DP:GQ:PL	1/1:3,127:130:99:5938,385,0
17	41247864	rs80357745	CT	C	4164.43	PASS	AC=2;AF=1.00;AN=2;DB;DP=137;FS=0.000;HRun=6;HaplotypeScore=396.7443;MQ=56.38;MQ0=0;QD=30.40	GT:AD:DP:GQ:PL	1/1:6,131:137:99:4164,394,0
17	41251495	rs8176141	C	G	4856.99	PASS	AC=2;AF=1.00;AN=2;DB;DP=159;Dels=0.00;FS=0.000;HRun=2;HaplotypeScore=1.7323;MQ=56.11;MQ0=0;QD=30.55	GT:AD:DP:GQ:PL	1/1:0,159:159:99:4855,448,0
17	41252592	rs66524247	A	AAT	7394.48	PASS	AC=2;AF=1.00;AN=2;DB;DP=126;FS=0.000;HRun=0;HaplotypeScore=341.6422;MQ=57.29;MQ0=0;QD=58.69	GT:AD:DP:GQ:PL	1/1:9,114:126:99:7394,373,0
17	41252697	rs10445302	T	A	3701.01	PASS	AC=2;AF=1.00;AN=2;DB;DP=110;Dels=0.00;FS=0.000;HRun=2;HaplotypeScore=2.8558;MQ=56.15;MQ0=0;QD=33.65	GT:AD:DP:GQ:PL	1/1:0,110:110:99:3700,325,0
17	41254965	rs36085989	C	CT	2919.38	PASS	AC=2;AF=1.00;AN=2;DB;DP=144;FS=0.000;HRun=14;HaplotypeScore=375.9873;MQ=57.98;MQ0=0;QD=20.27	GT:AD:DP:GQ:PL	1/1:34,110:144:99:2961,348,0
17	41256266	rs28897673	T	C	3131.92	PASS	AC=2;AF=1.00;AN=2;DB;DP=100;Dels=0.00;FS=0.000;HRun=0;HaplotypeScore=2.8791;MQ=56.40;MQ0=0;QD=31.32	GT:AD:DP:GQ:PL	1/1:0,100:100:99:3165,292,0
17	41278725	rs799907	C	G	4236.30	PASS	AC=2;AF=1.00;AN=2;DB;DP=130;Dels=0.00;FS=0.000;HRun=2;HaplotypeScore=4.6529;MQ=56.46;MQ0=0;QD=32.59	GT:AD:DP:GQ:PL	1/1:2,128:130:99:4235,379,0
17	41281754	rs1877837	G	A	4380.35	PASS	AC=2;AF=1.00;AN=2;DB;DP=133;Dels=0.00;FS=0.000;HRun=3;HaplotypeScore=5.4550;MQ=57.09;MQ0=0;QD=32.93	GT:AD:DP:GQ:PL	1/1:0,132:133:99:4348,391,0
