# Supplementary material for: Considerations for clinical read alignment and mutational profiling using next-generation sequencing
Source: F1000Res. 2012 Sep 20;1:2. Originally published 2012 Jul 16. [Version 2] doi: 10.12688/f1000research.1-2.v2 (PMC3945748; doi:10.12688/f1000research.1-2.v2)
Supplement: Aligner-specific VCF files containing the mutations called for each set of reads in single and paired-end modes — VCF files describing the mutations detected in the sixty-seven groups of BRCA1 reads when testing each alignment program in paired-end and single-end mode. [file f1000research-1-402-s0002.tgz › BWA_Paired_End_Calls.24.vcf]

##fileformat=VCFv4.1
##FILTER=<ID=LowQual,Description="Low quality">
##FORMAT=<ID=AD,Number=.,Type=Integer,Description="Allelic depths for the ref and alt alleles in the order listed">
##FORMAT=<ID=DP,Number=1,Type=Integer,Description="Read Depth (only filtered reads used for calling)">
##FORMAT=<ID=GQ,Number=1,Type=Float,Description="Genotype Quality">
##FORMAT=<ID=GT,Number=1,Type=String,Description="Genotype">
##FORMAT=<ID=PL,Number=G,Type=Integer,Description="Normalized, Phred-scaled likelihoods for genotypes as defined in the VCF specification">
##INFO=<ID=AC,Number=A,Type=Integer,Description="Allele count in genotypes, for each ALT allele, in the same order as listed">
##INFO=<ID=AF,Number=A,Type=Float,Description="Allele Frequency, for each ALT allele, in the same order as listed">
##INFO=<ID=AN,Number=1,Type=Integer,Description="Total number of alleles in called genotypes">
##INFO=<ID=BaseQRankSum,Number=1,Type=Float,Description="Z-score from Wilcoxon rank sum test of Alt Vs. Ref base qualities">
##INFO=<ID=DB,Number=0,Type=Flag,Description="dbSNP Membership">
##INFO=<ID=DP,Number=1,Type=Integer,Description="Filtered Depth">
##INFO=<ID=DS,Number=0,Type=Flag,Description="Were any of the samples downsampled?">
##INFO=<ID=Dels,Number=1,Type=Float,Description="Fraction of Reads Containing Spanning Deletions">
##INFO=<ID=FS,Number=1,Type=Float,Description="Phred-scaled p-value using Fisher's exact test to detect strand bias">
##INFO=<ID=HRun,Number=1,Type=Integer,Description="Largest Contiguous Homopolymer Run of Variant Allele In Either Direction">
##INFO=<ID=HaplotypeScore,Number=1,Type=Float,Description="Consistency of the site with at most two segregating haplotypes">
##INFO=<ID=InbreedingCoeff,Number=1,Type=Float,Description="Inbreeding coefficient as estimated from the genotype likelihoods per-sample when compared against the Hardy-Weinberg expectation">
##INFO=<ID=MQ,Number=1,Type=Float,Description="RMS Mapping Quality">
##INFO=<ID=MQ0,Number=1,Type=Integer,Description="Total Mapping Quality Zero Reads">
##INFO=<ID=MQRankSum,Number=1,Type=Float,Description="Z-score From Wilcoxon rank sum test of Alt vs. Ref read mapping qualities">
##INFO=<ID=QD,Number=1,Type=Float,Description="Variant Confidence/Quality by Depth">
##INFO=<ID=ReadPosRankSum,Number=1,Type=Float,Description="Z-score from Wilcoxon rank sum test of Alt vs. Ref read position bias">
##UnifiedGenotyper="analysis_type=UnifiedGenotyper input_file=[../BWA_Default/brca1_24.recalib.bam] sample_metadata=[] read_buffer_size=null phone_home=STANDARD read_filter=[] intervals=null excludeIntervals=null reference_sequence=ref_chr17.hg19.fa rodBind=[] rodToIntervalTrackName=null BTI_merge_rule=UNION nonDeterministicRandomSeed=false downsampling_type=null downsample_to_fraction=null downsample_to_coverage=null baq=OFF baqGapOpenPenalty=40.0 performanceLog=null useOriginalQualities=false defaultBaseQualities=-1 validation_strictness=SILENT unsafe=null num_threads=4 interval_merging=ALL read_group_black_list=null processingTracker=null restartProcessingTracker=false processingTrackerStatusFile=null processingTrackerID=-1 allow_intervals_with_unindexed_bam=false disable_experimental_low_memory_sharding=false logging_level=ERROR log_to_file=null help=false genotype_likelihoods_model=BOTH p_nonref_model=EXACT heterozygosity=0.0010 pcr_error_rate=1.0E-4 genotyping_mode=DISCOVERY output_mode=EMIT_VARIANTS_ONLY standard_min_confidence_threshold_for_calling=30.0 standard_min_confidence_threshold_for_emitting=4.0 computeSLOD=false alleles=(RodBinding name= source=UNBOUND) assume_single_sample_reads=null abort_at_too_much_coverage=-1 min_base_quality_score=17 min_mapping_quality_score=20 max_deletion_fraction=0.05 min_indel_count_for_genotyping=5 indel_heterozygosity=1.25E-4 indelGapContinuationPenalty=10.0 indelGapOpenPenalty=45.0 indelHaplotypeSize=80 doContextDependentGapPenalties=true getGapPenaltiesFromData=false indel_recal_file=indel.recal_data.csv indelDebug=false dovit=false GSA_PRODUCTION_ONLY=false exactCalculation=LINEAR_EXPERIMENTAL ignoreSNPAlleles=false output_all_callable_bases=false genotype=false dbsnp=(RodBinding name=dbsnp source=dbsnp_132.hg19.vcf) out=org.broadinstitute.sting.gatk.io.stubs.VCFWriterStub NO_HEADER=org.broadinstitute.sting.gatk.io.stubs.VCFWriterStub sites_only=org.broadinstitute.sting.gatk.io.stubs.VCFWriterStub debug_file=null metrics_file=null annotation=[]"
##contig=<ID=17,length=81195210,assembly=hg19>
##reference=file:///CL_diags/ngs/OmixonPaper/brca1-test-suite/ref_chr17.hg19.fa
#CHROM	POS	ID	REF	ALT	QUAL	FILTER	INFO	FORMAT	DePristo
17	41197423	rs8176317	T	C	4729.72	PASS	AC=2;AF=1.00;AN=2;DB;DP=152;Dels=0.00;FS=0.000;HRun=0;HaplotypeScore=7.2248;MQ=57.21;MQ0=0;QD=31.12	GT:AD:DP:GQ:PL	1/1:0,152:152:99:4728,436,0
17	41201345	rs8176306	G	T	4216.91	PASS	AC=2;AF=1.00;AN=2;DB;DP=134;Dels=0.00;FS=0.000;HRun=0;HaplotypeScore=4.2391;MQ=56.64;MQ0=0;QD=31.47	GT:AD:DP:GQ:PL	1/1:0,134:134:99:4216,385,0
17	41201364	rs8176305	T	C	4509.03	PASS	AC=2;AF=1.00;AN=2;DB;DP=141;Dels=0.00;FS=0.000;HRun=0;HaplotypeScore=5.7136;MQ=55.95;MQ0=0;QD=31.98	GT:AD:DP:GQ:PL	1/1:0,141:141:99:4508,409,0
17	41215390	rs41293461	C	G	3579.57	PASS	AC=2;AF=1.00;AN=2;BaseQRankSum=1.704;DB;DP=126;Dels=0.00;FS=0.000;HRun=0;HaplotypeScore=5.2963;MQ=56.77;MQ0=0;MQRankSum=1.344;QD=28.41;ReadPosRankSum=0.236	GT:AD:DP:GQ:PL	1/1:1,124:126:99:3577,357,0
17	41219907	rs71157702	T	TAA	2402.69	PASS	AC=2;AF=1.00;AN=2;DB;DP=114;FS=0.000;HRun=22;HaplotypeScore=317.9424;MQ=56.65;MQ0=0;QD=21.08	GT:AD:DP:GQ:PL	1/1:36,74:111:99:2445,243,0
17	41223165	rs80357795	CGA	C	5403.40	PASS	AC=2;AF=1.00;AN=2;DB;DP=124;FS=0.000;HRun=0;HaplotypeScore=466.0356;MQ=56.12;MQ0=0;QD=43.58	GT:AD:DP:GQ:PL	1/1:5,119:124:99:5403,358,0
17	41226411	rs80356992	G	A	4262.98	PASS	AC=2;AF=1.00;AN=2;DB;DP=134;Dels=0.00;FS=0.000;HRun=0;HaplotypeScore=5.6627;MQ=56.17;MQ0=0;QD=31.81	GT:AD:DP:GQ:PL	1/1:0,134:134:99:4262,391,0
17	41241503	rs8176160	T	C	4233.75	PASS	AC=2;AF=1.00;AN=2;DB;DP=133;Dels=0.00;FS=0.000;HRun=0;HaplotypeScore=6.4850;MQ=58.15;MQ0=0;QD=31.83	GT:AD:DP:GQ:PL	1/1:0,132:133:99:4199,394,0
17	41241568	rs34293035	T	TC	4972.43	PASS	AC=2;AF=1.00;AN=2;DB;DP=142;FS=0.000;HRun=0;HaplotypeScore=422.1565;MQ=59.76;MQ0=0;QD=35.02	GT:AD:DP:GQ:PL	1/1:2,140:142:99:4972,424,0
17	41243581	rs80357262	G	A	4728.41	PASS	AC=2;AF=1.00;AN=2;DB;DP=150;Dels=0.00;FS=0.000;HRun=0;HaplotypeScore=0.0000;MQ=57.17;MQ0=0;QD=31.52	GT:AD:DP:GQ:PL	1/1:0,150:150:99:4727,433,0
17	41243677	rs80357918	ATT	A	5235.57	PASS	AC=2;AF=1.00;AN=2;DB;DP=127;FS=0.000;HRun=4;HaplotypeScore=482.3566;MQ=55.75;MQ0=0;QD=41.22	GT:AD:DP:GQ:PL	1/1:5,122:125:99:5236,358,0
17	41243967	rs80357290	G	A	4213.70	PASS	AC=2;AF=1.00;AN=2;DB;DP=129;Dels=0.00;FS=0.000;HRun=0;HaplotypeScore=0.0000;MQ=55.71;MQ0=0;QD=32.66	GT:AD:DP:GQ:PL	1/1:0,129:129:99:4213,382,0
17	41244118	rs80357369	G	A	4563.04	PASS	AC=2;AF=1.00;AN=2;DB;DP=140;Dels=0.00;FS=0.000;HRun=1;HaplotypeScore=5.5477;MQ=55.70;MQ0=0;QD=32.59	GT:AD:DP:GQ:PL	1/1:0,140:140:99:4562,412,0
17	41244149	rs80357577	TAA	T	6312.96	PASS	AC=2;AF=1.00;AN=2;DB;DP=131;FS=0.000;HRun=2;HaplotypeScore=804.4838;MQ=57.30;MQ0=0;QD=48.19	GT:AD:DP:GQ:PL	1/1:1,130:131:99:6313,394,0
17	41244217	rs80357089	G	A	4943.09	PASS	AC=2;AF=1.00;AN=2;DB;DP=155;Dels=0.00;FS=0.000;HRun=0;HaplotypeScore=4.6847;MQ=56.39;MQ0=0;QD=31.89	GT:AD:DP:GQ:PL	1/1:0,153:155:99:4906,454,0
17	41244337	rs41293445	C	T	4972.05	PASS	AC=2;AF=1.00;AN=2;DB;DP=150;Dels=0.00;FS=0.000;HRun=2;HaplotypeScore=2.6621;MQ=56.25;MQ0=0;QD=33.15	GT:AD:DP:GQ:PL	1/1:1,149:150:99:4971,433,0
17	41244389	.	T	TC	6814.54	PASS	AC=2;AF=1.00;AN=2;DP=146;FS=0.000;HRun=1;HaplotypeScore=518.8223;MQ=57.46;MQ0=0;QD=46.67	GT:AD:DP:GQ:PL	1/1:4,142:146:99:6815,433,0
17	41244783	rs80357460	G	C	3888.46	PASS	AC=2;AF=1.00;AN=2;DB;DP=121;Dels=0.00;FS=0.000;HRun=0;HaplotypeScore=4.9288;MQ=58.07;MQ0=0;QD=32.14	GT:AD:DP:GQ:PL	1/1:0,121:121:99:3887,358,0
17	41245109	.	T	TC	4811.25	PASS	AC=2;AF=1.00;AN=2;DP=127;FS=0.000;HRun=3;HaplotypeScore=312.8753;MQ=57.71;MQ0=0;QD=37.88	GT:AD:DP:GQ:PL	1/1:13,113:127:99:4811,352,0
17	41245847	.	A	AT	5321.09	PASS	AC=2;AF=1.00;AN=2;DP=141;FS=0.000;HRun=5;HaplotypeScore=318.3641;MQ=55.34;MQ0=0;QD=37.74	GT:AD:DP:GQ:PL	1/1:7,134:141:99:5321,409,0
17	41245991	rs80357662	CT	C	3810.36	PASS	AC=2;AF=1.00;AN=2;DB;DP=101;FS=0.000;HRun=3;HaplotypeScore=523.4171;MQ=43.97;MQ0=0;QD=37.73	GT:AD:DP:GQ:PL	1/1:10,91:101:99:3810,298,0
17	41246024	rs80357782	AG	A	4337.32	PASS	AC=2;AF=1.00;AN=2;DB;DP=114;FS=0.000;HRun=2;HaplotypeScore=569.4370;MQ=46.84;MQ0=0;QD=38.05	GT:AD:DP:GQ:PL	1/1:5,109:114:99:4337,337,0
17	41246223	rs80357570	CAT	C	5445.56	PASS	AC=2;AF=1.00;AN=2;DB;DP=130;FS=0.000;HRun=0;HaplotypeScore=507.0880;MQ=55.42;MQ0=0;QD=41.89	GT:AD:DP:GQ:PL	1/1:6,124:130:99:5446,373,0
17	41246737	rs80357244	C	G	4545.57	PASS	AC=2;AF=1.00;AN=2;DB;DP=142;Dels=0.00;FS=0.000;HRun=0;HaplotypeScore=0.0000;MQ=57.25;MQ0=0;QD=32.01	GT:AD:DP:GQ:PL	1/1:1,141:142:99:4544,415,0
17	41246832	rs80357396	T	C	3545.06	PASS	AC=2;AF=1.00;AN=2;DB;DP=128;Dels=0.00;FS=0.000;HRun=0;HaplotypeScore=3.2838;MQ=57.28;MQ0=0;QD=27.70	GT:AD:DP:GQ:PL	1/1:0,128:128:99:3543,360,0
17	41252697	rs10445302	T	A	3696.61	PASS	AC=2;AF=1.00;AN=2;DB;DP=110;Dels=0.00;FS=0.000;HRun=2;HaplotypeScore=2.8579;MQ=56.38;MQ0=0;QD=33.61	GT:AD:DP:GQ:PL	1/1:0,110:110:99:3696,325,0
17	41259079	rs66917717	A	ATT	3727.41	PASS	AC=2;AF=1.00;AN=2;DB;DP=155;FS=0.000;HRun=20;HaplotypeScore=418.4648;MQ=55.40;MQ0=0;QD=24.05	GT:AD:DP:GQ:PL	1/1:44,110:155:99:3727,351,0
17	41263566	rs8176117	T	C	3976.64	PASS	AC=2;AF=1.00;AN=2;DB;DP=139;Dels=0.00;FS=0.000;HRun=0;HaplotypeScore=2.7839;MQ=57.29;MQ0=0;QD=28.61	GT:AD:DP:GQ:PL	1/1:0,138:139:99:3974,400,0
17	41267518	rs35149296	CA	C	1993.88	PASS	AC=2;AF=1.00;AN=2;DB;DP=127;FS=0.000;HRun=15;HaplotypeScore=366.3828;MQ=57.38;MQ0=0;QD=15.70	GT:AD:DP:GQ:PL	1/1:19,108:126:99:2036,313,0
17	41269310	rs8176094	T	A	4734.57	PASS	AC=2;AF=1.00;AN=2;DB;DP=143;Dels=0.00;FS=0.000;HRun=5;HaplotypeScore=7.9008;MQ=57.34;MQ0=0;QD=33.11	GT:AD:DP:GQ:PL	1/1:0,142:143:99:4701,418,0
17	41275802	rs8176080	G	A	3710.17	PASS	AC=2;AF=1.00;AN=2;BaseQRankSum=1.700;DB;DP=109;Dels=0.00;FS=0.000;HRun=0;HaplotypeScore=3.3252;MQ=55.98;MQ0=0;MQRankSum=0.481;QD=34.04;ReadPosRankSum=-0.545	GT:AD:DP:GQ:PL	1/1:2,107:109:99:3710,319,0
17	41276027	rs80358098	G	A	3547.85	PASS	AC=2;AF=1.00;AN=2;BaseQRankSum=1.668;DB;DP=109;Dels=0.00;FS=0.000;HRun=1;HaplotypeScore=3.6181;MQ=56.66;MQ0=0;MQRankSum=-0.032;QD=32.55;ReadPosRankSum=0.289	GT:AD:DP:GQ:PL	1/1:1,107:109:99:3547,316,0
17	41315311	.	T	C	3659.19	PASS	AC=2;AF=1.00;AN=2;BaseQRankSum=0.822;DP=119;Dels=0.00;FS=0.000;HRun=1;HaplotypeScore=7.3796;MQ=55.17;MQ0=0;MQRankSum=-0.029;QD=30.75;ReadPosRankSum=0.470	GT:AD:DP:GQ:PL	1/1:1,117:119:99:3592,308,0
