# Supplementary material for: Considerations for clinical read alignment and mutational profiling using next-generation sequencing
Source: F1000Res. 2012 Sep 20;1:2. Originally published 2012 Jul 16. [Version 2] doi: 10.12688/f1000research.1-2.v2 (PMC3945748; doi:10.12688/f1000research.1-2.v2)
Supplement: Aligner-specific VCF files containing the mutations called for each set of reads in single and paired-end modes — VCF files describing the mutations detected in the sixty-seven groups of BRCA1 reads when testing each alignment program in paired-end and single-end mode. [file f1000research-1-402-s0002.tgz › BWA_Paired_End_Calls.25.vcf]

##fileformat=VCFv4.1
##FILTER=<ID=LowQual,Description="Low quality">
##FORMAT=<ID=AD,Number=.,Type=Integer,Description="Allelic depths for the ref and alt alleles in the order listed">
##FORMAT=<ID=DP,Number=1,Type=Integer,Description="Read Depth (only filtered reads used for calling)">
##FORMAT=<ID=GQ,Number=1,Type=Float,Description="Genotype Quality">
##FORMAT=<ID=GT,Number=1,Type=String,Description="Genotype">
##FORMAT=<ID=PL,Number=G,Type=Integer,Description="Normalized, Phred-scaled likelihoods for genotypes as defined in the VCF specification">
##INFO=<ID=AC,Number=A,Type=Integer,Description="Allele count in genotypes, for each ALT allele, in the same order as listed">
##INFO=<ID=AF,Number=A,Type=Float,Description="Allele Frequency, for each ALT allele, in the same order as listed">
##INFO=<ID=AN,Number=1,Type=Integer,Description="Total number of alleles in called genotypes">
##INFO=<ID=BaseQRankSum,Number=1,Type=Float,Description="Z-score from Wilcoxon rank sum test of Alt Vs. Ref base qualities">
##INFO=<ID=DB,Number=0,Type=Flag,Description="dbSNP Membership">
##INFO=<ID=DP,Number=1,Type=Integer,Description="Filtered Depth">
##INFO=<ID=DS,Number=0,Type=Flag,Description="Were any of the samples downsampled?">
##INFO=<ID=Dels,Number=1,Type=Float,Description="Fraction of Reads Containing Spanning Deletions">
##INFO=<ID=FS,Number=1,Type=Float,Description="Phred-scaled p-value using Fisher's exact test to detect strand bias">
##INFO=<ID=HRun,Number=1,Type=Integer,Description="Largest Contiguous Homopolymer Run of Variant Allele In Either Direction">
##INFO=<ID=HaplotypeScore,Number=1,Type=Float,Description="Consistency of the site with at most two segregating haplotypes">
##INFO=<ID=InbreedingCoeff,Number=1,Type=Float,Description="Inbreeding coefficient as estimated from the genotype likelihoods per-sample when compared against the Hardy-Weinberg expectation">
##INFO=<ID=MQ,Number=1,Type=Float,Description="RMS Mapping Quality">
##INFO=<ID=MQ0,Number=1,Type=Integer,Description="Total Mapping Quality Zero Reads">
##INFO=<ID=MQRankSum,Number=1,Type=Float,Description="Z-score From Wilcoxon rank sum test of Alt vs. Ref read mapping qualities">
##INFO=<ID=QD,Number=1,Type=Float,Description="Variant Confidence/Quality by Depth">
##INFO=<ID=ReadPosRankSum,Number=1,Type=Float,Description="Z-score from Wilcoxon rank sum test of Alt vs. Ref read position bias">
##UnifiedGenotyper="analysis_type=UnifiedGenotyper input_file=[../BWA_Default/brca1_25.recalib.bam] sample_metadata=[] read_buffer_size=null phone_home=STANDARD read_filter=[] intervals=null excludeIntervals=null reference_sequence=ref_chr17.hg19.fa rodBind=[] rodToIntervalTrackName=null BTI_merge_rule=UNION nonDeterministicRandomSeed=false downsampling_type=null downsample_to_fraction=null downsample_to_coverage=null baq=OFF baqGapOpenPenalty=40.0 performanceLog=null useOriginalQualities=false defaultBaseQualities=-1 validation_strictness=SILENT unsafe=null num_threads=4 interval_merging=ALL read_group_black_list=null processingTracker=null restartProcessingTracker=false processingTrackerStatusFile=null processingTrackerID=-1 allow_intervals_with_unindexed_bam=false disable_experimental_low_memory_sharding=false logging_level=ERROR log_to_file=null help=false genotype_likelihoods_model=BOTH p_nonref_model=EXACT heterozygosity=0.0010 pcr_error_rate=1.0E-4 genotyping_mode=DISCOVERY output_mode=EMIT_VARIANTS_ONLY standard_min_confidence_threshold_for_calling=30.0 standard_min_confidence_threshold_for_emitting=4.0 computeSLOD=false alleles=(RodBinding name= source=UNBOUND) assume_single_sample_reads=null abort_at_too_much_coverage=-1 min_base_quality_score=17 min_mapping_quality_score=20 max_deletion_fraction=0.05 min_indel_count_for_genotyping=5 indel_heterozygosity=1.25E-4 indelGapContinuationPenalty=10.0 indelGapOpenPenalty=45.0 indelHaplotypeSize=80 doContextDependentGapPenalties=true getGapPenaltiesFromData=false indel_recal_file=indel.recal_data.csv indelDebug=false dovit=false GSA_PRODUCTION_ONLY=false exactCalculation=LINEAR_EXPERIMENTAL ignoreSNPAlleles=false output_all_callable_bases=false genotype=false dbsnp=(RodBinding name=dbsnp source=dbsnp_132.hg19.vcf) out=org.broadinstitute.sting.gatk.io.stubs.VCFWriterStub NO_HEADER=org.broadinstitute.sting.gatk.io.stubs.VCFWriterStub sites_only=org.broadinstitute.sting.gatk.io.stubs.VCFWriterStub debug_file=null metrics_file=null annotation=[]"
##contig=<ID=17,length=81195210,assembly=hg19>
##reference=file:///CL_diags/ngs/OmixonPaper/brca1-test-suite/ref_chr17.hg19.fa
#CHROM	POS	ID	REF	ALT	QUAL	FILTER	INFO	FORMAT	DePristo
17	41197809	rs80357973	CTGCCCAAT	C	7595.63	PASS	AC=2;AF=1.00;AN=2;DB;DP=109;FS=0.000;HRun=0;HaplotypeScore=955.2379;MQ=34.63;MQ0=0;QD=69.68	GT:AD:DP:GQ:PL	1/1:13,96:106:99:7596,283,0
17	41200036	rs34189929	C	CG	5346.23	PASS	AC=2;AF=1.00;AN=2;DB;DP=140;FS=0.000;HRun=3;HaplotypeScore=325.4695;MQ=57.50;MQ0=0;QD=38.19	GT:AD:DP:GQ:PL	1/1:8,132:140:99:5346,400,0
17	41209094	rs80357442	C	G	3539.30	PASS	AC=2;AF=1.00;AN=2;BaseQRankSum=2.338;DB;DP=111;Dels=0.00;FS=0.000;HRun=1;HaplotypeScore=0.6651;MQ=57.63;MQ0=0;MQRankSum=1.085;QD=31.89;ReadPosRankSum=-0.996	GT:AD:DP:GQ:PL	1/1:2,109:111:99:3514,300,0
17	41214280	rs78800885	A	T	4234.68	PASS	AC=2;AF=1.00;AN=2;DB;DP=126;Dels=0.00;FS=0.000;HRun=2;HaplotypeScore=4.3076;MQ=56.62;MQ0=0;QD=33.61	GT:AD:DP:GQ:PL	1/1:0,126:126:99:4234,379,0
17	41216710	rs8176253	A	T	4008.33	PASS	AC=2;AF=1.00;AN=2;DB;DP=125;Dels=0.00;FS=0.000;HRun=0;HaplotypeScore=4.3316;MQ=56.40;MQ0=0;QD=32.07	GT:AD:DP:GQ:PL	1/1:0,125:125:99:4007,370,0
17	41219907	rs71157702	T	TA	1414.26	PASS	AC=2;AF=1.00;AN=2;DB;DP=111;FS=0.000;HRun=22;HaplotypeScore=275.7741;MQ=55.43;MQ0=0;QD=12.74	GT:AD:DP:GQ:PL	1/1:36,74:109:99:1456,226,0
17	41222946	rs28897695	A	G	4514.46	PASS	AC=2;AF=1.00;AN=2;DB;DP=140;Dels=0.00;FS=0.000;HRun=0;HaplotypeScore=4.9684;MQ=55.39;MQ0=0;QD=32.25	GT:AD:DP:GQ:PL	1/1:0,140:140:99:4513,415,0
17	41223088	rs80356987	C	T	4107.27	PASS	AC=2;AF=1.00;AN=2;DB;DP=128;Dels=0.00;FS=0.000;HRun=1;HaplotypeScore=2.5815;MQ=57.05;MQ0=0;QD=32.09	GT:AD:DP:GQ:PL	1/1:0,128:128:99:4106,367,0
17	41234439	rs80357825	GTTCTGGAT	G	7695.36	PASS	AC=2;AF=1.00;AN=2;DB;DP=109;FS=0.000;HRun=0;HaplotypeScore=962.8380;MQ=37.72;MQ0=0;QD=70.60	GT:AD:DP:GQ:PL	1/1:15,94:107:99:7695,286,0
17	41235799	rs8067269	G	A	4890.17	PASS	AC=2;AF=1.00;AN=2;DB;DP=150;Dels=0.00;FS=0.000;HRun=1;HaplotypeScore=6.0392;MQ=56.03;MQ0=0;QD=32.60	GT:AD:DP:GQ:PL	1/1:0,148:150:99:4857,436,0
17	41243503	rs80357231	T	G	3813.13	PASS	AC=2;AF=1.00;AN=2;DB;DP=121;Dels=0.00;FS=0.000;HRun=1;HaplotypeScore=5.4140;MQ=57.16;MQ0=0;QD=31.51	GT:AD:DP:GQ:PL	1/1:0,120:121:99:3812,346,0
17	41244124	rs80357101	C	G	4652.88	PASS	AC=2;AF=1.00;AN=2;DB;DP=144;Dels=0.00;FS=0.000;HRun=1;HaplotypeScore=3.8624;MQ=56.21;MQ0=0;QD=32.31	GT:AD:DP:GQ:PL	1/1:0,144:144:99:4652,430,0
17	41244157	rs80357900	CT	C	5397.05	PASS	AC=2;AF=1.00;AN=2;DB;DP=133;FS=0.000;HRun=1;HaplotypeScore=804.8177;MQ=53.38;MQ0=0;QD=40.58	GT:AD:DP:GQ:PL	1/1:11,122:132:99:5397,391,0
17	41244217	rs80357525	GCTT	G	8257.69	PASS	AC=2;AF=1.00;AN=2;DB;DP=157;FS=0.000;HRun=0;HaplotypeScore=874.8701;MQ=50.45;MQ0=0;QD=52.60	GT:AD:DP:GQ:PL	1/1:15,142:157:99:8258,466,0
17	41244435	rs16941	T	C	4298.04	PASS	AC=2;AF=1.00;AN=2;DB;DP=133;Dels=0.00;FS=0.000;HRun=1;HaplotypeScore=5.6233;MQ=55.14;MQ0=0;QD=32.32	GT:AD:DP:GQ:PL	1/1:0,133:133:99:4297,394,0
17	41245079	rs80357799	TC	T	5587.30	PASS	AC=2;AF=1.00;AN=2;DB;DP=136;FS=0.000;HRun=1;HaplotypeScore=403.7941;MQ=54.93;MQ0=0;QD=41.08	GT:AD:DP:GQ:PL	1/1:1,135:136:99:5587,409,0
17	41245333	rs56329598	T	A	4544.46	PASS	AC=2;AF=1.00;AN=2;DB;DP=141;Dels=0.00;FS=0.000;HRun=2;HaplotypeScore=3.5213;MQ=47.39;MQ0=0;QD=32.23	GT:AD:DP:GQ:PL	1/1:0,140:141:99:4543,412,0
17	41245359	.	T	C	33.56	PASS	AC=1;AF=0.50;AN=2;BaseQRankSum=-4.491;DP=137;Dels=0.00;FS=1.036;HRun=1;HaplotypeScore=123.6110;MQ=43.17;MQ0=0;MQRankSum=2.451;QD=0.24;ReadPosRankSum=-5.180	GT:AD:DP:GQ:PL	0/1:122,15:137:63.56:64,0,3664
17	41245359	.	T	TC	5689.25	PASS	AC=2;AF=1.00;AN=2;DP=137;FS=0.000;HRun=1;HaplotypeScore=943.3876;MQ=42.94;MQ0=0;QD=41.53	GT:AD:DP:GQ:PL	1/1:24,113:136:99:5689,406,0
17	41245390	rs80357715	C	CT	5154.96	PASS	AC=2;AF=1.00;AN=2;DB;DP=132;FS=0.000;HRun=3;HaplotypeScore=837.9012;MQ=42.93;MQ0=0;QD=39.05	GT:AD:DP:GQ:PL	1/1:10,122:130:99:5155,373,0
17	41245546	rs80357250	G	A	4974	PASS	AC=2;AF=1.00;AN=2;DB;DP=154;Dels=0.00;FS=0.000;HRun=1;HaplotypeScore=9.3215;MQ=50.60;MQ0=0;QD=32.30	GT:AD:DP:GQ:PL	1/1:1,152:154:99:4973,448,0
17	41245632	rs80357267	A	T	4415.95	PASS	AC=2;AF=1.00;AN=2;DB;DP=138;Dels=0.00;FS=0.000;HRun=0;HaplotypeScore=5.2467;MQ=53.96;MQ0=0;QD=32.00	GT:AD:DP:GQ:PL	1/1:0,137:138:99:4415,400,0
17	41245755	rs80357118	A	T	4012.07	PASS	AC=2;AF=1.00;AN=2;DB;DP=122;Dels=0.00;FS=0.000;HRun=3;HaplotypeScore=5.4762;MQ=55.90;MQ0=0;QD=32.89	GT:AD:DP:GQ:PL	1/1:1,121:122:99:4011,364,0
17	41246007	rs56100707	G	C	3117.48	PASS	AC=2;AF=1.00;AN=2;DB;DP=107;Dels=0.00;FS=0.000;HRun=0;HaplotypeScore=1.5767;MQ=55.75;MQ0=0;QD=29.14	GT:AD:DP:GQ:PL	1/1:0,106:107:99:3150,313,0
17	41246282	rs80357417	A	C	3388.46	PASS	AC=2;AF=1.00;AN=2;DB;DP=108;Dels=0.00;FS=0.000;HRun=0;HaplotypeScore=7.0677;MQ=57.83;MQ0=0;QD=31.37	GT:AD:DP:GQ:PL	1/1:0,107:108:99:3388,310,0
17	41246426	rs80357612	TG	T	4535.39	PASS	AC=2;AF=1.00;AN=2;DB;DP=111;FS=0.000;HRun=1;HaplotypeScore=324.3249;MQ=58.36;MQ0=0;QD=40.86	GT:AD:DP:GQ:PL	1/1:0,111:111:99:4535,331,0
17	41246512	rs80357015	G	A	4477	PASS	AC=2;AF=1.00;AN=2;DB;DP=135;Dels=0.00;FS=0.000;HRun=1;HaplotypeScore=1.7326;MQ=56.78;MQ0=0;QD=33.16	GT:AD:DP:GQ:PL	1/1:0,135:135:99:4476,394,0
17	41246531	rs80357618	CT	C	3673.59	PASS	AC=2;AF=1.00;AN=2;DB;DP=131;FS=0.000;HRun=7;HaplotypeScore=698.3139;MQ=57.89;MQ0=0;QD=28.04	GT:AD:DP:GQ:PL	1/1:10,121:131:99:3674,364,0
17	41249094	rs8176145	A	G	5186.28	PASS	AC=2;AF=1.00;AN=2;DB;DP=164;Dels=0.00;FS=0.000;HRun=0;HaplotypeScore=3.7288;MQ=56.65;MQ0=0;QD=31.62	GT:AD:DP:GQ:PL	1/1:1,163:164:99:5185,475,0
17	41249637	rs79775007	C	T	4440.10	PASS	AC=2;AF=1.00;AN=2;DB;DP=142;Dels=0.00;FS=0.000;HRun=0;HaplotypeScore=4.4604;MQ=56.67;MQ0=0;QD=31.27	GT:AD:DP:GQ:PL	1/1:0,141:142:99:4439,403,0
17	41252697	rs10445302	T	A	3653.13	PASS	AC=2;AF=1.00;AN=2;DB;DP=108;Dels=0.00;FS=0.000;HRun=2;HaplotypeScore=2.6979;MQ=55.85;MQ0=0;QD=33.83	GT:AD:DP:GQ:PL	1/1:0,107:108:99:3653,319,0
17	41267763	rs80357949	CTT	C	6310.15	PASS	AC=2;AF=1.00;AN=2;DB;DP=141;FS=0.000;HRun=3;HaplotypeScore=513.8041;MQ=58.68;MQ0=0;QD=44.75	GT:AD:DP:GQ:PL	1/1:0,141:141:99:6310,418,0
17	41268712	rs1793979	T	A	5102.89	PASS	AC=2;AF=1.00;AN=2;DB;DP=158;Dels=0.00;FS=0.000;HRun=1;HaplotypeScore=4.1936;MQ=56.40;MQ0=0;QD=32.30	GT:AD:DP:GQ:PL	1/1:2,155:158:99:5102,454,0
17	41317502	rs59461861	G	GT	4120.80	PASS	AC=2;AF=1.00;AN=2;DB;DP=144;FS=0.000;HRun=10;HaplotypeScore=328.3811;MQ=57.56;MQ0=0;QD=28.62	GT:AD:DP:GQ:PL	1/1:17,127:144:99:4121,391,0
17	74585296	.	C	T	5.72	LowQual	AC=1;AF=0.50;AN=2;DP=1;Dels=0.00;HRun=0;HaplotypeScore=0.0000;MQ=37.00;MQ0=0;QD=5.72	GT:AD:DP:GQ:PL	0/1:0,1:1:1.76:34,3,0
