# Supplementary material for: Considerations for clinical read alignment and mutational profiling using next-generation sequencing
Source: F1000Res. 2012 Sep 20;1:2. Originally published 2012 Jul 16. [Version 2] doi: 10.12688/f1000research.1-2.v2 (PMC3945748; doi:10.12688/f1000research.1-2.v2)
Supplement: Aligner-specific VCF files containing the mutations called for each set of reads in single and paired-end modes — VCF files describing the mutations detected in the sixty-seven groups of BRCA1 reads when testing each alignment program in paired-end and single-end mode. [file f1000research-1-402-s0002.tgz › BWA_Paired_End_Calls.27.vcf]

##fileformat=VCFv4.1
##FILTER=<ID=LowQual,Description="Low quality">
##FORMAT=<ID=AD,Number=.,Type=Integer,Description="Allelic depths for the ref and alt alleles in the order listed">
##FORMAT=<ID=DP,Number=1,Type=Integer,Description="Read Depth (only filtered reads used for calling)">
##FORMAT=<ID=GQ,Number=1,Type=Float,Description="Genotype Quality">
##FORMAT=<ID=GT,Number=1,Type=String,Description="Genotype">
##FORMAT=<ID=PL,Number=G,Type=Integer,Description="Normalized, Phred-scaled likelihoods for genotypes as defined in the VCF specification">
##INFO=<ID=AC,Number=A,Type=Integer,Description="Allele count in genotypes, for each ALT allele, in the same order as listed">
##INFO=<ID=AF,Number=A,Type=Float,Description="Allele Frequency, for each ALT allele, in the same order as listed">
##INFO=<ID=AN,Number=1,Type=Integer,Description="Total number of alleles in called genotypes">
##INFO=<ID=BaseQRankSum,Number=1,Type=Float,Description="Z-score from Wilcoxon rank sum test of Alt Vs. Ref base qualities">
##INFO=<ID=DB,Number=0,Type=Flag,Description="dbSNP Membership">
##INFO=<ID=DP,Number=1,Type=Integer,Description="Filtered Depth">
##INFO=<ID=DS,Number=0,Type=Flag,Description="Were any of the samples downsampled?">
##INFO=<ID=Dels,Number=1,Type=Float,Description="Fraction of Reads Containing Spanning Deletions">
##INFO=<ID=FS,Number=1,Type=Float,Description="Phred-scaled p-value using Fisher's exact test to detect strand bias">
##INFO=<ID=HRun,Number=1,Type=Integer,Description="Largest Contiguous Homopolymer Run of Variant Allele In Either Direction">
##INFO=<ID=HaplotypeScore,Number=1,Type=Float,Description="Consistency of the site with at most two segregating haplotypes">
##INFO=<ID=InbreedingCoeff,Number=1,Type=Float,Description="Inbreeding coefficient as estimated from the genotype likelihoods per-sample when compared against the Hardy-Weinberg expectation">
##INFO=<ID=MQ,Number=1,Type=Float,Description="RMS Mapping Quality">
##INFO=<ID=MQ0,Number=1,Type=Integer,Description="Total Mapping Quality Zero Reads">
##INFO=<ID=MQRankSum,Number=1,Type=Float,Description="Z-score From Wilcoxon rank sum test of Alt vs. Ref read mapping qualities">
##INFO=<ID=QD,Number=1,Type=Float,Description="Variant Confidence/Quality by Depth">
##INFO=<ID=ReadPosRankSum,Number=1,Type=Float,Description="Z-score from Wilcoxon rank sum test of Alt vs. Ref read position bias">
##UnifiedGenotyper="analysis_type=UnifiedGenotyper input_file=[../BWA_Default/brca1_27.recalib.bam] sample_metadata=[] read_buffer_size=null phone_home=STANDARD read_filter=[] intervals=null excludeIntervals=null reference_sequence=ref_chr17.hg19.fa rodBind=[] rodToIntervalTrackName=null BTI_merge_rule=UNION nonDeterministicRandomSeed=false downsampling_type=null downsample_to_fraction=null downsample_to_coverage=null baq=OFF baqGapOpenPenalty=40.0 performanceLog=null useOriginalQualities=false defaultBaseQualities=-1 validation_strictness=SILENT unsafe=null num_threads=4 interval_merging=ALL read_group_black_list=null processingTracker=null restartProcessingTracker=false processingTrackerStatusFile=null processingTrackerID=-1 allow_intervals_with_unindexed_bam=false disable_experimental_low_memory_sharding=false logging_level=ERROR log_to_file=null help=false genotype_likelihoods_model=BOTH p_nonref_model=EXACT heterozygosity=0.0010 pcr_error_rate=1.0E-4 genotyping_mode=DISCOVERY output_mode=EMIT_VARIANTS_ONLY standard_min_confidence_threshold_for_calling=30.0 standard_min_confidence_threshold_for_emitting=4.0 computeSLOD=false alleles=(RodBinding name= source=UNBOUND) assume_single_sample_reads=null abort_at_too_much_coverage=-1 min_base_quality_score=17 min_mapping_quality_score=20 max_deletion_fraction=0.05 min_indel_count_for_genotyping=5 indel_heterozygosity=1.25E-4 indelGapContinuationPenalty=10.0 indelGapOpenPenalty=45.0 indelHaplotypeSize=80 doContextDependentGapPenalties=true getGapPenaltiesFromData=false indel_recal_file=indel.recal_data.csv indelDebug=false dovit=false GSA_PRODUCTION_ONLY=false exactCalculation=LINEAR_EXPERIMENTAL ignoreSNPAlleles=false output_all_callable_bases=false genotype=false dbsnp=(RodBinding name=dbsnp source=dbsnp_132.hg19.vcf) out=org.broadinstitute.sting.gatk.io.stubs.VCFWriterStub NO_HEADER=org.broadinstitute.sting.gatk.io.stubs.VCFWriterStub sites_only=org.broadinstitute.sting.gatk.io.stubs.VCFWriterStub debug_file=null metrics_file=null annotation=[]"
##contig=<ID=17,length=81195210,assembly=hg19>
##reference=file:///CL_diags/ngs/OmixonPaper/brca1-test-suite/ref_chr17.hg19.fa
#CHROM	POS	ID	REF	ALT	QUAL	FILTER	INFO	FORMAT	DePristo
17	41196408	rs12516	G	A	3347.29	PASS	AC=2;AF=1.00;AN=2;DB;DP=107;Dels=0.00;FS=0.000;HRun=0;HaplotypeScore=1.5750;MQ=51.97;MQ0=0;QD=31.28	GT:AD:DP:GQ:PL	1/1:0,107:107:99:3346,307,0
17	41223098	rs80356842	G	A	4380.84	PASS	AC=2;AF=1.00;AN=2;DB;DP=134;Dels=0.00;FS=0.000;HRun=0;HaplotypeScore=5.1634;MQ=56.61;MQ0=0;QD=32.69	GT:AD:DP:GQ:PL	1/1:1,133:134:99:4380,385,0
17	41226488	rs1800744	C	A	4393.74	PASS	AC=2;AF=1.00;AN=2;DB;DP=133;Dels=0.00;FS=0.000;HRun=2;HaplotypeScore=3.7933;MQ=56.03;MQ0=0;QD=33.04	GT:AD:DP:GQ:PL	1/1:0,133:133:99:4393,394,0
17	41226536	rs80356953	G	T	4010.28	PASS	AC=2;AF=1.00;AN=2;DB;DP=123;Dels=0.00;FS=0.000;HRun=1;HaplotypeScore=3.6473;MQ=56.06;MQ0=0;QD=32.60	GT:AD:DP:GQ:PL	1/1:0,123:123:99:4009,364,0
17	41226539	rs80358189	C	T	4221.58	PASS	AC=2;AF=1.00;AN=2;DB;DP=125;Dels=0.00;FS=0.000;HRun=1;HaplotypeScore=4.6261;MQ=56.32;MQ0=0;QD=33.77	GT:AD:DP:GQ:PL	1/1:0,125:125:99:4221,370,0
17	41237693	rs8176175	T	TA	5194.47	PASS	AC=2;AF=1.00;AN=2;DB;DP=131;FS=0.000;HRun=2;HaplotypeScore=302.8895;MQ=57.15;MQ0=0;QD=39.65	GT:AD:DP:GQ:PL	1/1:9,122:130:99:5194,364,0
17	41238157	rs72023429	A	AACACAC	13763.79	PASS	AC=2;AF=1.00;AN=2;DB;DP=153;FS=0.000;HRun=0;HaplotypeScore=559.3051;MQ=38.24;MQ0=3;QD=89.96	GT:AD:DP:GQ:PL	1/1:9,130:147:99:13764,430,0
17	41239071	rs8176172	G	T	3903.17	PASS	AC=2;AF=1.00;AN=2;DB;DP=121;Dels=0.00;FS=0.000;HRun=0;HaplotypeScore=0.9469;MQ=56.88;MQ0=0;QD=32.26	GT:AD:DP:GQ:PL	1/1:0,121:121:99:3902,352,0
17	41239996	rs79046304	G	A	4248.52	PASS	AC=2;AF=1.00;AN=2;DB;DP=125;Dels=0.00;FS=0.000;HRun=0;HaplotypeScore=4.8262;MQ=56.75;MQ0=0;QD=33.99	GT:AD:DP:GQ:PL	1/1:0,125:125:99:4248,367,0
17	41243676	rs80357560	CATTTT	C	7562.83	PASS	AC=2;AF=1.00;AN=2;DB;DP=118;FS=0.000;HRun=0;HaplotypeScore=760.8381;MQ=37.01;MQ0=0;QD=64.09	GT:AD:DP:GQ:PL	1/1:0,118:116:99:7563,348,0
17	41243908	rs80356923	C	A	4488.08	PASS	AC=2;AF=1.00;AN=2;DB;DP=146;Dels=0.00;FS=0.000;HRun=0;HaplotypeScore=2.6405;MQ=53.08;MQ0=0;QD=30.74	GT:AD:DP:GQ:PL	1/1:0,146:146:99:4487,418,0
17	41244429	rs4986852	C	T	4315.71	PASS	AC=2;AF=1.00;AN=2;DB;DP=130;Dels=0.00;FS=0.000;HRun=1;HaplotypeScore=4.9724;MQ=55.78;MQ0=0;QD=33.20	GT:AD:DP:GQ:PL	1/1:0,129:130:99:4315,382,0
17	41244677	rs80357961	CTGAGA	C	7033.84	PASS	AC=2;AF=1.00;AN=2;DB;DP=122;FS=0.000;HRun=0;HaplotypeScore=759.8668;MQ=39.89;MQ0=0;QD=57.65	GT:AD:DP:GQ:PL	1/1:5,117:120:99:7034,349,0
17	41244989	rs80357835	A	AT	6232.70	PASS	AC=2;AF=1.00;AN=2;DB;DP=145;FS=0.000;HRun=1;HaplotypeScore=630.9804;MQ=45.58;MQ0=0;QD=42.98	GT:AD:DP:GQ:PL	1/1:18,126:143:99:6233,418,0
17	41245032	rs80357607	TG	T	5246.34	PASS	AC=2;AF=1.00;AN=2;DB;DP=139;FS=0.000;HRun=2;HaplotypeScore=675.5932;MQ=45.77;MQ0=0;QD=37.74	GT:AD:DP:GQ:PL	1/1:5,134:138:99:5246,409,0
17	41245274	.	C	CA	5047.87	PASS	AC=2;AF=1.00;AN=2;DP=135;FS=0.000;HRun=4;HaplotypeScore=331.2960;MQ=56.69;MQ0=0;QD=37.39	GT:AD:DP:GQ:PL	1/1:13,122:135:99:5048,382,0
17	41245588	rs80357355	T	A	4296.66	PASS	AC=2;AF=1.00;AN=2;DB;DP=140;Dels=0.00;FS=0.000;HRun=0;HaplotypeScore=7.2540;MQ=55.03;MQ0=0;QD=30.69	GT:AD:DP:GQ:PL	1/1:0,137:140:99:4295,400,0
17	41246077	rs62625303	G	A	4963.30	PASS	AC=2;AF=1.00;AN=2;DB;DP=153;Dels=0.00;FS=0.000;HRun=0;HaplotypeScore=2.9936;MQ=57.04;MQ0=0;QD=32.44	GT:AD:DP:GQ:PL	1/1:0,153:153:99:4962,454,0
17	41246555	rs80357140	C	G	4020.81	PASS	AC=2;AF=1.00;AN=2;DB;DP=128;Dels=0.00;FS=0.000;HRun=1;HaplotypeScore=8.7455;MQ=56.67;MQ0=0;QD=31.41	GT:AD:DP:GQ:PL	1/1:0,128:128:99:4020,361,0
17	41246709	rs80357199	G	C	4869.05	PASS	AC=2;AF=1.00;AN=2;DB;DP=149;Dels=0.00;FS=0.000;HRun=1;HaplotypeScore=3.7144;MQ=57.70;MQ0=0;QD=32.68	GT:AD:DP:GQ:PL	1/1:0,149:149:99:4868,439,0
17	41246737	rs80357244	C	G	4418.20	PASS	AC=2;AF=1.00;AN=2;DB;DP=140;Dels=0.00;FS=0.000;HRun=0;HaplotypeScore=0.9947;MQ=57.38;MQ0=0;QD=31.56	GT:AD:DP:GQ:PL	1/1:0,140:140:99:4417,403,0
17	41252577	rs799924	A	G	3904.10	PASS	AC=2;AF=1.00;AN=2;DB;DP=121;Dels=0.00;FS=0.000;HRun=0;HaplotypeScore=2.3969;MQ=55.66;MQ0=0;QD=32.27	GT:AD:DP:GQ:PL	1/1:0,121:121:99:3903,361,0
17	41252697	rs10445302	T	A	3723.47	PASS	AC=2;AF=1.00;AN=2;DB;DP=110;Dels=0.00;FS=0.000;HRun=2;HaplotypeScore=2.8233;MQ=56.82;MQ0=0;QD=33.85	GT:AD:DP:GQ:PL	1/1:0,110:110:99:3723,328,0
17	41256262	rs80357950	AT	A	3628	PASS	AC=2;AF=1.00;AN=2;DB;DP=100;FS=0.000;HRun=2;HaplotypeScore=296.5625;MQ=56.46;MQ0=0;QD=36.28	GT:AD:DP:GQ:PL	1/1:4,96:99:99:3628,286,0
17	41256582	rs799911	T	G	4286.71	PASS	AC=2;AF=1.00;AN=2;DB;DP=131;Dels=0.00;FS=0.000;HRun=1;HaplotypeScore=3.3603;MQ=55.21;MQ0=0;QD=32.72	GT:AD:DP:GQ:PL	1/1:0,131:131:99:4285,391,0
17	41259079	rs66917717	A	ATT	3783.69	PASS	AC=2;AF=1.00;AN=2;DB;DP=155;FS=0.000;HRun=20;HaplotypeScore=418.6203;MQ=55.63;MQ0=0;QD=24.41	GT:AD:DP:GQ:PL	1/1:40,111:155:99:3784,357,0
17	41262357	rs111615606	A	G	3472.02	PASS	AC=2;AF=1.00;AN=2;DB;DP=117;Dels=0.01;FS=0.000;HRun=0;HaplotypeScore=7.5435;MQ=55.63;MQ0=0;QD=29.68	GT:AD:DP:GQ:PL	1/1:0,116:116:99:3470,343,0
17	41263558	rs35919712	G	GC	5564.40	PASS	AC=2;AF=1.00;AN=2;DB;DP=137;FS=0.000;HRun=2;HaplotypeScore=325.7803;MQ=58.04;MQ0=0;QD=40.62	GT:AD:DP:GQ:PL	1/1:7,130:137:99:5564,394,0
17	41266038	rs113808892	G	GC	5625.13	PASS	AC=2;AF=1.00;AN=2;DB;DP=138;FS=0.000;HRun=2;HaplotypeScore=398.4637;MQ=53.11;MQ0=0;QD=40.76	GT:AD:DP:GQ:PL	1/1:18,120:138:99:5625,394,0
17	41266091	rs35757194	C	CA	3442.25	PASS	AC=2;AF=1.00;AN=2;DB;DP=148;FS=0.000;HRun=13;HaplotypeScore=538.3825;MQ=53.16;MQ0=0;QD=23.26	GT:AD:DP:GQ:PL	1/1:35,113:148:99:3442,372,0
17	41266407	rs72037866	C	CTT	4035.54	PASS	AC=2;AF=1.00;AN=2;DB;DP=153;FS=0.000;HRun=16;HaplotypeScore=406.4894;MQ=56.32;MQ0=0;QD=26.38	GT:AD:DP:GQ:PL	1/1:41,110:150:99:4036,334,0
17	41268746	rs8176095	G	A	4939.97	PASS	AC=2;AF=1.00;AN=2;DB;DP=144;Dels=0.00;FS=0.000;HRun=0;HaplotypeScore=0.8321;MQ=57.12;MQ0=0;QD=34.31	GT:AD:DP:GQ:PL	1/1:0,144:144:99:4939,430,0
17	41276952	rs8176076	G	A	4057.18	PASS	AC=2;AF=1.00;AN=2;BaseQRankSum=0.969;DB;DP=121;Dels=0.00;FS=3.358;HRun=0;HaplotypeScore=4.9766;MQ=56.64;MQ0=0;MQRankSum=-1.057;QD=33.53;ReadPosRankSum=-0.910	GT:AD:DP:GQ:PL	1/1:3,117:121:99:4022,315,0
