# Supplementary material for: Considerations for clinical read alignment and mutational profiling using next-generation sequencing
Source: F1000Res. 2012 Sep 20;1:2. Originally published 2012 Jul 16. [Version 2] doi: 10.12688/f1000research.1-2.v2 (PMC3945748; doi:10.12688/f1000research.1-2.v2)
Supplement: Aligner-specific VCF files containing the mutations called for each set of reads in single and paired-end modes — VCF files describing the mutations detected in the sixty-seven groups of BRCA1 reads when testing each alignment program in paired-end and single-end mode. [file f1000research-1-402-s0002.tgz › BWA_Paired_End_Calls.28.vcf]

##fileformat=VCFv4.1
##FILTER=<ID=LowQual,Description="Low quality">
##FORMAT=<ID=AD,Number=.,Type=Integer,Description="Allelic depths for the ref and alt alleles in the order listed">
##FORMAT=<ID=DP,Number=1,Type=Integer,Description="Read Depth (only filtered reads used for calling)">
##FORMAT=<ID=GQ,Number=1,Type=Float,Description="Genotype Quality">
##FORMAT=<ID=GT,Number=1,Type=String,Description="Genotype">
##FORMAT=<ID=PL,Number=G,Type=Integer,Description="Normalized, Phred-scaled likelihoods for genotypes as defined in the VCF specification">
##INFO=<ID=AC,Number=A,Type=Integer,Description="Allele count in genotypes, for each ALT allele, in the same order as listed">
##INFO=<ID=AF,Number=A,Type=Float,Description="Allele Frequency, for each ALT allele, in the same order as listed">
##INFO=<ID=AN,Number=1,Type=Integer,Description="Total number of alleles in called genotypes">
##INFO=<ID=BaseQRankSum,Number=1,Type=Float,Description="Z-score from Wilcoxon rank sum test of Alt Vs. Ref base qualities">
##INFO=<ID=DB,Number=0,Type=Flag,Description="dbSNP Membership">
##INFO=<ID=DP,Number=1,Type=Integer,Description="Filtered Depth">
##INFO=<ID=DS,Number=0,Type=Flag,Description="Were any of the samples downsampled?">
##INFO=<ID=Dels,Number=1,Type=Float,Description="Fraction of Reads Containing Spanning Deletions">
##INFO=<ID=FS,Number=1,Type=Float,Description="Phred-scaled p-value using Fisher's exact test to detect strand bias">
##INFO=<ID=HRun,Number=1,Type=Integer,Description="Largest Contiguous Homopolymer Run of Variant Allele In Either Direction">
##INFO=<ID=HaplotypeScore,Number=1,Type=Float,Description="Consistency of the site with at most two segregating haplotypes">
##INFO=<ID=InbreedingCoeff,Number=1,Type=Float,Description="Inbreeding coefficient as estimated from the genotype likelihoods per-sample when compared against the Hardy-Weinberg expectation">
##INFO=<ID=MQ,Number=1,Type=Float,Description="RMS Mapping Quality">
##INFO=<ID=MQ0,Number=1,Type=Integer,Description="Total Mapping Quality Zero Reads">
##INFO=<ID=MQRankSum,Number=1,Type=Float,Description="Z-score From Wilcoxon rank sum test of Alt vs. Ref read mapping qualities">
##INFO=<ID=QD,Number=1,Type=Float,Description="Variant Confidence/Quality by Depth">
##INFO=<ID=ReadPosRankSum,Number=1,Type=Float,Description="Z-score from Wilcoxon rank sum test of Alt vs. Ref read position bias">
##UnifiedGenotyper="analysis_type=UnifiedGenotyper input_file=[../BWA_Default/brca1_28.recalib.bam] sample_metadata=[] read_buffer_size=null phone_home=STANDARD read_filter=[] intervals=null excludeIntervals=null reference_sequence=ref_chr17.hg19.fa rodBind=[] rodToIntervalTrackName=null BTI_merge_rule=UNION nonDeterministicRandomSeed=false downsampling_type=null downsample_to_fraction=null downsample_to_coverage=null baq=OFF baqGapOpenPenalty=40.0 performanceLog=null useOriginalQualities=false defaultBaseQualities=-1 validation_strictness=SILENT unsafe=null num_threads=4 interval_merging=ALL read_group_black_list=null processingTracker=null restartProcessingTracker=false processingTrackerStatusFile=null processingTrackerID=-1 allow_intervals_with_unindexed_bam=false disable_experimental_low_memory_sharding=false logging_level=ERROR log_to_file=null help=false genotype_likelihoods_model=BOTH p_nonref_model=EXACT heterozygosity=0.0010 pcr_error_rate=1.0E-4 genotyping_mode=DISCOVERY output_mode=EMIT_VARIANTS_ONLY standard_min_confidence_threshold_for_calling=30.0 standard_min_confidence_threshold_for_emitting=4.0 computeSLOD=false alleles=(RodBinding name= source=UNBOUND) assume_single_sample_reads=null abort_at_too_much_coverage=-1 min_base_quality_score=17 min_mapping_quality_score=20 max_deletion_fraction=0.05 min_indel_count_for_genotyping=5 indel_heterozygosity=1.25E-4 indelGapContinuationPenalty=10.0 indelGapOpenPenalty=45.0 indelHaplotypeSize=80 doContextDependentGapPenalties=true getGapPenaltiesFromData=false indel_recal_file=indel.recal_data.csv indelDebug=false dovit=false GSA_PRODUCTION_ONLY=false exactCalculation=LINEAR_EXPERIMENTAL ignoreSNPAlleles=false output_all_callable_bases=false genotype=false dbsnp=(RodBinding name=dbsnp source=dbsnp_132.hg19.vcf) out=org.broadinstitute.sting.gatk.io.stubs.VCFWriterStub NO_HEADER=org.broadinstitute.sting.gatk.io.stubs.VCFWriterStub sites_only=org.broadinstitute.sting.gatk.io.stubs.VCFWriterStub debug_file=null metrics_file=null annotation=[]"
##contig=<ID=17,length=81195210,assembly=hg19>
##reference=file:///CL_diags/ngs/OmixonPaper/brca1-test-suite/ref_chr17.hg19.fa
#CHROM	POS	ID	REF	ALT	QUAL	FILTER	INFO	FORMAT	DePristo
17	41196917	rs11655841	C	G	4015.01	PASS	AC=2;AF=1.00;AN=2;DB;DP=128;Dels=0.00;FS=0.000;HRun=3;HaplotypeScore=4.3864;MQ=56.48;MQ0=0;QD=31.37	GT:AD:DP:GQ:PL	1/1:0,128:128:99:4013,376,0
17	41197765	rs80357368	C	T	4017.43	PASS	AC=2;AF=1.00;AN=2;BaseQRankSum=0.561;DB;DP=125;Dels=0.00;FS=0.000;HRun=1;HaplotypeScore=6.3862;MQ=56.28;MQ0=0;MQRankSum=-0.541;QD=32.14;ReadPosRankSum=-1.525	GT:AD:DP:GQ:PL	1/1:2,123:125:99:3950,300,0
17	41197794	rs80357582	AG	A	4315.06	PASS	AC=2;AF=1.00;AN=2;DB;DP=113;FS=0.000;HRun=2;HaplotypeScore=532.9831;MQ=55.81;MQ0=0;QD=38.19	GT:AD:DP:GQ:PL	1/1:0,113:112:99:4315,337,0
17	41209627	rs8176280	C	A	3661.09	PASS	AC=2;AF=1.00;AN=2;BaseQRankSum=1.638;DB;DP=112;Dels=0.00;FS=0.000;HRun=0;HaplotypeScore=9.0633;MQ=54.74;MQ0=0;MQRankSum=1.170;QD=32.69;ReadPosRankSum=-0.609	GT:AD:DP:GQ:PL	1/1:1,110:112:99:3601,303,0
17	41214481	rs8176262	G	C	4501.13	PASS	AC=2;AF=1.00;AN=2;DB;DP=139;Dels=0.00;FS=0.000;HRun=3;HaplotypeScore=2.4663;MQ=56.74;MQ0=0;QD=32.38	GT:AD:DP:GQ:PL	1/1:1,138:139:99:4500,403,0
17	41215936	rs80357553	AT	A	4767.79	PASS	AC=2;AF=1.00;AN=2;DB;DP=133;FS=0.000;HRun=3;HaplotypeScore=400.1339;MQ=57.63;MQ0=0;QD=35.85	GT:AD:DP:GQ:PL	1/1:4,129:133:99:4768,388,0
17	41222723	rs3092987	T	C	3964.81	PASS	AC=2;AF=1.00;AN=2;DB;DP=131;Dels=0.00;FS=0.000;HRun=0;HaplotypeScore=1.9931;MQ=54.98;MQ0=0;QD=30.27	GT:AD:DP:GQ:PL	1/1:2,127:131:99:3964,364,0
17	41222975	rs1799967	C	T	4573.65	PASS	AC=2;AF=1.00;AN=2;DB;DP=141;Dels=0.00;FS=0.000;HRun=0;HaplotypeScore=2.6812;MQ=54.75;MQ0=0;QD=32.44	GT:AD:DP:GQ:PL	1/1:1,140:141:99:4573,409,0
17	41222997	.	C	CTT	6623.28	PASS	AC=2;AF=1.00;AN=2;DP=134;FS=0.000;HRun=3;HaplotypeScore=647.1497;MQ=54.99;MQ0=0;QD=49.43	GT:AD:DP:GQ:PL	1/1:14,118:134:99:6623,370,0
17	41223242	rs80357433	G	C	4350.38	PASS	AC=2;AF=1.00;AN=2;DB;DP=135;Dels=0.00;FS=0.000;HRun=0;HaplotypeScore=2.7839;MQ=55.19;MQ0=1;QD=32.23	GT:AD:DP:GQ:PL	1/1:0,134:135:99:4349,394,0
17	41225043	rs2355968	T	C	4107.39	PASS	AC=2;AF=1.00;AN=2;DB;DP=129;Dels=0.00;FS=0.000;HRun=0;HaplotypeScore=6.7530;MQ=56.32;MQ0=0;QD=31.84	GT:AD:DP:GQ:PL	1/1:0,129:129:99:4106,382,0
17	41226923	rs35466763	G	GC	5758.56	PASS	AC=2;AF=1.00;AN=2;DB;DP=135;FS=0.000;HRun=1;HaplotypeScore=299.3251;MQ=55.88;MQ0=0;QD=42.66	GT:AD:DP:GQ:PL	1/1:3,132:135:99:5759,391,0
17	41237953	rs3950989	G	A	4701.61	PASS	AC=2;AF=1.00;AN=2;DB;DP=138;Dels=0.00;FS=0.000;HRun=1;HaplotypeScore=5.5107;MQ=56.11;MQ0=0;QD=34.07	GT:AD:DP:GQ:PL	1/1:0,137:138:99:4676,406,0
17	41243807	rs80359882	AACGGTGCTATGCCTAGTAG	A	11657.01	PASS	AC=2;AF=1.00;AN=2;DB;DP=107;FS=0.000;HRun=0;HaplotypeScore=1891.5692;MQ=39.85;MQ0=0;QD=108.94	GT:AD:DP:GQ:PL	1/1:22,85:106:99:11657,253,0
17	41243921	rs80357571	TA	T	5156.96	PASS	AC=2;AF=1.00;AN=2;DB;DP=140;FS=0.000;HRun=2;HaplotypeScore=745.9984;MQ=54.19;MQ0=0;QD=36.84	GT:AD:DP:GQ:PL	1/1:3,137:138:99:5157,406,0
17	41243935	rs80357294	C	T	4636.19	PASS	AC=2;AF=1.00;AN=2;DB;DP=143;Dels=0.00;FS=0.000;HRun=1;HaplotypeScore=2.6543;MQ=52.88;MQ0=0;QD=32.42	GT:AD:DP:GQ:PL	1/1:1,142:143:99:4635,412,0
17	41244288	rs80357172	C	G	4469.83	PASS	AC=2;AF=1.00;AN=2;DB;DP=154;Dels=0.00;FS=0.000;HRun=0;HaplotypeScore=1.9945;MQ=52.52;MQ0=0;QD=29.02	GT:AD:DP:GQ:PL	1/1:0,154:154:99:4467,442,0
17	41244447	.	T	TTTTCTCTAATGTTA	14994	PASS	AC=2;AF=1.00;AN=2;DP=143;FS=0.000;HRun=0;HaplotypeScore=1256.1621;MQ=40.82;MQ0=0;QD=104.85	GT:AD:DP:GQ:PL	1/1:86,53:142:99:14994,259,0
17	41244568	rs34725869	A	AT	4752.09	PASS	AC=2;AF=1.00;AN=2;DB;DP=124;FS=0.000;HRun=3;HaplotypeScore=292.0193;MQ=52.28;MQ0=0;QD=38.32	GT:AD:DP:GQ:PL	1/1:12,112:123:99:4752,343,0
17	41245186	rs80357060	C	T	4386.04	PASS	AC=2;AF=1.00;AN=2;DB;DP=130;Dels=0.00;FS=0.000;HRun=2;HaplotypeScore=3.3282;MQ=57.62;MQ0=0;QD=33.74	GT:AD:DP:GQ:PL	1/1:0,130:130:99:4385,388,0
17	41245721	rs80357952	AT	A	4599.29	PASS	AC=2;AF=1.00;AN=2;DB;DP=122;FS=0.000;HRun=2;HaplotypeScore=463.2571;MQ=56.89;MQ0=0;QD=37.70	GT:AD:DP:GQ:PL	1/1:3,119:122:99:4599,358,0
17	41245776	rs80356859	A	G	3756.07	PASS	AC=2;AF=1.00;AN=2;DB;DP=123;Dels=0.00;FS=0.000;HRun=0;HaplotypeScore=7.8652;MQ=56.46;MQ0=0;QD=30.54	GT:AD:DP:GQ:PL	1/1:0,121:123:99:3755,352,0
17	41246017	rs80357735	CT	C	4648.73	PASS	AC=2;AF=1.00;AN=2;DB;DP=112;FS=0.000;HRun=1;HaplotypeScore=315.6173;MQ=58.13;MQ0=0;QD=41.51	GT:AD:DP:GQ:PL	1/1:0,112:112:99:4649,337,0
17	41246547	rs41286290	G	A	4247.14	PASS	AC=2;AF=1.00;AN=2;BaseQRankSum=1.470;DB;DP=132;Dels=0.00;FS=0.000;HRun=0;HaplotypeScore=7.2159;MQ=50.50;MQ0=0;MQRankSum=1.548;QD=32.18;ReadPosRankSum=0.525	GT:AD:DP:GQ:PL	1/1:1,131:132:99:4217,349,0
17	41246697	.	T	TGTAATGA	12463.16	PASS	AC=2;AF=1.00;AN=2;DP=145;FS=0.000;HRun=0;HaplotypeScore=975.3362;MQ=35.31;MQ0=0;QD=85.95	GT:AD:DP:GQ:PL	1/1:53,89:144:99:12463,343,0
17	41246721	rs80357436	G	C	4349.13	PASS	AC=2;AF=1.00;AN=2;DB;DP=138;Dels=0.00;FS=0.000;HRun=0;HaplotypeScore=2.4516;MQ=39.25;MQ0=0;QD=31.52	GT:AD:DP:GQ:PL	1/1:1,136:138:99:4348,403,0
17	41246849	rs80357747	TAC	T	5447.12	PASS	AC=2;AF=1.00;AN=2;DB;DP=123;FS=0.000;HRun=0;HaplotypeScore=458.6503;MQ=51.98;MQ0=0;QD=44.29	GT:AD:DP:GQ:PL	1/1:3,119:123:99:5447,358,0
17	41249283	rs80357090	C	T	5168.46	PASS	AC=2;AF=1.00;AN=2;DB;DP=155;Dels=0.00;FS=0.000;HRun=0;HaplotypeScore=3.3956;MQ=56.33;MQ0=0;QD=33.34	GT:AD:DP:GQ:PL	1/1:0,155:155:99:5167,454,0
17	41249318	rs80358164	C	T	5065.70	PASS	AC=2;AF=1.00;AN=2;DB;DP=152;Dels=0.00;FS=0.000;HRun=3;HaplotypeScore=7.2221;MQ=56.41;MQ0=0;QD=33.33	GT:AD:DP:GQ:PL	1/1:0,152:152:99:5065,448,0
17	41252697	rs10445302	T	A	3711.09	PASS	AC=2;AF=1.00;AN=2;DB;DP=110;Dels=0.00;FS=0.000;HRun=2;HaplotypeScore=1.9385;MQ=55.93;MQ0=0;QD=33.74	GT:AD:DP:GQ:PL	1/1:0,109:110:99:3684,322,0
17	41256087	.	G	GAAAAAA	7286.20	PASS	AC=2;AF=1.00;AN=2;DP=111;FS=0.000;HRun=12;HaplotypeScore=490.6260;MQ=50.66;MQ0=0;QD=65.64	GT:AD:DP:GQ:PL	1/1:22,79:111:99:7286,271,0
17	41277103	rs55680227	A	C	3424	PASS	AC=2;AF=1.00;AN=2;DB;DP=119;Dels=0.00;FS=0.000;HRun=1;HaplotypeScore=5.3229;MQ=55.38;MQ0=0;QD=28.77	GT:AD:DP:GQ:PL	1/1:0,119:119:99:3422,340,0
17	41309825	rs12937425	T	C	4226.30	PASS	AC=2;AF=1.00;AN=2;DB;DP=132;Dels=0.00;FS=0.000;HRun=1;HaplotypeScore=4.4933;MQ=55.29;MQ0=0;QD=32.02	GT:AD:DP:GQ:PL	1/1:1,130:132:99:4225,388,0
