# Supplementary material for: Considerations for clinical read alignment and mutational profiling using next-generation sequencing
Source: F1000Res. 2012 Sep 20;1:2. Originally published 2012 Jul 16. [Version 2] doi: 10.12688/f1000research.1-2.v2 (PMC3945748; doi:10.12688/f1000research.1-2.v2)
Supplement: Aligner-specific VCF files containing the mutations called for each set of reads in single and paired-end modes — VCF files describing the mutations detected in the sixty-seven groups of BRCA1 reads when testing each alignment program in paired-end and single-end mode. [file f1000research-1-402-s0002.tgz › BWA_Paired_End_Calls.29.vcf]

##fileformat=VCFv4.1
##FILTER=<ID=LowQual,Description="Low quality">
##FORMAT=<ID=AD,Number=.,Type=Integer,Description="Allelic depths for the ref and alt alleles in the order listed">
##FORMAT=<ID=DP,Number=1,Type=Integer,Description="Read Depth (only filtered reads used for calling)">
##FORMAT=<ID=GQ,Number=1,Type=Float,Description="Genotype Quality">
##FORMAT=<ID=GT,Number=1,Type=String,Description="Genotype">
##FORMAT=<ID=PL,Number=G,Type=Integer,Description="Normalized, Phred-scaled likelihoods for genotypes as defined in the VCF specification">
##INFO=<ID=AC,Number=A,Type=Integer,Description="Allele count in genotypes, for each ALT allele, in the same order as listed">
##INFO=<ID=AF,Number=A,Type=Float,Description="Allele Frequency, for each ALT allele, in the same order as listed">
##INFO=<ID=AN,Number=1,Type=Integer,Description="Total number of alleles in called genotypes">
##INFO=<ID=BaseQRankSum,Number=1,Type=Float,Description="Z-score from Wilcoxon rank sum test of Alt Vs. Ref base qualities">
##INFO=<ID=DB,Number=0,Type=Flag,Description="dbSNP Membership">
##INFO=<ID=DP,Number=1,Type=Integer,Description="Filtered Depth">
##INFO=<ID=DS,Number=0,Type=Flag,Description="Were any of the samples downsampled?">
##INFO=<ID=Dels,Number=1,Type=Float,Description="Fraction of Reads Containing Spanning Deletions">
##INFO=<ID=FS,Number=1,Type=Float,Description="Phred-scaled p-value using Fisher's exact test to detect strand bias">
##INFO=<ID=HRun,Number=1,Type=Integer,Description="Largest Contiguous Homopolymer Run of Variant Allele In Either Direction">
##INFO=<ID=HaplotypeScore,Number=1,Type=Float,Description="Consistency of the site with at most two segregating haplotypes">
##INFO=<ID=InbreedingCoeff,Number=1,Type=Float,Description="Inbreeding coefficient as estimated from the genotype likelihoods per-sample when compared against the Hardy-Weinberg expectation">
##INFO=<ID=MQ,Number=1,Type=Float,Description="RMS Mapping Quality">
##INFO=<ID=MQ0,Number=1,Type=Integer,Description="Total Mapping Quality Zero Reads">
##INFO=<ID=MQRankSum,Number=1,Type=Float,Description="Z-score From Wilcoxon rank sum test of Alt vs. Ref read mapping qualities">
##INFO=<ID=QD,Number=1,Type=Float,Description="Variant Confidence/Quality by Depth">
##INFO=<ID=ReadPosRankSum,Number=1,Type=Float,Description="Z-score from Wilcoxon rank sum test of Alt vs. Ref read position bias">
##UnifiedGenotyper="analysis_type=UnifiedGenotyper input_file=[../BWA_Default/brca1_29.recalib.bam] sample_metadata=[] read_buffer_size=null phone_home=STANDARD read_filter=[] intervals=null excludeIntervals=null reference_sequence=ref_chr17.hg19.fa rodBind=[] rodToIntervalTrackName=null BTI_merge_rule=UNION nonDeterministicRandomSeed=false downsampling_type=null downsample_to_fraction=null downsample_to_coverage=null baq=OFF baqGapOpenPenalty=40.0 performanceLog=null useOriginalQualities=false defaultBaseQualities=-1 validation_strictness=SILENT unsafe=null num_threads=4 interval_merging=ALL read_group_black_list=null processingTracker=null restartProcessingTracker=false processingTrackerStatusFile=null processingTrackerID=-1 allow_intervals_with_unindexed_bam=false disable_experimental_low_memory_sharding=false logging_level=ERROR log_to_file=null help=false genotype_likelihoods_model=BOTH p_nonref_model=EXACT heterozygosity=0.0010 pcr_error_rate=1.0E-4 genotyping_mode=DISCOVERY output_mode=EMIT_VARIANTS_ONLY standard_min_confidence_threshold_for_calling=30.0 standard_min_confidence_threshold_for_emitting=4.0 computeSLOD=false alleles=(RodBinding name= source=UNBOUND) assume_single_sample_reads=null abort_at_too_much_coverage=-1 min_base_quality_score=17 min_mapping_quality_score=20 max_deletion_fraction=0.05 min_indel_count_for_genotyping=5 indel_heterozygosity=1.25E-4 indelGapContinuationPenalty=10.0 indelGapOpenPenalty=45.0 indelHaplotypeSize=80 doContextDependentGapPenalties=true getGapPenaltiesFromData=false indel_recal_file=indel.recal_data.csv indelDebug=false dovit=false GSA_PRODUCTION_ONLY=false exactCalculation=LINEAR_EXPERIMENTAL ignoreSNPAlleles=false output_all_callable_bases=false genotype=false dbsnp=(RodBinding name=dbsnp source=dbsnp_132.hg19.vcf) out=org.broadinstitute.sting.gatk.io.stubs.VCFWriterStub NO_HEADER=org.broadinstitute.sting.gatk.io.stubs.VCFWriterStub sites_only=org.broadinstitute.sting.gatk.io.stubs.VCFWriterStub debug_file=null metrics_file=null annotation=[]"
##contig=<ID=17,length=81195210,assembly=hg19>
##reference=file:///CL_diags/ngs/OmixonPaper/brca1-test-suite/ref_chr17.hg19.fa
#CHROM	POS	ID	REF	ALT	QUAL	FILTER	INFO	FORMAT	DePristo
17	41200109	rs4793190	T	C	4652.95	PASS	AC=2;AF=1.00;AN=2;DB;DP=144;Dels=0.00;FS=0.000;HRun=2;HaplotypeScore=2.7270;MQ=56.04;MQ0=0;QD=32.31	GT:AD:DP:GQ:PL	1/1:0,143:144:99:4652,418,0
17	41203065	rs80358148	C	G	4099.11	PASS	AC=2;AF=1.00;AN=2;DB;DP=135;Dels=0.00;FS=0.000;HRun=0;HaplotypeScore=2.3639;MQ=54.48;MQ0=0;QD=30.36	GT:AD:DP:GQ:PL	1/1:0,135:135:99:4098,379,0
17	41203092	.	T	TG	5654.89	PASS	AC=2;AF=1.00;AN=2;DP=146;FS=0.000;HRun=2;HaplotypeScore=878.9983;MQ=53.70;MQ0=0;QD=38.73	GT:AD:DP:GQ:PL	1/1:7,139:143:99:5655,400,0
17	41203115	rs80357463	A	C	4357.53	PASS	AC=2;AF=1.00;AN=2;DB;DP=137;Dels=0.00;FS=0.000;HRun=0;HaplotypeScore=1.9436;MQ=55.17;MQ0=0;QD=31.81	GT:AD:DP:GQ:PL	1/1:0,137:137:99:4356,394,0
17	41204840	rs72360697	ACT	A	4060.12	PASS	AC=2;AF=1.00;AN=2;DB;DP=125;FS=0.000;HRun=0;HaplotypeScore=456.2529;MQ=62.63;MQ0=0;QD=32.48	GT:AD:DP:GQ:PL	1/1:10,115:125:99:4060,349,0
17	41207462	rs62076408	C	A	4448.57	PASS	AC=2;AF=1.00;AN=2;DB;DP=139;Dels=0.00;FS=0.000;HRun=2;HaplotypeScore=4.6149;MQ=56.42;MQ0=0;QD=32.00	GT:AD:DP:GQ:PL	1/1:0,139:139:99:4448,400,0
17	41213506	rs79826053	C	A	4422.65	PASS	AC=2;AF=1.00;AN=2;DB;DP=129;Dels=0.00;FS=0.000;HRun=2;HaplotypeScore=1.8401;MQ=56.74;MQ0=0;QD=34.28	GT:AD:DP:GQ:PL	1/1:0,129:129:99:4422,382,0
17	41215899	rs45444999	C	T	4176.10	PASS	AC=2;AF=1.00;AN=2;DB;DP=128;Dels=0.00;FS=0.000;HRun=1;HaplotypeScore=7.5492;MQ=57.33;MQ0=0;QD=32.63	GT:AD:DP:GQ:PL	1/1:0,128:128:99:4175,370,0
17	41215950	rs80357710	TCA	T	4007.40	PASS	AC=2;AF=1.00;AN=2;DB;DP=111;FS=0.000;HRun=0;HaplotypeScore=572.8553;MQ=57.41;MQ0=0;QD=36.10	GT:AD:DP:GQ:PL	1/1:11,100:111:99:4007,301,0
17	41219679	rs80358343	TGTG	T	5971.35	PASS	AC=2;AF=1.00;AN=2;DB;DP=129;FS=0.000;HRun=0;HaplotypeScore=611.6874;MQ=49.78;MQ0=0;QD=46.29	GT:AD:DP:GQ:PL	1/1:6,123:127:99:5971,367,0
17	41220272	rs8176230	C	T	4579.96	PASS	AC=2;AF=1.00;AN=2;BaseQRankSum=1.707;DB;DP=137;Dels=0.00;FS=3.106;HRun=0;HaplotypeScore=2.8226;MQ=56.64;MQ0=0;MQRankSum=0.620;QD=33.43;ReadPosRankSum=1.606	GT:AD:DP:GQ:PL	1/1:1,136:137:99:4553,380,0
17	41226736	rs34250703	GGGGTT	G	5723	PASS	AC=2;AF=1.00;AN=2;DB;DP=114;FS=0.000;HRun=0;HaplotypeScore=695.9718;MQ=35.77;MQ0=0;QD=50.20	GT:AD:DP:GQ:PL	1/1:15,99:112:99:5723,292,0
17	41232344	rs6416927	G	C	3862.55	PASS	AC=2;AF=1.00;AN=2;BaseQRankSum=1.675;DB;DP=121;Dels=0.00;FS=0.000;HRun=0;HaplotypeScore=4.7292;MQ=55.62;MQ0=0;MQRankSum=1.618;QD=31.92;ReadPosRankSum=1.217	GT:AD:DP:GQ:PL	1/1:1,120:121:99:3862,352,0
17	41244138	rs80357297	A	G	3819.38	PASS	AC=2;AF=1.00;AN=2;DB;DP=138;Dels=0.00;FS=0.000;HRun=0;HaplotypeScore=3.7273;MQ=58.15;MQ0=0;QD=27.68	GT:AD:DP:GQ:PL	1/1:0,138:138:99:3817,388,0
17	41244190	rs80357827	CA	C	6163.91	PASS	AC=2;AF=1.00;AN=2;DB;DP=151;FS=0.000;HRun=2;HaplotypeScore=735.2555;MQ=58.24;MQ0=0;QD=40.82	GT:AD:DP:GQ:PL	1/1:1,150:151:99:6164,451,0
17	41244252	rs80357201	G	A	5269.65	PASS	AC=2;AF=1.00;AN=2;DB;DP=158;Dels=0.00;FS=0.000;HRun=1;HaplotypeScore=1.8646;MQ=57.37;MQ0=0;QD=33.35	GT:AD:DP:GQ:PL	1/1:0,157:158:99:5269,460,0
17	41244613	rs80357741	GA	G	5130.68	PASS	AC=2;AF=1.00;AN=2;DB;DP=125;FS=0.000;HRun=1;HaplotypeScore=631.4405;MQ=56.36;MQ0=0;QD=41.05	GT:AD:DP:GQ:PL	1/1:1,124:125:99:5131,373,0
17	41244627	rs80356872	A	G	3640.42	PASS	AC=2;AF=1.00;AN=2;DB;DP=117;Dels=0.00;FS=0.000;HRun=0;HaplotypeScore=5.2641;MQ=56.40;MQ0=0;QD=31.11	GT:AD:DP:GQ:PL	1/1:1,116:117:99:3639,334,0
17	41246038	rs80357445	G	A	4437.71	PASS	AC=2;AF=1.00;AN=2;DB;DP=132;Dels=0.00;FS=0.000;HRun=0;HaplotypeScore=2.9837;MQ=55.42;MQ0=0;QD=33.62	GT:AD:DP:GQ:PL	1/1:0,132:132:99:4437,394,0
17	41246420	rs80357821	AT	A	3809.76	PASS	AC=2;AF=1.00;AN=2;DB;DP=109;FS=0.000;HRun=3;HaplotypeScore=306.6965;MQ=56.94;MQ0=0;QD=34.95	GT:AD:DP:GQ:PL	1/1:5,104:109:99:3810,313,0
17	41251809	rs80357758	GA	G	6284.87	PASS	AC=2;AF=1.00;AN=2;DB;DP=153;FS=0.000;HRun=1;HaplotypeScore=466.3317;MQ=58.55;MQ0=0;QD=41.08	GT:AD:DP:GQ:PL	1/1:1,152:153:99:6285,457,0
17	41252563	.	G	A	175.47	PASS	AC=1;AF=0.50;AN=2;BaseQRankSum=-0.943;DP=119;Dels=0.00;FS=20.350;HRun=0;HaplotypeScore=6.7177;MQ=55.33;MQ0=0;MQRankSum=0.927;QD=1.47;ReadPosRankSum=-4.598	GT:AD:DP:GQ:PL	0/1:101,17:119:99:205,0,2845
17	41252575	rs112341198	GTA	G	3285.43	PASS	AC=2;AF=1.00;AN=2;DB;DP=116;FS=0.000;HRun=0;HaplotypeScore=396.8157;MQ=54.99;MQ0=0;QD=28.32	GT:AD:DP:GQ:PL	1/1:63,53:115:99:3285,277,0
17	41252696	.	AT	A	3688.53	PASS	AC=2;AF=1.00;AN=2;DP=109;FS=0.000;HRun=1;HaplotypeScore=254.3645;MQ=52.71;MQ0=10;QD=33.84	GT:AD:DP:GQ:PL	1/1:7,102:90:99:3689,271,0
17	41256266	rs28897673	T	C	3151.74	PASS	AC=2;AF=1.00;AN=2;DB;DP=101;Dels=0.00;FS=0.000;HRun=0;HaplotypeScore=2.7977;MQ=56.19;MQ0=0;QD=31.21	GT:AD:DP:GQ:PL	1/1:0,101:101:99:3185,295,0
17	41256904	rs80359879	CTGAAAAGCACAAA	C	10029.52	PASS	AC=2;AF=1.00;AN=2;DB;DP=105;FS=0.000;HRun=0;HaplotypeScore=1369.4449;MQ=35.80;MQ0=0;QD=95.52	GT:AD:DP:GQ:PL	1/1:16,89:104:99:10030,265,0
17	41258471	rs80358026	A	G	4567.46	PASS	AC=2;AF=1.00;AN=2;DB;DP=139;Dels=0.00;FS=0.000;HRun=0;HaplotypeScore=6.2147;MQ=56.21;MQ0=0;QD=32.86	GT:AD:DP:GQ:PL	1/1:0,137:139:99:4542,409,0
17	41260789	rs71361503	T	TG	5463.40	PASS	AC=2;AF=1.00;AN=2;DB;DP=140;FS=0.000;HRun=3;HaplotypeScore=333.4123;MQ=58.29;MQ0=0;QD=39.02	GT:AD:DP:GQ:PL	1/1:8,132:140:99:5463,403,0
17	41261343	rs117190188	G	T	3846.39	PASS	AC=2;AF=1.00;AN=2;DB;DP=116;Dels=0.00;FS=0.000;HRun=2;HaplotypeScore=2.3983;MQ=56.61;MQ0=0;QD=33.16	GT:AD:DP:GQ:PL	1/1:0,116:116:99:3846,331,0
17	41261563	rs8065872	A	T	4187.07	PASS	AC=2;AF=1.00;AN=2;DB;DP=125;Dels=0.00;FS=0.000;HRun=0;HaplotypeScore=3.9345;MQ=56.79;MQ0=0;QD=33.50	GT:AD:DP:GQ:PL	1/1:0,123:125:99:4159,367,0
17	41266352	rs79415432	G	A	4834.61	PASS	AC=2;AF=1.00;AN=2;BaseQRankSum=1.709;DB;DP=150;Dels=0.00;FS=0.000;HRun=3;HaplotypeScore=3.8486;MQ=55.27;MQ0=0;MQRankSum=1.151;QD=32.23;ReadPosRankSum=0.012	GT:AD:DP:GQ:PL	1/1:2,148:150:99:4834,430,0
17	41277822	rs77018036	G	T	4626.08	PASS	AC=2;AF=1.00;AN=2;DB;DP=147;Dels=0.00;FS=0.000;HRun=0;HaplotypeScore=4.7726;MQ=56.12;MQ0=0;QD=31.47	GT:AD:DP:GQ:PL	1/1:0,146:147:99:4625,424,0
17	41278725	rs799907	C	G	4129.20	PASS	AC=2;AF=1.00;AN=2;DB;DP=126;Dels=0.00;FS=0.000;HRun=2;HaplotypeScore=3.7541;MQ=56.74;MQ0=0;QD=32.77	GT:AD:DP:GQ:PL	1/1:0,124:126:99:4069,367,0
