# Supplementary material for: Considerations for clinical read alignment and mutational profiling using next-generation sequencing
Source: F1000Res. 2012 Sep 20;1:2. Originally published 2012 Jul 16. [Version 2] doi: 10.12688/f1000research.1-2.v2 (PMC3945748; doi:10.12688/f1000research.1-2.v2)
Supplement: Aligner-specific VCF files containing the mutations called for each set of reads in single and paired-end modes — VCF files describing the mutations detected in the sixty-seven groups of BRCA1 reads when testing each alignment program in paired-end and single-end mode. [file f1000research-1-402-s0002.tgz › BWA_Paired_End_Calls.30.vcf]

##fileformat=VCFv4.1
##FILTER=<ID=LowQual,Description="Low quality">
##FORMAT=<ID=AD,Number=.,Type=Integer,Description="Allelic depths for the ref and alt alleles in the order listed">
##FORMAT=<ID=DP,Number=1,Type=Integer,Description="Read Depth (only filtered reads used for calling)">
##FORMAT=<ID=GQ,Number=1,Type=Float,Description="Genotype Quality">
##FORMAT=<ID=GT,Number=1,Type=String,Description="Genotype">
##FORMAT=<ID=PL,Number=G,Type=Integer,Description="Normalized, Phred-scaled likelihoods for genotypes as defined in the VCF specification">
##INFO=<ID=AC,Number=A,Type=Integer,Description="Allele count in genotypes, for each ALT allele, in the same order as listed">
##INFO=<ID=AF,Number=A,Type=Float,Description="Allele Frequency, for each ALT allele, in the same order as listed">
##INFO=<ID=AN,Number=1,Type=Integer,Description="Total number of alleles in called genotypes">
##INFO=<ID=BaseQRankSum,Number=1,Type=Float,Description="Z-score from Wilcoxon rank sum test of Alt Vs. Ref base qualities">
##INFO=<ID=DB,Number=0,Type=Flag,Description="dbSNP Membership">
##INFO=<ID=DP,Number=1,Type=Integer,Description="Filtered Depth">
##INFO=<ID=DS,Number=0,Type=Flag,Description="Were any of the samples downsampled?">
##INFO=<ID=Dels,Number=1,Type=Float,Description="Fraction of Reads Containing Spanning Deletions">
##INFO=<ID=FS,Number=1,Type=Float,Description="Phred-scaled p-value using Fisher's exact test to detect strand bias">
##INFO=<ID=HRun,Number=1,Type=Integer,Description="Largest Contiguous Homopolymer Run of Variant Allele In Either Direction">
##INFO=<ID=HaplotypeScore,Number=1,Type=Float,Description="Consistency of the site with at most two segregating haplotypes">
##INFO=<ID=InbreedingCoeff,Number=1,Type=Float,Description="Inbreeding coefficient as estimated from the genotype likelihoods per-sample when compared against the Hardy-Weinberg expectation">
##INFO=<ID=MQ,Number=1,Type=Float,Description="RMS Mapping Quality">
##INFO=<ID=MQ0,Number=1,Type=Integer,Description="Total Mapping Quality Zero Reads">
##INFO=<ID=MQRankSum,Number=1,Type=Float,Description="Z-score From Wilcoxon rank sum test of Alt vs. Ref read mapping qualities">
##INFO=<ID=QD,Number=1,Type=Float,Description="Variant Confidence/Quality by Depth">
##INFO=<ID=ReadPosRankSum,Number=1,Type=Float,Description="Z-score from Wilcoxon rank sum test of Alt vs. Ref read position bias">
##UnifiedGenotyper="analysis_type=UnifiedGenotyper input_file=[../BWA_Default/brca1_30.recalib.bam] sample_metadata=[] read_buffer_size=null phone_home=STANDARD read_filter=[] intervals=null excludeIntervals=null reference_sequence=ref_chr17.hg19.fa rodBind=[] rodToIntervalTrackName=null BTI_merge_rule=UNION nonDeterministicRandomSeed=false downsampling_type=null downsample_to_fraction=null downsample_to_coverage=null baq=OFF baqGapOpenPenalty=40.0 performanceLog=null useOriginalQualities=false defaultBaseQualities=-1 validation_strictness=SILENT unsafe=null num_threads=4 interval_merging=ALL read_group_black_list=null processingTracker=null restartProcessingTracker=false processingTrackerStatusFile=null processingTrackerID=-1 allow_intervals_with_unindexed_bam=false disable_experimental_low_memory_sharding=false logging_level=ERROR log_to_file=null help=false genotype_likelihoods_model=BOTH p_nonref_model=EXACT heterozygosity=0.0010 pcr_error_rate=1.0E-4 genotyping_mode=DISCOVERY output_mode=EMIT_VARIANTS_ONLY standard_min_confidence_threshold_for_calling=30.0 standard_min_confidence_threshold_for_emitting=4.0 computeSLOD=false alleles=(RodBinding name= source=UNBOUND) assume_single_sample_reads=null abort_at_too_much_coverage=-1 min_base_quality_score=17 min_mapping_quality_score=20 max_deletion_fraction=0.05 min_indel_count_for_genotyping=5 indel_heterozygosity=1.25E-4 indelGapContinuationPenalty=10.0 indelGapOpenPenalty=45.0 indelHaplotypeSize=80 doContextDependentGapPenalties=true getGapPenaltiesFromData=false indel_recal_file=indel.recal_data.csv indelDebug=false dovit=false GSA_PRODUCTION_ONLY=false exactCalculation=LINEAR_EXPERIMENTAL ignoreSNPAlleles=false output_all_callable_bases=false genotype=false dbsnp=(RodBinding name=dbsnp source=dbsnp_132.hg19.vcf) out=org.broadinstitute.sting.gatk.io.stubs.VCFWriterStub NO_HEADER=org.broadinstitute.sting.gatk.io.stubs.VCFWriterStub sites_only=org.broadinstitute.sting.gatk.io.stubs.VCFWriterStub debug_file=null metrics_file=null annotation=[]"
##contig=<ID=17,length=81195210,assembly=hg19>
##reference=file:///CL_diags/ngs/OmixonPaper/brca1-test-suite/ref_chr17.hg19.fa
#CHROM	POS	ID	REF	ALT	QUAL	FILTER	INFO	FORMAT	DePristo
17	41196582	rs111791349	C	T	4132.15	PASS	AC=2;AF=1.00;AN=2;DB;DP=121;Dels=0.00;FS=0.000;HRun=1;HaplotypeScore=2.7305;MQ=54.92;MQ0=0;QD=34.15	GT:AD:DP:GQ:PL	1/1:0,121:121:99:4131,361,0
17	41201436	rs76318199	C	T	4264.99	PASS	AC=2;AF=1.00;AN=2;DB;DP=130;Dels=0.00;FS=0.000;HRun=2;HaplotypeScore=0.9979;MQ=56.76;MQ0=0;QD=32.81	GT:AD:DP:GQ:PL	1/1:0,130:130:99:4264,379,0
17	41209069	rs80357732	CT	C	4040.23	PASS	AC=2;AF=1.00;AN=2;DB;DP=118;FS=0.000;HRun=3;HaplotypeScore=647.0892;MQ=56.65;MQ0=0;QD=34.24	GT:AD:DP:GQ:PL	1/1:8,110:118:99:4040,331,0
17	41209094	rs80357442	C	G	3516	PASS	AC=2;AF=1.00;AN=2;DB;DP=108;Dels=0.00;FS=0.000;HRun=1;HaplotypeScore=0.8321;MQ=56.75;MQ0=0;QD=32.56	GT:AD:DP:GQ:PL	1/1:0,108:108:99:3515,319,0
17	41209130	rs80357227	T	C	3803.58	PASS	AC=2;AF=1.00;AN=2;DB;DP=119;Dels=0.00;FS=0.000;HRun=1;HaplotypeScore=2.5304;MQ=57.22;MQ0=0;QD=31.96	GT:AD:DP:GQ:PL	1/1:1,118:119:99:3803,349,0
17	41213748	rs8176267	T	C	4373.92	PASS	AC=2;AF=1.00;AN=2;DB;DP=151;Dels=0.00;FS=0.000;HRun=0;HaplotypeScore=9.0961;MQ=56.42;MQ0=0;QD=28.97	GT:AD:DP:GQ:PL	1/1:0,151:151:99:4371,445,0
17	41215805	rs8176259	CA	C	2999.45	PASS	AC=2;AF=1.00;AN=2;DB;DP=97;FS=0.000;HRun=5;HaplotypeScore=272.3188;MQ=56.58;MQ0=0;QD=30.92	GT:AD:DP:GQ:PL	1/1:4,93:97:99:3041,271,0
17	41217380	rs8176245	A	G	4717.87	PASS	AC=2;AF=1.00;AN=2;DB;DP=151;Dels=0.00;FS=0.000;HRun=0;HaplotypeScore=5.2231;MQ=55.51;MQ0=0;QD=31.24	GT:AD:DP:GQ:PL	1/1:0,150:151:99:4717,433,0
17	41218372	rs8176240	A	G	3716.42	PASS	AC=2;AF=1.00;AN=2;DB;DP=138;Dels=0.00;FS=0.000;HRun=0;HaplotypeScore=7.9455;MQ=56.68;MQ0=0;QD=26.93	GT:AD:DP:GQ:PL	1/1:0,138:138:99:3714,378,0
17	41219272	rs34267863	G	GT	2097.16	PASS	AC=2;AF=1.00;AN=2;DB;DP=132;FS=0.000;HRun=18;HaplotypeScore=303.5042;MQ=58.14;MQ0=0;QD=15.89	GT:AD:DP:GQ:PL	1/1:33,99:132:99:2139,298,0
17	41222942	rs80358023	C	G	4511.04	PASS	AC=2;AF=1.00;AN=2;BaseQRankSum=1.707;DB;DP=141;Dels=0.00;FS=0.000;HRun=0;HaplotypeScore=5.1225;MQ=55.07;MQ0=0;MQRankSum=1.039;QD=31.99;ReadPosRankSum=0.074	GT:AD:DP:GQ:PL	1/1:1,140:141:99:4510,412,0
17	41226830	rs8176210	C	T	4879.80	PASS	AC=2;AF=1.00;AN=2;DB;DP=145;Dels=0.00;FS=0.000;HRun=1;HaplotypeScore=5.2481;MQ=55.35;MQ0=0;QD=33.65	GT:AD:DP:GQ:PL	1/1:0,142:145:99:4879,421,0
17	41230336	rs8176201	A	G	3656.37	PASS	AC=2;AF=1.00;AN=2;BaseQRankSum=-1.622;DB;DP=127;Dels=0.00;FS=0.000;HRun=2;HaplotypeScore=14.6159;MQ=55.75;MQ0=0;MQRankSum=1.210;QD=28.79;ReadPosRankSum=0.220	GT:AD:DP:GQ:PL	1/1:1,125:127:99:3621,336,0
17	41243686	rs80357889	CCTCA	C	6309.31	PASS	AC=2;AF=1.00;AN=2;DB;DP=121;FS=0.000;HRun=0;HaplotypeScore=658.6902;MQ=48.80;MQ0=0;QD=52.14	GT:AD:DP:GQ:PL	1/1:10,111:119:99:6309,331,0
17	41243893	rs80356921	C	T	4741.13	PASS	AC=2;AF=1.00;AN=2;DB;DP=145;Dels=0.00;FS=0.000;HRun=1;HaplotypeScore=5.5163;MQ=54.27;MQ0=0;QD=32.70	GT:AD:DP:GQ:PL	1/1:1,144:145:99:4740,421,0
17	41244292	rs80357625	A	AT	6088.11	PASS	AC=2;AF=1.00;AN=2;DB;DP=143;FS=0.000;HRun=1;HaplotypeScore=312.6614;MQ=55.64;MQ0=0;QD=42.57	GT:AD:DP:GQ:PL	1/1:5,138:143:99:6088,415,0
17	41244499	rs80357004	C	A	3538.53	PASS	AC=2;AF=1.00;AN=2;BaseQRankSum=1.609;DB;DP=114;Dels=0.00;FS=0.000;HRun=1;HaplotypeScore=2.9697;MQ=40.43;MQ0=0;MQRankSum=1.456;QD=31.04;ReadPosRankSum=0.107	GT:AD:DP:GQ:PL	1/1:1,113:114:99:3516,309,0
17	41244526	rs80357749	TTGAA	T	4819.71	PASS	AC=2;AF=1.00;AN=2;DB;DP=100;FS=0.000;HRun=0;HaplotypeScore=705.6197;MQ=32.24;MQ0=0;QD=48.20	GT:AD:DP:GQ:PL	1/1:16,84:96:99:4820,253,0
17	41244802	rs80357540	TAG	T	5788	PASS	AC=2;AF=1.00;AN=2;DB;DP=131;FS=0.000;HRun=0;HaplotypeScore=502.8949;MQ=57.50;MQ0=0;QD=44.18	GT:AD:DP:GQ:PL	1/1:1,130:130:99:5788,388,0
17	41244936	rs799917	G	A	4813.60	PASS	AC=2;AF=1.00;AN=2;DB;DP=142;Dels=0.00;FS=0.000;HRun=0;HaplotypeScore=6.8746;MQ=56.63;MQ0=0;QD=33.90	GT:AD:DP:GQ:PL	1/1:1,140:142:99:4778,415,0
17	41245274	.	C	CA	5070.61	PASS	AC=2;AF=1.00;AN=2;DP=130;FS=0.000;HRun=4;HaplotypeScore=399.9452;MQ=54.00;MQ0=0;QD=39.00	GT:AD:DP:GQ:PL	1/1:11,119:130:99:5071,376,0
17	41245346	rs80357539	TTTCTC	T	7075.32	PASS	AC=2;AF=1.00;AN=2;DB;DP=124;FS=0.000;HRun=0;HaplotypeScore=822.8070;MQ=33.22;MQ0=0;QD=57.06	GT:AD:DP:GQ:PL	1/1:18,106:123:99:7075,346,0
17	41245735	rs80357927	CT	C	4160.23	PASS	AC=2;AF=1.00;AN=2;DB;DP=121;FS=0.000;HRun=4;HaplotypeScore=341.6063;MQ=56.92;MQ0=0;QD=34.38	GT:AD:DP:GQ:PL	1/1:5,116:120:99:4160,349,0
17	41246697	.	T	TGTAATGA	12678.17	PASS	AC=2;AF=1.00;AN=2;DP=151;FS=0.000;HRun=0;HaplotypeScore=716.6812;MQ=36.62;MQ0=0;QD=83.96	GT:AD:DP:GQ:PL	1/1:56,88:148:99:12678,346,0
17	41246793	rs80357138	C	T	3987.47	PASS	AC=2;AF=1.00;AN=2;DB;DP=122;Dels=0.00;FS=0.000;HRun=0;HaplotypeScore=5.2954;MQ=53.04;MQ0=0;QD=32.68	GT:AD:DP:GQ:PL	1/1:0,122:122:99:3987,358,0
17	41249094	rs8176145	A	G	5039.80	PASS	AC=2;AF=1.00;AN=2;DB;DP=162;Dels=0.00;FS=0.000;HRun=0;HaplotypeScore=3.7284;MQ=56.34;MQ0=0;QD=31.11	GT:AD:DP:GQ:PL	1/1:0,162:162:99:5038,463,0
17	41252697	rs10445302	T	A	3676.79	PASS	AC=2;AF=1.00;AN=2;DB;DP=109;Dels=0.00;FS=0.000;HRun=2;HaplotypeScore=1.9494;MQ=55.89;MQ0=0;QD=33.73	GT:AD:DP:GQ:PL	1/1:0,108:109:99:3649,319,0
17	41254723	rs34765977	G	A	4342.33	PASS	AC=2;AF=1.00;AN=2;DB;DP=137;Dels=0.00;FS=0.000;HRun=0;HaplotypeScore=4.1171;MQ=56.70;MQ0=0;QD=31.70	GT:AD:DP:GQ:PL	1/1:0,136:137:99:4341,400,0
17	41255859	rs8176137	C	T	4064.36	PASS	AC=2;AF=1.00;AN=2;DB;DP=126;Dels=0.00;FS=0.000;HRun=1;HaplotypeScore=4.2168;MQ=56.31;MQ0=0;QD=32.26	GT:AD:DP:GQ:PL	1/1:0,126:126:99:4063,370,0
17	41256098	rs71863639	G	GAA	5262.49	PASS	AC=2;AF=1.00;AN=2;DB;DP=112;FS=0.000;HRun=10;HaplotypeScore=309.3799;MQ=62.41;MQ0=0;QD=46.99	GT:AD:DP:GQ:PL	1/1:6,105:112:99:5262,316,0
17	41258473	rs80356913	C	T	4440.91	PASS	AC=2;AF=1.00;AN=2;DB;DP=131;Dels=0.00;FS=0.000;HRun=4;HaplotypeScore=5.2138;MQ=55.97;MQ0=0;QD=33.90	GT:AD:DP:GQ:PL	1/1:0,131:131:99:4440,385,0
17	41259100	rs66535723	G	GT	7082.54	PASS	AC=2;AF=1.00;AN=2;DB;DP=154;FS=0.000;HRun=20;HaplotypeScore=362.3582;MQ=58.11;MQ0=0;QD=45.99	GT:AD:DP:GQ:PL	1/1:4,150:154:99:7083,452,0
17	41267792	rs80357443	C	A	4713.42	PASS	AC=2;AF=1.00;AN=2;DB;DP=145;Dels=0.00;FS=0.000;HRun=0;HaplotypeScore=4.4625;MQ=57.41;MQ0=0;QD=32.51	GT:AD:DP:GQ:PL	1/1:0,145:145:99:4712,430,0
