# Supplementary material for: Considerations for clinical read alignment and mutational profiling using next-generation sequencing
Source: F1000Res. 2012 Sep 20;1:2. Originally published 2012 Jul 16. [Version 2] doi: 10.12688/f1000research.1-2.v2 (PMC3945748; doi:10.12688/f1000research.1-2.v2)
Supplement: Aligner-specific VCF files containing the mutations called for each set of reads in single and paired-end modes — VCF files describing the mutations detected in the sixty-seven groups of BRCA1 reads when testing each alignment program in paired-end and single-end mode. [file f1000research-1-402-s0002.tgz › BWA_Paired_End_Calls.31.vcf]

##fileformat=VCFv4.1
##FILTER=<ID=LowQual,Description="Low quality">
##FORMAT=<ID=AD,Number=.,Type=Integer,Description="Allelic depths for the ref and alt alleles in the order listed">
##FORMAT=<ID=DP,Number=1,Type=Integer,Description="Read Depth (only filtered reads used for calling)">
##FORMAT=<ID=GQ,Number=1,Type=Float,Description="Genotype Quality">
##FORMAT=<ID=GT,Number=1,Type=String,Description="Genotype">
##FORMAT=<ID=PL,Number=G,Type=Integer,Description="Normalized, Phred-scaled likelihoods for genotypes as defined in the VCF specification">
##INFO=<ID=AC,Number=A,Type=Integer,Description="Allele count in genotypes, for each ALT allele, in the same order as listed">
##INFO=<ID=AF,Number=A,Type=Float,Description="Allele Frequency, for each ALT allele, in the same order as listed">
##INFO=<ID=AN,Number=1,Type=Integer,Description="Total number of alleles in called genotypes">
##INFO=<ID=BaseQRankSum,Number=1,Type=Float,Description="Z-score from Wilcoxon rank sum test of Alt Vs. Ref base qualities">
##INFO=<ID=DB,Number=0,Type=Flag,Description="dbSNP Membership">
##INFO=<ID=DP,Number=1,Type=Integer,Description="Filtered Depth">
##INFO=<ID=DS,Number=0,Type=Flag,Description="Were any of the samples downsampled?">
##INFO=<ID=Dels,Number=1,Type=Float,Description="Fraction of Reads Containing Spanning Deletions">
##INFO=<ID=FS,Number=1,Type=Float,Description="Phred-scaled p-value using Fisher's exact test to detect strand bias">
##INFO=<ID=HRun,Number=1,Type=Integer,Description="Largest Contiguous Homopolymer Run of Variant Allele In Either Direction">
##INFO=<ID=HaplotypeScore,Number=1,Type=Float,Description="Consistency of the site with at most two segregating haplotypes">
##INFO=<ID=InbreedingCoeff,Number=1,Type=Float,Description="Inbreeding coefficient as estimated from the genotype likelihoods per-sample when compared against the Hardy-Weinberg expectation">
##INFO=<ID=MQ,Number=1,Type=Float,Description="RMS Mapping Quality">
##INFO=<ID=MQ0,Number=1,Type=Integer,Description="Total Mapping Quality Zero Reads">
##INFO=<ID=MQRankSum,Number=1,Type=Float,Description="Z-score From Wilcoxon rank sum test of Alt vs. Ref read mapping qualities">
##INFO=<ID=QD,Number=1,Type=Float,Description="Variant Confidence/Quality by Depth">
##INFO=<ID=ReadPosRankSum,Number=1,Type=Float,Description="Z-score from Wilcoxon rank sum test of Alt vs. Ref read position bias">
##UnifiedGenotyper="analysis_type=UnifiedGenotyper input_file=[../BWA_Default/brca1_31.recalib.bam] sample_metadata=[] read_buffer_size=null phone_home=STANDARD read_filter=[] intervals=null excludeIntervals=null reference_sequence=ref_chr17.hg19.fa rodBind=[] rodToIntervalTrackName=null BTI_merge_rule=UNION nonDeterministicRandomSeed=false downsampling_type=null downsample_to_fraction=null downsample_to_coverage=null baq=OFF baqGapOpenPenalty=40.0 performanceLog=null useOriginalQualities=false defaultBaseQualities=-1 validation_strictness=SILENT unsafe=null num_threads=4 interval_merging=ALL read_group_black_list=null processingTracker=null restartProcessingTracker=false processingTrackerStatusFile=null processingTrackerID=-1 allow_intervals_with_unindexed_bam=false disable_experimental_low_memory_sharding=false logging_level=ERROR log_to_file=null help=false genotype_likelihoods_model=BOTH p_nonref_model=EXACT heterozygosity=0.0010 pcr_error_rate=1.0E-4 genotyping_mode=DISCOVERY output_mode=EMIT_VARIANTS_ONLY standard_min_confidence_threshold_for_calling=30.0 standard_min_confidence_threshold_for_emitting=4.0 computeSLOD=false alleles=(RodBinding name= source=UNBOUND) assume_single_sample_reads=null abort_at_too_much_coverage=-1 min_base_quality_score=17 min_mapping_quality_score=20 max_deletion_fraction=0.05 min_indel_count_for_genotyping=5 indel_heterozygosity=1.25E-4 indelGapContinuationPenalty=10.0 indelGapOpenPenalty=45.0 indelHaplotypeSize=80 doContextDependentGapPenalties=true getGapPenaltiesFromData=false indel_recal_file=indel.recal_data.csv indelDebug=false dovit=false GSA_PRODUCTION_ONLY=false exactCalculation=LINEAR_EXPERIMENTAL ignoreSNPAlleles=false output_all_callable_bases=false genotype=false dbsnp=(RodBinding name=dbsnp source=dbsnp_132.hg19.vcf) out=org.broadinstitute.sting.gatk.io.stubs.VCFWriterStub NO_HEADER=org.broadinstitute.sting.gatk.io.stubs.VCFWriterStub sites_only=org.broadinstitute.sting.gatk.io.stubs.VCFWriterStub debug_file=null metrics_file=null annotation=[]"
##contig=<ID=17,length=81195210,assembly=hg19>
##reference=file:///CL_diags/ngs/OmixonPaper/brca1-test-suite/ref_chr17.hg19.fa
#CHROM	POS	ID	REF	ALT	QUAL	FILTER	INFO	FORMAT	DePristo
17	41212762	rs111581719	G	A	4535.48	PASS	AC=2;AF=1.00;AN=2;DB;DP=141;Dels=0.00;FS=0.000;HRun=1;HaplotypeScore=5.5161;MQ=55.07;MQ0=0;QD=32.17	GT:AD:DP:GQ:PL	1/1:0,141:141:99:4534,412,0
17	41215385	rs80357895	TCA	T	5495.19	PASS	AC=2;AF=1.00;AN=2;DB;DP=126;FS=0.000;HRun=0;HaplotypeScore=456.3678;MQ=58.09;MQ0=0;QD=43.61	GT:AD:DP:GQ:PL	1/1:3,123:126:99:5495,364,0
17	41215943	rs45519437	T	C	3392.99	PASS	AC=2;AF=1.00;AN=2;DB;DP=115;Dels=0.00;FS=0.000;HRun=0;HaplotypeScore=6.9371;MQ=56.96;MQ0=0;QD=29.50	GT:AD:DP:GQ:PL	1/1:0,115:115:99:3391,337,0
17	41218572	rs4793195	T	C	4018.32	PASS	AC=2;AF=1.00;AN=2;DB;DP=143;Dels=0.00;FS=0.000;HRun=0;HaplotypeScore=0.9159;MQ=55.87;MQ0=0;QD=28.10	GT:AD:DP:GQ:PL	1/1:0,143:143:99:4016,403,0
17	41219907	rs71157702	T	TAA	2730.80	PASS	AC=2;AF=1.00;AN=2;DB;DP=125;FS=0.000;HRun=22;HaplotypeScore=353.2009;MQ=56.18;MQ0=0;QD=21.85	GT:AD:DP:GQ:PL	1/1:37,86:122:99:2773,262,0
17	41222975	rs1799967	C	T	4415.36	PASS	AC=2;AF=1.00;AN=2;DB;DP=133;Dels=0.00;FS=0.000;HRun=0;HaplotypeScore=8.6841;MQ=57.17;MQ0=0;QD=33.20	GT:AD:DP:GQ:PL	1/1:0,133:133:99:4414,397,0
17	41223271	rs80358067	G	C	3887.70	PASS	AC=2;AF=1.00;AN=2;DB;DP=124;Dels=0.00;FS=0.000;HRun=0;HaplotypeScore=1.9937;MQ=55.77;MQ0=0;QD=31.35	GT:AD:DP:GQ:PL	1/1:0,124:124:99:3886,364,0
17	41229777	rs11384014	G	GT	4728.32	PASS	AC=2;AF=1.00;AN=2;DB;DP=120;FS=0.000;HRun=3;HaplotypeScore=285.4887;MQ=57.27;MQ0=0;QD=39.40	GT:AD:DP:GQ:PL	1/1:7,113:119:99:4728,343,0
17	41242960	rs80358076	C	A	4688.82	PASS	AC=2;AF=1.00;AN=2;DB;DP=146;Dels=0.00;FS=0.000;HRun=1;HaplotypeScore=2.9634;MQ=55.38;MQ0=0;QD=32.12	GT:AD:DP:GQ:PL	1/1:1,144:146:99:4654,415,0
17	41243467	rs80357218	T	G	3974.60	PASS	AC=2;AF=1.00;AN=2;DB;DP=124;Dels=0.00;FS=0.000;HRun=1;HaplotypeScore=5.3327;MQ=56.91;MQ0=0;QD=32.05	GT:AD:DP:GQ:PL	1/1:0,124:124:99:3974,355,0
17	41243505	rs80357727	CCT	C	5940.90	PASS	AC=2;AF=1.00;AN=2;DB;DP=143;FS=0.000;HRun=0;HaplotypeScore=711.9824;MQ=56.65;MQ0=0;QD=41.54	GT:AD:DP:GQ:PL	1/1:4,139:143:99:5941,412,0
17	41243751	rs80357160	C	G	4741.15	PASS	AC=2;AF=1.00;AN=2;BaseQRankSum=1.709;DB;DP=148;Dels=0.00;FS=0.000;HRun=1;HaplotypeScore=10.4394;MQ=56.64;MQ0=0;MQRankSum=0.318;QD=32.03;ReadPosRankSum=1.449	GT:AD:DP:GQ:PL	1/1:1,146:148:99:4740,436,0
17	41244370	rs80357424	C	A	4683.26	PASS	AC=2;AF=1.00;AN=2;BaseQRankSum=1.708;DB;DP=144;Dels=0.00;FS=0.000;HRun=1;HaplotypeScore=6.1834;MQ=57.02;MQ0=0;MQRankSum=0.289;QD=32.52;ReadPosRankSum=1.227	GT:AD:DP:GQ:PL	1/1:1,143:144:99:4682,421,0
17	41244716	rs80357458	A	T	4038.48	PASS	AC=2;AF=1.00;AN=2;DB;DP=123;Dels=0.00;FS=0.000;HRun=1;HaplotypeScore=2.9305;MQ=55.57;MQ0=0;QD=32.83	GT:AD:DP:GQ:PL	1/1:0,123:123:99:4038,355,0
17	41244861	rs80357636	CTT	C	5180.72	PASS	AC=2;AF=1.00;AN=2;DB;DP=119;FS=0.000;HRun=3;HaplotypeScore=466.6604;MQ=58.13;MQ0=0;QD=43.54	GT:AD:DP:GQ:PL	1/1:5,114:119:99:5181,346,0
17	41245109	.	T	TC	5020.58	PASS	AC=2;AF=1.00;AN=2;DP=131;FS=0.000;HRun=3;HaplotypeScore=318.1320;MQ=58.09;MQ0=0;QD=38.33	GT:AD:DP:GQ:PL	1/1:8,121:131:99:5021,370,0
17	41245648	rs80357056	G	A	4417.93	PASS	AC=2;AF=1.00;AN=2;DB;DP=136;Dels=0.00;FS=0.000;HRun=0;HaplotypeScore=2.1546;MQ=56.30;MQ0=0;QD=32.48	GT:AD:DP:GQ:PL	1/1:0,136:136:99:4417,400,0
17	41245947	rs80357173	T	C	3228.29	PASS	AC=2;AF=1.00;AN=2;DB;DP=111;Dels=0.00;FS=0.000;HRun=3;HaplotypeScore=0.9983;MQ=55.93;MQ0=0;QD=29.08	GT:AD:DP:GQ:PL	1/1:0,111:111:99:3261,324,0
17	41246055	rs80357527	AG	A	5226.56	PASS	AC=2;AF=1.00;AN=2;DB;DP=151;FS=0.000;HRun=4;HaplotypeScore=428.5400;MQ=57.33;MQ0=0;QD=34.61	GT:AD:DP:GQ:PL	1/1:5,146:151:99:5227,439,0
17	41246317	rs80357301	C	T	3627.33	PASS	AC=2;AF=1.00;AN=2;BaseQRankSum=1.701;DB;DP=112;Dels=0.00;FS=0.000;HRun=1;HaplotypeScore=5.9849;MQ=51.09;MQ0=0;MQRankSum=0.835;QD=32.39;ReadPosRankSum=-0.835	GT:AD:DP:GQ:PL	1/1:1,111:112:99:3627,328,0
17	41246535	.	T	G	114.15	PASS	AC=2;AF=1.00;AN=2;DP=6;Dels=0.00;FS=0.000;HRun=0;HaplotypeScore=0.0000;MQ=47.12;MQ0=0;QD=19.02	GT:AD:DP:GQ:PL	1/1:0,5:6:15.01:147,15,0
17	41246536	.	T	G	32.81	PASS	AC=2;AF=1.00;AN=2;DP=2;Dels=0.00;FS=0.000;HRun=0;HaplotypeScore=0.0000;MQ=47.12;MQ0=0;QD=16.41	GT:AD:DP:GQ:PL	1/1:0,2:2:6.02:64,6,0
17	41246537	.	T	C	30.84	PASS	AC=2;AF=1.00;AN=2;DP=2;Dels=0.00;FS=0.000;HRun=0;HaplotypeScore=0.0000;MQ=47.12;MQ0=0;QD=15.42	GT:AD:DP:GQ:PL	1/1:0,2:2:6.01:62,6,0
17	41246593	.	T	A	21.11	LowQual	AC=1;AF=0.50;AN=2;BaseQRankSum=-1.026;DP=5;Dels=0.00;HRun=1;HaplotypeScore=0.0000;MQ=54.20;MQ0=0;MQRankSum=0.000;QD=4.22;ReadPosRankSum=-1.026	GT:AD:DP:GQ:PL	0/1:2,2:5:51.07:51,0,53
17	41246594	.	A	C	54.30	PASS	AC=1;AF=0.50;AN=2;BaseQRankSum=1.231;DP=6;Dels=0.00;FS=0.000;HRun=0;HaplotypeScore=0.0000;MQ=55.21;MQ0=0;MQRankSum=0.358;QD=9.05;ReadPosRankSum=-1.231	GT:AD:DP:GQ:PL	0/1:2,4:6:48.99:84,0,49
17	41246595	.	T	C	114.95	PASS	AC=1;AF=0.50;AN=2;BaseQRankSum=0.198;DP=8;Dels=0.00;FS=0.000;HRun=0;HaplotypeScore=0.0000;MQ=56.45;MQ0=0;MQRankSum=-0.198;QD=14.37;ReadPosRankSum=-1.495	GT:AD:DP:GQ:PL	0/1:2,6:8:42.92:145,0,43
17	41246705	.	G	GCT	5659.51	PASS	AC=2;AF=1.00;AN=2;DP=109;FS=0.000;HRun=0;HaplotypeScore=537.1535;MQ=41.43;MQ0=0;QD=51.92	GT:AD:DP:GQ:PL	1/1:19,90:107:99:5660,310,0
17	41246738	rs80357965	AT	A	5086.56	PASS	AC=2;AF=1.00;AN=2;DB;DP=123;FS=0.000;HRun=1;HaplotypeScore=604.8149;MQ=45.29;MQ0=0;QD=41.35	GT:AD:DP:GQ:PL	1/1:2,121:122:99:5087,367,0
17	41251831	rs80357325	G	A	4569.67	PASS	AC=2;AF=1.00;AN=2;DB;DP=141;Dels=0.00;FS=0.000;HRun=0;HaplotypeScore=7.1359;MQ=56.82;MQ0=0;QD=32.41	GT:AD:DP:GQ:PL	1/1:0,141:141:99:4568,409,0
17	41251844	.	C	CA	6677.90	PASS	AC=2;AF=1.00;AN=2;DP=156;FS=0.000;HRun=1;HaplotypeScore=737.9361;MQ=56.81;MQ0=0;QD=42.81	GT:AD:DP:GQ:PL	1/1:9,146:156:99:6678,457,0
17	41252615	rs12948474	T	C	3757.32	PASS	AC=2;AF=1.00;AN=2;DB;DP=120;Dels=0.00;FS=0.000;HRun=0;HaplotypeScore=1.5226;MQ=56.04;MQ0=0;QD=31.31	GT:AD:DP:GQ:PL	1/1:0,120:120:99:3756,349,0
17	41252697	rs10445302	T	A	4168.71	PASS	AC=2;AF=1.00;AN=2;DB;DP=124;Dels=0.00;FS=0.000;HRun=2;HaplotypeScore=5.5343;MQ=55.37;MQ0=0;QD=33.62	GT:AD:DP:GQ:PL	1/1:0,123:124:99:4168,364,0
17	41256595	rs1793988	T	C	3937.88	PASS	AC=2;AF=1.00;AN=2;DB;DP=124;Dels=0.00;FS=0.000;HRun=1;HaplotypeScore=3.1322;MQ=55.57;MQ0=0;QD=31.76	GT:AD:DP:GQ:PL	1/1:0,124:124:99:3937,361,0
17	41266038	rs113808892	G	GC	5437.90	PASS	AC=2;AF=1.00;AN=2;DB;DP=134;FS=0.000;HRun=2;HaplotypeScore=318.2521;MQ=58.42;MQ0=0;QD=40.58	GT:AD:DP:GQ:PL	1/1:8,126:134:99:5438,385,0
17	41267758	rs80357972	TCA	T	5227.51	PASS	AC=2;AF=1.00;AN=2;DB;DP=130;FS=0.000;HRun=0;HaplotypeScore=457.0973;MQ=58.78;MQ0=0;QD=40.21	GT:AD:DP:GQ:PL	1/1:5,125:130:99:5228,370,0
17	41268468	rs114323360	G	C	3998.16	PASS	AC=2;AF=1.00;AN=2;DB;DP=129;Dels=0.00;FS=0.000;HRun=0;HaplotypeScore=2.8441;MQ=56.85;MQ0=0;QD=30.99	GT:AD:DP:GQ:PL	1/1:1,127:129:99:3997,364,0
17	41273731	rs62076413	T	A	4399.96	PASS	AC=2;AF=1.00;AN=2;DB;DP=138;Dels=0.00;FS=0.000;HRun=2;HaplotypeScore=4.6933;MQ=56.11;MQ0=0;QD=31.88	GT:AD:DP:GQ:PL	1/1:0,138:138:99:4399,391,0
17	41277103	rs55680227	A	C	3645.73	PASS	AC=2;AF=1.00;AN=2;DB;DP=132;Dels=0.00;FS=0.000;HRun=1;HaplotypeScore=3.7840;MQ=55.10;MQ0=0;QD=27.62	GT:AD:DP:GQ:PL	1/1:3,128:132:99:3644,364,0
