# Supplementary material for: Considerations for clinical read alignment and mutational profiling using next-generation sequencing
Source: F1000Res. 2012 Sep 20;1:2. Originally published 2012 Jul 16. [Version 2] doi: 10.12688/f1000research.1-2.v2 (PMC3945748; doi:10.12688/f1000research.1-2.v2)
Supplement: Aligner-specific VCF files containing the mutations called for each set of reads in single and paired-end modes — VCF files describing the mutations detected in the sixty-seven groups of BRCA1 reads when testing each alignment program in paired-end and single-end mode. [file f1000research-1-402-s0002.tgz › BWA_Paired_End_Calls.32.vcf]

##fileformat=VCFv4.1
##FILTER=<ID=LowQual,Description="Low quality">
##FORMAT=<ID=AD,Number=.,Type=Integer,Description="Allelic depths for the ref and alt alleles in the order listed">
##FORMAT=<ID=DP,Number=1,Type=Integer,Description="Read Depth (only filtered reads used for calling)">
##FORMAT=<ID=GQ,Number=1,Type=Float,Description="Genotype Quality">
##FORMAT=<ID=GT,Number=1,Type=String,Description="Genotype">
##FORMAT=<ID=PL,Number=G,Type=Integer,Description="Normalized, Phred-scaled likelihoods for genotypes as defined in the VCF specification">
##INFO=<ID=AC,Number=A,Type=Integer,Description="Allele count in genotypes, for each ALT allele, in the same order as listed">
##INFO=<ID=AF,Number=A,Type=Float,Description="Allele Frequency, for each ALT allele, in the same order as listed">
##INFO=<ID=AN,Number=1,Type=Integer,Description="Total number of alleles in called genotypes">
##INFO=<ID=BaseQRankSum,Number=1,Type=Float,Description="Z-score from Wilcoxon rank sum test of Alt Vs. Ref base qualities">
##INFO=<ID=DB,Number=0,Type=Flag,Description="dbSNP Membership">
##INFO=<ID=DP,Number=1,Type=Integer,Description="Filtered Depth">
##INFO=<ID=DS,Number=0,Type=Flag,Description="Were any of the samples downsampled?">
##INFO=<ID=Dels,Number=1,Type=Float,Description="Fraction of Reads Containing Spanning Deletions">
##INFO=<ID=FS,Number=1,Type=Float,Description="Phred-scaled p-value using Fisher's exact test to detect strand bias">
##INFO=<ID=HRun,Number=1,Type=Integer,Description="Largest Contiguous Homopolymer Run of Variant Allele In Either Direction">
##INFO=<ID=HaplotypeScore,Number=1,Type=Float,Description="Consistency of the site with at most two segregating haplotypes">
##INFO=<ID=InbreedingCoeff,Number=1,Type=Float,Description="Inbreeding coefficient as estimated from the genotype likelihoods per-sample when compared against the Hardy-Weinberg expectation">
##INFO=<ID=MQ,Number=1,Type=Float,Description="RMS Mapping Quality">
##INFO=<ID=MQ0,Number=1,Type=Integer,Description="Total Mapping Quality Zero Reads">
##INFO=<ID=MQRankSum,Number=1,Type=Float,Description="Z-score From Wilcoxon rank sum test of Alt vs. Ref read mapping qualities">
##INFO=<ID=QD,Number=1,Type=Float,Description="Variant Confidence/Quality by Depth">
##INFO=<ID=ReadPosRankSum,Number=1,Type=Float,Description="Z-score from Wilcoxon rank sum test of Alt vs. Ref read position bias">
##UnifiedGenotyper="analysis_type=UnifiedGenotyper input_file=[../BWA_Default/brca1_32.recalib.bam] sample_metadata=[] read_buffer_size=null phone_home=STANDARD read_filter=[] intervals=null excludeIntervals=null reference_sequence=ref_chr17.hg19.fa rodBind=[] rodToIntervalTrackName=null BTI_merge_rule=UNION nonDeterministicRandomSeed=false downsampling_type=null downsample_to_fraction=null downsample_to_coverage=null baq=OFF baqGapOpenPenalty=40.0 performanceLog=null useOriginalQualities=false defaultBaseQualities=-1 validation_strictness=SILENT unsafe=null num_threads=4 interval_merging=ALL read_group_black_list=null processingTracker=null restartProcessingTracker=false processingTrackerStatusFile=null processingTrackerID=-1 allow_intervals_with_unindexed_bam=false disable_experimental_low_memory_sharding=false logging_level=ERROR log_to_file=null help=false genotype_likelihoods_model=BOTH p_nonref_model=EXACT heterozygosity=0.0010 pcr_error_rate=1.0E-4 genotyping_mode=DISCOVERY output_mode=EMIT_VARIANTS_ONLY standard_min_confidence_threshold_for_calling=30.0 standard_min_confidence_threshold_for_emitting=4.0 computeSLOD=false alleles=(RodBinding name= source=UNBOUND) assume_single_sample_reads=null abort_at_too_much_coverage=-1 min_base_quality_score=17 min_mapping_quality_score=20 max_deletion_fraction=0.05 min_indel_count_for_genotyping=5 indel_heterozygosity=1.25E-4 indelGapContinuationPenalty=10.0 indelGapOpenPenalty=45.0 indelHaplotypeSize=80 doContextDependentGapPenalties=true getGapPenaltiesFromData=false indel_recal_file=indel.recal_data.csv indelDebug=false dovit=false GSA_PRODUCTION_ONLY=false exactCalculation=LINEAR_EXPERIMENTAL ignoreSNPAlleles=false output_all_callable_bases=false genotype=false dbsnp=(RodBinding name=dbsnp source=dbsnp_132.hg19.vcf) out=org.broadinstitute.sting.gatk.io.stubs.VCFWriterStub NO_HEADER=org.broadinstitute.sting.gatk.io.stubs.VCFWriterStub sites_only=org.broadinstitute.sting.gatk.io.stubs.VCFWriterStub debug_file=null metrics_file=null annotation=[]"
##contig=<ID=17,length=81195210,assembly=hg19>
##reference=file:///CL_diags/ngs/OmixonPaper/brca1-test-suite/ref_chr17.hg19.fa
#CHROM	POS	ID	REF	ALT	QUAL	FILTER	INFO	FORMAT	DePristo
17	41199719	rs80357149	C	G	4085.79	PASS	AC=2;AF=1.00;AN=2;DB;DP=129;Dels=0.00;FS=0.000;HRun=0;HaplotypeScore=4.7598;MQ=55.82;MQ0=0;QD=31.67	GT:AD:DP:GQ:PL	1/1:0,129:129:99:4085,367,0
17	41201199	rs80357219	C	T	3747.83	PASS	AC=2;AF=1.00;AN=2;DB;DP=115;Dels=0.00;FS=0.000;HRun=0;HaplotypeScore=3.5973;MQ=55.64;MQ0=0;QD=32.59	GT:AD:DP:GQ:PL	1/1:0,114:115:99:3747,340,0
17	41204840	rs72360697	ACT	A	3920.88	PASS	AC=2;AF=1.00;AN=2;DB;DP=117;FS=0.000;HRun=0;HaplotypeScore=715.0407;MQ=61.67;MQ0=0;QD=33.51	GT:AD:DP:GQ:PL	1/1:6,111:116:99:3921,337,0
17	41204856	rs17671533	G	A	4389.08	PASS	AC=2;AF=1.00;AN=2;DB;DP=130;Dels=0.00;FS=0.000;HRun=0;HaplotypeScore=5.0996;MQ=60.61;MQ0=0;QD=33.76	GT:AD:DP:GQ:PL	1/1:0,130:130:99:4388,388,0
17	41209079	rs76171189	TG	T	3998.32	PASS	AC=2;AF=1.00;AN=2;DB;DP=113;FS=0.000;HRun=3;HaplotypeScore=323.1546;MQ=58.12;MQ0=0;QD=35.38	GT:AD:DP:GQ:PL	1/1:5,108:113:99:3998,325,0
17	41215538	rs45518438	G	T	3949.75	PASS	AC=2;AF=1.00;AN=2;DB;DP=121;Dels=0.00;FS=0.000;HRun=0;HaplotypeScore=2.5130;MQ=56.27;MQ0=0;QD=32.64	GT:AD:DP:GQ:PL	1/1:0,120:121:99:3949,358,0
17	41215936	rs80357553	AT	A	4714.46	PASS	AC=2;AF=1.00;AN=2;DB;DP=134;FS=0.000;HRun=3;HaplotypeScore=402.3047;MQ=57.73;MQ0=0;QD=35.18	GT:AD:DP:GQ:PL	1/1:6,128:134:99:4714,382,0
17	41219623	rs80358089	A	G	3901.59	PASS	AC=2;AF=1.00;AN=2;DB;DP=123;Dels=0.00;FS=0.000;HRun=0;HaplotypeScore=3.5922;MQ=47.78;MQ0=0;QD=31.72	GT:AD:DP:GQ:PL	1/1:0,123:123:99:3900,361,0
17	41219665	rs80357862	ATTAG	A	6472.81	PASS	AC=2;AF=1.00;AN=2;DB;DP=124;FS=0.000;HRun=0;HaplotypeScore=841.8904;MQ=43.86;MQ0=0;QD=52.20	GT:AD:DP:GQ:PL	1/1:10,114:124:99:6473,349,0
17	41222997	.	C	CTT	6871.90	PASS	AC=2;AF=1.00;AN=2;DP=139;FS=0.000;HRun=3;HaplotypeScore=375.7900;MQ=56.70;MQ0=0;QD=49.44	GT:AD:DP:GQ:PL	1/1:12,126:139:99:6872,385,0
17	41223265	rs80358122	A	T	4388.64	PASS	AC=2;AF=1.00;AN=2;DB;DP=132;Dels=0.00;FS=0.000;HRun=1;HaplotypeScore=5.4437;MQ=56.07;MQ0=0;QD=33.25	GT:AD:DP:GQ:PL	1/1:0,132:132:99:4388,394,0
17	41226364	rs80357561	CAAGT	C	6548.33	PASS	AC=2;AF=1.00;AN=2;DB;DP=130;FS=0.000;HRun=0;HaplotypeScore=702.9283;MQ=48.77;MQ0=0;QD=50.37	GT:AD:DP:GQ:PL	1/1:13,117:130:99:6548,355,0
17	41227593	rs118131373	G	T	4390.36	PASS	AC=2;AF=1.00;AN=2;BaseQRankSum=0.997;DB;DP=133;Dels=0.00;FS=0.000;HRun=11;HaplotypeScore=5.6753;MQ=55.99;MQ0=0;MQRankSum=0.052;QD=33.01;ReadPosRankSum=0.341	GT:AD:DP:GQ:PL	1/1:2,131:133:99:4356,355,0
17	41239071	rs8176172	G	T	3805.91	PASS	AC=2;AF=1.00;AN=2;DB;DP=118;Dels=0.00;FS=0.000;HRun=0;HaplotypeScore=1.3123;MQ=57.82;MQ0=0;QD=32.25	GT:AD:DP:GQ:PL	1/1:0,118:118:99:3805,346,0
17	41243988	rs80356975	C	T	4166.22	PASS	AC=2;AF=1.00;AN=2;DB;DP=129;Dels=0.00;FS=0.000;HRun=1;HaplotypeScore=1.9330;MQ=56.63;MQ0=0;QD=32.30	GT:AD:DP:GQ:PL	1/1:1,127:129:99:4165,376,0
17	41244218	rs80357575	C	CT	5567.55	PASS	AC=2;AF=1.00;AN=2;DB;DP=163;FS=0.000;HRun=6;HaplotypeScore=383.3695;MQ=57.85;MQ0=0;QD=34.16	GT:AD:DP:GQ:PL	1/1:19,144:163:99:5568,451,0
17	41244614	rs80357115	A	C	4117.78	PASS	AC=2;AF=1.00;AN=2;DB;DP=128;Dels=0.00;FS=0.000;HRun=0;HaplotypeScore=4.5607;MQ=55.33;MQ0=0;QD=32.17	GT:AD:DP:GQ:PL	1/1:1,127:128:99:4117,376,0
17	41244790	rs80357361	C	T	3873.34	PASS	AC=2;AF=1.00;AN=2;DB;DP=121;Dels=0.00;FS=0.000;HRun=0;HaplotypeScore=4.9086;MQ=57.67;MQ0=0;QD=32.01	GT:AD:DP:GQ:PL	1/1:0,121:121:99:3872,355,0
17	41245198	rs80357399	A	C	3697.57	PASS	AC=2;AF=1.00;AN=2;DB;DP=127;Dels=0.00;FS=0.000;HRun=0;HaplotypeScore=3.4805;MQ=57.56;MQ0=0;QD=29.11	GT:AD:DP:GQ:PL	1/1:0,127:127:99:3695,367,0
17	41245316	rs4986846	A	G	4081.18	PASS	AC=2;AF=1.00;AN=2;DB;DP=141;Dels=0.00;FS=0.000;HRun=1;HaplotypeScore=6.7208;MQ=56.82;MQ0=0;QD=28.94	GT:AD:DP:GQ:PL	1/1:0,140:141:99:4079,409,0
17	41245390	rs80356875	C	A	4484.70	PASS	AC=2;AF=1.00;AN=2;DB;DP=141;Dels=0.00;FS=0.000;HRun=0;HaplotypeScore=3.9488;MQ=55.63;MQ0=0;QD=31.81	GT:AD:DP:GQ:PL	1/1:0,141:141:99:4483,415,0
17	41245574	rs55678461	C	G	4399.06	PASS	AC=2;AF=1.00;AN=2;DB;DP=137;Dels=0.00;FS=0.000;HRun=2;HaplotypeScore=9.1943;MQ=54.91;MQ0=0;QD=32.11	GT:AD:DP:GQ:PL	1/1:0,137:137:99:4398,403,0
17	41245683	rs56039126	G	A	4474.98	PASS	AC=2;AF=1.00;AN=2;DB;DP=135;Dels=0.00;FS=0.000;HRun=0;HaplotypeScore=2.3102;MQ=56.27;MQ0=0;QD=33.15	GT:AD:DP:GQ:PL	1/1:0,135:135:99:4474,394,0
17	41245996	rs80357630	TA	T	3716.05	PASS	AC=2;AF=1.00;AN=2;DB;DP=109;FS=0.000;HRun=4;HaplotypeScore=309.6555;MQ=56.03;MQ0=0;QD=34.09	GT:AD:DP:GQ:PL	1/1:5,104:109:99:3716,313,0
17	41246712	rs80357523	TG	T	6048.03	PASS	AC=2;AF=1.00;AN=2;DB;DP=150;FS=0.000;HRun=1;HaplotypeScore=414.2106;MQ=58.43;MQ0=0;QD=40.32	GT:AD:DP:GQ:PL	1/1:2,148:150:99:6048,442,0
17	41247126	rs34725251	A	ACCT	10050.50	PASS	AC=2;AF=1.00;AN=2;DB;DP=142;FS=0.000;HRun=0;HaplotypeScore=410.2151;MQ=51.84;MQ0=0;QD=70.78	GT:AD:DP:GQ:PL	1/1:3,135:142:99:10051,421,0
17	41252697	rs10445302	T	A	3672.61	PASS	AC=2;AF=1.00;AN=2;DB;DP=109;Dels=0.00;FS=0.000;HRun=2;HaplotypeScore=1.9385;MQ=55.89;MQ0=0;QD=33.69	GT:AD:DP:GQ:PL	1/1:0,108:109:99:3645,319,0
17	41253328	rs111387199	C	T	4593.21	PASS	AC=2;AF=1.00;AN=2;BaseQRankSum=1.707;DB;DP=140;Dels=0.00;FS=0.000;HRun=1;HaplotypeScore=4.4052;MQ=57.07;MQ0=0;MQRankSum=1.408;QD=32.81;ReadPosRankSum=-1.009	GT:AD:DP:GQ:PL	1/1:1,138:140:99:4592,397,0
17	41256119	rs71160010	A	ATTC	8957.21	PASS	AC=2;AF=1.00;AN=2;DB;DP=127;FS=0.000;HRun=0;HaplotypeScore=385.2094;MQ=53.99;MQ0=0;QD=70.53	GT:AD:DP:GQ:PL	1/1:8,112:125:99:8957,373,0
17	41258452	rs80358147	C	T	4436.76	PASS	AC=2;AF=1.00;AN=2;DB;DP=140;Dels=0.00;FS=0.000;HRun=0;HaplotypeScore=6.6952;MQ=56.06;MQ0=0;QD=31.69	GT:AD:DP:GQ:PL	1/1:1,138:140:99:4436,409,0
17	41266091	rs35757194	C	CA	3689.33	PASS	AC=2;AF=1.00;AN=2;DB;DP=154;FS=0.000;HRun=13;HaplotypeScore=350.9505;MQ=58.10;MQ0=0;QD=23.96	GT:AD:DP:GQ:PL	1/1:24,130:153:99:3689,402,0
17	41267742	rs80358043	C	G	4349.98	PASS	AC=2;AF=1.00;AN=2;DB;DP=135;Dels=0.00;FS=0.000;HRun=0;HaplotypeScore=1.5661;MQ=57.63;MQ0=0;QD=32.22	GT:AD:DP:GQ:PL	1/1:0,135:135:99:4349,397,0
17	41276187	rs8176078	GACA	G	5644.33	PASS	AC=2;AF=1.00;AN=2;DB;DP=118;FS=0.000;HRun=0;HaplotypeScore=542.0254;MQ=51.53;MQ0=0;QD=47.83	GT:AD:DP:GQ:PL	1/1:7,111:118:99:5644,334,0
