# Supplementary material for: Considerations for clinical read alignment and mutational profiling using next-generation sequencing
Source: F1000Res. 2012 Sep 20;1:2. Originally published 2012 Jul 16. [Version 2] doi: 10.12688/f1000research.1-2.v2 (PMC3945748; doi:10.12688/f1000research.1-2.v2)
Supplement: Aligner-specific VCF files containing the mutations called for each set of reads in single and paired-end modes — VCF files describing the mutations detected in the sixty-seven groups of BRCA1 reads when testing each alignment program in paired-end and single-end mode. [file f1000research-1-402-s0002.tgz › BWA_Paired_End_Calls.34.vcf]

##fileformat=VCFv4.1
##FILTER=<ID=LowQual,Description="Low quality">
##FORMAT=<ID=AD,Number=.,Type=Integer,Description="Allelic depths for the ref and alt alleles in the order listed">
##FORMAT=<ID=DP,Number=1,Type=Integer,Description="Read Depth (only filtered reads used for calling)">
##FORMAT=<ID=GQ,Number=1,Type=Float,Description="Genotype Quality">
##FORMAT=<ID=GT,Number=1,Type=String,Description="Genotype">
##FORMAT=<ID=PL,Number=G,Type=Integer,Description="Normalized, Phred-scaled likelihoods for genotypes as defined in the VCF specification">
##INFO=<ID=AC,Number=A,Type=Integer,Description="Allele count in genotypes, for each ALT allele, in the same order as listed">
##INFO=<ID=AF,Number=A,Type=Float,Description="Allele Frequency, for each ALT allele, in the same order as listed">
##INFO=<ID=AN,Number=1,Type=Integer,Description="Total number of alleles in called genotypes">
##INFO=<ID=BaseQRankSum,Number=1,Type=Float,Description="Z-score from Wilcoxon rank sum test of Alt Vs. Ref base qualities">
##INFO=<ID=DB,Number=0,Type=Flag,Description="dbSNP Membership">
##INFO=<ID=DP,Number=1,Type=Integer,Description="Filtered Depth">
##INFO=<ID=DS,Number=0,Type=Flag,Description="Were any of the samples downsampled?">
##INFO=<ID=Dels,Number=1,Type=Float,Description="Fraction of Reads Containing Spanning Deletions">
##INFO=<ID=FS,Number=1,Type=Float,Description="Phred-scaled p-value using Fisher's exact test to detect strand bias">
##INFO=<ID=HRun,Number=1,Type=Integer,Description="Largest Contiguous Homopolymer Run of Variant Allele In Either Direction">
##INFO=<ID=HaplotypeScore,Number=1,Type=Float,Description="Consistency of the site with at most two segregating haplotypes">
##INFO=<ID=InbreedingCoeff,Number=1,Type=Float,Description="Inbreeding coefficient as estimated from the genotype likelihoods per-sample when compared against the Hardy-Weinberg expectation">
##INFO=<ID=MQ,Number=1,Type=Float,Description="RMS Mapping Quality">
##INFO=<ID=MQ0,Number=1,Type=Integer,Description="Total Mapping Quality Zero Reads">
##INFO=<ID=MQRankSum,Number=1,Type=Float,Description="Z-score From Wilcoxon rank sum test of Alt vs. Ref read mapping qualities">
##INFO=<ID=QD,Number=1,Type=Float,Description="Variant Confidence/Quality by Depth">
##INFO=<ID=ReadPosRankSum,Number=1,Type=Float,Description="Z-score from Wilcoxon rank sum test of Alt vs. Ref read position bias">
##UnifiedGenotyper="analysis_type=UnifiedGenotyper input_file=[../BWA_Default/brca1_34.recalib.bam] sample_metadata=[] read_buffer_size=null phone_home=STANDARD read_filter=[] intervals=null excludeIntervals=null reference_sequence=ref_chr17.hg19.fa rodBind=[] rodToIntervalTrackName=null BTI_merge_rule=UNION nonDeterministicRandomSeed=false downsampling_type=null downsample_to_fraction=null downsample_to_coverage=null baq=OFF baqGapOpenPenalty=40.0 performanceLog=null useOriginalQualities=false defaultBaseQualities=-1 validation_strictness=SILENT unsafe=null num_threads=4 interval_merging=ALL read_group_black_list=null processingTracker=null restartProcessingTracker=false processingTrackerStatusFile=null processingTrackerID=-1 allow_intervals_with_unindexed_bam=false disable_experimental_low_memory_sharding=false logging_level=ERROR log_to_file=null help=false genotype_likelihoods_model=BOTH p_nonref_model=EXACT heterozygosity=0.0010 pcr_error_rate=1.0E-4 genotyping_mode=DISCOVERY output_mode=EMIT_VARIANTS_ONLY standard_min_confidence_threshold_for_calling=30.0 standard_min_confidence_threshold_for_emitting=4.0 computeSLOD=false alleles=(RodBinding name= source=UNBOUND) assume_single_sample_reads=null abort_at_too_much_coverage=-1 min_base_quality_score=17 min_mapping_quality_score=20 max_deletion_fraction=0.05 min_indel_count_for_genotyping=5 indel_heterozygosity=1.25E-4 indelGapContinuationPenalty=10.0 indelGapOpenPenalty=45.0 indelHaplotypeSize=80 doContextDependentGapPenalties=true getGapPenaltiesFromData=false indel_recal_file=indel.recal_data.csv indelDebug=false dovit=false GSA_PRODUCTION_ONLY=false exactCalculation=LINEAR_EXPERIMENTAL ignoreSNPAlleles=false output_all_callable_bases=false genotype=false dbsnp=(RodBinding name=dbsnp source=dbsnp_132.hg19.vcf) out=org.broadinstitute.sting.gatk.io.stubs.VCFWriterStub NO_HEADER=org.broadinstitute.sting.gatk.io.stubs.VCFWriterStub sites_only=org.broadinstitute.sting.gatk.io.stubs.VCFWriterStub debug_file=null metrics_file=null annotation=[]"
##contig=<ID=17,length=81195210,assembly=hg19>
##reference=file:///CL_diags/ngs/OmixonPaper/brca1-test-suite/ref_chr17.hg19.fa
#CHROM	POS	ID	REF	ALT	QUAL	FILTER	INFO	FORMAT	DePristo
17	41196363	rs8176320	C	T	2464.99	PASS	AC=2;AF=1.00;AN=2;DB;DP=79;Dels=0.00;FS=0.000;HRun=0;HaplotypeScore=0.9894;MQ=46.92;MQ0=0;QD=31.20	GT:AD:DP:GQ:PL	1/1:0,79:79:99:2498,232,0
17	41200704	rs67906350	GT	G	2494.45	PASS	AC=2;AF=1.00;AN=2;DB;DP=143;FS=0.000;HRun=13;HaplotypeScore=416.9190;MQ=56.56;MQ0=0;QD=17.44	GT:AD:DP:GQ:PL	1/1:28,115:143:99:2536,346,0
17	41204856	rs17671533	G	A	4231.33	PASS	AC=2;AF=1.00;AN=2;DB;DP=129;Dels=0.00;FS=0.000;HRun=0;HaplotypeScore=1.7206;MQ=56.51;MQ0=0;QD=32.80	GT:AD:DP:GQ:PL	1/1:1,128:129:99:4230,379,0
17	41208216	rs116703787	A	C	5017.85	PASS	AC=2;AF=1.00;AN=2;DB;DP=153;Dels=0.00;FS=0.000;HRun=0;HaplotypeScore=5.7805;MQ=56.15;MQ0=0;QD=32.80	GT:AD:DP:GQ:PL	1/1:0,152:153:99:4982,451,0
17	41215962	rs80358345	TCAG	T	4919.64	PASS	AC=2;AF=1.00;AN=2;DB;DP=101;FS=0.000;HRun=0;HaplotypeScore=474.6375;MQ=50.61;MQ0=0;QD=48.71	GT:AD:DP:GQ:PL	1/1:1,100:100:99:4920,298,0
17	41219706	rs80357169	C	T	4486.80	PASS	AC=2;AF=1.00;AN=2;DB;DP=140;Dels=0.00;FS=0.000;HRun=0;HaplotypeScore=8.6597;MQ=55.88;MQ0=0;QD=32.05	GT:AD:DP:GQ:PL	1/1:0,140:140:99:4486,397,0
17	41223094	rs1799966	T	A	4361.68	PASS	AC=2;AF=1.00;AN=2;DB;DP=135;Dels=0.00;FS=0.000;HRun=0;HaplotypeScore=6.3507;MQ=56.67;MQ0=0;QD=32.31	GT:AD:DP:GQ:PL	1/1:1,132:135:99:4328,385,0
17	41226458	rs80357379	T	C	4589.10	PASS	AC=2;AF=1.00;AN=2;BaseQRankSum=0.818;DB;DP=145;Dels=0.00;FS=0.000;HRun=0;HaplotypeScore=6.7102;MQ=55.45;MQ0=0;MQRankSum=-1.395;QD=31.65;ReadPosRankSum=-0.794	GT:AD:DP:GQ:PL	1/1:1,143:145:99:4555,389,0
17	41227104	rs77985181	A	G	3822.79	PASS	AC=2;AF=1.00;AN=2;DB;DP=123;Dels=0.00;FS=0.000;HRun=2;HaplotypeScore=3.1824;MQ=55.66;MQ0=0;QD=31.08	GT:AD:DP:GQ:PL	1/1:2,120:123:99:3822,343,0
17	41238126	.	T	TACAC	6004.62	PASS	AC=2;AF=1.00;AN=2;DP=161;FS=0.000;HRun=0;HaplotypeScore=600.4446;MQ=58.56;MQ0=0;QD=37.30	GT:AD:DP:GQ:PL	1/1:63,90:161:99:6005,301,0
17	41241520	rs8176159	T	G	4740.01	PASS	AC=2;AF=1.00;AN=2;DB;DP=149;Dels=0.00;FS=0.000;HRun=0;HaplotypeScore=6.3515;MQ=56.83;MQ0=0;QD=31.81	GT:AD:DP:GQ:PL	1/1:1,147:149:99:4707,430,0
17	41243028	rs80357804	TCA	T	6294.70	PASS	AC=2;AF=1.00;AN=2;DB;DP=158;FS=0.000;HRun=0;HaplotypeScore=593.5651;MQ=57.04;MQ0=0;QD=39.84	GT:AD:DP:GQ:PL	1/1:9,149:158:99:6295,454,0
17	41243584	rs80357343	T	A	5054.85	PASS	AC=2;AF=1.00;AN=2;DB;DP=152;Dels=0.00;FS=0.000;HRun=0;HaplotypeScore=4.4687;MQ=57.05;MQ0=0;QD=33.26	GT:AD:DP:GQ:PL	1/1:0,152:152:99:5054,454,0
17	41243800	rs28897686	C	A	4652.03	PASS	AC=2;AF=1.00;AN=2;DB;DP=144;Dels=0.00;FS=0.000;HRun=0;HaplotypeScore=2.6342;MQ=57.03;MQ0=0;QD=32.31	GT:AD:DP:GQ:PL	1/1:0,143:144:99:4651,421,0
17	41243848	rs80357873	CT	C	4906.48	PASS	AC=2;AF=1.00;AN=2;DB;DP=138;FS=0.000;HRun=3;HaplotypeScore=565.2246;MQ=57.36;MQ0=0;QD=35.55	GT:AD:DP:GQ:PL	1/1:5,133:137:99:4906,400,0
17	41244453	rs80357647	CTAATGTTATTA	C	8404.20	PASS	AC=2;AF=1.00;AN=2;DB;DP=79;FS=0.000;HRun=0;HaplotypeScore=923.9182;MQ=32.30;MQ0=0;QD=106.38	GT:AD:DP:GQ:PL	1/1:6,73:78:99:8404,235,0
17	41244542	rs80357846	GT	G	3912.44	PASS	AC=2;AF=1.00;AN=2;DB;DP=113;FS=0.000;HRun=4;HaplotypeScore=324.9267;MQ=50.05;MQ0=0;QD=34.62	GT:AD:DP:GQ:PL	1/1:4,109:113:99:3912,328,0
17	41244677	rs80357961	CTGAGA	C	4673.31	PASS	AC=2;AF=1.00;AN=2;DB;DP=78;FS=0.000;HRun=0;HaplotypeScore=793.4573;MQ=30.78;MQ0=0;QD=59.91	GT:AD:DP:GQ:PL	1/1:11,67:78:99:4673,223,0
17	41244711	rs80358332	ATAC	A	3926	PASS	AC=2;AF=1.00;AN=2;DB;DP=86;FS=0.000;HRun=0;HaplotypeScore=915.6543;MQ=33.71;MQ0=0;QD=45.65	GT:AD:DP:GQ:PL	1/1:6,80:86:99:3926,241,0
17	41244734	rs80356851	T	C	2816.72	PASS	AC=2;AF=1.00;AN=2;DB;DP=97;Dels=0.00;FS=0.000;HRun=1;HaplotypeScore=1.6006;MQ=40.89;MQ0=0;QD=29.04	GT:AD:DP:GQ:PL	1/1:0,96:97:99:2850,279,0
17	41244865	rs80357891	GTT	G	5890.51	PASS	AC=2;AF=1.00;AN=2;DB;DP=130;FS=0.000;HRun=3;HaplotypeScore=502.4837;MQ=50.91;MQ0=0;QD=45.31	GT:AD:DP:GQ:PL	1/1:0,130:130:99:5891,391,0
17	41245079	rs80357799	TC	T	5557.07	PASS	AC=2;AF=1.00;AN=2;DB;DP=134;FS=0.000;HRun=1;HaplotypeScore=389.2034;MQ=56.92;MQ0=0;QD=41.47	GT:AD:DP:GQ:PL	1/1:0,134:134:99:5557,403,0
17	41245306	rs80357650	TG	T	4393.83	PASS	AC=2;AF=1.00;AN=2;DB;DP=130;FS=0.000;HRun=4;HaplotypeScore=375.3845;MQ=57.60;MQ0=0;QD=33.80	GT:AD:DP:GQ:PL	1/1:7,123:130:99:4394,370,0
17	41245729	rs80357220	T	A	4019.85	PASS	AC=2;AF=1.00;AN=2;DB;DP=123;Dels=0.00;FS=0.000;HRun=1;HaplotypeScore=1.6634;MQ=56.30;MQ0=0;QD=32.68	GT:AD:DP:GQ:PL	1/1:1,122:123:99:4019,361,0
17	41245861	rs80356898	G	A	4569.36	PASS	AC=2;AF=1.00;AN=2;DB;DP=140;Dels=0.00;FS=0.000;HRun=2;HaplotypeScore=3.5036;MQ=57.11;MQ0=0;QD=32.64	GT:AD:DP:GQ:PL	1/1:0,140:140:99:4568,406,0
17	41246282	rs80357417	A	C	3522.42	PASS	AC=2;AF=1.00;AN=2;DB;DP=109;Dels=0.00;FS=0.000;HRun=0;HaplotypeScore=5.3909;MQ=57.63;MQ0=0;QD=32.32	GT:AD:DP:GQ:PL	1/1:0,109:109:99:3522,322,0
17	41252697	rs10445302	T	A	3645.58	PASS	AC=2;AF=1.00;AN=2;DB;DP=107;Dels=0.00;FS=0.000;HRun=2;HaplotypeScore=2.7520;MQ=56.00;MQ0=0;QD=34.07	GT:AD:DP:GQ:PL	1/1:0,107:107:99:3645,316,0
17	41256179	rs80357568	GCA	G	5744.88	PASS	AC=2;AF=1.00;AN=2;DB;DP=133;FS=0.000;HRun=0;HaplotypeScore=497.5172;MQ=55.83;MQ0=0;QD=43.19	GT:AD:DP:GQ:PL	1/1:4,129:130:99:5745,382,0
17	41258471	rs80358026	A	G	4410.01	PASS	AC=2;AF=1.00;AN=2;DB;DP=136;Dels=0.00;FS=0.000;HRun=0;HaplotypeScore=7.6120;MQ=56.12;MQ0=0;QD=32.43	GT:AD:DP:GQ:PL	1/1:0,135:136:99:4374,394,0
17	41258545	rs80357150	C	A	4781.42	PASS	AC=2;AF=1.00;AN=2;DB;DP=148;Dels=0.00;FS=0.000;HRun=4;HaplotypeScore=5.6568;MQ=55.65;MQ0=0;QD=32.31	GT:AD:DP:GQ:PL	1/1:0,147:148:99:4748,421,0
17	41258946	rs799913	T	C	4557.73	PASS	AC=2;AF=1.00;AN=2;DB;DP=146;Dels=0.00;FS=0.000;HRun=0;HaplotypeScore=6.3296;MQ=55.85;MQ0=0;QD=31.22	GT:AD:DP:GQ:PL	1/1:1,144:146:99:4521,412,0
17	41280422	rs1709430	G	A	3570.71	PASS	AC=2;AF=1.00;AN=2;DB;DP=109;Dels=0.00;FS=0.000;HRun=2;HaplotypeScore=3.3953;MQ=55.44;MQ0=0;QD=32.76	GT:AD:DP:GQ:PL	1/1:0,108:109:99:3570,310,0
17	41281754	rs1877837	G	A	4372.27	PASS	AC=2;AF=1.00;AN=2;DB;DP=135;Dels=0.00;FS=0.000;HRun=3;HaplotypeScore=0.9967;MQ=56.92;MQ0=0;QD=32.39	GT:AD:DP:GQ:PL	1/1:0,135:135:99:4371,394,0
