# Supplementary material for: Considerations for clinical read alignment and mutational profiling using next-generation sequencing
Source: F1000Res. 2012 Sep 20;1:2. Originally published 2012 Jul 16. [Version 2] doi: 10.12688/f1000research.1-2.v2 (PMC3945748; doi:10.12688/f1000research.1-2.v2)
Supplement: Aligner-specific VCF files containing the mutations called for each set of reads in single and paired-end modes — VCF files describing the mutations detected in the sixty-seven groups of BRCA1 reads when testing each alignment program in paired-end and single-end mode. [file f1000research-1-402-s0002.tgz › BWA_Paired_End_Calls.36.vcf]

##fileformat=VCFv4.1
##FILTER=<ID=LowQual,Description="Low quality">
##FORMAT=<ID=AD,Number=.,Type=Integer,Description="Allelic depths for the ref and alt alleles in the order listed">
##FORMAT=<ID=DP,Number=1,Type=Integer,Description="Read Depth (only filtered reads used for calling)">
##FORMAT=<ID=GQ,Number=1,Type=Float,Description="Genotype Quality">
##FORMAT=<ID=GT,Number=1,Type=String,Description="Genotype">
##FORMAT=<ID=PL,Number=G,Type=Integer,Description="Normalized, Phred-scaled likelihoods for genotypes as defined in the VCF specification">
##INFO=<ID=AC,Number=A,Type=Integer,Description="Allele count in genotypes, for each ALT allele, in the same order as listed">
##INFO=<ID=AF,Number=A,Type=Float,Description="Allele Frequency, for each ALT allele, in the same order as listed">
##INFO=<ID=AN,Number=1,Type=Integer,Description="Total number of alleles in called genotypes">
##INFO=<ID=BaseQRankSum,Number=1,Type=Float,Description="Z-score from Wilcoxon rank sum test of Alt Vs. Ref base qualities">
##INFO=<ID=DB,Number=0,Type=Flag,Description="dbSNP Membership">
##INFO=<ID=DP,Number=1,Type=Integer,Description="Filtered Depth">
##INFO=<ID=DS,Number=0,Type=Flag,Description="Were any of the samples downsampled?">
##INFO=<ID=Dels,Number=1,Type=Float,Description="Fraction of Reads Containing Spanning Deletions">
##INFO=<ID=FS,Number=1,Type=Float,Description="Phred-scaled p-value using Fisher's exact test to detect strand bias">
##INFO=<ID=HRun,Number=1,Type=Integer,Description="Largest Contiguous Homopolymer Run of Variant Allele In Either Direction">
##INFO=<ID=HaplotypeScore,Number=1,Type=Float,Description="Consistency of the site with at most two segregating haplotypes">
##INFO=<ID=InbreedingCoeff,Number=1,Type=Float,Description="Inbreeding coefficient as estimated from the genotype likelihoods per-sample when compared against the Hardy-Weinberg expectation">
##INFO=<ID=MQ,Number=1,Type=Float,Description="RMS Mapping Quality">
##INFO=<ID=MQ0,Number=1,Type=Integer,Description="Total Mapping Quality Zero Reads">
##INFO=<ID=MQRankSum,Number=1,Type=Float,Description="Z-score From Wilcoxon rank sum test of Alt vs. Ref read mapping qualities">
##INFO=<ID=QD,Number=1,Type=Float,Description="Variant Confidence/Quality by Depth">
##INFO=<ID=ReadPosRankSum,Number=1,Type=Float,Description="Z-score from Wilcoxon rank sum test of Alt vs. Ref read position bias">
##UnifiedGenotyper="analysis_type=UnifiedGenotyper input_file=[../BWA_Default/brca1_36.recalib.bam] sample_metadata=[] read_buffer_size=null phone_home=STANDARD read_filter=[] intervals=null excludeIntervals=null reference_sequence=ref_chr17.hg19.fa rodBind=[] rodToIntervalTrackName=null BTI_merge_rule=UNION nonDeterministicRandomSeed=false downsampling_type=null downsample_to_fraction=null downsample_to_coverage=null baq=OFF baqGapOpenPenalty=40.0 performanceLog=null useOriginalQualities=false defaultBaseQualities=-1 validation_strictness=SILENT unsafe=null num_threads=4 interval_merging=ALL read_group_black_list=null processingTracker=null restartProcessingTracker=false processingTrackerStatusFile=null processingTrackerID=-1 allow_intervals_with_unindexed_bam=false disable_experimental_low_memory_sharding=false logging_level=ERROR log_to_file=null help=false genotype_likelihoods_model=BOTH p_nonref_model=EXACT heterozygosity=0.0010 pcr_error_rate=1.0E-4 genotyping_mode=DISCOVERY output_mode=EMIT_VARIANTS_ONLY standard_min_confidence_threshold_for_calling=30.0 standard_min_confidence_threshold_for_emitting=4.0 computeSLOD=false alleles=(RodBinding name= source=UNBOUND) assume_single_sample_reads=null abort_at_too_much_coverage=-1 min_base_quality_score=17 min_mapping_quality_score=20 max_deletion_fraction=0.05 min_indel_count_for_genotyping=5 indel_heterozygosity=1.25E-4 indelGapContinuationPenalty=10.0 indelGapOpenPenalty=45.0 indelHaplotypeSize=80 doContextDependentGapPenalties=true getGapPenaltiesFromData=false indel_recal_file=indel.recal_data.csv indelDebug=false dovit=false GSA_PRODUCTION_ONLY=false exactCalculation=LINEAR_EXPERIMENTAL ignoreSNPAlleles=false output_all_callable_bases=false genotype=false dbsnp=(RodBinding name=dbsnp source=dbsnp_132.hg19.vcf) out=org.broadinstitute.sting.gatk.io.stubs.VCFWriterStub NO_HEADER=org.broadinstitute.sting.gatk.io.stubs.VCFWriterStub sites_only=org.broadinstitute.sting.gatk.io.stubs.VCFWriterStub debug_file=null metrics_file=null annotation=[]"
##contig=<ID=17,length=81195210,assembly=hg19>
##reference=file:///CL_diags/ngs/OmixonPaper/brca1-test-suite/ref_chr17.hg19.fa
#CHROM	POS	ID	REF	ALT	QUAL	FILTER	INFO	FORMAT	DePristo
17	41210416	rs8176278	T	C	3887.79	PASS	AC=2;AF=1.00;AN=2;DB;DP=124;Dels=0.00;FS=0.000;HRun=0;HaplotypeScore=4.3899;MQ=56.13;MQ0=0;QD=31.35	GT:AD:DP:GQ:PL	1/1:0,124:124:99:3887,358,0
17	41213620	rs8176270	G	A	4783.70	PASS	AC=2;AF=1.00;AN=2;DB;DP=143;Dels=0.00;FS=0.000;HRun=2;HaplotypeScore=1.9945;MQ=56.83;MQ0=0;QD=33.45	GT:AD:DP:GQ:PL	1/1:0,143:143:99:4783,418,0
17	41218829	rs71157700	CT	C	1123.16	PASS	AC=2;AF=1.00;AN=2;DB;DP=122;FS=0.000;HRun=22;HaplotypeScore=351.8374;MQ=57.41;MQ0=0;QD=9.21	GT:AD:DP:GQ:PL	1/1:36,86:122:99:1165,244,0
17	41222099	rs8176222	C	T	3607.70	PASS	AC=2;AF=1.00;AN=2;DB;DP=115;Dels=0.00;FS=0.000;HRun=0;HaplotypeScore=8.4061;MQ=55.25;MQ0=0;QD=31.37	GT:AD:DP:GQ:PL	1/1:0,114:115:99:3582,319,0
17	41230105	rs71160004	CT	C	2044.35	PASS	AC=2;AF=1.00;AN=2;DB;DP=124;FS=0.000;HRun=14;HaplotypeScore=345.2948;MQ=56.78;MQ0=0;QD=16.49	GT:AD:DP:GQ:PL	1/1:22,102:122:99:2086,303,0
17	41230793	rs76331837	T	C	4531.45	PASS	AC=2;AF=1.00;AN=2;DB;DP=143;Dels=0.00;FS=0.000;HRun=0;HaplotypeScore=2.9217;MQ=53.98;MQ0=0;QD=31.69	GT:AD:DP:GQ:PL	1/1:0,142:143:99:4530,412,0
17	41232344	rs6416927	G	C	3996.38	PASS	AC=2;AF=1.00;AN=2;DB;DP=123;Dels=0.00;FS=0.000;HRun=0;HaplotypeScore=5.3759;MQ=55.90;MQ0=0;QD=32.49	GT:AD:DP:GQ:PL	1/1:0,123:123:99:3995,361,0
17	41234488	.	A	AG	4823.77	PASS	AC=2;AF=1.00;AN=2;DP=123;FS=0.000;HRun=3;HaplotypeScore=286.9599;MQ=56.69;MQ0=0;QD=39.22	GT:AD:DP:GQ:PL	1/1:6,117:122:99:4824,352,0
17	41235209	rs117762056	G	T	4107.48	PASS	AC=2;AF=1.00;AN=2;BaseQRankSum=1.649;DB;DP=126;Dels=0.00;FS=0.000;HRun=1;HaplotypeScore=3.5895;MQ=55.21;MQ0=0;MQRankSum=1.677;QD=32.60;ReadPosRankSum=-0.069	GT:AD:DP:GQ:PL	1/1:1,125:126:99:4107,364,0
17	41235839	rs8176182	T	A	4082.99	PASS	AC=2;AF=1.00;AN=2;DB;DP=124;Dels=0.00;FS=0.000;HRun=1;HaplotypeScore=5.3842;MQ=54.75;MQ0=0;QD=32.93	GT:AD:DP:GQ:PL	1/1:0,124:124:99:4082,370,0
17	41238126	rs117537294	T	C	4755.09	PASS	AC=2;AF=1.00;AN=2;BaseQRankSum=1.709;DB;DP=150;Dels=0.00;FS=0.000;HRun=0;HaplotypeScore=4.2686;MQ=56.56;MQ0=0;MQRankSum=1.270;QD=31.70;ReadPosRankSum=1.455	GT:AD:DP:GQ:PL	1/1:1,149:150:99:4754,439,0
17	41243034	rs80357529	CCA	C	7270.56	PASS	AC=2;AF=1.00;AN=2;DB;DP=157;FS=0.000;HRun=0;HaplotypeScore=593.8349;MQ=57.34;MQ0=0;QD=46.31	GT:AD:DP:GQ:PL	1/1:1,156:157:99:7271,469,0
17	41243512	rs80357407	C	T	4111.49	PASS	AC=2;AF=1.00;AN=2;DB;DP=121;Dels=0.00;FS=0.000;HRun=3;HaplotypeScore=1.6553;MQ=57.55;MQ0=0;QD=33.98	GT:AD:DP:GQ:PL	1/1:0,121:121:99:4111,355,0
17	41243776	rs80357579	CCT	C	6042.84	PASS	AC=2;AF=1.00;AN=2;DB;DP=145;FS=0.000;HRun=0;HaplotypeScore=540.9988;MQ=57.18;MQ0=0;QD=41.67	GT:AD:DP:GQ:PL	1/1:5,140:145:99:6043,424,0
17	41244130	rs2227945	T	C	4700.27	PASS	AC=2;AF=1.00;AN=2;DB;DP=144;Dels=0.00;FS=0.000;HRun=1;HaplotypeScore=4.3807;MQ=57.48;MQ0=0;QD=32.64	GT:AD:DP:GQ:PL	1/1:0,143:144:99:4699,421,0
17	41244196	.	G	GA	6630.75	PASS	AC=2;AF=1.00;AN=2;DP=162;FS=0.000;HRun=2;HaplotypeScore=706.3146;MQ=57.72;MQ0=0;QD=40.93	GT:AD:DP:GQ:PL	1/1:7,155:162:99:6631,467,0
17	41244243	rs80356900	T	C	4740.57	PASS	AC=2;AF=1.00;AN=2;DB;DP=151;Dels=0.00;FS=0.000;HRun=0;HaplotypeScore=0.8667;MQ=57.14;MQ0=0;QD=31.39	GT:AD:DP:GQ:PL	1/1:0,150:151:99:4739,436,0
17	41244953	rs80357756	CT	C	4796.15	PASS	AC=2;AF=1.00;AN=2;DB;DP=133;FS=0.000;HRun=3;HaplotypeScore=391.4534;MQ=57.47;MQ0=0;QD=36.06	GT:AD:DP:GQ:PL	1/1:2,131:133:99:4796,394,0
17	41245154	rs80357850	TG	T	4883.34	PASS	AC=2;AF=1.00;AN=2;DB;DP=128;FS=0.000;HRun=2;HaplotypeScore=376.1835;MQ=58.57;MQ0=0;QD=38.15	GT:AD:DP:GQ:PL	1/1:0,128:128:99:4883,385,0
17	41245336	rs80357654	CTG	C	6074.36	PASS	AC=2;AF=1.00;AN=2;DB;DP=139;FS=0.000;HRun=0;HaplotypeScore=511.8191;MQ=56.92;MQ0=0;QD=43.70	GT:AD:DP:GQ:PL	1/1:4,135:139:99:6074,403,0
17	41245699	rs80358329	TAGA	T	5526.48	PASS	AC=2;AF=1.00;AN=2;DB;DP=121;FS=0.000;HRun=0;HaplotypeScore=811.1410;MQ=50.43;MQ0=0;QD=45.67	GT:AD:DP:GQ:PL	1/1:10,111:120:99:5526,337,0
17	41245722	rs80357236	T	C	3670.91	PASS	AC=2;AF=1.00;AN=2;DB;DP=116;Dels=0.00;FS=0.000;HRun=0;HaplotypeScore=2.6105;MQ=51.12;MQ0=0;QD=31.65	GT:AD:DP:GQ:PL	1/1:1,115:116:99:3670,340,0
17	41246100	rs80357489	A	G	4937.25	PASS	AC=2;AF=1.00;AN=2;DB;DP=158;Dels=0.00;FS=0.000;HRun=0;HaplotypeScore=1.8311;MQ=56.24;MQ0=0;QD=31.25	GT:AD:DP:GQ:PL	1/1:0,158:158:99:4936,454,0
17	41246849	rs80357747	TAC	T	5722.08	PASS	AC=2;AF=1.00;AN=2;DB;DP=131;FS=0.000;HRun=0;HaplotypeScore=487.6506;MQ=56.24;MQ0=0;QD=43.68	GT:AD:DP:GQ:PL	1/1:4,127:130:99:5722,376,0
17	41247864	rs80357745	C	CT	4846.70	PASS	AC=2;AF=1.00;AN=2;DB;DP=139;FS=0.000;HRun=6;HaplotypeScore=324.8845;MQ=56.34;MQ0=0;QD=34.87	GT:AD:DP:GQ:PL	1/1:9,130:139:99:4847,397,0
17	41252697	rs10445302	T	A	3708.53	PASS	AC=2;AF=1.00;AN=2;DB;DP=110;Dels=0.00;FS=0.000;HRun=2;HaplotypeScore=2.9469;MQ=56.38;MQ0=0;QD=33.71	GT:AD:DP:GQ:PL	1/1:0,110:110:99:3708,322,0
17	41256210	rs80357448	T	C	3145.95	PASS	AC=2;AF=1.00;AN=2;DB;DP=99;Dels=0.00;FS=0.000;HRun=0;HaplotypeScore=2.0641;MQ=56.90;MQ0=0;QD=31.78	GT:AD:DP:GQ:PL	1/1:0,98:99:99:3179,295,0
17	41258470	rs80358083	T	C	4062.74	PASS	AC=2;AF=1.00;AN=2;BaseQRankSum=-0.920;DB;DP=128;Dels=0.00;FS=0.000;HRun=0;HaplotypeScore=3.4415;MQ=56.25;MQ0=0;MQRankSum=-1.353;QD=31.74;ReadPosRankSum=-1.434	GT:AD:DP:GQ:PL	1/1:1,127:128:99:4028,348,0
17	41259825	rs11079054	G	C	4111.02	PASS	AC=2;AF=1.00;AN=2;DB;DP=129;Dels=0.00;FS=0.000;HRun=0;HaplotypeScore=1.9952;MQ=58.15;MQ0=0;QD=31.87	GT:AD:DP:GQ:PL	1/1:0,128:129:99:4077,376,0
17	41267792	rs80357728	CCA	C	6398.94	PASS	AC=2;AF=1.00;AN=2;DB;DP=134;FS=0.000;HRun=0;HaplotypeScore=870.1458;MQ=50.53;MQ0=0;QD=47.75	GT:AD:DP:GQ:PL	1/1:0,134:133:99:6399,400,0
17	41267797	rs80358018	C	T	4438.46	PASS	AC=2;AF=1.00;AN=2;DB;DP=135;Dels=0.00;FS=0.000;HRun=1;HaplotypeScore=1.7323;MQ=49.40;MQ0=0;QD=32.88	GT:AD:DP:GQ:PL	1/1:0,135:135:99:4438,397,0
17	41273537	rs36086436	A	C	3676.88	PASS	AC=2;AF=1.00;AN=2;DB;DP=118;Dels=0.00;FS=0.000;HRun=1;HaplotypeScore=6.5185;MQ=56.76;MQ0=0;QD=31.16	GT:AD:DP:GQ:PL	1/1:0,118:118:99:3676,337,0
17	41280751	rs117082098	T	C	4661.47	PASS	AC=2;AF=1.00;AN=2;DB;DP=148;Dels=0.00;FS=0.000;HRun=0;HaplotypeScore=7.2251;MQ=55.34;MQ0=0;QD=31.50	GT:AD:DP:GQ:PL	1/1:1,147:148:99:4660,421,0
