# Supplementary material for: Considerations for clinical read alignment and mutational profiling using next-generation sequencing
Source: F1000Res. 2012 Sep 20;1:2. Originally published 2012 Jul 16. [Version 2] doi: 10.12688/f1000research.1-2.v2 (PMC3945748; doi:10.12688/f1000research.1-2.v2)
Supplement: Aligner-specific VCF files containing the mutations called for each set of reads in single and paired-end modes — VCF files describing the mutations detected in the sixty-seven groups of BRCA1 reads when testing each alignment program in paired-end and single-end mode. [file f1000research-1-402-s0002.tgz › BWA_Paired_End_Calls.37.vcf]

##fileformat=VCFv4.1
##FILTER=<ID=LowQual,Description="Low quality">
##FORMAT=<ID=AD,Number=.,Type=Integer,Description="Allelic depths for the ref and alt alleles in the order listed">
##FORMAT=<ID=DP,Number=1,Type=Integer,Description="Read Depth (only filtered reads used for calling)">
##FORMAT=<ID=GQ,Number=1,Type=Float,Description="Genotype Quality">
##FORMAT=<ID=GT,Number=1,Type=String,Description="Genotype">
##FORMAT=<ID=PL,Number=G,Type=Integer,Description="Normalized, Phred-scaled likelihoods for genotypes as defined in the VCF specification">
##INFO=<ID=AC,Number=A,Type=Integer,Description="Allele count in genotypes, for each ALT allele, in the same order as listed">
##INFO=<ID=AF,Number=A,Type=Float,Description="Allele Frequency, for each ALT allele, in the same order as listed">
##INFO=<ID=AN,Number=1,Type=Integer,Description="Total number of alleles in called genotypes">
##INFO=<ID=BaseQRankSum,Number=1,Type=Float,Description="Z-score from Wilcoxon rank sum test of Alt Vs. Ref base qualities">
##INFO=<ID=DB,Number=0,Type=Flag,Description="dbSNP Membership">
##INFO=<ID=DP,Number=1,Type=Integer,Description="Filtered Depth">
##INFO=<ID=DS,Number=0,Type=Flag,Description="Were any of the samples downsampled?">
##INFO=<ID=Dels,Number=1,Type=Float,Description="Fraction of Reads Containing Spanning Deletions">
##INFO=<ID=FS,Number=1,Type=Float,Description="Phred-scaled p-value using Fisher's exact test to detect strand bias">
##INFO=<ID=HRun,Number=1,Type=Integer,Description="Largest Contiguous Homopolymer Run of Variant Allele In Either Direction">
##INFO=<ID=HaplotypeScore,Number=1,Type=Float,Description="Consistency of the site with at most two segregating haplotypes">
##INFO=<ID=InbreedingCoeff,Number=1,Type=Float,Description="Inbreeding coefficient as estimated from the genotype likelihoods per-sample when compared against the Hardy-Weinberg expectation">
##INFO=<ID=MQ,Number=1,Type=Float,Description="RMS Mapping Quality">
##INFO=<ID=MQ0,Number=1,Type=Integer,Description="Total Mapping Quality Zero Reads">
##INFO=<ID=MQRankSum,Number=1,Type=Float,Description="Z-score From Wilcoxon rank sum test of Alt vs. Ref read mapping qualities">
##INFO=<ID=QD,Number=1,Type=Float,Description="Variant Confidence/Quality by Depth">
##INFO=<ID=ReadPosRankSum,Number=1,Type=Float,Description="Z-score from Wilcoxon rank sum test of Alt vs. Ref read position bias">
##UnifiedGenotyper="analysis_type=UnifiedGenotyper input_file=[../BWA_Default/brca1_37.recalib.bam] sample_metadata=[] read_buffer_size=null phone_home=STANDARD read_filter=[] intervals=null excludeIntervals=null reference_sequence=ref_chr17.hg19.fa rodBind=[] rodToIntervalTrackName=null BTI_merge_rule=UNION nonDeterministicRandomSeed=false downsampling_type=null downsample_to_fraction=null downsample_to_coverage=null baq=OFF baqGapOpenPenalty=40.0 performanceLog=null useOriginalQualities=false defaultBaseQualities=-1 validation_strictness=SILENT unsafe=null num_threads=4 interval_merging=ALL read_group_black_list=null processingTracker=null restartProcessingTracker=false processingTrackerStatusFile=null processingTrackerID=-1 allow_intervals_with_unindexed_bam=false disable_experimental_low_memory_sharding=false logging_level=ERROR log_to_file=null help=false genotype_likelihoods_model=BOTH p_nonref_model=EXACT heterozygosity=0.0010 pcr_error_rate=1.0E-4 genotyping_mode=DISCOVERY output_mode=EMIT_VARIANTS_ONLY standard_min_confidence_threshold_for_calling=30.0 standard_min_confidence_threshold_for_emitting=4.0 computeSLOD=false alleles=(RodBinding name= source=UNBOUND) assume_single_sample_reads=null abort_at_too_much_coverage=-1 min_base_quality_score=17 min_mapping_quality_score=20 max_deletion_fraction=0.05 min_indel_count_for_genotyping=5 indel_heterozygosity=1.25E-4 indelGapContinuationPenalty=10.0 indelGapOpenPenalty=45.0 indelHaplotypeSize=80 doContextDependentGapPenalties=true getGapPenaltiesFromData=false indel_recal_file=indel.recal_data.csv indelDebug=false dovit=false GSA_PRODUCTION_ONLY=false exactCalculation=LINEAR_EXPERIMENTAL ignoreSNPAlleles=false output_all_callable_bases=false genotype=false dbsnp=(RodBinding name=dbsnp source=dbsnp_132.hg19.vcf) out=org.broadinstitute.sting.gatk.io.stubs.VCFWriterStub NO_HEADER=org.broadinstitute.sting.gatk.io.stubs.VCFWriterStub sites_only=org.broadinstitute.sting.gatk.io.stubs.VCFWriterStub debug_file=null metrics_file=null annotation=[]"
##contig=<ID=17,length=81195210,assembly=hg19>
##reference=file:///CL_diags/ngs/OmixonPaper/brca1-test-suite/ref_chr17.hg19.fa
#CHROM	POS	ID	REF	ALT	QUAL	FILTER	INFO	FORMAT	DePristo
17	17933614	.	G	A	5.06	LowQual	AC=1;AF=0.50;AN=2;DP=1;Dels=0.00;HRun=0;HaplotypeScore=0.0000;MQ=29.00;MQ0=0;QD=5.06	GT:AD:DP:GQ:PL	0/1:0,1:1:1.76:33,3,0
17	41199716	rs80356920	A	T	4199.32	PASS	AC=2;AF=1.00;AN=2;DB;DP=130;Dels=0.00;FS=0.000;HRun=0;HaplotypeScore=4.8221;MQ=55.47;MQ0=0;QD=32.30	GT:AD:DP:GQ:PL	1/1:1,129:130:99:4198,376,0
17	41213602	rs75604663	CTT	C	2960.30	PASS	AC=2;AF=1.00;AN=2;DB;DP=136;FS=0.000;HRun=15;HaplotypeScore=491.7835;MQ=57.14;MQ0=0;QD=21.77	GT:AD:DP:GQ:PL	1/1:22,114:136:99:3002,342,0
17	41223537	.	G	GTAAATGT	6455.12	PASS	AC=2;AF=1.00;AN=2;DP=89;FS=0.000;HRun=0;HaplotypeScore=2039.7563;MQ=43.22;MQ0=0;QD=72.53	GT:AD:DP:GQ:PL	1/1:2,1:89:99:6455,262,0
17	41223538	rs74418374	G	T	581.63	PASS	AC=1;AF=0.50;AN=2;BaseQRankSum=0.071;DB;DP=89;Dels=0.00;FS=1.019;HRun=0;HaplotypeScore=0.0000;MQ=43.22;MQ0=0;MQRankSum=3.623;QD=6.54;ReadPosRankSum=-5.044	GT:AD:DP:GQ:PL	0/1:34,25:89:99:612,0,932
17	41223539	.	A	T	841.43	PASS	AC=2;AF=1.00;AN=2;DP=27;Dels=0.00;FS=0.000;HRun=0;HaplotypeScore=0.0000;MQ=39.96;MQ0=0;QD=31.16	GT:AD:DP:GQ:PL	1/1:0,27:27:81.21:874,81,0
17	41226539	rs80358189	C	T	4599.38	PASS	AC=2;AF=1.00;AN=2;DB;DP=136;Dels=0.00;FS=0.000;HRun=1;HaplotypeScore=2.9513;MQ=56.34;MQ0=0;QD=33.82	GT:AD:DP:GQ:PL	1/1:0,135:136:99:4599,400,0
17	41227083	rs8176207	C	CGGAA	6918.47	PASS	AC=2;AF=1.00;AN=2;DB;DP=128;FS=0.000;HRun=0;HaplotypeScore=468.2853;MQ=55.65;MQ0=0;QD=54.05	GT:AD:DP:GQ:PL	1/1:27,96:128:99:6918,304,0
17	41235209	rs117762056	G	T	4178.16	PASS	AC=2;AF=1.00;AN=2;DB;DP=127;Dels=0.00;FS=0.000;HRun=1;HaplotypeScore=3.2270;MQ=54.82;MQ0=0;QD=32.90	GT:AD:DP:GQ:PL	1/1:0,127:127:99:4177,379,0
17	41243670	rs80357213	G	A	3859.08	PASS	AC=2;AF=1.00;AN=2;DB;DP=118;Dels=0.00;FS=0.000;HRun=1;HaplotypeScore=6.0432;MQ=51.65;MQ0=0;QD=32.70	GT:AD:DP:GQ:PL	1/1:1,116:118:99:3858,346,0
17	41243834	rs80357552	AGGTATATT	A	9441.37	PASS	AC=2;AF=1.00;AN=2;DB;DP=117;FS=0.000;HRun=0;HaplotypeScore=1042.4320;MQ=33.25;MQ0=1;QD=80.70	GT:AD:DP:GQ:PL	1/1:4,112:115:99:9441,337,0
17	41244085	.	C	CT	6123.04	PASS	AC=2;AF=1.00;AN=2;DP=142;FS=0.000;HRun=1;HaplotypeScore=319.8446;MQ=54.63;MQ0=0;QD=43.12	GT:AD:DP:GQ:PL	1/1:6,136:142:99:6123,412,0
17	41244309	rs80357145	A	T	4820.71	PASS	AC=2;AF=1.00;AN=2;DB;DP=152;Dels=0.00;FS=0.000;HRun=0;HaplotypeScore=2.5756;MQ=52.78;MQ0=0;QD=31.72	GT:AD:DP:GQ:PL	1/1:0,151:152:99:4819,439,0
17	41244366	rs80357702	AT	A	5027.30	PASS	AC=2;AF=1.00;AN=2;DB;DP=140;FS=0.000;HRun=3;HaplotypeScore=557.0928;MQ=55.87;MQ0=0;QD=35.91	GT:AD:DP:GQ:PL	1/1:4,136:139:99:5027,409,0
17	41244453	rs80357647	CTAATGTTATTA	C	8687.01	PASS	AC=2;AF=1.00;AN=2;DB;DP=81;FS=0.000;HRun=0;HaplotypeScore=965.9547;MQ=31.12;MQ0=0;QD=107.25	GT:AD:DP:GQ:PL	1/1:5,76:80:99:8687,241,0
17	41244899	rs80357513	TGCA	T	6241.80	PASS	AC=2;AF=1.00;AN=2;DB;DP=117;FS=0.000;HRun=0;HaplotypeScore=537.7396;MQ=51.79;MQ0=0;QD=53.35	GT:AD:DP:GQ:PL	1/1:1,116:114:99:6242,343,0
17	41245104	rs80357598	AT	A	4633.96	PASS	AC=2;AF=1.00;AN=2;DB;DP=122;FS=0.000;HRun=2;HaplotypeScore=374.0236;MQ=54.03;MQ0=0;QD=37.98	GT:AD:DP:GQ:PL	1/1:1,121:122:99:4634,364,0
17	41245293	rs80357602	AAC	A	5652.99	PASS	AC=2;AF=1.00;AN=2;DB;DP=126;FS=0.000;HRun=0;HaplotypeScore=682.7738;MQ=54.28;MQ0=0;QD=44.87	GT:AD:DP:GQ:PL	1/1:4,122:126:99:5653,373,0
17	41245316	rs4986846	A	G	4081.45	PASS	AC=2;AF=1.00;AN=2;DB;DP=141;Dels=0.00;FS=0.000;HRun=1;HaplotypeScore=3.5479;MQ=53.39;MQ0=0;QD=28.95	GT:AD:DP:GQ:PL	1/1:0,141:141:99:4079,412,0
17	41245648	rs80357056	G	A	4587.70	PASS	AC=2;AF=1.00;AN=2;DB;DP=143;Dels=0.00;FS=0.000;HRun=0;HaplotypeScore=4.5267;MQ=56.04;MQ0=0;QD=32.08	GT:AD:DP:GQ:PL	1/1:1,141:143:99:4552,412,0
17	41246028	rs80357224	C	A	4248.16	PASS	AC=2;AF=1.00;AN=2;DB;DP=134;Dels=0.00;FS=0.000;HRun=0;HaplotypeScore=4.7379;MQ=55.49;MQ0=0;QD=31.70	GT:AD:DP:GQ:PL	1/1:1,132:134:99:4222,391,0
17	41246340	rs80356934	G	A	3917.86	PASS	AC=2;AF=1.00;AN=2;DB;DP=115;Dels=0.00;FS=0.000;HRun=1;HaplotypeScore=4.9140;MQ=55.64;MQ0=0;QD=34.07	GT:AD:DP:GQ:PL	1/1:1,114:115:99:3917,343,0
17	41246605	rs80357050	T	C	4101.78	PASS	AC=2;AF=1.00;AN=2;DB;DP=128;Dels=0.00;FS=0.000;HRun=2;HaplotypeScore=0.5784;MQ=56.67;MQ0=0;QD=32.05	GT:AD:DP:GQ:PL	1/1:0,127:128:99:4101,370,0
17	41247620	rs78583225	C	A	4724.62	PASS	AC=2;AF=1.00;AN=2;BaseQRankSum=1.684;DB;DP=143;Dels=0.00;FS=0.000;HRun=11;HaplotypeScore=1.8606;MQ=55.31;MQ0=0;MQRankSum=1.466;QD=33.04;ReadPosRankSum=0.618	GT:AD:DP:GQ:PL	1/1:1,142:143:99:4724,409,0
17	41248588	rs60390659	CA	C	1431.74	PASS	AC=2;AF=1.00;AN=2;DB;DP=130;FS=0.000;HRun=19;HaplotypeScore=369.1733;MQ=57.21;MQ0=0;QD=11.01	GT:AD:DP:GQ:PL	1/1:25,105:130:99:1474,294,0
17	41252697	rs10445302	T	A	3795.15	PASS	AC=2;AF=1.00;AN=2;DB;DP=112;Dels=0.00;FS=0.000;HRun=2;HaplotypeScore=0.9933;MQ=56.66;MQ0=0;QD=33.89	GT:AD:DP:GQ:PL	1/1:0,112:112:99:3795,328,0
17	41256880	rs80358149	C	T	4168.67	PASS	AC=2;AF=1.00;AN=2;DB;DP=125;Dels=0.00;FS=0.000;HRun=2;HaplotypeScore=0.9578;MQ=57.17;MQ0=0;QD=33.35	GT:AD:DP:GQ:PL	1/1:0,125:125:99:4168,373,0
17	41270412	rs75370952	C	T	4701.30	PASS	AC=2;AF=1.00;AN=2;DB;DP=143;Dels=0.00;FS=0.000;HRun=11;HaplotypeScore=2.3548;MQ=55.22;MQ0=0;QD=32.88	GT:AD:DP:GQ:PL	1/1:0,143:143:99:4700,418,0
17	41275656	rs35119301	C	G	3995.55	PASS	AC=2;AF=1.00;AN=2;DB;DP=121;Dels=0.00;FS=0.000;HRun=1;HaplotypeScore=6.3099;MQ=55.25;MQ0=0;QD=33.02	GT:AD:DP:GQ:PL	1/1:0,121:121:99:3995,364,0
17	41276033	rs80357696	CCAGATGGGACA	C	7879.94	PASS	AC=2;AF=1.00;AN=2;DB;DP=88;FS=0.000;HRun=0;HaplotypeScore=1008.9770;MQ=33.55;MQ0=0;QD=89.54	GT:AD:DP:GQ:PL	1/1:12,76:88:99:7880,229,0
17	41277765	rs8176074	C	T	4442.09	PASS	AC=2;AF=1.00;AN=2;BaseQRankSum=1.706;DB;DP=136;Dels=0.00;FS=0.000;HRun=0;HaplotypeScore=5.1451;MQ=56.34;MQ0=0;MQRankSum=-1.245;QD=32.66;ReadPosRankSum=0.449	GT:AD:DP:GQ:PL	1/1:1,134:136:99:4441,391,0
17	41280454	rs1709431	G	A	4017.36	PASS	AC=2;AF=1.00;AN=2;BaseQRankSum=1.391;DB;DP=123;Dels=0.00;FS=0.000;HRun=2;HaplotypeScore=5.1145;MQ=56.30;MQ0=0;MQRankSum=1.647;QD=32.66;ReadPosRankSum=1.420	GT:AD:DP:GQ:PL	1/1:1,122:123:99:3985,323,0
17	41291194	rs34960683	CT	C	2357.36	PASS	AC=2;AF=1.00;AN=2;DB;DP=126;FS=0.000;HRun=13;HaplotypeScore=369.9104;MQ=58.00;MQ0=0;QD=18.71	GT:AD:DP:GQ:PL	1/1:16,110:125:99:2399,328,0
17	41302940	rs34534709	C	G	4247.90	PASS	AC=2;AF=1.00;AN=2;BaseQRankSum=1.706;DB;DP=134;Dels=0.00;FS=0.000;HRun=0;HaplotypeScore=2.7782;MQ=55.47;MQ0=0;MQRankSum=1.003;QD=31.70;ReadPosRankSum=0.169	GT:AD:DP:GQ:PL	1/1:1,132:134:99:4247,391,0
17	41313612	rs35521261	A	G	3923.77	PASS	AC=2;AF=1.00;AN=2;BaseQRankSum=1.657;DB;DP=139;Dels=0.00;FS=0.000;HRun=0;HaplotypeScore=4.2082;MQ=56.00;MQ0=0;MQRankSum=1.707;QD=28.23;ReadPosRankSum=-0.984	GT:AD:DP:GQ:PL	1/1:1,138:139:99:3921,399,0
