# Supplementary material for: Considerations for clinical read alignment and mutational profiling using next-generation sequencing
Source: F1000Res. 2012 Sep 20;1:2. Originally published 2012 Jul 16. [Version 2] doi: 10.12688/f1000research.1-2.v2 (PMC3945748; doi:10.12688/f1000research.1-2.v2)
Supplement: Aligner-specific VCF files containing the mutations called for each set of reads in single and paired-end modes — VCF files describing the mutations detected in the sixty-seven groups of BRCA1 reads when testing each alignment program in paired-end and single-end mode. [file f1000research-1-402-s0002.tgz › BWA_Paired_End_Calls.38.vcf]

##fileformat=VCFv4.1
##FILTER=<ID=LowQual,Description="Low quality">
##FORMAT=<ID=AD,Number=.,Type=Integer,Description="Allelic depths for the ref and alt alleles in the order listed">
##FORMAT=<ID=DP,Number=1,Type=Integer,Description="Read Depth (only filtered reads used for calling)">
##FORMAT=<ID=GQ,Number=1,Type=Float,Description="Genotype Quality">
##FORMAT=<ID=GT,Number=1,Type=String,Description="Genotype">
##FORMAT=<ID=PL,Number=G,Type=Integer,Description="Normalized, Phred-scaled likelihoods for genotypes as defined in the VCF specification">
##INFO=<ID=AC,Number=A,Type=Integer,Description="Allele count in genotypes, for each ALT allele, in the same order as listed">
##INFO=<ID=AF,Number=A,Type=Float,Description="Allele Frequency, for each ALT allele, in the same order as listed">
##INFO=<ID=AN,Number=1,Type=Integer,Description="Total number of alleles in called genotypes">
##INFO=<ID=BaseQRankSum,Number=1,Type=Float,Description="Z-score from Wilcoxon rank sum test of Alt Vs. Ref base qualities">
##INFO=<ID=DB,Number=0,Type=Flag,Description="dbSNP Membership">
##INFO=<ID=DP,Number=1,Type=Integer,Description="Filtered Depth">
##INFO=<ID=DS,Number=0,Type=Flag,Description="Were any of the samples downsampled?">
##INFO=<ID=Dels,Number=1,Type=Float,Description="Fraction of Reads Containing Spanning Deletions">
##INFO=<ID=FS,Number=1,Type=Float,Description="Phred-scaled p-value using Fisher's exact test to detect strand bias">
##INFO=<ID=HRun,Number=1,Type=Integer,Description="Largest Contiguous Homopolymer Run of Variant Allele In Either Direction">
##INFO=<ID=HaplotypeScore,Number=1,Type=Float,Description="Consistency of the site with at most two segregating haplotypes">
##INFO=<ID=InbreedingCoeff,Number=1,Type=Float,Description="Inbreeding coefficient as estimated from the genotype likelihoods per-sample when compared against the Hardy-Weinberg expectation">
##INFO=<ID=MQ,Number=1,Type=Float,Description="RMS Mapping Quality">
##INFO=<ID=MQ0,Number=1,Type=Integer,Description="Total Mapping Quality Zero Reads">
##INFO=<ID=MQRankSum,Number=1,Type=Float,Description="Z-score From Wilcoxon rank sum test of Alt vs. Ref read mapping qualities">
##INFO=<ID=QD,Number=1,Type=Float,Description="Variant Confidence/Quality by Depth">
##INFO=<ID=ReadPosRankSum,Number=1,Type=Float,Description="Z-score from Wilcoxon rank sum test of Alt vs. Ref read position bias">
##UnifiedGenotyper="analysis_type=UnifiedGenotyper input_file=[../BWA_Default/brca1_38.recalib.bam] sample_metadata=[] read_buffer_size=null phone_home=STANDARD read_filter=[] intervals=null excludeIntervals=null reference_sequence=ref_chr17.hg19.fa rodBind=[] rodToIntervalTrackName=null BTI_merge_rule=UNION nonDeterministicRandomSeed=false downsampling_type=null downsample_to_fraction=null downsample_to_coverage=null baq=OFF baqGapOpenPenalty=40.0 performanceLog=null useOriginalQualities=false defaultBaseQualities=-1 validation_strictness=SILENT unsafe=null num_threads=4 interval_merging=ALL read_group_black_list=null processingTracker=null restartProcessingTracker=false processingTrackerStatusFile=null processingTrackerID=-1 allow_intervals_with_unindexed_bam=false disable_experimental_low_memory_sharding=false logging_level=ERROR log_to_file=null help=false genotype_likelihoods_model=BOTH p_nonref_model=EXACT heterozygosity=0.0010 pcr_error_rate=1.0E-4 genotyping_mode=DISCOVERY output_mode=EMIT_VARIANTS_ONLY standard_min_confidence_threshold_for_calling=30.0 standard_min_confidence_threshold_for_emitting=4.0 computeSLOD=false alleles=(RodBinding name= source=UNBOUND) assume_single_sample_reads=null abort_at_too_much_coverage=-1 min_base_quality_score=17 min_mapping_quality_score=20 max_deletion_fraction=0.05 min_indel_count_for_genotyping=5 indel_heterozygosity=1.25E-4 indelGapContinuationPenalty=10.0 indelGapOpenPenalty=45.0 indelHaplotypeSize=80 doContextDependentGapPenalties=true getGapPenaltiesFromData=false indel_recal_file=indel.recal_data.csv indelDebug=false dovit=false GSA_PRODUCTION_ONLY=false exactCalculation=LINEAR_EXPERIMENTAL ignoreSNPAlleles=false output_all_callable_bases=false genotype=false dbsnp=(RodBinding name=dbsnp source=dbsnp_132.hg19.vcf) out=org.broadinstitute.sting.gatk.io.stubs.VCFWriterStub NO_HEADER=org.broadinstitute.sting.gatk.io.stubs.VCFWriterStub sites_only=org.broadinstitute.sting.gatk.io.stubs.VCFWriterStub debug_file=null metrics_file=null annotation=[]"
##contig=<ID=17,length=81195210,assembly=hg19>
##reference=file:///CL_diags/ngs/OmixonPaper/brca1-test-suite/ref_chr17.hg19.fa
#CHROM	POS	ID	REF	ALT	QUAL	FILTER	INFO	FORMAT	DePristo
17	41200626	rs111562683	C	T	4976.43	PASS	AC=2;AF=1.00;AN=2;DB;DP=152;Dels=0.00;FS=0.000;HRun=0;HaplotypeScore=7.3017;MQ=56.89;MQ0=0;QD=32.74	GT:AD:DP:GQ:PL	1/1:1,151:152:99:4976,436,0
17	41201185	rs80357065	A	T	3674.36	PASS	AC=2;AF=1.00;AN=2;BaseQRankSum=-1.608;DB;DP=113;Dels=0.00;FS=3.299;HRun=0;HaplotypeScore=5.4604;MQ=55.52;MQ0=0;MQRankSum=-1.732;QD=32.52;ReadPosRankSum=0.402	GT:AD:DP:GQ:PL	1/1:2,111:113:99:3637,294,0
17	41204840	rs72360697	ACT	A	4019.48	PASS	AC=2;AF=1.00;AN=2;DB;DP=118;FS=0.000;HRun=0;HaplotypeScore=436.8106;MQ=62.17;MQ0=0;QD=34.06	GT:AD:DP:GQ:PL	1/1:5,113:118:99:4019,343,0
17	41208191	rs72372636	C	CT	2685.54	PASS	AC=2;AF=1.00;AN=2;DB;DP=143;FS=0.000;HRun=16;HaplotypeScore=374.3104;MQ=57.65;MQ0=0;QD=18.78	GT:AD:DP:GQ:PL	1/1:30,112:143:99:2728,346,0
17	41208467	rs8176286	A	G	4035.68	PASS	AC=2;AF=1.00;AN=2;DB;DP=125;Dels=0.00;FS=0.000;HRun=3;HaplotypeScore=1.9722;MQ=56.98;MQ0=0;QD=32.29	GT:AD:DP:GQ:PL	1/1:0,125:125:99:4035,370,0
17	41209627	rs8176280	C	A	3793.60	PASS	AC=2;AF=1.00;AN=2;BaseQRankSum=1.702;DB;DP=114;Dels=0.00;FS=0.000;HRun=0;HaplotypeScore=8.6896;MQ=55.38;MQ0=0;MQRankSum=1.367;QD=33.28;ReadPosRankSum=-0.547	GT:AD:DP:GQ:PL	1/1:1,113:114:99:3793,340,0
17	41213506	rs79826053	C	A	4443	PASS	AC=2;AF=1.00;AN=2;DB;DP=131;Dels=0.00;FS=0.000;HRun=2;HaplotypeScore=0.8667;MQ=56.79;MQ0=0;QD=33.92	GT:AD:DP:GQ:PL	1/1:0,131:131:99:4442,385,0
17	41223063	rs80356862	G	C	3721.09	PASS	AC=2;AF=1.00;AN=2;DB;DP=114;Dels=0.00;FS=0.000;HRun=1;HaplotypeScore=2.8383;MQ=56.47;MQ0=0;QD=32.64	GT:AD:DP:GQ:PL	1/1:0,114:114:99:3720,340,0
17	41227153	rs75665117	C	A	3932.08	PASS	AC=2;AF=1.00;AN=2;DB;DP=116;Dels=0.00;FS=0.000;HRun=3;HaplotypeScore=3.8815;MQ=56.23;MQ0=0;QD=33.90	GT:AD:DP:GQ:PL	1/1:0,116:116:99:3931,340,0
17	41234041	rs8176185	T	C	4215.69	PASS	AC=2;AF=1.00;AN=2;DB;DP=143;Dels=0.00;FS=0.000;HRun=0;HaplotypeScore=6.5572;MQ=57.00;MQ0=0;QD=29.48	GT:AD:DP:GQ:PL	1/1:0,143:143:99:4213,421,0
17	41242978	.	C	CCT	8310.97	PASS	AC=2;AF=1.00;AN=2;DP=144;FS=0.000;HRun=0;HaplotypeScore=383.5151;MQ=55.31;MQ0=0;QD=57.72	GT:AD:DP:GQ:PL	1/1:11,131:144:99:8311,418,0
17	41243604	rs80357500	G	T	5186.17	PASS	AC=2;AF=1.00;AN=2;DB;DP=154;Dels=0.00;FS=0.000;HRun=0;HaplotypeScore=2.6485;MQ=56.78;MQ0=0;QD=33.68	GT:AD:DP:GQ:PL	1/1:0,153:154:99:5185,454,0
17	41243704	rs80358338	CCTG	C	6062.50	PASS	AC=2;AF=1.00;AN=2;DB;DP=112;FS=0.000;HRun=0;HaplotypeScore=509.1387;MQ=50.87;MQ0=0;QD=54.13	GT:AD:DP:GQ:PL	1/1:1,111:112:99:6063,331,0
17	41244021	rs80357027	A	T	4956.10	PASS	AC=2;AF=1.00;AN=2;DB;DP=154;Dels=0.00;FS=0.000;HRun=0;HaplotypeScore=1.7256;MQ=56.96;MQ0=0;QD=32.18	GT:AD:DP:GQ:PL	1/1:0,152:154:99:4955,451,0
17	41244085	.	C	CT	6388.65	PASS	AC=2;AF=1.00;AN=2;DP=150;FS=0.000;HRun=1;HaplotypeScore=467.3097;MQ=57.40;MQ0=0;QD=42.59	GT:AD:DP:GQ:PL	1/1:6,144:150:99:6389,433,0
17	41244186	rs80356919	T	C	4757.95	PASS	AC=2;AF=1.00;AN=2;DB;DP=148;Dels=0.00;FS=0.000;HRun=0;HaplotypeScore=10.0023;MQ=57.65;MQ0=0;QD=32.15	GT:AD:DP:GQ:PL	1/1:1,147:148:99:4757,436,0
17	41244567	rs80357502	CA	C	4831.99	PASS	AC=2;AF=1.00;AN=2;DB;DP=119;FS=0.000;HRun=1;HaplotypeScore=344.5025;MQ=56.80;MQ0=0;QD=40.60	GT:AD:DP:GQ:PL	1/1:1,118:118:99:4832,355,0
17	41244676	.	A	AT	5848.51	PASS	AC=2;AF=1.00;AN=2;DP=129;FS=0.000;HRun=0;HaplotypeScore=289.2236;MQ=57.00;MQ0=0;QD=45.34	GT:AD:DP:GQ:PL	1/1:4,125:128:99:5849,376,0
17	41245280	rs80356884	C	G	3779.93	PASS	AC=2;AF=1.00;AN=2;DB;DP=133;Dels=0.00;FS=0.000;HRun=0;HaplotypeScore=5.9744;MQ=56.29;MQ0=0;QD=28.42	GT:AD:DP:GQ:PL	1/1:0,133:133:99:3777,379,0
17	41245348	rs80357944	TC	T	5836.34	PASS	AC=2;AF=1.00;AN=2;DB;DP=144;FS=0.000;HRun=1;HaplotypeScore=472.2998;MQ=57.24;MQ0=0;QD=40.53	GT:AD:DP:GQ:PL	1/1:1,143:144:99:5836,427,0
17	41245721	rs80357952	ATTCT	A	6039.71	PASS	AC=2;AF=1.00;AN=2;DB;DP=111;FS=0.000;HRun=0;HaplotypeScore=609.5819;MQ=49.71;MQ0=0;QD=54.41	GT:AD:DP:GQ:PL	1/1:4,107:111:99:6040,322,0
17	41246007	rs56100707	G	C	3224.03	PASS	AC=2;AF=1.00;AN=2;DB;DP=112;Dels=0.00;FS=0.000;HRun=0;HaplotypeScore=1.7853;MQ=54.17;MQ0=0;QD=28.79	GT:AD:DP:GQ:PL	1/1:0,111:112:99:3257,325,0
17	41246029	rs80357947	TC	T	4242.71	PASS	AC=2;AF=1.00;AN=2;DB;DP=112;FS=0.000;HRun=2;HaplotypeScore=607.1413;MQ=52.56;MQ0=0;QD=37.88	GT:AD:DP:GQ:PL	1/1:7,105:112:99:4243,331,0
17	41246100	rs80357801	ATAAT	A	7761.33	PASS	AC=2;AF=1.00;AN=2;DB;DP=143;FS=0.000;HRun=0;HaplotypeScore=834.2589;MQ=47.55;MQ0=0;QD=54.28	GT:AD:DP:GQ:PL	1/1:10,133:142:99:7761,415,0
17	41246605	rs80357050	T	C	3959.78	PASS	AC=2;AF=1.00;AN=2;DB;DP=123;Dels=0.00;FS=0.000;HRun=2;HaplotypeScore=2.6897;MQ=56.73;MQ0=0;QD=32.19	GT:AD:DP:GQ:PL	1/1:0,122:123:99:3959,355,0
17	41252697	rs10445302	T	A	3582.02	PASS	AC=2;AF=1.00;AN=2;DB;DP=108;Dels=0.00;FS=0.000;HRun=2;HaplotypeScore=2.8212;MQ=55.58;MQ0=0;QD=33.17	GT:AD:DP:GQ:PL	1/1:1,107:108:99:3581,313,0
17	41256880	rs80358149	C	T	4441.98	PASS	AC=2;AF=1.00;AN=2;DB;DP=140;Dels=0.00;FS=0.000;HRun=2;HaplotypeScore=5.6960;MQ=56.97;MQ0=0;QD=31.73	GT:AD:DP:GQ:PL	1/1:0,138:140:99:4441,391,0
17	41259079	rs66917717	A	AT	2190.29	PASS	AC=2;AF=1.00;AN=2;DB;DP=153;FS=0.000;HRun=20;HaplotypeScore=346.7627;MQ=56.09;MQ0=0;QD=14.32	GT:AD:DP:GQ:PL	1/1:44,108:153:99:2232,335,0
17	41263801	rs55685838	C	T	3808.91	PASS	AC=2;AF=1.00;AN=2;DB;DP=117;Dels=0.00;FS=0.000;HRun=0;HaplotypeScore=6.5853;MQ=54.13;MQ0=0;QD=32.55	GT:AD:DP:GQ:PL	1/1:0,115:117:99:3786,328,0
17	41268208	rs8176097	C	CT	4673.64	PASS	AC=2;AF=1.00;AN=2;DB;DP=158;FS=0.000;HRun=8;HaplotypeScore=360.6198;MQ=57.15;MQ0=0;QD=29.58	GT:AD:DP:GQ:PL	1/1:24,134:156:99:4674,412,0
17	41273715	rs9892009	A	C	4355.04	PASS	AC=2;AF=1.00;AN=2;DB;DP=137;Dels=0.00;FS=0.000;HRun=0;HaplotypeScore=3.7823;MQ=56.08;MQ0=0;QD=31.79	GT:AD:DP:GQ:PL	1/1:0,137:137:99:4354,397,0
17	41287789	rs12936199	G	A	4016.59	PASS	AC=2;AF=1.00;AN=2;DB;DP=123;Dels=0.00;FS=0.000;HRun=0;HaplotypeScore=4.3788;MQ=55.81;MQ0=0;QD=32.66	GT:AD:DP:GQ:PL	1/1:0,122:123:99:3982,355,0
17	41305140	rs716105	G	A	4461.64	PASS	AC=2;AF=1.00;AN=2;DB;DP=132;Dels=0.00;FS=0.000;HRun=2;HaplotypeScore=2.9965;MQ=57.03;MQ0=0;QD=33.80	GT:AD:DP:GQ:PL	1/1:0,132:132:99:4461,385,0
17	45618867	.	C	T	5.06	LowQual	AC=1;AF=0.50;AN=2;DP=1;Dels=0.00;HRun=0;HaplotypeScore=0.0000;MQ=29.00;MQ0=0;QD=5.06	GT:AD:DP:GQ:PL	0/1:0,1:1:1.76:33,3,0
17	74585296	.	C	T	5.06	LowQual	AC=1;AF=0.50;AN=2;DP=1;Dels=0.00;HRun=0;HaplotypeScore=0.0000;MQ=37.00;MQ0=0;QD=5.06	GT:AD:DP:GQ:PL	0/1:0,1:1:1.76:33,3,0
