# Supplementary material for: Considerations for clinical read alignment and mutational profiling using next-generation sequencing
Source: F1000Res. 2012 Sep 20;1:2. Originally published 2012 Jul 16. [Version 2] doi: 10.12688/f1000research.1-2.v2 (PMC3945748; doi:10.12688/f1000research.1-2.v2)
Supplement: Aligner-specific VCF files containing the mutations called for each set of reads in single and paired-end modes — VCF files describing the mutations detected in the sixty-seven groups of BRCA1 reads when testing each alignment program in paired-end and single-end mode. [file f1000research-1-402-s0002.tgz › BWA_Paired_End_Calls.41.vcf]

##fileformat=VCFv4.1
##FILTER=<ID=LowQual,Description="Low quality">
##FORMAT=<ID=AD,Number=.,Type=Integer,Description="Allelic depths for the ref and alt alleles in the order listed">
##FORMAT=<ID=DP,Number=1,Type=Integer,Description="Read Depth (only filtered reads used for calling)">
##FORMAT=<ID=GQ,Number=1,Type=Float,Description="Genotype Quality">
##FORMAT=<ID=GT,Number=1,Type=String,Description="Genotype">
##FORMAT=<ID=PL,Number=G,Type=Integer,Description="Normalized, Phred-scaled likelihoods for genotypes as defined in the VCF specification">
##INFO=<ID=AC,Number=A,Type=Integer,Description="Allele count in genotypes, for each ALT allele, in the same order as listed">
##INFO=<ID=AF,Number=A,Type=Float,Description="Allele Frequency, for each ALT allele, in the same order as listed">
##INFO=<ID=AN,Number=1,Type=Integer,Description="Total number of alleles in called genotypes">
##INFO=<ID=BaseQRankSum,Number=1,Type=Float,Description="Z-score from Wilcoxon rank sum test of Alt Vs. Ref base qualities">
##INFO=<ID=DB,Number=0,Type=Flag,Description="dbSNP Membership">
##INFO=<ID=DP,Number=1,Type=Integer,Description="Filtered Depth">
##INFO=<ID=DS,Number=0,Type=Flag,Description="Were any of the samples downsampled?">
##INFO=<ID=Dels,Number=1,Type=Float,Description="Fraction of Reads Containing Spanning Deletions">
##INFO=<ID=FS,Number=1,Type=Float,Description="Phred-scaled p-value using Fisher's exact test to detect strand bias">
##INFO=<ID=HRun,Number=1,Type=Integer,Description="Largest Contiguous Homopolymer Run of Variant Allele In Either Direction">
##INFO=<ID=HaplotypeScore,Number=1,Type=Float,Description="Consistency of the site with at most two segregating haplotypes">
##INFO=<ID=InbreedingCoeff,Number=1,Type=Float,Description="Inbreeding coefficient as estimated from the genotype likelihoods per-sample when compared against the Hardy-Weinberg expectation">
##INFO=<ID=MQ,Number=1,Type=Float,Description="RMS Mapping Quality">
##INFO=<ID=MQ0,Number=1,Type=Integer,Description="Total Mapping Quality Zero Reads">
##INFO=<ID=MQRankSum,Number=1,Type=Float,Description="Z-score From Wilcoxon rank sum test of Alt vs. Ref read mapping qualities">
##INFO=<ID=QD,Number=1,Type=Float,Description="Variant Confidence/Quality by Depth">
##INFO=<ID=ReadPosRankSum,Number=1,Type=Float,Description="Z-score from Wilcoxon rank sum test of Alt vs. Ref read position bias">
##UnifiedGenotyper="analysis_type=UnifiedGenotyper input_file=[../BWA_Default/brca1_41.recalib.bam] sample_metadata=[] read_buffer_size=null phone_home=STANDARD read_filter=[] intervals=null excludeIntervals=null reference_sequence=ref_chr17.hg19.fa rodBind=[] rodToIntervalTrackName=null BTI_merge_rule=UNION nonDeterministicRandomSeed=false downsampling_type=null downsample_to_fraction=null downsample_to_coverage=null baq=OFF baqGapOpenPenalty=40.0 performanceLog=null useOriginalQualities=false defaultBaseQualities=-1 validation_strictness=SILENT unsafe=null num_threads=4 interval_merging=ALL read_group_black_list=null processingTracker=null restartProcessingTracker=false processingTrackerStatusFile=null processingTrackerID=-1 allow_intervals_with_unindexed_bam=false disable_experimental_low_memory_sharding=false logging_level=ERROR log_to_file=null help=false genotype_likelihoods_model=BOTH p_nonref_model=EXACT heterozygosity=0.0010 pcr_error_rate=1.0E-4 genotyping_mode=DISCOVERY output_mode=EMIT_VARIANTS_ONLY standard_min_confidence_threshold_for_calling=30.0 standard_min_confidence_threshold_for_emitting=4.0 computeSLOD=false alleles=(RodBinding name= source=UNBOUND) assume_single_sample_reads=null abort_at_too_much_coverage=-1 min_base_quality_score=17 min_mapping_quality_score=20 max_deletion_fraction=0.05 min_indel_count_for_genotyping=5 indel_heterozygosity=1.25E-4 indelGapContinuationPenalty=10.0 indelGapOpenPenalty=45.0 indelHaplotypeSize=80 doContextDependentGapPenalties=true getGapPenaltiesFromData=false indel_recal_file=indel.recal_data.csv indelDebug=false dovit=false GSA_PRODUCTION_ONLY=false exactCalculation=LINEAR_EXPERIMENTAL ignoreSNPAlleles=false output_all_callable_bases=false genotype=false dbsnp=(RodBinding name=dbsnp source=dbsnp_132.hg19.vcf) out=org.broadinstitute.sting.gatk.io.stubs.VCFWriterStub NO_HEADER=org.broadinstitute.sting.gatk.io.stubs.VCFWriterStub sites_only=org.broadinstitute.sting.gatk.io.stubs.VCFWriterStub debug_file=null metrics_file=null annotation=[]"
##contig=<ID=17,length=81195210,assembly=hg19>
##reference=file:///CL_diags/ngs/OmixonPaper/brca1-test-suite/ref_chr17.hg19.fa
#CHROM	POS	ID	REF	ALT	QUAL	FILTER	INFO	FORMAT	DePristo
17	41199716	rs80356920	A	T	4200.38	PASS	AC=2;AF=1.00;AN=2;DB;DP=130;Dels=0.00;FS=0.000;HRun=0;HaplotypeScore=4.7819;MQ=55.47;MQ0=0;QD=32.31	GT:AD:DP:GQ:PL	1/1:1,129:130:99:4199,376,0
17	41200551	rs79860047	A	G	4619.29	PASS	AC=2;AF=1.00;AN=2;DB;DP=144;Dels=0.00;FS=0.000;HRun=1;HaplotypeScore=5.8321;MQ=56.17;MQ0=0;QD=32.08	GT:AD:DP:GQ:PL	1/1:0,144:144:99:4618,415,0
17	41220223	rs8176231	A	G	4433.24	PASS	AC=2;AF=1.00;AN=2;DB;DP=141;Dels=0.00;FS=0.000;HRun=1;HaplotypeScore=0.0000;MQ=56.04;MQ0=0;QD=31.44	GT:AD:DP:GQ:PL	1/1:0,140:141:99:4432,400,0
17	41222461	rs8176221	T	A	4380.16	PASS	AC=2;AF=1.00;AN=2;BaseQRankSum=1.788;DB;DP=132;Dels=0.00;FS=3.364;HRun=1;HaplotypeScore=4.4809;MQ=56.93;MQ0=0;MQRankSum=0.123;QD=33.18;ReadPosRankSum=-0.539	GT:AD:DP:GQ:PL	1/1:3,128:132:99:4323,332,0
17	41226396	rs80357542	CAG	C	5577.58	PASS	AC=2;AF=1.00;AN=2;DB;DP=124;FS=0.000;HRun=0;HaplotypeScore=454.0163;MQ=57.36;MQ0=0;QD=44.98	GT:AD:DP:GQ:PL	1/1:1,123:124:99:5578,367,0
17	41238135	rs67894015	A	AACACAC	13719.33	PASS	AC=2;AF=1.00;AN=2;DB;DP=156;FS=0.000;HRun=0;HaplotypeScore=587.4530;MQ=38.46;MQ0=2;QD=87.94	GT:AD:DP:GQ:PL	1/1:7,135:148:99:13719,439,0
17	41239491	rs8176170	T	C	4664.43	PASS	AC=2;AF=1.00;AN=2;DB;DP=145;Dels=0.00;FS=0.000;HRun=1;HaplotypeScore=4.6820;MQ=55.62;MQ0=0;QD=32.17	GT:AD:DP:GQ:PL	1/1:0,145:145:99:4663,424,0
17	41242077	rs78286195	A	G	4539.68	PASS	AC=2;AF=1.00;AN=2;DB;DP=140;Dels=0.00;FS=0.000;HRun=1;HaplotypeScore=0.5784;MQ=55.60;MQ0=0;QD=32.43	GT:AD:DP:GQ:PL	1/1:0,139:140:99:4539,412,0
17	41243503	rs80357231	T	G	3879.28	PASS	AC=2;AF=1.00;AN=2;DB;DP=122;Dels=0.00;FS=0.000;HRun=1;HaplotypeScore=0.7340;MQ=57.38;MQ0=0;QD=31.80	GT:AD:DP:GQ:PL	1/1:0,122:122:99:3878,352,0
17	41243769	.	A	AT	6898.06	PASS	AC=2;AF=1.00;AN=2;DP=149;FS=0.000;HRun=1;HaplotypeScore=339.8849;MQ=56.69;MQ0=0;QD=46.30	GT:AD:DP:GQ:PL	1/1:2,147:149:99:6898,442,0
17	41243904	rs80357805	TTC	T	5822.02	PASS	AC=2;AF=1.00;AN=2;DB;DP=141;FS=0.000;HRun=0;HaplotypeScore=807.5021;MQ=55.79;MQ0=0;QD=41.29	GT:AD:DP:GQ:PL	1/1:5,136:141:99:5822,409,0
17	41243935	rs80357294	C	T	4436.21	PASS	AC=2;AF=1.00;AN=2;DB;DP=129;Dels=0.00;FS=0.000;HRun=1;HaplotypeScore=5.2888;MQ=55.74;MQ0=0;QD=34.39	GT:AD:DP:GQ:PL	1/1:0,129:129:99:4436,388,0
17	41244190	rs80357827	CA	C	6433.71	PASS	AC=2;AF=1.00;AN=2;DB;DP=157;FS=0.000;HRun=2;HaplotypeScore=450.0923;MQ=58.31;MQ0=0;QD=40.98	GT:AD:DP:GQ:PL	1/1:1,156:156:99:6434,466,0
17	41244309	rs80357145	A	T	4762.65	PASS	AC=2;AF=1.00;AN=2;DB;DP=146;Dels=0.00;FS=0.000;HRun=0;HaplotypeScore=7.1197;MQ=56.23;MQ0=0;QD=32.62	GT:AD:DP:GQ:PL	1/1:0,145:146:99:4729,427,0
17	41244625	rs80357497	G	A	3802.31	PASS	AC=2;AF=1.00;AN=2;DB;DP=120;Dels=0.00;FS=0.000;HRun=0;HaplotypeScore=4.5596;MQ=53.48;MQ0=0;QD=31.69	GT:AD:DP:GQ:PL	1/1:0,120:120:99:3801,352,0
17	41244817	rs80357917	CTTGA	C	7224.06	PASS	AC=2;AF=1.00;AN=2;DB;DP=132;FS=0.000;HRun=0;HaplotypeScore=726.7818;MQ=47.21;MQ0=0;QD=54.73	GT:AD:DP:GQ:PL	1/1:6,126:131:99:7224,379,0
17	41244954	rs80357675	TTTGAAACC	T	7395.20	PASS	AC=2;AF=1.00;AN=2;DB;DP=106;FS=0.000;HRun=0;HaplotypeScore=904.9711;MQ=37.03;MQ0=0;QD=69.77	GT:AD:DP:GQ:PL	1/1:12,94:103:99:7395,274,0
17	41245248	rs80357786	CT	C	5208.12	PASS	AC=2;AF=1.00;AN=2;DB;DP=125;FS=0.000;HRun=1;HaplotypeScore=363.2326;MQ=56.95;MQ0=0;QD=41.66	GT:AD:DP:GQ:PL	1/1:0,125:125:99:5208,376,0
17	41245381	rs4986845	T	C	4126.17	PASS	AC=2;AF=1.00;AN=2;DB;DP=140;Dels=0.00;FS=0.000;HRun=0;HaplotypeScore=3.9531;MQ=55.99;MQ0=0;QD=29.47	GT:AD:DP:GQ:PL	1/1:0,139:140:99:4089,409,0
17	41245996	rs80357630	TA	T	3718.49	PASS	AC=2;AF=1.00;AN=2;DB;DP=108;FS=0.000;HRun=4;HaplotypeScore=308.1355;MQ=56.11;MQ0=0;QD=34.43	GT:AD:DP:GQ:PL	1/1:4,104:108:99:3718,313,0
17	41246191	rs80357939	CT	C	5130.79	PASS	AC=2;AF=1.00;AN=2;DB;DP=128;FS=0.000;HRun=1;HaplotypeScore=380.7607;MQ=56.05;MQ0=1;QD=40.08	GT:AD:DP:GQ:PL	1/1:4,124:126:99:5131,376,0
17	41246565	rs80357772	CAT	C	5500.98	PASS	AC=2;AF=1.00;AN=2;DB;DP=115;FS=0.000;HRun=0;HaplotypeScore=453.9108;MQ=56.94;MQ0=0;QD=47.83	GT:AD:DP:GQ:PL	1/1:1,114:115:99:5501,343,0
17	41247032	rs11658905	C	A	4532.86	PASS	AC=2;AF=1.00;AN=2;DB;DP=137;Dels=0.00;FS=0.000;HRun=1;HaplotypeScore=5.1235;MQ=57.32;MQ0=0;QD=33.09	GT:AD:DP:GQ:PL	1/1:0,137:137:99:4532,403,0
17	41252577	rs799924	A	G	3815.05	PASS	AC=2;AF=1.00;AN=2;DB;DP=120;Dels=0.00;FS=0.000;HRun=0;HaplotypeScore=3.1542;MQ=55.38;MQ0=0;QD=31.79	GT:AD:DP:GQ:PL	1/1:0,119:120:99:3814,352,0
17	41252672	rs709630	A	T	4008.36	PASS	AC=2;AF=1.00;AN=2;DB;DP=122;Dels=0.00;FS=0.000;HRun=1;HaplotypeScore=4.8572;MQ=55.25;MQ0=0;QD=32.86	GT:AD:DP:GQ:PL	1/1:0,122:122:99:4008,358,0
17	41252697	rs10445302	T	A	3678.74	PASS	AC=2;AF=1.00;AN=2;DB;DP=110;Dels=0.00;FS=0.000;HRun=2;HaplotypeScore=1.9581;MQ=55.89;MQ0=0;QD=33.44	GT:AD:DP:GQ:PL	1/1:0,109:110:99:3651,322,0
17	41254376	rs80078547	T	C	4211	PASS	AC=2;AF=1.00;AN=2;DB;DP=132;Dels=0.00;FS=0.000;HRun=0;HaplotypeScore=2.7845;MQ=56.00;MQ0=0;QD=31.90	GT:AD:DP:GQ:PL	1/1:1,131:132:99:4210,385,0
17	41258452	rs80358147	C	T	4445.74	PASS	AC=2;AF=1.00;AN=2;DB;DP=138;Dels=0.00;FS=0.000;HRun=0;HaplotypeScore=7.2808;MQ=56.36;MQ0=0;QD=32.22	GT:AD:DP:GQ:PL	1/1:0,138:138:99:4445,409,0
17	41266552	rs12601356	C	T	5139.59	PASS	AC=2;AF=1.00;AN=2;DB;DP=153;Dels=0.00;FS=0.000;HRun=2;HaplotypeScore=5.3866;MQ=56.44;MQ0=0;QD=33.59	GT:AD:DP:GQ:PL	1/1:0,153:153:99:5139,445,0
17	41266997	rs8176104	C	T	4039.38	PASS	AC=2;AF=1.00;AN=2;DB;DP=121;Dels=0.00;FS=0.000;HRun=1;HaplotypeScore=0.0000;MQ=55.94;MQ0=0;QD=33.38	GT:AD:DP:GQ:PL	1/1:2,119:121:99:4039,355,0
17	41273700	rs71160013	C	CAAAA	5129.55	PASS	AC=2;AF=1.00;AN=2;DB;DP=145;FS=0.000;HRun=25;HaplotypeScore=513.6377;MQ=55.75;MQ0=0;QD=35.38	GT:AD:DP:GQ:PL	1/1:55,88:145:99:5130,295,0
17	41276212	rs56209245	ATAAAG	A	6181.29	PASS	AC=2;AF=1.00;AN=2;DB;DP=117;FS=0.000;HRun=0;HaplotypeScore=731.6893;MQ=41.87;MQ0=0;QD=52.83	GT:AD:DP:GQ:PL	1/1:10,107:115:99:6181,322,0
17	41309837	rs12946407	C	A	4851.84	PASS	AC=2;AF=1.00;AN=2;DB;DP=144;Dels=0.00;FS=0.000;HRun=1;HaplotypeScore=8.0736;MQ=55.69;MQ0=0;QD=33.69	GT:AD:DP:GQ:PL	1/1:0,144:144:99:4851,424,0
