# Supplementary material for: Considerations for clinical read alignment and mutational profiling using next-generation sequencing
Source: F1000Res. 2012 Sep 20;1:2. Originally published 2012 Jul 16. [Version 2] doi: 10.12688/f1000research.1-2.v2 (PMC3945748; doi:10.12688/f1000research.1-2.v2)
Supplement: Aligner-specific VCF files containing the mutations called for each set of reads in single and paired-end modes — VCF files describing the mutations detected in the sixty-seven groups of BRCA1 reads when testing each alignment program in paired-end and single-end mode. [file f1000research-1-402-s0002.tgz › BWA_Paired_End_Calls.42.vcf]

##fileformat=VCFv4.1
##FILTER=<ID=LowQual,Description="Low quality">
##FORMAT=<ID=AD,Number=.,Type=Integer,Description="Allelic depths for the ref and alt alleles in the order listed">
##FORMAT=<ID=DP,Number=1,Type=Integer,Description="Read Depth (only filtered reads used for calling)">
##FORMAT=<ID=GQ,Number=1,Type=Float,Description="Genotype Quality">
##FORMAT=<ID=GT,Number=1,Type=String,Description="Genotype">
##FORMAT=<ID=PL,Number=G,Type=Integer,Description="Normalized, Phred-scaled likelihoods for genotypes as defined in the VCF specification">
##INFO=<ID=AC,Number=A,Type=Integer,Description="Allele count in genotypes, for each ALT allele, in the same order as listed">
##INFO=<ID=AF,Number=A,Type=Float,Description="Allele Frequency, for each ALT allele, in the same order as listed">
##INFO=<ID=AN,Number=1,Type=Integer,Description="Total number of alleles in called genotypes">
##INFO=<ID=BaseQRankSum,Number=1,Type=Float,Description="Z-score from Wilcoxon rank sum test of Alt Vs. Ref base qualities">
##INFO=<ID=DB,Number=0,Type=Flag,Description="dbSNP Membership">
##INFO=<ID=DP,Number=1,Type=Integer,Description="Filtered Depth">
##INFO=<ID=DS,Number=0,Type=Flag,Description="Were any of the samples downsampled?">
##INFO=<ID=Dels,Number=1,Type=Float,Description="Fraction of Reads Containing Spanning Deletions">
##INFO=<ID=FS,Number=1,Type=Float,Description="Phred-scaled p-value using Fisher's exact test to detect strand bias">
##INFO=<ID=HRun,Number=1,Type=Integer,Description="Largest Contiguous Homopolymer Run of Variant Allele In Either Direction">
##INFO=<ID=HaplotypeScore,Number=1,Type=Float,Description="Consistency of the site with at most two segregating haplotypes">
##INFO=<ID=InbreedingCoeff,Number=1,Type=Float,Description="Inbreeding coefficient as estimated from the genotype likelihoods per-sample when compared against the Hardy-Weinberg expectation">
##INFO=<ID=MQ,Number=1,Type=Float,Description="RMS Mapping Quality">
##INFO=<ID=MQ0,Number=1,Type=Integer,Description="Total Mapping Quality Zero Reads">
##INFO=<ID=MQRankSum,Number=1,Type=Float,Description="Z-score From Wilcoxon rank sum test of Alt vs. Ref read mapping qualities">
##INFO=<ID=QD,Number=1,Type=Float,Description="Variant Confidence/Quality by Depth">
##INFO=<ID=ReadPosRankSum,Number=1,Type=Float,Description="Z-score from Wilcoxon rank sum test of Alt vs. Ref read position bias">
##UnifiedGenotyper="analysis_type=UnifiedGenotyper input_file=[../BWA_Default/brca1_42.recalib.bam] sample_metadata=[] read_buffer_size=null phone_home=STANDARD read_filter=[] intervals=null excludeIntervals=null reference_sequence=ref_chr17.hg19.fa rodBind=[] rodToIntervalTrackName=null BTI_merge_rule=UNION nonDeterministicRandomSeed=false downsampling_type=null downsample_to_fraction=null downsample_to_coverage=null baq=OFF baqGapOpenPenalty=40.0 performanceLog=null useOriginalQualities=false defaultBaseQualities=-1 validation_strictness=SILENT unsafe=null num_threads=4 interval_merging=ALL read_group_black_list=null processingTracker=null restartProcessingTracker=false processingTrackerStatusFile=null processingTrackerID=-1 allow_intervals_with_unindexed_bam=false disable_experimental_low_memory_sharding=false logging_level=ERROR log_to_file=null help=false genotype_likelihoods_model=BOTH p_nonref_model=EXACT heterozygosity=0.0010 pcr_error_rate=1.0E-4 genotyping_mode=DISCOVERY output_mode=EMIT_VARIANTS_ONLY standard_min_confidence_threshold_for_calling=30.0 standard_min_confidence_threshold_for_emitting=4.0 computeSLOD=false alleles=(RodBinding name= source=UNBOUND) assume_single_sample_reads=null abort_at_too_much_coverage=-1 min_base_quality_score=17 min_mapping_quality_score=20 max_deletion_fraction=0.05 min_indel_count_for_genotyping=5 indel_heterozygosity=1.25E-4 indelGapContinuationPenalty=10.0 indelGapOpenPenalty=45.0 indelHaplotypeSize=80 doContextDependentGapPenalties=true getGapPenaltiesFromData=false indel_recal_file=indel.recal_data.csv indelDebug=false dovit=false GSA_PRODUCTION_ONLY=false exactCalculation=LINEAR_EXPERIMENTAL ignoreSNPAlleles=false output_all_callable_bases=false genotype=false dbsnp=(RodBinding name=dbsnp source=dbsnp_132.hg19.vcf) out=org.broadinstitute.sting.gatk.io.stubs.VCFWriterStub NO_HEADER=org.broadinstitute.sting.gatk.io.stubs.VCFWriterStub sites_only=org.broadinstitute.sting.gatk.io.stubs.VCFWriterStub debug_file=null metrics_file=null annotation=[]"
##contig=<ID=17,length=81195210,assembly=hg19>
##reference=file:///CL_diags/ngs/OmixonPaper/brca1-test-suite/ref_chr17.hg19.fa
#CHROM	POS	ID	REF	ALT	QUAL	FILTER	INFO	FORMAT	DePristo
17	41199696	rs80358348	GCACAAC	G	6292.47	PASS	AC=2;AF=1.00;AN=2;DB;DP=109;FS=0.000;HRun=0;HaplotypeScore=788.3871;MQ=35.51;MQ0=0;QD=57.73	GT:AD:DP:GQ:PL	1/1:15,94:108:99:6292,280,0
17	41201465	rs8176303	T	C	4227	PASS	AC=2;AF=1.00;AN=2;DB;DP=131;Dels=0.00;FS=0.000;HRun=0;HaplotypeScore=2.9861;MQ=56.60;MQ0=0;QD=32.27	GT:AD:DP:GQ:PL	1/1:0,131:131:99:4226,385,0
17	41203121	rs80357281	A	G	4380.44	PASS	AC=2;AF=1.00;AN=2;DB;DP=139;Dels=0.00;FS=0.000;HRun=1;HaplotypeScore=1.9707;MQ=54.98;MQ0=0;QD=31.51	GT:AD:DP:GQ:PL	1/1:1,137:139:99:4379,394,0
17	41203229	.	TC	T	5189.51	PASS	AC=2;AF=1.00;AN=2;DP=128;FS=0.000;HRun=1;HaplotypeScore=364.4044;MQ=58.80;MQ0=0;QD=40.54	GT:AD:DP:GQ:PL	1/1:0,128:128:99:5190,385,0
17	41209069	rs80356854	C	T	4088.49	PASS	AC=2;AF=1.00;AN=2;DB;DP=122;Dels=0.00;FS=0.000;HRun=3;HaplotypeScore=2.6655;MQ=56.71;MQ0=0;QD=33.51	GT:AD:DP:GQ:PL	1/1:0,122:122:99:4088,355,0
17	41212761	rs112704890	TG	T	5623.82	PASS	AC=2;AF=1.00;AN=2;DB;DP=138;FS=0.000;HRun=1;HaplotypeScore=415.1965;MQ=56.08;MQ0=0;QD=40.75	GT:AD:DP:GQ:PL	1/1:3,135:138:99:5624,409,0
17	41215892	rs80357720	GA	G	4597.09	PASS	AC=2;AF=1.00;AN=2;DB;DP=125;FS=0.000;HRun=3;HaplotypeScore=358.9236;MQ=57.18;MQ0=0;QD=36.78	GT:AD:DP:GQ:PL	1/1:1,124:125:99:4597,373,0
17	41219820	rs34581553	G	GT	6686.61	PASS	AC=2;AF=1.00;AN=2;DB;DP=160;FS=0.000;HRun=2;HaplotypeScore=356.8772;MQ=55.79;MQ0=0;QD=41.79	GT:AD:DP:GQ:PL	1/1:6,154:160:99:6687,470,0
17	41222877	rs80358036	T	C	4325.01	PASS	AC=2;AF=1.00;AN=2;DB;DP=136;Dels=0.01;FS=0.000;HRun=2;HaplotypeScore=10.6210;MQ=55.25;MQ0=0;QD=31.80	GT:AD:DP:GQ:PL	1/1:1,133:135:99:4324,388,0
17	41230376	rs8176200	A	G	4579.94	PASS	AC=2;AF=1.00;AN=2;DB;DP=141;Dels=0.00;FS=0.000;HRun=0;HaplotypeScore=6.0439;MQ=55.74;MQ0=0;QD=32.48	GT:AD:DP:GQ:PL	1/1:0,141:141:99:4579,421,0
17	41230955	rs111819895	G	A	5020.60	PASS	AC=2;AF=1.00;AN=2;BaseQRankSum=1.687;DB;DP=156;Dels=0.00;FS=0.000;HRun=0;HaplotypeScore=8.5257;MQ=56.44;MQ0=0;MQRankSum=-0.145;QD=32.18;ReadPosRankSum=1.531	GT:AD:DP:GQ:PL	1/1:2,154:156:99:4998,424,0
17	41232262	rs8176191	T	C	3863.42	PASS	AC=2;AF=1.00;AN=2;DB;DP=137;Dels=0.00;FS=0.000;HRun=0;HaplotypeScore=4.4461;MQ=55.75;MQ0=0;QD=28.20	GT:AD:DP:GQ:PL	1/1:1,136:137:99:3861,393,0
17	41242931	rs80358139	C	T	4844.38	PASS	AC=2;AF=1.00;AN=2;DB;DP=149;Dels=0.00;FS=0.000;HRun=0;HaplotypeScore=4.5854;MQ=55.34;MQ0=0;QD=32.51	GT:AD:DP:GQ:PL	1/1:0,147:149:99:4843,433,0
17	41244232	rs45599040	G	A	4988.08	PASS	AC=2;AF=1.00;AN=2;BaseQRankSum=1.503;DB;DP=152;Dels=0.00;FS=3.040;HRun=1;HaplotypeScore=3.7448;MQ=57.05;MQ0=0;MQRankSum=1.709;QD=32.82;ReadPosRankSum=1.480	GT:AD:DP:GQ:PL	1/1:1,151:152:99:4957,416,0
17	41244542	rs80357846	GT	G	4146.38	PASS	AC=2;AF=1.00;AN=2;DB;DP=123;FS=0.000;HRun=4;HaplotypeScore=492.6141;MQ=51.94;MQ0=0;QD=33.71	GT:AD:DP:GQ:PL	1/1:18,105:122:99:4146,349,0
17	41244607	rs80357876	GT	G	4965.35	PASS	AC=2;AF=1.00;AN=2;DB;DP=120;FS=0.000;HRun=1;HaplotypeScore=464.2417;MQ=52.50;MQ0=0;QD=41.38	GT:AD:DP:GQ:PL	1/1:4,116:120:99:4965,361,0
17	41245546	.	G	GT	5746.18	PASS	AC=2;AF=1.00;AN=2;DP=145;FS=0.000;HRun=2;HaplotypeScore=598.0905;MQ=54.20;MQ0=0;QD=39.63	GT:AD:DP:GQ:PL	1/1:9,136:144:99:5746,409,0
17	41245574	rs55678461	C	G	4326.37	PASS	AC=2;AF=1.00;AN=2;DB;DP=135;Dels=0.00;FS=0.000;HRun=2;HaplotypeScore=7.2305;MQ=54.37;MQ0=0;QD=32.05	GT:AD:DP:GQ:PL	1/1:0,135:135:99:4325,400,0
17	41245873	rs80357600	CT	C	4671.38	PASS	AC=2;AF=1.00;AN=2;DB;DP=135;FS=0.000;HRun=4;HaplotypeScore=387.1624;MQ=56.42;MQ0=0;QD=34.60	GT:AD:DP:GQ:PL	1/1:5,130:135:99:4671,391,0
17	41246029	rs80357947	TC	T	5019.48	PASS	AC=2;AF=1.00;AN=2;DB;DP=132;FS=0.000;HRun=2;HaplotypeScore=381.4343;MQ=56.44;MQ0=0;QD=38.03	GT:AD:DP:GQ:PL	1/1:1,131:132:99:5019,394,0
17	41246892	rs80358058	A	T	5060.80	PASS	AC=2;AF=1.00;AN=2;DB;DP=159;Dels=0.00;FS=0.000;HRun=0;HaplotypeScore=6.1425;MQ=55.58;MQ0=0;QD=31.83	GT:AD:DP:GQ:PL	1/1:0,159:159:99:5060,463,0
17	41247107	rs11658946	C	A	4806.71	PASS	AC=2;AF=1.00;AN=2;DB;DP=146;Dels=0.00;FS=0.000;HRun=0;HaplotypeScore=0.9159;MQ=56.12;MQ0=0;QD=32.92	GT:AD:DP:GQ:PL	1/1:0,146:146:99:4806,421,0
17	41250379	rs111480954	AATT	A	4505.81	PASS	AC=2;AF=1.00;AN=2;DB;DP=107;FS=0.000;HRun=0;HaplotypeScore=489.4772;MQ=53.42;MQ0=0;QD=42.11	GT:AD:DP:GQ:PL	1/1:11,96:106:99:4506,292,0
17	41251818	rs80357639	TG	T	6265	PASS	AC=2;AF=1.00;AN=2;DB;DP=151;FS=0.000;HRun=1;HaplotypeScore=449.2153;MQ=57.97;MQ0=0;QD=41.49	GT:AD:DP:GQ:PL	1/1:0,151:151:99:6265,454,0
17	41252697	rs10445302	T	A	3870.52	PASS	AC=2;AF=1.00;AN=2;DB;DP=113;Dels=0.00;FS=0.000;HRun=2;HaplotypeScore=0.9947;MQ=56.52;MQ0=0;QD=34.25	GT:AD:DP:GQ:PL	1/1:0,113:113:99:3870,337,0
17	41254106	rs77583369	G	T	4764.66	PASS	AC=2;AF=1.00;AN=2;BaseQRankSum=-0.351;DB;DP=148;Dels=0.00;FS=3.388;HRun=10;HaplotypeScore=6.8495;MQ=57.40;MQ0=0;MQRankSum=1.358;QD=32.19;ReadPosRankSum=0.936	GT:AD:DP:GQ:PL	1/1:1,147:148:99:4730,397,0
17	41256877	rs80358101	A	G	4147.89	PASS	AC=2;AF=1.00;AN=2;DB;DP=126;Dels=0.00;FS=0.000;HRun=0;HaplotypeScore=1.9452;MQ=57.20;MQ0=0;QD=32.92	GT:AD:DP:GQ:PL	1/1:0,126:126:99:4147,376,0
17	41267861	rs80358117	C	G	4593.53	PASS	AC=2;AF=1.00;AN=2;DB;DP=148;Dels=0.00;FS=0.000;HRun=1;HaplotypeScore=7.9698;MQ=55.81;MQ0=0;QD=31.04	GT:AD:DP:GQ:PL	1/1:0,147:148:99:4592,424,0
17	41270355	rs9895855	T	C	4187.88	PASS	AC=2;AF=1.00;AN=2;DB;DP=130;Dels=0.00;FS=0.000;HRun=0;HaplotypeScore=1.9048;MQ=54.82;MQ0=0;QD=32.21	GT:AD:DP:GQ:PL	1/1:0,130:130:99:4187,385,0
17	41271254	rs113288336	C	G	4984.02	PASS	AC=2;AF=1.00;AN=2;DB;DP=153;Dels=0.00;FS=0.000;HRun=3;HaplotypeScore=5.8214;MQ=56.76;MQ0=0;QD=32.58	GT:AD:DP:GQ:PL	1/1:0,153:153:99:4983,448,0
17	41273537	rs36086436	A	C	3794.01	PASS	AC=2;AF=1.00;AN=2;BaseQRankSum=-1.092;DB;DP=120;Dels=0.00;FS=0.000;HRun=1;HaplotypeScore=4.6356;MQ=57.25;MQ0=0;MQRankSum=-0.247;QD=31.62;ReadPosRankSum=0.568	GT:AD:DP:GQ:PL	1/1:1,119:120:99:3759,318,0
17	41276066	rs80359871	ATTAATGACATTTTGTACTTCTTCAACGCG	A	10073.48	PASS	AC=2;AF=1.00;AN=2;DB;DP=65;FS=0.000;HRun=0;HaplotypeScore=1838.0149;MQ=41.43;MQ0=0;QD=154.98	GT:AD:DP:GQ:PL	1/1:1,64:65:99:10073,196,0
17	41314554	rs1137393	C	T	4418.58	PASS	AC=2;AF=1.00;AN=2;DB;DP=141;Dels=0.00;FS=0.000;HRun=0;HaplotypeScore=0.0000;MQ=57.11;MQ0=0;QD=31.34	GT:AD:DP:GQ:PL	1/1:0,141:141:99:4417,409,0
