# Supplementary material for: Considerations for clinical read alignment and mutational profiling using next-generation sequencing
Source: F1000Res. 2012 Sep 20;1:2. Originally published 2012 Jul 16. [Version 2] doi: 10.12688/f1000research.1-2.v2 (PMC3945748; doi:10.12688/f1000research.1-2.v2)
Supplement: Aligner-specific VCF files containing the mutations called for each set of reads in single and paired-end modes — VCF files describing the mutations detected in the sixty-seven groups of BRCA1 reads when testing each alignment program in paired-end and single-end mode. [file f1000research-1-402-s0002.tgz › BWA_Paired_End_Calls.43.vcf]

##fileformat=VCFv4.1
##FILTER=<ID=LowQual,Description="Low quality">
##FORMAT=<ID=AD,Number=.,Type=Integer,Description="Allelic depths for the ref and alt alleles in the order listed">
##FORMAT=<ID=DP,Number=1,Type=Integer,Description="Read Depth (only filtered reads used for calling)">
##FORMAT=<ID=GQ,Number=1,Type=Float,Description="Genotype Quality">
##FORMAT=<ID=GT,Number=1,Type=String,Description="Genotype">
##FORMAT=<ID=PL,Number=G,Type=Integer,Description="Normalized, Phred-scaled likelihoods for genotypes as defined in the VCF specification">
##INFO=<ID=AC,Number=A,Type=Integer,Description="Allele count in genotypes, for each ALT allele, in the same order as listed">
##INFO=<ID=AF,Number=A,Type=Float,Description="Allele Frequency, for each ALT allele, in the same order as listed">
##INFO=<ID=AN,Number=1,Type=Integer,Description="Total number of alleles in called genotypes">
##INFO=<ID=BaseQRankSum,Number=1,Type=Float,Description="Z-score from Wilcoxon rank sum test of Alt Vs. Ref base qualities">
##INFO=<ID=DB,Number=0,Type=Flag,Description="dbSNP Membership">
##INFO=<ID=DP,Number=1,Type=Integer,Description="Filtered Depth">
##INFO=<ID=DS,Number=0,Type=Flag,Description="Were any of the samples downsampled?">
##INFO=<ID=Dels,Number=1,Type=Float,Description="Fraction of Reads Containing Spanning Deletions">
##INFO=<ID=FS,Number=1,Type=Float,Description="Phred-scaled p-value using Fisher's exact test to detect strand bias">
##INFO=<ID=HRun,Number=1,Type=Integer,Description="Largest Contiguous Homopolymer Run of Variant Allele In Either Direction">
##INFO=<ID=HaplotypeScore,Number=1,Type=Float,Description="Consistency of the site with at most two segregating haplotypes">
##INFO=<ID=InbreedingCoeff,Number=1,Type=Float,Description="Inbreeding coefficient as estimated from the genotype likelihoods per-sample when compared against the Hardy-Weinberg expectation">
##INFO=<ID=MQ,Number=1,Type=Float,Description="RMS Mapping Quality">
##INFO=<ID=MQ0,Number=1,Type=Integer,Description="Total Mapping Quality Zero Reads">
##INFO=<ID=MQRankSum,Number=1,Type=Float,Description="Z-score From Wilcoxon rank sum test of Alt vs. Ref read mapping qualities">
##INFO=<ID=QD,Number=1,Type=Float,Description="Variant Confidence/Quality by Depth">
##INFO=<ID=ReadPosRankSum,Number=1,Type=Float,Description="Z-score from Wilcoxon rank sum test of Alt vs. Ref read position bias">
##UnifiedGenotyper="analysis_type=UnifiedGenotyper input_file=[../BWA_Default/brca1_43.recalib.bam] sample_metadata=[] read_buffer_size=null phone_home=STANDARD read_filter=[] intervals=null excludeIntervals=null reference_sequence=ref_chr17.hg19.fa rodBind=[] rodToIntervalTrackName=null BTI_merge_rule=UNION nonDeterministicRandomSeed=false downsampling_type=null downsample_to_fraction=null downsample_to_coverage=null baq=OFF baqGapOpenPenalty=40.0 performanceLog=null useOriginalQualities=false defaultBaseQualities=-1 validation_strictness=SILENT unsafe=null num_threads=4 interval_merging=ALL read_group_black_list=null processingTracker=null restartProcessingTracker=false processingTrackerStatusFile=null processingTrackerID=-1 allow_intervals_with_unindexed_bam=false disable_experimental_low_memory_sharding=false logging_level=ERROR log_to_file=null help=false genotype_likelihoods_model=BOTH p_nonref_model=EXACT heterozygosity=0.0010 pcr_error_rate=1.0E-4 genotyping_mode=DISCOVERY output_mode=EMIT_VARIANTS_ONLY standard_min_confidence_threshold_for_calling=30.0 standard_min_confidence_threshold_for_emitting=4.0 computeSLOD=false alleles=(RodBinding name= source=UNBOUND) assume_single_sample_reads=null abort_at_too_much_coverage=-1 min_base_quality_score=17 min_mapping_quality_score=20 max_deletion_fraction=0.05 min_indel_count_for_genotyping=5 indel_heterozygosity=1.25E-4 indelGapContinuationPenalty=10.0 indelGapOpenPenalty=45.0 indelHaplotypeSize=80 doContextDependentGapPenalties=true getGapPenaltiesFromData=false indel_recal_file=indel.recal_data.csv indelDebug=false dovit=false GSA_PRODUCTION_ONLY=false exactCalculation=LINEAR_EXPERIMENTAL ignoreSNPAlleles=false output_all_callable_bases=false genotype=false dbsnp=(RodBinding name=dbsnp source=dbsnp_132.hg19.vcf) out=org.broadinstitute.sting.gatk.io.stubs.VCFWriterStub NO_HEADER=org.broadinstitute.sting.gatk.io.stubs.VCFWriterStub sites_only=org.broadinstitute.sting.gatk.io.stubs.VCFWriterStub debug_file=null metrics_file=null annotation=[]"
##contig=<ID=17,length=81195210,assembly=hg19>
##reference=file:///CL_diags/ngs/OmixonPaper/brca1-test-suite/ref_chr17.hg19.fa
#CHROM	POS	ID	REF	ALT	QUAL	FILTER	INFO	FORMAT	DePristo
17	41203086	rs1800757	G	A	4539.49	PASS	AC=2;AF=1.00;AN=2;DB;DP=145;Dels=0.00;FS=0.000;HRun=0;HaplotypeScore=3.9645;MQ=54.16;MQ0=0;QD=31.31	GT:AD:DP:GQ:PL	1/1:1,144:145:99:4538,409,0
17	41206002	rs79220302	G	A	4606.92	PASS	AC=2;AF=1.00;AN=2;DB;DP=135;Dels=0.00;FS=0.000;HRun=15;HaplotypeScore=1.8055;MQ=56.96;MQ0=0;QD=34.13	GT:AD:DP:GQ:PL	1/1:0,135:135:99:4606,400,0
17	41216844	rs67695371	AT	A	1280.07	PASS	AC=2;AF=1.00;AN=2;DB;DP=117;FS=0.000;HRun=21;HaplotypeScore=330.0278;MQ=56.38;MQ0=0;QD=10.94	GT:AD:DP:GQ:PL	1/1:21,96:117:99:1322,273,0
17	41223538	rs76979730	G	GAATGTTCACTGTAACAATGCTTGT	32067.88	PASS	AC=2;AF=1.00;AN=2;DB;DP=141;FS=0.000;HRun=0;HaplotypeScore=2166.4816;MQ=36.13;MQ0=0;QD=227.43	GT:AD:DP:GQ:PL	1/1:106,18:140:99:32068,394,0
17	41224914	rs2355967	T	C	3451.36	PASS	AC=2;AF=1.00;AN=2;DB;DP=109;Dels=0.00;FS=0.000;HRun=0;HaplotypeScore=11.5999;MQ=55.66;MQ0=0;QD=31.66	GT:AD:DP:GQ:PL	1/1:0,108:109:99:3451,316,0
17	41228278	rs34399634	A	AG	4314.72	PASS	AC=2;AF=1.00;AN=2;DB;DP=100;FS=0.000;HRun=1;HaplotypeScore=216.6708;MQ=57.15;MQ0=0;QD=43.15	GT:AD:DP:GQ:PL	1/1:2,98:100:99:4315,292,0
17	41239071	rs8176172	G	T	3779.67	PASS	AC=2;AF=1.00;AN=2;DB;DP=119;Dels=0.00;FS=0.000;HRun=0;HaplotypeScore=2.9950;MQ=56.41;MQ0=0;QD=31.76	GT:AD:DP:GQ:PL	1/1:0,119:119:99:3779,343,0
17	41239996	rs79046304	G	A	4563.41	PASS	AC=2;AF=1.00;AN=2;DB;DP=135;Dels=0.00;FS=0.000;HRun=0;HaplotypeScore=9.1644;MQ=56.06;MQ0=0;QD=33.80	GT:AD:DP:GQ:PL	1/1:0,134:135:99:4563,397,0
17	41243555	rs70953658	C	G	4226.58	PASS	AC=2;AF=1.00;AN=2;DB;DP=148;Dels=0.00;FS=0.000;HRun=0;HaplotypeScore=0.0000;MQ=56.97;MQ0=0;QD=28.56	GT:AD:DP:GQ:PL	1/1:0,148:148:99:4224,427,0
17	41243811	rs80357578	GT	G	5192.98	PASS	AC=2;AF=1.00;AN=2;DB;DP=128;FS=0.000;HRun=1;HaplotypeScore=370.4369;MQ=57.27;MQ0=0;QD=40.57	GT:AD:DP:GQ:PL	1/1:1,127:127:99:5193,376,0
17	41244127	rs80358337	GACT	G	6142.58	PASS	AC=2;AF=1.00;AN=2;DB;DP=132;FS=0.000;HRun=0;HaplotypeScore=582.7706;MQ=50.67;MQ0=0;QD=46.53	GT:AD:DP:GQ:PL	1/1:6,126:130:99:6143,379,0
17	41244221	rs80357763	TTTTA	T	7237.79	PASS	AC=2;AF=1.00;AN=2;DB;DP=139;FS=0.000;HRun=0;HaplotypeScore=811.5598;MQ=48.02;MQ0=0;QD=52.07	GT:AD:DP:GQ:PL	1/1:15,124:138:99:7238,394,0
17	41244291	rs80357006	A	G	4605.89	PASS	AC=2;AF=1.00;AN=2;DB;DP=144;Dels=0.00;FS=0.000;HRun=0;HaplotypeScore=7.2376;MQ=48.60;MQ0=0;QD=31.99	GT:AD:DP:GQ:PL	1/1:0,143:144:99:4573,424,0
17	41244544	rs80358333	TTTCCTC	T	5615.98	PASS	AC=2;AF=1.00;AN=2;DB;DP=86;FS=0.000;HRun=0;HaplotypeScore=616.8682;MQ=36.76;MQ0=0;QD=65.30	GT:AD:DP:GQ:PL	1/1:6,80:86:99:5616,241,0
17	41244677	rs80357961	CTGAGA	C	5049.18	PASS	AC=2;AF=1.00;AN=2;DB;DP=91;FS=0.000;HRun=0;HaplotypeScore=538.7640;MQ=35.91;MQ0=0;QD=55.49	GT:AD:DP:GQ:PL	1/1:24,67:89:99:5049,244,0
17	41244766	rs80356995	C	T	3935.09	PASS	AC=2;AF=1.00;AN=2;DB;DP=118;Dels=0.00;FS=0.000;HRun=1;HaplotypeScore=1.9966;MQ=52.56;MQ0=0;QD=33.35	GT:AD:DP:GQ:PL	1/1:1,117:118:99:3934,346,0
17	41244886	rs80357480	G	A	3963.49	PASS	AC=2;AF=1.00;AN=2;DB;DP=122;Dels=0.00;FS=0.000;HRun=0;HaplotypeScore=1.9970;MQ=52.39;MQ0=0;QD=32.49	GT:AD:DP:GQ:PL	1/1:0,122:122:99:3963,358,0
17	41245066	rs80357185	C	T	4563.05	PASS	AC=2;AF=1.00;AN=2;DB;DP=133;Dels=0.00;FS=0.000;HRun=2;HaplotypeScore=3.9018;MQ=55.51;MQ0=0;QD=34.31	GT:AD:DP:GQ:PL	1/1:0,133:133:99:4562,397,0
17	41245306	rs80357650	TG	T	4664.56	PASS	AC=2;AF=1.00;AN=2;DB;DP=141;FS=0.000;HRun=4;HaplotypeScore=389.7876;MQ=57.87;MQ0=0;QD=33.08	GT:AD:DP:GQ:PL	1/1:9,132:141:99:4665,397,0
17	41245755	rs80357118	A	T	3991.76	PASS	AC=2;AF=1.00;AN=2;DB;DP=125;Dels=0.00;FS=0.000;HRun=3;HaplotypeScore=4.2218;MQ=56.43;MQ0=0;QD=31.93	GT:AD:DP:GQ:PL	1/1:0,125:125:99:3991,361,0
17	41246282	rs80357417	A	C	3327.28	PASS	AC=2;AF=1.00;AN=2;DB;DP=104;Dels=0.00;FS=0.000;HRun=0;HaplotypeScore=3.4090;MQ=54.63;MQ0=0;QD=31.99	GT:AD:DP:GQ:PL	1/1:0,103:104:99:3326,307,0
17	41246292	rs80357535	AC	A	3745.57	PASS	AC=2;AF=1.00;AN=2;DB;DP=98;FS=0.000;HRun=2;HaplotypeScore=518.6463;MQ=55.57;MQ0=0;QD=38.22	GT:AD:DP:GQ:PL	1/1:8,90:97:99:3746,292,0
17	41246439	rs80358325	ACAT	A	5800.23	PASS	AC=2;AF=1.00;AN=2;DB;DP=113;FS=0.000;HRun=0;HaplotypeScore=503.4801;MQ=48.98;MQ0=0;QD=51.33	GT:AD:DP:GQ:PL	1/1:10,103:112:99:5800,337,0
17	41249180	rs67193085	A	AT	6685.66	PASS	AC=2;AF=1.00;AN=2;DB;DP=145;FS=0.000;HRun=5;HaplotypeScore=338.7350;MQ=58.79;MQ0=0;QD=46.11	GT:AD:DP:GQ:PL	1/1:1,143:144:99:6686,433,0
17	41250923	rs799919	T	C	4010.04	PASS	AC=2;AF=1.00;AN=2;DB;DP=128;Dels=0.00;FS=0.000;HRun=1;HaplotypeScore=0.9159;MQ=51.59;MQ0=1;QD=31.33	GT:AD:DP:GQ:PL	1/1:1,127:128:99:4009,361,0
17	41251306	rs78667772	A	G	3981.39	PASS	AC=2;AF=1.00;AN=2;DB;DP=122;Dels=0.00;FS=0.000;HRun=1;HaplotypeScore=0.0000;MQ=55.70;MQ0=0;QD=32.63	GT:AD:DP:GQ:PL	1/1:0,122:122:99:3981,358,0
17	41251790	rs80358047	A	T	4479.89	PASS	AC=2;AF=1.00;AN=2;DB;DP=137;Dels=0.00;FS=0.000;HRun=2;HaplotypeScore=7.2521;MQ=57.25;MQ0=0;QD=32.70	GT:AD:DP:GQ:PL	1/1:0,137:137:99:4479,397,0
17	41251830	rs80357264	C	T	5005.74	PASS	AC=2;AF=1.00;AN=2;DB;DP=150;Dels=0.00;FS=0.000;HRun=0;HaplotypeScore=5.3131;MQ=56.04;MQ0=0;QD=33.37	GT:AD:DP:GQ:PL	1/1:0,150:150:99:5005,433,0
17	41252697	rs10445302	T	A	3765.61	PASS	AC=2;AF=1.00;AN=2;DB;DP=110;Dels=0.00;FS=0.000;HRun=2;HaplotypeScore=3.8273;MQ=56.82;MQ0=0;QD=34.23	GT:AD:DP:GQ:PL	1/1:0,110:110:99:3765,328,0
17	41260723	rs35561635	C	CA	1744.68	PASS	AC=2;AF=1.00;AN=2;DB;DP=133;FS=0.000;HRun=26;HaplotypeScore=323.4198;MQ=56.77;MQ0=0;QD=13.12	GT:AD:DP:GQ:PL	1/1:41,92:133:99:1787,284,0
17	41267763	rs1800062	C	A	4549.81	PASS	AC=2;AF=1.00;AN=2;DB;DP=139;Dels=0.00;FS=0.000;HRun=1;HaplotypeScore=0.0000;MQ=57.81;MQ0=0;QD=32.73	GT:AD:DP:GQ:PL	1/1:1,138:139:99:4549,403,0
17	41278010	rs74612973	A	G	3847.32	PASS	AC=2;AF=1.00;AN=2;DB;DP=122;Dels=0.00;FS=0.000;HRun=0;HaplotypeScore=1.8625;MQ=55.33;MQ0=0;QD=31.54	GT:AD:DP:GQ:PL	1/1:0,122:122:99:3846,352,0
17	41281088	rs115517187	C	T	4602.25	PASS	AC=2;AF=1.00;AN=2;DB;DP=138;Dels=0.00;FS=0.000;HRun=1;HaplotypeScore=3.6641;MQ=56.96;MQ0=0;QD=33.35	GT:AD:DP:GQ:PL	1/1:0,138:138:99:4602,397,0
