# Supplementary material for: Considerations for clinical read alignment and mutational profiling using next-generation sequencing
Source: F1000Res. 2012 Sep 20;1:2. Originally published 2012 Jul 16. [Version 2] doi: 10.12688/f1000research.1-2.v2 (PMC3945748; doi:10.12688/f1000research.1-2.v2)
Supplement: Aligner-specific VCF files containing the mutations called for each set of reads in single and paired-end modes — VCF files describing the mutations detected in the sixty-seven groups of BRCA1 reads when testing each alignment program in paired-end and single-end mode. [file f1000research-1-402-s0002.tgz › BWA_Paired_End_Calls.44.vcf]

##fileformat=VCFv4.1
##FILTER=<ID=LowQual,Description="Low quality">
##FORMAT=<ID=AD,Number=.,Type=Integer,Description="Allelic depths for the ref and alt alleles in the order listed">
##FORMAT=<ID=DP,Number=1,Type=Integer,Description="Read Depth (only filtered reads used for calling)">
##FORMAT=<ID=GQ,Number=1,Type=Float,Description="Genotype Quality">
##FORMAT=<ID=GT,Number=1,Type=String,Description="Genotype">
##FORMAT=<ID=PL,Number=G,Type=Integer,Description="Normalized, Phred-scaled likelihoods for genotypes as defined in the VCF specification">
##INFO=<ID=AC,Number=A,Type=Integer,Description="Allele count in genotypes, for each ALT allele, in the same order as listed">
##INFO=<ID=AF,Number=A,Type=Float,Description="Allele Frequency, for each ALT allele, in the same order as listed">
##INFO=<ID=AN,Number=1,Type=Integer,Description="Total number of alleles in called genotypes">
##INFO=<ID=BaseQRankSum,Number=1,Type=Float,Description="Z-score from Wilcoxon rank sum test of Alt Vs. Ref base qualities">
##INFO=<ID=DB,Number=0,Type=Flag,Description="dbSNP Membership">
##INFO=<ID=DP,Number=1,Type=Integer,Description="Filtered Depth">
##INFO=<ID=DS,Number=0,Type=Flag,Description="Were any of the samples downsampled?">
##INFO=<ID=Dels,Number=1,Type=Float,Description="Fraction of Reads Containing Spanning Deletions">
##INFO=<ID=FS,Number=1,Type=Float,Description="Phred-scaled p-value using Fisher's exact test to detect strand bias">
##INFO=<ID=HRun,Number=1,Type=Integer,Description="Largest Contiguous Homopolymer Run of Variant Allele In Either Direction">
##INFO=<ID=HaplotypeScore,Number=1,Type=Float,Description="Consistency of the site with at most two segregating haplotypes">
##INFO=<ID=InbreedingCoeff,Number=1,Type=Float,Description="Inbreeding coefficient as estimated from the genotype likelihoods per-sample when compared against the Hardy-Weinberg expectation">
##INFO=<ID=MQ,Number=1,Type=Float,Description="RMS Mapping Quality">
##INFO=<ID=MQ0,Number=1,Type=Integer,Description="Total Mapping Quality Zero Reads">
##INFO=<ID=MQRankSum,Number=1,Type=Float,Description="Z-score From Wilcoxon rank sum test of Alt vs. Ref read mapping qualities">
##INFO=<ID=QD,Number=1,Type=Float,Description="Variant Confidence/Quality by Depth">
##INFO=<ID=ReadPosRankSum,Number=1,Type=Float,Description="Z-score from Wilcoxon rank sum test of Alt vs. Ref read position bias">
##UnifiedGenotyper="analysis_type=UnifiedGenotyper input_file=[../BWA_Default/brca1_44.recalib.bam] sample_metadata=[] read_buffer_size=null phone_home=STANDARD read_filter=[] intervals=null excludeIntervals=null reference_sequence=ref_chr17.hg19.fa rodBind=[] rodToIntervalTrackName=null BTI_merge_rule=UNION nonDeterministicRandomSeed=false downsampling_type=null downsample_to_fraction=null downsample_to_coverage=null baq=OFF baqGapOpenPenalty=40.0 performanceLog=null useOriginalQualities=false defaultBaseQualities=-1 validation_strictness=SILENT unsafe=null num_threads=4 interval_merging=ALL read_group_black_list=null processingTracker=null restartProcessingTracker=false processingTrackerStatusFile=null processingTrackerID=-1 allow_intervals_with_unindexed_bam=false disable_experimental_low_memory_sharding=false logging_level=ERROR log_to_file=null help=false genotype_likelihoods_model=BOTH p_nonref_model=EXACT heterozygosity=0.0010 pcr_error_rate=1.0E-4 genotyping_mode=DISCOVERY output_mode=EMIT_VARIANTS_ONLY standard_min_confidence_threshold_for_calling=30.0 standard_min_confidence_threshold_for_emitting=4.0 computeSLOD=false alleles=(RodBinding name= source=UNBOUND) assume_single_sample_reads=null abort_at_too_much_coverage=-1 min_base_quality_score=17 min_mapping_quality_score=20 max_deletion_fraction=0.05 min_indel_count_for_genotyping=5 indel_heterozygosity=1.25E-4 indelGapContinuationPenalty=10.0 indelGapOpenPenalty=45.0 indelHaplotypeSize=80 doContextDependentGapPenalties=true getGapPenaltiesFromData=false indel_recal_file=indel.recal_data.csv indelDebug=false dovit=false GSA_PRODUCTION_ONLY=false exactCalculation=LINEAR_EXPERIMENTAL ignoreSNPAlleles=false output_all_callable_bases=false genotype=false dbsnp=(RodBinding name=dbsnp source=dbsnp_132.hg19.vcf) out=org.broadinstitute.sting.gatk.io.stubs.VCFWriterStub NO_HEADER=org.broadinstitute.sting.gatk.io.stubs.VCFWriterStub sites_only=org.broadinstitute.sting.gatk.io.stubs.VCFWriterStub debug_file=null metrics_file=null annotation=[]"
##contig=<ID=17,length=81195210,assembly=hg19>
##reference=file:///CL_diags/ngs/OmixonPaper/brca1-test-suite/ref_chr17.hg19.fa
#CHROM	POS	ID	REF	ALT	QUAL	FILTER	INFO	FORMAT	DePristo
17	41196582	rs111791349	C	T	4130.62	PASS	AC=2;AF=1.00;AN=2;DB;DP=121;Dels=0.00;FS=0.000;HRun=1;HaplotypeScore=2.7308;MQ=54.92;MQ0=0;QD=34.14	GT:AD:DP:GQ:PL	1/1:0,121:121:99:4130,361,0
17	41197859	rs80358151	A	T	4384.26	PASS	AC=2;AF=1.00;AN=2;BaseQRankSum=0.919;DB;DP=133;Dels=0.00;FS=0.000;HRun=2;HaplotypeScore=5.4754;MQ=56.03;MQ0=0;MQRankSum=1.233;QD=32.96;ReadPosRankSum=-1.365	GT:AD:DP:GQ:PL	1/1:2,131:133:99:4350,352,0
17	41200551	rs79860047	A	G	4693.03	PASS	AC=2;AF=1.00;AN=2;DB;DP=145;Dels=0.00;FS=0.000;HRun=1;HaplotypeScore=7.6253;MQ=56.03;MQ0=0;QD=32.37	GT:AD:DP:GQ:PL	1/1:0,144:145:99:4692,421,0
17	41201202	rs80357694	TC	T	4333.33	PASS	AC=2;AF=1.00;AN=2;DB;DP=115;FS=0.000;HRun=2;HaplotypeScore=338.9462;MQ=56.90;MQ0=0;QD=37.68	GT:AD:DP:GQ:PL	1/1:1,114:115:99:4333,340,0
17	41215387	rs80357743	AC	A	4284.81	PASS	AC=2;AF=1.00;AN=2;DB;DP=123;FS=0.000;HRun=4;HaplotypeScore=344.5907;MQ=56.69;MQ0=0;QD=34.84	GT:AD:DP:GQ:PL	1/1:3,120:123:99:4285,358,0
17	41215930	rs80356858	G	A	4665.95	PASS	AC=2;AF=1.00;AN=2;DB;DP=139;Dels=0.00;FS=0.000;HRun=4;HaplotypeScore=1.9941;MQ=57.33;MQ0=0;QD=33.57	GT:AD:DP:GQ:PL	1/1:0,139:139:99:4665,403,0
17	41219907	rs71157702	T	TA	1426.74	PASS	AC=2;AF=1.00;AN=2;DB;DP=113;FS=0.000;HRun=22;HaplotypeScore=277.7900;MQ=55.60;MQ0=0;QD=12.63	GT:AD:DP:GQ:PL	1/1:39,74:111:99:1469,227,0
17	41230336	rs8176201	A	G	3387.22	PASS	AC=2;AF=1.00;AN=2;BaseQRankSum=-1.704;DB;DP=126;Dels=0.00;FS=0.000;HRun=2;HaplotypeScore=14.0486;MQ=56.31;MQ0=0;MQRankSum=1.257;QD=26.88;ReadPosRankSum=0.698	GT:AD:DP:GQ:PL	1/1:1,124:126:99:3352,309,0
17	41234435	rs80357354	C	T	4144.39	PASS	AC=2;AF=1.00;AN=2;BaseQRankSum=0.595;DB;DP=129;Dels=0.00;FS=0.000;HRun=3;HaplotypeScore=5.4514;MQ=55.70;MQ0=0;MQRankSum=0.731;QD=32.13;ReadPosRankSum=-0.920	GT:AD:DP:GQ:PL	1/1:1,127:129:99:4110,340,0
17	41234523	rs80357309	C	G	4232.69	PASS	AC=2;AF=1.00;AN=2;DB;DP=133;Dels=0.00;FS=0.000;HRun=0;HaplotypeScore=0.6651;MQ=56.58;MQ0=0;QD=31.82	GT:AD:DP:GQ:PL	1/1:0,133:133:99:4232,391,0
17	41243581	rs80357979	GT	G	5284.16	PASS	AC=2;AF=1.00;AN=2;DB;DP=148;FS=0.000;HRun=3;HaplotypeScore=404.3602;MQ=55.81;MQ0=0;QD=35.70	GT:AD:DP:GQ:PL	1/1:13,135:148:99:5284,433,0
17	41243686	rs80357889	CCTCA	C	5957.93	PASS	AC=2;AF=1.00;AN=2;DB;DP=111;FS=0.000;HRun=0;HaplotypeScore=614.1855;MQ=46.08;MQ0=0;QD=53.68	GT:AD:DP:GQ:PL	1/1:8,103:109:99:5958,310,0
17	41243769	.	A	AT	6769.15	PASS	AC=2;AF=1.00;AN=2;DP=148;FS=0.000;HRun=1;HaplotypeScore=354.3946;MQ=54.93;MQ0=0;QD=45.74	GT:AD:DP:GQ:PL	1/1:4,144:148:99:6769,427,0
17	41243967	rs80357663	GT	G	5356.95	PASS	AC=2;AF=1.00;AN=2;DB;DP=130;FS=0.000;HRun=1;HaplotypeScore=369.4792;MQ=56.63;MQ0=0;QD=41.21	GT:AD:DP:GQ:PL	1/1:0,130:130:99:5357,388,0
17	41244148	rs80357018	C	A	4431.16	PASS	AC=2;AF=1.00;AN=2;DB;DP=139;Dels=0.00;FS=0.000;HRun=0;HaplotypeScore=4.6960;MQ=57.60;MQ0=0;QD=31.88	GT:AD:DP:GQ:PL	1/1:0,139:139:99:4430,406,0
17	41244221	rs41293449	T	G	5229.30	PASS	AC=2;AF=1.00;AN=2;DB;DP=163;Dels=0.00;FS=0.000;HRun=0;HaplotypeScore=4.5693;MQ=57.73;MQ0=0;QD=32.08	GT:AD:DP:GQ:PL	1/1:0,161:163:99:5228,478,0
17	41244916	rs80357230	C	T	3959.59	PASS	AC=2;AF=1.00;AN=2;DB;DP=123;Dels=0.00;FS=0.000;HRun=0;HaplotypeScore=4.6445;MQ=57.32;MQ0=0;QD=32.19	GT:AD:DP:GQ:PL	1/1:0,122:123:99:3925,361,0
17	41244957	rs80357003	G	A	4302.93	PASS	AC=2;AF=1.00;AN=2;DB;DP=131;Dels=0.00;FS=0.000;HRun=3;HaplotypeScore=2.5640;MQ=56.60;MQ0=0;QD=32.85	GT:AD:DP:GQ:PL	1/1:0,131:131:99:4302,385,0
17	41245708	rs80357282	T	A	4173.06	PASS	AC=2;AF=1.00;AN=2;BaseQRankSum=1.705;DB;DP=131;Dels=0.00;FS=0.000;HRun=0;HaplotypeScore=5.2430;MQ=56.16;MQ0=0;MQRankSum=1.013;QD=31.86;ReadPosRankSum=0.693	GT:AD:DP:GQ:PL	1/1:1,130:131:99:4172,385,0
17	41246554	rs80357176	G	A	4239.87	PASS	AC=2;AF=1.00;AN=2;DB;DP=131;Dels=0.00;FS=0.000;HRun=0;HaplotypeScore=8.0252;MQ=56.64;MQ0=0;QD=32.37	GT:AD:DP:GQ:PL	1/1:0,131:131:99:4239,373,0
17	41246584	rs80357252	C	G	4118.62	PASS	AC=2;AF=1.00;AN=2;DB;DP=130;Dels=0.00;FS=0.000;HRun=1;HaplotypeScore=1.9456;MQ=55.86;MQ0=0;QD=31.68	GT:AD:DP:GQ:PL	1/1:0,129:130:99:4118,373,0
17	41246775	rs80357225	G	C	4030.01	PASS	AC=2;AF=1.00;AN=2;DB;DP=139;Dels=0.00;FS=0.000;HRun=0;HaplotypeScore=3.3245;MQ=56.73;MQ0=0;QD=28.99	GT:AD:DP:GQ:PL	1/1:0,139:139:99:4028,403,0
17	41246785	rs80357009	C	A	4199	PASS	AC=2;AF=1.00;AN=2;DB;DP=130;Dels=0.00;FS=0.000;HRun=1;HaplotypeScore=2.9795;MQ=56.24;MQ0=0;QD=32.30	GT:AD:DP:GQ:PL	1/1:0,130:130:99:4198,379,0
17	41250048	rs75184889	T	C	4340.65	PASS	AC=2;AF=1.00;AN=2;DB;DP=133;Dels=0.00;FS=0.000;HRun=1;HaplotypeScore=4.3581;MQ=56.84;MQ0=0;QD=32.64	GT:AD:DP:GQ:PL	1/1:0,132:133:99:4315,388,0
17	41251305	rs78506123	T	A	3928	PASS	AC=2;AF=1.00;AN=2;BaseQRankSum=1.675;DB;DP=121;Dels=0.00;FS=0.000;HRun=1;HaplotypeScore=2.7720;MQ=55.86;MQ0=0;MQRankSum=-0.816;QD=32.46;ReadPosRankSum=-0.272	GT:AD:DP:GQ:PL	1/1:1,120:121:99:3905,333,0
17	41252697	rs10445302	T	A	3550.64	PASS	AC=2;AF=1.00;AN=2;DB;DP=105;Dels=0.00;FS=0.000;HRun=2;HaplotypeScore=2.7865;MQ=55.92;MQ0=0;QD=33.82	GT:AD:DP:GQ:PL	1/1:0,105:105:99:3550,310,0
17	41254374	rs35584960	C	CTTTTTTTT	7413.02	PASS	AC=2;AF=1.00;AN=2;DB;DP=123;FS=0.000;HRun=18;HaplotypeScore=691.6084;MQ=39.72;MQ0=0;QD=60.27	GT:AD:DP:GQ:PL	1/1:70,50:121:99:7413,220,0
17	41256087	.	G	GAAAAAA	7141.14	PASS	AC=2;AF=1.00;AN=2;DP=112;FS=0.000;HRun=12;HaplotypeScore=494.1073;MQ=50.15;MQ0=0;QD=63.76	GT:AD:DP:GQ:PL	1/1:24,84:112:99:7141,271,0
17	41256266	rs28897673	T	C	3067.75	PASS	AC=2;AF=1.00;AN=2;DB;DP=98;Dels=0.00;FS=0.000;HRun=0;HaplotypeScore=3.5572;MQ=52.09;MQ0=0;QD=31.30	GT:AD:DP:GQ:PL	1/1:0,98:98:99:3101,289,0
17	41266091	rs35757194	C	CA	3692.08	PASS	AC=2;AF=1.00;AN=2;DB;DP=152;FS=0.000;HRun=13;HaplotypeScore=355.1716;MQ=58.35;MQ0=0;QD=24.29	GT:AD:DP:GQ:PL	1/1:24,128:152:99:3692,399,0
17	41267752	rs80357943	AT	A	5784.99	PASS	AC=2;AF=1.00;AN=2;DB;DP=141;FS=0.000;HRun=1;HaplotypeScore=384.6030;MQ=58.79;MQ0=0;QD=41.03	GT:AD:DP:GQ:PL	1/1:0,141:141:99:5785,421,0
17	41278010	rs72262247	A	AGTT	8416.30	PASS	AC=2;AF=1.00;AN=2;DB;DP=122;FS=0.000;HRun=0;HaplotypeScore=357.0726;MQ=50.86;MQ0=0;QD=68.99	GT:AD:DP:GQ:PL	1/1:5,110:122:99:8416,361,0
17	41306697	rs34383396	TTAAG	T	6405.27	PASS	AC=2;AF=1.00;AN=2;DB;DP=120;FS=0.000;HRun=0;HaplotypeScore=656.2673;MQ=48.53;MQ0=0;QD=53.38	GT:AD:DP:GQ:PL	1/1:11,109:119:99:6405,337,0
17	45618867	.	C	T	5.06	LowQual	AC=1;AF=0.50;AN=2;DP=1;Dels=0.00;HRun=0;HaplotypeScore=0.0000;MQ=29.00;MQ0=0;QD=5.06	GT:AD:DP:GQ:PL	0/1:0,1:1:1.76:33,3,0
17	73444091	.	T	G	6.39	LowQual	AC=1;AF=0.50;AN=2;DP=1;Dels=0.00;HRun=2;HaplotypeScore=0.0000;MQ=37.00;MQ0=0;QD=6.39	GT:AD:DP:GQ:PL	0/1:0,1:1:1.76:35,3,0
