# Supplementary material for: Considerations for clinical read alignment and mutational profiling using next-generation sequencing
Source: F1000Res. 2012 Sep 20;1:2. Originally published 2012 Jul 16. [Version 2] doi: 10.12688/f1000research.1-2.v2 (PMC3945748; doi:10.12688/f1000research.1-2.v2)
Supplement: Aligner-specific VCF files containing the mutations called for each set of reads in single and paired-end modes — VCF files describing the mutations detected in the sixty-seven groups of BRCA1 reads when testing each alignment program in paired-end and single-end mode. [file f1000research-1-402-s0002.tgz › BWA_Paired_End_Calls.45.vcf]

##fileformat=VCFv4.1
##FILTER=<ID=LowQual,Description="Low quality">
##FORMAT=<ID=AD,Number=.,Type=Integer,Description="Allelic depths for the ref and alt alleles in the order listed">
##FORMAT=<ID=DP,Number=1,Type=Integer,Description="Read Depth (only filtered reads used for calling)">
##FORMAT=<ID=GQ,Number=1,Type=Float,Description="Genotype Quality">
##FORMAT=<ID=GT,Number=1,Type=String,Description="Genotype">
##FORMAT=<ID=PL,Number=G,Type=Integer,Description="Normalized, Phred-scaled likelihoods for genotypes as defined in the VCF specification">
##INFO=<ID=AC,Number=A,Type=Integer,Description="Allele count in genotypes, for each ALT allele, in the same order as listed">
##INFO=<ID=AF,Number=A,Type=Float,Description="Allele Frequency, for each ALT allele, in the same order as listed">
##INFO=<ID=AN,Number=1,Type=Integer,Description="Total number of alleles in called genotypes">
##INFO=<ID=BaseQRankSum,Number=1,Type=Float,Description="Z-score from Wilcoxon rank sum test of Alt Vs. Ref base qualities">
##INFO=<ID=DB,Number=0,Type=Flag,Description="dbSNP Membership">
##INFO=<ID=DP,Number=1,Type=Integer,Description="Filtered Depth">
##INFO=<ID=DS,Number=0,Type=Flag,Description="Were any of the samples downsampled?">
##INFO=<ID=Dels,Number=1,Type=Float,Description="Fraction of Reads Containing Spanning Deletions">
##INFO=<ID=FS,Number=1,Type=Float,Description="Phred-scaled p-value using Fisher's exact test to detect strand bias">
##INFO=<ID=HRun,Number=1,Type=Integer,Description="Largest Contiguous Homopolymer Run of Variant Allele In Either Direction">
##INFO=<ID=HaplotypeScore,Number=1,Type=Float,Description="Consistency of the site with at most two segregating haplotypes">
##INFO=<ID=InbreedingCoeff,Number=1,Type=Float,Description="Inbreeding coefficient as estimated from the genotype likelihoods per-sample when compared against the Hardy-Weinberg expectation">
##INFO=<ID=MQ,Number=1,Type=Float,Description="RMS Mapping Quality">
##INFO=<ID=MQ0,Number=1,Type=Integer,Description="Total Mapping Quality Zero Reads">
##INFO=<ID=MQRankSum,Number=1,Type=Float,Description="Z-score From Wilcoxon rank sum test of Alt vs. Ref read mapping qualities">
##INFO=<ID=QD,Number=1,Type=Float,Description="Variant Confidence/Quality by Depth">
##INFO=<ID=ReadPosRankSum,Number=1,Type=Float,Description="Z-score from Wilcoxon rank sum test of Alt vs. Ref read position bias">
##UnifiedGenotyper="analysis_type=UnifiedGenotyper input_file=[../BWA_Default/brca1_45.recalib.bam] sample_metadata=[] read_buffer_size=null phone_home=STANDARD read_filter=[] intervals=null excludeIntervals=null reference_sequence=ref_chr17.hg19.fa rodBind=[] rodToIntervalTrackName=null BTI_merge_rule=UNION nonDeterministicRandomSeed=false downsampling_type=null downsample_to_fraction=null downsample_to_coverage=null baq=OFF baqGapOpenPenalty=40.0 performanceLog=null useOriginalQualities=false defaultBaseQualities=-1 validation_strictness=SILENT unsafe=null num_threads=4 interval_merging=ALL read_group_black_list=null processingTracker=null restartProcessingTracker=false processingTrackerStatusFile=null processingTrackerID=-1 allow_intervals_with_unindexed_bam=false disable_experimental_low_memory_sharding=false logging_level=ERROR log_to_file=null help=false genotype_likelihoods_model=BOTH p_nonref_model=EXACT heterozygosity=0.0010 pcr_error_rate=1.0E-4 genotyping_mode=DISCOVERY output_mode=EMIT_VARIANTS_ONLY standard_min_confidence_threshold_for_calling=30.0 standard_min_confidence_threshold_for_emitting=4.0 computeSLOD=false alleles=(RodBinding name= source=UNBOUND) assume_single_sample_reads=null abort_at_too_much_coverage=-1 min_base_quality_score=17 min_mapping_quality_score=20 max_deletion_fraction=0.05 min_indel_count_for_genotyping=5 indel_heterozygosity=1.25E-4 indelGapContinuationPenalty=10.0 indelGapOpenPenalty=45.0 indelHaplotypeSize=80 doContextDependentGapPenalties=true getGapPenaltiesFromData=false indel_recal_file=indel.recal_data.csv indelDebug=false dovit=false GSA_PRODUCTION_ONLY=false exactCalculation=LINEAR_EXPERIMENTAL ignoreSNPAlleles=false output_all_callable_bases=false genotype=false dbsnp=(RodBinding name=dbsnp source=dbsnp_132.hg19.vcf) out=org.broadinstitute.sting.gatk.io.stubs.VCFWriterStub NO_HEADER=org.broadinstitute.sting.gatk.io.stubs.VCFWriterStub sites_only=org.broadinstitute.sting.gatk.io.stubs.VCFWriterStub debug_file=null metrics_file=null annotation=[]"
##contig=<ID=17,length=81195210,assembly=hg19>
##reference=file:///CL_diags/ngs/OmixonPaper/brca1-test-suite/ref_chr17.hg19.fa
#CHROM	POS	ID	REF	ALT	QUAL	FILTER	INFO	FORMAT	DePristo
17	41197774	rs80357839	AC	A	4207.78	PASS	AC=2;AF=1.00;AN=2;DB;DP=122;FS=0.000;HRun=3;HaplotypeScore=368.4632;MQ=56.37;MQ0=0;QD=34.49	GT:AD:DP:GQ:PL	1/1:8,114:122:99:4208,343,0
17	41201129	rs80358040	A	G	3494.84	PASS	AC=2;AF=1.00;AN=2;DB;DP=122;Dels=0.00;FS=0.000;HRun=0;HaplotypeScore=3.9875;MQ=55.66;MQ0=0;QD=28.65	GT:AD:DP:GQ:PL	1/1:0,122:122:99:3493,351,0
17	41203124	rs80357007	C	A	4400.99	PASS	AC=2;AF=1.00;AN=2;DB;DP=135;Dels=0.00;FS=0.000;HRun=0;HaplotypeScore=1.8055;MQ=55.58;MQ0=0;QD=32.60	GT:AD:DP:GQ:PL	1/1:0,135:135:99:4400,391,0
17	41204900	rs117151230	T	G	4481.63	PASS	AC=2;AF=1.00;AN=2;DB;DP=142;Dels=0.00;FS=0.000;HRun=0;HaplotypeScore=1.7621;MQ=57.18;MQ0=0;QD=31.56	GT:AD:DP:GQ:PL	1/1:0,142:142:99:4480,409,0
17	41212169	rs11652377	C	T	4581.40	PASS	AC=2;AF=1.00;AN=2;DB;DP=145;Dels=0.00;FS=0.000;HRun=0;HaplotypeScore=7.3500;MQ=56.70;MQ0=0;QD=31.60	GT:AD:DP:GQ:PL	1/1:0,145:145:99:4580,415,0
17	41215391	rs80358137	C	G	3650.12	PASS	AC=2;AF=1.00;AN=2;DB;DP=131;Dels=0.00;FS=0.000;HRun=0;HaplotypeScore=3.5748;MQ=56.41;MQ0=0;QD=27.86	GT:AD:DP:GQ:PL	1/1:0,131:131:99:3648,363,0
17	41226489	rs80357137	T	A	4638.01	PASS	AC=2;AF=1.00;AN=2;BaseQRankSum=1.681;DB;DP=136;Dels=0.00;FS=3.174;HRun=0;HaplotypeScore=3.7666;MQ=55.80;MQ0=0;MQRankSum=0.051;QD=34.10;ReadPosRankSum=0.025	GT:AD:DP:GQ:PL	1/1:1,135:136:99:4613,381,0
17	41228042	rs56295923	G	A	4551.12	PASS	AC=2;AF=1.00;AN=2;DB;DP=135;Dels=0.00;FS=0.000;HRun=0;HaplotypeScore=6.1386;MQ=55.17;MQ0=0;QD=33.71	GT:AD:DP:GQ:PL	1/1:0,135:135:99:4550,397,0
17	41235135	rs79221305	G	T	3950.83	PASS	AC=2;AF=1.00;AN=2;DB;DP=116;Dels=0.00;FS=0.000;HRun=2;HaplotypeScore=0.0000;MQ=56.74;MQ0=0;QD=34.06	GT:AD:DP:GQ:PL	1/1:0,115:116:99:3950,343,0
17	41243190	rs799916	T	G	4287.83	PASS	AC=2;AF=1.00;AN=2;DB;DP=151;Dels=0.00;FS=0.000;HRun=2;HaplotypeScore=5.1865;MQ=55.14;MQ0=0;QD=28.40	GT:AD:DP:GQ:PL	1/1:0,149:151:99:4285,418,0
17	41243677	rs80357918	ATT	A	5349.33	PASS	AC=2;AF=1.00;AN=2;DB;DP=127;FS=0.000;HRun=4;HaplotypeScore=488.0712;MQ=56.32;MQ0=0;QD=42.12	GT:AD:DP:GQ:PL	1/1:2,125:126:99:5349,370,0
17	41244186	rs80356919	T	C	4900.28	PASS	AC=2;AF=1.00;AN=2;DB;DP=154;Dels=0.00;FS=0.000;HRun=0;HaplotypeScore=6.5673;MQ=57.90;MQ0=0;QD=31.82	GT:AD:DP:GQ:PL	1/1:0,154:154:99:4899,451,0
17	41244637	rs80357893	GT	G	3923.02	PASS	AC=2;AF=1.00;AN=2;DB;DP=112;FS=0.000;HRun=3;HaplotypeScore=572.3730;MQ=43.65;MQ0=0;QD=35.03	GT:AD:DP:GQ:PL	1/1:7,105:108:99:3923,319,0
17	41244679	rs80357929	GA	G	5121.32	PASS	AC=2;AF=1.00;AN=2;DB;DP=125;FS=0.000;HRun=1;HaplotypeScore=575.4185;MQ=45.64;MQ0=0;QD=40.97	GT:AD:DP:GQ:PL	1/1:5,120:123:99:5121,370,0
17	41245714	rs80357245	T	C	4002.86	PASS	AC=2;AF=1.00;AN=2;DB;DP=123;Dels=0.00;FS=0.000;HRun=2;HaplotypeScore=1.6630;MQ=51.25;MQ0=0;QD=32.54	GT:AD:DP:GQ:PL	1/1:0,123:123:99:4002,364,0
17	41245830	rs80357640	GATTCT	G	6284.20	PASS	AC=2;AF=1.00;AN=2;DB;DP=116;FS=0.000;HRun=0;HaplotypeScore=698.3415;MQ=35.16;MQ0=0;QD=54.17	GT:AD:DP:GQ:PL	1/1:14,102:114:99:6284,301,0
17	41246017	rs80357735	CT	C	4708.50	PASS	AC=2;AF=1.00;AN=2;DB;DP=115;FS=0.000;HRun=1;HaplotypeScore=328.8278;MQ=52.31;MQ0=0;QD=40.94	GT:AD:DP:GQ:PL	1/1:0,115:115:99:4708,343,0
17	41246301	rs80357964	AGAACGTC	A	6424.73	PASS	AC=2;AF=1.00;AN=2;DB;DP=85;FS=0.000;HRun=0;HaplotypeScore=694.6257;MQ=38.44;MQ0=0;QD=75.59	GT:AD:DP:GQ:PL	1/1:0,85:85:99:6425,256,0
17	41246432	rs80357468	C	T	3488.22	PASS	AC=2;AF=1.00;AN=2;DB;DP=106;Dels=0.00;FS=0.000;HRun=1;HaplotypeScore=1.8300;MQ=47.89;MQ0=0;QD=32.91	GT:AD:DP:GQ:PL	1/1:0,106:106:99:3487,310,0
17	41246594	rs80357555	ATGTTG	A	6720.88	PASS	AC=2;AF=1.00;AN=2;DB;DP=105;FS=0.000;HRun=0;HaplotypeScore=662.7401;MQ=35.62;MQ0=0;QD=64.01	GT:AD:DP:GQ:PL	1/1:0,105:102:99:6721,307,0
17	41246725	rs8176153	C	T	4894.06	PASS	AC=2;AF=1.00;AN=2;DB;DP=149;Dels=0.00;FS=0.000;HRun=0;HaplotypeScore=4.7922;MQ=53.50;MQ0=0;QD=32.85	GT:AD:DP:GQ:PL	1/1:0,149:149:99:4893,436,0
17	41246889	rs8176152	C	CA	4810.31	PASS	AC=2;AF=1.00;AN=2;DB;DP=134;FS=0.000;HRun=5;HaplotypeScore=342.7385;MQ=56.30;MQ0=0;QD=35.90	GT:AD:DP:GQ:PL	1/1:11,122:134:99:4810,376,0
17	41247603	rs112891369	A	AC	5197.67	PASS	AC=2;AF=1.00;AN=2;DB;DP=129;FS=0.000;HRun=0;HaplotypeScore=283.9740;MQ=57.12;MQ0=0;QD=40.29	GT:AD:DP:GQ:PL	1/1:3,125:128:99:5198,376,0
17	41250048	rs75184889	T	C	4421.33	PASS	AC=2;AF=1.00;AN=2;DB;DP=135;Dels=0.00;FS=0.000;HRun=1;HaplotypeScore=4.3496;MQ=56.53;MQ0=0;QD=32.75	GT:AD:DP:GQ:PL	1/1:0,134:135:99:4399,397,0
17	41250542	rs80083136	A	ATT	3919.17	PASS	AC=2;AF=1.00;AN=2;BaseQRankSum=-1.311;DB;DP=125;FS=3.666;HRun=15;HaplotypeScore=341.6316;MQ=58.93;MQ0=0;MQRankSum=1.473;QD=31.35;ReadPosRankSum=1.570	GT:AD:DP:GQ:PL	1/1:21,101:125:99:3919,313,0
17	41250923	rs799919	T	C	3892.43	PASS	AC=2;AF=1.00;AN=2;DB;DP=130;Dels=0.00;FS=0.000;HRun=1;HaplotypeScore=1.8255;MQ=49.54;MQ0=0;QD=29.94	GT:AD:DP:GQ:PL	1/1:0,127:130:99:3864,349,0
17	41252697	rs10445302	T	A	3652.92	PASS	AC=2;AF=1.00;AN=2;DB;DP=108;Dels=0.00;FS=0.000;HRun=2;HaplotypeScore=2.6414;MQ=55.85;MQ0=0;QD=33.82	GT:AD:DP:GQ:PL	1/1:0,107:108:99:3652,319,0
17	41254965	rs36085989	C	CT	2807.79	PASS	AC=2;AF=1.00;AN=2;DB;DP=137;FS=0.000;HRun=14;HaplotypeScore=339.1400;MQ=57.57;MQ0=0;QD=20.49	GT:AD:DP:GQ:PL	1/1:31,105:137:99:2850,329,0
17	41255102	rs67060599	A	G	4472.19	PASS	AC=2;AF=1.00;AN=2;BaseQRankSum=0.970;DB;DP=142;Dels=0.00;FS=0.000;HRun=0;HaplotypeScore=5.8540;MQ=56.39;MQ0=0;MQRankSum=-0.970;QD=31.49;ReadPosRankSum=0.307	GT:AD:DP:GQ:PL	1/1:1,140:142:99:4440,378,0
17	41258497	rs80357086	A	T	4689.58	PASS	AC=2;AF=1.00;AN=2;DB;DP=142;Dels=0.00;FS=0.000;HRun=1;HaplotypeScore=5.8393;MQ=55.81;MQ0=0;QD=33.03	GT:AD:DP:GQ:PL	1/1:0,141:142:99:4688,424,0
17	41267816	rs80358039	G	A	4785.23	PASS	AC=2;AF=1.00;AN=2;DB;DP=143;Dels=0.00;FS=0.000;HRun=5;HaplotypeScore=2.7217;MQ=56.18;MQ0=0;QD=33.46	GT:AD:DP:GQ:PL	1/1:0,143:143:99:4785,415,0
17	41276081	.	T	TG	4944.32	PASS	AC=2;AF=1.00;AN=2;DP=107;FS=0.000;HRun=1;HaplotypeScore=259.7048;MQ=56.28;MQ0=0;QD=46.21	GT:AD:DP:GQ:PL	1/1:3,104:107:99:4944,313,0
17	41278010	rs74612973	A	G	3928.58	PASS	AC=2;AF=1.00;AN=2;DB;DP=125;Dels=0.00;FS=0.000;HRun=0;HaplotypeScore=1.9852;MQ=55.65;MQ0=0;QD=31.43	GT:AD:DP:GQ:PL	1/1:2,123:125:99:3927,361,0
