# Supplementary material for: Considerations for clinical read alignment and mutational profiling using next-generation sequencing
Source: F1000Res. 2012 Sep 20;1:2. Originally published 2012 Jul 16. [Version 2] doi: 10.12688/f1000research.1-2.v2 (PMC3945748; doi:10.12688/f1000research.1-2.v2)
Supplement: Aligner-specific VCF files containing the mutations called for each set of reads in single and paired-end modes — VCF files describing the mutations detected in the sixty-seven groups of BRCA1 reads when testing each alignment program in paired-end and single-end mode. [file f1000research-1-402-s0002.tgz › BWA_Paired_End_Calls.46.vcf]

##fileformat=VCFv4.1
##FILTER=<ID=LowQual,Description="Low quality">
##FORMAT=<ID=AD,Number=.,Type=Integer,Description="Allelic depths for the ref and alt alleles in the order listed">
##FORMAT=<ID=DP,Number=1,Type=Integer,Description="Read Depth (only filtered reads used for calling)">
##FORMAT=<ID=GQ,Number=1,Type=Float,Description="Genotype Quality">
##FORMAT=<ID=GT,Number=1,Type=String,Description="Genotype">
##FORMAT=<ID=PL,Number=G,Type=Integer,Description="Normalized, Phred-scaled likelihoods for genotypes as defined in the VCF specification">
##INFO=<ID=AC,Number=A,Type=Integer,Description="Allele count in genotypes, for each ALT allele, in the same order as listed">
##INFO=<ID=AF,Number=A,Type=Float,Description="Allele Frequency, for each ALT allele, in the same order as listed">
##INFO=<ID=AN,Number=1,Type=Integer,Description="Total number of alleles in called genotypes">
##INFO=<ID=BaseQRankSum,Number=1,Type=Float,Description="Z-score from Wilcoxon rank sum test of Alt Vs. Ref base qualities">
##INFO=<ID=DB,Number=0,Type=Flag,Description="dbSNP Membership">
##INFO=<ID=DP,Number=1,Type=Integer,Description="Filtered Depth">
##INFO=<ID=DS,Number=0,Type=Flag,Description="Were any of the samples downsampled?">
##INFO=<ID=Dels,Number=1,Type=Float,Description="Fraction of Reads Containing Spanning Deletions">
##INFO=<ID=FS,Number=1,Type=Float,Description="Phred-scaled p-value using Fisher's exact test to detect strand bias">
##INFO=<ID=HRun,Number=1,Type=Integer,Description="Largest Contiguous Homopolymer Run of Variant Allele In Either Direction">
##INFO=<ID=HaplotypeScore,Number=1,Type=Float,Description="Consistency of the site with at most two segregating haplotypes">
##INFO=<ID=InbreedingCoeff,Number=1,Type=Float,Description="Inbreeding coefficient as estimated from the genotype likelihoods per-sample when compared against the Hardy-Weinberg expectation">
##INFO=<ID=MQ,Number=1,Type=Float,Description="RMS Mapping Quality">
##INFO=<ID=MQ0,Number=1,Type=Integer,Description="Total Mapping Quality Zero Reads">
##INFO=<ID=MQRankSum,Number=1,Type=Float,Description="Z-score From Wilcoxon rank sum test of Alt vs. Ref read mapping qualities">
##INFO=<ID=QD,Number=1,Type=Float,Description="Variant Confidence/Quality by Depth">
##INFO=<ID=ReadPosRankSum,Number=1,Type=Float,Description="Z-score from Wilcoxon rank sum test of Alt vs. Ref read position bias">
##UnifiedGenotyper="analysis_type=UnifiedGenotyper input_file=[../BWA_Default/brca1_46.recalib.bam] sample_metadata=[] read_buffer_size=null phone_home=STANDARD read_filter=[] intervals=null excludeIntervals=null reference_sequence=ref_chr17.hg19.fa rodBind=[] rodToIntervalTrackName=null BTI_merge_rule=UNION nonDeterministicRandomSeed=false downsampling_type=null downsample_to_fraction=null downsample_to_coverage=null baq=OFF baqGapOpenPenalty=40.0 performanceLog=null useOriginalQualities=false defaultBaseQualities=-1 validation_strictness=SILENT unsafe=null num_threads=4 interval_merging=ALL read_group_black_list=null processingTracker=null restartProcessingTracker=false processingTrackerStatusFile=null processingTrackerID=-1 allow_intervals_with_unindexed_bam=false disable_experimental_low_memory_sharding=false logging_level=ERROR log_to_file=null help=false genotype_likelihoods_model=BOTH p_nonref_model=EXACT heterozygosity=0.0010 pcr_error_rate=1.0E-4 genotyping_mode=DISCOVERY output_mode=EMIT_VARIANTS_ONLY standard_min_confidence_threshold_for_calling=30.0 standard_min_confidence_threshold_for_emitting=4.0 computeSLOD=false alleles=(RodBinding name= source=UNBOUND) assume_single_sample_reads=null abort_at_too_much_coverage=-1 min_base_quality_score=17 min_mapping_quality_score=20 max_deletion_fraction=0.05 min_indel_count_for_genotyping=5 indel_heterozygosity=1.25E-4 indelGapContinuationPenalty=10.0 indelGapOpenPenalty=45.0 indelHaplotypeSize=80 doContextDependentGapPenalties=true getGapPenaltiesFromData=false indel_recal_file=indel.recal_data.csv indelDebug=false dovit=false GSA_PRODUCTION_ONLY=false exactCalculation=LINEAR_EXPERIMENTAL ignoreSNPAlleles=false output_all_callable_bases=false genotype=false dbsnp=(RodBinding name=dbsnp source=dbsnp_132.hg19.vcf) out=org.broadinstitute.sting.gatk.io.stubs.VCFWriterStub NO_HEADER=org.broadinstitute.sting.gatk.io.stubs.VCFWriterStub sites_only=org.broadinstitute.sting.gatk.io.stubs.VCFWriterStub debug_file=null metrics_file=null annotation=[]"
##contig=<ID=17,length=81195210,assembly=hg19>
##reference=file:///CL_diags/ngs/OmixonPaper/brca1-test-suite/ref_chr17.hg19.fa
#CHROM	POS	ID	REF	ALT	QUAL	FILTER	INFO	FORMAT	DePristo
17	41199721	rs80358029	C	G	3817.28	PASS	AC=2;AF=1.00;AN=2;DB;DP=132;Dels=0.00;FS=0.000;HRun=0;HaplotypeScore=5.8455;MQ=56.10;MQ0=0;QD=28.92	GT:AD:DP:GQ:PL	1/1:0,131:132:99:3781,379,0
17	41201345	rs8176306	G	T	4222.64	PASS	AC=2;AF=1.00;AN=2;DB;DP=134;Dels=0.00;FS=0.000;HRun=0;HaplotypeScore=4.2282;MQ=57.19;MQ0=0;QD=31.51	GT:AD:DP:GQ:PL	1/1:0,134:134:99:4221,385,0
17	41202895	rs8176298	T	G	4051.23	PASS	AC=2;AF=1.00;AN=2;BaseQRankSum=1.705;DB;DP=131;Dels=0.00;FS=0.000;HRun=0;HaplotypeScore=2.6466;MQ=56.34;MQ0=0;MQRankSum=0.524;QD=30.93;ReadPosRankSum=-0.738	GT:AD:DP:GQ:PL	1/1:2,128:131:99:4026,373,0
17	41217106	rs8176247	CA	C	4432.14	PASS	AC=2;AF=1.00;AN=2;DB;DP=128;FS=0.000;HRun=3;HaplotypeScore=723.2469;MQ=56.61;MQ0=0;QD=34.63	GT:AD:DP:GQ:PL	1/1:5,123:127:99:4432,367,0
17	41217111	rs8176246	C	T	4564.85	PASS	AC=2;AF=1.00;AN=2;DB;DP=136;Dels=0.00;FS=0.000;HRun=0;HaplotypeScore=1.7319;MQ=56.10;MQ0=0;QD=33.57	GT:AD:DP:GQ:PL	1/1:0,136:136:99:4564,406,0
17	41226447	rs80357813	CTT	C	6652.62	PASS	AC=2;AF=1.00;AN=2;DB;DP=144;FS=0.000;HRun=2;HaplotypeScore=762.4565;MQ=56.25;MQ0=0;QD=46.20	GT:AD:DP:GQ:PL	1/1:1,143:144:99:6653,427,0
17	41226489	rs80357137	T	A	4414.82	PASS	AC=2;AF=1.00;AN=2;DB;DP=132;Dels=0.00;FS=0.000;HRun=0;HaplotypeScore=4.4831;MQ=55.80;MQ0=0;QD=33.45	GT:AD:DP:GQ:PL	1/1:0,132:132:99:4414,385,0
17	41234525	rs80357977	AAC	A	5356.47	PASS	AC=2;AF=1.00;AN=2;DB;DP=134;FS=0.000;HRun=0;HaplotypeScore=490.3117;MQ=55.80;MQ0=0;QD=39.97	GT:AD:DP:GQ:PL	1/1:9,125:134:99:5356,376,0
17	41238136	rs72027202	C	CCACACACA	14865.45	PASS	AC=2;AF=1.00;AN=2;DB;DP=153;FS=0.000;HRun=0;HaplotypeScore=678.7138;MQ=38.53;MQ0=3;QD=97.16	GT:AD:DP:GQ:PL	1/1:5,128:143:99:14865,424,0
17	41243473	rs80357456	G	A	3924.64	PASS	AC=2;AF=1.00;AN=2;DB;DP=125;Dels=0.00;FS=0.000;HRun=0;HaplotypeScore=1.7834;MQ=57.48;MQ0=0;QD=31.40	GT:AD:DP:GQ:PL	1/1:0,125:125:99:3924,361,0
17	41243670	rs80357213	G	A	4059.75	PASS	AC=2;AF=1.00;AN=2;BaseQRankSum=1.117;DB;DP=125;Dels=0.00;FS=0.000;HRun=1;HaplotypeScore=8.2719;MQ=55.39;MQ0=0;MQRankSum=0.670;QD=32.48;ReadPosRankSum=-0.726	GT:AD:DP:GQ:PL	1/1:1,123:125:99:4026,334,0
17	41244217	rs80357525	GCTT	G	8127.32	PASS	AC=2;AF=1.00;AN=2;DB;DP=151;FS=0.000;HRun=0;HaplotypeScore=700.1855;MQ=52.59;MQ0=0;QD=53.82	GT:AD:DP:GQ:PL	1/1:1,150:151:99:8127,454,0
17	41244526	rs80357749	TTGAA	T	5543.34	PASS	AC=2;AF=1.00;AN=2;DB;DP=109;FS=0.000;HRun=0;HaplotypeScore=570.9331;MQ=51.10;MQ0=0;QD=50.86	GT:AD:DP:GQ:PL	1/1:7,102:107:99:5543,301,0
17	41244684	rs80357295	G	T	4252.97	PASS	AC=2;AF=1.00;AN=2;DB;DP=132;Dels=0.00;FS=0.000;HRun=1;HaplotypeScore=1.7860;MQ=55.10;MQ0=0;QD=32.22	GT:AD:DP:GQ:PL	1/1:0,132:132:99:4252,382,0
17	41245171	rs80357913	TC	T	4646.20	PASS	AC=2;AF=1.00;AN=2;DB;DP=127;FS=0.000;HRun=3;HaplotypeScore=362.0560;MQ=58.02;MQ0=0;QD=36.58	GT:AD:DP:GQ:PL	1/1:1,126:127:99:4646,379,0
17	41245345	rs80357982	GT	G	4988.98	PASS	AC=2;AF=1.00;AN=2;DB;DP=141;FS=0.000;HRun=3;HaplotypeScore=736.1940;MQ=56.67;MQ0=0;QD=35.38	GT:AD:DP:GQ:PL	1/1:4,137:141:99:4989,406,0
17	41245360	rs80357058	C	A	4597.86	PASS	AC=2;AF=1.00;AN=2;DB;DP=146;Dels=0.00;FS=0.000;HRun=0;HaplotypeScore=2.7292;MQ=55.79;MQ0=0;QD=31.49	GT:AD:DP:GQ:PL	1/1:0,146:146:99:4597,421,0
17	41245574	rs55678461	C	G	4337.28	PASS	AC=2;AF=1.00;AN=2;DB;DP=135;Dels=0.00;FS=0.000;HRun=2;HaplotypeScore=7.7827;MQ=53.96;MQ0=0;QD=32.13	GT:AD:DP:GQ:PL	1/1:0,134:135:99:4336,400,0
17	41245586	rs80357522	CT	C	3513.83	PASS	AC=2;AF=1.00;AN=2;DB;DP=135;FS=0.000;HRun=8;HaplotypeScore=718.2024;MQ=54.20;MQ0=0;QD=26.03	GT:AD:DP:GQ:PL	1/1:13,122:134:99:3514,366,0
17	41246489	rs80356935	C	T	4464.23	PASS	AC=2;AF=1.00;AN=2;DB;DP=134;Dels=0.00;FS=0.000;HRun=2;HaplotypeScore=6.5720;MQ=55.51;MQ0=0;QD=33.32	GT:AD:DP:GQ:PL	1/1:0,134:134:99:4463,397,0
17	41246624	rs80357644	GC	G	5241.47	PASS	AC=2;AF=1.00;AN=2;DB;DP=129;FS=0.000;HRun=1;HaplotypeScore=348.6708;MQ=57.82;MQ0=0;QD=40.63	GT:AD:DP:GQ:PL	1/1:0,129:129:99:5241,385,0
17	41247604	rs7503154	A	C	4097.47	PASS	AC=2;AF=1.00;AN=2;DB;DP=126;Dels=0.00;FS=0.000;HRun=0;HaplotypeScore=3.7326;MQ=56.04;MQ0=0;QD=32.52	GT:AD:DP:GQ:PL	1/1:0,125:126:99:4063,373,0
17	41251811	rs34545365	C	T	4918.86	PASS	AC=2;AF=1.00;AN=2;DB;DP=149;Dels=0.00;FS=0.000;HRun=0;HaplotypeScore=6.4042;MQ=57.66;MQ0=0;QD=33.01	GT:AD:DP:GQ:PL	1/1:0,149:149:99:4918,433,0
17	41252592	rs66524247	A	AAT	7303.98	PASS	AC=2;AF=1.00;AN=2;DB;DP=126;FS=0.000;HRun=0;HaplotypeScore=340.8012;MQ=58.21;MQ0=0;QD=57.97	GT:AD:DP:GQ:PL	1/1:5,115:126:99:7304,376,0
17	41252697	rs10445302	T	A	3698.86	PASS	AC=2;AF=1.00;AN=2;DB;DP=110;Dels=0.00;FS=0.000;HRun=2;HaplotypeScore=2.8854;MQ=55.93;MQ0=0;QD=33.63	GT:AD:DP:GQ:PL	1/1:0,109:110:99:3698,325,0
17	41256075	rs71160009	A	ACTTTTTTTTTTT	13892.83	PASS	AC=2;AF=1.00;AN=2;DB;DP=90;FS=0.000;HRun=0;HaplotypeScore=665.9101;MQ=38.59;MQ0=0;QD=154.36	GT:AD:DP:GQ:PL	1/1:25,49:90:99:13893,262,0
17	41258552	rs80358065	T	C	4796.94	PASS	AC=2;AF=1.00;AN=2;BaseQRankSum=0.182;DB;DP=152;Dels=0.00;FS=3.070;HRun=1;HaplotypeScore=9.7951;MQ=54.62;MQ0=0;MQRankSum=0.775;QD=31.56;ReadPosRankSum=-0.251	GT:AD:DP:GQ:PL	1/1:1,151:152:99:4762,403,0
17	41273322	rs799901	G	T	4630.11	PASS	AC=2;AF=1.00;AN=2;DB;DP=143;Dels=0.00;FS=0.000;HRun=0;HaplotypeScore=7.1024;MQ=56.11;MQ0=0;QD=32.38	GT:AD:DP:GQ:PL	1/1:0,143:143:99:4629,421,0
17	41276038	rs80357633	TGG	T	4378.70	PASS	AC=2;AF=1.00;AN=2;DB;DP=103;FS=0.000;HRun=3;HaplotypeScore=659.0613;MQ=51.86;MQ0=0;QD=42.51	GT:AD:DP:GQ:PL	1/1:6,97:103:99:4379,295,0
17	41276043	rs80357198	C	T	3206.23	PASS	AC=2;AF=1.00;AN=2;DB;DP=101;Dels=0.00;FS=0.000;HRun=0;HaplotypeScore=90.9769;MQ=51.56;MQ0=0;QD=31.74	GT:AD:DP:GQ:PL	1/1:0,101:101:99:3239,298,0
17	41279298	rs4793204	A	G	3858.88	PASS	AC=2;AF=1.00;AN=2;DB;DP=122;Dels=0.00;FS=0.000;HRun=0;HaplotypeScore=1.5661;MQ=56.47;MQ0=0;QD=31.63	GT:AD:DP:GQ:PL	1/1:0,122:122:99:3858,358,0
17	41280751	rs117082098	T	C	4755.72	PASS	AC=2;AF=1.00;AN=2;DB;DP=150;Dels=0.00;FS=0.000;HRun=0;HaplotypeScore=6.5972;MQ=55.57;MQ0=0;QD=31.70	GT:AD:DP:GQ:PL	1/1:0,150:150:99:4755,430,0
17	41309825	rs12937425	T	C	4754.71	PASS	AC=2;AF=1.00;AN=2;BaseQRankSum=1.709;DB;DP=150;Dels=0.00;FS=0.000;HRun=1;HaplotypeScore=7.1688;MQ=55.34;MQ0=0;MQRankSum=1.109;QD=31.70;ReadPosRankSum=0.554	GT:AD:DP:GQ:PL	1/1:1,149:150:99:4753,436,0
17	44872349	.	A	T	5.72	LowQual	AC=1;AF=0.50;AN=2;DP=1;Dels=0.00;HRun=0;HaplotypeScore=0.0000;MQ=37.00;MQ0=0;QD=5.72	GT:AD:DP:GQ:PL	0/1:0,1:1:1.76:34,3,0
