# Supplementary material for: Considerations for clinical read alignment and mutational profiling using next-generation sequencing
Source: F1000Res. 2012 Sep 20;1:2. Originally published 2012 Jul 16. [Version 2] doi: 10.12688/f1000research.1-2.v2 (PMC3945748; doi:10.12688/f1000research.1-2.v2)
Supplement: Aligner-specific VCF files containing the mutations called for each set of reads in single and paired-end modes — VCF files describing the mutations detected in the sixty-seven groups of BRCA1 reads when testing each alignment program in paired-end and single-end mode. [file f1000research-1-402-s0002.tgz › BWA_Paired_End_Calls.47.vcf]

##fileformat=VCFv4.1
##FILTER=<ID=LowQual,Description="Low quality">
##FORMAT=<ID=AD,Number=.,Type=Integer,Description="Allelic depths for the ref and alt alleles in the order listed">
##FORMAT=<ID=DP,Number=1,Type=Integer,Description="Read Depth (only filtered reads used for calling)">
##FORMAT=<ID=GQ,Number=1,Type=Float,Description="Genotype Quality">
##FORMAT=<ID=GT,Number=1,Type=String,Description="Genotype">
##FORMAT=<ID=PL,Number=G,Type=Integer,Description="Normalized, Phred-scaled likelihoods for genotypes as defined in the VCF specification">
##INFO=<ID=AC,Number=A,Type=Integer,Description="Allele count in genotypes, for each ALT allele, in the same order as listed">
##INFO=<ID=AF,Number=A,Type=Float,Description="Allele Frequency, for each ALT allele, in the same order as listed">
##INFO=<ID=AN,Number=1,Type=Integer,Description="Total number of alleles in called genotypes">
##INFO=<ID=BaseQRankSum,Number=1,Type=Float,Description="Z-score from Wilcoxon rank sum test of Alt Vs. Ref base qualities">
##INFO=<ID=DB,Number=0,Type=Flag,Description="dbSNP Membership">
##INFO=<ID=DP,Number=1,Type=Integer,Description="Filtered Depth">
##INFO=<ID=DS,Number=0,Type=Flag,Description="Were any of the samples downsampled?">
##INFO=<ID=Dels,Number=1,Type=Float,Description="Fraction of Reads Containing Spanning Deletions">
##INFO=<ID=FS,Number=1,Type=Float,Description="Phred-scaled p-value using Fisher's exact test to detect strand bias">
##INFO=<ID=HRun,Number=1,Type=Integer,Description="Largest Contiguous Homopolymer Run of Variant Allele In Either Direction">
##INFO=<ID=HaplotypeScore,Number=1,Type=Float,Description="Consistency of the site with at most two segregating haplotypes">
##INFO=<ID=InbreedingCoeff,Number=1,Type=Float,Description="Inbreeding coefficient as estimated from the genotype likelihoods per-sample when compared against the Hardy-Weinberg expectation">
##INFO=<ID=MQ,Number=1,Type=Float,Description="RMS Mapping Quality">
##INFO=<ID=MQ0,Number=1,Type=Integer,Description="Total Mapping Quality Zero Reads">
##INFO=<ID=MQRankSum,Number=1,Type=Float,Description="Z-score From Wilcoxon rank sum test of Alt vs. Ref read mapping qualities">
##INFO=<ID=QD,Number=1,Type=Float,Description="Variant Confidence/Quality by Depth">
##INFO=<ID=ReadPosRankSum,Number=1,Type=Float,Description="Z-score from Wilcoxon rank sum test of Alt vs. Ref read position bias">
##UnifiedGenotyper="analysis_type=UnifiedGenotyper input_file=[../BWA_Default/brca1_47.recalib.bam] sample_metadata=[] read_buffer_size=null phone_home=STANDARD read_filter=[] intervals=null excludeIntervals=null reference_sequence=ref_chr17.hg19.fa rodBind=[] rodToIntervalTrackName=null BTI_merge_rule=UNION nonDeterministicRandomSeed=false downsampling_type=null downsample_to_fraction=null downsample_to_coverage=null baq=OFF baqGapOpenPenalty=40.0 performanceLog=null useOriginalQualities=false defaultBaseQualities=-1 validation_strictness=SILENT unsafe=null num_threads=4 interval_merging=ALL read_group_black_list=null processingTracker=null restartProcessingTracker=false processingTrackerStatusFile=null processingTrackerID=-1 allow_intervals_with_unindexed_bam=false disable_experimental_low_memory_sharding=false logging_level=ERROR log_to_file=null help=false genotype_likelihoods_model=BOTH p_nonref_model=EXACT heterozygosity=0.0010 pcr_error_rate=1.0E-4 genotyping_mode=DISCOVERY output_mode=EMIT_VARIANTS_ONLY standard_min_confidence_threshold_for_calling=30.0 standard_min_confidence_threshold_for_emitting=4.0 computeSLOD=false alleles=(RodBinding name= source=UNBOUND) assume_single_sample_reads=null abort_at_too_much_coverage=-1 min_base_quality_score=17 min_mapping_quality_score=20 max_deletion_fraction=0.05 min_indel_count_for_genotyping=5 indel_heterozygosity=1.25E-4 indelGapContinuationPenalty=10.0 indelGapOpenPenalty=45.0 indelHaplotypeSize=80 doContextDependentGapPenalties=true getGapPenaltiesFromData=false indel_recal_file=indel.recal_data.csv indelDebug=false dovit=false GSA_PRODUCTION_ONLY=false exactCalculation=LINEAR_EXPERIMENTAL ignoreSNPAlleles=false output_all_callable_bases=false genotype=false dbsnp=(RodBinding name=dbsnp source=dbsnp_132.hg19.vcf) out=org.broadinstitute.sting.gatk.io.stubs.VCFWriterStub NO_HEADER=org.broadinstitute.sting.gatk.io.stubs.VCFWriterStub sites_only=org.broadinstitute.sting.gatk.io.stubs.VCFWriterStub debug_file=null metrics_file=null annotation=[]"
##contig=<ID=17,length=81195210,assembly=hg19>
##reference=file:///CL_diags/ngs/OmixonPaper/brca1-test-suite/ref_chr17.hg19.fa
#CHROM	POS	ID	REF	ALT	QUAL	FILTER	INFO	FORMAT	DePristo
17	41200639	rs113336506	C	A	4907.93	PASS	AC=2;AF=1.00;AN=2;DB;DP=152;Dels=0.01;FS=0.000;HRun=0;HaplotypeScore=8.6752;MQ=57.05;MQ0=0;QD=32.29	GT:AD:DP:GQ:PL	1/1:0,151:151:99:4907,442,0
17	41223769	rs55809351	C	T	4870.12	PASS	AC=2;AF=1.00;AN=2;DB;DP=146;Dels=0.00;FS=0.000;HRun=0;HaplotypeScore=5.5085;MQ=57.75;MQ0=0;QD=33.36	GT:AD:DP:GQ:PL	1/1:0,146:146:99:4869,424,0
17	41234520	rs80357305	G	A	4251.18	PASS	AC=2;AF=1.00;AN=2;DB;DP=131;Dels=0.00;FS=0.000;HRun=0;HaplotypeScore=2.6807;MQ=56.16;MQ0=0;QD=32.45	GT:AD:DP:GQ:PL	1/1:0,131:131:99:4250,391,0
17	41242931	rs80358139	C	T	4885.05	PASS	AC=2;AF=1.00;AN=2;DB;DP=149;Dels=0.00;FS=0.000;HRun=0;HaplotypeScore=1.5317;MQ=55.01;MQ0=0;QD=32.79	GT:AD:DP:GQ:PL	1/1:0,148:149:99:4884,433,0
17	41243676	rs80357560	CATTTT	C	7508.79	PASS	AC=2;AF=1.00;AN=2;DB;DP=115;FS=0.000;HRun=0;HaplotypeScore=744.5671;MQ=35.13;MQ0=0;QD=65.29	GT:AD:DP:GQ:PL	1/1:1,114:114:99:7509,340,0
17	41243800	rs28897686	C	A	4525.54	PASS	AC=2;AF=1.00;AN=2;DB;DP=139;Dels=0.00;FS=0.000;HRun=0;HaplotypeScore=2.7306;MQ=51.37;MQ0=0;QD=32.56	GT:AD:DP:GQ:PL	1/1:1,138:139:99:4524,412,0
17	41244056	rs80357910	ACTAGTATCTTC	A	11115.28	PASS	AC=2;AF=1.00;AN=2;DB;DP=130;FS=0.000;HRun=0;HaplotypeScore=1465.7500;MQ=35.54;MQ0=0;QD=85.50	GT:AD:DP:GQ:PL	1/1:21,109:130:99:11115,328,0
17	41244171	rs80356887	G	A	4704.92	PASS	AC=2;AF=1.00;AN=2;DB;DP=146;Dels=0.00;FS=0.000;HRun=0;HaplotypeScore=3.5550;MQ=54.72;MQ0=0;QD=32.23	GT:AD:DP:GQ:PL	1/1:0,145:146:99:4704,427,0
17	41244495	.	T	TTCTCA	8817.09	PASS	AC=2;AF=1.00;AN=2;DP=123;FS=0.000;HRun=0;HaplotypeScore=671.7362;MQ=39.26;MQ0=0;QD=71.68	GT:AD:DP:GQ:PL	1/1:28,92:120:99:8817,316,0
17	41244528	rs80357168	G	C	3233.06	PASS	AC=2;AF=1.00;AN=2;DB;DP=106;Dels=0.00;FS=0.000;HRun=0;HaplotypeScore=0.8321;MQ=41.67;MQ0=0;QD=30.50	GT:AD:DP:GQ:PL	1/1:0,105:106:99:3265,310,0
17	41245120	rs28897682	T	A	3883.59	PASS	AC=2;AF=1.00;AN=2;DB;DP=124;Dels=0.00;FS=0.000;HRun=0;HaplotypeScore=8.4112;MQ=56.37;MQ0=0;QD=31.32	GT:AD:DP:GQ:PL	1/1:0,124:124:99:3883,355,0
17	41245365	rs80357335	C	T	4857.44	PASS	AC=2;AF=1.00;AN=2;DB;DP=144;Dels=0.00;FS=0.000;HRun=2;HaplotypeScore=1.9962;MQ=56.61;MQ0=0;QD=33.73	GT:AD:DP:GQ:PL	1/1:0,144:144:99:4857,421,0
17	41245792	rs80357153	G	A	4011.17	PASS	AC=2;AF=1.00;AN=2;DB;DP=125;Dels=0.00;FS=0.000;HRun=0;HaplotypeScore=2.6975;MQ=55.94;MQ0=0;QD=32.09	GT:AD:DP:GQ:PL	1/1:0,125:125:99:4010,361,0
17	41245847	.	A	AT	5129.21	PASS	AC=2;AF=1.00;AN=2;DP=141;FS=0.000;HRun=5;HaplotypeScore=793.5675;MQ=56.88;MQ0=0;QD=36.38	GT:AD:DP:GQ:PL	1/1:13,128:141:99:5129,394,0
17	41245861	rs80356898	G	A	4589.30	PASS	AC=2;AF=1.00;AN=2;DB;DP=141;Dels=0.00;FS=0.000;HRun=2;HaplotypeScore=2.5341;MQ=56.28;MQ0=0;QD=32.55	GT:AD:DP:GQ:PL	1/1:1,140:141:99:4588,409,0
17	41246037	rs56272539	C	T	4431.82	PASS	AC=2;AF=1.00;AN=2;DB;DP=135;Dels=0.00;FS=0.000;HRun=0;HaplotypeScore=4.6398;MQ=55.71;MQ0=0;QD=32.83	GT:AD:DP:GQ:PL	1/1:1,134:135:99:4431,394,0
17	41246297	rs80357197	A	C	3321.54	PASS	AC=2;AF=1.00;AN=2;DB;DP=100;Dels=0.00;FS=0.000;HRun=1;HaplotypeScore=3.1435;MQ=56.20;MQ0=0;QD=33.22	GT:AD:DP:GQ:PL	1/1:0,100:100:99:3321,298,0
17	41246489	rs80356935	C	T	4372.05	PASS	AC=2;AF=1.00;AN=2;DB;DP=130;Dels=0.00;FS=0.000;HRun=2;HaplotypeScore=5.1002;MQ=51.64;MQ0=0;QD=33.63	GT:AD:DP:GQ:PL	1/1:1,129:130:99:4371,388,0
17	41246594	rs80357555	ATGTTG	A	6736.53	PASS	AC=2;AF=1.00;AN=2;DB;DP=105;FS=0.000;HRun=0;HaplotypeScore=663.8831;MQ=35.87;MQ0=0;QD=64.16	GT:AD:DP:GQ:PL	1/1:0,105:104:99:6737,313,0
17	41246889	rs8176152	C	CA	5163.46	PASS	AC=2;AF=1.00;AN=2;DB;DP=147;FS=0.000;HRun=5;HaplotypeScore=369.2114;MQ=55.76;MQ0=0;QD=35.13	GT:AD:DP:GQ:PL	1/1:16,130:147:99:5163,400,0
17	41247864	rs80357745	C	CT	4768.32	PASS	AC=2;AF=1.00;AN=2;DB;DP=139;FS=0.000;HRun=6;HaplotypeScore=324.9393;MQ=56.14;MQ0=0;QD=34.30	GT:AD:DP:GQ:PL	1/1:13,126:139:99:4768,388,0
17	41248006	rs115632775	C	A	5037.02	PASS	AC=2;AF=1.00;AN=2;DB;DP=146;Dels=0.00;FS=0.000;HRun=2;HaplotypeScore=4.5684;MQ=56.60;MQ0=0;QD=34.50	GT:AD:DP:GQ:PL	1/1:0,146:146:99:5036,436,0
17	41251809	rs80357758	GA	G	6115.02	PASS	AC=2;AF=1.00;AN=2;DB;DP=147;FS=0.000;HRun=1;HaplotypeScore=446.2122;MQ=58.48;MQ0=0;QD=41.60	GT:AD:DP:GQ:PL	1/1:0,147:147:99:6115,442,0
17	41252696	.	AT	A	3801.68	PASS	AC=2;AF=1.00;AN=2;DP=109;FS=0.000;HRun=1;HaplotypeScore=270.1542;MQ=52.69;MQ0=8;QD=34.88	GT:AD:DP:GQ:PL	1/1:7,102:94:99:3802,283,0
17	41254093	rs79885857	T	G	4474.57	PASS	AC=2;AF=1.00;AN=2;BaseQRankSum=-1.732;DB;DP=140;Dels=0.00;FS=3.305;HRun=0;HaplotypeScore=9.2318;MQ=56.69;MQ0=0;MQRankSum=1.534;QD=31.96;ReadPosRankSum=1.311	GT:AD:DP:GQ:PL	1/1:1,139:140:99:4440,379,0
17	41256179	rs80357568	GCA	G	5558.62	PASS	AC=2;AF=1.00;AN=2;DB;DP=127;FS=0.000;HRun=0;HaplotypeScore=481.4219;MQ=56.04;MQ0=0;QD=43.77	GT:AD:DP:GQ:PL	1/1:6,121:127:99:5559,367,0
17	41256275	rs80357190	G	C	3145.81	PASS	AC=2;AF=1.00;AN=2;DB;DP=99;Dels=0.00;FS=0.000;HRun=1;HaplotypeScore=3.8072;MQ=56.36;MQ0=0;QD=31.78	GT:AD:DP:GQ:PL	1/1:1,98:99:99:3179,289,0
17	41260352	rs34608699	C	CA	2783.51	PASS	AC=2;AF=1.00;AN=2;DB;DP=132;FS=0.000;HRun=14;HaplotypeScore=323.2601;MQ=56.88;MQ0=0;QD=21.09	GT:AD:DP:GQ:PL	1/1:34,98:131:99:2826,329,0
17	41261563	rs8065872	A	T	4250.38	PASS	AC=2;AF=1.00;AN=2;DB;DP=126;Dels=0.00;FS=0.000;HRun=0;HaplotypeScore=4.6350;MQ=57.01;MQ0=0;QD=33.73	GT:AD:DP:GQ:PL	1/1:0,126:126:99:4250,379,0
17	41268217	rs66522250	G	GT	6107.89	PASS	AC=2;AF=1.00;AN=2;DB;DP=155;FS=0.000;HRun=8;HaplotypeScore=344.1429;MQ=57.40;MQ0=0;QD=39.41	GT:AD:DP:GQ:PL	1/1:8,147:153:99:6108,442,0
17	41276048	rs77944974	T	TAA	5905.94	PASS	AC=2;AF=1.00;AN=2;DB;DP=108;FS=0.000;HRun=2;HaplotypeScore=295.4077;MQ=56.60;MQ0=0;QD=54.68	GT:AD:DP:GQ:PL	1/1:5,102:108:99:5906,319,0
17	41314554	rs1137393	C	T	4507.57	PASS	AC=2;AF=1.00;AN=2;DB;DP=143;Dels=0.00;FS=0.000;HRun=0;HaplotypeScore=0.0000;MQ=56.95;MQ0=0;QD=31.52	GT:AD:DP:GQ:PL	1/1:0,143:143:99:4506,418,0
