# Supplementary material for: Considerations for clinical read alignment and mutational profiling using next-generation sequencing
Source: F1000Res. 2012 Sep 20;1:2. Originally published 2012 Jul 16. [Version 2] doi: 10.12688/f1000research.1-2.v2 (PMC3945748; doi:10.12688/f1000research.1-2.v2)
Supplement: Aligner-specific VCF files containing the mutations called for each set of reads in single and paired-end modes — VCF files describing the mutations detected in the sixty-seven groups of BRCA1 reads when testing each alignment program in paired-end and single-end mode. [file f1000research-1-402-s0002.tgz › BWA_Paired_End_Calls.48.vcf]

##fileformat=VCFv4.1
##FILTER=<ID=LowQual,Description="Low quality">
##FORMAT=<ID=AD,Number=.,Type=Integer,Description="Allelic depths for the ref and alt alleles in the order listed">
##FORMAT=<ID=DP,Number=1,Type=Integer,Description="Read Depth (only filtered reads used for calling)">
##FORMAT=<ID=GQ,Number=1,Type=Float,Description="Genotype Quality">
##FORMAT=<ID=GT,Number=1,Type=String,Description="Genotype">
##FORMAT=<ID=PL,Number=G,Type=Integer,Description="Normalized, Phred-scaled likelihoods for genotypes as defined in the VCF specification">
##INFO=<ID=AC,Number=A,Type=Integer,Description="Allele count in genotypes, for each ALT allele, in the same order as listed">
##INFO=<ID=AF,Number=A,Type=Float,Description="Allele Frequency, for each ALT allele, in the same order as listed">
##INFO=<ID=AN,Number=1,Type=Integer,Description="Total number of alleles in called genotypes">
##INFO=<ID=BaseQRankSum,Number=1,Type=Float,Description="Z-score from Wilcoxon rank sum test of Alt Vs. Ref base qualities">
##INFO=<ID=DB,Number=0,Type=Flag,Description="dbSNP Membership">
##INFO=<ID=DP,Number=1,Type=Integer,Description="Filtered Depth">
##INFO=<ID=DS,Number=0,Type=Flag,Description="Were any of the samples downsampled?">
##INFO=<ID=Dels,Number=1,Type=Float,Description="Fraction of Reads Containing Spanning Deletions">
##INFO=<ID=FS,Number=1,Type=Float,Description="Phred-scaled p-value using Fisher's exact test to detect strand bias">
##INFO=<ID=HRun,Number=1,Type=Integer,Description="Largest Contiguous Homopolymer Run of Variant Allele In Either Direction">
##INFO=<ID=HaplotypeScore,Number=1,Type=Float,Description="Consistency of the site with at most two segregating haplotypes">
##INFO=<ID=InbreedingCoeff,Number=1,Type=Float,Description="Inbreeding coefficient as estimated from the genotype likelihoods per-sample when compared against the Hardy-Weinberg expectation">
##INFO=<ID=MQ,Number=1,Type=Float,Description="RMS Mapping Quality">
##INFO=<ID=MQ0,Number=1,Type=Integer,Description="Total Mapping Quality Zero Reads">
##INFO=<ID=MQRankSum,Number=1,Type=Float,Description="Z-score From Wilcoxon rank sum test of Alt vs. Ref read mapping qualities">
##INFO=<ID=QD,Number=1,Type=Float,Description="Variant Confidence/Quality by Depth">
##INFO=<ID=ReadPosRankSum,Number=1,Type=Float,Description="Z-score from Wilcoxon rank sum test of Alt vs. Ref read position bias">
##UnifiedGenotyper="analysis_type=UnifiedGenotyper input_file=[../BWA_Default/brca1_48.recalib.bam] sample_metadata=[] read_buffer_size=null phone_home=STANDARD read_filter=[] intervals=null excludeIntervals=null reference_sequence=ref_chr17.hg19.fa rodBind=[] rodToIntervalTrackName=null BTI_merge_rule=UNION nonDeterministicRandomSeed=false downsampling_type=null downsample_to_fraction=null downsample_to_coverage=null baq=OFF baqGapOpenPenalty=40.0 performanceLog=null useOriginalQualities=false defaultBaseQualities=-1 validation_strictness=SILENT unsafe=null num_threads=4 interval_merging=ALL read_group_black_list=null processingTracker=null restartProcessingTracker=false processingTrackerStatusFile=null processingTrackerID=-1 allow_intervals_with_unindexed_bam=false disable_experimental_low_memory_sharding=false logging_level=ERROR log_to_file=null help=false genotype_likelihoods_model=BOTH p_nonref_model=EXACT heterozygosity=0.0010 pcr_error_rate=1.0E-4 genotyping_mode=DISCOVERY output_mode=EMIT_VARIANTS_ONLY standard_min_confidence_threshold_for_calling=30.0 standard_min_confidence_threshold_for_emitting=4.0 computeSLOD=false alleles=(RodBinding name= source=UNBOUND) assume_single_sample_reads=null abort_at_too_much_coverage=-1 min_base_quality_score=17 min_mapping_quality_score=20 max_deletion_fraction=0.05 min_indel_count_for_genotyping=5 indel_heterozygosity=1.25E-4 indelGapContinuationPenalty=10.0 indelGapOpenPenalty=45.0 indelHaplotypeSize=80 doContextDependentGapPenalties=true getGapPenaltiesFromData=false indel_recal_file=indel.recal_data.csv indelDebug=false dovit=false GSA_PRODUCTION_ONLY=false exactCalculation=LINEAR_EXPERIMENTAL ignoreSNPAlleles=false output_all_callable_bases=false genotype=false dbsnp=(RodBinding name=dbsnp source=dbsnp_132.hg19.vcf) out=org.broadinstitute.sting.gatk.io.stubs.VCFWriterStub NO_HEADER=org.broadinstitute.sting.gatk.io.stubs.VCFWriterStub sites_only=org.broadinstitute.sting.gatk.io.stubs.VCFWriterStub debug_file=null metrics_file=null annotation=[]"
##contig=<ID=17,length=81195210,assembly=hg19>
##reference=file:///CL_diags/ngs/OmixonPaper/brca1-test-suite/ref_chr17.hg19.fa
#CHROM	POS	ID	REF	ALT	QUAL	FILTER	INFO	FORMAT	DePristo
17	41199652	rs80358062	C	T	4604.80	PASS	AC=2;AF=1.00;AN=2;DB;DP=147;Dels=0.00;FS=0.000;HRun=0;HaplotypeScore=5.3918;MQ=57.47;MQ0=0;QD=31.33	GT:AD:DP:GQ:PL	1/1:0,147:147:99:4603,424,0
17	41201191	.	G	GT	4937.66	PASS	AC=2;AF=1.00;AN=2;DP=115;FS=0.000;HRun=1;HaplotypeScore=273.0928;MQ=56.74;MQ0=0;QD=42.94	GT:AD:DP:GQ:PL	1/1:4,111:115:99:4938,337,0
17	41211487	rs12947330	A	T	4593.91	PASS	AC=2;AF=1.00;AN=2;BaseQRankSum=1.606;DB;DP=137;Dels=0.00;FS=3.075;HRun=0;HaplotypeScore=5.6473;MQ=56.11;MQ0=0;MQRankSum=1.580;QD=33.53;ReadPosRankSum=1.707	GT:AD:DP:GQ:PL	1/1:1,136:137:99:4563,376,0
17	41215892	rs80357720	GA	G	4587.05	PASS	AC=2;AF=1.00;AN=2;DB;DP=128;FS=0.000;HRun=3;HaplotypeScore=367.8277;MQ=57.47;MQ0=0;QD=35.84	GT:AD:DP:GQ:PL	1/1:2,126:127:99:4587,373,0
17	41221077	rs74852376	C	A	4691.82	PASS	AC=2;AF=1.00;AN=2;DB;DP=141;Dels=0.00;FS=0.000;HRun=2;HaplotypeScore=4.8217;MQ=56.12;MQ0=0;QD=33.28	GT:AD:DP:GQ:PL	1/1:1,140:141:99:4691,409,0
17	41221674	rs8176224	T	C	4191.61	PASS	AC=2;AF=1.00;AN=2;DB;DP=131;Dels=0.00;FS=0.000;HRun=0;HaplotypeScore=3.9699;MQ=55.97;MQ0=0;QD=32.00	GT:AD:DP:GQ:PL	1/1:0,130:131:99:4191,385,0
17	41234525	rs80357977	AAC	A	5053.25	PASS	AC=2;AF=1.00;AN=2;DB;DP=125;FS=0.000;HRun=0;HaplotypeScore=693.6067;MQ=46.96;MQ0=0;QD=40.43	GT:AD:DP:GQ:PL	1/1:12,113:124:99:5053,355,0
17	41234581	rs80357649	GGT	G	5839.49	PASS	AC=2;AF=1.00;AN=2;DB;DP=123;FS=0.000;HRun=0;HaplotypeScore=685.5063;MQ=48.30;MQ0=0;QD=47.48	GT:AD:DP:GQ:PL	1/1:3,120:121:99:5839,364,0
17	41239699	rs114047976	G	A	3538.81	PASS	AC=2;AF=1.00;AN=2;DB;DP=105;Dels=0.00;FS=0.000;HRun=17;HaplotypeScore=2.7659;MQ=54.68;MQ0=0;QD=33.70	GT:AD:DP:GQ:PL	1/1:0,105:105:99:3538,313,0
17	41243837	rs80357388	T	C	3902.30	PASS	AC=2;AF=1.00;AN=2;DB;DP=123;Dels=0.00;FS=0.000;HRun=0;HaplotypeScore=6.9789;MQ=43.18;MQ0=0;QD=31.73	GT:AD:DP:GQ:PL	1/1:1,122:123:99:3901,358,0
17	41243868	rs80357671	TGGAA	T	7233.76	PASS	AC=2;AF=1.00;AN=2;DB;DP=126;FS=0.000;HRun=0;HaplotypeScore=897.8612;MQ=37.41;MQ0=0;QD=57.41	GT:AD:DP:GQ:PL	1/1:4,122:125:99:7234,367,0
17	41244292	rs80357625	A	ATC	7301.90	PASS	AC=2;AF=1.00;AN=2;DB;DP=144;FS=0.000;HRun=0;HaplotypeScore=375.0305;MQ=57.41;MQ0=0;QD=50.71	GT:AD:DP:GQ:PL	1/1:9,130:144:99:7302,409,0
17	41244379	rs80357479	T	C	4351.45	PASS	AC=2;AF=1.00;AN=2;DB;DP=150;Dels=0.00;FS=0.000;HRun=1;HaplotypeScore=5.0788;MQ=57.00;MQ0=0;QD=29.01	GT:AD:DP:GQ:PL	1/1:0,150:150:99:4348,444,0
17	41244759	rs80357256	G	A	4149.69	PASS	AC=2;AF=1.00;AN=2;BaseQRankSum=0.852;DB;DP=126;Dels=0.00;FS=3.945;HRun=1;HaplotypeScore=5.6945;MQ=55.49;MQ0=0;MQRankSum=-0.165;QD=32.93;ReadPosRankSum=-0.605	GT:AD:DP:GQ:PL	1/1:1,125:126:99:4116,331,0
17	41244935	rs80357962	C	CA	6455.63	PASS	AC=2;AF=1.00;AN=2;DB;DP=138;FS=0.000;HRun=4;HaplotypeScore=322.3966;MQ=57.85;MQ0=0;QD=46.78	GT:AD:DP:GQ:PL	1/1:1,137:138:99:6456,412,0
17	41245060	rs80357658	TA	T	4764.44	PASS	AC=2;AF=1.00;AN=2;DB;DP=138;FS=0.000;HRun=3;HaplotypeScore=717.2812;MQ=57.22;MQ0=0;QD=34.52	GT:AD:DP:GQ:PL	1/1:7,131:137:99:4764,391,0
17	41245074	rs80357249	T	A	4373.24	PASS	AC=2;AF=1.00;AN=2;DB;DP=133;Dels=0.00;FS=0.000;HRun=0;HaplotypeScore=3.8024;MQ=55.63;MQ0=0;QD=32.88	GT:AD:DP:GQ:PL	1/1:0,132:133:99:4342,391,0
17	41245250	rs80357780	ACT	A	4959.20	PASS	AC=2;AF=1.00;AN=2;DB;DP=125;FS=0.000;HRun=0;HaplotypeScore=478.4390;MQ=56.58;MQ0=0;QD=39.67	GT:AD:DP:GQ:PL	1/1:8,117:125:99:4959,358,0
17	41245586	rs80357522	CT	C	3605.43	PASS	AC=2;AF=1.00;AN=2;DB;DP=137;FS=0.000;HRun=8;HaplotypeScore=470.2171;MQ=55.02;MQ0=0;QD=26.32	GT:AD:DP:GQ:PL	1/1:12,125:137:99:3605,376,0
17	41245664	rs80357495	A	C	4441.27	PASS	AC=2;AF=1.00;AN=2;BaseQRankSum=0.160;DB;DP=142;Dels=0.00;FS=3.106;HRun=1;HaplotypeScore=4.7570;MQ=56.26;MQ0=0;MQRankSum=-1.142;QD=31.28;ReadPosRankSum=-0.233	GT:AD:DP:GQ:PL	1/1:1,141:142:99:4408,380,0
17	41245801	rs80356928	T	A	4098.60	PASS	AC=2;AF=1.00;AN=2;DB;DP=130;Dels=0.00;FS=0.000;HRun=0;HaplotypeScore=3.4074;MQ=56.20;MQ0=0;QD=31.53	GT:AD:DP:GQ:PL	1/1:0,130:130:99:4097,376,0
17	41246007	rs56100707	G	C	3206	PASS	AC=2;AF=1.00;AN=2;DB;DP=110;Dels=0.00;FS=0.000;HRun=0;HaplotypeScore=0.7340;MQ=55.65;MQ0=0;QD=29.15	GT:AD:DP:GQ:PL	1/1:1,109:110:99:3239,322,0
17	41246563	.	T	TG	5838.10	PASS	AC=2;AF=1.00;AN=2;DP=126;FS=0.000;HRun=0;HaplotypeScore=303.5776;MQ=58.29;MQ0=0;QD=46.33	GT:AD:DP:GQ:PL	1/1:2,122:126:99:5838,376,0
17	41252697	rs10445302	T	A	3671.54	PASS	AC=2;AF=1.00;AN=2;DB;DP=109;Dels=0.00;FS=0.000;HRun=2;HaplotypeScore=1.9494;MQ=55.89;MQ0=0;QD=33.68	GT:AD:DP:GQ:PL	1/1:0,108:109:99:3644,319,0
17	41254104	rs76700125	T	G	4274.97	PASS	AC=2;AF=1.00;AN=2;BaseQRankSum=-0.013;DB;DP=137;Dels=0.00;FS=3.315;HRun=0;HaplotypeScore=10.7606;MQ=57.08;MQ0=0;MQRankSum=1.475;QD=31.20;ReadPosRankSum=0.577	GT:AD:DP:GQ:PL	1/1:1,135:137:99:4241,359,0
17	41254965	rs36085989	C	CT	2924.18	PASS	AC=2;AF=1.00;AN=2;DB;DP=145;FS=0.000;HRun=14;HaplotypeScore=362.8863;MQ=57.92;MQ0=0;QD=20.17	GT:AD:DP:GQ:PL	1/1:35,110:145:99:2966,348,0
17	41255921	rs8176136	C	A	4614.45	PASS	AC=2;AF=1.00;AN=2;DB;DP=141;Dels=0.00;FS=0.000;HRun=0;HaplotypeScore=1.7870;MQ=56.75;MQ0=0;QD=32.73	GT:AD:DP:GQ:PL	1/1:0,141:141:99:4613,412,0
17	41256098	rs45489593	G	A	3653.43	PASS	AC=2;AF=1.00;AN=2;DB;DP=110;Dels=0.00;FS=0.000;HRun=10;HaplotypeScore=2.8374;MQ=57.91;MQ0=0;QD=33.21	GT:AD:DP:GQ:PL	1/1:0,109:110:99:3631,313,0
17	41256956	rs80357209	G	A	4101.68	PASS	AC=2;AF=1.00;AN=2;DB;DP=125;Dels=0.00;FS=0.000;HRun=0;HaplotypeScore=0.7887;MQ=56.40;MQ0=0;QD=32.81	GT:AD:DP:GQ:PL	1/1:0,125:125:99:4101,361,0
17	41264716	rs8176112	G	A	4557.64	PASS	AC=2;AF=1.00;AN=2;DB;DP=144;Dels=0.00;FS=0.000;HRun=0;HaplotypeScore=8.7138;MQ=56.24;MQ0=0;QD=31.65	GT:AD:DP:GQ:PL	1/1:0,143:144:99:4556,415,0
17	41267762	rs80357164	A	G	4075.40	PASS	AC=2;AF=1.00;AN=2;DB;DP=140;Dels=0.00;FS=0.000;HRun=0;HaplotypeScore=5.1524;MQ=58.00;MQ0=0;QD=29.11	GT:AD:DP:GQ:PL	1/1:0,140:140:99:4073,403,0
17	41267780	rs80357066	C	G	4727.07	PASS	AC=2;AF=1.00;AN=2;DB;DP=147;Dels=0.00;FS=0.000;HRun=0;HaplotypeScore=3.6393;MQ=57.12;MQ0=0;QD=32.16	GT:AD:DP:GQ:PL	1/1:0,146:147:99:4726,427,0
17	41306697	rs34383396	TTAAG	T	6497.96	PASS	AC=2;AF=1.00;AN=2;DB;DP=118;FS=0.000;HRun=0;HaplotypeScore=646.7221;MQ=49.07;MQ0=0;QD=55.07	GT:AD:DP:GQ:PL	1/1:3,115:117:99:6498,346,0
