# Supplementary material for: Considerations for clinical read alignment and mutational profiling using next-generation sequencing
Source: F1000Res. 2012 Sep 20;1:2. Originally published 2012 Jul 16. [Version 2] doi: 10.12688/f1000research.1-2.v2 (PMC3945748; doi:10.12688/f1000research.1-2.v2)
Supplement: Aligner-specific VCF files containing the mutations called for each set of reads in single and paired-end modes — VCF files describing the mutations detected in the sixty-seven groups of BRCA1 reads when testing each alignment program in paired-end and single-end mode. [file f1000research-1-402-s0002.tgz › BWA_Paired_End_Calls.49.vcf]

##fileformat=VCFv4.1
##FILTER=<ID=LowQual,Description="Low quality">
##FORMAT=<ID=AD,Number=.,Type=Integer,Description="Allelic depths for the ref and alt alleles in the order listed">
##FORMAT=<ID=DP,Number=1,Type=Integer,Description="Read Depth (only filtered reads used for calling)">
##FORMAT=<ID=GQ,Number=1,Type=Float,Description="Genotype Quality">
##FORMAT=<ID=GT,Number=1,Type=String,Description="Genotype">
##FORMAT=<ID=PL,Number=G,Type=Integer,Description="Normalized, Phred-scaled likelihoods for genotypes as defined in the VCF specification">
##INFO=<ID=AC,Number=A,Type=Integer,Description="Allele count in genotypes, for each ALT allele, in the same order as listed">
##INFO=<ID=AF,Number=A,Type=Float,Description="Allele Frequency, for each ALT allele, in the same order as listed">
##INFO=<ID=AN,Number=1,Type=Integer,Description="Total number of alleles in called genotypes">
##INFO=<ID=BaseQRankSum,Number=1,Type=Float,Description="Z-score from Wilcoxon rank sum test of Alt Vs. Ref base qualities">
##INFO=<ID=DB,Number=0,Type=Flag,Description="dbSNP Membership">
##INFO=<ID=DP,Number=1,Type=Integer,Description="Filtered Depth">
##INFO=<ID=DS,Number=0,Type=Flag,Description="Were any of the samples downsampled?">
##INFO=<ID=Dels,Number=1,Type=Float,Description="Fraction of Reads Containing Spanning Deletions">
##INFO=<ID=FS,Number=1,Type=Float,Description="Phred-scaled p-value using Fisher's exact test to detect strand bias">
##INFO=<ID=HRun,Number=1,Type=Integer,Description="Largest Contiguous Homopolymer Run of Variant Allele In Either Direction">
##INFO=<ID=HaplotypeScore,Number=1,Type=Float,Description="Consistency of the site with at most two segregating haplotypes">
##INFO=<ID=InbreedingCoeff,Number=1,Type=Float,Description="Inbreeding coefficient as estimated from the genotype likelihoods per-sample when compared against the Hardy-Weinberg expectation">
##INFO=<ID=MQ,Number=1,Type=Float,Description="RMS Mapping Quality">
##INFO=<ID=MQ0,Number=1,Type=Integer,Description="Total Mapping Quality Zero Reads">
##INFO=<ID=MQRankSum,Number=1,Type=Float,Description="Z-score From Wilcoxon rank sum test of Alt vs. Ref read mapping qualities">
##INFO=<ID=QD,Number=1,Type=Float,Description="Variant Confidence/Quality by Depth">
##INFO=<ID=ReadPosRankSum,Number=1,Type=Float,Description="Z-score from Wilcoxon rank sum test of Alt vs. Ref read position bias">
##UnifiedGenotyper="analysis_type=UnifiedGenotyper input_file=[../BWA_Default/brca1_49.recalib.bam] sample_metadata=[] read_buffer_size=null phone_home=STANDARD read_filter=[] intervals=null excludeIntervals=null reference_sequence=ref_chr17.hg19.fa rodBind=[] rodToIntervalTrackName=null BTI_merge_rule=UNION nonDeterministicRandomSeed=false downsampling_type=null downsample_to_fraction=null downsample_to_coverage=null baq=OFF baqGapOpenPenalty=40.0 performanceLog=null useOriginalQualities=false defaultBaseQualities=-1 validation_strictness=SILENT unsafe=null num_threads=4 interval_merging=ALL read_group_black_list=null processingTracker=null restartProcessingTracker=false processingTrackerStatusFile=null processingTrackerID=-1 allow_intervals_with_unindexed_bam=false disable_experimental_low_memory_sharding=false logging_level=ERROR log_to_file=null help=false genotype_likelihoods_model=BOTH p_nonref_model=EXACT heterozygosity=0.0010 pcr_error_rate=1.0E-4 genotyping_mode=DISCOVERY output_mode=EMIT_VARIANTS_ONLY standard_min_confidence_threshold_for_calling=30.0 standard_min_confidence_threshold_for_emitting=4.0 computeSLOD=false alleles=(RodBinding name= source=UNBOUND) assume_single_sample_reads=null abort_at_too_much_coverage=-1 min_base_quality_score=17 min_mapping_quality_score=20 max_deletion_fraction=0.05 min_indel_count_for_genotyping=5 indel_heterozygosity=1.25E-4 indelGapContinuationPenalty=10.0 indelGapOpenPenalty=45.0 indelHaplotypeSize=80 doContextDependentGapPenalties=true getGapPenaltiesFromData=false indel_recal_file=indel.recal_data.csv indelDebug=false dovit=false GSA_PRODUCTION_ONLY=false exactCalculation=LINEAR_EXPERIMENTAL ignoreSNPAlleles=false output_all_callable_bases=false genotype=false dbsnp=(RodBinding name=dbsnp source=dbsnp_132.hg19.vcf) out=org.broadinstitute.sting.gatk.io.stubs.VCFWriterStub NO_HEADER=org.broadinstitute.sting.gatk.io.stubs.VCFWriterStub sites_only=org.broadinstitute.sting.gatk.io.stubs.VCFWriterStub debug_file=null metrics_file=null annotation=[]"
##contig=<ID=17,length=81195210,assembly=hg19>
##reference=file:///CL_diags/ngs/OmixonPaper/brca1-test-suite/ref_chr17.hg19.fa
#CHROM	POS	ID	REF	ALT	QUAL	FILTER	INFO	FORMAT	DePristo
17	41201179	rs80357078	C	A	3432.84	PASS	AC=2;AF=1.00;AN=2;DB;DP=104;Dels=0.00;FS=0.000;HRun=1;HaplotypeScore=6.0726;MQ=51.12;MQ0=0;QD=33.01	GT:AD:DP:GQ:PL	1/1:0,103:104:99:3432,307,0
17	41201181	rs80357069	C	A	3323.77	PASS	AC=2;AF=1.00;AN=2;DB;DP=105;Dels=0.00;FS=0.000;HRun=1;HaplotypeScore=5.0832;MQ=50.95;MQ0=0;QD=31.65	GT:AD:DP:GQ:PL	1/1:3,102:105:99:3323,301,0
17	41201196	rs55808233	A	G	3291.38	PASS	AC=2;AF=1.00;AN=2;DB;DP=114;Dels=0.00;FS=0.000;HRun=0;HaplotypeScore=6.6808;MQ=50.30;MQ0=0;QD=28.87	GT:AD:DP:GQ:PL	1/1:0,114:114:99:3289,336,0
17	41207660	rs36113921	C	T	4834.52	PASS	AC=2;AF=1.00;AN=2;DB;DP=144;Dels=0.00;FS=0.000;HRun=1;HaplotypeScore=5.6147;MQ=56.17;MQ0=0;QD=33.57	GT:AD:DP:GQ:PL	1/1:0,143:144:99:4833,424,0
17	41208191	rs72372636	C	CT	2655.75	PASS	AC=2;AF=1.00;AN=2;DB;DP=142;FS=0.000;HRun=16;HaplotypeScore=355.0342;MQ=56.94;MQ0=0;QD=18.70	GT:AD:DP:GQ:PL	1/1:33,109:142:99:2698,344,0
17	41213760	rs8176266	C	T	4689.16	PASS	AC=2;AF=1.00;AN=2;DB;DP=141;Dels=0.00;FS=0.000;HRun=1;HaplotypeScore=3.4539;MQ=56.50;MQ0=0;QD=33.26	GT:AD:DP:GQ:PL	1/1:1,139:141:99:4667,406,0
17	41222998	rs80356926	T	C	4427.35	PASS	AC=2;AF=1.00;AN=2;DB;DP=135;Dels=0.00;FS=0.000;HRun=3;HaplotypeScore=4.5256;MQ=57.39;MQ0=0;QD=32.80	GT:AD:DP:GQ:PL	1/1:0,133:135:99:4426,400,0
17	41223144	rs80357429	G	A	4403.43	PASS	AC=2;AF=1.00;AN=2;DB;DP=136;Dels=0.00;FS=0.000;HRun=2;HaplotypeScore=2.5096;MQ=55.94;MQ0=0;QD=32.38	GT:AD:DP:GQ:PL	1/1:0,136:136:99:4402,400,0
17	41226488	rs1800744	C	A	4543	PASS	AC=2;AF=1.00;AN=2;DB;DP=136;Dels=0.00;FS=0.000;HRun=2;HaplotypeScore=3.8268;MQ=55.80;MQ0=0;QD=33.40	GT:AD:DP:GQ:PL	1/1:0,136:136:99:4542,406,0
17	41234525	rs80357977	AAC	A	4926.67	PASS	AC=2;AF=1.00;AN=2;DB;DP=125;FS=0.000;HRun=0;HaplotypeScore=461.7896;MQ=56.02;MQ0=0;QD=39.41	GT:AD:DP:GQ:PL	1/1:9,116:125:99:4927,349,0
17	41242979	rs80357532	ACTCT	A	7470.81	PASS	AC=2;AF=1.00;AN=2;DB;DP=123;FS=0.000;HRun=0;HaplotypeScore=895.0862;MQ=39.08;MQ0=0;QD=60.74	GT:AD:DP:GQ:PL	1/1:4,119:120:99:7471,361,0
17	41243034	rs80357529	CCA	C	6394.12	PASS	AC=2;AF=1.00;AN=2;DB;DP=136;FS=0.000;HRun=0;HaplotypeScore=856.3645;MQ=47.57;MQ0=0;QD=47.02	GT:AD:DP:GQ:PL	1/1:1,135:134:99:6394,400,0
17	41243707	rs80356866	G	A	4092.31	PASS	AC=2;AF=1.00;AN=2;DB;DP=124;Dels=0.00;FS=0.000;HRun=1;HaplotypeScore=3.7648;MQ=56.27;MQ0=0;QD=33.00	GT:AD:DP:GQ:PL	1/1:0,123:124:99:4092,364,0
17	41244056	rs80357910	ACTAGTATCTTC	A	8640.25	PASS	AC=2;AF=1.00;AN=2;DB;DP=98;FS=0.000;HRun=0;HaplotypeScore=1152.1845;MQ=35.17;MQ0=0;QD=88.17	GT:AD:DP:GQ:PL	1/1:10,87:96:99:8640,259,0
17	41244124	rs80357101	C	G	4152.47	PASS	AC=2;AF=1.00;AN=2;DB;DP=128;Dels=0.00;FS=0.000;HRun=1;HaplotypeScore=2.8544;MQ=48.35;MQ0=0;QD=32.44	GT:AD:DP:GQ:PL	1/1:0,127:128:99:4120,379,0
17	41244202	rs55909400	C	G	3746.33	PASS	AC=2;AF=1.00;AN=2;DB;DP=115;Dels=0.00;FS=0.000;HRun=0;HaplotypeScore=3.9914;MQ=39.45;MQ0=0;QD=32.58	GT:AD:DP:GQ:PL	1/1:0,115:115:99:3745,346,0
17	41244213	rs80357903	TCTTG	T	6224.11	PASS	AC=2;AF=1.00;AN=2;DB;DP=123;FS=0.000;HRun=0;HaplotypeScore=914.3543;MQ=40.30;MQ0=0;QD=50.60	GT:AD:DP:GQ:PL	1/1:11,112:122:99:6224,340,0
17	41244337	rs41293445	C	T	4828.70	PASS	AC=2;AF=1.00;AN=2;DB;DP=147;Dels=0.00;FS=0.000;HRun=2;HaplotypeScore=5.1748;MQ=49.32;MQ0=0;QD=32.85	GT:AD:DP:GQ:PL	1/1:0,147:147:99:4827,433,0
17	41244679	rs80356973	G	A	3937.71	PASS	AC=2;AF=1.00;AN=2;BaseQRankSum=0.467;DB;DP=126;Dels=0.00;FS=3.229;HRun=1;HaplotypeScore=8.6225;MQ=56.43;MQ0=0;MQRankSum=0.357;QD=31.25;ReadPosRankSum=1.100	GT:AD:DP:GQ:PL	1/1:1,125:126:99:3904,322,0
17	41244821	rs80357614	AT	A	4850.32	PASS	AC=2;AF=1.00;AN=2;DB;DP=141;FS=0.000;HRun=4;HaplotypeScore=417.7698;MQ=57.18;MQ0=0;QD=34.40	GT:AD:DP:GQ:PL	1/1:6,135:140:99:4850,406,0
17	41245250	rs80357780	ACT	A	4783.68	PASS	AC=2;AF=1.00;AN=2;DB;DP=126;FS=0.000;HRun=0;HaplotypeScore=518.2166;MQ=55.84;MQ0=0;QD=37.97	GT:AD:DP:GQ:PL	1/1:24,102:126:99:4784,346,0
17	41245330	.	C	CT	5321.25	PASS	AC=2;AF=1.00;AN=2;DP=145;FS=0.000;HRun=3;HaplotypeScore=434.8986;MQ=55.76;MQ0=0;QD=36.70	GT:AD:DP:GQ:PL	1/1:25,120:145:99:5321,388,0
17	41246024	rs80357782	AG	A	4068.59	PASS	AC=2;AF=1.00;AN=2;DB;DP=107;FS=0.000;HRun=2;HaplotypeScore=409.8239;MQ=52.14;MQ0=0;QD=38.02	GT:AD:DP:GQ:PL	1/1:7,100:106:99:4069,316,0
17	41246099	rs80358327	TATA	T	6977.89	PASS	AC=2;AF=1.00;AN=2;DB;DP=141;FS=0.000;HRun=0;HaplotypeScore=895.4974;MQ=49.08;MQ0=0;QD=49.49	GT:AD:DP:GQ:PL	1/1:5,136:140:99:6978,412,0
17	41246149	rs80357279	T	A	4244.80	PASS	AC=2;AF=1.00;AN=2;DB;DP=136;Dels=0.00;FS=0.000;HRun=0;HaplotypeScore=0.0000;MQ=51.93;MQ0=0;QD=31.21	GT:AD:DP:GQ:PL	1/1:0,135:136:99:4244,391,0
17	41246211	rs80357978	CTT	C	5231.31	PASS	AC=2;AF=1.00;AN=2;DB;DP=118;FS=0.000;HRun=3;HaplotypeScore=521.5603;MQ=53.66;MQ0=0;QD=44.33	GT:AD:DP:GQ:PL	1/1:9,109:118:99:5231,349,0
17	41246841	rs80356990	G	C	3777.83	PASS	AC=2;AF=1.00;AN=2;DB;DP=119;Dels=0.00;FS=0.000;HRun=0;HaplotypeScore=3.6237;MQ=57.07;MQ0=0;QD=31.75	GT:AD:DP:GQ:PL	1/1:0,119:119:99:3777,343,0
17	41252697	rs10445302	T	A	3688.69	PASS	AC=2;AF=1.00;AN=2;DB;DP=111;Dels=0.00;FS=0.000;HRun=2;HaplotypeScore=2.7828;MQ=54.85;MQ0=0;QD=33.23	GT:AD:DP:GQ:PL	1/1:0,111:111:99:3688,325,0
17	41276043	.	C	CGACA	8077.34	PASS	AC=2;AF=1.00;AN=2;DP=99;FS=0.000;HRun=0;HaplotypeScore=322.2471;MQ=47.75;MQ0=0;QD=81.59	GT:AD:DP:GQ:PL	1/1:6,83:99:99:8077,295,0
17	41279882	rs12947782	A	G	4701.12	PASS	AC=2;AF=1.00;AN=2;DB;DP=146;Dels=0.00;FS=0.000;HRun=1;HaplotypeScore=3.5355;MQ=56.06;MQ0=0;QD=32.20	GT:AD:DP:GQ:PL	1/1:0,145:146:99:4700,427,0
17	41305826	rs2037075	G	T	4426.06	PASS	AC=2;AF=1.00;AN=2;DB;DP=140;Dels=0.00;FS=0.000;HRun=0;HaplotypeScore=2.9300;MQ=55.97;MQ0=0;QD=31.61	GT:AD:DP:GQ:PL	1/1:0,140:140:99:4425,406,0
17	41309837	rs12946407	C	A	4827.07	PASS	AC=2;AF=1.00;AN=2;DB;DP=143;Dels=0.00;FS=0.000;HRun=1;HaplotypeScore=7.0051;MQ=55.49;MQ0=0;QD=33.76	GT:AD:DP:GQ:PL	1/1:0,143:143:99:4826,421,0
17	41313612	rs35521261	A	G	3910.71	PASS	AC=2;AF=1.00;AN=2;DB;DP=135;Dels=0.00;FS=0.000;HRun=0;HaplotypeScore=4.6001;MQ=56.85;MQ0=0;QD=28.97	GT:AD:DP:GQ:PL	1/1:0,135:135:99:3908,391,0
