# Supplementary material for: Considerations for clinical read alignment and mutational profiling using next-generation sequencing
Source: F1000Res. 2012 Sep 20;1:2. Originally published 2012 Jul 16. [Version 2] doi: 10.12688/f1000research.1-2.v2 (PMC3945748; doi:10.12688/f1000research.1-2.v2)
Supplement: Aligner-specific VCF files containing the mutations called for each set of reads in single and paired-end modes — VCF files describing the mutations detected in the sixty-seven groups of BRCA1 reads when testing each alignment program in paired-end and single-end mode. [file f1000research-1-402-s0002.tgz › BWA_Paired_End_Calls.50.vcf]

##fileformat=VCFv4.1
##FILTER=<ID=LowQual,Description="Low quality">
##FORMAT=<ID=AD,Number=.,Type=Integer,Description="Allelic depths for the ref and alt alleles in the order listed">
##FORMAT=<ID=DP,Number=1,Type=Integer,Description="Read Depth (only filtered reads used for calling)">
##FORMAT=<ID=GQ,Number=1,Type=Float,Description="Genotype Quality">
##FORMAT=<ID=GT,Number=1,Type=String,Description="Genotype">
##FORMAT=<ID=PL,Number=G,Type=Integer,Description="Normalized, Phred-scaled likelihoods for genotypes as defined in the VCF specification">
##INFO=<ID=AC,Number=A,Type=Integer,Description="Allele count in genotypes, for each ALT allele, in the same order as listed">
##INFO=<ID=AF,Number=A,Type=Float,Description="Allele Frequency, for each ALT allele, in the same order as listed">
##INFO=<ID=AN,Number=1,Type=Integer,Description="Total number of alleles in called genotypes">
##INFO=<ID=BaseQRankSum,Number=1,Type=Float,Description="Z-score from Wilcoxon rank sum test of Alt Vs. Ref base qualities">
##INFO=<ID=DB,Number=0,Type=Flag,Description="dbSNP Membership">
##INFO=<ID=DP,Number=1,Type=Integer,Description="Filtered Depth">
##INFO=<ID=DS,Number=0,Type=Flag,Description="Were any of the samples downsampled?">
##INFO=<ID=Dels,Number=1,Type=Float,Description="Fraction of Reads Containing Spanning Deletions">
##INFO=<ID=FS,Number=1,Type=Float,Description="Phred-scaled p-value using Fisher's exact test to detect strand bias">
##INFO=<ID=HRun,Number=1,Type=Integer,Description="Largest Contiguous Homopolymer Run of Variant Allele In Either Direction">
##INFO=<ID=HaplotypeScore,Number=1,Type=Float,Description="Consistency of the site with at most two segregating haplotypes">
##INFO=<ID=InbreedingCoeff,Number=1,Type=Float,Description="Inbreeding coefficient as estimated from the genotype likelihoods per-sample when compared against the Hardy-Weinberg expectation">
##INFO=<ID=MQ,Number=1,Type=Float,Description="RMS Mapping Quality">
##INFO=<ID=MQ0,Number=1,Type=Integer,Description="Total Mapping Quality Zero Reads">
##INFO=<ID=MQRankSum,Number=1,Type=Float,Description="Z-score From Wilcoxon rank sum test of Alt vs. Ref read mapping qualities">
##INFO=<ID=QD,Number=1,Type=Float,Description="Variant Confidence/Quality by Depth">
##INFO=<ID=ReadPosRankSum,Number=1,Type=Float,Description="Z-score from Wilcoxon rank sum test of Alt vs. Ref read position bias">
##UnifiedGenotyper="analysis_type=UnifiedGenotyper input_file=[../BWA_Default/brca1_50.recalib.bam] sample_metadata=[] read_buffer_size=null phone_home=STANDARD read_filter=[] intervals=null excludeIntervals=null reference_sequence=ref_chr17.hg19.fa rodBind=[] rodToIntervalTrackName=null BTI_merge_rule=UNION nonDeterministicRandomSeed=false downsampling_type=null downsample_to_fraction=null downsample_to_coverage=null baq=OFF baqGapOpenPenalty=40.0 performanceLog=null useOriginalQualities=false defaultBaseQualities=-1 validation_strictness=SILENT unsafe=null num_threads=4 interval_merging=ALL read_group_black_list=null processingTracker=null restartProcessingTracker=false processingTrackerStatusFile=null processingTrackerID=-1 allow_intervals_with_unindexed_bam=false disable_experimental_low_memory_sharding=false logging_level=ERROR log_to_file=null help=false genotype_likelihoods_model=BOTH p_nonref_model=EXACT heterozygosity=0.0010 pcr_error_rate=1.0E-4 genotyping_mode=DISCOVERY output_mode=EMIT_VARIANTS_ONLY standard_min_confidence_threshold_for_calling=30.0 standard_min_confidence_threshold_for_emitting=4.0 computeSLOD=false alleles=(RodBinding name= source=UNBOUND) assume_single_sample_reads=null abort_at_too_much_coverage=-1 min_base_quality_score=17 min_mapping_quality_score=20 max_deletion_fraction=0.05 min_indel_count_for_genotyping=5 indel_heterozygosity=1.25E-4 indelGapContinuationPenalty=10.0 indelGapOpenPenalty=45.0 indelHaplotypeSize=80 doContextDependentGapPenalties=true getGapPenaltiesFromData=false indel_recal_file=indel.recal_data.csv indelDebug=false dovit=false GSA_PRODUCTION_ONLY=false exactCalculation=LINEAR_EXPERIMENTAL ignoreSNPAlleles=false output_all_callable_bases=false genotype=false dbsnp=(RodBinding name=dbsnp source=dbsnp_132.hg19.vcf) out=org.broadinstitute.sting.gatk.io.stubs.VCFWriterStub NO_HEADER=org.broadinstitute.sting.gatk.io.stubs.VCFWriterStub sites_only=org.broadinstitute.sting.gatk.io.stubs.VCFWriterStub debug_file=null metrics_file=null annotation=[]"
##contig=<ID=17,length=81195210,assembly=hg19>
##reference=file:///CL_diags/ngs/OmixonPaper/brca1-test-suite/ref_chr17.hg19.fa
#CHROM	POS	ID	REF	ALT	QUAL	FILTER	INFO	FORMAT	DePristo
17	41200550	rs77510730	T	A	4695.27	PASS	AC=2;AF=1.00;AN=2;DB;DP=145;Dels=0.00;FS=0.000;HRun=1;HaplotypeScore=7.5291;MQ=56.03;MQ0=0;QD=32.38	GT:AD:DP:GQ:PL	1/1:0,144:145:99:4694,421,0
17	41201432	rs8176304	G	T	4142.79	PASS	AC=2;AF=1.00;AN=2;DB;DP=129;Dels=0.00;FS=0.000;HRun=0;HaplotypeScore=1.9976;MQ=56.74;MQ0=0;QD=32.11	GT:AD:DP:GQ:PL	1/1:0,128:129:99:4142,373,0
17	41209139	rs45553935	A	G	4112.09	PASS	AC=2;AF=1.00;AN=2;BaseQRankSum=1.704;DB;DP=125;Dels=0.00;FS=0.000;HRun=1;HaplotypeScore=1.6281;MQ=56.94;MQ0=0;MQRankSum=-0.624;QD=32.90;ReadPosRankSum=1.316	GT:AD:DP:GQ:PL	1/1:1,124:125:99:4111,373,0
17	41209373	rs111611613	A	G	3557.72	PASS	AC=2;AF=1.00;AN=2;DB;DP=126;Dels=0.00;FS=0.000;HRun=0;HaplotypeScore=3.5529;MQ=56.62;MQ0=0;QD=28.24	GT:AD:DP:GQ:PL	1/1:0,126:126:99:3555,355,0
17	41220272	rs8176230	C	T	4396.82	PASS	AC=2;AF=1.00;AN=2;DB;DP=134;Dels=0.00;FS=0.000;HRun=0;HaplotypeScore=0.9159;MQ=55.68;MQ0=0;QD=32.81	GT:AD:DP:GQ:PL	1/1:1,133:134:99:4396,388,0
17	41222985	rs80357655	CTT	C	5524.12	PASS	AC=2;AF=1.00;AN=2;DB;DP=134;FS=0.000;HRun=4;HaplotypeScore=503.8150;MQ=56.98;MQ0=0;QD=41.22	GT:AD:DP:GQ:PL	1/1:6,128:134:99:5524,385,0
17	41228504	rs80358063	C	T	3734.71	PASS	AC=2;AF=1.00;AN=2;DB;DP=115;Dels=0.00;FS=0.000;HRun=0;HaplotypeScore=0.7887;MQ=57.26;MQ0=0;QD=32.48	GT:AD:DP:GQ:PL	1/1:0,115:115:99:3734,343,0
17	41229777	rs11384014	G	GT	4799.95	PASS	AC=2;AF=1.00;AN=2;DB;DP=121;FS=0.000;HRun=3;HaplotypeScore=284.0310;MQ=57.29;MQ0=0;QD=39.67	GT:AD:DP:GQ:PL	1/1:6,115:121:99:4800,349,0
17	41234404	rs80358180	T	C	3396.36	PASS	AC=2;AF=1.00;AN=2;DB;DP=123;Dels=0.00;FS=0.000;HRun=0;HaplotypeScore=3.4784;MQ=56.69;MQ0=0;QD=27.61	GT:AD:DP:GQ:PL	1/1:0,122:123:99:3394,345,0
17	41242963	rs80357260	G	A	4266.19	PASS	AC=2;AF=1.00;AN=2;DB;DP=134;Dels=0.00;FS=0.000;HRun=1;HaplotypeScore=3.2513;MQ=55.17;MQ0=0;QD=31.84	GT:AD:DP:GQ:PL	1/1:0,134:134:99:4265,385,0
17	41243512	rs80357711	CT	C	4564.88	PASS	AC=2;AF=1.00;AN=2;DB;DP=125;FS=0.000;HRun=3;HaplotypeScore=344.2150;MQ=57.60;MQ0=0;QD=36.52	GT:AD:DP:GQ:PL	1/1:4,121:124:99:4565,355,0
17	41243904	rs80357805	TTC	T	5678.61	PASS	AC=2;AF=1.00;AN=2;DB;DP=138;FS=0.000;HRun=0;HaplotypeScore=777.6204;MQ=56.03;MQ0=0;QD=41.15	GT:AD:DP:GQ:PL	1/1:4,134:138:99:5679,403,0
17	41243941	rs62625308	G	A	4519.68	PASS	AC=2;AF=1.00;AN=2;BaseQRankSum=1.706;DB;DP=131;Dels=0.00;FS=0.000;HRun=0;HaplotypeScore=5.7106;MQ=55.04;MQ0=0;MQRankSum=1.679;QD=34.50;ReadPosRankSum=-0.648	GT:AD:DP:GQ:PL	1/1:1,130:131:99:4519,391,0
17	41244213	rs80357903	TCTTG	T	7683.63	PASS	AC=2;AF=1.00;AN=2;DB;DP=142;FS=0.000;HRun=0;HaplotypeScore=879.7220;MQ=45.30;MQ0=0;QD=54.11	GT:AD:DP:GQ:PL	1/1:7,135:142:99:7684,412,0
17	41244280	rs80357402	G	A	4602.17	PASS	AC=2;AF=1.00;AN=2;DB;DP=143;Dels=0.00;FS=0.000;HRun=0;HaplotypeScore=3.7243;MQ=49.90;MQ0=0;QD=32.18	GT:AD:DP:GQ:PL	1/1:1,142:143:99:4601,427,0
17	41244777	rs80357661	TTAAC	T	6294.93	PASS	AC=2;AF=1.00;AN=2;DB;DP=113;FS=0.000;HRun=0;HaplotypeScore=612.1374;MQ=49.19;MQ0=1;QD=55.71	GT:AD:DP:GQ:PL	1/1:1,111:109:99:6295,325,0
17	41244871	rs80357170	T	G	4205.48	PASS	AC=2;AF=1.00;AN=2;DB;DP=133;Dels=0.00;FS=0.000;HRun=0;HaplotypeScore=4.7230;MQ=53.57;MQ0=0;QD=31.62	GT:AD:DP:GQ:PL	1/1:0,132:133:99:4177,385,0
17	41244985	rs80357131	G	A	4532.35	PASS	AC=2;AF=1.00;AN=2;DB;DP=142;Dels=0.00;FS=0.000;HRun=1;HaplotypeScore=1.9877;MQ=52.82;MQ0=0;QD=31.92	GT:AD:DP:GQ:PL	1/1:1,141:142:99:4531,418,0
17	41245062	rs80358331	AAGC	A	6864.42	PASS	AC=2;AF=1.00;AN=2;DB;DP=129;FS=0.000;HRun=0;HaplotypeScore=647.3854;MQ=51.10;MQ0=0;QD=53.21	GT:AD:DP:GQ:PL	1/1:1,128:127:99:6864,379,0
17	41245584	rs80357193	T	A	4725.34	PASS	AC=2;AF=1.00;AN=2;DB;DP=142;Dels=0.00;FS=0.000;HRun=1;HaplotypeScore=10.4460;MQ=54.39;MQ0=0;QD=33.28	GT:AD:DP:GQ:PL	1/1:0,141:142:99:4692,418,0
17	41246157	rs80357770	GT	G	4378.41	PASS	AC=2;AF=1.00;AN=2;DB;DP=136;FS=0.000;HRun=4;HaplotypeScore=391.4377;MQ=56.74;MQ0=0;QD=32.19	GT:AD:DP:GQ:PL	1/1:12,124:136:99:4378,373,0
17	41246721	rs80357436	G	C	4794.51	PASS	AC=2;AF=1.00;AN=2;DB;DP=149;Dels=0.00;FS=0.000;HRun=0;HaplotypeScore=6.5101;MQ=57.70;MQ0=0;QD=32.18	GT:AD:DP:GQ:PL	1/1:0,148:149:99:4793,436,0
17	41252697	rs10445302	T	A	3632.24	PASS	AC=2;AF=1.00;AN=2;BaseQRankSum=1.668;DB;DP=109;Dels=0.00;FS=0.000;HRun=2;HaplotypeScore=2.8226;MQ=55.89;MQ0=0;MQRankSum=1.219;QD=33.32;ReadPosRankSum=-1.283	GT:AD:DP:GQ:PL	1/1:1,108:109:99:3632,316,0
17	41256098	rs45489593	G	A	3603.30	PASS	AC=2;AF=1.00;AN=2;DB;DP=108;Dels=0.00;FS=0.000;HRun=10;HaplotypeScore=2.8623;MQ=58.09;MQ0=0;QD=33.36	GT:AD:DP:GQ:PL	1/1:0,108:108:99:3603,310,0
17	41256250	.	C	CT	3557.64	PASS	AC=2;AF=1.00;AN=2;DP=106;FS=0.000;HRun=6;HaplotypeScore=247.1314;MQ=58.37;MQ0=0;QD=33.56	GT:AD:DP:GQ:PL	1/1:10,96:106:99:3558,289,0
17	41258463	rs80358174	A	C	4427.03	PASS	AC=2;AF=1.00;AN=2;DB;DP=139;Dels=0.00;FS=0.000;HRun=0;HaplotypeScore=6.1108;MQ=56.21;MQ0=0;QD=31.85	GT:AD:DP:GQ:PL	1/1:0,139:139:99:4426,409,0
17	41259100	rs66535723	G	GT	7059.09	PASS	AC=2;AF=1.00;AN=2;DB;DP=151;FS=0.000;HRun=20;HaplotypeScore=350.6784;MQ=58.87;MQ0=0;QD=46.75	GT:AD:DP:GQ:PL	1/1:0,151:151:99:7059,452,0
17	41268217	rs66522250	G	GT	6021.52	PASS	AC=2;AF=1.00;AN=2;DB;DP=153;FS=0.000;HRun=8;HaplotypeScore=346.1503;MQ=56.86;MQ0=0;QD=39.36	GT:AD:DP:GQ:PL	1/1:8,145:151:99:6022,436,0
17	41271293	rs72144555	GA	G	3108.31	PASS	AC=2;AF=1.00;AN=2;DB;DP=156;FS=0.000;HRun=12;HaplotypeScore=456.6855;MQ=58.67;MQ0=0;QD=19.93	GT:AD:DP:GQ:PL	1/1:20,136:156:99:3150,406,0
17	41273731	rs62076413	T	A	4373.39	PASS	AC=2;AF=1.00;AN=2;BaseQRankSum=1.375;DB;DP=138;Dels=0.00;FS=0.000;HRun=2;HaplotypeScore=4.6507;MQ=56.25;MQ0=0;MQRankSum=1.375;QD=31.69;ReadPosRankSum=-0.866	GT:AD:DP:GQ:PL	1/1:3,135:138:99:4342,363,0
17	41282292	rs4793206	A	G	4245.97	PASS	AC=2;AF=1.00;AN=2;DB;DP=133;Dels=0.00;FS=0.000;HRun=0;HaplotypeScore=1.8305;MQ=56.44;MQ0=0;QD=31.92	GT:AD:DP:GQ:PL	1/1:0,133:133:99:4245,388,0
17	41287789	rs12936199	G	A	4260.14	PASS	AC=2;AF=1.00;AN=2;DB;DP=130;Dels=0.00;FS=0.000;HRun=0;HaplotypeScore=5.1813;MQ=55.32;MQ0=0;QD=32.77	GT:AD:DP:GQ:PL	1/1:0,130:130:99:4259,382,0
17	41317502	rs59461861	G	GT	4200.39	PASS	AC=2;AF=1.00;AN=2;DB;DP=149;FS=0.000;HRun=10;HaplotypeScore=337.9554;MQ=58.24;MQ0=0;QD=28.19	GT:AD:DP:GQ:PL	1/1:15,133:149:99:4200,400,0
