# Supplementary material for: Considerations for clinical read alignment and mutational profiling using next-generation sequencing
Source: F1000Res. 2012 Sep 20;1:2. Originally published 2012 Jul 16. [Version 2] doi: 10.12688/f1000research.1-2.v2 (PMC3945748; doi:10.12688/f1000research.1-2.v2)
Supplement: Aligner-specific VCF files containing the mutations called for each set of reads in single and paired-end modes — VCF files describing the mutations detected in the sixty-seven groups of BRCA1 reads when testing each alignment program in paired-end and single-end mode. [file f1000research-1-402-s0002.tgz › BWA_Paired_End_Calls.52.vcf]

##fileformat=VCFv4.1
##FILTER=<ID=LowQual,Description="Low quality">
##FORMAT=<ID=AD,Number=.,Type=Integer,Description="Allelic depths for the ref and alt alleles in the order listed">
##FORMAT=<ID=DP,Number=1,Type=Integer,Description="Read Depth (only filtered reads used for calling)">
##FORMAT=<ID=GQ,Number=1,Type=Float,Description="Genotype Quality">
##FORMAT=<ID=GT,Number=1,Type=String,Description="Genotype">
##FORMAT=<ID=PL,Number=G,Type=Integer,Description="Normalized, Phred-scaled likelihoods for genotypes as defined in the VCF specification">
##INFO=<ID=AC,Number=A,Type=Integer,Description="Allele count in genotypes, for each ALT allele, in the same order as listed">
##INFO=<ID=AF,Number=A,Type=Float,Description="Allele Frequency, for each ALT allele, in the same order as listed">
##INFO=<ID=AN,Number=1,Type=Integer,Description="Total number of alleles in called genotypes">
##INFO=<ID=BaseQRankSum,Number=1,Type=Float,Description="Z-score from Wilcoxon rank sum test of Alt Vs. Ref base qualities">
##INFO=<ID=DB,Number=0,Type=Flag,Description="dbSNP Membership">
##INFO=<ID=DP,Number=1,Type=Integer,Description="Filtered Depth">
##INFO=<ID=DS,Number=0,Type=Flag,Description="Were any of the samples downsampled?">
##INFO=<ID=Dels,Number=1,Type=Float,Description="Fraction of Reads Containing Spanning Deletions">
##INFO=<ID=FS,Number=1,Type=Float,Description="Phred-scaled p-value using Fisher's exact test to detect strand bias">
##INFO=<ID=HRun,Number=1,Type=Integer,Description="Largest Contiguous Homopolymer Run of Variant Allele In Either Direction">
##INFO=<ID=HaplotypeScore,Number=1,Type=Float,Description="Consistency of the site with at most two segregating haplotypes">
##INFO=<ID=InbreedingCoeff,Number=1,Type=Float,Description="Inbreeding coefficient as estimated from the genotype likelihoods per-sample when compared against the Hardy-Weinberg expectation">
##INFO=<ID=MQ,Number=1,Type=Float,Description="RMS Mapping Quality">
##INFO=<ID=MQ0,Number=1,Type=Integer,Description="Total Mapping Quality Zero Reads">
##INFO=<ID=MQRankSum,Number=1,Type=Float,Description="Z-score From Wilcoxon rank sum test of Alt vs. Ref read mapping qualities">
##INFO=<ID=QD,Number=1,Type=Float,Description="Variant Confidence/Quality by Depth">
##INFO=<ID=ReadPosRankSum,Number=1,Type=Float,Description="Z-score from Wilcoxon rank sum test of Alt vs. Ref read position bias">
##UnifiedGenotyper="analysis_type=UnifiedGenotyper input_file=[../BWA_Default/brca1_52.recalib.bam] sample_metadata=[] read_buffer_size=null phone_home=STANDARD read_filter=[] intervals=null excludeIntervals=null reference_sequence=ref_chr17.hg19.fa rodBind=[] rodToIntervalTrackName=null BTI_merge_rule=UNION nonDeterministicRandomSeed=false downsampling_type=null downsample_to_fraction=null downsample_to_coverage=null baq=OFF baqGapOpenPenalty=40.0 performanceLog=null useOriginalQualities=false defaultBaseQualities=-1 validation_strictness=SILENT unsafe=null num_threads=4 interval_merging=ALL read_group_black_list=null processingTracker=null restartProcessingTracker=false processingTrackerStatusFile=null processingTrackerID=-1 allow_intervals_with_unindexed_bam=false disable_experimental_low_memory_sharding=false logging_level=ERROR log_to_file=null help=false genotype_likelihoods_model=BOTH p_nonref_model=EXACT heterozygosity=0.0010 pcr_error_rate=1.0E-4 genotyping_mode=DISCOVERY output_mode=EMIT_VARIANTS_ONLY standard_min_confidence_threshold_for_calling=30.0 standard_min_confidence_threshold_for_emitting=4.0 computeSLOD=false alleles=(RodBinding name= source=UNBOUND) assume_single_sample_reads=null abort_at_too_much_coverage=-1 min_base_quality_score=17 min_mapping_quality_score=20 max_deletion_fraction=0.05 min_indel_count_for_genotyping=5 indel_heterozygosity=1.25E-4 indelGapContinuationPenalty=10.0 indelGapOpenPenalty=45.0 indelHaplotypeSize=80 doContextDependentGapPenalties=true getGapPenaltiesFromData=false indel_recal_file=indel.recal_data.csv indelDebug=false dovit=false GSA_PRODUCTION_ONLY=false exactCalculation=LINEAR_EXPERIMENTAL ignoreSNPAlleles=false output_all_callable_bases=false genotype=false dbsnp=(RodBinding name=dbsnp source=dbsnp_132.hg19.vcf) out=org.broadinstitute.sting.gatk.io.stubs.VCFWriterStub NO_HEADER=org.broadinstitute.sting.gatk.io.stubs.VCFWriterStub sites_only=org.broadinstitute.sting.gatk.io.stubs.VCFWriterStub debug_file=null metrics_file=null annotation=[]"
##contig=<ID=17,length=81195210,assembly=hg19>
##reference=file:///CL_diags/ngs/OmixonPaper/brca1-test-suite/ref_chr17.hg19.fa
#CHROM	POS	ID	REF	ALT	QUAL	FILTER	INFO	FORMAT	DePristo
17	41203080	rs80357112	C	T	4592.95	PASS	AC=2;AF=1.00;AN=2;BaseQRankSum=0.805;DB;DP=142;Dels=0.00;FS=0.000;HRun=1;HaplotypeScore=2.4328;MQ=54.41;MQ0=0;MQRankSum=0.756;QD=32.34;ReadPosRankSum=-0.293	GT:AD:DP:GQ:PL	1/1:1,141:142:99:4559,373,0
17	41203092	.	T	TG	5756.66	PASS	AC=2;AF=1.00;AN=2;DP=145;FS=0.000;HRun=2;HaplotypeScore=669.8659;MQ=54.00;MQ0=0;QD=39.70	GT:AD:DP:GQ:PL	1/1:6,138:142:99:5757,406,0
17	41204018	rs113892722	T	C	4201.21	PASS	AC=2;AF=1.00;AN=2;BaseQRankSum=1.552;DB;DP=136;Dels=0.00;FS=0.000;HRun=0;HaplotypeScore=5.9951;MQ=56.21;MQ0=0;MQRankSum=1.168;QD=30.89;ReadPosRankSum=-0.526	GT:AD:DP:GQ:PL	1/1:2,134:136:99:4171,359,0
17	41209102	rs80357676	AC	A	4276.68	PASS	AC=2;AF=1.00;AN=2;DB;DP=113;FS=0.000;HRun=2;HaplotypeScore=323.0018;MQ=58.30;MQ0=0;QD=37.85	GT:AD:DP:GQ:PL	1/1:1,112:112:99:4277,336,0
17	41211524	rs72439753	C	CCAACAA	11365.14	PASS	AC=2;AF=1.00;AN=2;DB;DP=127;FS=0.000;HRun=0;HaplotypeScore=530.5184;MQ=49.76;MQ0=0;QD=89.49	GT:AD:DP:GQ:PL	1/1:2,113:127:99:11365,379,0
17	41212169	rs11652377	C	T	4632	PASS	AC=2;AF=1.00;AN=2;BaseQRankSum=1.049;DB;DP=147;Dels=0.00;FS=4.270;HRun=0;HaplotypeScore=10.5028;MQ=56.72;MQ0=0;MQRankSum=1.402;QD=31.51;ReadPosRankSum=0.837	GT:AD:DP:GQ:PL	1/1:1,146:147:99:4599,392,0
17	41215328	rs8176260	G	A	3794.76	PASS	AC=2;AF=1.00;AN=2;DB;DP=115;Dels=0.00;FS=0.000;HRun=1;HaplotypeScore=1.8308;MQ=56.28;MQ0=0;QD=33.00	GT:AD:DP:GQ:PL	1/1:0,115:115:99:3794,343,0
17	41219907	rs71157702	T	TA	1569.05	PASS	AC=2;AF=1.00;AN=2;DB;DP=119;FS=0.000;HRun=22;HaplotypeScore=289.5580;MQ=56.20;MQ0=0;QD=13.19	GT:AD:DP:GQ:PL	1/1:36,83:116:99:1611,246,0
17	41221425	rs116772760	G	A	4394.61	PASS	AC=2;AF=1.00;AN=2;BaseQRankSum=-1.302;DB;DP=137;Dels=0.00;FS=3.076;HRun=0;HaplotypeScore=6.0746;MQ=56.37;MQ0=0;MQRankSum=-1.151;QD=32.08;ReadPosRankSum=1.049	GT:AD:DP:GQ:PL	1/1:1,136:137:99:4359,369,0
17	41234534	rs80357981	TC	T	4992.93	PASS	AC=2;AF=1.00;AN=2;DB;DP=120;FS=0.000;HRun=1;HaplotypeScore=347.8739;MQ=57.12;MQ0=0;QD=41.61	GT:AD:DP:GQ:PL	1/1:0,120:120:99:4993,361,0
17	41240750	rs8176165	G	A	4627.41	PASS	AC=2;AF=1.00;AN=2;DB;DP=135;Dels=0.00;FS=0.000;HRun=1;HaplotypeScore=4.4846;MQ=56.13;MQ0=0;QD=34.28	GT:AD:DP:GQ:PL	1/1:0,135:135:99:4627,400,0
17	41243505	rs80357727	CCT	C	5002.75	PASS	AC=2;AF=1.00;AN=2;DB;DP=122;FS=0.000;HRun=0;HaplotypeScore=436.8899;MQ=58.07;MQ0=0;QD=41.01	GT:AD:DP:GQ:PL	1/1:6,116:122:99:5003,343,0
17	41243608	rs80356954	C	T	5216.06	PASS	AC=2;AF=1.00;AN=2;DB;DP=156;Dels=0.00;FS=0.000;HRun=1;HaplotypeScore=2.6485;MQ=57.90;MQ0=0;QD=33.44	GT:AD:DP:GQ:PL	1/1:0,155:156:99:5215,460,0
17	41243954	.	C	CAA	6965.92	PASS	AC=2;AF=1.00;AN=2;DP=137;FS=0.000;HRun=3;HaplotypeScore=356.4561;MQ=56.51;MQ0=0;QD=50.85	GT:AD:DP:GQ:PL	1/1:8,126:137:99:6966,388,0
17	41244221	rs41293449	T	G	4986.36	PASS	AC=2;AF=1.00;AN=2;DB;DP=155;Dels=0.00;FS=0.000;HRun=0;HaplotypeScore=6.2485;MQ=56.52;MQ0=0;QD=32.17	GT:AD:DP:GQ:PL	1/1:0,155:155:99:4985,457,0
17	41244235	rs80357288	G	T	5370.58	PASS	AC=2;AF=1.00;AN=2;DB;DP=161;Dels=0.00;FS=0.000;HRun=1;HaplotypeScore=3.6998;MQ=56.95;MQ0=0;QD=33.36	GT:AD:DP:GQ:PL	1/1:1,160:161:99:5370,472,0
17	41244825	rs80357731	TCTTC	T	7221.24	PASS	AC=2;AF=1.00;AN=2;DB;DP=138;FS=0.000;HRun=0;HaplotypeScore=753.7041;MQ=50.31;MQ0=0;QD=52.33	GT:AD:DP:GQ:PL	1/1:7,131:136:99:7221,388,0
17	41244936	rs799917	G	A	4556.59	PASS	AC=2;AF=1.00;AN=2;DB;DP=135;Dels=0.01;FS=0.000;HRun=0;HaplotypeScore=5.6592;MQ=55.39;MQ0=0;QD=33.75	GT:AD:DP:GQ:PL	1/1:1,132:134:99:4556,397,0
17	41245021	rs80357435	T	C	4263.95	PASS	AC=2;AF=1.00;AN=2;DB;DP=134;Dels=0.00;FS=0.000;HRun=0;HaplotypeScore=0.7340;MQ=54.55;MQ0=0;QD=31.82	GT:AD:DP:GQ:PL	1/1:1,133:134:99:4263,385,0
17	41245070	rs80357740	TG	T	5502.44	PASS	AC=2;AF=1.00;AN=2;DB;DP=134;FS=0.000;HRun=1;HaplotypeScore=562.2584;MQ=53.84;MQ0=0;QD=41.06	GT:AD:DP:GQ:PL	1/1:8,126:132:99:5502,397,0
17	41245156	rs80357546	GTT	G	5901.45	PASS	AC=2;AF=1.00;AN=2;DB;DP=123;FS=0.000;HRun=2;HaplotypeScore=484.3837;MQ=58.13;MQ0=0;QD=47.98	GT:AD:DP:GQ:PL	1/1:2,121:123:99:5901,370,0
17	41245918	rs80356952	G	A	4229.11	PASS	AC=2;AF=1.00;AN=2;DB;DP=128;Dels=0.00;FS=0.000;HRun=1;HaplotypeScore=3.7828;MQ=56.29;MQ0=0;QD=33.04	GT:AD:DP:GQ:PL	1/1:0,127:128:99:4228,379,0
17	41246211	rs80357978	CTT	C	5544.46	PASS	AC=2;AF=1.00;AN=2;DB;DP=124;FS=0.000;HRun=3;HaplotypeScore=551.8158;MQ=55.83;MQ0=0;QD=44.71	GT:AD:DP:GQ:PL	1/1:2,122:124:99:5544,367,0
17	41246287	rs80357046	C	T	3479.84	PASS	AC=2;AF=1.00;AN=2;DB;DP=106;Dels=0.00;FS=0.000;HRun=2;HaplotypeScore=5.0839;MQ=57.87;MQ0=0;QD=32.83	GT:AD:DP:GQ:PL	1/1:0,106:106:99:3479,313,0
17	41246427	rs80357235	G	A	3533.86	PASS	AC=2;AF=1.00;AN=2;DB;DP=111;Dels=0.00;FS=0.000;HRun=0;HaplotypeScore=2.9304;MQ=56.32;MQ0=0;QD=31.84	GT:AD:DP:GQ:PL	1/1:0,111:111:99:3533,325,0
17	41252673	rs71737634	A	ATATGTT	11272.99	PASS	AC=2;AF=1.00;AN=2;DB;DP=111;FS=0.000;HRun=0;HaplotypeScore=668.5056;MQ=42.16;MQ0=0;QD=101.56	GT:AD:DP:GQ:PL	1/1:16,77:111:99:11273,331,0
17	41252697	rs10445302	T	A	3287.35	PASS	AC=2;AF=1.00;AN=2;DB;DP=100;Dels=0.00;FS=0.000;HRun=2;HaplotypeScore=0.9159;MQ=41.09;MQ0=0;QD=32.87	GT:AD:DP:GQ:PL	1/1:0,100:100:99:3287,298,0
17	41254104	rs76700125	T	G	4222.04	PASS	AC=2;AF=1.00;AN=2;BaseQRankSum=1.629;DB;DP=136;Dels=0.00;FS=0.000;HRun=0;HaplotypeScore=10.8817;MQ=57.23;MQ0=0;MQRankSum=1.604;QD=31.04;ReadPosRankSum=0.475	GT:AD:DP:GQ:PL	1/1:2,134:136:99:4221,385,0
17	41258518	.	T	TTC	7443.16	PASS	AC=2;AF=1.00;AN=2;DP=145;FS=0.000;HRun=0;HaplotypeScore=406.1564;MQ=56.40;MQ0=0;QD=51.33	GT:AD:DP:GQ:PL	1/1:10,134:145:99:7443,418,0
17	41269306	rs4793202	A	G	4662.78	PASS	AC=2;AF=1.00;AN=2;BaseQRankSum=0.119;DB;DP=146;Dels=0.00;FS=0.000;HRun=0;HaplotypeScore=11.0319;MQ=57.23;MQ0=0;MQRankSum=1.352;QD=31.94;ReadPosRankSum=0.214	GT:AD:DP:GQ:PL	1/1:1,145:146:99:4629,398,0
17	41270411	rs78735591	T	C	4408.48	PASS	AC=2;AF=1.00;AN=2;DB;DP=141;Dels=0.00;FS=0.000;HRun=1;HaplotypeScore=2.3574;MQ=54.51;MQ0=0;QD=31.27	GT:AD:DP:GQ:PL	1/1:1,139:141:99:4407,406,0
17	41276049	rs80357438	A	G	3402.50	PASS	AC=2;AF=1.00;AN=2;DB;DP=107;Dels=0.00;FS=0.000;HRun=0;HaplotypeScore=4.9893;MQ=56.00;MQ0=0;QD=31.80	GT:AD:DP:GQ:PL	1/1:0,105:107:99:3402,310,0
17	41278010	rs74612973	A	G	3837.93	PASS	AC=2;AF=1.00;AN=2;DB;DP=121;Dels=0.00;FS=0.000;HRun=0;HaplotypeScore=2.7832;MQ=55.90;MQ0=0;QD=31.72	GT:AD:DP:GQ:PL	1/1:0,120:121:99:3806,349,0
