# Supplementary material for: Considerations for clinical read alignment and mutational profiling using next-generation sequencing
Source: F1000Res. 2012 Sep 20;1:2. Originally published 2012 Jul 16. [Version 2] doi: 10.12688/f1000research.1-2.v2 (PMC3945748; doi:10.12688/f1000research.1-2.v2)
Supplement: Aligner-specific VCF files containing the mutations called for each set of reads in single and paired-end modes — VCF files describing the mutations detected in the sixty-seven groups of BRCA1 reads when testing each alignment program in paired-end and single-end mode. [file f1000research-1-402-s0002.tgz › BWA_Paired_End_Calls.54.vcf]

##fileformat=VCFv4.1
##FILTER=<ID=LowQual,Description="Low quality">
##FORMAT=<ID=AD,Number=.,Type=Integer,Description="Allelic depths for the ref and alt alleles in the order listed">
##FORMAT=<ID=DP,Number=1,Type=Integer,Description="Read Depth (only filtered reads used for calling)">
##FORMAT=<ID=GQ,Number=1,Type=Float,Description="Genotype Quality">
##FORMAT=<ID=GT,Number=1,Type=String,Description="Genotype">
##FORMAT=<ID=PL,Number=G,Type=Integer,Description="Normalized, Phred-scaled likelihoods for genotypes as defined in the VCF specification">
##INFO=<ID=AC,Number=A,Type=Integer,Description="Allele count in genotypes, for each ALT allele, in the same order as listed">
##INFO=<ID=AF,Number=A,Type=Float,Description="Allele Frequency, for each ALT allele, in the same order as listed">
##INFO=<ID=AN,Number=1,Type=Integer,Description="Total number of alleles in called genotypes">
##INFO=<ID=BaseQRankSum,Number=1,Type=Float,Description="Z-score from Wilcoxon rank sum test of Alt Vs. Ref base qualities">
##INFO=<ID=DB,Number=0,Type=Flag,Description="dbSNP Membership">
##INFO=<ID=DP,Number=1,Type=Integer,Description="Filtered Depth">
##INFO=<ID=DS,Number=0,Type=Flag,Description="Were any of the samples downsampled?">
##INFO=<ID=Dels,Number=1,Type=Float,Description="Fraction of Reads Containing Spanning Deletions">
##INFO=<ID=FS,Number=1,Type=Float,Description="Phred-scaled p-value using Fisher's exact test to detect strand bias">
##INFO=<ID=HRun,Number=1,Type=Integer,Description="Largest Contiguous Homopolymer Run of Variant Allele In Either Direction">
##INFO=<ID=HaplotypeScore,Number=1,Type=Float,Description="Consistency of the site with at most two segregating haplotypes">
##INFO=<ID=InbreedingCoeff,Number=1,Type=Float,Description="Inbreeding coefficient as estimated from the genotype likelihoods per-sample when compared against the Hardy-Weinberg expectation">
##INFO=<ID=MQ,Number=1,Type=Float,Description="RMS Mapping Quality">
##INFO=<ID=MQ0,Number=1,Type=Integer,Description="Total Mapping Quality Zero Reads">
##INFO=<ID=MQRankSum,Number=1,Type=Float,Description="Z-score From Wilcoxon rank sum test of Alt vs. Ref read mapping qualities">
##INFO=<ID=QD,Number=1,Type=Float,Description="Variant Confidence/Quality by Depth">
##INFO=<ID=ReadPosRankSum,Number=1,Type=Float,Description="Z-score from Wilcoxon rank sum test of Alt vs. Ref read position bias">
##UnifiedGenotyper="analysis_type=UnifiedGenotyper input_file=[../BWA_Default/brca1_54.recalib.bam] sample_metadata=[] read_buffer_size=null phone_home=STANDARD read_filter=[] intervals=null excludeIntervals=null reference_sequence=ref_chr17.hg19.fa rodBind=[] rodToIntervalTrackName=null BTI_merge_rule=UNION nonDeterministicRandomSeed=false downsampling_type=null downsample_to_fraction=null downsample_to_coverage=null baq=OFF baqGapOpenPenalty=40.0 performanceLog=null useOriginalQualities=false defaultBaseQualities=-1 validation_strictness=SILENT unsafe=null num_threads=4 interval_merging=ALL read_group_black_list=null processingTracker=null restartProcessingTracker=false processingTrackerStatusFile=null processingTrackerID=-1 allow_intervals_with_unindexed_bam=false disable_experimental_low_memory_sharding=false logging_level=ERROR log_to_file=null help=false genotype_likelihoods_model=BOTH p_nonref_model=EXACT heterozygosity=0.0010 pcr_error_rate=1.0E-4 genotyping_mode=DISCOVERY output_mode=EMIT_VARIANTS_ONLY standard_min_confidence_threshold_for_calling=30.0 standard_min_confidence_threshold_for_emitting=4.0 computeSLOD=false alleles=(RodBinding name= source=UNBOUND) assume_single_sample_reads=null abort_at_too_much_coverage=-1 min_base_quality_score=17 min_mapping_quality_score=20 max_deletion_fraction=0.05 min_indel_count_for_genotyping=5 indel_heterozygosity=1.25E-4 indelGapContinuationPenalty=10.0 indelGapOpenPenalty=45.0 indelHaplotypeSize=80 doContextDependentGapPenalties=true getGapPenaltiesFromData=false indel_recal_file=indel.recal_data.csv indelDebug=false dovit=false GSA_PRODUCTION_ONLY=false exactCalculation=LINEAR_EXPERIMENTAL ignoreSNPAlleles=false output_all_callable_bases=false genotype=false dbsnp=(RodBinding name=dbsnp source=dbsnp_132.hg19.vcf) out=org.broadinstitute.sting.gatk.io.stubs.VCFWriterStub NO_HEADER=org.broadinstitute.sting.gatk.io.stubs.VCFWriterStub sites_only=org.broadinstitute.sting.gatk.io.stubs.VCFWriterStub debug_file=null metrics_file=null annotation=[]"
##contig=<ID=17,length=81195210,assembly=hg19>
##reference=file:///CL_diags/ngs/OmixonPaper/brca1-test-suite/ref_chr17.hg19.fa
#CHROM	POS	ID	REF	ALT	QUAL	FILTER	INFO	FORMAT	DePristo
17	41197836	rs80358176	C	T	4165.04	PASS	AC=2;AF=1.00;AN=2;DB;DP=135;Dels=0.00;FS=0.000;HRun=0;HaplotypeScore=6.2523;MQ=55.28;MQ0=0;QD=30.85	GT:AD:DP:GQ:PL	1/1:0,134:135:99:4164,385,0
17	41200036	rs34189929	C	CG	5332.49	PASS	AC=2;AF=1.00;AN=2;DB;DP=145;FS=0.000;HRun=3;HaplotypeScore=340.9003;MQ=56.84;MQ0=0;QD=36.78	GT:AD:DP:GQ:PL	1/1:17,128:145:99:5332,397,0
17	41203049	rs80358190	C	T	4043.92	PASS	AC=2;AF=1.00;AN=2;DB;DP=128;Dels=0.00;FS=0.000;HRun=1;HaplotypeScore=7.3371;MQ=54.54;MQ0=0;QD=31.59	GT:AD:DP:GQ:PL	1/1:1,126:128:99:4021,364,0
17	41203325	rs8176297	T	A	5004.81	PASS	AC=2;AF=1.00;AN=2;DB;DP=149;Dels=0.00;FS=0.000;HRun=0;HaplotypeScore=3.5133;MQ=57.12;MQ0=0;QD=33.59	GT:AD:DP:GQ:PL	1/1:0,148:149:99:5004,430,0
17	41208208	rs117436114	C	T	4909.80	PASS	AC=2;AF=1.00;AN=2;DB;DP=144;Dels=0.00;FS=0.000;HRun=16;HaplotypeScore=5.5676;MQ=56.24;MQ0=0;QD=34.10	GT:AD:DP:GQ:PL	1/1:0,144:144:99:4909,430,0
17	41209069	rs80357732	CT	C	4024.41	PASS	AC=2;AF=1.00;AN=2;DB;DP=116;FS=0.000;HRun=3;HaplotypeScore=333.1461;MQ=57.91;MQ0=0;QD=34.69	GT:AD:DP:GQ:PL	1/1:6,110:115:99:4024,328,0
17	41214278	rs76731038	T	A	4308.77	PASS	AC=2;AF=1.00;AN=2;DB;DP=131;Dels=0.00;FS=0.000;HRun=2;HaplotypeScore=3.7302;MQ=56.53;MQ0=0;QD=32.89	GT:AD:DP:GQ:PL	1/1:0,129:131:99:4273,382,0
17	41215390	rs41293461	C	G	3607.47	PASS	AC=2;AF=1.00;AN=2;BaseQRankSum=1.704;DB;DP=126;Dels=0.00;FS=0.000;HRun=0;HaplotypeScore=5.3642;MQ=56.77;MQ0=0;MQRankSum=1.621;QD=28.63;ReadPosRankSum=0.236	GT:AD:DP:GQ:PL	1/1:1,124:126:99:3605,360,0
17	41216021	rs8176258	G	A	3979.50	PASS	AC=2;AF=1.00;AN=2;DB;DP=123;Dels=0.00;FS=0.000;HRun=2;HaplotypeScore=0.9983;MQ=56.45;MQ0=0;QD=32.35	GT:AD:DP:GQ:PL	1/1:0,123:123:99:3979,352,0
17	41216710	rs8176253	A	T	3850.19	PASS	AC=2;AF=1.00;AN=2;BaseQRankSum=-1.676;DB;DP=124;Dels=0.00;FS=3.559;HRun=0;HaplotypeScore=6.2651;MQ=56.76;MQ0=0;MQRankSum=-1.310;QD=31.05;ReadPosRankSum=-1.479	GT:AD:DP:GQ:PL	1/1:1,122:124:99:3813,322,0
17	41223039	.	C	CT	4509.80	PASS	AC=2;AF=1.00;AN=2;DP=116;FS=0.000;HRun=3;HaplotypeScore=273.8996;MQ=57.63;MQ0=0;QD=38.88	GT:AD:DP:GQ:PL	1/1:9,107:116:99:4510,325,0
17	41226405	rs80357277	C	A	4201.60	PASS	AC=2;AF=1.00;AN=2;DB;DP=131;Dels=0.00;FS=0.000;HRun=0;HaplotypeScore=5.4998;MQ=56.45;MQ0=0;QD=32.07	GT:AD:DP:GQ:PL	1/1:0,131:131:99:4200,385,0
17	41229352	rs68171917	C	CT	3004.53	PASS	AC=2;AF=1.00;AN=2;DB;DP=142;FS=0.000;HRun=13;HaplotypeScore=329.9203;MQ=57.24;MQ0=0;QD=21.16	GT:AD:DP:GQ:PL	1/1:35,107:142:99:3047,333,0
17	41230336	rs8176201	A	G	3434.36	PASS	AC=2;AF=1.00;AN=2;BaseQRankSum=-1.732;DB;DP=126;Dels=0.00;FS=0.000;HRun=2;HaplotypeScore=8.6288;MQ=56.31;MQ0=0;MQRankSum=1.316;QD=27.26;ReadPosRankSum=0.069	GT:AD:DP:GQ:PL	1/1:1,125:126:99:3398,318,0
17	41234456	.	T	TC	5379.46	PASS	AC=2;AF=1.00;AN=2;DP=131;FS=0.000;HRun=2;HaplotypeScore=305.0158;MQ=57.23;MQ0=0;QD=41.06	GT:AD:DP:GQ:PL	1/1:5,126:130:99:5379,379,0
17	41244130	rs2227945	T	C	4592.32	PASS	AC=2;AF=1.00;AN=2;DB;DP=140;Dels=0.00;FS=0.000;HRun=1;HaplotypeScore=3.7724;MQ=54.85;MQ0=0;QD=32.80	GT:AD:DP:GQ:PL	1/1:0,140:140:99:4591,412,0
17	41244218	rs80357575	CTTTTT	C	8349.57	PASS	AC=2;AF=1.00;AN=2;DB;DP=138;FS=0.000;HRun=6;HaplotypeScore=879.9648;MQ=35.96;MQ0=0;QD=60.50	GT:AD:DP:GQ:PL	1/1:0,138:137:99:8350,412,0
17	41245070	rs80357740	TG	T	5491.16	PASS	AC=2;AF=1.00;AN=2;DB;DP=132;FS=0.000;HRun=1;HaplotypeScore=391.7248;MQ=56.56;MQ0=0;QD=41.60	GT:AD:DP:GQ:PL	1/1:0,132:132:99:5491,397,0
17	41245473	rs80357554	TG	T	5830.15	PASS	AC=2;AF=1.00;AN=2;DB;DP=142;FS=0.000;HRun=1;HaplotypeScore=405.4337;MQ=57.96;MQ0=0;QD=41.06	GT:AD:DP:GQ:PL	1/1:1,141:142:99:5830,424,0
17	41246029	rs80357947	TC	T	4519.73	PASS	AC=2;AF=1.00;AN=2;DB;DP=118;FS=0.000;HRun=2;HaplotypeScore=335.9392;MQ=56.63;MQ0=0;QD=38.30	GT:AD:DP:GQ:PL	1/1:1,117:118:99:4520,352,0
17	41246489	rs80356935	C	T	4519.05	PASS	AC=2;AF=1.00;AN=2;DB;DP=136;Dels=0.00;FS=0.000;HRun=2;HaplotypeScore=6.5622;MQ=55.70;MQ0=1;QD=33.23	GT:AD:DP:GQ:PL	1/1:0,136:136:99:4518,397,0
17	41249180	rs67193085	A	AT	6706.91	PASS	AC=2;AF=1.00;AN=2;DB;DP=147;FS=0.000;HRun=5;HaplotypeScore=346.5260;MQ=59.13;MQ0=0;QD=45.63	GT:AD:DP:GQ:PL	1/1:0,146:147:99:6707,442,0
17	41249322	rs80358171	C	T	4880.26	PASS	AC=2;AF=1.00;AN=2;DB;DP=146;Dels=0.00;FS=0.000;HRun=0;HaplotypeScore=8.8165;MQ=56.13;MQ0=0;QD=33.43	GT:AD:DP:GQ:PL	1/1:0,144:146:99:4879,433,0
17	41250047	rs35771473	C	CT	2207.92	PASS	AC=2;AF=1.00;AN=2;DB;DP=128;FS=0.000;HRun=16;HaplotypeScore=281.1071;MQ=57.43;MQ0=0;QD=17.25	GT:AD:DP:GQ:PL	1/1:35,93:128:99:2250,284,0
17	41251870	rs80356897	A	G	4392.37	PASS	AC=2;AF=1.00;AN=2;DB;DP=138;Dels=0.00;FS=0.000;HRun=1;HaplotypeScore=2.5275;MQ=56.20;MQ0=1;QD=31.83	GT:AD:DP:GQ:PL	1/1:0,138:138:99:4392,391,0
17	41252689	rs12941008	A	G	2951.26	PASS	AC=2;AF=1.00;AN=2;DB;DP=108;Dels=0.00;FS=0.000;HRun=0;HaplotypeScore=2.8610;MQ=50.93;MQ0=10;QD=27.33	GT:AD:DP:GQ:PL	1/1:0,107:108:99:2984,283,0
17	41252696	.	AT	A	3653.72	PASS	AC=2;AF=1.00;AN=2;DP=108;FS=0.000;HRun=1;HaplotypeScore=468.4399;MQ=52.61;MQ0=10;QD=33.83	GT:AD:DP:GQ:PL	1/1:5,103:89:99:3654,268,0
17	41256236	rs80357881	GGA	G	4080.01	PASS	AC=2;AF=1.00;AN=2;DB;DP=99;FS=0.000;HRun=0;HaplotypeScore=381.0986;MQ=56.25;MQ0=0;QD=41.21	GT:AD:DP:GQ:PL	1/1:3,96:99:99:4080,289,0
17	41256596	rs1709440	C	G	4276.68	PASS	AC=2;AF=1.00;AN=2;DB;DP=138;Dels=0.00;FS=0.000;HRun=0;HaplotypeScore=2.9281;MQ=55.64;MQ0=0;QD=30.99	GT:AD:DP:GQ:PL	1/1:1,137:138:99:4275,394,0
17	41258486	rs80357102	C	A	4221.64	PASS	AC=2;AF=1.00;AN=2;BaseQRankSum=1.705;DB;DP=130;Dels=0.00;FS=0.000;HRun=1;HaplotypeScore=5.5751;MQ=55.94;MQ0=0;MQRankSum=1.410;QD=32.47;ReadPosRankSum=-0.094	GT:AD:DP:GQ:PL	1/1:1,129:130:99:4220,385,0
17	41260071	rs79477535	A	G	4534.71	PASS	AC=2;AF=1.00;AN=2;DB;DP=142;Dels=0.00;FS=0.000;HRun=1;HaplotypeScore=6.0248;MQ=55.53;MQ0=0;QD=31.93	GT:AD:DP:GQ:PL	1/1:1,139:142:99:4497,409,0
17	41275901	rs799904	A	G	4591.08	PASS	AC=2;AF=1.00;AN=2;DB;DP=145;Dels=0.00;FS=0.000;HRun=1;HaplotypeScore=3.7085;MQ=55.69;MQ0=0;QD=31.66	GT:AD:DP:GQ:PL	1/1:0,145:145:99:4590,415,0
