# Supplementary material for: Considerations for clinical read alignment and mutational profiling using next-generation sequencing
Source: F1000Res. 2012 Sep 20;1:2. Originally published 2012 Jul 16. [Version 2] doi: 10.12688/f1000research.1-2.v2 (PMC3945748; doi:10.12688/f1000research.1-2.v2)
Supplement: Aligner-specific VCF files containing the mutations called for each set of reads in single and paired-end modes — VCF files describing the mutations detected in the sixty-seven groups of BRCA1 reads when testing each alignment program in paired-end and single-end mode. [file f1000research-1-402-s0002.tgz › BWA_Paired_End_Calls.56.vcf]

##fileformat=VCFv4.1
##FILTER=<ID=LowQual,Description="Low quality">
##FORMAT=<ID=AD,Number=.,Type=Integer,Description="Allelic depths for the ref and alt alleles in the order listed">
##FORMAT=<ID=DP,Number=1,Type=Integer,Description="Read Depth (only filtered reads used for calling)">
##FORMAT=<ID=GQ,Number=1,Type=Float,Description="Genotype Quality">
##FORMAT=<ID=GT,Number=1,Type=String,Description="Genotype">
##FORMAT=<ID=PL,Number=G,Type=Integer,Description="Normalized, Phred-scaled likelihoods for genotypes as defined in the VCF specification">
##INFO=<ID=AC,Number=A,Type=Integer,Description="Allele count in genotypes, for each ALT allele, in the same order as listed">
##INFO=<ID=AF,Number=A,Type=Float,Description="Allele Frequency, for each ALT allele, in the same order as listed">
##INFO=<ID=AN,Number=1,Type=Integer,Description="Total number of alleles in called genotypes">
##INFO=<ID=BaseQRankSum,Number=1,Type=Float,Description="Z-score from Wilcoxon rank sum test of Alt Vs. Ref base qualities">
##INFO=<ID=DB,Number=0,Type=Flag,Description="dbSNP Membership">
##INFO=<ID=DP,Number=1,Type=Integer,Description="Filtered Depth">
##INFO=<ID=DS,Number=0,Type=Flag,Description="Were any of the samples downsampled?">
##INFO=<ID=Dels,Number=1,Type=Float,Description="Fraction of Reads Containing Spanning Deletions">
##INFO=<ID=FS,Number=1,Type=Float,Description="Phred-scaled p-value using Fisher's exact test to detect strand bias">
##INFO=<ID=HRun,Number=1,Type=Integer,Description="Largest Contiguous Homopolymer Run of Variant Allele In Either Direction">
##INFO=<ID=HaplotypeScore,Number=1,Type=Float,Description="Consistency of the site with at most two segregating haplotypes">
##INFO=<ID=InbreedingCoeff,Number=1,Type=Float,Description="Inbreeding coefficient as estimated from the genotype likelihoods per-sample when compared against the Hardy-Weinberg expectation">
##INFO=<ID=MQ,Number=1,Type=Float,Description="RMS Mapping Quality">
##INFO=<ID=MQ0,Number=1,Type=Integer,Description="Total Mapping Quality Zero Reads">
##INFO=<ID=MQRankSum,Number=1,Type=Float,Description="Z-score From Wilcoxon rank sum test of Alt vs. Ref read mapping qualities">
##INFO=<ID=QD,Number=1,Type=Float,Description="Variant Confidence/Quality by Depth">
##INFO=<ID=ReadPosRankSum,Number=1,Type=Float,Description="Z-score from Wilcoxon rank sum test of Alt vs. Ref read position bias">
##UnifiedGenotyper="analysis_type=UnifiedGenotyper input_file=[../BWA_Default/brca1_56.recalib.bam] sample_metadata=[] read_buffer_size=null phone_home=STANDARD read_filter=[] intervals=null excludeIntervals=null reference_sequence=ref_chr17.hg19.fa rodBind=[] rodToIntervalTrackName=null BTI_merge_rule=UNION nonDeterministicRandomSeed=false downsampling_type=null downsample_to_fraction=null downsample_to_coverage=null baq=OFF baqGapOpenPenalty=40.0 performanceLog=null useOriginalQualities=false defaultBaseQualities=-1 validation_strictness=SILENT unsafe=null num_threads=4 interval_merging=ALL read_group_black_list=null processingTracker=null restartProcessingTracker=false processingTrackerStatusFile=null processingTrackerID=-1 allow_intervals_with_unindexed_bam=false disable_experimental_low_memory_sharding=false logging_level=ERROR log_to_file=null help=false genotype_likelihoods_model=BOTH p_nonref_model=EXACT heterozygosity=0.0010 pcr_error_rate=1.0E-4 genotyping_mode=DISCOVERY output_mode=EMIT_VARIANTS_ONLY standard_min_confidence_threshold_for_calling=30.0 standard_min_confidence_threshold_for_emitting=4.0 computeSLOD=false alleles=(RodBinding name= source=UNBOUND) assume_single_sample_reads=null abort_at_too_much_coverage=-1 min_base_quality_score=17 min_mapping_quality_score=20 max_deletion_fraction=0.05 min_indel_count_for_genotyping=5 indel_heterozygosity=1.25E-4 indelGapContinuationPenalty=10.0 indelGapOpenPenalty=45.0 indelHaplotypeSize=80 doContextDependentGapPenalties=true getGapPenaltiesFromData=false indel_recal_file=indel.recal_data.csv indelDebug=false dovit=false GSA_PRODUCTION_ONLY=false exactCalculation=LINEAR_EXPERIMENTAL ignoreSNPAlleles=false output_all_callable_bases=false genotype=false dbsnp=(RodBinding name=dbsnp source=dbsnp_132.hg19.vcf) out=org.broadinstitute.sting.gatk.io.stubs.VCFWriterStub NO_HEADER=org.broadinstitute.sting.gatk.io.stubs.VCFWriterStub sites_only=org.broadinstitute.sting.gatk.io.stubs.VCFWriterStub debug_file=null metrics_file=null annotation=[]"
##contig=<ID=17,length=81195210,assembly=hg19>
##reference=file:///CL_diags/ngs/OmixonPaper/brca1-test-suite/ref_chr17.hg19.fa
#CHROM	POS	ID	REF	ALT	QUAL	FILTER	INFO	FORMAT	DePristo
17	41199671	rs80357286	T	C	4459.60	PASS	AC=2;AF=1.00;AN=2;BaseQRankSum=-0.182;DB;DP=145;Dels=0.00;FS=3.577;HRun=0;HaplotypeScore=5.1999;MQ=56.80;MQ0=0;MQRankSum=-0.109;QD=30.76;ReadPosRankSum=-0.012	GT:AD:DP:GQ:PL	1/1:2,142:145:99:4425,379,0
17	41201345	rs8176306	G	T	4267.86	PASS	AC=2;AF=1.00;AN=2;DB;DP=134;Dels=0.00;FS=0.000;HRun=0;HaplotypeScore=4.2394;MQ=57.19;MQ0=0;QD=31.85	GT:AD:DP:GQ:PL	1/1:0,134:134:99:4267,391,0
17	41202895	rs8176298	T	G	4064.40	PASS	AC=2;AF=1.00;AN=2;BaseQRankSum=1.705;DB;DP=131;Dels=0.00;FS=0.000;HRun=0;HaplotypeScore=2.6501;MQ=56.34;MQ0=0;MQRankSum=-0.685;QD=31.03;ReadPosRankSum=-0.765	GT:AD:DP:GQ:PL	1/1:2,128:131:99:4038,373,0
17	41203450	rs55771949	T	A	5759.69	PASS	AC=2;AF=1.00;AN=2;DB;DP=173;Dels=0.00;FS=0.000;HRun=1;HaplotypeScore=10.4842;MQ=56.10;MQ0=0;QD=33.29	GT:AD:DP:GQ:PL	1/1:1,172:173:99:5758,514,0
17	41204797	rs72046338	AACAC	A	2796.42	PASS	AC=2;AF=1.00;AN=2;DB;DP=125;FS=0.000;HRun=0;HaplotypeScore=613.8134;MQ=57.21;MQ0=0;QD=22.37	GT:AD:DP:GQ:PL	1/1:61,64:125:99:2838,193,0
17	41217106	rs8176247	CA	C	4423	PASS	AC=2;AF=1.00;AN=2;DB;DP=126;FS=0.000;HRun=3;HaplotypeScore=353.1203;MQ=57.66;MQ0=0;QD=35.10	GT:AD:DP:GQ:PL	1/1:4,122:125:99:4423,364,0
17	41219907	rs71157702	T	TA	1426.74	PASS	AC=2;AF=1.00;AN=2;DB;DP=113;FS=0.000;HRun=22;HaplotypeScore=276.7716;MQ=55.60;MQ0=0;QD=12.63	GT:AD:DP:GQ:PL	1/1:39,74:111:99:1469,227,0
17	41242978	.	C	CCT	8674.87	PASS	AC=2;AF=1.00;AN=2;DP=150;FS=0.000;HRun=0;HaplotypeScore=391.7779;MQ=55.99;MQ0=0;QD=57.83	GT:AD:DP:GQ:PL	1/1:7,136:150:99:8675,445,0
17	41243584	rs80357343	T	A	4831.18	PASS	AC=2;AF=1.00;AN=2;DB;DP=150;Dels=0.00;FS=0.000;HRun=0;HaplotypeScore=0.0000;MQ=54.71;MQ0=0;QD=32.21	GT:AD:DP:GQ:PL	1/1:0,150:150:99:4830,433,0
17	41243788	rs80357963	TAGAC	T	6719.33	PASS	AC=2;AF=1.00;AN=2;DB;DP=135;FS=0.000;HRun=0;HaplotypeScore=709.1906;MQ=49.34;MQ0=0;QD=49.77	GT:AD:DP:GQ:PL	1/1:8,127:132:99:6719,370,0
17	41243977	rs80357845	TAG	T	5814.84	PASS	AC=2;AF=1.00;AN=2;DB;DP=120;FS=0.000;HRun=0;HaplotypeScore=426.1206;MQ=56.15;MQ0=0;QD=48.46	GT:AD:DP:GQ:PL	1/1:1,119:120:99:5815,358,0
17	41244240	rs80357135	C	A	5399.43	PASS	AC=2;AF=1.00;AN=2;BaseQRankSum=1.689;DB;DP=160;Dels=0.00;FS=0.000;HRun=2;HaplotypeScore=5.3507;MQ=57.35;MQ0=0;MQRankSum=0.953;QD=33.75;ReadPosRankSum=0.433	GT:AD:DP:GQ:PL	1/1:1,159:160:99:5399,463,0
17	41244290	.	T	TA	5884.24	PASS	AC=2;AF=1.00;AN=2;DP=145;FS=0.000;HRun=2;HaplotypeScore=527.5834;MQ=57.75;MQ0=0;QD=40.58	GT:AD:DP:GQ:PL	1/1:10,135:145:99:5884,415,0
17	41245273	rs80356999	G	A	4043.10	PASS	AC=2;AF=1.00;AN=2;DB;DP=127;Dels=0.00;FS=0.000;HRun=0;HaplotypeScore=4.6098;MQ=54.67;MQ0=0;QD=31.84	GT:AD:DP:GQ:PL	1/1:0,127:127:99:4042,370,0
17	41245291	.	T	TTA	6755.33	PASS	AC=2;AF=1.00;AN=2;DP=128;FS=0.000;HRun=0;HaplotypeScore=790.8315;MQ=53.91;MQ0=0;QD=52.78	GT:AD:DP:GQ:PL	1/1:7,119:128:99:6755,370,0
17	41245333	rs56329598	T	A	4564.73	PASS	AC=2;AF=1.00;AN=2;DB;DP=140;Dels=0.00;FS=0.000;HRun=2;HaplotypeScore=4.6023;MQ=55.62;MQ0=0;QD=32.61	GT:AD:DP:GQ:PL	1/1:0,140:140:99:4564,412,0
17	41245425	rs80357182	G	T	4019.86	PASS	AC=2;AF=1.00;AN=2;DB;DP=126;Dels=0.00;FS=0.000;HRun=0;HaplotypeScore=1.9930;MQ=54.05;MQ0=0;QD=31.90	GT:AD:DP:GQ:PL	1/1:0,126:126:99:4019,373,0
17	41245667	rs80356838	G	C	4519.70	PASS	AC=2;AF=1.00;AN=2;DB;DP=141;Dels=0.00;FS=0.000;HRun=0;HaplotypeScore=4.3072;MQ=56.12;MQ0=0;QD=32.05	GT:AD:DP:GQ:PL	1/1:0,140:141:99:4519,415,0
17	41245898	rs80357619	AT	A	5076.25	PASS	AC=2;AF=1.00;AN=2;DB;DP=135;FS=0.000;HRun=2;HaplotypeScore=389.0739;MQ=56.32;MQ0=0;QD=37.60	GT:AD:DP:GQ:PL	1/1:4,131:135:99:5076,397,0
17	41246418	.	C	CT	4981.26	PASS	AC=2;AF=1.00;AN=2;DP=116;FS=0.000;HRun=1;HaplotypeScore=256.1799;MQ=58.07;MQ0=0;QD=42.94	GT:AD:DP:GQ:PL	1/1:4,112:116:99:4981,340,0
17	41246756	rs80357214	A	C	4520.63	PASS	AC=2;AF=1.00;AN=2;DB;DP=144;Dels=0.00;FS=0.000;HRun=1;HaplotypeScore=1.9966;MQ=57.22;MQ0=0;QD=31.39	GT:AD:DP:GQ:PL	1/1:0,144:144:99:4519,421,0
17	41247921	rs80357394	C	G	4355.24	PASS	AC=2;AF=1.00;AN=2;DB;DP=143;Dels=0.00;FS=0.000;HRun=0;HaplotypeScore=4.3920;MQ=55.24;MQ0=0;QD=30.46	GT:AD:DP:GQ:PL	1/1:2,141:143:99:4354,397,0
17	41249319	rs80358115	C	A	5091.16	PASS	AC=2;AF=1.00;AN=2;DB;DP=152;Dels=0.00;FS=0.000;HRun=0;HaplotypeScore=8.6328;MQ=55.96;MQ0=0;QD=33.49	GT:AD:DP:GQ:PL	1/1:0,152:152:99:5090,448,0
17	41249323	rs80358014	C	A	4988.19	PASS	AC=2;AF=1.00;AN=2;BaseQRankSum=1.708;DB;DP=146;Dels=0.00;FS=0.000;HRun=6;HaplotypeScore=7.7898;MQ=55.96;MQ0=0;MQRankSum=1.589;QD=34.17;ReadPosRankSum=1.398	GT:AD:DP:GQ:PL	1/1:1,144:146:99:4988,430,0
17	41250542	rs80083136	A	ATT	3980.26	PASS	AC=2;AF=1.00;AN=2;DB;DP=131;FS=0.000;HRun=15;HaplotypeScore=352.6758;MQ=59.09;MQ0=0;QD=30.38	GT:AD:DP:GQ:PL	1/1:25,106:131:99:3980,319,0
17	41252697	rs10445302	T	A	3682.89	PASS	AC=2;AF=1.00;AN=2;DB;DP=110;Dels=0.00;FS=0.000;HRun=2;HaplotypeScore=2.8424;MQ=56.60;MQ0=0;QD=33.48	GT:AD:DP:GQ:PL	1/1:0,110:110:99:3682,322,0
17	41256190	rs80356888	G	T	4045.84	PASS	AC=2;AF=1.00;AN=2;DB;DP=119;Dels=0.00;FS=0.000;HRun=1;HaplotypeScore=5.7221;MQ=57.39;MQ0=0;QD=34.00	GT:AD:DP:GQ:PL	1/1:0,117:119:99:4045,349,0
17	41256595	rs1793988	T	C	4465.18	PASS	AC=2;AF=1.00;AN=2;DB;DP=140;Dels=0.00;FS=0.000;HRun=1;HaplotypeScore=4.9082;MQ=55.53;MQ0=0;QD=31.89	GT:AD:DP:GQ:PL	1/1:1,139:140:99:4464,409,0
17	41266452	rs1709438	A	G	4178.33	PASS	AC=2;AF=1.00;AN=2;DB;DP=130;Dels=0.00;FS=0.000;HRun=0;HaplotypeScore=6.3507;MQ=56.16;MQ0=0;QD=32.14	GT:AD:DP:GQ:PL	1/1:0,130:130:99:4177,388,0
17	41276039	rs80356839	G	A	3664.12	PASS	AC=2;AF=1.00;AN=2;DB;DP=111;Dels=0.00;FS=0.000;HRun=0;HaplotypeScore=77.4822;MQ=53.93;MQ0=0;QD=33.01	GT:AD:DP:GQ:PL	1/1:0,111:111:99:3663,328,0
17	41276047	.	C	CT	4679.05	PASS	AC=2;AF=1.00;AN=2;DP=106;FS=0.000;HRun=1;HaplotypeScore=542.7073;MQ=54.80;MQ0=0;QD=44.14	GT:AD:DP:GQ:PL	1/1:5,101:106:99:4679,316,0
17	41276187	rs8176078	GACA	G	5580.60	PASS	AC=2;AF=1.00;AN=2;DB;DP=115;FS=0.000;HRun=0;HaplotypeScore=519.2098;MQ=50.92;MQ0=0;QD=48.53	GT:AD:DP:GQ:PL	1/1:17,98:115:99:5581,334,0
17	41281570	rs116806134	G	A	4458.59	PASS	AC=2;AF=1.00;AN=2;BaseQRankSum=0.951;DB;DP=133;Dels=0.00;FS=0.000;HRun=2;HaplotypeScore=4.6501;MQ=56.22;MQ0=0;MQRankSum=0.508;QD=33.52;ReadPosRankSum=0.273	GT:AD:DP:GQ:PL	1/1:1,132:133:99:4423,354,0
