# Supplementary material for: Considerations for clinical read alignment and mutational profiling using next-generation sequencing
Source: F1000Res. 2012 Sep 20;1:2. Originally published 2012 Jul 16. [Version 2] doi: 10.12688/f1000research.1-2.v2 (PMC3945748; doi:10.12688/f1000research.1-2.v2)
Supplement: Aligner-specific VCF files containing the mutations called for each set of reads in single and paired-end modes — VCF files describing the mutations detected in the sixty-seven groups of BRCA1 reads when testing each alignment program in paired-end and single-end mode. [file f1000research-1-402-s0002.tgz › BWA_Paired_End_Calls.57.vcf]

##fileformat=VCFv4.1
##FILTER=<ID=LowQual,Description="Low quality">
##FORMAT=<ID=AD,Number=.,Type=Integer,Description="Allelic depths for the ref and alt alleles in the order listed">
##FORMAT=<ID=DP,Number=1,Type=Integer,Description="Read Depth (only filtered reads used for calling)">
##FORMAT=<ID=GQ,Number=1,Type=Float,Description="Genotype Quality">
##FORMAT=<ID=GT,Number=1,Type=String,Description="Genotype">
##FORMAT=<ID=PL,Number=G,Type=Integer,Description="Normalized, Phred-scaled likelihoods for genotypes as defined in the VCF specification">
##INFO=<ID=AC,Number=A,Type=Integer,Description="Allele count in genotypes, for each ALT allele, in the same order as listed">
##INFO=<ID=AF,Number=A,Type=Float,Description="Allele Frequency, for each ALT allele, in the same order as listed">
##INFO=<ID=AN,Number=1,Type=Integer,Description="Total number of alleles in called genotypes">
##INFO=<ID=BaseQRankSum,Number=1,Type=Float,Description="Z-score from Wilcoxon rank sum test of Alt Vs. Ref base qualities">
##INFO=<ID=DB,Number=0,Type=Flag,Description="dbSNP Membership">
##INFO=<ID=DP,Number=1,Type=Integer,Description="Filtered Depth">
##INFO=<ID=DS,Number=0,Type=Flag,Description="Were any of the samples downsampled?">
##INFO=<ID=Dels,Number=1,Type=Float,Description="Fraction of Reads Containing Spanning Deletions">
##INFO=<ID=FS,Number=1,Type=Float,Description="Phred-scaled p-value using Fisher's exact test to detect strand bias">
##INFO=<ID=HRun,Number=1,Type=Integer,Description="Largest Contiguous Homopolymer Run of Variant Allele In Either Direction">
##INFO=<ID=HaplotypeScore,Number=1,Type=Float,Description="Consistency of the site with at most two segregating haplotypes">
##INFO=<ID=InbreedingCoeff,Number=1,Type=Float,Description="Inbreeding coefficient as estimated from the genotype likelihoods per-sample when compared against the Hardy-Weinberg expectation">
##INFO=<ID=MQ,Number=1,Type=Float,Description="RMS Mapping Quality">
##INFO=<ID=MQ0,Number=1,Type=Integer,Description="Total Mapping Quality Zero Reads">
##INFO=<ID=MQRankSum,Number=1,Type=Float,Description="Z-score From Wilcoxon rank sum test of Alt vs. Ref read mapping qualities">
##INFO=<ID=QD,Number=1,Type=Float,Description="Variant Confidence/Quality by Depth">
##INFO=<ID=ReadPosRankSum,Number=1,Type=Float,Description="Z-score from Wilcoxon rank sum test of Alt vs. Ref read position bias">
##UnifiedGenotyper="analysis_type=UnifiedGenotyper input_file=[../BWA_Default/brca1_57.recalib.bam] sample_metadata=[] read_buffer_size=null phone_home=STANDARD read_filter=[] intervals=null excludeIntervals=null reference_sequence=ref_chr17.hg19.fa rodBind=[] rodToIntervalTrackName=null BTI_merge_rule=UNION nonDeterministicRandomSeed=false downsampling_type=null downsample_to_fraction=null downsample_to_coverage=null baq=OFF baqGapOpenPenalty=40.0 performanceLog=null useOriginalQualities=false defaultBaseQualities=-1 validation_strictness=SILENT unsafe=null num_threads=4 interval_merging=ALL read_group_black_list=null processingTracker=null restartProcessingTracker=false processingTrackerStatusFile=null processingTrackerID=-1 allow_intervals_with_unindexed_bam=false disable_experimental_low_memory_sharding=false logging_level=ERROR log_to_file=null help=false genotype_likelihoods_model=BOTH p_nonref_model=EXACT heterozygosity=0.0010 pcr_error_rate=1.0E-4 genotyping_mode=DISCOVERY output_mode=EMIT_VARIANTS_ONLY standard_min_confidence_threshold_for_calling=30.0 standard_min_confidence_threshold_for_emitting=4.0 computeSLOD=false alleles=(RodBinding name= source=UNBOUND) assume_single_sample_reads=null abort_at_too_much_coverage=-1 min_base_quality_score=17 min_mapping_quality_score=20 max_deletion_fraction=0.05 min_indel_count_for_genotyping=5 indel_heterozygosity=1.25E-4 indelGapContinuationPenalty=10.0 indelGapOpenPenalty=45.0 indelHaplotypeSize=80 doContextDependentGapPenalties=true getGapPenaltiesFromData=false indel_recal_file=indel.recal_data.csv indelDebug=false dovit=false GSA_PRODUCTION_ONLY=false exactCalculation=LINEAR_EXPERIMENTAL ignoreSNPAlleles=false output_all_callable_bases=false genotype=false dbsnp=(RodBinding name=dbsnp source=dbsnp_132.hg19.vcf) out=org.broadinstitute.sting.gatk.io.stubs.VCFWriterStub NO_HEADER=org.broadinstitute.sting.gatk.io.stubs.VCFWriterStub sites_only=org.broadinstitute.sting.gatk.io.stubs.VCFWriterStub debug_file=null metrics_file=null annotation=[]"
##contig=<ID=17,length=81195210,assembly=hg19>
##reference=file:///CL_diags/ngs/OmixonPaper/brca1-test-suite/ref_chr17.hg19.fa
#CHROM	POS	ID	REF	ALT	QUAL	FILTER	INFO	FORMAT	DePristo
17	41199695	rs80357040	T	C	3768.51	PASS	AC=2;AF=1.00;AN=2;DB;DP=133;Dels=0.00;FS=0.000;HRun=1;HaplotypeScore=7.2316;MQ=56.17;MQ0=0;QD=28.33	GT:AD:DP:GQ:PL	1/1:0,132:133:99:3766,370,0
17	41200550	rs77510730	T	A	4686.95	PASS	AC=2;AF=1.00;AN=2;DB;DP=145;Dels=0.00;FS=0.000;HRun=1;HaplotypeScore=8.2312;MQ=55.83;MQ0=0;QD=32.32	GT:AD:DP:GQ:PL	1/1:0,144:145:99:4686,421,0
17	41203130	rs80356905	A	G	4222.43	PASS	AC=2;AF=1.00;AN=2;BaseQRankSum=1.655;DB;DP=135;Dels=0.00;FS=0.000;HRun=1;HaplotypeScore=2.5795;MQ=55.24;MQ0=0;MQRankSum=1.270;QD=31.28;ReadPosRankSum=-1.501	GT:AD:DP:GQ:PL	1/1:1,134:135:99:4221,385,0
17	41203229	.	TC	T	4951.41	PASS	AC=2;AF=1.00;AN=2;DP=123;FS=0.000;HRun=1;HaplotypeScore=350.6369;MQ=57.92;MQ0=0;QD=40.26	GT:AD:DP:GQ:PL	1/1:1,122:123:99:4951,367,0
17	41210602	rs8176276	T	C	3855.43	PASS	AC=2;AF=1.00;AN=2;DB;DP=135;Dels=0.00;FS=0.000;HRun=0;HaplotypeScore=6.3882;MQ=56.46;MQ0=0;QD=28.56	GT:AD:DP:GQ:PL	1/1:0,135:135:99:3853,393,0
17	41215387	rs80357743	AC	A	4373.69	PASS	AC=2;AF=1.00;AN=2;DB;DP=125;FS=0.000;HRun=4;HaplotypeScore=344.8270;MQ=57.26;MQ0=0;QD=34.99	GT:AD:DP:GQ:PL	1/1:3,122:125:99:4374,367,0
17	41216206	rs8176256	T	C	4137.33	PASS	AC=2;AF=1.00;AN=2;DB;DP=127;Dels=0.00;FS=0.000;HRun=2;HaplotypeScore=4.3011;MQ=56.59;MQ0=0;QD=32.58	GT:AD:DP:GQ:PL	1/1:0,127:127:99:4136,379,0
17	41216341	rs8176255	G	A	4523.86	PASS	AC=2;AF=1.00;AN=2;DB;DP=134;Dels=0.00;FS=0.000;HRun=1;HaplotypeScore=4.7290;MQ=57.19;MQ0=0;QD=33.76	GT:AD:DP:GQ:PL	1/1:1,133:134:99:4523,394,0
17	41228504	rs80358063	C	T	3823.31	PASS	AC=2;AF=1.00;AN=2;DB;DP=117;Dels=0.00;FS=0.000;HRun=0;HaplotypeScore=0.7340;MQ=57.14;MQ0=0;QD=32.68	GT:AD:DP:GQ:PL	1/1:0,117:117:99:3822,349,0
17	41243462	rs80357737	AT	A	5063.87	PASS	AC=2;AF=1.00;AN=2;DB;DP=124;FS=0.000;HRun=1;HaplotypeScore=337.8832;MQ=57.76;MQ0=0;QD=40.84	GT:AD:DP:GQ:PL	1/1:1,123:123:99:5064,370,0
17	41243837	rs80357564	TA	T	5260.37	PASS	AC=2;AF=1.00;AN=2;DB;DP=128;FS=0.000;HRun=1;HaplotypeScore=555.7755;MQ=57.24;MQ0=0;QD=41.10	GT:AD:DP:GQ:PL	1/1:1,127:127:99:5260,382,0
17	41243887	rs80357310	C	A	4754.49	PASS	AC=2;AF=1.00;AN=2;DB;DP=150;Dels=0.00;FS=0.000;HRun=1;HaplotypeScore=8.7134;MQ=56.88;MQ0=0;QD=31.70	GT:AD:DP:GQ:PL	1/1:3,147:150:99:4753,430,0
17	41244145	rs80357136	G	A	4391.99	PASS	AC=2;AF=1.00;AN=2;DB;DP=136;Dels=0.00;FS=0.000;HRun=0;HaplotypeScore=3.8603;MQ=56.39;MQ0=0;QD=32.29	GT:AD:DP:GQ:PL	1/1:1,135:136:99:4391,403,0
17	41244218	rs80357575	CTTTT	C	7871.58	PASS	AC=2;AF=1.00;AN=2;DB;DP=146;FS=0.000;HRun=6;HaplotypeScore=845.6614;MQ=47.82;MQ0=0;QD=53.91	GT:AD:DP:GQ:PL	1/1:3,143:146:99:7872,430,0
17	41244567	rs80357502	CA	C	4779.42	PASS	AC=2;AF=1.00;AN=2;DB;DP=118;FS=0.000;HRun=1;HaplotypeScore=344.6466;MQ=57.16;MQ0=0;QD=40.50	GT:AD:DP:GQ:PL	1/1:1,117:117:99:4779,349,0
17	41245007	rs80357195	C	T	4666.91	PASS	AC=2;AF=1.00;AN=2;DB;DP=144;Dels=0.00;FS=0.000;HRun=0;HaplotypeScore=5.4308;MQ=56.78;MQ0=0;QD=32.41	GT:AD:DP:GQ:PL	1/1:0,142:144:99:4631,412,0
17	41245266	rs80356869	T	G	4051.14	PASS	AC=2;AF=1.00;AN=2;DB;DP=126;Dels=0.00;FS=0.000;HRun=0;HaplotypeScore=2.6617;MQ=56.58;MQ0=0;QD=32.15	GT:AD:DP:GQ:PL	1/1:0,126:126:99:4050,367,0
17	41245280	rs80356884	C	G	3760.15	PASS	AC=2;AF=1.00;AN=2;BaseQRankSum=1.705;DB;DP=131;Dels=0.00;FS=0.000;HRun=0;HaplotypeScore=4.8225;MQ=55.78;MQ0=0;MQRankSum=1.546;QD=28.70;ReadPosRankSum=1.013	GT:AD:DP:GQ:PL	1/1:2,129:131:99:3758,376,0
17	41245465	rs28897681	C	A	4417.29	PASS	AC=2;AF=1.00;AN=2;DB;DP=134;Dels=0.00;FS=0.000;HRun=0;HaplotypeScore=4.7102;MQ=55.91;MQ0=0;QD=32.96	GT:AD:DP:GQ:PL	1/1:0,134:134:99:4416,397,0
17	41246024	rs80357782	AG	A	4445.09	PASS	AC=2;AF=1.00;AN=2;DB;DP=116;FS=0.000;HRun=2;HaplotypeScore=334.0866;MQ=56.72;MQ0=0;QD=38.32	GT:AD:DP:GQ:PL	1/1:1,115:116:99:4445,346,0
17	41246772	rs80357628	TC	T	5538.18	PASS	AC=2;AF=1.00;AN=2;DB;DP=139;FS=0.000;HRun=1;HaplotypeScore=386.9573;MQ=58.54;MQ0=0;QD=39.84	GT:AD:DP:GQ:PL	1/1:1,138:139:99:5538,412,0
17	41249386	rs8176143	A	G	4314.85	PASS	AC=2;AF=1.00;AN=2;DB;DP=136;Dels=0.00;FS=0.000;HRun=0;HaplotypeScore=4.7121;MQ=57.20;MQ0=0;QD=31.73	GT:AD:DP:GQ:PL	1/1:0,136:136:99:4314,388,0
17	41249636	rs78422766	G	A	4537.71	PASS	AC=2;AF=1.00;AN=2;DB;DP=142;Dels=0.00;FS=0.000;HRun=9;HaplotypeScore=4.5400;MQ=56.50;MQ0=0;QD=31.96	GT:AD:DP:GQ:PL	1/1:0,140:142:99:4537,403,0
17	41252697	rs10445302	T	A	3586.89	PASS	AC=2;AF=1.00;AN=2;DB;DP=108;Dels=0.00;FS=0.000;HRun=2;HaplotypeScore=2.8167;MQ=55.58;MQ0=0;QD=33.21	GT:AD:DP:GQ:PL	1/1:1,107:108:99:3586,313,0
17	41260789	rs71361503	T	TG	5612.36	PASS	AC=2;AF=1.00;AN=2;DB;DP=142;FS=0.000;HRun=3;HaplotypeScore=331.7444;MQ=58.29;MQ0=0;QD=39.52	GT:AD:DP:GQ:PL	1/1:5,137:142:99:5612,412,0
17	41265807	rs8176108	G	C	3655.05	PASS	AC=2;AF=1.00;AN=2;DB;DP=114;Dels=0.00;FS=0.000;HRun=0;HaplotypeScore=5.4994;MQ=56.04;MQ0=0;QD=32.06	GT:AD:DP:GQ:PL	1/1:0,114:114:99:3654,340,0
17	41266091	rs35757194	C	CA	3544.94	PASS	AC=2;AF=1.00;AN=2;DB;DP=152;FS=0.000;HRun=13;HaplotypeScore=350.2270;MQ=58.11;MQ0=0;QD=23.32	GT:AD:DP:GQ:PL	1/1:25,127:152:99:3545,392,0
17	41266407	rs72037866	C	CTT	4312.16	PASS	AC=2;AF=1.00;AN=2;BaseQRankSum=-1.391;DB;DP=155;FS=3.621;HRun=16;HaplotypeScore=413.0292;MQ=56.60;MQ0=0;MQRankSum=1.448;QD=27.82;ReadPosRankSum=0.767	GT:AD:DP:GQ:PL	1/1:33,120:152:99:4312,357,0
17	41267763	rs1800062	C	A	4551.11	PASS	AC=2;AF=1.00;AN=2;DB;DP=141;Dels=0.00;FS=0.000;HRun=1;HaplotypeScore=5.0419;MQ=57.84;MQ0=0;QD=32.28	GT:AD:DP:GQ:PL	1/1:0,141:141:99:4550,406,0
17	41276043	.	C	CGACA	8172.13	PASS	AC=2;AF=1.00;AN=2;DP=100;FS=0.000;HRun=0;HaplotypeScore=347.4346;MQ=48.72;MQ0=0;QD=81.72	GT:AD:DP:GQ:PL	1/1:11,83:100:99:8172,292,0
17	41277413	rs8176075	TA	T	5164.75	PASS	AC=2;AF=1.00;AN=2;DB;DP=126;FS=0.000;HRun=1;HaplotypeScore=395.1246;MQ=56.93;MQ0=0;QD=40.99	GT:AD:DP:GQ:PL	1/1:0,126:126:99:5165,376,0
17	41281025	rs73307344	A	G	4088.09	PASS	AC=2;AF=1.00;AN=2;DB;DP=128;Dels=0.00;FS=0.000;HRun=0;HaplotypeScore=10.1202;MQ=56.78;MQ0=0;QD=31.94	GT:AD:DP:GQ:PL	1/1:0,126:128:99:4087,370,0
17	41309825	rs12937425	T	C	4493.70	PASS	AC=2;AF=1.00;AN=2;DB;DP=138;Dels=0.00;FS=0.000;HRun=1;HaplotypeScore=7.6810;MQ=55.50;MQ0=0;QD=32.56	GT:AD:DP:GQ:PL	1/1:0,138:138:99:4493,412,0
17	74585296	.	C	T	5.06	LowQual	AC=1;AF=0.50;AN=2;DP=1;Dels=0.00;HRun=0;HaplotypeScore=0.0000;MQ=37.00;MQ0=0;QD=5.06	GT:AD:DP:GQ:PL	0/1:0,1:1:1.76:33,3,0
