# Supplementary material for: Considerations for clinical read alignment and mutational profiling using next-generation sequencing
Source: F1000Res. 2012 Sep 20;1:2. Originally published 2012 Jul 16. [Version 2] doi: 10.12688/f1000research.1-2.v2 (PMC3945748; doi:10.12688/f1000research.1-2.v2)
Supplement: Aligner-specific VCF files containing the mutations called for each set of reads in single and paired-end modes — VCF files describing the mutations detected in the sixty-seven groups of BRCA1 reads when testing each alignment program in paired-end and single-end mode. [file f1000research-1-402-s0002.tgz › BWA_Paired_End_Calls.58.vcf]

##fileformat=VCFv4.1
##FILTER=<ID=LowQual,Description="Low quality">
##FORMAT=<ID=AD,Number=.,Type=Integer,Description="Allelic depths for the ref and alt alleles in the order listed">
##FORMAT=<ID=DP,Number=1,Type=Integer,Description="Read Depth (only filtered reads used for calling)">
##FORMAT=<ID=GQ,Number=1,Type=Float,Description="Genotype Quality">
##FORMAT=<ID=GT,Number=1,Type=String,Description="Genotype">
##FORMAT=<ID=PL,Number=G,Type=Integer,Description="Normalized, Phred-scaled likelihoods for genotypes as defined in the VCF specification">
##INFO=<ID=AC,Number=A,Type=Integer,Description="Allele count in genotypes, for each ALT allele, in the same order as listed">
##INFO=<ID=AF,Number=A,Type=Float,Description="Allele Frequency, for each ALT allele, in the same order as listed">
##INFO=<ID=AN,Number=1,Type=Integer,Description="Total number of alleles in called genotypes">
##INFO=<ID=BaseQRankSum,Number=1,Type=Float,Description="Z-score from Wilcoxon rank sum test of Alt Vs. Ref base qualities">
##INFO=<ID=DB,Number=0,Type=Flag,Description="dbSNP Membership">
##INFO=<ID=DP,Number=1,Type=Integer,Description="Filtered Depth">
##INFO=<ID=DS,Number=0,Type=Flag,Description="Were any of the samples downsampled?">
##INFO=<ID=Dels,Number=1,Type=Float,Description="Fraction of Reads Containing Spanning Deletions">
##INFO=<ID=FS,Number=1,Type=Float,Description="Phred-scaled p-value using Fisher's exact test to detect strand bias">
##INFO=<ID=HRun,Number=1,Type=Integer,Description="Largest Contiguous Homopolymer Run of Variant Allele In Either Direction">
##INFO=<ID=HaplotypeScore,Number=1,Type=Float,Description="Consistency of the site with at most two segregating haplotypes">
##INFO=<ID=InbreedingCoeff,Number=1,Type=Float,Description="Inbreeding coefficient as estimated from the genotype likelihoods per-sample when compared against the Hardy-Weinberg expectation">
##INFO=<ID=MQ,Number=1,Type=Float,Description="RMS Mapping Quality">
##INFO=<ID=MQ0,Number=1,Type=Integer,Description="Total Mapping Quality Zero Reads">
##INFO=<ID=MQRankSum,Number=1,Type=Float,Description="Z-score From Wilcoxon rank sum test of Alt vs. Ref read mapping qualities">
##INFO=<ID=QD,Number=1,Type=Float,Description="Variant Confidence/Quality by Depth">
##INFO=<ID=ReadPosRankSum,Number=1,Type=Float,Description="Z-score from Wilcoxon rank sum test of Alt vs. Ref read position bias">
##UnifiedGenotyper="analysis_type=UnifiedGenotyper input_file=[../BWA_Default/brca1_58.recalib.bam] sample_metadata=[] read_buffer_size=null phone_home=STANDARD read_filter=[] intervals=null excludeIntervals=null reference_sequence=ref_chr17.hg19.fa rodBind=[] rodToIntervalTrackName=null BTI_merge_rule=UNION nonDeterministicRandomSeed=false downsampling_type=null downsample_to_fraction=null downsample_to_coverage=null baq=OFF baqGapOpenPenalty=40.0 performanceLog=null useOriginalQualities=false defaultBaseQualities=-1 validation_strictness=SILENT unsafe=null num_threads=4 interval_merging=ALL read_group_black_list=null processingTracker=null restartProcessingTracker=false processingTrackerStatusFile=null processingTrackerID=-1 allow_intervals_with_unindexed_bam=false disable_experimental_low_memory_sharding=false logging_level=ERROR log_to_file=null help=false genotype_likelihoods_model=BOTH p_nonref_model=EXACT heterozygosity=0.0010 pcr_error_rate=1.0E-4 genotyping_mode=DISCOVERY output_mode=EMIT_VARIANTS_ONLY standard_min_confidence_threshold_for_calling=30.0 standard_min_confidence_threshold_for_emitting=4.0 computeSLOD=false alleles=(RodBinding name= source=UNBOUND) assume_single_sample_reads=null abort_at_too_much_coverage=-1 min_base_quality_score=17 min_mapping_quality_score=20 max_deletion_fraction=0.05 min_indel_count_for_genotyping=5 indel_heterozygosity=1.25E-4 indelGapContinuationPenalty=10.0 indelGapOpenPenalty=45.0 indelHaplotypeSize=80 doContextDependentGapPenalties=true getGapPenaltiesFromData=false indel_recal_file=indel.recal_data.csv indelDebug=false dovit=false GSA_PRODUCTION_ONLY=false exactCalculation=LINEAR_EXPERIMENTAL ignoreSNPAlleles=false output_all_callable_bases=false genotype=false dbsnp=(RodBinding name=dbsnp source=dbsnp_132.hg19.vcf) out=org.broadinstitute.sting.gatk.io.stubs.VCFWriterStub NO_HEADER=org.broadinstitute.sting.gatk.io.stubs.VCFWriterStub sites_only=org.broadinstitute.sting.gatk.io.stubs.VCFWriterStub debug_file=null metrics_file=null annotation=[]"
##contig=<ID=17,length=81195210,assembly=hg19>
##reference=file:///CL_diags/ngs/OmixonPaper/brca1-test-suite/ref_chr17.hg19.fa
#CHROM	POS	ID	REF	ALT	QUAL	FILTER	INFO	FORMAT	DePristo
17	41200704	rs67906350	GT	G	2450.97	PASS	AC=2;AF=1.00;AN=2;DB;DP=146;FS=0.000;HRun=13;HaplotypeScore=418.1863;MQ=56.43;MQ0=0;QD=16.79	GT:AD:DP:GQ:PL	1/1:32,114:145:99:2493,340,0
17	41201198	rs80357284	C	T	3720.72	PASS	AC=2;AF=1.00;AN=2;DB;DP=114;Dels=0.00;FS=0.000;HRun=1;HaplotypeScore=6.4276;MQ=55.34;MQ0=0;QD=32.64	GT:AD:DP:GQ:PL	1/1:0,114:114:99:3720,334,0
17	41203049	rs80358190	C	T	4042.14	PASS	AC=2;AF=1.00;AN=2;DB;DP=127;Dels=0.00;FS=0.000;HRun=1;HaplotypeScore=6.3293;MQ=54.13;MQ0=0;QD=31.83	GT:AD:DP:GQ:PL	1/1:0,126:127:99:4041,367,0
17	41211487	rs12947330	A	T	4504.16	PASS	AC=2;AF=1.00;AN=2;DB;DP=135;Dels=0.00;FS=0.000;HRun=0;HaplotypeScore=4.6161;MQ=56.41;MQ0=0;QD=33.36	GT:AD:DP:GQ:PL	1/1:0,135:135:99:4503,397,0
17	41215360	rs34570933	A	AT	5034.51	PASS	AC=2;AF=1.00;AN=2;DB;DP=135;FS=0.000;HRun=5;HaplotypeScore=309.1056;MQ=57.10;MQ0=0;QD=37.29	GT:AD:DP:GQ:PL	1/1:6,129:135:99:5035,388,0
17	41221145	rs35240258	GA	G	3685.34	PASS	AC=2;AF=1.00;AN=2;DB;DP=126;FS=0.000;HRun=6;HaplotypeScore=357.5472;MQ=57.26;MQ0=0;QD=29.25	GT:AD:DP:GQ:PL	1/1:11,115:126:99:3685,349,0
17	41222941	rs80358087	T	A	4763.73	PASS	AC=2;AF=1.00;AN=2;DB;DP=142;Dels=0.00;FS=0.000;HRun=0;HaplotypeScore=5.1243;MQ=54.75;MQ0=0;QD=33.55	GT:AD:DP:GQ:PL	1/1:0,142:142:99:4763,421,0
17	41223142	rs80357187	T	C	4173.13	PASS	AC=2;AF=1.00;AN=2;DB;DP=131;Dels=0.00;FS=0.000;HRun=0;HaplotypeScore=3.7072;MQ=56.10;MQ0=1;QD=31.86	GT:AD:DP:GQ:PL	1/1:0,131:131:99:4172,379,0
17	41226675	rs2236762	A	T	4419.28	PASS	AC=2;AF=1.00;AN=2;DB;DP=134;Dels=0.00;FS=0.000;HRun=0;HaplotypeScore=5.3253;MQ=55.73;MQ0=0;QD=32.98	GT:AD:DP:GQ:PL	1/1:0,133:134:99:4418,391,0
17	41227972	rs114256395	G	A	4036.26	PASS	AC=2;AF=1.00;AN=2;DB;DP=129;Dels=0.00;FS=0.000;HRun=0;HaplotypeScore=0.8941;MQ=56.62;MQ0=0;QD=31.29	GT:AD:DP:GQ:PL	1/1:0,129:129:99:4035,367,0
17	41232262	rs8176191	T	C	3743.02	PASS	AC=2;AF=1.00;AN=2;DB;DP=133;Dels=0.00;FS=0.000;HRun=0;HaplotypeScore=3.6388;MQ=56.07;MQ0=0;QD=28.14	GT:AD:DP:GQ:PL	1/1:1,132:133:99:3741,376,0
17	41243503	rs80357231	T	G	3858.57	PASS	AC=2;AF=1.00;AN=2;DB;DP=126;Dels=0.00;FS=0.000;HRun=1;HaplotypeScore=4.5300;MQ=57.27;MQ0=0;QD=30.62	GT:AD:DP:GQ:PL	1/1:0,126:126:99:3857,352,0
17	41243964	rs28897685	T	C	3751.70	PASS	AC=2;AF=1.00;AN=2;DB;DP=130;Dels=0.00;FS=0.000;HRun=0;HaplotypeScore=0.9983;MQ=56.13;MQ0=0;QD=28.86	GT:AD:DP:GQ:PL	1/1:0,130:130:99:3750,376,0
17	41244116	rs80356922	C	A	4734.10	PASS	AC=2;AF=1.00;AN=2;BaseQRankSum=0.739;DB;DP=143;Dels=0.00;FS=0.000;HRun=0;HaplotypeScore=5.6892;MQ=52.45;MQ0=0;MQRankSum=1.417;QD=33.11;ReadPosRankSum=1.030	GT:AD:DP:GQ:PL	1/1:1,142:143:99:4700,391,0
17	41244261	rs80357533	TG	T	5754.83	PASS	AC=2;AF=1.00;AN=2;DB;DP=140;FS=0.000;HRun=1;HaplotypeScore=761.1130;MQ=44.32;MQ0=0;QD=41.11	GT:AD:DP:GQ:PL	1/1:14,126:140:99:5755,421,0
17	41244291	.	A	ATC	7123.98	PASS	AC=2;AF=1.00;AN=2;DP=122;FS=0.000;HRun=0;HaplotypeScore=628.5869;MQ=43.81;MQ0=0;QD=58.39	GT:AD:DP:GQ:PL	1/1:7,113:122:99:7124,364,0
17	41245026	rs80357337	C	T	4473.97	PASS	AC=2;AF=1.00;AN=2;DB;DP=132;Dels=0.00;FS=0.000;HRun=0;HaplotypeScore=120.1020;MQ=45.68;MQ0=0;QD=33.89	GT:AD:DP:GQ:PL	1/1:0,132:132:99:4473,397,0
17	41245034	rs80357863	GT	G	5103.31	PASS	AC=2;AF=1.00;AN=2;DB;DP=136;FS=0.000;HRun=2;HaplotypeScore=1067.4775;MQ=44.83;MQ0=0;QD=37.52	GT:AD:DP:GQ:PL	1/1:10,126:134:99:5103,400,0
17	41245070	rs80357740	TG	T	4722.33	PASS	AC=2;AF=1.00;AN=2;DB;DP=118;FS=0.000;HRun=1;HaplotypeScore=941.3041;MQ=36.30;MQ0=0;QD=40.02	GT:AD:DP:GQ:PL	1/1:7,111:115:99:4722,343,0
17	41245135	rs80357664	ACT	A	5582.44	PASS	AC=2;AF=1.00;AN=2;DB;DP=120;FS=0.000;HRun=0;HaplotypeScore=577.2205;MQ=51.97;MQ0=0;QD=46.52	GT:AD:DP:GQ:PL	1/1:3,116:119:99:5582,358,0
17	41245729	rs80357220	T	A	4041.50	PASS	AC=2;AF=1.00;AN=2;DB;DP=123;Dels=0.00;FS=0.000;HRun=1;HaplotypeScore=4.6116;MQ=56.53;MQ0=0;QD=32.86	GT:AD:DP:GQ:PL	1/1:0,123:123:99:4041,364,0
17	41246490	rs80356908	C	T	4406.92	PASS	AC=2;AF=1.00;AN=2;BaseQRankSum=1.706;DB;DP=133;Dels=0.00;FS=0.000;HRun=0;HaplotypeScore=7.5586;MQ=55.09;MQ0=0;MQRankSum=0.925;QD=33.13;ReadPosRankSum=0.221	GT:AD:DP:GQ:PL	1/1:1,132:133:99:4406,394,0
17	41246512	rs80357015	G	A	4449.45	PASS	AC=2;AF=1.00;AN=2;DB;DP=133;Dels=0.00;FS=0.000;HRun=1;HaplotypeScore=2.6621;MQ=55.96;MQ0=0;QD=33.45	GT:AD:DP:GQ:PL	1/1:0,133:133:99:4449,391,0
17	41246539	.	C	CT	5868.85	PASS	AC=2;AF=1.00;AN=2;DP=136;FS=0.000;HRun=7;HaplotypeScore=784.9041;MQ=57.72;MQ0=0;QD=43.15	GT:AD:DP:GQ:PL	1/1:6,130:136:99:5869,400,0
17	41247941	rs80358033	T	G	4561.63	PASS	AC=2;AF=1.00;AN=2;DB;DP=162;Dels=0.00;FS=0.000;HRun=0;HaplotypeScore=1.6624;MQ=56.52;MQ0=0;QD=28.16	GT:AD:DP:GQ:PL	1/1:0,162:162:99:4559,460,0
17	41247943	rs80358081	T	C	5114.96	PASS	AC=2;AF=1.00;AN=2;DB;DP=161;Dels=0.00;FS=0.000;HRun=0;HaplotypeScore=1.6624;MQ=56.50;MQ0=0;QD=31.77	GT:AD:DP:GQ:PL	1/1:0,161:161:99:5114,469,0
17	41249308	rs1799736	TA	T	4308.05	PASS	AC=2;AF=1.00;AN=2;BaseQRankSum=-1.121;DB;DP=145;FS=0.000;HRun=6;HaplotypeScore=414.3937;MQ=57.91;MQ0=0;MQRankSum=-0.637;QD=29.71;ReadPosRankSum=1.707	GT:AD:DP:GQ:PL	1/1:10,135:145:99:4308,396,0
17	41250047	rs35771473	C	CT	2207.55	PASS	AC=2;AF=1.00;AN=2;DB;DP=128;FS=0.000;HRun=16;HaplotypeScore=281.5170;MQ=57.43;MQ0=0;QD=17.25	GT:AD:DP:GQ:PL	1/1:35,93:128:99:2250,284,0
17	41252697	rs10445302	T	A	3673.57	PASS	AC=2;AF=1.00;AN=2;DB;DP=110;Dels=0.00;FS=0.000;HRun=2;HaplotypeScore=2.8437;MQ=56.60;MQ0=0;QD=33.40	GT:AD:DP:GQ:PL	1/1:0,110:110:99:3673,322,0
17	41256894	rs80357409	C	G	3552.49	PASS	AC=2;AF=1.00;AN=2;DB;DP=124;Dels=0.00;FS=0.000;HRun=0;HaplotypeScore=0.0000;MQ=56.96;MQ0=0;QD=28.65	GT:AD:DP:GQ:PL	1/1:0,124:124:99:3550,363,0
17	41267518	rs35149296	CA	C	2012.60	PASS	AC=2;AF=1.00;AN=2;DB;DP=129;FS=0.000;HRun=15;HaplotypeScore=376.1291;MQ=57.24;MQ0=0;QD=15.60	GT:AD:DP:GQ:PL	1/1:20,109:129:99:2055,316,0
17	41267758	rs80357972	TCA	T	5785.16	PASS	AC=2;AF=1.00;AN=2;DB;DP=141;FS=0.000;HRun=0;HaplotypeScore=509.7055;MQ=58.77;MQ0=0;QD=41.03	GT:AD:DP:GQ:PL	1/1:7,134:141:99:5785,406,0
17	41281754	rs1877837	G	A	4455.28	PASS	AC=2;AF=1.00;AN=2;DB;DP=135;Dels=0.00;FS=0.000;HRun=3;HaplotypeScore=0.9958;MQ=56.78;MQ0=0;QD=33.00	GT:AD:DP:GQ:PL	1/1:0,135:135:99:4454,400,0
