# Supplementary material for: Considerations for clinical read alignment and mutational profiling using next-generation sequencing
Source: F1000Res. 2012 Sep 20;1:2. Originally published 2012 Jul 16. [Version 2] doi: 10.12688/f1000research.1-2.v2 (PMC3945748; doi:10.12688/f1000research.1-2.v2)
Supplement: Aligner-specific VCF files containing the mutations called for each set of reads in single and paired-end modes — VCF files describing the mutations detected in the sixty-seven groups of BRCA1 reads when testing each alignment program in paired-end and single-end mode. [file f1000research-1-402-s0002.tgz › BWA_Paired_End_Calls.59.vcf]

##fileformat=VCFv4.1
##FILTER=<ID=LowQual,Description="Low quality">
##FORMAT=<ID=AD,Number=.,Type=Integer,Description="Allelic depths for the ref and alt alleles in the order listed">
##FORMAT=<ID=DP,Number=1,Type=Integer,Description="Read Depth (only filtered reads used for calling)">
##FORMAT=<ID=GQ,Number=1,Type=Float,Description="Genotype Quality">
##FORMAT=<ID=GT,Number=1,Type=String,Description="Genotype">
##FORMAT=<ID=PL,Number=G,Type=Integer,Description="Normalized, Phred-scaled likelihoods for genotypes as defined in the VCF specification">
##INFO=<ID=AC,Number=A,Type=Integer,Description="Allele count in genotypes, for each ALT allele, in the same order as listed">
##INFO=<ID=AF,Number=A,Type=Float,Description="Allele Frequency, for each ALT allele, in the same order as listed">
##INFO=<ID=AN,Number=1,Type=Integer,Description="Total number of alleles in called genotypes">
##INFO=<ID=BaseQRankSum,Number=1,Type=Float,Description="Z-score from Wilcoxon rank sum test of Alt Vs. Ref base qualities">
##INFO=<ID=DB,Number=0,Type=Flag,Description="dbSNP Membership">
##INFO=<ID=DP,Number=1,Type=Integer,Description="Filtered Depth">
##INFO=<ID=DS,Number=0,Type=Flag,Description="Were any of the samples downsampled?">
##INFO=<ID=Dels,Number=1,Type=Float,Description="Fraction of Reads Containing Spanning Deletions">
##INFO=<ID=FS,Number=1,Type=Float,Description="Phred-scaled p-value using Fisher's exact test to detect strand bias">
##INFO=<ID=HRun,Number=1,Type=Integer,Description="Largest Contiguous Homopolymer Run of Variant Allele In Either Direction">
##INFO=<ID=HaplotypeScore,Number=1,Type=Float,Description="Consistency of the site with at most two segregating haplotypes">
##INFO=<ID=InbreedingCoeff,Number=1,Type=Float,Description="Inbreeding coefficient as estimated from the genotype likelihoods per-sample when compared against the Hardy-Weinberg expectation">
##INFO=<ID=MQ,Number=1,Type=Float,Description="RMS Mapping Quality">
##INFO=<ID=MQ0,Number=1,Type=Integer,Description="Total Mapping Quality Zero Reads">
##INFO=<ID=MQRankSum,Number=1,Type=Float,Description="Z-score From Wilcoxon rank sum test of Alt vs. Ref read mapping qualities">
##INFO=<ID=QD,Number=1,Type=Float,Description="Variant Confidence/Quality by Depth">
##INFO=<ID=ReadPosRankSum,Number=1,Type=Float,Description="Z-score from Wilcoxon rank sum test of Alt vs. Ref read position bias">
##UnifiedGenotyper="analysis_type=UnifiedGenotyper input_file=[../BWA_Default/brca1_59.recalib.bam] sample_metadata=[] read_buffer_size=null phone_home=STANDARD read_filter=[] intervals=null excludeIntervals=null reference_sequence=ref_chr17.hg19.fa rodBind=[] rodToIntervalTrackName=null BTI_merge_rule=UNION nonDeterministicRandomSeed=false downsampling_type=null downsample_to_fraction=null downsample_to_coverage=null baq=OFF baqGapOpenPenalty=40.0 performanceLog=null useOriginalQualities=false defaultBaseQualities=-1 validation_strictness=SILENT unsafe=null num_threads=4 interval_merging=ALL read_group_black_list=null processingTracker=null restartProcessingTracker=false processingTrackerStatusFile=null processingTrackerID=-1 allow_intervals_with_unindexed_bam=false disable_experimental_low_memory_sharding=false logging_level=ERROR log_to_file=null help=false genotype_likelihoods_model=BOTH p_nonref_model=EXACT heterozygosity=0.0010 pcr_error_rate=1.0E-4 genotyping_mode=DISCOVERY output_mode=EMIT_VARIANTS_ONLY standard_min_confidence_threshold_for_calling=30.0 standard_min_confidence_threshold_for_emitting=4.0 computeSLOD=false alleles=(RodBinding name= source=UNBOUND) assume_single_sample_reads=null abort_at_too_much_coverage=-1 min_base_quality_score=17 min_mapping_quality_score=20 max_deletion_fraction=0.05 min_indel_count_for_genotyping=5 indel_heterozygosity=1.25E-4 indelGapContinuationPenalty=10.0 indelGapOpenPenalty=45.0 indelHaplotypeSize=80 doContextDependentGapPenalties=true getGapPenaltiesFromData=false indel_recal_file=indel.recal_data.csv indelDebug=false dovit=false GSA_PRODUCTION_ONLY=false exactCalculation=LINEAR_EXPERIMENTAL ignoreSNPAlleles=false output_all_callable_bases=false genotype=false dbsnp=(RodBinding name=dbsnp source=dbsnp_132.hg19.vcf) out=org.broadinstitute.sting.gatk.io.stubs.VCFWriterStub NO_HEADER=org.broadinstitute.sting.gatk.io.stubs.VCFWriterStub sites_only=org.broadinstitute.sting.gatk.io.stubs.VCFWriterStub debug_file=null metrics_file=null annotation=[]"
##contig=<ID=17,length=81195210,assembly=hg19>
##reference=file:///CL_diags/ngs/OmixonPaper/brca1-test-suite/ref_chr17.hg19.fa
#CHROM	POS	ID	REF	ALT	QUAL	FILTER	INFO	FORMAT	DePristo
17	41197790	rs80357268	C	T	3753.36	PASS	AC=2;AF=1.00;AN=2;DB;DP=117;Dels=0.00;FS=0.000;HRun=0;HaplotypeScore=2.6527;MQ=56.06;MQ0=0;QD=32.08	GT:AD:DP:GQ:PL	1/1:0,117:117:99:3752,343,0
17	41199660	rs80357212	C	T	4683.04	PASS	AC=2;AF=1.00;AN=2;DB;DP=148;Dels=0.00;FS=0.000;HRun=0;HaplotypeScore=3.2915;MQ=56.90;MQ0=0;QD=31.64	GT:AD:DP:GQ:PL	1/1:2,145:148:99:4655,415,0
17	41201105	rs80358092	T	A	4154.63	PASS	AC=2;AF=1.00;AN=2;DB;DP=132;Dels=0.00;FS=0.000;HRun=0;HaplotypeScore=3.5752;MQ=56.22;MQ0=0;QD=31.47	GT:AD:DP:GQ:PL	1/1:0,132:132:99:4154,379,0
17	41203092	.	T	TG	5668.36	PASS	AC=2;AF=1.00;AN=2;DP=146;FS=0.000;HRun=2;HaplotypeScore=313.9289;MQ=53.88;MQ0=0;QD=38.82	GT:AD:DP:GQ:PL	1/1:10,136:143:99:5668,397,0
17	41208883	rs8176284	A	G	4508.22	PASS	AC=2;AF=1.00;AN=2;DB;DP=144;Dels=0.00;FS=0.000;HRun=0;HaplotypeScore=9.3278;MQ=56.72;MQ0=0;QD=31.31	GT:AD:DP:GQ:PL	1/1:0,143:144:99:4507,415,0
17	41215805	rs8176259	CA	C	2978.79	PASS	AC=2;AF=1.00;AN=2;DB;DP=98;FS=0.000;HRun=5;HaplotypeScore=277.0184;MQ=57.14;MQ0=0;QD=30.40	GT:AD:DP:GQ:PL	1/1:6,92:98:99:3021,268,0
17	41219634	rs80358344	TAAC	T	6162.40	PASS	AC=2;AF=1.00;AN=2;DB;DP=132;FS=0.000;HRun=0;HaplotypeScore=608.0860;MQ=50.31;MQ0=0;QD=46.68	GT:AD:DP:GQ:PL	1/1:3,129:131:99:6162,385,0
17	41230376	rs8176200	A	G	4516.93	PASS	AC=2;AF=1.00;AN=2;DB;DP=139;Dels=0.00;FS=0.000;HRun=0;HaplotypeScore=0.9665;MQ=55.85;MQ0=0;QD=32.50	GT:AD:DP:GQ:PL	1/1:0,139:139:99:4516,415,0
17	41234431	rs80356840	T	C	3552.79	PASS	AC=2;AF=1.00;AN=2;DB;DP=129;Dels=0.00;FS=0.000;HRun=0;HaplotypeScore=3.6998;MQ=55.90;MQ0=0;QD=27.54	GT:AD:DP:GQ:PL	1/1:0,129:129:99:3550,360,0
17	41243670	rs80357213	G	A	4353.01	PASS	AC=2;AF=1.00;AN=2;DB;DP=131;Dels=0.00;FS=0.000;HRun=1;HaplotypeScore=8.4108;MQ=55.44;MQ0=0;QD=33.23	GT:AD:DP:GQ:PL	1/1:0,130:131:99:4352,391,0
17	41243768	rs80357849	TA	T	5345.04	PASS	AC=2;AF=1.00;AN=2;DB;DP=150;FS=0.000;HRun=3;HaplotypeScore=424.7610;MQ=56.83;MQ0=1;QD=35.63	GT:AD:DP:GQ:PL	1/1:4,146:149:99:5345,436,0
17	41244218	rs80357575	CTTT	C	6826.29	PASS	AC=2;AF=1.00;AN=2;DB;DP=149;FS=0.000;HRun=6;HaplotypeScore=685.7227;MQ=51.50;MQ0=0;QD=45.81	GT:AD:DP:GQ:PL	1/1:6,143:149:99:6826,433,0
17	41244766	rs80356995	C	T	4109.29	PASS	AC=2;AF=1.00;AN=2;DB;DP=122;Dels=0.00;FS=0.000;HRun=1;HaplotypeScore=4.7810;MQ=55.94;MQ0=0;QD=33.68	GT:AD:DP:GQ:PL	1/1:0,121:122:99:4109,358,0
17	41245233	rs80357957	AC	A	4660.92	PASS	AC=2;AF=1.00;AN=2;DB;DP=124;FS=0.000;HRun=2;HaplotypeScore=370.0440;MQ=57.83;MQ0=0;QD=37.59	GT:AD:DP:GQ:PL	1/1:4,120:124:99:4661,364,0
17	41245947	rs80357173	T	C	3519.18	PASS	AC=2;AF=1.00;AN=2;BaseQRankSum=1.703;DB;DP=122;Dels=0.00;FS=0.000;HRun=3;HaplotypeScore=5.9446;MQ=55.09;MQ0=0;MQRankSum=0.375;QD=28.85;ReadPosRankSum=1.559	GT:AD:DP:GQ:PL	1/1:2,119:122:99:3517,349,0
17	41246480	rs80357796	CT	C	5406.36	PASS	AC=2;AF=1.00;AN=2;DB;DP=130;FS=0.000;HRun=3;HaplotypeScore=364.5750;MQ=55.60;MQ0=0;QD=41.59	GT:AD:DP:GQ:PL	1/1:0,130:129:99:5406,388,0
17	41246652	.	A	ACATT	8273.51	PASS	AC=2;AF=1.00;AN=2;DP=130;FS=0.000;HRun=0;HaplotypeScore=408.7963;MQ=55.51;MQ0=0;QD=63.64	GT:AD:DP:GQ:PL	1/1:18,106:130:99:8274,346,0
17	41246748	rs80357789	GAA	G	5835.44	PASS	AC=2;AF=1.00;AN=2;DB;DP=135;FS=0.000;HRun=3;HaplotypeScore=671.8710;MQ=57.37;MQ0=0;QD=43.23	GT:AD:DP:GQ:PL	1/1:3,132:135:99:5835,391,0
17	41246791	rs80357293	C	T	3740.91	PASS	AC=2;AF=1.00;AN=2;DB;DP=118;Dels=0.00;FS=0.000;HRun=0;HaplotypeScore=4.7841;MQ=54.72;MQ0=0;QD=31.70	GT:AD:DP:GQ:PL	1/1:0,118:118:99:3740,346,0
17	41246832	rs80357396	T	C	3418.27	PASS	AC=2;AF=1.00;AN=2;DB;DP=124;Dels=0.00;FS=0.000;HRun=0;HaplotypeScore=3.1180;MQ=55.54;MQ0=0;QD=27.57	GT:AD:DP:GQ:PL	1/1:0,124:124:99:3416,351,0
17	41249364	rs74395723	A	T	4772.75	PASS	AC=2;AF=1.00;AN=2;DB;DP=147;Dels=0.00;FS=0.000;HRun=2;HaplotypeScore=7.6895;MQ=57.15;MQ0=0;QD=32.47	GT:AD:DP:GQ:PL	1/1:0,147:147:99:4772,430,0
17	41252592	rs66524247	A	AAT	7362.60	PASS	AC=2;AF=1.00;AN=2;DB;DP=126;FS=0.000;HRun=0;HaplotypeScore=347.7936;MQ=57.47;MQ0=0;QD=58.43	GT:AD:DP:GQ:PL	1/1:8,116:126:99:7363,373,0
17	41252697	rs10445302	T	A	3684.07	PASS	AC=2;AF=1.00;AN=2;DB;DP=108;Dels=0.00;FS=0.000;HRun=2;HaplotypeScore=2.8424;MQ=56.08;MQ0=0;QD=34.11	GT:AD:DP:GQ:PL	1/1:0,108:108:99:3683,322,0
17	41254965	rs36085989	C	CT	2919.06	PASS	AC=2;AF=1.00;AN=2;DB;DP=144;FS=0.000;HRun=14;HaplotypeScore=375.8273;MQ=57.70;MQ0=0;QD=20.27	GT:AD:DP:GQ:PL	1/1:35,109:144:99:2961,348,0
17	41256258	rs80357544	CA	C	3394.15	PASS	AC=2;AF=1.00;AN=2;DB;DP=100;FS=0.000;HRun=4;HaplotypeScore=294.1914;MQ=56.53;MQ0=0;QD=33.94	GT:AD:DP:GQ:PL	1/1:5,95:100:99:3394,286,0
17	41256917	rs80357174	A	G	3746.19	PASS	AC=2;AF=1.00;AN=2;BaseQRankSum=0.763;DB;DP=118;Dels=0.00;FS=0.000;HRun=0;HaplotypeScore=4.7662;MQ=57.41;MQ0=0;MQRankSum=1.497;QD=31.75;ReadPosRankSum=1.145	GT:AD:DP:GQ:PL	1/1:1,117:118:99:3714,314,0
17	41262357	rs111615606	A	G	3452.47	PASS	AC=2;AF=1.00;AN=2;DB;DP=116;Dels=0.00;FS=0.000;HRun=0;HaplotypeScore=5.1190;MQ=55.53;MQ0=0;QD=29.76	GT:AD:DP:GQ:PL	1/1:0,116:116:99:3451,340,0
17	41264364	rs8176114	A	G	4345.74	PASS	AC=2;AF=1.00;AN=2;DB;DP=135;Dels=0.00;FS=0.000;HRun=0;HaplotypeScore=4.7827;MQ=56.57;MQ0=0;QD=32.19	GT:AD:DP:GQ:PL	1/1:0,134:135:99:4308,397,0
17	41267761	rs80357498	C	T	4203.95	PASS	AC=2;AF=1.00;AN=2;DB;DP=135;Dels=0.00;FS=0.000;HRun=0;HaplotypeScore=118.4145;MQ=53.74;MQ0=0;QD=31.14	GT:AD:DP:GQ:PL	1/1:0,135:135:99:4203,388,0
17	41267763	rs80357949	CTT	C	5935.31	PASS	AC=2;AF=1.00;AN=2;DB;DP=136;FS=0.000;HRun=3;HaplotypeScore=861.4166;MQ=53.82;MQ0=0;QD=43.64	GT:AD:DP:GQ:PL	1/1:4,132:136:99:5935,397,0
17	41276082	rs80357017	A	G	3451.08	PASS	AC=2;AF=1.00;AN=2;DB;DP=107;Dels=0.00;FS=0.000;HRun=0;HaplotypeScore=1.9713;MQ=55.35;MQ0=0;QD=32.25	GT:AD:DP:GQ:PL	1/1:0,107:107:99:3450,310,0
17	41277187	rs799905	G	C	3885.49	PASS	AC=2;AF=1.00;AN=2;DB;DP=120;Dels=0.00;FS=0.000;HRun=6;HaplotypeScore=4.2978;MQ=56.32;MQ0=0;QD=32.38	GT:AD:DP:GQ:PL	1/1:0,120:120:99:3885,352,0
17	41277822	rs77018036	G	T	4578.97	PASS	AC=2;AF=1.00;AN=2;DB;DP=149;Dels=0.00;FS=0.000;HRun=0;HaplotypeScore=6.8124;MQ=55.48;MQ0=0;QD=30.73	GT:AD:DP:GQ:PL	1/1:0,149:149:99:4578,421,0
