# Supplementary material for: Considerations for clinical read alignment and mutational profiling using next-generation sequencing
Source: F1000Res. 2012 Sep 20;1:2. Originally published 2012 Jul 16. [Version 2] doi: 10.12688/f1000research.1-2.v2 (PMC3945748; doi:10.12688/f1000research.1-2.v2)
Supplement: Aligner-specific VCF files containing the mutations called for each set of reads in single and paired-end modes — VCF files describing the mutations detected in the sixty-seven groups of BRCA1 reads when testing each alignment program in paired-end and single-end mode. [file f1000research-1-402-s0002.tgz › BWA_Paired_End_Calls.60.vcf]

##fileformat=VCFv4.1
##FILTER=<ID=LowQual,Description="Low quality">
##FORMAT=<ID=AD,Number=.,Type=Integer,Description="Allelic depths for the ref and alt alleles in the order listed">
##FORMAT=<ID=DP,Number=1,Type=Integer,Description="Read Depth (only filtered reads used for calling)">
##FORMAT=<ID=GQ,Number=1,Type=Float,Description="Genotype Quality">
##FORMAT=<ID=GT,Number=1,Type=String,Description="Genotype">
##FORMAT=<ID=PL,Number=G,Type=Integer,Description="Normalized, Phred-scaled likelihoods for genotypes as defined in the VCF specification">
##INFO=<ID=AC,Number=A,Type=Integer,Description="Allele count in genotypes, for each ALT allele, in the same order as listed">
##INFO=<ID=AF,Number=A,Type=Float,Description="Allele Frequency, for each ALT allele, in the same order as listed">
##INFO=<ID=AN,Number=1,Type=Integer,Description="Total number of alleles in called genotypes">
##INFO=<ID=BaseQRankSum,Number=1,Type=Float,Description="Z-score from Wilcoxon rank sum test of Alt Vs. Ref base qualities">
##INFO=<ID=DB,Number=0,Type=Flag,Description="dbSNP Membership">
##INFO=<ID=DP,Number=1,Type=Integer,Description="Filtered Depth">
##INFO=<ID=DS,Number=0,Type=Flag,Description="Were any of the samples downsampled?">
##INFO=<ID=Dels,Number=1,Type=Float,Description="Fraction of Reads Containing Spanning Deletions">
##INFO=<ID=FS,Number=1,Type=Float,Description="Phred-scaled p-value using Fisher's exact test to detect strand bias">
##INFO=<ID=HRun,Number=1,Type=Integer,Description="Largest Contiguous Homopolymer Run of Variant Allele In Either Direction">
##INFO=<ID=HaplotypeScore,Number=1,Type=Float,Description="Consistency of the site with at most two segregating haplotypes">
##INFO=<ID=InbreedingCoeff,Number=1,Type=Float,Description="Inbreeding coefficient as estimated from the genotype likelihoods per-sample when compared against the Hardy-Weinberg expectation">
##INFO=<ID=MQ,Number=1,Type=Float,Description="RMS Mapping Quality">
##INFO=<ID=MQ0,Number=1,Type=Integer,Description="Total Mapping Quality Zero Reads">
##INFO=<ID=MQRankSum,Number=1,Type=Float,Description="Z-score From Wilcoxon rank sum test of Alt vs. Ref read mapping qualities">
##INFO=<ID=QD,Number=1,Type=Float,Description="Variant Confidence/Quality by Depth">
##INFO=<ID=ReadPosRankSum,Number=1,Type=Float,Description="Z-score from Wilcoxon rank sum test of Alt vs. Ref read position bias">
##UnifiedGenotyper="analysis_type=UnifiedGenotyper input_file=[../BWA_Default/brca1_60.recalib.bam] sample_metadata=[] read_buffer_size=null phone_home=STANDARD read_filter=[] intervals=null excludeIntervals=null reference_sequence=ref_chr17.hg19.fa rodBind=[] rodToIntervalTrackName=null BTI_merge_rule=UNION nonDeterministicRandomSeed=false downsampling_type=null downsample_to_fraction=null downsample_to_coverage=null baq=OFF baqGapOpenPenalty=40.0 performanceLog=null useOriginalQualities=false defaultBaseQualities=-1 validation_strictness=SILENT unsafe=null num_threads=4 interval_merging=ALL read_group_black_list=null processingTracker=null restartProcessingTracker=false processingTrackerStatusFile=null processingTrackerID=-1 allow_intervals_with_unindexed_bam=false disable_experimental_low_memory_sharding=false logging_level=ERROR log_to_file=null help=false genotype_likelihoods_model=BOTH p_nonref_model=EXACT heterozygosity=0.0010 pcr_error_rate=1.0E-4 genotyping_mode=DISCOVERY output_mode=EMIT_VARIANTS_ONLY standard_min_confidence_threshold_for_calling=30.0 standard_min_confidence_threshold_for_emitting=4.0 computeSLOD=false alleles=(RodBinding name= source=UNBOUND) assume_single_sample_reads=null abort_at_too_much_coverage=-1 min_base_quality_score=17 min_mapping_quality_score=20 max_deletion_fraction=0.05 min_indel_count_for_genotyping=5 indel_heterozygosity=1.25E-4 indelGapContinuationPenalty=10.0 indelGapOpenPenalty=45.0 indelHaplotypeSize=80 doContextDependentGapPenalties=true getGapPenaltiesFromData=false indel_recal_file=indel.recal_data.csv indelDebug=false dovit=false GSA_PRODUCTION_ONLY=false exactCalculation=LINEAR_EXPERIMENTAL ignoreSNPAlleles=false output_all_callable_bases=false genotype=false dbsnp=(RodBinding name=dbsnp source=dbsnp_132.hg19.vcf) out=org.broadinstitute.sting.gatk.io.stubs.VCFWriterStub NO_HEADER=org.broadinstitute.sting.gatk.io.stubs.VCFWriterStub sites_only=org.broadinstitute.sting.gatk.io.stubs.VCFWriterStub debug_file=null metrics_file=null annotation=[]"
##contig=<ID=17,length=81195210,assembly=hg19>
##reference=file:///CL_diags/ngs/OmixonPaper/brca1-test-suite/ref_chr17.hg19.fa
#CHROM	POS	ID	REF	ALT	QUAL	FILTER	INFO	FORMAT	DePristo
17	41197765	rs80357721	CT	C	5021.43	PASS	AC=2;AF=1.00;AN=2;DB;DP=123;FS=0.000;HRun=1;HaplotypeScore=374.6307;MQ=56.75;MQ0=0;QD=40.82	GT:AD:DP:GQ:PL	1/1:3,120:123:99:5021,369,0
17	41204361	rs111563453	G	A	4463.81	PASS	AC=2;AF=1.00;AN=2;DB;DP=131;Dels=0.00;FS=0.000;HRun=1;HaplotypeScore=4.6138;MQ=56.90;MQ0=0;QD=34.07	GT:AD:DP:GQ:PL	1/1:0,131:131:99:4463,385,0
17	41209079	rs76171189	TG	T	3964.49	PASS	AC=2;AF=1.00;AN=2;DB;DP=114;FS=0.000;HRun=3;HaplotypeScore=325.3716;MQ=57.51;MQ0=0;QD=34.78	GT:AD:DP:GQ:PL	1/1:6,108:113:99:3964,322,0
17	41212547	rs35330014	C	T	4545.02	PASS	AC=2;AF=1.00;AN=2;DB;DP=135;Dels=0.00;FS=0.000;HRun=1;HaplotypeScore=0.9983;MQ=55.73;MQ0=0;QD=33.67	GT:AD:DP:GQ:PL	1/1:0,135:135:99:4544,394,0
17	41219907	rs71157702	T	TAA	2364.18	PASS	AC=2;AF=1.00;AN=2;DB;DP=111;FS=0.000;HRun=22;HaplotypeScore=312.5896;MQ=56.08;MQ0=0;QD=21.30	GT:AD:DP:GQ:PL	1/1:37,73:108:99:2406,234,0
17	41223257	rs80358096	T	C	3733.84	PASS	AC=2;AF=1.00;AN=2;DB;DP=130;Dels=0.00;FS=0.000;HRun=1;HaplotypeScore=4.1901;MQ=56.16;MQ0=0;QD=28.72	GT:AD:DP:GQ:PL	1/1:0,130:130:99:3731,376,0
17	41234523	rs80357309	C	G	4272.21	PASS	AC=2;AF=1.00;AN=2;DB;DP=134;Dels=0.00;FS=0.000;HRun=0;HaplotypeScore=2.5205;MQ=56.43;MQ0=0;QD=31.88	GT:AD:DP:GQ:PL	1/1:0,134:134:99:4271,397,0
17	41243765	rs80357545	TA	T	5660.44	PASS	AC=2;AF=1.00;AN=2;DB;DP=150;FS=0.000;HRun=2;HaplotypeScore=427.3564;MQ=57.04;MQ0=0;QD=37.74	GT:AD:DP:GQ:PL	1/1:3,147:150:99:5660,439,0
17	41243945	rs80356830	A	C	4235.45	PASS	AC=2;AF=1.00;AN=2;DB;DP=131;Dels=0.00;FS=0.000;HRun=3;HaplotypeScore=4.6739;MQ=55.59;MQ0=0;QD=32.33	GT:AD:DP:GQ:PL	1/1:0,131:131:99:4234,394,0
17	41244100	rs80357272	G	A	4698.35	PASS	AC=2;AF=1.00;AN=2;DB;DP=143;Dels=0.00;FS=0.000;HRun=0;HaplotypeScore=0.8321;MQ=56.73;MQ0=0;QD=32.86	GT:AD:DP:GQ:PL	1/1:0,142:143:99:4663,424,0
17	41244447	.	T	TTTTCTCTAATGTTA	13992.87	PASS	AC=2;AF=1.00;AN=2;DP=139;FS=0.000;HRun=0;HaplotypeScore=1255.5475;MQ=38.56;MQ0=0;QD=100.67	GT:AD:DP:GQ:PL	1/1:92,44:137:99:13993,244,0
17	41244781	rs80357812	CT	C	5486.10	PASS	AC=2;AF=1.00;AN=2;DB;DP=133;FS=0.000;HRun=1;HaplotypeScore=436.9336;MQ=58.90;MQ0=0;QD=41.25	GT:AD:DP:GQ:PL	1/1:3,130:133:99:5486,400,0
17	41244865	rs80357891	GTT	G	5524.60	PASS	AC=2;AF=1.00;AN=2;DB;DP=125;FS=0.000;HRun=3;HaplotypeScore=525.5078;MQ=57.42;MQ0=0;QD=44.20	GT:AD:DP:GQ:PL	1/1:16,109:125:99:5525,364,0
17	41245066	rs80357185	C	T	4320.09	PASS	AC=2;AF=1.00;AN=2;BaseQRankSum=1.705;DB;DP=128;Dels=0.00;FS=0.000;HRun=2;HaplotypeScore=5.4588;MQ=55.64;MQ0=0;MQRankSum=-0.920;QD=33.75;ReadPosRankSum=-0.487	GT:AD:DP:GQ:PL	1/1:1,127:128:99:4319,382,0
17	41245097	rs80357679	AC	A	4497.16	PASS	AC=2;AF=1.00;AN=2;DB;DP=124;FS=0.000;HRun=2;HaplotypeScore=624.8449;MQ=56.66;MQ0=0;QD=36.27	GT:AD:DP:GQ:PL	1/1:7,117:123:99:4497,352,0
17	41245233	rs80357467	A	G	4171.97	PASS	AC=2;AF=1.00;AN=2;DB;DP=129;Dels=0.00;FS=0.000;HRun=0;HaplotypeScore=5.4431;MQ=56.47;MQ0=0;QD=32.34	GT:AD:DP:GQ:PL	1/1:0,129:129:99:4171,379,0
17	41245466	rs1799949	G	A	4650.99	PASS	AC=2;AF=1.00;AN=2;DB;DP=144;Dels=0.00;FS=0.000;HRun=0;HaplotypeScore=9.1355;MQ=56.33;MQ0=0;QD=32.30	GT:AD:DP:GQ:PL	1/1:1,143:144:99:4650,418,0
17	41245476	rs80357688	CT	C	4848.63	PASS	AC=2;AF=1.00;AN=2;DB;DP=144;FS=0.000;HRun=4;HaplotypeScore=785.3704;MQ=56.20;MQ0=0;QD=33.67	GT:AD:DP:GQ:PL	1/1:9,134:143:99:4849,406,0
17	41245603	rs80356907	C	A	4466.99	PASS	AC=2;AF=1.00;AN=2;DB;DP=140;Dels=0.00;FS=0.000;HRun=0;HaplotypeScore=4.2026;MQ=55.17;MQ0=0;QD=31.91	GT:AD:DP:GQ:PL	1/1:0,140:140:99:4466,415,0
17	41246418	.	C	CT	4828.27	PASS	AC=2;AF=1.00;AN=2;DP=112;FS=0.000;HRun=1;HaplotypeScore=240.8911;MQ=56.75;MQ0=0;QD=43.11	GT:AD:DP:GQ:PL	1/1:5,107:112:99:4828,328,0
17	41248589	rs118118345	A	C	4225.49	PASS	AC=2;AF=1.00;AN=2;DB;DP=132;Dels=0.00;FS=0.000;HRun=2;HaplotypeScore=5.6022;MQ=56.15;MQ0=0;QD=32.01	GT:AD:DP:GQ:PL	1/1:0,132:132:99:4224,376,0
17	41251852	rs80357708	TCA	T	5749.93	PASS	AC=2;AF=1.00;AN=2;DB;DP=137;FS=0.000;HRun=0;HaplotypeScore=498.7113;MQ=56.91;MQ0=0;QD=41.97	GT:AD:DP:GQ:PL	1/1:4,132:137:99:5750,400,0
17	41252696	rs10445319	A	T	30.55	PASS	AC=1;AF=0.50;AN=2;BaseQRankSum=-4.442;DB;DP=106;Dels=0.00;FS=32.663;HRun=1;HaplotypeScore=116.0421;MQ=55.96;MQ0=0;MQRankSum=0.863;QD=0.29;ReadPosRankSum=-2.717	GT:AD:DP:GQ:PL	0/1:94,12:106:60.54:61,0,2851
17	41252696	.	AT	A	1468.68	PASS	AC=2;AF=1.00;AN=2;BaseQRankSum=4.900;DP=106;FS=4.180;HRun=1;HaplotypeScore=691.0710;MQ=55.96;MQ0=0;MQRankSum=0.964;QD=13.86;ReadPosRankSum=5.879	GT:AD:DP:GQ:PL	1/1:47,59:105:33.49:1511,33,0
17	41252698	.	AT	A	1407.90	PASS	AC=1;AF=0.50;AN=2;BaseQRankSum=5.380;DP=105;FS=5.676;HRun=1;HaplotypeScore=688.6490;MQ=56.15;MQ0=0;MQRankSum=0.926;QD=13.41;ReadPosRankSum=6.655	GT:AD:DP:GQ:PL	0/1:46,59:104:38.33:1447,0,38
17	41256953	rs80357884	CT	C	4754.34	PASS	AC=2;AF=1.00;AN=2;DB;DP=115;FS=0.000;HRun=1;HaplotypeScore=320.3395;MQ=56.97;MQ0=0;QD=41.34	GT:AD:DP:GQ:PL	1/1:1,114:115:99:4754,343,0
17	41259556	rs8176124	C	T	3642.07	PASS	AC=2;AF=1.00;AN=2;DB;DP=115;Dels=0.00;FS=0.000;HRun=0;HaplotypeScore=2.3983;MQ=55.90;MQ0=0;QD=31.67	GT:AD:DP:GQ:PL	1/1:1,114:115:99:3641,334,0
17	41266423	rs117669170	T	G	4351.01	PASS	AC=2;AF=1.00;AN=2;BaseQRankSum=1.706;DB;DP=134;Dels=0.00;FS=0.000;HRun=1;HaplotypeScore=4.5664;MQ=55.73;MQ0=0;MQRankSum=1.603;QD=32.47;ReadPosRankSum=0.724	GT:AD:DP:GQ:PL	1/1:1,133:134:99:4350,394,0
17	41266452	rs1709438	A	G	4205.95	PASS	AC=2;AF=1.00;AN=2;DB;DP=132;Dels=0.00;FS=0.000;HRun=0;HaplotypeScore=5.3914;MQ=56.67;MQ0=0;QD=31.86	GT:AD:DP:GQ:PL	1/1:0,129:132:99:4172,388,0
17	41268678	rs1709441	G	C	4093.76	PASS	AC=2;AF=1.00;AN=2;DB;DP=143;Dels=0.00;FS=0.000;HRun=0;HaplotypeScore=5.8479;MQ=55.80;MQ0=0;QD=28.63	GT:AD:DP:GQ:PL	1/1:0,143:143:99:4091,409,0
17	41268712	rs1793979	T	A	4755.07	PASS	AC=2;AF=1.00;AN=2;DB;DP=144;Dels=0.00;FS=0.000;HRun=1;HaplotypeScore=4.1407;MQ=56.44;MQ0=0;QD=33.02	GT:AD:DP:GQ:PL	1/1:0,144:144:99:4754,427,0
17	41270685	rs112239971	A	C	4385.45	PASS	AC=2;AF=1.00;AN=2;DB;DP=134;Dels=0.00;FS=0.000;HRun=1;HaplotypeScore=4.4421;MQ=55.03;MQ0=0;QD=32.73	GT:AD:DP:GQ:PL	1/1:0,133:134:99:4384,397,0
17	41276080	rs80357134	G	A	3487.62	PASS	AC=2;AF=1.00;AN=2;DB;DP=108;Dels=0.00;FS=0.000;HRun=0;HaplotypeScore=5.7321;MQ=55.16;MQ0=0;QD=32.29	GT:AD:DP:GQ:PL	1/1:0,108:108:99:3487,322,0
17	41279534	rs8077035	C	T	3943.85	PASS	AC=2;AF=1.00;AN=2;DB;DP=121;Dels=0.00;FS=0.000;HRun=0;HaplotypeScore=0.0000;MQ=56.03;MQ0=0;QD=32.59	GT:AD:DP:GQ:PL	1/1:0,121:121:99:3943,358,0
