# Supplementary material for: Considerations for clinical read alignment and mutational profiling using next-generation sequencing
Source: F1000Res. 2012 Sep 20;1:2. Originally published 2012 Jul 16. [Version 2] doi: 10.12688/f1000research.1-2.v2 (PMC3945748; doi:10.12688/f1000research.1-2.v2)
Supplement: Aligner-specific VCF files containing the mutations called for each set of reads in single and paired-end modes — VCF files describing the mutations detected in the sixty-seven groups of BRCA1 reads when testing each alignment program in paired-end and single-end mode. [file f1000research-1-402-s0002.tgz › BWA_Paired_End_Calls.62.vcf]

##fileformat=VCFv4.1
##FILTER=<ID=LowQual,Description="Low quality">
##FORMAT=<ID=AD,Number=.,Type=Integer,Description="Allelic depths for the ref and alt alleles in the order listed">
##FORMAT=<ID=DP,Number=1,Type=Integer,Description="Read Depth (only filtered reads used for calling)">
##FORMAT=<ID=GQ,Number=1,Type=Float,Description="Genotype Quality">
##FORMAT=<ID=GT,Number=1,Type=String,Description="Genotype">
##FORMAT=<ID=PL,Number=G,Type=Integer,Description="Normalized, Phred-scaled likelihoods for genotypes as defined in the VCF specification">
##INFO=<ID=AC,Number=A,Type=Integer,Description="Allele count in genotypes, for each ALT allele, in the same order as listed">
##INFO=<ID=AF,Number=A,Type=Float,Description="Allele Frequency, for each ALT allele, in the same order as listed">
##INFO=<ID=AN,Number=1,Type=Integer,Description="Total number of alleles in called genotypes">
##INFO=<ID=BaseQRankSum,Number=1,Type=Float,Description="Z-score from Wilcoxon rank sum test of Alt Vs. Ref base qualities">
##INFO=<ID=DB,Number=0,Type=Flag,Description="dbSNP Membership">
##INFO=<ID=DP,Number=1,Type=Integer,Description="Filtered Depth">
##INFO=<ID=DS,Number=0,Type=Flag,Description="Were any of the samples downsampled?">
##INFO=<ID=Dels,Number=1,Type=Float,Description="Fraction of Reads Containing Spanning Deletions">
##INFO=<ID=FS,Number=1,Type=Float,Description="Phred-scaled p-value using Fisher's exact test to detect strand bias">
##INFO=<ID=HRun,Number=1,Type=Integer,Description="Largest Contiguous Homopolymer Run of Variant Allele In Either Direction">
##INFO=<ID=HaplotypeScore,Number=1,Type=Float,Description="Consistency of the site with at most two segregating haplotypes">
##INFO=<ID=InbreedingCoeff,Number=1,Type=Float,Description="Inbreeding coefficient as estimated from the genotype likelihoods per-sample when compared against the Hardy-Weinberg expectation">
##INFO=<ID=MQ,Number=1,Type=Float,Description="RMS Mapping Quality">
##INFO=<ID=MQ0,Number=1,Type=Integer,Description="Total Mapping Quality Zero Reads">
##INFO=<ID=MQRankSum,Number=1,Type=Float,Description="Z-score From Wilcoxon rank sum test of Alt vs. Ref read mapping qualities">
##INFO=<ID=QD,Number=1,Type=Float,Description="Variant Confidence/Quality by Depth">
##INFO=<ID=ReadPosRankSum,Number=1,Type=Float,Description="Z-score from Wilcoxon rank sum test of Alt vs. Ref read position bias">
##UnifiedGenotyper="analysis_type=UnifiedGenotyper input_file=[../BWA_Default/brca1_62.recalib.bam] sample_metadata=[] read_buffer_size=null phone_home=STANDARD read_filter=[] intervals=null excludeIntervals=null reference_sequence=ref_chr17.hg19.fa rodBind=[] rodToIntervalTrackName=null BTI_merge_rule=UNION nonDeterministicRandomSeed=false downsampling_type=null downsample_to_fraction=null downsample_to_coverage=null baq=OFF baqGapOpenPenalty=40.0 performanceLog=null useOriginalQualities=false defaultBaseQualities=-1 validation_strictness=SILENT unsafe=null num_threads=4 interval_merging=ALL read_group_black_list=null processingTracker=null restartProcessingTracker=false processingTrackerStatusFile=null processingTrackerID=-1 allow_intervals_with_unindexed_bam=false disable_experimental_low_memory_sharding=false logging_level=ERROR log_to_file=null help=false genotype_likelihoods_model=BOTH p_nonref_model=EXACT heterozygosity=0.0010 pcr_error_rate=1.0E-4 genotyping_mode=DISCOVERY output_mode=EMIT_VARIANTS_ONLY standard_min_confidence_threshold_for_calling=30.0 standard_min_confidence_threshold_for_emitting=4.0 computeSLOD=false alleles=(RodBinding name= source=UNBOUND) assume_single_sample_reads=null abort_at_too_much_coverage=-1 min_base_quality_score=17 min_mapping_quality_score=20 max_deletion_fraction=0.05 min_indel_count_for_genotyping=5 indel_heterozygosity=1.25E-4 indelGapContinuationPenalty=10.0 indelGapOpenPenalty=45.0 indelHaplotypeSize=80 doContextDependentGapPenalties=true getGapPenaltiesFromData=false indel_recal_file=indel.recal_data.csv indelDebug=false dovit=false GSA_PRODUCTION_ONLY=false exactCalculation=LINEAR_EXPERIMENTAL ignoreSNPAlleles=false output_all_callable_bases=false genotype=false dbsnp=(RodBinding name=dbsnp source=dbsnp_132.hg19.vcf) out=org.broadinstitute.sting.gatk.io.stubs.VCFWriterStub NO_HEADER=org.broadinstitute.sting.gatk.io.stubs.VCFWriterStub sites_only=org.broadinstitute.sting.gatk.io.stubs.VCFWriterStub debug_file=null metrics_file=null annotation=[]"
##contig=<ID=17,length=81195210,assembly=hg19>
##reference=file:///CL_diags/ngs/OmixonPaper/brca1-test-suite/ref_chr17.hg19.fa
#CHROM	POS	ID	REF	ALT	QUAL	FILTER	INFO	FORMAT	DePristo
17	41201105	rs80358092	T	A	4134.75	PASS	AC=2;AF=1.00;AN=2;DB;DP=132;Dels=0.00;FS=0.000;HRun=0;HaplotypeScore=3.6461;MQ=56.04;MQ0=0;QD=31.32	GT:AD:DP:GQ:PL	1/1:0,131:132:99:4134,376,0
17	41209130	rs80358347	TCTC	T	5495.69	PASS	AC=2;AF=1.00;AN=2;DB;DP=118;FS=0.000;HRun=0;HaplotypeScore=546.8558;MQ=49.78;MQ0=0;QD=46.57	GT:AD:DP:GQ:PL	1/1:6,112:116:99:5496,331,0
17	41214278	rs76731038	T	A	4335.13	PASS	AC=2;AF=1.00;AN=2;DB;DP=130;Dels=0.00;FS=0.000;HRun=2;HaplotypeScore=2.7857;MQ=56.50;MQ0=0;QD=33.35	GT:AD:DP:GQ:PL	1/1:0,129:130:99:4300,385,0
17	41215947	rs41293459	C	A	3965.83	PASS	AC=2;AF=1.00;AN=2;DB;DP=117;Dels=0.00;FS=0.000;HRun=0;HaplotypeScore=5.8559;MQ=57.43;MQ0=0;QD=33.90	GT:AD:DP:GQ:PL	1/1:0,117:117:99:3965,340,0
17	41218467	rs112966361	C	T	4918.20	PASS	AC=2;AF=1.00;AN=2;DB;DP=143;Dels=0.00;FS=0.000;HRun=1;HaplotypeScore=5.4687;MQ=55.83;MQ0=0;QD=34.39	GT:AD:DP:GQ:PL	1/1:0,143:143:99:4917,424,0
17	41226414	rs80357229	G	A	4358.83	PASS	AC=2;AF=1.00;AN=2;DB;DP=137;Dels=0.00;FS=0.000;HRun=0;HaplotypeScore=5.0164;MQ=56.43;MQ0=0;QD=31.82	GT:AD:DP:GQ:PL	1/1:0,137:137:99:4358,397,0
17	41243950	rs62625307	G	A	4194.27	PASS	AC=2;AF=1.00;AN=2;BaseQRankSum=0.080;DB;DP=131;Dels=0.00;FS=3.590;HRun=1;HaplotypeScore=2.8089;MQ=54.25;MQ0=0;MQRankSum=1.039;QD=32.02;ReadPosRankSum=0.693	GT:AD:DP:GQ:PL	1/1:1,129:131:99:4161,352,0
17	41244085	.	C	CT	6512.01	PASS	AC=2;AF=1.00;AN=2;DP=152;FS=0.000;HRun=1;HaplotypeScore=497.5955;MQ=52.82;MQ0=0;QD=42.84	GT:AD:DP:GQ:PL	1/1:8,144:152:99:6512,439,0
17	41244138	rs80357297	A	G	3970.94	PASS	AC=2;AF=1.00;AN=2;DB;DP=141;Dels=0.00;FS=0.000;HRun=0;HaplotypeScore=5.0378;MQ=55.51;MQ0=0;QD=28.16	GT:AD:DP:GQ:PL	1/1:1,139:141:99:3968,403,0
17	41244218	rs80357575	CTTTTT	C	7882.45	PASS	AC=2;AF=1.00;AN=2;DB;DP=130;FS=0.000;HRun=6;HaplotypeScore=1401.7168;MQ=32.71;MQ0=0;QD=60.63	GT:AD:DP:GQ:PL	1/1:16,114:129:99:7882,382,0
17	41244240	rs80357135	C	A	4359.43	PASS	AC=2;AF=1.00;AN=2;DB;DP=133;Dels=0.00;FS=0.000;HRun=2;HaplotypeScore=1.6281;MQ=37.43;MQ0=0;QD=32.78	GT:AD:DP:GQ:PL	1/1:0,133:133:99:4359,391,0
17	41244246	rs41293447	C	T	4298.80	PASS	AC=2;AF=1.00;AN=2;DB;DP=133;Dels=0.00;FS=0.000;HRun=2;HaplotypeScore=0.9332;MQ=38.79;MQ0=0;QD=32.32	GT:AD:DP:GQ:PL	1/1:0,132:133:99:4298,388,0
17	41244677	rs80357961	CTGAGA	C	5404.96	PASS	AC=2;AF=1.00;AN=2;DB;DP=95;FS=0.000;HRun=0;HaplotypeScore=572.9840;MQ=31.22;MQ0=0;QD=56.89	GT:AD:DP:GQ:PL	1/1:19,76:93:99:5405,262,0
17	41244825	rs80357731	TCTTC	T	6521.48	PASS	AC=2;AF=1.00;AN=2;DB;DP=130;FS=0.000;HRun=0;HaplotypeScore=691.9696;MQ=46.33;MQ0=0;QD=50.17	GT:AD:DP:GQ:PL	1/1:11,119:127:99:6521,355,0
17	41244985	rs80357131	G	A	4471.77	PASS	AC=2;AF=1.00;AN=2;BaseQRankSum=0.852;DB;DP=141;Dels=0.00;FS=0.000;HRun=1;HaplotypeScore=3.7502;MQ=54.55;MQ0=0;MQRankSum=0.764;QD=31.71;ReadPosRankSum=-0.184	GT:AD:DP:GQ:PL	1/1:2,138:141:99:4437,379,0
17	41245032	rs80357607	TG	T	5175.72	PASS	AC=2;AF=1.00;AN=2;DB;DP=135;FS=0.000;HRun=2;HaplotypeScore=537.4985;MQ=55.36;MQ0=0;QD=38.34	GT:AD:DP:GQ:PL	1/1:0,135:134:99:5176,403,0
17	41245209	rs80357515	TGA	T	5751.85	PASS	AC=2;AF=1.00;AN=2;DB;DP=129;FS=0.000;HRun=0;HaplotypeScore=554.6584;MQ=57.74;MQ0=0;QD=44.59	GT:AD:DP:GQ:PL	1/1:3,125:129:99:5752,382,0
17	41245285	rs41286296	C	A	4208.43	PASS	AC=2;AF=1.00;AN=2;DB;DP=134;Dels=0.00;FS=0.000;HRun=0;HaplotypeScore=4.7721;MQ=56.04;MQ0=0;QD=31.41	GT:AD:DP:GQ:PL	1/1:2,132:134:99:4207,385,0
17	41245563	rs80357494	T	C	4107.05	PASS	AC=2;AF=1.00;AN=2;DB;DP=143;Dels=0.00;FS=0.000;HRun=0;HaplotypeScore=7.3423;MQ=54.96;MQ0=0;QD=28.72	GT:AD:DP:GQ:PL	1/1:0,143:143:99:4105,409,0
17	41245721	rs80357952	AT	A	4713.84	PASS	AC=2;AF=1.00;AN=2;DB;DP=125;FS=0.000;HRun=2;HaplotypeScore=365.1372;MQ=57.26;MQ0=0;QD=37.71	GT:AD:DP:GQ:PL	1/1:3,122:125:99:4714,367,0
17	41246196	rs80356891	G	T	4092.61	PASS	AC=2;AF=1.00;AN=2;DB;DP=131;Dels=0.00;FS=0.000;HRun=1;HaplotypeScore=6.8249;MQ=55.63;MQ0=0;QD=31.24	GT:AD:DP:GQ:PL	1/1:1,130:131:99:4091,370,0
17	41246340	rs80356934	G	A	3723.99	PASS	AC=2;AF=1.00;AN=2;DB;DP=110;Dels=0.00;FS=0.000;HRun=1;HaplotypeScore=4.5992;MQ=55.21;MQ0=0;QD=33.85	GT:AD:DP:GQ:PL	1/1:2,108:110:99:3723,325,0
17	41246482	rs80357215	G	A	4247.03	PASS	AC=2;AF=1.00;AN=2;DB;DP=132;Dels=0.00;FS=0.000;HRun=0;HaplotypeScore=3.9914;MQ=55.66;MQ0=0;QD=32.17	GT:AD:DP:GQ:PL	1/1:0,132:132:99:4246,391,0
17	41246878	rs80358020	C	A	4100.66	PASS	AC=2;AF=1.00;AN=2;DB;DP=127;Dels=0.00;FS=0.000;HRun=0;HaplotypeScore=3.7514;MQ=56.34;MQ0=0;QD=32.29	GT:AD:DP:GQ:PL	1/1:0,125:127:99:4100,370,0
17	41247453	rs34869005	A	AC	5384.04	PASS	AC=2;AF=1.00;AN=2;DB;DP=130;FS=0.000;HRun=2;HaplotypeScore=306.7469;MQ=57.06;MQ0=0;QD=41.42	GT:AD:DP:GQ:PL	1/1:3,127:130:99:5384,382,0
17	41247603	rs112891369	A	AC	5076.97	PASS	AC=2;AF=1.00;AN=2;DB;DP=129;FS=0.000;HRun=0;HaplotypeScore=288.5314;MQ=55.51;MQ0=0;QD=39.36	GT:AD:DP:GQ:PL	1/1:23,105:127:99:5077,373,0
17	41250677	rs72540131	C	CT	6393.61	PASS	AC=2;AF=1.00;AN=2;DB;DP=137;FS=0.000;HRun=0;HaplotypeScore=302.6495;MQ=58.26;MQ0=0;QD=46.67	GT:AD:DP:GQ:PL	1/1:4,133:137:99:6394,406,0
17	41252697	rs10445302	T	A	3661.08	PASS	AC=2;AF=1.00;AN=2;DB;DP=109;Dels=0.00;FS=0.000;HRun=2;HaplotypeScore=2.7932;MQ=56.12;MQ0=0;QD=33.59	GT:AD:DP:GQ:PL	1/1:0,108:109:99:3660,319,0
17	41252920	rs35486643	T	C	3688.11	PASS	AC=2;AF=1.00;AN=2;DB;DP=125;Dels=0.00;FS=0.000;HRun=0;HaplotypeScore=0.0000;MQ=56.40;MQ0=0;QD=29.50	GT:AD:DP:GQ:PL	1/1:0,124:125:99:3686,367,0
17	41263558	rs35919712	G	GC	5381.40	PASS	AC=2;AF=1.00;AN=2;DB;DP=130;FS=0.000;HRun=2;HaplotypeScore=313.4485;MQ=57.80;MQ0=0;QD=41.40	GT:AD:DP:GQ:PL	1/1:3,126:130:99:5381,382,0
17	41265993	rs60853932	G	A	4576.13	PASS	AC=2;AF=1.00;AN=2;DB;DP=141;Dels=0.00;FS=0.000;HRun=1;HaplotypeScore=2.9077;MQ=57.26;MQ0=0;QD=32.45	GT:AD:DP:GQ:PL	1/1:0,141:141:99:4575,415,0
17	41276032	rs80358128	A	C	3471.38	PASS	AC=2;AF=1.00;AN=2;DB;DP=108;Dels=0.00;FS=0.000;HRun=2;HaplotypeScore=1.8308;MQ=56.49;MQ0=0;QD=32.14	GT:AD:DP:GQ:PL	1/1:0,108:108:99:3470,319,0
