# Supplementary material for: Considerations for clinical read alignment and mutational profiling using next-generation sequencing
Source: F1000Res. 2012 Sep 20;1:2. Originally published 2012 Jul 16. [Version 2] doi: 10.12688/f1000research.1-2.v2 (PMC3945748; doi:10.12688/f1000research.1-2.v2)
Supplement: Aligner-specific VCF files containing the mutations called for each set of reads in single and paired-end modes — VCF files describing the mutations detected in the sixty-seven groups of BRCA1 reads when testing each alignment program in paired-end and single-end mode. [file f1000research-1-402-s0002.tgz › BWA_Paired_End_Calls.64.vcf]

##fileformat=VCFv4.1
##FILTER=<ID=LowQual,Description="Low quality">
##FORMAT=<ID=AD,Number=.,Type=Integer,Description="Allelic depths for the ref and alt alleles in the order listed">
##FORMAT=<ID=DP,Number=1,Type=Integer,Description="Read Depth (only filtered reads used for calling)">
##FORMAT=<ID=GQ,Number=1,Type=Float,Description="Genotype Quality">
##FORMAT=<ID=GT,Number=1,Type=String,Description="Genotype">
##FORMAT=<ID=PL,Number=G,Type=Integer,Description="Normalized, Phred-scaled likelihoods for genotypes as defined in the VCF specification">
##INFO=<ID=AC,Number=A,Type=Integer,Description="Allele count in genotypes, for each ALT allele, in the same order as listed">
##INFO=<ID=AF,Number=A,Type=Float,Description="Allele Frequency, for each ALT allele, in the same order as listed">
##INFO=<ID=AN,Number=1,Type=Integer,Description="Total number of alleles in called genotypes">
##INFO=<ID=BaseQRankSum,Number=1,Type=Float,Description="Z-score from Wilcoxon rank sum test of Alt Vs. Ref base qualities">
##INFO=<ID=DB,Number=0,Type=Flag,Description="dbSNP Membership">
##INFO=<ID=DP,Number=1,Type=Integer,Description="Filtered Depth">
##INFO=<ID=DS,Number=0,Type=Flag,Description="Were any of the samples downsampled?">
##INFO=<ID=Dels,Number=1,Type=Float,Description="Fraction of Reads Containing Spanning Deletions">
##INFO=<ID=FS,Number=1,Type=Float,Description="Phred-scaled p-value using Fisher's exact test to detect strand bias">
##INFO=<ID=HRun,Number=1,Type=Integer,Description="Largest Contiguous Homopolymer Run of Variant Allele In Either Direction">
##INFO=<ID=HaplotypeScore,Number=1,Type=Float,Description="Consistency of the site with at most two segregating haplotypes">
##INFO=<ID=InbreedingCoeff,Number=1,Type=Float,Description="Inbreeding coefficient as estimated from the genotype likelihoods per-sample when compared against the Hardy-Weinberg expectation">
##INFO=<ID=MQ,Number=1,Type=Float,Description="RMS Mapping Quality">
##INFO=<ID=MQ0,Number=1,Type=Integer,Description="Total Mapping Quality Zero Reads">
##INFO=<ID=MQRankSum,Number=1,Type=Float,Description="Z-score From Wilcoxon rank sum test of Alt vs. Ref read mapping qualities">
##INFO=<ID=QD,Number=1,Type=Float,Description="Variant Confidence/Quality by Depth">
##INFO=<ID=ReadPosRankSum,Number=1,Type=Float,Description="Z-score from Wilcoxon rank sum test of Alt vs. Ref read position bias">
##UnifiedGenotyper="analysis_type=UnifiedGenotyper input_file=[../BWA_Default/brca1_64.recalib.bam] sample_metadata=[] read_buffer_size=null phone_home=STANDARD read_filter=[] intervals=null excludeIntervals=null reference_sequence=ref_chr17.hg19.fa rodBind=[] rodToIntervalTrackName=null BTI_merge_rule=UNION nonDeterministicRandomSeed=false downsampling_type=null downsample_to_fraction=null downsample_to_coverage=null baq=OFF baqGapOpenPenalty=40.0 performanceLog=null useOriginalQualities=false defaultBaseQualities=-1 validation_strictness=SILENT unsafe=null num_threads=4 interval_merging=ALL read_group_black_list=null processingTracker=null restartProcessingTracker=false processingTrackerStatusFile=null processingTrackerID=-1 allow_intervals_with_unindexed_bam=false disable_experimental_low_memory_sharding=false logging_level=ERROR log_to_file=null help=false genotype_likelihoods_model=BOTH p_nonref_model=EXACT heterozygosity=0.0010 pcr_error_rate=1.0E-4 genotyping_mode=DISCOVERY output_mode=EMIT_VARIANTS_ONLY standard_min_confidence_threshold_for_calling=30.0 standard_min_confidence_threshold_for_emitting=4.0 computeSLOD=false alleles=(RodBinding name= source=UNBOUND) assume_single_sample_reads=null abort_at_too_much_coverage=-1 min_base_quality_score=17 min_mapping_quality_score=20 max_deletion_fraction=0.05 min_indel_count_for_genotyping=5 indel_heterozygosity=1.25E-4 indelGapContinuationPenalty=10.0 indelGapOpenPenalty=45.0 indelHaplotypeSize=80 doContextDependentGapPenalties=true getGapPenaltiesFromData=false indel_recal_file=indel.recal_data.csv indelDebug=false dovit=false GSA_PRODUCTION_ONLY=false exactCalculation=LINEAR_EXPERIMENTAL ignoreSNPAlleles=false output_all_callable_bases=false genotype=false dbsnp=(RodBinding name=dbsnp source=dbsnp_132.hg19.vcf) out=org.broadinstitute.sting.gatk.io.stubs.VCFWriterStub NO_HEADER=org.broadinstitute.sting.gatk.io.stubs.VCFWriterStub sites_only=org.broadinstitute.sting.gatk.io.stubs.VCFWriterStub debug_file=null metrics_file=null annotation=[]"
##contig=<ID=17,length=81195210,assembly=hg19>
##reference=file:///CL_diags/ngs/OmixonPaper/brca1-test-suite/ref_chr17.hg19.fa
#CHROM	POS	ID	REF	ALT	QUAL	FILTER	INFO	FORMAT	DePristo
17	41197734	rs80357326	G	T	4181.10	PASS	AC=2;AF=1.00;AN=2;DB;DP=125;Dels=0.00;FS=0.000;HRun=1;HaplotypeScore=2.9923;MQ=56.59;MQ0=0;QD=33.45	GT:AD:DP:GQ:PL	1/1:1,124:125:99:4180,364,0
17	41209069	rs80357732	CT	C	4079.58	PASS	AC=2;AF=1.00;AN=2;DB;DP=119;FS=0.000;HRun=3;HaplotypeScore=347.5520;MQ=58.17;MQ0=0;QD=34.28	GT:AD:DP:GQ:PL	1/1:8,111:119:99:4080,334,0
17	41214278	rs76731038	T	A	4327.35	PASS	AC=2;AF=1.00;AN=2;DB;DP=130;Dels=0.00;FS=0.000;HRun=2;HaplotypeScore=2.7849;MQ=56.50;MQ0=0;QD=33.29	GT:AD:DP:GQ:PL	1/1:0,130:130:99:4326,388,0
17	41215930	rs80356858	G	A	4637.50	PASS	AC=2;AF=1.00;AN=2;DB;DP=138;Dels=0.00;FS=0.000;HRun=4;HaplotypeScore=2.6364;MQ=57.48;MQ0=0;QD=33.61	GT:AD:DP:GQ:PL	1/1:0,138:138:99:4637,400,0
17	41219907	rs71157702	T	TA	1433.11	PASS	AC=2;AF=1.00;AN=2;DB;DP=110;FS=0.000;HRun=22;HaplotypeScore=267.2088;MQ=55.50;MQ0=0;QD=13.03	GT:AD:DP:GQ:PL	1/1:35,75:107:99:1475,229,0
17	41220272	rs8176230	C	T	4614.20	PASS	AC=2;AF=1.00;AN=2;BaseQRankSum=1.707;DB;DP=137;Dels=0.00;FS=3.106;HRun=0;HaplotypeScore=2.9028;MQ=56.64;MQ0=0;MQRankSum=-1.555;QD=33.68;ReadPosRankSum=1.580	GT:AD:DP:GQ:PL	1/1:1,136:137:99:4588,380,0
17	41223246	rs80357096	G	A	4549.42	PASS	AC=2;AF=1.00;AN=2;DB;DP=133;Dels=0.00;FS=0.000;HRun=2;HaplotypeScore=3.7591;MQ=55.55;MQ0=0;QD=34.21	GT:AD:DP:GQ:PL	1/1:0,133:133:99:4549,397,0
17	41226447	rs80357813	CTT	C	6661.67	PASS	AC=2;AF=1.00;AN=2;DB;DP=144;FS=0.000;HRun=2;HaplotypeScore=520.8228;MQ=56.17;MQ0=0;QD=46.26	GT:AD:DP:GQ:PL	1/1:0,144:144:99:6662,424,0
17	41226539	rs80358189	C	T	4222.46	PASS	AC=2;AF=1.00;AN=2;DB;DP=126;Dels=0.00;FS=0.000;HRun=1;HaplotypeScore=6.1351;MQ=56.62;MQ0=0;QD=33.51	GT:AD:DP:GQ:PL	1/1:0,126:126:99:4222,370,0
17	41234439	rs80357825	GTTCTGGAT	G	7666.21	PASS	AC=2;AF=1.00;AN=2;DB;DP=109;FS=0.000;HRun=0;HaplotypeScore=952.5650;MQ=36.63;MQ0=0;QD=70.33	GT:AD:DP:GQ:PL	1/1:15,94:106:99:7666,283,0
17	41243786	rs80357986	C	CAA	8612.65	PASS	AC=2;AF=1.00;AN=2;DB;DP=145;FS=0.000;HRun=0;HaplotypeScore=376.3874;MQ=56.15;MQ0=0;QD=59.40	GT:AD:DP:GQ:PL	1/1:4,140:145:99:8613,427,0
17	41244118	rs80357369	G	A	4517.09	PASS	AC=2;AF=1.00;AN=2;DB;DP=139;Dels=0.00;FS=0.000;HRun=1;HaplotypeScore=2.8708;MQ=56.54;MQ0=0;QD=32.50	GT:AD:DP:GQ:PL	1/1:0,139:139:99:4516,403,0
17	41244856	rs80357420	T	C	4484.87	PASS	AC=2;AF=1.00;AN=2;DB;DP=143;Dels=0.00;FS=0.000;HRun=0;HaplotypeScore=6.0803;MQ=57.00;MQ0=0;QD=31.36	GT:AD:DP:GQ:PL	1/1:0,142:143:99:4484,409,0
17	41245073	.	G	GT	6015.64	PASS	AC=2;AF=1.00;AN=2;DP=138;FS=0.000;HRun=1;HaplotypeScore=320.5396;MQ=56.75;MQ0=0;QD=43.59	GT:AD:DP:GQ:PL	1/1:3,135:137:99:6016,406,0
17	41245359	.	T	TC	6212.71	PASS	AC=2;AF=1.00;AN=2;DP=147;FS=0.000;HRun=1;HaplotypeScore=332.9297;MQ=57.50;MQ0=0;QD=42.26	GT:AD:DP:GQ:PL	1/1:3,144:147:99:6213,430,0
17	41245708	rs80357282	T	A	4077.77	PASS	AC=2;AF=1.00;AN=2;DB;DP=126;Dels=0.00;FS=0.000;HRun=0;HaplotypeScore=5.7761;MQ=55.80;MQ0=0;QD=32.36	GT:AD:DP:GQ:PL	1/1:0,126:126:99:4077,376,0
17	41245936	rs80356893	G	A	4033.92	PASS	AC=2;AF=1.00;AN=2;DB;DP=124;Dels=0.00;FS=0.000;HRun=0;HaplotypeScore=2.2424;MQ=55.53;MQ0=0;QD=32.53	GT:AD:DP:GQ:PL	1/1:0,124:124:99:4033,364,0
17	41246165	rs56046357	A	T	4159.13	PASS	AC=2;AF=1.00;AN=2;DB;DP=131;Dels=0.00;FS=0.000;HRun=0;HaplotypeScore=3.3188;MQ=55.44;MQ0=0;QD=31.75	GT:AD:DP:GQ:PL	1/1:1,130:131:99:4158,370,0
17	41246282	rs80357417	A	C	3444.92	PASS	AC=2;AF=1.00;AN=2;DB;DP=108;Dels=0.00;FS=0.000;HRun=0;HaplotypeScore=5.7636;MQ=57.61;MQ0=0;QD=31.90	GT:AD:DP:GQ:PL	1/1:0,108:108:99:3444,319,0
17	41246697	.	T	TGTAATGA	13476.95	PASS	AC=2;AF=1.00;AN=2;DP=150;FS=0.000;HRun=0;HaplotypeScore=712.0324;MQ=35.93;MQ0=0;QD=89.85	GT:AD:DP:GQ:PL	1/1:48,99:148:99:13477,364,0
17	41247864	rs80357745	C	CT	4986.88	PASS	AC=2;AF=1.00;AN=2;DB;DP=148;FS=0.000;HRun=6;HaplotypeScore=644.7021;MQ=55.44;MQ0=0;QD=33.70	GT:AD:DP:GQ:PL	1/1:16,132:148:99:4987,400,0
17	41247892	rs55680408	T	C	4796.46	PASS	AC=2;AF=1.00;AN=2;DB;DP=152;Dels=0.01;FS=0.000;HRun=3;HaplotypeScore=6.0569;MQ=54.57;MQ0=0;QD=31.56	GT:AD:DP:GQ:PL	1/1:0,149:150:99:4795,436,0
17	41248588	rs60390659	CA	C	1518.31	PASS	AC=2;AF=1.00;AN=2;DB;DP=131;FS=0.000;HRun=19;HaplotypeScore=368.5871;MQ=57.44;MQ0=0;QD=11.59	GT:AD:DP:GQ:PL	1/1:21,110:131:99:1560,312,0
17	41249251	rs80358187	T	C	4744.49	PASS	AC=2;AF=1.00;AN=2;DB;DP=146;Dels=0.01;FS=0.000;HRun=1;HaplotypeScore=5.3433;MQ=56.38;MQ0=0;QD=32.50	GT:AD:DP:GQ:PL	1/1:0,145:145:99:4743,430,0
17	41252671	rs66792711	T	TAAC	6060	PASS	AC=2;AF=1.00;AN=2;DB;DP=115;FS=0.000;HRun=0;HaplotypeScore=545.4598;MQ=54.55;MQ0=6;QD=52.70	GT:AD:DP:GQ:PL	1/1:23,90:108:99:6060,283,0
17	41252697	rs10445302	T	A	3573.17	PASS	AC=2;AF=1.00;AN=2;DB;DP=105;Dels=0.00;FS=0.000;HRun=2;HaplotypeScore=1.9298;MQ=55.27;MQ0=0;QD=34.03	GT:AD:DP:GQ:PL	1/1:0,104:105:99:3543,310,0
17	41255102	rs67060599	A	G	4731.23	PASS	AC=2;AF=1.00;AN=2;DB;DP=148;Dels=0.00;FS=0.000;HRun=0;HaplotypeScore=2.9941;MQ=56.01;MQ0=0;QD=31.97	GT:AD:DP:GQ:PL	1/1:0,148:148:99:4730,436,0
17	41256917	rs80357174	A	G	3962.44	PASS	AC=2;AF=1.00;AN=2;DB;DP=125;Dels=0.00;FS=0.000;HRun=0;HaplotypeScore=7.6073;MQ=57.17;MQ0=0;QD=31.70	GT:AD:DP:GQ:PL	1/1:1,124:125:99:3961,364,0
17	41259079	rs66917717	A	ATT	3717.86	PASS	AC=2;AF=1.00;AN=2;DB;DP=154;FS=0.000;HRun=20;HaplotypeScore=412.5021;MQ=56.93;MQ0=0;QD=24.14	GT:AD:DP:GQ:PL	1/1:40,111:154:99:3718,354,0
17	41276029	rs80358045	C	T	3754.32	PASS	AC=2;AF=1.00;AN=2;DB;DP=112;Dels=0.00;FS=0.000;HRun=2;HaplotypeScore=0.6651;MQ=53.95;MQ0=0;QD=33.52	GT:AD:DP:GQ:PL	1/1:0,112:112:99:3754,334,0
17	41276187	rs8176078	GACA	G	5578.13	PASS	AC=2;AF=1.00;AN=2;DB;DP=115;FS=0.000;HRun=0;HaplotypeScore=520.2022;MQ=51.74;MQ0=0;QD=48.51	GT:AD:DP:GQ:PL	1/1:4,111:114:99:5578,331,0
17	41277187	rs799905	G	C	3968.86	PASS	AC=2;AF=1.00;AN=2;DB;DP=122;Dels=0.00;FS=0.000;HRun=6;HaplotypeScore=2.4511;MQ=55.33;MQ0=0;QD=32.53	GT:AD:DP:GQ:PL	1/1:0,121:122:99:3936,358,0
17	41290937	rs113392248	G	A	4126.17	PASS	AC=2;AF=1.00;AN=2;DB;DP=133;Dels=0.00;FS=0.000;HRun=0;HaplotypeScore=4.9005;MQ=54.77;MQ0=0;QD=31.02	GT:AD:DP:GQ:PL	1/1:0,133:133:99:4125,379,0
