# Supplementary material for: Considerations for clinical read alignment and mutational profiling using next-generation sequencing
Source: F1000Res. 2012 Sep 20;1:2. Originally published 2012 Jul 16. [Version 2] doi: 10.12688/f1000research.1-2.v2 (PMC3945748; doi:10.12688/f1000research.1-2.v2)
Supplement: Aligner-specific VCF files containing the mutations called for each set of reads in single and paired-end modes — VCF files describing the mutations detected in the sixty-seven groups of BRCA1 reads when testing each alignment program in paired-end and single-end mode. [file f1000research-1-402-s0002.tgz › BWA_Paired_End_Calls.63.vcf]

##fileformat=VCFv4.1
##FILTER=<ID=LowQual,Description="Low quality">
##FORMAT=<ID=AD,Number=.,Type=Integer,Description="Allelic depths for the ref and alt alleles in the order listed">
##FORMAT=<ID=DP,Number=1,Type=Integer,Description="Read Depth (only filtered reads used for calling)">
##FORMAT=<ID=GQ,Number=1,Type=Float,Description="Genotype Quality">
##FORMAT=<ID=GT,Number=1,Type=String,Description="Genotype">
##FORMAT=<ID=PL,Number=G,Type=Integer,Description="Normalized, Phred-scaled likelihoods for genotypes as defined in the VCF specification">
##INFO=<ID=AC,Number=A,Type=Integer,Description="Allele count in genotypes, for each ALT allele, in the same order as listed">
##INFO=<ID=AF,Number=A,Type=Float,Description="Allele Frequency, for each ALT allele, in the same order as listed">
##INFO=<ID=AN,Number=1,Type=Integer,Description="Total number of alleles in called genotypes">
##INFO=<ID=BaseQRankSum,Number=1,Type=Float,Description="Z-score from Wilcoxon rank sum test of Alt Vs. Ref base qualities">
##INFO=<ID=DB,Number=0,Type=Flag,Description="dbSNP Membership">
##INFO=<ID=DP,Number=1,Type=Integer,Description="Filtered Depth">
##INFO=<ID=DS,Number=0,Type=Flag,Description="Were any of the samples downsampled?">
##INFO=<ID=Dels,Number=1,Type=Float,Description="Fraction of Reads Containing Spanning Deletions">
##INFO=<ID=FS,Number=1,Type=Float,Description="Phred-scaled p-value using Fisher's exact test to detect strand bias">
##INFO=<ID=HRun,Number=1,Type=Integer,Description="Largest Contiguous Homopolymer Run of Variant Allele In Either Direction">
##INFO=<ID=HaplotypeScore,Number=1,Type=Float,Description="Consistency of the site with at most two segregating haplotypes">
##INFO=<ID=InbreedingCoeff,Number=1,Type=Float,Description="Inbreeding coefficient as estimated from the genotype likelihoods per-sample when compared against the Hardy-Weinberg expectation">
##INFO=<ID=MQ,Number=1,Type=Float,Description="RMS Mapping Quality">
##INFO=<ID=MQ0,Number=1,Type=Integer,Description="Total Mapping Quality Zero Reads">
##INFO=<ID=MQRankSum,Number=1,Type=Float,Description="Z-score From Wilcoxon rank sum test of Alt vs. Ref read mapping qualities">
##INFO=<ID=QD,Number=1,Type=Float,Description="Variant Confidence/Quality by Depth">
##INFO=<ID=ReadPosRankSum,Number=1,Type=Float,Description="Z-score from Wilcoxon rank sum test of Alt vs. Ref read position bias">
##UnifiedGenotyper="analysis_type=UnifiedGenotyper input_file=[../BWA_Default/brca1_63.recalib.bam] sample_metadata=[] read_buffer_size=null phone_home=STANDARD read_filter=[] intervals=null excludeIntervals=null reference_sequence=ref_chr17.hg19.fa rodBind=[] rodToIntervalTrackName=null BTI_merge_rule=UNION nonDeterministicRandomSeed=false downsampling_type=null downsample_to_fraction=null downsample_to_coverage=null baq=OFF baqGapOpenPenalty=40.0 performanceLog=null useOriginalQualities=false defaultBaseQualities=-1 validation_strictness=SILENT unsafe=null num_threads=4 interval_merging=ALL read_group_black_list=null processingTracker=null restartProcessingTracker=false processingTrackerStatusFile=null processingTrackerID=-1 allow_intervals_with_unindexed_bam=false disable_experimental_low_memory_sharding=false logging_level=ERROR log_to_file=null help=false genotype_likelihoods_model=BOTH p_nonref_model=EXACT heterozygosity=0.0010 pcr_error_rate=1.0E-4 genotyping_mode=DISCOVERY output_mode=EMIT_VARIANTS_ONLY standard_min_confidence_threshold_for_calling=30.0 standard_min_confidence_threshold_for_emitting=4.0 computeSLOD=false alleles=(RodBinding name= source=UNBOUND) assume_single_sample_reads=null abort_at_too_much_coverage=-1 min_base_quality_score=17 min_mapping_quality_score=20 max_deletion_fraction=0.05 min_indel_count_for_genotyping=5 indel_heterozygosity=1.25E-4 indelGapContinuationPenalty=10.0 indelGapOpenPenalty=45.0 indelHaplotypeSize=80 doContextDependentGapPenalties=true getGapPenaltiesFromData=false indel_recal_file=indel.recal_data.csv indelDebug=false dovit=false GSA_PRODUCTION_ONLY=false exactCalculation=LINEAR_EXPERIMENTAL ignoreSNPAlleles=false output_all_callable_bases=false genotype=false dbsnp=(RodBinding name=dbsnp source=dbsnp_132.hg19.vcf) out=org.broadinstitute.sting.gatk.io.stubs.VCFWriterStub NO_HEADER=org.broadinstitute.sting.gatk.io.stubs.VCFWriterStub sites_only=org.broadinstitute.sting.gatk.io.stubs.VCFWriterStub debug_file=null metrics_file=null annotation=[]"
##contig=<ID=17,length=81195210,assembly=hg19>
##reference=file:///CL_diags/ngs/OmixonPaper/brca1-test-suite/ref_chr17.hg19.fa
#CHROM	POS	ID	REF	ALT	QUAL	FILTER	INFO	FORMAT	DePristo
17	41203088	rs41293463	A	C	4432.22	PASS	AC=2;AF=1.00;AN=2;DB;DP=142;Dels=0.00;FS=0.000;HRun=1;HaplotypeScore=2.4148;MQ=54.00;MQ0=0;QD=31.21	GT:AD:DP:GQ:PL	1/1:0,141:142:99:4431,400,0
17	41215898	rs80357094	G	T	4122.18	PASS	AC=2;AF=1.00;AN=2;DB;DP=129;Dels=0.00;FS=0.000;HRun=0;HaplotypeScore=6.6287;MQ=57.30;MQ0=0;QD=31.95	GT:AD:DP:GQ:PL	1/1:0,129:129:99:4121,370,0
17	41219700	rs80357204	T	A	4293.81	PASS	AC=2;AF=1.00;AN=2;BaseQRankSum=1.706;DB;DP=137;Dels=0.00;FS=0.000;HRun=0;HaplotypeScore=8.6813;MQ=55.65;MQ0=0;MQRankSum=1.501;QD=31.34;ReadPosRankSum=-0.988	GT:AD:DP:GQ:PL	1/1:2,135:137:99:4293,391,0
17	41219732	rs80358035	T	C	4451.79	PASS	AC=2;AF=1.00;AN=2;DB;DP=137;Dels=0.00;FS=0.000;HRun=2;HaplotypeScore=0.6651;MQ=56.51;MQ0=0;QD=32.49	GT:AD:DP:GQ:PL	1/1:0,137:137:99:4451,403,0
17	41234556	rs80356989	G	A	4262.30	PASS	AC=2;AF=1.00;AN=2;DB;DP=133;Dels=0.00;FS=0.000;HRun=0;HaplotypeScore=5.0692;MQ=56.36;MQ0=0;QD=32.05	GT:AD:DP:GQ:PL	1/1:0,131:133:99:4261,388,0
17	41239996	rs79046304	G	A	4352.19	PASS	AC=2;AF=1.00;AN=2;BaseQRankSum=0.497;DB;DP=129;Dels=0.00;FS=0.000;HRun=0;HaplotypeScore=4.7672;MQ=56.47;MQ0=0;MQRankSum=-0.040;QD=33.74;ReadPosRankSum=-1.061	GT:AD:DP:GQ:PL	1/1:1,128:129:99:4317,348,0
17	41243705	rs80357584	CTG	C	5736.91	PASS	AC=2;AF=1.00;AN=2;DB;DP=124;FS=0.000;HRun=0;HaplotypeScore=449.8724;MQ=56.71;MQ0=0;QD=46.27	GT:AD:DP:GQ:PL	1/1:3,121:123:99:5737,361,0
17	41243859	rs80357162	A	C	4470.55	PASS	AC=2;AF=1.00;AN=2;DB;DP=139;Dels=0.00;FS=0.000;HRun=0;HaplotypeScore=2.6148;MQ=56.70;MQ0=0;QD=32.16	GT:AD:DP:GQ:PL	1/1:0,139:139:99:4469,406,0
17	41243929	rs80357455	T	A	4604.49	PASS	AC=2;AF=1.00;AN=2;DB;DP=142;Dels=0.00;FS=0.000;HRun=0;HaplotypeScore=3.6470;MQ=55.10;MQ0=0;QD=32.43	GT:AD:DP:GQ:PL	1/1:0,140:142:99:4570,415,0
17	41244202	rs55909400	C	G	5169	PASS	AC=2;AF=1.00;AN=2;DB;DP=162;Dels=0.00;FS=0.000;HRun=0;HaplotypeScore=2.8189;MQ=53.58;MQ0=0;QD=31.91	GT:AD:DP:GQ:PL	1/1:1,161:162:99:5168,478,0
17	41244252	rs80357201	G	A	5071.03	PASS	AC=2;AF=1.00;AN=2;DB;DP=153;Dels=0.00;FS=0.000;HRun=1;HaplotypeScore=2.9330;MQ=52.19;MQ0=0;QD=33.14	GT:AD:DP:GQ:PL	1/1:1,152:153:99:5070,448,0
17	41244288	rs80357172	C	G	3985.71	PASS	AC=2;AF=1.00;AN=2;DB;DP=134;Dels=0.00;FS=0.000;HRun=0;HaplotypeScore=4.4441;MQ=52.93;MQ0=0;QD=29.74	GT:AD:DP:GQ:PL	1/1:0,133:134:99:3983,397,0
17	41244435	rs80357920	TCTTTAA	T	7649.85	PASS	AC=2;AF=1.00;AN=2;DB;DP=107;FS=0.000;HRun=0;HaplotypeScore=793.5053;MQ=33.70;MQ0=0;QD=71.49	GT:AD:DP:GQ:PL	1/1:1,105:104:99:7650,313,0
17	41244524	rs1800704	C	T	3444.72	PASS	AC=2;AF=1.00;AN=2;DB;DP=108;Dels=0.00;FS=0.000;HRun=0;HaplotypeScore=2.4839;MQ=53.76;MQ0=0;QD=31.90	GT:AD:DP:GQ:PL	1/1:0,108:108:99:3444,322,0
17	41244660	rs80357559	GT	G	4232.13	PASS	AC=2;AF=1.00;AN=2;DB;DP=119;FS=0.000;HRun=3;HaplotypeScore=337.0757;MQ=52.71;MQ0=0;QD=35.56	GT:AD:DP:GQ:PL	1/1:5,114:117:99:4232,346,0
17	41244986	.	A	AGC	7885.45	PASS	AC=2;AF=1.00;AN=2;DP=156;FS=0.000;HRun=0;HaplotypeScore=427.7067;MQ=57.17;MQ0=0;QD=50.55	GT:AD:DP:GQ:PL	1/1:13,138:155:99:7885,439,0
17	41245549	rs80356889	G	A	4527.41	PASS	AC=2;AF=1.00;AN=2;DB;DP=145;Dels=0.00;FS=0.000;HRun=0;HaplotypeScore=7.1329;MQ=52.88;MQ0=0;QD=31.22	GT:AD:DP:GQ:PL	1/1:0,144:145:99:4526,421,0
17	41245721	rs80357952	ATTCT	A	6123.08	PASS	AC=2;AF=1.00;AN=2;DB;DP=115;FS=0.000;HRun=0;HaplotypeScore=620.8843;MQ=49.94;MQ0=0;QD=53.24	GT:AD:DP:GQ:PL	1/1:6,109:114:99:6123,328,0
17	41246455	rs80359880	TAGGATTCTCTG	T	8424.50	PASS	AC=2;AF=1.00;AN=2;DB;DP=112;FS=0.000;HRun=0;HaplotypeScore=1297.2392;MQ=40.60;MQ0=0;QD=75.22	GT:AD:DP:GQ:PL	1/1:6,106:111:99:8424,319,0
17	41246617	rs80357689	GC	G	5200.35	PASS	AC=2;AF=1.00;AN=2;DB;DP=125;FS=0.000;HRun=1;HaplotypeScore=347.3313;MQ=52.97;MQ0=0;QD=41.60	GT:AD:DP:GQ:PL	1/1:0,125:125:99:5200,376,0
17	41246738	rs80357965	AT	A	6036.55	PASS	AC=2;AF=1.00;AN=2;DB;DP=147;FS=0.000;HRun=1;HaplotypeScore=409.0886;MQ=57.71;MQ0=0;QD=41.06	GT:AD:DP:GQ:PL	1/1:0,147:147:99:6037,436,0
17	41247864	rs80357745	CT	C	4161.37	PASS	AC=2;AF=1.00;AN=2;DB;DP=136;FS=0.000;HRun=6;HaplotypeScore=396.7171;MQ=55.98;MQ0=0;QD=30.60	GT:AD:DP:GQ:PL	1/1:6,130:136:99:4161,391,0
17	41251448	rs35484932	T	TG	6459.17	PASS	AC=2;AF=1.00;AN=2;DB;DP=154;FS=0.000;HRun=2;HaplotypeScore=343.3912;MQ=57.09;MQ0=0;QD=41.94	GT:AD:DP:GQ:PL	1/1:3,150:154:99:6459,452,0
17	41251844	.	C	CA	6730.26	PASS	AC=2;AF=1.00;AN=2;DP=154;FS=0.000;HRun=1;HaplotypeScore=504.5742;MQ=57.36;MQ0=0;QD=43.70	GT:AD:DP:GQ:PL	1/1:4,150:154:99:6730,455,0
17	41251899	rs80358155	T	G	3688.01	PASS	AC=2;AF=1.00;AN=2;DB;DP=133;Dels=0.00;FS=0.000;HRun=0;HaplotypeScore=1.7803;MQ=55.91;MQ0=0;QD=27.73	GT:AD:DP:GQ:PL	1/1:0,133:133:99:3686,370,0
17	41252696	rs10445319	A	T	88.32	PASS	AC=1;AF=0.50;AN=2;BaseQRankSum=-4.654;DB;DP=100;Dels=0.00;FS=48.965;HRun=1;HaplotypeScore=115.8300;MQ=54.50;MQ0=0;MQRankSum=1.742;QD=0.88;ReadPosRankSum=-4.102	GT:AD:DP:GQ:PL	0/1:85,14:100:99:118,0,2572
17	41252696	.	AT	A	1592.78	PASS	AC=2;AF=1.00;AN=2;BaseQRankSum=4.414;DP=101;FS=1.964;HRun=1;HaplotypeScore=683.0558;MQ=54.56;MQ0=0;MQRankSum=0.712;QD=15.77;ReadPosRankSum=4.554	GT:AD:DP:GQ:PL	1/1:42,59:101:93.32:1635,93,0
17	41252698	.	AT	A	1553.11	PASS	AC=2;AF=1.00;AN=2;BaseQRankSum=3.900;DP=103;FS=1.980;HRun=1;HaplotypeScore=693.5746;MQ=54.92;MQ0=0;MQRankSum=0.622;QD=15.08;ReadPosRankSum=5.389	GT:AD:DP:GQ:PL	1/1:44,59:103:34.90:1595,35,0
17	41257816	rs8176132	T	C	4515.98	PASS	AC=2;AF=1.00;AN=2;DB;DP=139;Dels=0.00;FS=0.000;HRun=0;HaplotypeScore=2.8220;MQ=55.92;MQ0=0;QD=32.49	GT:AD:DP:GQ:PL	1/1:0,139:139:99:4515,409,0
17	41266479	rs1793980	A	G	3946.51	PASS	AC=2;AF=1.00;AN=2;DB;DP=135;Dels=0.00;FS=0.000;HRun=1;HaplotypeScore=4.0273;MQ=57.00;MQ0=0;QD=29.23	GT:AD:DP:GQ:PL	1/1:0,134:135:99:3944,400,0
17	41266997	rs8176104	C	T	3932.07	PASS	AC=2;AF=1.00;AN=2;DB;DP=119;Dels=0.00;FS=0.000;HRun=1;HaplotypeScore=0.0000;MQ=55.79;MQ0=0;QD=33.04	GT:AD:DP:GQ:PL	1/1:0,119:119:99:3931,346,0
17	41270442	rs8176089	G	A	4567.35	PASS	AC=2;AF=1.00;AN=2;BaseQRankSum=1.437;DB;DP=141;Dels=0.00;FS=0.000;HRun=0;HaplotypeScore=5.7040;MQ=55.93;MQ0=0;MQRankSum=1.708;QD=32.39;ReadPosRankSum=0.627	GT:AD:DP:GQ:PL	1/1:1,140:141:99:4566,415,0
17	41273700	rs71160013	C	CAAAA	5036.93	PASS	AC=2;AF=1.00;AN=2;DB;DP=144;FS=0.000;HRun=25;HaplotypeScore=508.7162;MQ=57.31;MQ0=0;QD=34.98	GT:AD:DP:GQ:PL	1/1:49,90:144:99:5037,298,0
17	41280638	rs9889706	G	T	3772.79	PASS	AC=2;AF=1.00;AN=2;DB;DP=117;Dels=0.00;FS=0.000;HRun=0;HaplotypeScore=2.2566;MQ=55.25;MQ0=0;QD=32.25	GT:AD:DP:GQ:PL	1/1:0,117:117:99:3772,349,0
