# Supplementary material for: Considerations for clinical read alignment and mutational profiling using next-generation sequencing
Source: F1000Res. 2012 Sep 20;1:2. Originally published 2012 Jul 16. [Version 2] doi: 10.12688/f1000research.1-2.v2 (PMC3945748; doi:10.12688/f1000research.1-2.v2)
Supplement: Aligner-specific VCF files containing the mutations called for each set of reads in single and paired-end modes — VCF files describing the mutations detected in the sixty-seven groups of BRCA1 reads when testing each alignment program in paired-end and single-end mode. [file f1000research-1-402-s0002.tgz › BWA_Paired_End_Calls.65.vcf]

##fileformat=VCFv4.1
##FILTER=<ID=LowQual,Description="Low quality">
##FORMAT=<ID=AD,Number=.,Type=Integer,Description="Allelic depths for the ref and alt alleles in the order listed">
##FORMAT=<ID=DP,Number=1,Type=Integer,Description="Read Depth (only filtered reads used for calling)">
##FORMAT=<ID=GQ,Number=1,Type=Float,Description="Genotype Quality">
##FORMAT=<ID=GT,Number=1,Type=String,Description="Genotype">
##FORMAT=<ID=PL,Number=G,Type=Integer,Description="Normalized, Phred-scaled likelihoods for genotypes as defined in the VCF specification">
##INFO=<ID=AC,Number=A,Type=Integer,Description="Allele count in genotypes, for each ALT allele, in the same order as listed">
##INFO=<ID=AF,Number=A,Type=Float,Description="Allele Frequency, for each ALT allele, in the same order as listed">
##INFO=<ID=AN,Number=1,Type=Integer,Description="Total number of alleles in called genotypes">
##INFO=<ID=BaseQRankSum,Number=1,Type=Float,Description="Z-score from Wilcoxon rank sum test of Alt Vs. Ref base qualities">
##INFO=<ID=DB,Number=0,Type=Flag,Description="dbSNP Membership">
##INFO=<ID=DP,Number=1,Type=Integer,Description="Filtered Depth">
##INFO=<ID=DS,Number=0,Type=Flag,Description="Were any of the samples downsampled?">
##INFO=<ID=Dels,Number=1,Type=Float,Description="Fraction of Reads Containing Spanning Deletions">
##INFO=<ID=FS,Number=1,Type=Float,Description="Phred-scaled p-value using Fisher's exact test to detect strand bias">
##INFO=<ID=HRun,Number=1,Type=Integer,Description="Largest Contiguous Homopolymer Run of Variant Allele In Either Direction">
##INFO=<ID=HaplotypeScore,Number=1,Type=Float,Description="Consistency of the site with at most two segregating haplotypes">
##INFO=<ID=InbreedingCoeff,Number=1,Type=Float,Description="Inbreeding coefficient as estimated from the genotype likelihoods per-sample when compared against the Hardy-Weinberg expectation">
##INFO=<ID=MQ,Number=1,Type=Float,Description="RMS Mapping Quality">
##INFO=<ID=MQ0,Number=1,Type=Integer,Description="Total Mapping Quality Zero Reads">
##INFO=<ID=MQRankSum,Number=1,Type=Float,Description="Z-score From Wilcoxon rank sum test of Alt vs. Ref read mapping qualities">
##INFO=<ID=QD,Number=1,Type=Float,Description="Variant Confidence/Quality by Depth">
##INFO=<ID=ReadPosRankSum,Number=1,Type=Float,Description="Z-score from Wilcoxon rank sum test of Alt vs. Ref read position bias">
##UnifiedGenotyper="analysis_type=UnifiedGenotyper input_file=[../BWA_Default/brca1_65.recalib.bam] sample_metadata=[] read_buffer_size=null phone_home=STANDARD read_filter=[] intervals=null excludeIntervals=null reference_sequence=ref_chr17.hg19.fa rodBind=[] rodToIntervalTrackName=null BTI_merge_rule=UNION nonDeterministicRandomSeed=false downsampling_type=null downsample_to_fraction=null downsample_to_coverage=null baq=OFF baqGapOpenPenalty=40.0 performanceLog=null useOriginalQualities=false defaultBaseQualities=-1 validation_strictness=SILENT unsafe=null num_threads=4 interval_merging=ALL read_group_black_list=null processingTracker=null restartProcessingTracker=false processingTrackerStatusFile=null processingTrackerID=-1 allow_intervals_with_unindexed_bam=false disable_experimental_low_memory_sharding=false logging_level=ERROR log_to_file=null help=false genotype_likelihoods_model=BOTH p_nonref_model=EXACT heterozygosity=0.0010 pcr_error_rate=1.0E-4 genotyping_mode=DISCOVERY output_mode=EMIT_VARIANTS_ONLY standard_min_confidence_threshold_for_calling=30.0 standard_min_confidence_threshold_for_emitting=4.0 computeSLOD=false alleles=(RodBinding name= source=UNBOUND) assume_single_sample_reads=null abort_at_too_much_coverage=-1 min_base_quality_score=17 min_mapping_quality_score=20 max_deletion_fraction=0.05 min_indel_count_for_genotyping=5 indel_heterozygosity=1.25E-4 indelGapContinuationPenalty=10.0 indelGapOpenPenalty=45.0 indelHaplotypeSize=80 doContextDependentGapPenalties=true getGapPenaltiesFromData=false indel_recal_file=indel.recal_data.csv indelDebug=false dovit=false GSA_PRODUCTION_ONLY=false exactCalculation=LINEAR_EXPERIMENTAL ignoreSNPAlleles=false output_all_callable_bases=false genotype=false dbsnp=(RodBinding name=dbsnp source=dbsnp_132.hg19.vcf) out=org.broadinstitute.sting.gatk.io.stubs.VCFWriterStub NO_HEADER=org.broadinstitute.sting.gatk.io.stubs.VCFWriterStub sites_only=org.broadinstitute.sting.gatk.io.stubs.VCFWriterStub debug_file=null metrics_file=null annotation=[]"
##contig=<ID=17,length=81195210,assembly=hg19>
##reference=file:///CL_diags/ngs/OmixonPaper/brca1-test-suite/ref_chr17.hg19.fa
#CHROM	POS	ID	REF	ALT	QUAL	FILTER	INFO	FORMAT	DePristo
17	41197659	rs3092995	G	C	4163.60	PASS	AC=2;AF=1.00;AN=2;DB;DP=145;Dels=0.00;FS=0.000;HRun=0;HaplotypeScore=0.8667;MQ=55.72;MQ0=0;QD=28.71	GT:AD:DP:GQ:PL	1/1:0,144:145:99:4161,421,0
17	41199686	rs80357946	GC	G	5627.49	PASS	AC=2;AF=1.00;AN=2;DB;DP=138;FS=0.000;HRun=1;HaplotypeScore=416.0468;MQ=57.67;MQ0=0;QD=40.78	GT:AD:DP:GQ:PL	1/1:0,138:138:99:5627,409,0
17	41201211	rs80357041	T	C	3632.29	PASS	AC=2;AF=1.00;AN=2;DB;DP=115;Dels=0.00;FS=0.000;HRun=1;HaplotypeScore=6.5055;MQ=54.99;MQ0=0;QD=31.59	GT:AD:DP:GQ:PL	1/1:1,114:115:99:3631,337,0
17	41203086	rs1800757	G	A	4544.37	PASS	AC=2;AF=1.00;AN=2;DB;DP=146;Dels=0.00;FS=0.000;HRun=0;HaplotypeScore=4.0722;MQ=53.86;MQ0=0;QD=31.13	GT:AD:DP:GQ:PL	1/1:1,145:146:99:4543,409,0
17	41208191	rs72372636	C	CT	2658.55	PASS	AC=2;AF=1.00;AN=2;DB;DP=141;FS=0.000;HRun=16;HaplotypeScore=350.6332;MQ=57.57;MQ0=0;QD=18.85	GT:AD:DP:GQ:PL	1/1:30,111:141:99:2701,344,0
17	41213059	rs113657329	C	T	4835.31	PASS	AC=2;AF=1.00;AN=2;DB;DP=146;Dels=0.00;FS=0.000;HRun=2;HaplotypeScore=3.6562;MQ=57.75;MQ0=0;QD=33.12	GT:AD:DP:GQ:PL	1/1:1,145:146:99:4834,430,0
17	41221178	rs8176226	C	T	4294.20	PASS	AC=2;AF=1.00;AN=2;DB;DP=128;Dels=0.00;FS=0.000;HRun=1;HaplotypeScore=1.5757;MQ=56.71;MQ0=0;QD=33.55	GT:AD:DP:GQ:PL	1/1:0,128:128:99:4293,376,0
17	41222994	rs28897694	A	T	4288.23	PASS	AC=2;AF=1.00;AN=2;DB;DP=131;Dels=0.00;FS=0.000;HRun=0;HaplotypeScore=6.9656;MQ=52.87;MQ0=0;QD=32.73	GT:AD:DP:GQ:PL	1/1:1,130:131:99:4287,391,0
17	41223109	rs80359888	CAACTTTCAATTGGGG	C	10069.63	PASS	AC=2;AF=1.00;AN=2;DB;DP=111;FS=0.000;HRun=0;HaplotypeScore=1574.4563;MQ=39.42;MQ0=0;QD=90.72	GT:AD:DP:GQ:PL	1/1:27,84:109:99:10070,259,0
17	41226053	rs55893499	C	T	4426.26	PASS	AC=2;AF=1.00;AN=2;BaseQRankSum=1.524;DB;DP=133;Dels=0.00;FS=3.078;HRun=0;HaplotypeScore=10.4420;MQ=56.58;MQ0=0;MQRankSum=1.237;QD=33.28;ReadPosRankSum=0.925	GT:AD:DP:GQ:PL	1/1:1,132:133:99:4396,367,0
17	41234573	rs80356882	T	C	3742.14	PASS	AC=2;AF=1.00;AN=2;DB;DP=130;Dels=0.00;FS=0.000;HRun=0;HaplotypeScore=6.1819;MQ=56.65;MQ0=0;QD=28.79	GT:AD:DP:GQ:PL	1/1:0,130:130:99:3740,381,0
17	41241520	rs8176159	T	G	4351.41	PASS	AC=2;AF=1.00;AN=2;DB;DP=135;Dels=0.00;FS=0.000;HRun=0;HaplotypeScore=6.5469;MQ=57.03;MQ0=0;QD=32.23	GT:AD:DP:GQ:PL	1/1:0,135:135:99:4350,397,0
17	41243950	rs62625307	G	A	4618.13	PASS	AC=2;AF=1.00;AN=2;DB;DP=141;Dels=0.00;FS=0.000;HRun=1;HaplotypeScore=3.5966;MQ=55.39;MQ0=0;QD=32.75	GT:AD:DP:GQ:PL	1/1:0,140:141:99:4586,415,0
17	41244085	.	C	CT	6248.32	PASS	AC=2;AF=1.00;AN=2;DP=147;FS=0.000;HRun=1;HaplotypeScore=342.9574;MQ=57.50;MQ0=0;QD=42.51	GT:AD:DP:GQ:PL	1/1:6,141:147:99:6248,424,0
17	41244252	rs80357201	G	A	5286.27	PASS	AC=2;AF=1.00;AN=2;DB;DP=160;Dels=0.00;FS=0.000;HRun=1;HaplotypeScore=3.3686;MQ=55.24;MQ0=0;QD=33.04	GT:AD:DP:GQ:PL	1/1:0,159:160:99:5285,466,0
17	41244262	rs80357485	G	A	4783.44	PASS	AC=2;AF=1.00;AN=2;DB;DP=148;Dels=0.00;FS=0.000;HRun=0;HaplotypeScore=0.8667;MQ=55.31;MQ0=0;QD=32.32	GT:AD:DP:GQ:PL	1/1:0,148:148:99:4782,439,0
17	41244494	rs80357856	G	GTCTCA	10591.40	PASS	AC=2;AF=1.00;AN=2;DB;DP=123;FS=0.000;HRun=0;HaplotypeScore=498.0472;MQ=39.12;MQ0=0;QD=86.11	GT:AD:DP:GQ:PL	1/1:18,96:122:99:10591,361,0
17	41244821	rs80357614	AT	A	5008.17	PASS	AC=2;AF=1.00;AN=2;DB;DP=143;FS=0.000;HRun=4;HaplotypeScore=427.2175;MQ=58.29;MQ0=0;QD=35.02	GT:AD:DP:GQ:PL	1/1:2,141:143:99:5008,424,0
17	41245071	rs80357631	GT	G	5694.36	PASS	AC=2;AF=1.00;AN=2;DB;DP=138;FS=0.000;HRun=1;HaplotypeScore=435.6591;MQ=55.50;MQ0=0;QD=41.26	GT:AD:DP:GQ:PL	1/1:1,137:138:99:5694,412,0
17	41245156	rs80357546	GTT	G	5170.30	PASS	AC=2;AF=1.00;AN=2;DB;DP=110;FS=0.000;HRun=2;HaplotypeScore=683.7847;MQ=43.09;MQ0=0;QD=47.00	GT:AD:DP:GQ:PL	1/1:10,100:108:99:5170,322,0
17	41245192	.	G	GT	5291.31	PASS	AC=2;AF=1.00;AN=2;DP=122;FS=0.000;HRun=1;HaplotypeScore=640.6060;MQ=44.10;MQ0=0;QD=43.37	GT:AD:DP:GQ:PL	1/1:11,110:121:99:5291,358,0
17	41245530	rs80357638	TC	T	6066.22	PASS	AC=2;AF=1.00;AN=2;DB;DP=148;FS=0.000;HRun=1;HaplotypeScore=439.4854;MQ=56.55;MQ0=0;QD=40.99	GT:AD:DP:GQ:PL	1/1:1,147:148:99:6066,445,0
17	41245759	rs55650082	C	A	3912.45	PASS	AC=2;AF=1.00;AN=2;DB;DP=119;Dels=0.00;FS=0.000;HRun=0;HaplotypeScore=4.5040;MQ=55.59;MQ0=0;QD=32.88	GT:AD:DP:GQ:PL	1/1:0,119:119:99:3912,355,0
17	41245847	.	A	AT	4897.82	PASS	AC=2;AF=1.00;AN=2;DP=139;FS=0.000;HRun=5;HaplotypeScore=304.5660;MQ=57.91;MQ0=0;QD=35.24	GT:AD:DP:GQ:PL	1/1:14,125:139:99:4898,379,0
17	41246446	.	C	CG	5517.15	PASS	AC=2;AF=1.00;AN=2;DP=119;FS=0.000;HRun=0;HaplotypeScore=265.9018;MQ=56.83;MQ0=0;QD=46.36	GT:AD:DP:GQ:PL	1/1:3,116:119:99:5517,352,0
17	41248006	rs115632775	C	A	5402.56	PASS	AC=2;AF=1.00;AN=2;DB;DP=156;Dels=0.00;FS=0.000;HRun=2;HaplotypeScore=6.6157;MQ=56.63;MQ0=0;QD=34.63	GT:AD:DP:GQ:PL	1/1:1,155:156:99:5402,463,0
17	41251306	rs78667772	A	G	3942.38	PASS	AC=2;AF=1.00;AN=2;DB;DP=119;Dels=0.00;FS=0.000;HRun=1;HaplotypeScore=2.7997;MQ=56.17;MQ0=0;QD=33.13	GT:AD:DP:GQ:PL	1/1:0,119:119:99:3942,352,0
17	41252697	rs10445302	T	A	3591.53	PASS	AC=2;AF=1.00;AN=2;DB;DP=108;Dels=0.00;FS=0.000;HRun=2;HaplotypeScore=2.8326;MQ=55.58;MQ0=0;QD=33.25	GT:AD:DP:GQ:PL	1/1:1,107:108:99:3591,313,0
17	41256155	rs55971303	G	T	4406.17	PASS	AC=2;AF=1.00;AN=2;BaseQRankSum=0.184;DB;DP=134;Dels=0.00;FS=3.878;HRun=0;HaplotypeScore=8.2957;MQ=56.47;MQ0=0;MQRankSum=1.417;QD=32.88;ReadPosRankSum=-0.682	GT:AD:DP:GQ:PL	1/1:1,132:134:99:4339,358,0
17	41258552	rs80358065	T	C	4582.05	PASS	AC=2;AF=1.00;AN=2;BaseQRankSum=-1.684;DB;DP=144;Dels=0.00;FS=0.000;HRun=1;HaplotypeScore=6.7756;MQ=55.35;MQ0=0;MQRankSum=0.957;QD=31.82;ReadPosRankSum=-1.684	GT:AD:DP:GQ:PL	1/1:1,142:144:99:4545,379,0
17	41265776	rs8176109	A	G	4445	PASS	AC=2;AF=1.00;AN=2;DB;DP=139;Dels=0.00;FS=0.000;HRun=0;HaplotypeScore=8.4916;MQ=55.78;MQ0=0;QD=31.98	GT:AD:DP:GQ:PL	1/1:0,138:139:99:4411,403,0
17	41266407	rs72037866	C	CT	2846.09	PASS	AC=2;AF=1.00;AN=2;DB;DP=155;FS=0.000;HRun=16;HaplotypeScore=345.1248;MQ=56.64;MQ0=0;QD=18.36	GT:AD:DP:GQ:PL	1/1:32,122:153:99:2888,366,0
17	41275655	rs113117695	G	A	3789.54	PASS	AC=2;AF=1.00;AN=2;DB;DP=113;Dels=0.00;FS=0.000;HRun=0;HaplotypeScore=2.7256;MQ=55.78;MQ0=0;QD=33.54	GT:AD:DP:GQ:PL	1/1:0,113:113:99:3789,334,0
