# Supplementary material for: Considerations for clinical read alignment and mutational profiling using next-generation sequencing
Source: F1000Res. 2012 Sep 20;1:2. Originally published 2012 Jul 16. [Version 2] doi: 10.12688/f1000research.1-2.v2 (PMC3945748; doi:10.12688/f1000research.1-2.v2)
Supplement: Aligner-specific VCF files containing the mutations called for each set of reads in single and paired-end modes — VCF files describing the mutations detected in the sixty-seven groups of BRCA1 reads when testing each alignment program in paired-end and single-end mode. [file f1000research-1-402-s0002.tgz › BWA_Paired_End_Calls.66.vcf]

##fileformat=VCFv4.1
##FILTER=<ID=LowQual,Description="Low quality">
##FORMAT=<ID=AD,Number=.,Type=Integer,Description="Allelic depths for the ref and alt alleles in the order listed">
##FORMAT=<ID=DP,Number=1,Type=Integer,Description="Read Depth (only filtered reads used for calling)">
##FORMAT=<ID=GQ,Number=1,Type=Float,Description="Genotype Quality">
##FORMAT=<ID=GT,Number=1,Type=String,Description="Genotype">
##FORMAT=<ID=PL,Number=G,Type=Integer,Description="Normalized, Phred-scaled likelihoods for genotypes as defined in the VCF specification">
##INFO=<ID=AC,Number=A,Type=Integer,Description="Allele count in genotypes, for each ALT allele, in the same order as listed">
##INFO=<ID=AF,Number=A,Type=Float,Description="Allele Frequency, for each ALT allele, in the same order as listed">
##INFO=<ID=AN,Number=1,Type=Integer,Description="Total number of alleles in called genotypes">
##INFO=<ID=BaseQRankSum,Number=1,Type=Float,Description="Z-score from Wilcoxon rank sum test of Alt Vs. Ref base qualities">
##INFO=<ID=DB,Number=0,Type=Flag,Description="dbSNP Membership">
##INFO=<ID=DP,Number=1,Type=Integer,Description="Filtered Depth">
##INFO=<ID=DS,Number=0,Type=Flag,Description="Were any of the samples downsampled?">
##INFO=<ID=Dels,Number=1,Type=Float,Description="Fraction of Reads Containing Spanning Deletions">
##INFO=<ID=FS,Number=1,Type=Float,Description="Phred-scaled p-value using Fisher's exact test to detect strand bias">
##INFO=<ID=HRun,Number=1,Type=Integer,Description="Largest Contiguous Homopolymer Run of Variant Allele In Either Direction">
##INFO=<ID=HaplotypeScore,Number=1,Type=Float,Description="Consistency of the site with at most two segregating haplotypes">
##INFO=<ID=InbreedingCoeff,Number=1,Type=Float,Description="Inbreeding coefficient as estimated from the genotype likelihoods per-sample when compared against the Hardy-Weinberg expectation">
##INFO=<ID=MQ,Number=1,Type=Float,Description="RMS Mapping Quality">
##INFO=<ID=MQ0,Number=1,Type=Integer,Description="Total Mapping Quality Zero Reads">
##INFO=<ID=MQRankSum,Number=1,Type=Float,Description="Z-score From Wilcoxon rank sum test of Alt vs. Ref read mapping qualities">
##INFO=<ID=QD,Number=1,Type=Float,Description="Variant Confidence/Quality by Depth">
##INFO=<ID=ReadPosRankSum,Number=1,Type=Float,Description="Z-score from Wilcoxon rank sum test of Alt vs. Ref read position bias">
##UnifiedGenotyper="analysis_type=UnifiedGenotyper input_file=[../BWA_Default/brca1_66.recalib.bam] sample_metadata=[] read_buffer_size=null phone_home=STANDARD read_filter=[] intervals=null excludeIntervals=null reference_sequence=ref_chr17.hg19.fa rodBind=[] rodToIntervalTrackName=null BTI_merge_rule=UNION nonDeterministicRandomSeed=false downsampling_type=null downsample_to_fraction=null downsample_to_coverage=null baq=OFF baqGapOpenPenalty=40.0 performanceLog=null useOriginalQualities=false defaultBaseQualities=-1 validation_strictness=SILENT unsafe=null num_threads=4 interval_merging=ALL read_group_black_list=null processingTracker=null restartProcessingTracker=false processingTrackerStatusFile=null processingTrackerID=-1 allow_intervals_with_unindexed_bam=false disable_experimental_low_memory_sharding=false logging_level=ERROR log_to_file=null help=false genotype_likelihoods_model=BOTH p_nonref_model=EXACT heterozygosity=0.0010 pcr_error_rate=1.0E-4 genotyping_mode=DISCOVERY output_mode=EMIT_VARIANTS_ONLY standard_min_confidence_threshold_for_calling=30.0 standard_min_confidence_threshold_for_emitting=4.0 computeSLOD=false alleles=(RodBinding name= source=UNBOUND) assume_single_sample_reads=null abort_at_too_much_coverage=-1 min_base_quality_score=17 min_mapping_quality_score=20 max_deletion_fraction=0.05 min_indel_count_for_genotyping=5 indel_heterozygosity=1.25E-4 indelGapContinuationPenalty=10.0 indelGapOpenPenalty=45.0 indelHaplotypeSize=80 doContextDependentGapPenalties=true getGapPenaltiesFromData=false indel_recal_file=indel.recal_data.csv indelDebug=false dovit=false GSA_PRODUCTION_ONLY=false exactCalculation=LINEAR_EXPERIMENTAL ignoreSNPAlleles=false output_all_callable_bases=false genotype=false dbsnp=(RodBinding name=dbsnp source=dbsnp_132.hg19.vcf) out=org.broadinstitute.sting.gatk.io.stubs.VCFWriterStub NO_HEADER=org.broadinstitute.sting.gatk.io.stubs.VCFWriterStub sites_only=org.broadinstitute.sting.gatk.io.stubs.VCFWriterStub debug_file=null metrics_file=null annotation=[]"
##contig=<ID=17,length=81195210,assembly=hg19>
##reference=file:///CL_diags/ngs/OmixonPaper/brca1-test-suite/ref_chr17.hg19.fa
#CHROM	POS	ID	REF	ALT	QUAL	FILTER	INFO	FORMAT	DePristo
17	41197816	rs70953662	A	T	4101.22	PASS	AC=2;AF=1.00;AN=2;DB;DP=127;Dels=0.00;FS=0.000;HRun=2;HaplotypeScore=5.0528;MQ=54.78;MQ0=0;QD=32.29	GT:AD:DP:GQ:PL	1/1:0,126:127:99:4068,367,0
17	41198239	rs71157698	C	CT	1708.72	PASS	AC=2;AF=1.00;AN=2;DB;DP=133;FS=0.000;HRun=25;HaplotypeScore=308.8567;MQ=58.51;MQ0=0;QD=12.85	GT:AD:DP:GQ:PL	1/1:43,90:132:99:1751,275,0
17	41215416	rs80358109	T	C	4078.32	PASS	AC=2;AF=1.00;AN=2;BaseQRankSum=-1.653;DB;DP=132;Dels=0.00;FS=3.150;HRun=0;HaplotypeScore=1.8313;MQ=57.54;MQ0=0;MQRankSum=-1.260;QD=30.90;ReadPosRankSum=0.157	GT:AD:DP:GQ:PL	1/1:1,131:132:99:4041,337,0
17	41215899	rs45444999	C	T	4090.35	PASS	AC=2;AF=1.00;AN=2;BaseQRankSum=1.704;DB;DP=125;Dels=0.00;FS=0.000;HRun=1;HaplotypeScore=7.9100;MQ=57.40;MQ0=0;MQRankSum=1.369;QD=32.72;ReadPosRankSum=0.615	GT:AD:DP:GQ:PL	1/1:1,123:125:99:4055,361,0
17	41222461	rs8176221	T	A	4447.40	PASS	AC=2;AF=1.00;AN=2;DB;DP=132;Dels=0.01;FS=0.000;HRun=1;HaplotypeScore=10.2157;MQ=56.74;MQ0=0;QD=33.69	GT:AD:DP:GQ:PL	1/1:0,131:131:99:4446,391,0
17	41223539	rs72130855	A	AAATGTTCACTGTAACAATGCTTGT	33232.07	PASS	AC=2;AF=1.00;AN=2;DB;DP=138;FS=0.000;HRun=0;HaplotypeScore=2128.1749;MQ=35.63;MQ0=0;QD=240.81	GT:AD:DP:GQ:PL	1/1:105,16:137:99:33232,400,0
17	41226427	.	A	AAG	8085.02	PASS	AC=2;AF=1.00;AN=2;DP=148;FS=0.000;HRun=0;HaplotypeScore=554.9555;MQ=54.12;MQ0=0;QD=54.63	GT:AD:DP:GQ:PL	1/1:12,135:148:99:8085,424,0
17	41226489	rs80357137	T	A	4597.87	PASS	AC=2;AF=1.00;AN=2;DB;DP=137;Dels=0.00;FS=0.000;HRun=0;HaplotypeScore=4.0962;MQ=55.04;MQ0=0;QD=33.56	GT:AD:DP:GQ:PL	1/1:0,137:137:99:4597,400,0
17	41226811	rs111621189	G	T	4704.76	PASS	AC=2;AF=1.00;AN=2;DB;DP=141;Dels=0.00;FS=0.000;HRun=0;HaplotypeScore=5.0206;MQ=54.32;MQ0=0;QD=33.37	GT:AD:DP:GQ:PL	1/1:0,140:141:99:4704,418,0
17	41230998	rs8176195	C	T	4550.36	PASS	AC=2;AF=1.00;AN=2;DB;DP=142;Dels=0.00;FS=0.000;HRun=0;HaplotypeScore=4.4529;MQ=54.25;MQ0=0;QD=32.04	GT:AD:DP:GQ:PL	1/1:0,142:142:99:4549,412,0
17	41234431	rs80356840	T	C	3456.99	PASS	AC=2;AF=1.00;AN=2;BaseQRankSum=-1.732;DB;DP=127;Dels=0.00;FS=0.000;HRun=0;HaplotypeScore=4.6135;MQ=56.38;MQ0=0;MQRankSum=-0.097;QD=27.22;ReadPosRankSum=1.621	GT:AD:DP:GQ:PL	1/1:1,126:127:99:3418,314,0
17	41234523	rs80357309	C	G	4142.86	PASS	AC=2;AF=1.00;AN=2;DB;DP=130;Dels=0.00;FS=0.000;HRun=0;HaplotypeScore=2.6979;MQ=56.50;MQ0=0;QD=31.87	GT:AD:DP:GQ:PL	1/1:0,130:130:99:4142,382,0
17	41243016	rs80357921	CTT	C	7222.85	PASS	AC=2;AF=1.00;AN=2;DB;DP=153;FS=0.000;HRun=2;HaplotypeScore=574.8578;MQ=56.51;MQ0=0;QD=47.21	GT:AD:DP:GQ:PL	1/1:1,152:153:99:7223,451,0
17	41243555	rs70953658	C	G	4178.85	PASS	AC=2;AF=1.00;AN=2;DB;DP=150;Dels=0.00;FS=0.000;HRun=0;HaplotypeScore=3.6480;MQ=56.66;MQ0=0;QD=27.86	GT:AD:DP:GQ:PL	1/1:0,150:150:99:4176,427,0
17	41243645	rs80357646	ACT	A	6084.31	PASS	AC=2;AF=1.00;AN=2;DB;DP=128;FS=0.000;HRun=0;HaplotypeScore=493.7584;MQ=56.53;MQ0=0;QD=47.53	GT:AD:DP:GQ:PL	1/1:1,127:127:99:6084,382,0
17	41243802	rs80357099	G	C	4383.80	PASS	AC=2;AF=1.00;AN=2;DB;DP=136;Dels=0.00;FS=0.000;HRun=0;HaplotypeScore=3.1667;MQ=56.16;MQ0=0;QD=32.23	GT:AD:DP:GQ:PL	1/1:0,136:136:99:4383,397,0
17	41243967	rs80357663	GT	G	5312.11	PASS	AC=2;AF=1.00;AN=2;DB;DP=131;FS=0.000;HRun=1;HaplotypeScore=359.6539;MQ=58.80;MQ0=0;QD=40.55	GT:AD:DP:GQ:PL	1/1:1,130:131:99:5312,391,0
17	41244389	.	T	TC	6659.10	PASS	AC=2;AF=1.00;AN=2;DP=143;FS=0.000;HRun=1;HaplotypeScore=668.8674;MQ=56.84;MQ0=0;QD=46.57	GT:AD:DP:GQ:PL	1/1:4,138:143:99:6659,424,0
17	41244404	rs80356837	A	G	4362.73	PASS	AC=2;AF=1.00;AN=2;DB;DP=133;Dels=0.00;FS=0.000;HRun=0;HaplotypeScore=3.6546;MQ=57.02;MQ0=0;QD=32.80	GT:AD:DP:GQ:PL	1/1:0,133:133:99:4362,394,0
17	41244899	rs80357513	TGCA	T	6871.81	PASS	AC=2;AF=1.00;AN=2;DB;DP=128;FS=0.000;HRun=0;HaplotypeScore=590.4803;MQ=52.42;MQ0=0;QD=53.69	GT:AD:DP:GQ:PL	1/1:0,127:125:99:6872,376,0
17	41245333	rs56329598	T	A	4790.50	PASS	AC=2;AF=1.00;AN=2;DB;DP=145;Dels=0.00;FS=0.000;HRun=2;HaplotypeScore=1.8288;MQ=56.69;MQ0=0;QD=33.04	GT:AD:DP:GQ:PL	1/1:0,145:145:99:4790,427,0
17	41245348	rs80357944	TC	T	5802.78	PASS	AC=2;AF=1.00;AN=2;DB;DP=143;FS=0.000;HRun=1;HaplotypeScore=760.6673;MQ=56.57;MQ0=0;QD=40.58	GT:AD:DP:GQ:PL	1/1:0,143:143:99:5803,424,0
17	41245586	rs80357522	CT	C	3575.68	PASS	AC=2;AF=1.00;AN=2;DB;DP=140;FS=0.000;HRun=8;HaplotypeScore=416.6259;MQ=55.19;MQ0=0;QD=25.54	GT:AD:DP:GQ:PL	1/1:14,126:140:99:3576,373,0
17	41245699	rs45564238	T	C	4055.87	PASS	AC=2;AF=1.00;AN=2;DB;DP=123;Dels=0.00;FS=0.000;HRun=0;HaplotypeScore=0.9979;MQ=56.10;MQ0=0;QD=32.97	GT:AD:DP:GQ:PL	1/1:0,123:123:99:4055,367,0
17	41246407	rs80357385	T	A	3500.87	PASS	AC=2;AF=1.00;AN=2;DB;DP=110;Dels=0.00;FS=0.000;HRun=0;HaplotypeScore=1.8857;MQ=56.69;MQ0=0;QD=31.83	GT:AD:DP:GQ:PL	1/1:1,109:110:99:3500,322,0
17	41252615	rs12948474	T	C	4415.40	PASS	AC=2;AF=1.00;AN=2;DB;DP=139;Dels=0.00;FS=0.000;HRun=0;HaplotypeScore=2.1554;MQ=55.35;MQ0=0;QD=31.77	GT:AD:DP:GQ:PL	1/1:0,139:139:99:4414,406,0
17	41252697	rs10445302	T	A	3564.21	PASS	AC=2;AF=1.00;AN=2;DB;DP=107;Dels=0.00;FS=0.000;HRun=2;HaplotypeScore=1.9612;MQ=56.23;MQ0=0;QD=33.31	GT:AD:DP:GQ:PL	1/1:2,105:107:99:3564,310,0
17	41266091	rs35757194	C	CA	3688.24	PASS	AC=2;AF=1.00;AN=2;DB;DP=160;FS=0.000;HRun=13;HaplotypeScore=387.7763;MQ=57.47;MQ0=0;QD=23.05	GT:AD:DP:GQ:PL	1/1:34,126:160:99:3688,399,0
17	41267763	rs80357949	CTT	C	6377.28	PASS	AC=2;AF=1.00;AN=2;DB;DP=144;FS=0.000;HRun=3;HaplotypeScore=530.1278;MQ=59.10;MQ0=0;QD=44.29	GT:AD:DP:GQ:PL	1/1:2,142:144:99:6377,427,0
17	41270411	rs78735591	T	C	4409.24	PASS	AC=2;AF=1.00;AN=2;DB;DP=140;Dels=0.00;FS=0.000;HRun=1;HaplotypeScore=3.0111;MQ=55.11;MQ0=0;QD=31.49	GT:AD:DP:GQ:PL	1/1:0,139:140:99:4408,406,0
17	41270778	rs35150209	C	CT	2687.66	PASS	AC=2;AF=1.00;AN=2;DB;DP=131;FS=0.000;HRun=15;HaplotypeScore=295.8339;MQ=57.21;MQ0=0;QD=20.52	GT:AD:DP:GQ:PL	1/1:27,104:130:99:2730,329,0
17	41275901	rs799904	A	G	4338.25	PASS	AC=2;AF=1.00;AN=2;DB;DP=135;Dels=0.00;FS=0.000;HRun=1;HaplotypeScore=0.9983;MQ=55.57;MQ0=0;QD=32.14	GT:AD:DP:GQ:PL	1/1:0,135:135:99:4337,403,0
17	41276033	rs80358010	C	A	3508.44	PASS	AC=2;AF=1.00;AN=2;DB;DP=106;Dels=0.00;FS=0.000;HRun=1;HaplotypeScore=2.5749;MQ=56.19;MQ0=0;QD=33.10	GT:AD:DP:GQ:PL	1/1:0,106:106:99:3508,313,0
