# Supplementary material for: Considerations for clinical read alignment and mutational profiling using next-generation sequencing
Source: F1000Res. 2012 Sep 20;1:2. Originally published 2012 Jul 16. [Version 2] doi: 10.12688/f1000research.1-2.v2 (PMC3945748; doi:10.12688/f1000research.1-2.v2)
Supplement: Aligner-specific VCF files containing the mutations called for each set of reads in single and paired-end modes — VCF files describing the mutations detected in the sixty-seven groups of BRCA1 reads when testing each alignment program in paired-end and single-end mode. [file f1000research-1-402-s0002.tgz › BWA_Paired_End_Calls.67.vcf]

##fileformat=VCFv4.1
##FILTER=<ID=LowQual,Description="Low quality">
##FORMAT=<ID=AD,Number=.,Type=Integer,Description="Allelic depths for the ref and alt alleles in the order listed">
##FORMAT=<ID=DP,Number=1,Type=Integer,Description="Read Depth (only filtered reads used for calling)">
##FORMAT=<ID=GQ,Number=1,Type=Float,Description="Genotype Quality">
##FORMAT=<ID=GT,Number=1,Type=String,Description="Genotype">
##FORMAT=<ID=PL,Number=G,Type=Integer,Description="Normalized, Phred-scaled likelihoods for genotypes as defined in the VCF specification">
##INFO=<ID=AC,Number=A,Type=Integer,Description="Allele count in genotypes, for each ALT allele, in the same order as listed">
##INFO=<ID=AF,Number=A,Type=Float,Description="Allele Frequency, for each ALT allele, in the same order as listed">
##INFO=<ID=AN,Number=1,Type=Integer,Description="Total number of alleles in called genotypes">
##INFO=<ID=BaseQRankSum,Number=1,Type=Float,Description="Z-score from Wilcoxon rank sum test of Alt Vs. Ref base qualities">
##INFO=<ID=DB,Number=0,Type=Flag,Description="dbSNP Membership">
##INFO=<ID=DP,Number=1,Type=Integer,Description="Filtered Depth">
##INFO=<ID=DS,Number=0,Type=Flag,Description="Were any of the samples downsampled?">
##INFO=<ID=Dels,Number=1,Type=Float,Description="Fraction of Reads Containing Spanning Deletions">
##INFO=<ID=FS,Number=1,Type=Float,Description="Phred-scaled p-value using Fisher's exact test to detect strand bias">
##INFO=<ID=HRun,Number=1,Type=Integer,Description="Largest Contiguous Homopolymer Run of Variant Allele In Either Direction">
##INFO=<ID=HaplotypeScore,Number=1,Type=Float,Description="Consistency of the site with at most two segregating haplotypes">
##INFO=<ID=InbreedingCoeff,Number=1,Type=Float,Description="Inbreeding coefficient as estimated from the genotype likelihoods per-sample when compared against the Hardy-Weinberg expectation">
##INFO=<ID=MQ,Number=1,Type=Float,Description="RMS Mapping Quality">
##INFO=<ID=MQ0,Number=1,Type=Integer,Description="Total Mapping Quality Zero Reads">
##INFO=<ID=MQRankSum,Number=1,Type=Float,Description="Z-score From Wilcoxon rank sum test of Alt vs. Ref read mapping qualities">
##INFO=<ID=QD,Number=1,Type=Float,Description="Variant Confidence/Quality by Depth">
##INFO=<ID=ReadPosRankSum,Number=1,Type=Float,Description="Z-score from Wilcoxon rank sum test of Alt vs. Ref read position bias">
##UnifiedGenotyper="analysis_type=UnifiedGenotyper input_file=[../BWA_Default/brca1_67.recalib.bam] sample_metadata=[] read_buffer_size=null phone_home=STANDARD read_filter=[] intervals=null excludeIntervals=null reference_sequence=ref_chr17.hg19.fa rodBind=[] rodToIntervalTrackName=null BTI_merge_rule=UNION nonDeterministicRandomSeed=false downsampling_type=null downsample_to_fraction=null downsample_to_coverage=null baq=OFF baqGapOpenPenalty=40.0 performanceLog=null useOriginalQualities=false defaultBaseQualities=-1 validation_strictness=SILENT unsafe=null num_threads=4 interval_merging=ALL read_group_black_list=null processingTracker=null restartProcessingTracker=false processingTrackerStatusFile=null processingTrackerID=-1 allow_intervals_with_unindexed_bam=false disable_experimental_low_memory_sharding=false logging_level=ERROR log_to_file=null help=false genotype_likelihoods_model=BOTH p_nonref_model=EXACT heterozygosity=0.0010 pcr_error_rate=1.0E-4 genotyping_mode=DISCOVERY output_mode=EMIT_VARIANTS_ONLY standard_min_confidence_threshold_for_calling=30.0 standard_min_confidence_threshold_for_emitting=4.0 computeSLOD=false alleles=(RodBinding name= source=UNBOUND) assume_single_sample_reads=null abort_at_too_much_coverage=-1 min_base_quality_score=17 min_mapping_quality_score=20 max_deletion_fraction=0.05 min_indel_count_for_genotyping=5 indel_heterozygosity=1.25E-4 indelGapContinuationPenalty=10.0 indelGapOpenPenalty=45.0 indelHaplotypeSize=80 doContextDependentGapPenalties=true getGapPenaltiesFromData=false indel_recal_file=indel.recal_data.csv indelDebug=false dovit=false GSA_PRODUCTION_ONLY=false exactCalculation=LINEAR_EXPERIMENTAL ignoreSNPAlleles=false output_all_callable_bases=false genotype=false dbsnp=(RodBinding name=dbsnp source=dbsnp_132.hg19.vcf) out=org.broadinstitute.sting.gatk.io.stubs.VCFWriterStub NO_HEADER=org.broadinstitute.sting.gatk.io.stubs.VCFWriterStub sites_only=org.broadinstitute.sting.gatk.io.stubs.VCFWriterStub debug_file=null metrics_file=null annotation=[]"
##contig=<ID=17,length=81195210,assembly=hg19>
##reference=file:///CL_diags/ngs/OmixonPaper/brca1-test-suite/ref_chr17.hg19.fa
#CHROM	POS	ID	REF	ALT	QUAL	FILTER	INFO	FORMAT	DePristo
17	41211027	rs8176274	A	C	3767.57	PASS	AC=2;AF=1.00;AN=2;DB;DP=131;Dels=0.00;FS=0.000;HRun=0;HaplotypeScore=3.6179;MQ=57.27;MQ0=0;QD=28.76	GT:AD:DP:GQ:PL	1/1:0,130:131:99:3765,385,0
17	41222976	rs80356968	A	G	3880.32	PASS	AC=2;AF=1.00;AN=2;DB;DP=133;Dels=0.00;FS=0.000;HRun=0;HaplotypeScore=3.7631;MQ=56.25;MQ0=0;QD=29.18	GT:AD:DP:GQ:PL	1/1:0,133:133:99:3878,394,0
17	41223266	rs34941199	T	TG	4897.40	PASS	AC=2;AF=1.00;AN=2;DB;DP=128;FS=0.000;HRun=3;HaplotypeScore=292.1000;MQ=57.29;MQ0=0;QD=38.26	GT:AD:DP:GQ:PL	1/1:11,117:127:99:4897,355,0
17	41226411	rs80356992	G	A	4234.81	PASS	AC=2;AF=1.00;AN=2;DB;DP=136;Dels=0.00;FS=0.000;HRun=0;HaplotypeScore=3.7107;MQ=56.23;MQ0=0;QD=31.14	GT:AD:DP:GQ:PL	1/1:0,136:136:99:4234,388,0
17	41228619	rs80357130	G	C	4642.39	PASS	AC=2;AF=1.00;AN=2;BaseQRankSum=0.237;DB;DP=147;Dels=0.00;FS=0.000;HRun=0;HaplotypeScore=3.6592;MQ=55.48;MQ0=0;MQRankSum=0.830;QD=31.58;ReadPosRankSum=1.708	GT:AD:DP:GQ:PL	1/1:1,146:147:99:4609,392,0
17	41232374	rs112920552	G	A	4015.89	PASS	AC=2;AF=1.00;AN=2;DB;DP=121;Dels=0.00;FS=0.000;HRun=0;HaplotypeScore=6.5160;MQ=56.51;MQ0=0;QD=33.19	GT:AD:DP:GQ:PL	1/1:0,120:121:99:4015,346,0
17	41234435	rs80357354	C	T	4126.96	PASS	AC=2;AF=1.00;AN=2;DB;DP=129;Dels=0.00;FS=0.000;HRun=3;HaplotypeScore=4.1177;MQ=56.28;MQ0=0;QD=31.99	GT:AD:DP:GQ:PL	1/1:1,128:129:99:4126,364,0
17	41234525	rs80357977	AAC	A	4926.19	PASS	AC=2;AF=1.00;AN=2;DB;DP=125;FS=0.000;HRun=0;HaplotypeScore=462.5926;MQ=55.82;MQ0=0;QD=39.41	GT:AD:DP:GQ:PL	1/1:9,116:125:99:4926,349,0
17	41239996	rs79046304	G	A	4347.03	PASS	AC=2;AF=1.00;AN=2;DB;DP=129;Dels=0.00;FS=0.000;HRun=0;HaplotypeScore=4.7136;MQ=56.09;MQ0=0;QD=33.70	GT:AD:DP:GQ:PL	1/1:0,129:129:99:4346,382,0
17	41243451	rs80358178	C	T	4243.18	PASS	AC=2;AF=1.00;AN=2;DB;DP=129;Dels=0.00;FS=0.000;HRun=0;HaplotypeScore=4.1473;MQ=53.56;MQ0=0;QD=32.89	GT:AD:DP:GQ:PL	1/1:0,129:129:99:4242,385,0
17	41243509	rs80358340	TTTC	T	4928.39	PASS	AC=2;AF=1.00;AN=2;DB;DP=111;FS=0.000;HRun=0;HaplotypeScore=667.3695;MQ=47.56;MQ0=0;QD=44.40	GT:AD:DP:GQ:PL	1/1:23,88:110:99:4928,310,0
17	41243513	.	T	A	64.85	PASS	AC=1;AF=0.50;AN=2;BaseQRankSum=-3.624;DP=113;Dels=0.00;FS=0.000;HRun=0;HaplotypeScore=260.0857;MQ=47.25;MQ0=0;MQRankSum=1.435;QD=0.57;ReadPosRankSum=-4.960	GT:AD:DP:GQ:PL	0/1:100,13:113:94.84:95,0,2978
17	41243575	rs80357987	TC	T	5714.03	PASS	AC=2;AF=1.00;AN=2;DB;DP=138;FS=0.000;HRun=2;HaplotypeScore=482.0897;MQ=54.06;MQ0=0;QD=41.41	GT:AD:DP:GQ:PL	1/1:0,138:137:99:5714,412,0
17	41243686	rs80357889	CCTCA	C	6078.82	PASS	AC=2;AF=1.00;AN=2;DB;DP=115;FS=0.000;HRun=0;HaplotypeScore=615.0612;MQ=45.75;MQ0=0;QD=52.86	GT:AD:DP:GQ:PL	1/1:22,93:114:99:6079,325,0
17	41244418	rs80357271	T	C	4441.61	PASS	AC=2;AF=1.00;AN=2;DB;DP=140;Dels=0.00;FS=0.000;HRun=0;HaplotypeScore=7.4975;MQ=58.00;MQ0=0;QD=31.73	GT:AD:DP:GQ:PL	1/1:1,139:140:99:4441,406,0
17	41244817	rs80357917	CTTGAT	C	7799.03	PASS	AC=2;AF=1.00;AN=2;DB;DP=129;FS=0.000;HRun=0;HaplotypeScore=832.6187;MQ=38.30;MQ0=0;QD=60.46	GT:AD:DP:GQ:PL	1/1:5,124:128:99:7799,370,0
17	41245171	rs80357913	TC	T	4563.69	PASS	AC=2;AF=1.00;AN=2;DB;DP=126;FS=0.000;HRun=3;HaplotypeScore=370.5047;MQ=58.54;MQ0=0;QD=36.22	GT:AD:DP:GQ:PL	1/1:3,123:126:99:4564,370,0
17	41245390	rs80356875	C	A	4496.08	PASS	AC=2;AF=1.00;AN=2;DB;DP=141;Dels=0.00;FS=0.000;HRun=0;HaplotypeScore=3.9524;MQ=56.02;MQ0=0;QD=31.89	GT:AD:DP:GQ:PL	1/1:0,141:141:99:4495,415,0
17	41245729	rs80357220	T	A	4038.59	PASS	AC=2;AF=1.00;AN=2;DB;DP=122;Dels=0.00;FS=0.000;HRun=1;HaplotypeScore=3.7095;MQ=56.10;MQ0=0;QD=33.10	GT:AD:DP:GQ:PL	1/1:0,122:122:99:4038,367,0
17	41245792	rs80357153	G	A	4069.68	PASS	AC=2;AF=1.00;AN=2;DB;DP=126;Dels=0.00;FS=0.000;HRun=0;HaplotypeScore=2.1968;MQ=54.89;MQ0=0;QD=32.30	GT:AD:DP:GQ:PL	1/1:0,126:126:99:4069,370,0
17	41246040	rs62625304	T	C	3473.75	PASS	AC=2;AF=1.00;AN=2;BaseQRankSum=1.700;DB;DP=108;Dels=0.00;FS=0.000;HRun=1;HaplotypeScore=362.3037;MQ=38.06;MQ0=0;MQRankSum=-1.123;QD=32.16;ReadPosRankSum=0.545	GT:AD:DP:GQ:PL	1/1:1,107:108:99:3473,319,0
17	41246043	rs80357632	AATTT	A	5446.87	PASS	AC=2;AF=1.00;AN=2;DB;DP=115;FS=0.000;HRun=0;HaplotypeScore=912.8964;MQ=37.85;MQ0=0;QD=47.36	GT:AD:DP:GQ:PL	1/1:9,106:115:99:5447,319,0
17	41246420	rs80357821	AT	A	4152.22	PASS	AC=2;AF=1.00;AN=2;DB;DP=117;FS=0.000;HRun=3;HaplotypeScore=327.0218;MQ=53.31;MQ0=0;QD=35.49	GT:AD:DP:GQ:PL	1/1:4,113:116:99:4152,340,0
17	41246584	rs80357252	C	G	3845	PASS	AC=2;AF=1.00;AN=2;DB;DP=117;Dels=0.00;FS=0.000;HRun=1;HaplotypeScore=94.4747;MQ=39.94;MQ0=0;QD=32.86	GT:AD:DP:GQ:PL	1/1:0,117:117:99:3844,352,0
17	41246593	.	T	TAC	6726.18	PASS	AC=2;AF=1.00;AN=2;DP=123;FS=0.000;HRun=0;HaplotypeScore=1036.9099;MQ=38.03;MQ0=0;QD=54.68	GT:AD:DP:GQ:PL	1/1:20,102:122:99:6726,358,0
17	41246624	rs80357644	GCT	G	5471.18	PASS	AC=2;AF=1.00;AN=2;DB;DP=116;FS=0.000;HRun=0;HaplotypeScore=942.6113;MQ=41.82;MQ0=0;QD=47.17	GT:AD:DP:GQ:PL	1/1:8,108:115:99:5471,346,0
17	41250254	rs62076412	C	A	4029.22	PASS	AC=2;AF=1.00;AN=2;DB;DP=125;Dels=0.00;FS=0.000;HRun=0;HaplotypeScore=7.4627;MQ=56.94;MQ0=0;QD=32.23	GT:AD:DP:GQ:PL	1/1:1,123:125:99:3999,364,0
17	41251809	rs80357758	GA	G	5990.16	PASS	AC=2;AF=1.00;AN=2;DB;DP=144;FS=0.000;HRun=1;HaplotypeScore=439.3539;MQ=58.96;MQ0=0;QD=41.60	GT:AD:DP:GQ:PL	1/1:0,144:144:99:5990,433,0
17	41252697	rs10445302	T	A	3638.21	PASS	AC=2;AF=1.00;AN=2;DB;DP=107;Dels=0.00;FS=0.000;HRun=2;HaplotypeScore=2.7152;MQ=55.58;MQ0=0;QD=34.00	GT:AD:DP:GQ:PL	1/1:0,107:107:99:3638,319,0
17	41257458	rs8176133	A	C	4492.60	PASS	AC=2;AF=1.00;AN=2;DB;DP=141;Dels=0.00;FS=0.000;HRun=0;HaplotypeScore=5.1469;MQ=56.33;MQ0=0;QD=31.86	GT:AD:DP:GQ:PL	1/1:0,141:141:99:4491,415,0
17	41258569	rs80358123	G	T	4654.11	PASS	AC=2;AF=1.00;AN=2;DB;DP=151;Dels=0.00;FS=0.000;HRun=0;HaplotypeScore=6.3907;MQ=54.58;MQ0=0;QD=30.82	GT:AD:DP:GQ:PL	1/1:1,150:151:99:4653,433,0
17	41264740	rs55820479	TGA	T	6735.63	PASS	AC=2;AF=1.00;AN=2;DB;DP=142;FS=0.000;HRun=0;HaplotypeScore=532.8266;MQ=55.68;MQ0=0;QD=47.43	GT:AD:DP:GQ:PL	1/1:2,140:141:99:6736,418,0
17	41276043	rs80357198	C	T	3367.75	PASS	AC=2;AF=1.00;AN=2;DB;DP=107;Dels=0.00;FS=0.000;HRun=0;HaplotypeScore=0.8667;MQ=56.23;MQ0=0;QD=31.47	GT:AD:DP:GQ:PL	1/1:0,107:107:99:3367,310,0
17	41279298	rs4793204	A	G	4050.57	PASS	AC=2;AF=1.00;AN=2;DB;DP=129;Dels=0.00;FS=0.000;HRun=0;HaplotypeScore=2.7789;MQ=56.47;MQ0=0;QD=31.40	GT:AD:DP:GQ:PL	1/1:0,129:129:99:4049,376,0
