# Supplementary material for: Considerations for clinical read alignment and mutational profiling using next-generation sequencing
Source: F1000Res. 2012 Sep 20;1:2. Originally published 2012 Jul 16. [Version 2] doi: 10.12688/f1000research.1-2.v2 (PMC3945748; doi:10.12688/f1000research.1-2.v2)
Supplement: Aligner-specific VCF files containing the mutations called for each set of reads in single and paired-end modes — VCF files describing the mutations detected in the sixty-seven groups of BRCA1 reads when testing each alignment program in paired-end and single-end mode. [file f1000research-1-402-s0002.tgz › BWA_Paired_End_Calls.69.vcf]

##fileformat=VCFv4.1
##FILTER=<ID=LowQual,Description="Low quality">
##FORMAT=<ID=AD,Number=.,Type=Integer,Description="Allelic depths for the ref and alt alleles in the order listed">
##FORMAT=<ID=DP,Number=1,Type=Integer,Description="Read Depth (only filtered reads used for calling)">
##FORMAT=<ID=GQ,Number=1,Type=Float,Description="Genotype Quality">
##FORMAT=<ID=GT,Number=1,Type=String,Description="Genotype">
##FORMAT=<ID=PL,Number=G,Type=Integer,Description="Normalized, Phred-scaled likelihoods for genotypes as defined in the VCF specification">
##INFO=<ID=AC,Number=A,Type=Integer,Description="Allele count in genotypes, for each ALT allele, in the same order as listed">
##INFO=<ID=AF,Number=A,Type=Float,Description="Allele Frequency, for each ALT allele, in the same order as listed">
##INFO=<ID=AN,Number=1,Type=Integer,Description="Total number of alleles in called genotypes">
##INFO=<ID=BaseQRankSum,Number=1,Type=Float,Description="Z-score from Wilcoxon rank sum test of Alt Vs. Ref base qualities">
##INFO=<ID=DB,Number=0,Type=Flag,Description="dbSNP Membership">
##INFO=<ID=DP,Number=1,Type=Integer,Description="Filtered Depth">
##INFO=<ID=DS,Number=0,Type=Flag,Description="Were any of the samples downsampled?">
##INFO=<ID=Dels,Number=1,Type=Float,Description="Fraction of Reads Containing Spanning Deletions">
##INFO=<ID=FS,Number=1,Type=Float,Description="Phred-scaled p-value using Fisher's exact test to detect strand bias">
##INFO=<ID=HRun,Number=1,Type=Integer,Description="Largest Contiguous Homopolymer Run of Variant Allele In Either Direction">
##INFO=<ID=HaplotypeScore,Number=1,Type=Float,Description="Consistency of the site with at most two segregating haplotypes">
##INFO=<ID=InbreedingCoeff,Number=1,Type=Float,Description="Inbreeding coefficient as estimated from the genotype likelihoods per-sample when compared against the Hardy-Weinberg expectation">
##INFO=<ID=MQ,Number=1,Type=Float,Description="RMS Mapping Quality">
##INFO=<ID=MQ0,Number=1,Type=Integer,Description="Total Mapping Quality Zero Reads">
##INFO=<ID=MQRankSum,Number=1,Type=Float,Description="Z-score From Wilcoxon rank sum test of Alt vs. Ref read mapping qualities">
##INFO=<ID=QD,Number=1,Type=Float,Description="Variant Confidence/Quality by Depth">
##INFO=<ID=ReadPosRankSum,Number=1,Type=Float,Description="Z-score from Wilcoxon rank sum test of Alt vs. Ref read position bias">
##UnifiedGenotyper="analysis_type=UnifiedGenotyper input_file=[../BWA_Default/brca1_69.recalib.bam] sample_metadata=[] read_buffer_size=null phone_home=STANDARD read_filter=[] intervals=null excludeIntervals=null reference_sequence=ref_chr17.hg19.fa rodBind=[] rodToIntervalTrackName=null BTI_merge_rule=UNION nonDeterministicRandomSeed=false downsampling_type=null downsample_to_fraction=null downsample_to_coverage=null baq=OFF baqGapOpenPenalty=40.0 performanceLog=null useOriginalQualities=false defaultBaseQualities=-1 validation_strictness=SILENT unsafe=null num_threads=4 interval_merging=ALL read_group_black_list=null processingTracker=null restartProcessingTracker=false processingTrackerStatusFile=null processingTrackerID=-1 allow_intervals_with_unindexed_bam=false disable_experimental_low_memory_sharding=false logging_level=ERROR log_to_file=null help=false genotype_likelihoods_model=BOTH p_nonref_model=EXACT heterozygosity=0.0010 pcr_error_rate=1.0E-4 genotyping_mode=DISCOVERY output_mode=EMIT_VARIANTS_ONLY standard_min_confidence_threshold_for_calling=30.0 standard_min_confidence_threshold_for_emitting=4.0 computeSLOD=false alleles=(RodBinding name= source=UNBOUND) assume_single_sample_reads=null abort_at_too_much_coverage=-1 min_base_quality_score=17 min_mapping_quality_score=20 max_deletion_fraction=0.05 min_indel_count_for_genotyping=5 indel_heterozygosity=1.25E-4 indelGapContinuationPenalty=10.0 indelGapOpenPenalty=45.0 indelHaplotypeSize=80 doContextDependentGapPenalties=true getGapPenaltiesFromData=false indel_recal_file=indel.recal_data.csv indelDebug=false dovit=false GSA_PRODUCTION_ONLY=false exactCalculation=LINEAR_EXPERIMENTAL ignoreSNPAlleles=false output_all_callable_bases=false genotype=false dbsnp=(RodBinding name=dbsnp source=dbsnp_132.hg19.vcf) out=org.broadinstitute.sting.gatk.io.stubs.VCFWriterStub NO_HEADER=org.broadinstitute.sting.gatk.io.stubs.VCFWriterStub sites_only=org.broadinstitute.sting.gatk.io.stubs.VCFWriterStub debug_file=null metrics_file=null annotation=[]"
##contig=<ID=17,length=81195210,assembly=hg19>
##reference=file:///CL_diags/ngs/OmixonPaper/brca1-test-suite/ref_chr17.hg19.fa
#CHROM	POS	ID	REF	ALT	QUAL	FILTER	INFO	FORMAT	DePristo
17	41204797	rs72046338	AACAC	A	2865.22	PASS	AC=2;AF=1.00;AN=2;DB;DP=124;FS=0.000;HRun=0;HaplotypeScore=608.0167;MQ=56.38;MQ0=0;QD=23.11	GT:AD:DP:GQ:PL	1/1:63,61:124:99:2907,190,0
17	41219907	rs71157702	T	TA	1514.01	PASS	AC=2;AF=1.00;AN=2;DB;DP=114;FS=0.000;HRun=22;HaplotypeScore=282.5099;MQ=56.44;MQ0=0;QD=13.28	GT:AD:DP:GQ:PL	1/1:37,77:112:99:1556,239,0
17	41220288	rs8176229	C	T	4189.35	PASS	AC=2;AF=1.00;AN=2;DB;DP=126;Dels=0.00;FS=0.000;HRun=0;HaplotypeScore=4.5542;MQ=56.00;MQ0=0;QD=33.25	GT:AD:DP:GQ:PL	1/1:0,126:126:99:4189,364,0
17	41225305	rs76306112	T	C	3692.58	PASS	AC=2;AF=1.00;AN=2;DB;DP=117;Dels=0.00;FS=0.000;HRun=0;HaplotypeScore=0.9947;MQ=55.80;MQ0=0;QD=31.56	GT:AD:DP:GQ:PL	1/1:0,116:117:99:3692,337,0
17	41228599	rs80359885	GGTATTCACTACTTTTCT	G	11558.56	PASS	AC=2;AF=1.00;AN=2;DB;DP=106;FS=0.000;HRun=0;HaplotypeScore=1717.8671;MQ=37.64;MQ0=0;QD=109.04	GT:AD:DP:GQ:PL	1/1:21,85:105:99:11559,259,0
17	41230982	rs8176197	C	T	5430.11	PASS	AC=2;AF=1.00;AN=2;DB;DP=163;Dels=0.00;FS=0.000;HRun=0;HaplotypeScore=10.4716;MQ=55.55;MQ0=0;QD=33.31	GT:AD:DP:GQ:PL	1/1:0,163:163:99:5429,472,0
17	41241277	rs79251976	T	G	4413.90	PASS	AC=2;AF=1.00;AN=2;BaseQRankSum=1.506;DB;DP=141;Dels=0.00;FS=0.000;HRun=2;HaplotypeScore=5.6156;MQ=55.28;MQ0=0;MQRankSum=0.879;QD=31.30;ReadPosRankSum=1.130	GT:AD:DP:GQ:PL	1/1:2,138:141:99:4352,375,0
17	41243645	rs80357646	ACT	A	6075.82	PASS	AC=2;AF=1.00;AN=2;DB;DP=127;FS=0.000;HRun=0;HaplotypeScore=881.6408;MQ=50.70;MQ0=0;QD=47.84	GT:AD:DP:GQ:PL	1/1:8,119:125:99:6076,376,0
17	41243670	rs80357213	G	A	4103.15	PASS	AC=2;AF=1.00;AN=2;DB;DP=124;Dels=0.00;FS=0.000;HRun=1;HaplotypeScore=6.2170;MQ=49.87;MQ0=0;QD=33.09	GT:AD:DP:GQ:PL	1/1:0,124:124:99:4102,370,0
17	41243705	rs80357584	CTG	C	5246.84	PASS	AC=2;AF=1.00;AN=2;DB;DP=112;FS=0.000;HRun=0;HaplotypeScore=750.2832;MQ=50.59;MQ0=0;QD=46.85	GT:AD:DP:GQ:PL	1/1:5,107:111:99:5247,331,0
17	41243840	rs80357666	ATT	A	6121.01	PASS	AC=2;AF=1.00;AN=2;DB;DP=132;FS=0.000;HRun=2;HaplotypeScore=650.6974;MQ=55.25;MQ0=0;QD=46.37	GT:AD:DP:GQ:PL	1/1:1,131:131:99:6121,391,0
17	41243891	rs80356876	C	G	4173.64	PASS	AC=2;AF=1.00;AN=2;DB;DP=146;Dels=0.00;FS=0.000;HRun=0;HaplotypeScore=2.9886;MQ=56.32;MQ0=0;QD=28.59	GT:AD:DP:GQ:PL	1/1:0,145:146:99:4137,423,0
17	41244157	rs80357900	CT	C	5744.55	PASS	AC=2;AF=1.00;AN=2;DB;DP=139;FS=0.000;HRun=1;HaplotypeScore=377.7582;MQ=58.90;MQ0=0;QD=41.33	GT:AD:DP:GQ:PL	1/1:1,138:139:99:5745,415,0
17	41244822	rs80357127	T	A	4634.52	PASS	AC=2;AF=1.00;AN=2;DB;DP=142;Dels=0.00;FS=0.000;HRun=1;HaplotypeScore=4.8269;MQ=56.06;MQ0=0;QD=32.64	GT:AD:DP:GQ:PL	1/1:1,141:142:99:4634,412,0
17	41244879	rs80356874	C	A	4446.36	PASS	AC=2;AF=1.00;AN=2;DB;DP=134;Dels=0.00;FS=0.000;HRun=0;HaplotypeScore=114.0287;MQ=55.45;MQ0=0;QD=33.18	GT:AD:DP:GQ:PL	1/1:0,133:134:99:4416,394,0
17	41244889	.	C	CT	5994.95	PASS	AC=2;AF=1.00;AN=2;DP=127;FS=0.000;HRun=0;HaplotypeScore=733.9220;MQ=56.81;MQ0=0;QD=47.20	GT:AD:DP:GQ:PL	1/1:2,125:127:99:5995,376,0
17	41245346	rs80357539	TTTCTC	T	7534.77	PASS	AC=2;AF=1.00;AN=2;DB;DP=128;FS=0.000;HRun=0;HaplotypeScore=821.0959;MQ=37.44;MQ0=0;QD=58.87	GT:AD:DP:GQ:PL	1/1:6,122:128:99:7535,370,0
17	41245682	rs1800064	C	A	4605.28	PASS	AC=2;AF=1.00;AN=2;DB;DP=138;Dels=0.00;FS=0.000;HRun=0;HaplotypeScore=4.2987;MQ=56.18;MQ0=0;QD=33.37	GT:AD:DP:GQ:PL	1/1:0,138:138:99:4604,409,0
17	41246191	rs80357939	CT	C	5376.43	PASS	AC=2;AF=1.00;AN=2;DB;DP=131;FS=0.000;HRun=1;HaplotypeScore=385.8304;MQ=55.99;MQ0=0;QD=41.04	GT:AD:DP:GQ:PL	1/1:0,131:131:99:5376,391,0
17	41246617	rs80357689	GC	G	5160.50	PASS	AC=2;AF=1.00;AN=2;DB;DP=124;FS=0.000;HRun=1;HaplotypeScore=348.1718;MQ=57.35;MQ0=0;QD=41.62	GT:AD:DP:GQ:PL	1/1:0,124:124:99:5160,373,0
17	41247864	rs80357745	CT	C	4205.48	PASS	AC=2;AF=1.00;AN=2;DB;DP=139;FS=0.000;HRun=6;HaplotypeScore=404.2263;MQ=55.78;MQ0=0;QD=30.26	GT:AD:DP:GQ:PL	1/1:9,130:139:99:4205,394,0
17	41252697	rs10445302	T	A	3694.23	PASS	AC=2;AF=1.00;AN=2;DB;DP=108;Dels=0.00;FS=0.000;HRun=2;HaplotypeScore=1.8600;MQ=55.12;MQ0=0;QD=34.21	GT:AD:DP:GQ:PL	1/1:0,108:108:99:3694,322,0
17	41252708	rs28385359	A	G	3421.32	PASS	AC=2;AF=1.00;AN=2;DB;DP=109;Dels=0.00;FS=0.000;HRun=0;HaplotypeScore=2.8385;MQ=55.85;MQ0=0;QD=31.39	GT:AD:DP:GQ:PL	1/1:0,108:109:99:3420,316,0
17	41255859	rs8176137	C	T	3933.24	PASS	AC=2;AF=1.00;AN=2;DB;DP=124;Dels=0.00;FS=0.000;HRun=1;HaplotypeScore=1.3123;MQ=56.25;MQ0=0;QD=31.72	GT:AD:DP:GQ:PL	1/1:0,124:124:99:3932,358,0
17	41256894	rs80357409	C	G	3758.64	PASS	AC=2;AF=1.00;AN=2;DB;DP=132;Dels=0.00;FS=0.000;HRun=0;HaplotypeScore=3.9168;MQ=56.96;MQ0=0;QD=28.47	GT:AD:DP:GQ:PL	1/1:0,131:132:99:3719,376,0
17	41257050	rs80358100	A	T	4089.37	PASS	AC=2;AF=1.00;AN=2;DB;DP=120;Dels=0.00;FS=0.000;HRun=1;HaplotypeScore=7.1061;MQ=55.83;MQ0=0;QD=34.08	GT:AD:DP:GQ:PL	1/1:0,120:120:99:4089,361,0
17	41259316	rs12946839	G	A	3980.30	PASS	AC=2;AF=1.00;AN=2;DB;DP=123;Dels=0.00;FS=0.000;HRun=0;HaplotypeScore=0.9967;MQ=55.27;MQ0=0;QD=32.36	GT:AD:DP:GQ:PL	1/1:0,123:123:99:3980,352,0
17	41264124	rs74627056	T	G	3809.57	PASS	AC=2;AF=1.00;AN=2;DB;DP=117;Dels=0.00;FS=0.000;HRun=1;HaplotypeScore=1.8914;MQ=56.93;MQ0=0;QD=32.56	GT:AD:DP:GQ:PL	1/1:1,116:117:99:3809,346,0
17	41267696	rs78127297	C	A	4528.33	PASS	AC=2;AF=1.00;AN=2;DB;DP=133;Dels=0.00;FS=0.000;HRun=5;HaplotypeScore=4.7286;MQ=56.51;MQ0=0;QD=34.05	GT:AD:DP:GQ:PL	1/1:0,133:133:99:4528,394,0
17	41276095	rs80356994	G	A	3738.12	PASS	AC=2;AF=1.00;AN=2;DB;DP=109;Dels=0.00;FS=0.000;HRun=2;HaplotypeScore=4.6949;MQ=55.44;MQ0=0;QD=34.29	GT:AD:DP:GQ:PL	1/1:0,109:109:99:3738,325,0
17	41276247	rs3765640	A	G	3812.06	PASS	AC=2;AF=1.00;AN=2;DB;DP=121;Dels=0.00;FS=0.000;HRun=0;HaplotypeScore=2.4951;MQ=55.74;MQ0=0;QD=31.50	GT:AD:DP:GQ:PL	1/1:0,120:121:99:3811,352,0
17	41277371	rs34191881	G	GA	5566.90	PASS	AC=2;AF=1.00;AN=2;DB;DP=135;FS=0.000;HRun=2;HaplotypeScore=327.8137;MQ=55.19;MQ0=0;QD=41.24	GT:AD:DP:GQ:PL	1/1:6,129:135:99:5567,391,0
17	41279534	rs8077035	C	T	3517.01	PASS	AC=2;AF=1.00;AN=2;BaseQRankSum=1.454;DB;DP=112;Dels=0.00;FS=3.214;HRun=0;HaplotypeScore=3.3060;MQ=54.81;MQ0=0;MQRankSum=0.990;QD=31.40;ReadPosRankSum=1.330	GT:AD:DP:GQ:PL	1/1:1,111:112:99:3486,292,0
