# Supplementary material for: Considerations for clinical read alignment and mutational profiling using next-generation sequencing
Source: F1000Res. 2012 Sep 20;1:2. Originally published 2012 Jul 16. [Version 2] doi: 10.12688/f1000research.1-2.v2 (PMC3945748; doi:10.12688/f1000research.1-2.v2)
Supplement: Aligner-specific VCF files containing the mutations called for each set of reads in single and paired-end modes — VCF files describing the mutations detected in the sixty-seven groups of BRCA1 reads when testing each alignment program in paired-end and single-end mode. [file f1000research-1-402-s0002.tgz › BWA_Paired_End_Calls.70.vcf]

##fileformat=VCFv4.1
##FILTER=<ID=LowQual,Description="Low quality">
##FORMAT=<ID=AD,Number=.,Type=Integer,Description="Allelic depths for the ref and alt alleles in the order listed">
##FORMAT=<ID=DP,Number=1,Type=Integer,Description="Read Depth (only filtered reads used for calling)">
##FORMAT=<ID=GQ,Number=1,Type=Float,Description="Genotype Quality">
##FORMAT=<ID=GT,Number=1,Type=String,Description="Genotype">
##FORMAT=<ID=PL,Number=G,Type=Integer,Description="Normalized, Phred-scaled likelihoods for genotypes as defined in the VCF specification">
##INFO=<ID=AC,Number=A,Type=Integer,Description="Allele count in genotypes, for each ALT allele, in the same order as listed">
##INFO=<ID=AF,Number=A,Type=Float,Description="Allele Frequency, for each ALT allele, in the same order as listed">
##INFO=<ID=AN,Number=1,Type=Integer,Description="Total number of alleles in called genotypes">
##INFO=<ID=BaseQRankSum,Number=1,Type=Float,Description="Z-score from Wilcoxon rank sum test of Alt Vs. Ref base qualities">
##INFO=<ID=DB,Number=0,Type=Flag,Description="dbSNP Membership">
##INFO=<ID=DP,Number=1,Type=Integer,Description="Filtered Depth">
##INFO=<ID=DS,Number=0,Type=Flag,Description="Were any of the samples downsampled?">
##INFO=<ID=Dels,Number=1,Type=Float,Description="Fraction of Reads Containing Spanning Deletions">
##INFO=<ID=FS,Number=1,Type=Float,Description="Phred-scaled p-value using Fisher's exact test to detect strand bias">
##INFO=<ID=HRun,Number=1,Type=Integer,Description="Largest Contiguous Homopolymer Run of Variant Allele In Either Direction">
##INFO=<ID=HaplotypeScore,Number=1,Type=Float,Description="Consistency of the site with at most two segregating haplotypes">
##INFO=<ID=InbreedingCoeff,Number=1,Type=Float,Description="Inbreeding coefficient as estimated from the genotype likelihoods per-sample when compared against the Hardy-Weinberg expectation">
##INFO=<ID=MQ,Number=1,Type=Float,Description="RMS Mapping Quality">
##INFO=<ID=MQ0,Number=1,Type=Integer,Description="Total Mapping Quality Zero Reads">
##INFO=<ID=MQRankSum,Number=1,Type=Float,Description="Z-score From Wilcoxon rank sum test of Alt vs. Ref read mapping qualities">
##INFO=<ID=QD,Number=1,Type=Float,Description="Variant Confidence/Quality by Depth">
##INFO=<ID=ReadPosRankSum,Number=1,Type=Float,Description="Z-score from Wilcoxon rank sum test of Alt vs. Ref read position bias">
##UnifiedGenotyper="analysis_type=UnifiedGenotyper input_file=[../BWA_Default/brca1_70.recalib.bam] sample_metadata=[] read_buffer_size=null phone_home=STANDARD read_filter=[] intervals=null excludeIntervals=null reference_sequence=ref_chr17.hg19.fa rodBind=[] rodToIntervalTrackName=null BTI_merge_rule=UNION nonDeterministicRandomSeed=false downsampling_type=null downsample_to_fraction=null downsample_to_coverage=null baq=OFF baqGapOpenPenalty=40.0 performanceLog=null useOriginalQualities=false defaultBaseQualities=-1 validation_strictness=SILENT unsafe=null num_threads=4 interval_merging=ALL read_group_black_list=null processingTracker=null restartProcessingTracker=false processingTrackerStatusFile=null processingTrackerID=-1 allow_intervals_with_unindexed_bam=false disable_experimental_low_memory_sharding=false logging_level=ERROR log_to_file=null help=false genotype_likelihoods_model=BOTH p_nonref_model=EXACT heterozygosity=0.0010 pcr_error_rate=1.0E-4 genotyping_mode=DISCOVERY output_mode=EMIT_VARIANTS_ONLY standard_min_confidence_threshold_for_calling=30.0 standard_min_confidence_threshold_for_emitting=4.0 computeSLOD=false alleles=(RodBinding name= source=UNBOUND) assume_single_sample_reads=null abort_at_too_much_coverage=-1 min_base_quality_score=17 min_mapping_quality_score=20 max_deletion_fraction=0.05 min_indel_count_for_genotyping=5 indel_heterozygosity=1.25E-4 indelGapContinuationPenalty=10.0 indelGapOpenPenalty=45.0 indelHaplotypeSize=80 doContextDependentGapPenalties=true getGapPenaltiesFromData=false indel_recal_file=indel.recal_data.csv indelDebug=false dovit=false GSA_PRODUCTION_ONLY=false exactCalculation=LINEAR_EXPERIMENTAL ignoreSNPAlleles=false output_all_callable_bases=false genotype=false dbsnp=(RodBinding name=dbsnp source=dbsnp_132.hg19.vcf) out=org.broadinstitute.sting.gatk.io.stubs.VCFWriterStub NO_HEADER=org.broadinstitute.sting.gatk.io.stubs.VCFWriterStub sites_only=org.broadinstitute.sting.gatk.io.stubs.VCFWriterStub debug_file=null metrics_file=null annotation=[]"
##contig=<ID=17,length=81195210,assembly=hg19>
##reference=file:///CL_diags/ngs/OmixonPaper/brca1-test-suite/ref_chr17.hg19.fa
#CHROM	POS	ID	REF	ALT	QUAL	FILTER	INFO	FORMAT	DePristo
17	41196582	rs111791349	C	T	4121.24	PASS	AC=2;AF=1.00;AN=2;DB;DP=121;Dels=0.00;FS=0.000;HRun=1;HaplotypeScore=2.7308;MQ=54.92;MQ0=0;QD=34.06	GT:AD:DP:GQ:PL	1/1:0,121:121:99:4121,361,0
17	41197781	rs80356942	C	A	3737.77	PASS	AC=2;AF=1.00;AN=2;DB;DP=120;Dels=0.00;FS=0.000;HRun=0;HaplotypeScore=3.5116;MQ=55.54;MQ0=0;QD=31.15	GT:AD:DP:GQ:PL	1/1:0,120:120:99:3737,346,0
17	41199123	rs8176312	T	C	4077.66	PASS	AC=2;AF=1.00;AN=2;DB;DP=126;Dels=0.00;FS=0.000;HRun=1;HaplotypeScore=4.3121;MQ=55.88;MQ0=0;QD=32.36	GT:AD:DP:GQ:PL	1/1:0,125:126:99:4077,370,0
17	41215886	rs80358165	C	T	4089.55	PASS	AC=2;AF=1.00;AN=2;DB;DP=125;Dels=0.00;FS=0.000;HRun=2;HaplotypeScore=7.5200;MQ=57.02;MQ0=0;QD=32.72	GT:AD:DP:GQ:PL	1/1:0,124:125:99:4089,361,0
17	41228529	rs80357126	T	C	3205.97	PASS	AC=2;AF=1.00;AN=2;BaseQRankSum=1.698;DB;DP=103;Dels=0.00;FS=0.000;HRun=0;HaplotypeScore=2.2424;MQ=56.22;MQ0=0;MQRankSum=1.093;QD=31.13;ReadPosRankSum=0.992	GT:AD:DP:GQ:PL	1/1:1,102:103:99:3239,301,0
17	41229857	rs4239148	G	A	3679.57	PASS	AC=2;AF=1.00;AN=2;DB;DP=118;Dels=0.00;FS=0.000;HRun=0;HaplotypeScore=4.8237;MQ=57.41;MQ0=0;QD=31.18	GT:AD:DP:GQ:PL	1/1:2,115:118:99:3679,343,0
17	41231805	rs74268073	T	TA	2607.97	PASS	AC=2;AF=1.00;AN=2;DB;DP=149;FS=0.000;HRun=16;HaplotypeScore=345.9398;MQ=56.70;MQ0=0;QD=17.50	GT:AD:DP:GQ:PL	1/1:39,110:149:99:2650,332,0
17	41241286	rs12150042	G	C	4444.10	PASS	AC=2;AF=1.00;AN=2;DB;DP=144;Dels=0.00;FS=0.000;HRun=2;HaplotypeScore=10.5713;MQ=54.12;MQ0=0;QD=30.86	GT:AD:DP:GQ:PL	1/1:0,144:144:99:4443,409,0
17	41241566	rs77725050	CTTT	C	3827.01	PASS	AC=2;AF=1.00;AN=2;DB;DP=137;FS=0.000;HRun=15;HaplotypeScore=620.3077;MQ=52.90;MQ0=0;QD=27.93	GT:AD:DP:GQ:PL	1/1:22,115:137:99:3827,345,0
17	41243023	rs80357397	C	A	4953.39	PASS	AC=2;AF=1.00;AN=2;DB;DP=151;Dels=0.00;FS=0.000;HRun=1;HaplotypeScore=6.4815;MQ=55.38;MQ0=0;QD=32.80	GT:AD:DP:GQ:PL	1/1:1,150:151:99:4952,445,0
17	41243705	rs80357584	CTG	C	5828.17	PASS	AC=2;AF=1.00;AN=2;DB;DP=125;FS=0.000;HRun=0;HaplotypeScore=460.4974;MQ=56.93;MQ0=0;QD=46.63	GT:AD:DP:GQ:PL	1/1:1,124:125:99:5828,370,0
17	41244389	.	T	TC	6535.63	PASS	AC=2;AF=1.00;AN=2;DP=142;FS=0.000;HRun=1;HaplotypeScore=667.0341;MQ=50.39;MQ0=0;QD=46.03	GT:AD:DP:GQ:PL	1/1:11,131:141:99:6536,415,0
17	41244453	rs80357647	CTAATGTTATTA	C	9270.65	PASS	AC=2;AF=1.00;AN=2;DB;DP=87;FS=0.000;HRun=0;HaplotypeScore=1301.6217;MQ=30.39;MQ0=0;QD=106.56	GT:AD:DP:GQ:PL	1/1:3,84:85:99:9271,256,0
17	41244468	rs80357386	C	T	3109.99	PASS	AC=2;AF=1.00;AN=2;DB;DP=99;Dels=0.00;FS=0.000;HRun=1;HaplotypeScore=85.4416;MQ=31.58;MQ0=0;QD=31.41	GT:AD:DP:GQ:PL	1/1:0,99:99:99:3143,292,0
17	41244825	rs80357731	TCTTC	T	7044.39	PASS	AC=2;AF=1.00;AN=2;DB;DP=135;FS=0.000;HRun=0;HaplotypeScore=940.4288;MQ=40.80;MQ0=0;QD=52.18	GT:AD:DP:GQ:PL	1/1:7,128:134:99:7044,382,0
17	41244871	rs80357170	T	G	4139.39	PASS	AC=2;AF=1.00;AN=2;DB;DP=130;Dels=0.00;FS=0.000;HRun=0;HaplotypeScore=3.7095;MQ=43.77;MQ0=0;QD=31.84	GT:AD:DP:GQ:PL	1/1:0,130:130:99:4138,382,0
17	41245250	rs80357780	ACT	A	4898.81	PASS	AC=2;AF=1.00;AN=2;DB;DP=124;FS=0.000;HRun=0;HaplotypeScore=465.1035;MQ=55.93;MQ0=0;QD=39.51	GT:AD:DP:GQ:PL	1/1:17,107:123:99:4899,352,0
17	41245348	rs80357944	TC	T	5698.05	PASS	AC=2;AF=1.00;AN=2;DB;DP=141;FS=0.000;HRun=1;HaplotypeScore=399.6663;MQ=57.93;MQ0=0;QD=40.41	GT:AD:DP:GQ:PL	1/1:0,141:141:99:5698,418,0
17	41245574	rs55678461	C	G	4319.33	PASS	AC=2;AF=1.00;AN=2;DB;DP=136;Dels=0.00;FS=0.000;HRun=2;HaplotypeScore=7.6048;MQ=54.09;MQ0=0;QD=31.76	GT:AD:DP:GQ:PL	1/1:0,135:136:99:4293,397,0
17	41245595	.	C	CT	5420.66	PASS	AC=2;AF=1.00;AN=2;DP=139;FS=0.000;HRun=8;HaplotypeScore=614.8437;MQ=54.88;MQ0=0;QD=39.00	GT:AD:DP:GQ:PL	1/1:9,130:139:99:5421,391,0
17	41245699	rs45564238	T	C	4240.88	PASS	AC=2;AF=1.00;AN=2;DB;DP=131;Dels=0.00;FS=0.000;HRun=0;HaplotypeScore=3.9289;MQ=55.15;MQ0=0;QD=32.37	GT:AD:DP:GQ:PL	1/1:0,130:131:99:4240,382,0
17	41245735	rs80357927	CT	C	3982.05	PASS	AC=2;AF=1.00;AN=2;DB;DP=121;FS=0.000;HRun=4;HaplotypeScore=567.8977;MQ=53.76;MQ0=0;QD=32.91	GT:AD:DP:GQ:PL	1/1:9,112:121:99:3982,337,0
17	41245958	rs80357613	TTCAGGAG	T	6585.03	PASS	AC=2;AF=1.00;AN=2;DB;DP=94;FS=0.000;HRun=0;HaplotypeScore=755.6958;MQ=35.58;MQ0=0;QD=70.05	GT:AD:DP:GQ:PL	1/1:10,84:94:99:6585,256,0
17	41246599	rs80357211	G	A	4176.51	PASS	AC=2;AF=1.00;AN=2;DB;DP=129;Dels=0.00;FS=0.000;HRun=0;HaplotypeScore=4.6876;MQ=57.08;MQ0=0;QD=32.38	GT:AD:DP:GQ:PL	1/1:0,128:129:99:4154,370,0
17	41247603	rs112891369	A	AC	5187.27	PASS	AC=2;AF=1.00;AN=2;DB;DP=128;FS=0.000;HRun=0;HaplotypeScore=281.0994;MQ=57.55;MQ0=0;QD=40.53	GT:AD:DP:GQ:PL	1/1:2,125:127:99:5187,379,0
17	41249319	rs80358115	C	A	4752.20	PASS	AC=2;AF=1.00;AN=2;DB;DP=148;Dels=0.00;FS=0.000;HRun=0;HaplotypeScore=5.5261;MQ=56.35;MQ0=0;QD=32.11	GT:AD:DP:GQ:PL	1/1:0,146:148:99:4751,424,0
17	41251974	rs113716879	C	A	3759.31	PASS	AC=2;AF=1.00;AN=2;DB;DP=115;Dels=0.00;FS=0.000;HRun=1;HaplotypeScore=4.5577;MQ=57.51;MQ0=0;QD=32.69	GT:AD:DP:GQ:PL	1/1:0,115:115:99:3758,334,0
17	41252697	rs10445302	T	A	3654.94	PASS	AC=2;AF=1.00;AN=2;DB;DP=107;Dels=0.00;FS=0.000;HRun=2;HaplotypeScore=2.7692;MQ=56.00;MQ0=0;QD=34.16	GT:AD:DP:GQ:PL	1/1:0,107:107:99:3654,316,0
17	41256155	rs55971303	G	T	4434.53	PASS	AC=2;AF=1.00;AN=2;DB;DP=135;Dels=0.00;FS=0.000;HRun=0;HaplotypeScore=8.1490;MQ=56.65;MQ0=0;QD=32.85	GT:AD:DP:GQ:PL	1/1:0,134:135:99:4401,391,0
17	41256970	rs80356967	G	T	3818.82	PASS	AC=2;AF=1.00;AN=2;DB;DP=119;Dels=0.00;FS=0.000;HRun=0;HaplotypeScore=3.2980;MQ=56.21;MQ0=0;QD=32.09	GT:AD:DP:GQ:PL	1/1:1,118:119:99:3818,343,0
17	41264740	rs55820479	TGA	T	6612.83	PASS	AC=2;AF=1.00;AN=2;DB;DP=141;FS=0.000;HRun=0;HaplotypeScore=521.0824;MQ=55.64;MQ0=0;QD=46.90	GT:AD:DP:GQ:PL	1/1:1,140:139:99:6613,412,0
17	41273348	rs799902	T	C	4214.11	PASS	AC=2;AF=1.00;AN=2;DB;DP=146;Dels=0.00;FS=0.000;HRun=0;HaplotypeScore=3.2832;MQ=55.44;MQ0=0;QD=28.86	GT:AD:DP:GQ:PL	1/1:0,146:146:99:4212,421,0
17	41277822	rs77018036	G	T	4646.35	PASS	AC=2;AF=1.00;AN=2;DB;DP=149;Dels=0.00;FS=0.000;HRun=0;HaplotypeScore=5.8751;MQ=55.48;MQ0=0;QD=31.18	GT:AD:DP:GQ:PL	1/1:0,149:149:99:4645,427,0
