# Supplementary material for: Considerations for clinical read alignment and mutational profiling using next-generation sequencing
Source: F1000Res. 2012 Sep 20;1:2. Originally published 2012 Jul 16. [Version 2] doi: 10.12688/f1000research.1-2.v2 (PMC3945748; doi:10.12688/f1000research.1-2.v2)
Supplement: Aligner-specific VCF files containing the mutations called for each set of reads in single and paired-end modes — VCF files describing the mutations detected in the sixty-seven groups of BRCA1 reads when testing each alignment program in paired-end and single-end mode. [file f1000research-1-402-s0002.tgz › BWA_Paired_End_Calls.71.vcf]

##fileformat=VCFv4.1
##FILTER=<ID=LowQual,Description="Low quality">
##FORMAT=<ID=AD,Number=.,Type=Integer,Description="Allelic depths for the ref and alt alleles in the order listed">
##FORMAT=<ID=DP,Number=1,Type=Integer,Description="Read Depth (only filtered reads used for calling)">
##FORMAT=<ID=GQ,Number=1,Type=Float,Description="Genotype Quality">
##FORMAT=<ID=GT,Number=1,Type=String,Description="Genotype">
##FORMAT=<ID=PL,Number=G,Type=Integer,Description="Normalized, Phred-scaled likelihoods for genotypes as defined in the VCF specification">
##INFO=<ID=AC,Number=A,Type=Integer,Description="Allele count in genotypes, for each ALT allele, in the same order as listed">
##INFO=<ID=AF,Number=A,Type=Float,Description="Allele Frequency, for each ALT allele, in the same order as listed">
##INFO=<ID=AN,Number=1,Type=Integer,Description="Total number of alleles in called genotypes">
##INFO=<ID=BaseQRankSum,Number=1,Type=Float,Description="Z-score from Wilcoxon rank sum test of Alt Vs. Ref base qualities">
##INFO=<ID=DB,Number=0,Type=Flag,Description="dbSNP Membership">
##INFO=<ID=DP,Number=1,Type=Integer,Description="Filtered Depth">
##INFO=<ID=DS,Number=0,Type=Flag,Description="Were any of the samples downsampled?">
##INFO=<ID=Dels,Number=1,Type=Float,Description="Fraction of Reads Containing Spanning Deletions">
##INFO=<ID=FS,Number=1,Type=Float,Description="Phred-scaled p-value using Fisher's exact test to detect strand bias">
##INFO=<ID=HRun,Number=1,Type=Integer,Description="Largest Contiguous Homopolymer Run of Variant Allele In Either Direction">
##INFO=<ID=HaplotypeScore,Number=1,Type=Float,Description="Consistency of the site with at most two segregating haplotypes">
##INFO=<ID=InbreedingCoeff,Number=1,Type=Float,Description="Inbreeding coefficient as estimated from the genotype likelihoods per-sample when compared against the Hardy-Weinberg expectation">
##INFO=<ID=MQ,Number=1,Type=Float,Description="RMS Mapping Quality">
##INFO=<ID=MQ0,Number=1,Type=Integer,Description="Total Mapping Quality Zero Reads">
##INFO=<ID=MQRankSum,Number=1,Type=Float,Description="Z-score From Wilcoxon rank sum test of Alt vs. Ref read mapping qualities">
##INFO=<ID=QD,Number=1,Type=Float,Description="Variant Confidence/Quality by Depth">
##INFO=<ID=ReadPosRankSum,Number=1,Type=Float,Description="Z-score from Wilcoxon rank sum test of Alt vs. Ref read position bias">
##UnifiedGenotyper="analysis_type=UnifiedGenotyper input_file=[../BWA_Default/brca1_71.recalib.bam] sample_metadata=[] read_buffer_size=null phone_home=STANDARD read_filter=[] intervals=null excludeIntervals=null reference_sequence=ref_chr17.hg19.fa rodBind=[] rodToIntervalTrackName=null BTI_merge_rule=UNION nonDeterministicRandomSeed=false downsampling_type=null downsample_to_fraction=null downsample_to_coverage=null baq=OFF baqGapOpenPenalty=40.0 performanceLog=null useOriginalQualities=false defaultBaseQualities=-1 validation_strictness=SILENT unsafe=null num_threads=4 interval_merging=ALL read_group_black_list=null processingTracker=null restartProcessingTracker=false processingTrackerStatusFile=null processingTrackerID=-1 allow_intervals_with_unindexed_bam=false disable_experimental_low_memory_sharding=false logging_level=ERROR log_to_file=null help=false genotype_likelihoods_model=BOTH p_nonref_model=EXACT heterozygosity=0.0010 pcr_error_rate=1.0E-4 genotyping_mode=DISCOVERY output_mode=EMIT_VARIANTS_ONLY standard_min_confidence_threshold_for_calling=30.0 standard_min_confidence_threshold_for_emitting=4.0 computeSLOD=false alleles=(RodBinding name= source=UNBOUND) assume_single_sample_reads=null abort_at_too_much_coverage=-1 min_base_quality_score=17 min_mapping_quality_score=20 max_deletion_fraction=0.05 min_indel_count_for_genotyping=5 indel_heterozygosity=1.25E-4 indelGapContinuationPenalty=10.0 indelGapOpenPenalty=45.0 indelHaplotypeSize=80 doContextDependentGapPenalties=true getGapPenaltiesFromData=false indel_recal_file=indel.recal_data.csv indelDebug=false dovit=false GSA_PRODUCTION_ONLY=false exactCalculation=LINEAR_EXPERIMENTAL ignoreSNPAlleles=false output_all_callable_bases=false genotype=false dbsnp=(RodBinding name=dbsnp source=dbsnp_132.hg19.vcf) out=org.broadinstitute.sting.gatk.io.stubs.VCFWriterStub NO_HEADER=org.broadinstitute.sting.gatk.io.stubs.VCFWriterStub sites_only=org.broadinstitute.sting.gatk.io.stubs.VCFWriterStub debug_file=null metrics_file=null annotation=[]"
##contig=<ID=17,length=81195210,assembly=hg19>
##reference=file:///CL_diags/ngs/OmixonPaper/brca1-test-suite/ref_chr17.hg19.fa
#CHROM	POS	ID	REF	ALT	QUAL	FILTER	INFO	FORMAT	DePristo
17	41199660	rs80357212	C	T	4679.12	PASS	AC=2;AF=1.00;AN=2;DB;DP=148;Dels=0.00;FS=0.000;HRun=0;HaplotypeScore=3.4151;MQ=56.90;MQ0=0;QD=31.62	GT:AD:DP:GQ:PL	1/1:2,145:148:99:4651,415,0
17	41201070	rs8176307	A	G	3985.26	PASS	AC=2;AF=1.00;AN=2;DB;DP=136;Dels=0.00;FS=0.000;HRun=2;HaplotypeScore=6.2207;MQ=56.88;MQ0=0;QD=29.30	GT:AD:DP:GQ:PL	1/1:0,135:136:99:3983,394,0
17	41201345	rs8176306	G	T	4206.68	PASS	AC=2;AF=1.00;AN=2;DB;DP=134;Dels=0.00;FS=0.000;HRun=0;HaplotypeScore=4.2390;MQ=57.19;MQ0=0;QD=31.39	GT:AD:DP:GQ:PL	1/1:0,134:134:99:4206,385,0
17	41206852	rs8176287	T	C	3677.56	PASS	AC=2;AF=1.00;AN=2;DB;DP=125;Dels=0.00;FS=0.000;HRun=2;HaplotypeScore=2.4671;MQ=56.75;MQ0=0;QD=29.42	GT:AD:DP:GQ:PL	1/1:0,125:125:99:3676,361,0
17	41209130	rs80357227	T	C	3849.99	PASS	AC=2;AF=1.00;AN=2;DB;DP=120;Dels=0.00;FS=0.000;HRun=1;HaplotypeScore=3.4675;MQ=57.38;MQ0=0;QD=32.08	GT:AD:DP:GQ:PL	1/1:0,119:120:99:3849,355,0
17	41218467	rs112966361	C	T	4878.62	PASS	AC=2;AF=1.00;AN=2;DB;DP=142;Dels=0.00;FS=0.000;HRun=1;HaplotypeScore=4.6941;MQ=55.80;MQ0=0;QD=34.36	GT:AD:DP:GQ:PL	1/1:0,142:142:99:4878,421,0
17	41219853	rs71157701	A	AT	2041.13	PASS	AC=2;AF=1.00;AN=2;DB;DP=145;FS=0.000;HRun=19;HaplotypeScore=344.7070;MQ=55.63;MQ0=0;QD=14.08	GT:AD:DP:GQ:PL	1/1:45,100:144:99:2083,308,0
17	41221138	rs8176227	G	C	3452.84	PASS	AC=2;AF=1.00;AN=2;DB;DP=123;Dels=0.00;FS=0.000;HRun=0;HaplotypeScore=3.5623;MQ=57.25;MQ0=0;QD=28.07	GT:AD:DP:GQ:PL	1/1:0,123:123:99:3450,354,0
17	41222950	rs80357401	C	A	4528.90	PASS	AC=2;AF=1.00;AN=2;DB;DP=141;Dels=0.00;FS=0.000;HRun=0;HaplotypeScore=5.7151;MQ=55.21;MQ0=0;QD=32.12	GT:AD:DP:GQ:PL	1/1:0,141:141:99:4528,415,0
17	41222996	rs80357373	C	G	3914.96	PASS	AC=2;AF=1.00;AN=2;DB;DP=133;Dels=0.00;FS=0.000;HRun=0;HaplotypeScore=6.9397;MQ=56.22;MQ0=0;QD=29.44	GT:AD:DP:GQ:PL	1/1:1,132:133:99:3913,394,0
17	41223073	rs8176219	T	C	4226.02	PASS	AC=2;AF=1.00;AN=2;DB;DP=131;Dels=0.00;FS=0.000;HRun=0;HaplotypeScore=6.7558;MQ=56.57;MQ0=0;QD=32.26	GT:AD:DP:GQ:PL	1/1:1,128:131:99:4159,376,0
17	41223414	rs34485008	TA	T	3328.41	PASS	AC=2;AF=1.00;AN=2;DB;DP=103;FS=0.000;HRun=5;HaplotypeScore=298.1353;MQ=57.06;MQ0=0;QD=32.31	GT:AD:DP:GQ:PL	1/1:4,99:103:99:3328,298,0
17	41226923	rs35466763	G	GC	5673.49	PASS	AC=2;AF=1.00;AN=2;DB;DP=139;FS=0.000;HRun=1;HaplotypeScore=314.3067;MQ=56.39;MQ0=0;QD=40.82	GT:AD:DP:GQ:PL	1/1:9,129:139:99:5673,388,0
17	41234517	rs80357013	G	A	4245.97	PASS	AC=2;AF=1.00;AN=2;DB;DP=133;Dels=0.00;FS=0.000;HRun=0;HaplotypeScore=1.5226;MQ=56.95;MQ0=0;QD=31.92	GT:AD:DP:GQ:PL	1/1:0,133:133:99:4245,391,0
17	41243015	rs80356871	G	T	4804.17	PASS	AC=2;AF=1.00;AN=2;DB;DP=145;Dels=0.00;FS=0.000;HRun=0;HaplotypeScore=2.5838;MQ=54.48;MQ0=0;QD=33.13	GT:AD:DP:GQ:PL	1/1:0,145:145:99:4803,427,0
17	41243935	rs80357980	CT	C	5721.27	PASS	AC=2;AF=1.00;AN=2;DB;DP=139;FS=0.000;HRun=1;HaplotypeScore=391.5294;MQ=56.62;MQ0=0;QD=41.16	GT:AD:DP:GQ:PL	1/1:0,139:139:99:5721,418,0
17	41244124	rs80357101	C	G	4628.14	PASS	AC=2;AF=1.00;AN=2;DB;DP=144;Dels=0.00;FS=0.000;HRun=1;HaplotypeScore=5.4681;MQ=56.41;MQ0=0;QD=32.14	GT:AD:DP:GQ:PL	1/1:0,144:144:99:4627,421,0
17	41244292	rs80357625	A	ATC	7045.71	PASS	AC=2;AF=1.00;AN=2;DB;DP=138;FS=0.000;HRun=0;HaplotypeScore=365.6037;MQ=56.28;MQ0=0;QD=51.06	GT:AD:DP:GQ:PL	1/1:10,127:138:99:7046,388,0
17	41244861	rs80357636	CTT	C	5972.11	PASS	AC=2;AF=1.00;AN=2;DB;DP=134;FS=0.000;HRun=3;HaplotypeScore=528.8569;MQ=56.41;MQ0=0;QD=44.57	GT:AD:DP:GQ:PL	1/1:3,131:134:99:5972,394,0
17	41245817	rs80357834	TTC	T	5876.14	PASS	AC=2;AF=1.00;AN=2;DB;DP=133;FS=0.000;HRun=0;HaplotypeScore=492.1173;MQ=57.85;MQ0=0;QD=44.18	GT:AD:DP:GQ:PL	1/1:1,132:133:99:5876,397,0
17	41246187	rs80357181	C	T	4123.85	PASS	AC=2;AF=1.00;AN=2;DB;DP=129;Dels=0.00;FS=0.000;HRun=1;HaplotypeScore=7.0506;MQ=55.52;MQ0=0;QD=31.97	GT:AD:DP:GQ:PL	1/1:0,127:129:99:4123,367,0
17	41248588	rs60390659	CA	C	1490.64	PASS	AC=2;AF=1.00;AN=2;DB;DP=129;FS=0.000;HRun=19;HaplotypeScore=365.9638;MQ=57.45;MQ0=0;QD=11.56	GT:AD:DP:GQ:PL	1/1:21,108:129:99:1533,306,0
17	41249637	rs79775007	C	T	4308.19	PASS	AC=2;AF=1.00;AN=2;DB;DP=138;Dels=0.00;FS=0.000;HRun=0;HaplotypeScore=6.0798;MQ=56.75;MQ0=0;QD=31.22	GT:AD:DP:GQ:PL	1/1:0,138:138:99:4307,394,0
17	41251855	rs55816927	C	G	4435.09	PASS	AC=2;AF=1.00;AN=2;DB;DP=141;Dels=0.00;FS=0.000;HRun=0;HaplotypeScore=5.5086;MQ=56.78;MQ0=1;QD=31.45	GT:AD:DP:GQ:PL	1/1:0,141:141:99:4434,403,0
17	41252697	rs10445302	T	A	3669.99	PASS	AC=2;AF=1.00;AN=2;DB;DP=110;Dels=0.00;FS=0.000;HRun=2;HaplotypeScore=2.8233;MQ=56.60;MQ0=0;QD=33.36	GT:AD:DP:GQ:PL	1/1:0,110:110:99:3669,322,0
17	41256277	rs80356936	A	C	3364.67	PASS	AC=2;AF=1.00;AN=2;DB;DP=104;Dels=0.00;FS=0.000;HRun=1;HaplotypeScore=1.9790;MQ=56.07;MQ0=0;QD=32.35	GT:AD:DP:GQ:PL	1/1:0,104:104:99:3364,304,0
17	41266091	rs35757194	C	CA	3779.34	PASS	AC=2;AF=1.00;AN=2;DB;DP=154;FS=0.000;HRun=13;HaplotypeScore=352.2948;MQ=58.30;MQ0=0;QD=24.54	GT:AD:DP:GQ:PL	1/1:20,132:154:99:3779,411,0
17	41268217	rs66522250	G	GT	6026.34	PASS	AC=2;AF=1.00;AN=2;DB;DP=154;FS=0.000;HRun=8;HaplotypeScore=351.8159;MQ=57.30;MQ0=0;QD=39.13	GT:AD:DP:GQ:PL	1/1:8,146:152:99:6026,436,0
17	41270778	rs35150209	C	CT	2546.38	PASS	AC=2;AF=1.00;AN=2;DB;DP=127;FS=0.000;HRun=15;HaplotypeScore=277.3684;MQ=56.74;MQ0=0;QD=20.05	GT:AD:DP:GQ:PL	1/1:27,100:125:99:2588,311,0
17	41277413	rs8176075	TA	T	5199.10	PASS	AC=2;AF=1.00;AN=2;DB;DP=127;FS=0.000;HRun=1;HaplotypeScore=398.8734;MQ=56.75;MQ0=0;QD=40.94	GT:AD:DP:GQ:PL	1/1:0,127:127:99:5199,379,0
17	41277998	rs73625095	G	A	4188.55	PASS	AC=2;AF=1.00;AN=2;BaseQRankSum=0.758;DB;DP=128;Dels=0.00;FS=3.375;HRun=1;HaplotypeScore=4.4604;MQ=56.25;MQ0=0;MQRankSum=-0.650;QD=32.72;ReadPosRankSum=-1.461	GT:AD:DP:GQ:PL	1/1:1,127:128:99:4154,340,0
17	41280762	rs34493401	T	C	4848.98	PASS	AC=2;AF=1.00;AN=2;DB;DP=148;Dels=0.00;FS=0.000;HRun=1;HaplotypeScore=5.5145;MQ=55.38;MQ0=0;QD=32.76	GT:AD:DP:GQ:PL	1/1:0,148:148:99:4848,433,0
17	41291194	rs34960683	CT	C	2322.68	PASS	AC=2;AF=1.00;AN=2;DB;DP=127;FS=0.000;HRun=13;HaplotypeScore=369.9192;MQ=58.02;MQ0=0;QD=18.29	GT:AD:DP:GQ:PL	1/1:19,108:126:99:2365,324,0
