# Supplementary material for: Considerations for clinical read alignment and mutational profiling using next-generation sequencing
Source: F1000Res. 2012 Sep 20;1:2. Originally published 2012 Jul 16. [Version 2] doi: 10.12688/f1000research.1-2.v2 (PMC3945748; doi:10.12688/f1000research.1-2.v2)
Supplement: Aligner-specific VCF files containing the mutations called for each set of reads in single and paired-end modes — VCF files describing the mutations detected in the sixty-seven groups of BRCA1 reads when testing each alignment program in paired-end and single-end mode. [file f1000research-1-402-s0002.tgz › BWA_Paired_End_Calls.73.vcf]

##fileformat=VCFv4.1
##FILTER=<ID=LowQual,Description="Low quality">
##FORMAT=<ID=AD,Number=.,Type=Integer,Description="Allelic depths for the ref and alt alleles in the order listed">
##FORMAT=<ID=DP,Number=1,Type=Integer,Description="Read Depth (only filtered reads used for calling)">
##FORMAT=<ID=GQ,Number=1,Type=Float,Description="Genotype Quality">
##FORMAT=<ID=GT,Number=1,Type=String,Description="Genotype">
##FORMAT=<ID=PL,Number=G,Type=Integer,Description="Normalized, Phred-scaled likelihoods for genotypes as defined in the VCF specification">
##INFO=<ID=AC,Number=A,Type=Integer,Description="Allele count in genotypes, for each ALT allele, in the same order as listed">
##INFO=<ID=AF,Number=A,Type=Float,Description="Allele Frequency, for each ALT allele, in the same order as listed">
##INFO=<ID=AN,Number=1,Type=Integer,Description="Total number of alleles in called genotypes">
##INFO=<ID=BaseQRankSum,Number=1,Type=Float,Description="Z-score from Wilcoxon rank sum test of Alt Vs. Ref base qualities">
##INFO=<ID=DB,Number=0,Type=Flag,Description="dbSNP Membership">
##INFO=<ID=DP,Number=1,Type=Integer,Description="Filtered Depth">
##INFO=<ID=DS,Number=0,Type=Flag,Description="Were any of the samples downsampled?">
##INFO=<ID=Dels,Number=1,Type=Float,Description="Fraction of Reads Containing Spanning Deletions">
##INFO=<ID=FS,Number=1,Type=Float,Description="Phred-scaled p-value using Fisher's exact test to detect strand bias">
##INFO=<ID=HRun,Number=1,Type=Integer,Description="Largest Contiguous Homopolymer Run of Variant Allele In Either Direction">
##INFO=<ID=HaplotypeScore,Number=1,Type=Float,Description="Consistency of the site with at most two segregating haplotypes">
##INFO=<ID=InbreedingCoeff,Number=1,Type=Float,Description="Inbreeding coefficient as estimated from the genotype likelihoods per-sample when compared against the Hardy-Weinberg expectation">
##INFO=<ID=MQ,Number=1,Type=Float,Description="RMS Mapping Quality">
##INFO=<ID=MQ0,Number=1,Type=Integer,Description="Total Mapping Quality Zero Reads">
##INFO=<ID=MQRankSum,Number=1,Type=Float,Description="Z-score From Wilcoxon rank sum test of Alt vs. Ref read mapping qualities">
##INFO=<ID=QD,Number=1,Type=Float,Description="Variant Confidence/Quality by Depth">
##INFO=<ID=ReadPosRankSum,Number=1,Type=Float,Description="Z-score from Wilcoxon rank sum test of Alt vs. Ref read position bias">
##UnifiedGenotyper="analysis_type=UnifiedGenotyper input_file=[../BWA_Default/brca1_73.recalib.bam] sample_metadata=[] read_buffer_size=null phone_home=STANDARD read_filter=[] intervals=null excludeIntervals=null reference_sequence=ref_chr17.hg19.fa rodBind=[] rodToIntervalTrackName=null BTI_merge_rule=UNION nonDeterministicRandomSeed=false downsampling_type=null downsample_to_fraction=null downsample_to_coverage=null baq=OFF baqGapOpenPenalty=40.0 performanceLog=null useOriginalQualities=false defaultBaseQualities=-1 validation_strictness=SILENT unsafe=null num_threads=4 interval_merging=ALL read_group_black_list=null processingTracker=null restartProcessingTracker=false processingTrackerStatusFile=null processingTrackerID=-1 allow_intervals_with_unindexed_bam=false disable_experimental_low_memory_sharding=false logging_level=ERROR log_to_file=null help=false genotype_likelihoods_model=BOTH p_nonref_model=EXACT heterozygosity=0.0010 pcr_error_rate=1.0E-4 genotyping_mode=DISCOVERY output_mode=EMIT_VARIANTS_ONLY standard_min_confidence_threshold_for_calling=30.0 standard_min_confidence_threshold_for_emitting=4.0 computeSLOD=false alleles=(RodBinding name= source=UNBOUND) assume_single_sample_reads=null abort_at_too_much_coverage=-1 min_base_quality_score=17 min_mapping_quality_score=20 max_deletion_fraction=0.05 min_indel_count_for_genotyping=5 indel_heterozygosity=1.25E-4 indelGapContinuationPenalty=10.0 indelGapOpenPenalty=45.0 indelHaplotypeSize=80 doContextDependentGapPenalties=true getGapPenaltiesFromData=false indel_recal_file=indel.recal_data.csv indelDebug=false dovit=false GSA_PRODUCTION_ONLY=false exactCalculation=LINEAR_EXPERIMENTAL ignoreSNPAlleles=false output_all_callable_bases=false genotype=false dbsnp=(RodBinding name=dbsnp source=dbsnp_132.hg19.vcf) out=org.broadinstitute.sting.gatk.io.stubs.VCFWriterStub NO_HEADER=org.broadinstitute.sting.gatk.io.stubs.VCFWriterStub sites_only=org.broadinstitute.sting.gatk.io.stubs.VCFWriterStub debug_file=null metrics_file=null annotation=[]"
##contig=<ID=17,length=81195210,assembly=hg19>
##reference=file:///CL_diags/ngs/OmixonPaper/brca1-test-suite/ref_chr17.hg19.fa
#CHROM	POS	ID	REF	ALT	QUAL	FILTER	INFO	FORMAT	DePristo
17	41197734	rs80357326	G	T	4082.88	PASS	AC=2;AF=1.00;AN=2;DB;DP=121;Dels=0.00;FS=0.000;HRun=1;HaplotypeScore=2.9923;MQ=56.92;MQ0=0;QD=33.74	GT:AD:DP:GQ:PL	1/1:0,121:121:99:4082,355,0
17	41199686	rs80357946	GC	G	5612.95	PASS	AC=2;AF=1.00;AN=2;DB;DP=137;FS=0.000;HRun=1;HaplotypeScore=412.4273;MQ=57.60;MQ0=0;QD=40.97	GT:AD:DP:GQ:PL	1/1:0,137:137:99:5613,406,0
17	41208690	rs62076409	G	A	4719.61	PASS	AC=2;AF=1.00;AN=2;BaseQRankSum=-0.766;DB;DP=148;Dels=0.00;FS=0.000;HRun=0;HaplotypeScore=6.5779;MQ=57.30;MQ0=0;MQRankSum=-0.177;QD=31.89;ReadPosRankSum=1.284	GT:AD:DP:GQ:PL	1/1:1,146:148:99:4684,393,0
17	41215362	rs80357975	TTTTC	T	5595.45	PASS	AC=2;AF=1.00;AN=2;DB;DP=122;FS=0.000;HRun=0;HaplotypeScore=653.2088;MQ=49.89;MQ0=0;QD=45.86	GT:AD:DP:GQ:PL	1/1:18,104:122:99:5595,316,0
17	41215916	rs80357874	TC	T	4882.38	PASS	AC=2;AF=1.00;AN=2;DB;DP=136;FS=0.000;HRun=3;HaplotypeScore=680.5329;MQ=49.02;MQ0=0;QD=35.90	GT:AD:DP:GQ:PL	1/1:8,128:135:99:4882,397,0
17	41215962	rs80358345	TCAG	T	4639.68	PASS	AC=2;AF=1.00;AN=2;DB;DP=101;FS=0.000;HRun=0;HaplotypeScore=695.3648;MQ=41.98;MQ0=0;QD=45.94	GT:AD:DP:GQ:PL	1/1:12,89:100:99:4640,280,0
17	41219341	rs11654396	G	T	4337.04	PASS	AC=2;AF=1.00;AN=2;DB;DP=130;Dels=0.00;FS=0.000;HRun=0;HaplotypeScore=4.9882;MQ=56.70;MQ0=0;QD=33.36	GT:AD:DP:GQ:PL	1/1:0,130:130:99:4336,376,0
17	41219665	rs80357862	ATTAG	A	7021.17	PASS	AC=2;AF=1.00;AN=2;DB;DP=133;FS=0.000;HRun=0;HaplotypeScore=748.7408;MQ=50.11;MQ0=0;QD=52.79	GT:AD:DP:GQ:PL	1/1:6,127:133:99:7021,382,0
17	41221674	rs8176224	T	C	4325.86	PASS	AC=2;AF=1.00;AN=2;DB;DP=135;Dels=0.00;FS=0.000;HRun=0;HaplotypeScore=1.8288;MQ=56.27;MQ0=0;QD=32.04	GT:AD:DP:GQ:PL	1/1:0,133:135:99:4294,394,0
17	41228619	rs80357130	G	C	4482.41	PASS	AC=2;AF=1.00;AN=2;BaseQRankSum=1.683;DB;DP=143;Dels=0.00;FS=0.000;HRun=0;HaplotypeScore=6.3758;MQ=55.70;MQ0=0;MQRankSum=1.098;QD=31.35;ReadPosRankSum=1.537	GT:AD:DP:GQ:PL	1/1:1,142:143:99:4481,409,0
17	41236411	rs8176179	G	A	3997.92	PASS	AC=2;AF=1.00;AN=2;BaseQRankSum=1.890;DB;DP=128;Dels=0.00;FS=11.218;HRun=1;HaplotypeScore=11.7909;MQ=52.97;MQ0=0;MQRankSum=2.221;QD=31.23;ReadPosRankSum=1.181	GT:AD:DP:GQ:PL	1/1:3,125:128:99:3903,273,0
17	41242975	rs80357538	TGTCA	T	7538.18	PASS	AC=2;AF=1.00;AN=2;DB;DP=130;FS=0.000;HRun=0;HaplotypeScore=701.9244;MQ=49.17;MQ0=0;QD=57.99	GT:AD:DP:GQ:PL	1/1:0,130:128:99:7538,382,0
17	41243686	rs80357889	CCTCA	C	6100.93	PASS	AC=2;AF=1.00;AN=2;DB;DP=111;FS=0.000;HRun=0;HaplotypeScore=827.3486;MQ=36.31;MQ0=0;QD=54.96	GT:AD:DP:GQ:PL	1/1:4,107:109:99:6101,319,0
17	41243713	rs80357036	C	T	3572.82	PASS	AC=2;AF=1.00;AN=2;DB;DP=110;Dels=0.00;FS=0.000;HRun=0;HaplotypeScore=3.2560;MQ=40.61;MQ0=0;QD=32.48	GT:AD:DP:GQ:PL	1/1:0,110:110:99:3572,331,0
17	41245156	rs80357546	GTT	G	5632.14	PASS	AC=2;AF=1.00;AN=2;DB;DP=121;FS=0.000;HRun=2;HaplotypeScore=458.0906;MQ=58.91;MQ0=0;QD=46.55	GT:AD:DP:GQ:PL	1/1:1,120:121:99:5632,355,0
17	41245249	rs80357194	T	C	4130.91	PASS	AC=2;AF=1.00;AN=2;BaseQRankSum=-1.268;DB;DP=128;Dels=0.00;FS=0.000;HRun=1;HaplotypeScore=7.4028;MQ=56.83;MQ0=0;MQRankSum=1.323;QD=32.27;ReadPosRankSum=-0.477	GT:AD:DP:GQ:PL	1/1:2,126:128:99:4097,340,0
17	41245393	rs80357147	T	C	4464.86	PASS	AC=2;AF=1.00;AN=2;DB;DP=142;Dels=0.00;FS=0.000;HRun=0;HaplotypeScore=2.9742;MQ=55.52;MQ0=0;QD=31.44	GT:AD:DP:GQ:PL	1/1:0,139:142:99:4441,406,0
17	41245898	rs80357619	AT	A	5095.62	PASS	AC=2;AF=1.00;AN=2;DB;DP=136;FS=0.000;HRun=2;HaplotypeScore=391.3840;MQ=56.34;MQ0=0;QD=37.47	GT:AD:DP:GQ:PL	1/1:5,131:136:99:5096,397,0
17	41246223	rs80357570	CAT	C	5397.18	PASS	AC=2;AF=1.00;AN=2;DB;DP=131;FS=0.000;HRun=0;HaplotypeScore=670.1728;MQ=50.43;MQ0=0;QD=41.20	GT:AD:DP:GQ:PL	1/1:14,116:130:99:5397,376,0
17	41246282	.	A	AT	4456.33	PASS	AC=2;AF=1.00;AN=2;DP=109;FS=0.000;HRun=1;HaplotypeScore=477.0544;MQ=51.30;MQ0=0;QD=40.88	GT:AD:DP:GQ:PL	1/1:13,95:108:99:4456,304,0
17	41246651	rs80357759	TAC	T	5551.30	PASS	AC=2;AF=1.00;AN=2;DB;DP=127;FS=0.000;HRun=0;HaplotypeScore=445.0688;MQ=56.78;MQ0=1;QD=43.71	GT:AD:DP:GQ:PL	1/1:3,124:125:99:5551,367,0
17	41246855	rs62625298	C	T	4390.83	PASS	AC=2;AF=1.00;AN=2;DB;DP=130;Dels=0.00;FS=0.000;HRun=0;HaplotypeScore=7.5116;MQ=56.50;MQ0=0;QD=33.78	GT:AD:DP:GQ:PL	1/1:0,130:130:99:4390,379,0
17	41249363	rs8176144	TA	T	3965.08	PASS	AC=2;AF=1.00;AN=2;DB;DP=141;FS=0.000;HRun=7;HaplotypeScore=413.9601;MQ=58.14;MQ0=0;QD=28.12	GT:AD:DP:GQ:PL	1/1:11,130:141:99:3965,391,0
17	41252696	rs10445319	A	T	3356.04	PASS	AC=2;AF=1.00;AN=2;DB;DP=107;Dels=0.02;FS=0.000;HRun=1;HaplotypeScore=7.4163;MQ=55.49;MQ0=0;QD=31.36	GT:AD:DP:GQ:PL	1/1:0,105:105:99:3355,310,0
17	41252697	rs10445302	T	A	3417.49	PASS	AC=2;AF=1.00;AN=2;DB;DP=106;Dels=0.02;FS=0.000;HRun=2;HaplotypeScore=6.5222;MQ=55.44;MQ0=0;QD=32.24	GT:AD:DP:GQ:PL	1/1:0,104:104:99:3417,310,0
17	41256277	rs80356936	A	C	3198.25	PASS	AC=2;AF=1.00;AN=2;BaseQRankSum=1.697;DB;DP=101;Dels=0.00;FS=0.000;HRun=1;HaplotypeScore=3.4966;MQ=56.24;MQ0=0;MQRankSum=1.594;QD=31.67;ReadPosRankSum=1.490	GT:AD:DP:GQ:PL	1/1:2,99:101:99:3231,292,0
17	41256319	rs8176135	A	G	3703.15	PASS	AC=2;AF=1.00;AN=2;DB;DP=117;Dels=0.00;FS=0.000;HRun=1;HaplotypeScore=2.4682;MQ=56.75;MQ0=0;QD=31.65	GT:AD:DP:GQ:PL	1/1:0,117:117:99:3702,340,0
17	41258452	rs80358147	C	T	4165.64	PASS	AC=2;AF=1.00;AN=2;DB;DP=134;Dels=0.00;FS=0.000;HRun=0;HaplotypeScore=5.5173;MQ=55.69;MQ0=0;QD=31.09	GT:AD:DP:GQ:PL	1/1:0,133:134:99:4164,385,0
17	41258545	rs80357150	C	A	4626.93	PASS	AC=2;AF=1.00;AN=2;DB;DP=143;Dels=0.00;FS=0.000;HRun=4;HaplotypeScore=4.4930;MQ=55.80;MQ0=0;QD=32.36	GT:AD:DP:GQ:PL	1/1:1,142:143:99:4626,409,0
17	41261046	rs115747310	T	C	4991.14	PASS	AC=2;AF=1.00;AN=2;BaseQRankSum=1.710;DB;DP=155;Dels=0.00;FS=0.000;HRun=1;HaplotypeScore=2.7839;MQ=56.45;MQ0=0;MQRankSum=1.129;QD=32.20;ReadPosRankSum=0.615	GT:AD:DP:GQ:PL	1/1:1,154:155:99:4990,448,0
17	41268678	rs1709441	G	C	4190.09	PASS	AC=2;AF=1.00;AN=2;DB;DP=151;Dels=0.00;FS=0.000;HRun=0;HaplotypeScore=5.6378;MQ=55.83;MQ0=0;QD=27.75	GT:AD:DP:GQ:PL	1/1:0,150:151:99:4187,418,0
17	41275802	rs8176080	G	A	3997.31	PASS	AC=2;AF=1.00;AN=2;DB;DP=116;Dels=0.00;FS=0.000;HRun=0;HaplotypeScore=3.4429;MQ=56.32;MQ0=0;QD=34.46	GT:AD:DP:GQ:PL	1/1:0,116:116:99:3997,346,0
17	41276070	rs80357316	A	G	3449.13	PASS	AC=2;AF=1.00;AN=2;DB;DP=109;Dels=0.00;FS=0.000;HRun=0;HaplotypeScore=1.9947;MQ=55.67;MQ0=0;QD=31.64	GT:AD:DP:GQ:PL	1/1:1,108:109:99:3448,313,0
