# Supplementary material for: Considerations for clinical read alignment and mutational profiling using next-generation sequencing
Source: F1000Res. 2012 Sep 20;1:2. Originally published 2012 Jul 16. [Version 2] doi: 10.12688/f1000research.1-2.v2 (PMC3945748; doi:10.12688/f1000research.1-2.v2)
Supplement: Aligner-specific VCF files containing the mutations called for each set of reads in single and paired-end modes — VCF files describing the mutations detected in the sixty-seven groups of BRCA1 reads when testing each alignment program in paired-end and single-end mode. [file f1000research-1-402-s0002.tgz › BWA_Paired_End_Calls.74.vcf]

##fileformat=VCFv4.1
##FILTER=<ID=LowQual,Description="Low quality">
##FORMAT=<ID=AD,Number=.,Type=Integer,Description="Allelic depths for the ref and alt alleles in the order listed">
##FORMAT=<ID=DP,Number=1,Type=Integer,Description="Read Depth (only filtered reads used for calling)">
##FORMAT=<ID=GQ,Number=1,Type=Float,Description="Genotype Quality">
##FORMAT=<ID=GT,Number=1,Type=String,Description="Genotype">
##FORMAT=<ID=PL,Number=G,Type=Integer,Description="Normalized, Phred-scaled likelihoods for genotypes as defined in the VCF specification">
##INFO=<ID=AC,Number=A,Type=Integer,Description="Allele count in genotypes, for each ALT allele, in the same order as listed">
##INFO=<ID=AF,Number=A,Type=Float,Description="Allele Frequency, for each ALT allele, in the same order as listed">
##INFO=<ID=AN,Number=1,Type=Integer,Description="Total number of alleles in called genotypes">
##INFO=<ID=BaseQRankSum,Number=1,Type=Float,Description="Z-score from Wilcoxon rank sum test of Alt Vs. Ref base qualities">
##INFO=<ID=DB,Number=0,Type=Flag,Description="dbSNP Membership">
##INFO=<ID=DP,Number=1,Type=Integer,Description="Filtered Depth">
##INFO=<ID=DS,Number=0,Type=Flag,Description="Were any of the samples downsampled?">
##INFO=<ID=Dels,Number=1,Type=Float,Description="Fraction of Reads Containing Spanning Deletions">
##INFO=<ID=FS,Number=1,Type=Float,Description="Phred-scaled p-value using Fisher's exact test to detect strand bias">
##INFO=<ID=HRun,Number=1,Type=Integer,Description="Largest Contiguous Homopolymer Run of Variant Allele In Either Direction">
##INFO=<ID=HaplotypeScore,Number=1,Type=Float,Description="Consistency of the site with at most two segregating haplotypes">
##INFO=<ID=InbreedingCoeff,Number=1,Type=Float,Description="Inbreeding coefficient as estimated from the genotype likelihoods per-sample when compared against the Hardy-Weinberg expectation">
##INFO=<ID=MQ,Number=1,Type=Float,Description="RMS Mapping Quality">
##INFO=<ID=MQ0,Number=1,Type=Integer,Description="Total Mapping Quality Zero Reads">
##INFO=<ID=MQRankSum,Number=1,Type=Float,Description="Z-score From Wilcoxon rank sum test of Alt vs. Ref read mapping qualities">
##INFO=<ID=QD,Number=1,Type=Float,Description="Variant Confidence/Quality by Depth">
##INFO=<ID=ReadPosRankSum,Number=1,Type=Float,Description="Z-score from Wilcoxon rank sum test of Alt vs. Ref read position bias">
##UnifiedGenotyper="analysis_type=UnifiedGenotyper input_file=[../BWA_Default/brca1_74.recalib.bam] sample_metadata=[] read_buffer_size=null phone_home=STANDARD read_filter=[] intervals=null excludeIntervals=null reference_sequence=ref_chr17.hg19.fa rodBind=[] rodToIntervalTrackName=null BTI_merge_rule=UNION nonDeterministicRandomSeed=false downsampling_type=null downsample_to_fraction=null downsample_to_coverage=null baq=OFF baqGapOpenPenalty=40.0 performanceLog=null useOriginalQualities=false defaultBaseQualities=-1 validation_strictness=SILENT unsafe=null num_threads=4 interval_merging=ALL read_group_black_list=null processingTracker=null restartProcessingTracker=false processingTrackerStatusFile=null processingTrackerID=-1 allow_intervals_with_unindexed_bam=false disable_experimental_low_memory_sharding=false logging_level=ERROR log_to_file=null help=false genotype_likelihoods_model=BOTH p_nonref_model=EXACT heterozygosity=0.0010 pcr_error_rate=1.0E-4 genotyping_mode=DISCOVERY output_mode=EMIT_VARIANTS_ONLY standard_min_confidence_threshold_for_calling=30.0 standard_min_confidence_threshold_for_emitting=4.0 computeSLOD=false alleles=(RodBinding name= source=UNBOUND) assume_single_sample_reads=null abort_at_too_much_coverage=-1 min_base_quality_score=17 min_mapping_quality_score=20 max_deletion_fraction=0.05 min_indel_count_for_genotyping=5 indel_heterozygosity=1.25E-4 indelGapContinuationPenalty=10.0 indelGapOpenPenalty=45.0 indelHaplotypeSize=80 doContextDependentGapPenalties=true getGapPenaltiesFromData=false indel_recal_file=indel.recal_data.csv indelDebug=false dovit=false GSA_PRODUCTION_ONLY=false exactCalculation=LINEAR_EXPERIMENTAL ignoreSNPAlleles=false output_all_callable_bases=false genotype=false dbsnp=(RodBinding name=dbsnp source=dbsnp_132.hg19.vcf) out=org.broadinstitute.sting.gatk.io.stubs.VCFWriterStub NO_HEADER=org.broadinstitute.sting.gatk.io.stubs.VCFWriterStub sites_only=org.broadinstitute.sting.gatk.io.stubs.VCFWriterStub debug_file=null metrics_file=null annotation=[]"
##contig=<ID=17,length=81195210,assembly=hg19>
##reference=file:///CL_diags/ngs/OmixonPaper/brca1-test-suite/ref_chr17.hg19.fa
#CHROM	POS	ID	REF	ALT	QUAL	FILTER	INFO	FORMAT	DePristo
17	41199002	rs8176313	C	T	4452.88	PASS	AC=2;AF=1.00;AN=2;DB;DP=141;Dels=0.00;FS=0.000;HRun=0;HaplotypeScore=4.1633;MQ=56.58;MQ0=0;QD=31.58	GT:AD:DP:GQ:PL	1/1:0,141:141:99:4451,415,0
17	41208467	rs8176286	A	G	3983.49	PASS	AC=2;AF=1.00;AN=2;DB;DP=123;Dels=0.00;FS=0.000;HRun=3;HaplotypeScore=1.9779;MQ=56.93;MQ0=0;QD=32.39	GT:AD:DP:GQ:PL	1/1:0,123:123:99:3982,367,0
17	41211027	rs8176274	A	C	3914.70	PASS	AC=2;AF=1.00;AN=2;DB;DP=134;Dels=0.00;FS=0.000;HRun=0;HaplotypeScore=3.5611;MQ=57.51;MQ0=0;QD=29.21	GT:AD:DP:GQ:PL	1/1:1,132:134:99:3875,394,0
17	41211487	rs12947330	A	T	4563.41	PASS	AC=2;AF=1.00;AN=2;DB;DP=136;Dels=0.00;FS=0.000;HRun=0;HaplotypeScore=4.5719;MQ=56.44;MQ0=0;QD=33.55	GT:AD:DP:GQ:PL	1/1:0,135:136:99:4530,400,0
17	41213626	rs8176269	G	T	4590.46	PASS	AC=2;AF=1.00;AN=2;DB;DP=140;Dels=0.00;FS=0.000;HRun=1;HaplotypeScore=0.9992;MQ=57.45;MQ0=0;QD=32.79	GT:AD:DP:GQ:PL	1/1:0,139:140:99:4556,406,0
17	41219853	rs71157701	A	AT	2040.57	PASS	AC=2;AF=1.00;AN=2;DB;DP=145;FS=0.000;HRun=19;HaplotypeScore=344.9969;MQ=55.63;MQ0=0;QD=14.07	GT:AD:DP:GQ:PL	1/1:45,100:144:99:2083,308,0
17	41223118	rs80356833	A	G	4111.42	PASS	AC=2;AF=1.00;AN=2;DB;DP=129;Dels=0.00;FS=0.000;HRun=0;HaplotypeScore=2.3204;MQ=50.73;MQ0=0;QD=31.87	GT:AD:DP:GQ:PL	1/1:1,128:129:99:4110,382,0
17	41223120	rs80357439	T	C	4176.72	PASS	AC=2;AF=1.00;AN=2;BaseQRankSum=1.705;DB;DP=130;Dels=0.00;FS=0.000;HRun=0;HaplotypeScore=1.5317;MQ=50.81;MQ0=0;MQRankSum=0.416;QD=32.13;ReadPosRankSum=1.061	GT:AD:DP:GQ:PL	1/1:1,129:130:99:4176,385,0
17	41223121	rs80357352	G	A	4288.61	PASS	AC=2;AF=1.00;AN=2;DB;DP=130;Dels=0.00;FS=0.000;HRun=0;HaplotypeScore=1.5317;MQ=50.81;MQ0=0;QD=32.99	GT:AD:DP:GQ:PL	1/1:1,129:130:99:4288,379,0
17	41223202	rs80356909	A	G	3800.82	PASS	AC=2;AF=1.00;AN=2;DB;DP=122;Dels=0.00;FS=0.000;HRun=1;HaplotypeScore=7.4285;MQ=54.09;MQ0=0;QD=31.15	GT:AD:DP:GQ:PL	1/1:1,121:122:99:3800,349,0
17	41226536	rs80356953	G	T	4068.98	PASS	AC=2;AF=1.00;AN=2;DB;DP=127;Dels=0.00;FS=0.000;HRun=1;HaplotypeScore=5.9986;MQ=56.46;MQ0=0;QD=32.04	GT:AD:DP:GQ:PL	1/1:1,126:127:99:4068,367,0
17	41227083	rs8176207	C	CGGAA	6131.01	PASS	AC=2;AF=1.00;AN=2;DB;DP=118;FS=0.000;HRun=0;HaplotypeScore=442.2381;MQ=56.12;MQ0=0;QD=51.96	GT:AD:DP:GQ:PL	1/1:27,83:118:99:6131,283,0
17	41238155	rs72406799	A	AACACAC	13986.90	PASS	AC=2;AF=1.00;AN=2;DB;DP=154;FS=0.000;HRun=0;HaplotypeScore=570.0533;MQ=39.44;MQ0=3;QD=90.82	GT:AD:DP:GQ:PL	1/1:3,131:148:99:13987,445,0
17	41239980	rs8176167	T	C	3697.45	PASS	AC=2;AF=1.00;AN=2;DB;DP=128;Dels=0.00;FS=0.000;HRun=1;HaplotypeScore=2.6899;MQ=56.45;MQ0=0;QD=28.89	GT:AD:DP:GQ:PL	1/1:1,127:128:99:3695,372,0
17	41243923	rs80357512	A	AT	5660.21	PASS	AC=2;AF=1.00;AN=2;DB;DP=142;FS=0.000;HRun=3;HaplotypeScore=316.1569;MQ=56.60;MQ0=0;QD=39.86	GT:AD:DP:GQ:PL	1/1:7,134:142:99:5660,412,0
17	41244435	rs80357920	TCTTTAA	T	7981.02	PASS	AC=2;AF=1.00;AN=2;DB;DP=111;FS=0.000;HRun=0;HaplotypeScore=818.4689;MQ=35.29;MQ0=0;QD=71.90	GT:AD:DP:GQ:PL	1/1:0,111:109:99:7981,328,0
17	41245071	rs80357631	GT	G	5206.16	PASS	AC=2;AF=1.00;AN=2;DB;DP=125;FS=0.000;HRun=1;HaplotypeScore=375.7542;MQ=53.14;MQ0=0;QD=41.65	GT:AD:DP:GQ:PL	1/1:1,124:125:99:5206,376,0
17	41245190	rs80357820	CAGTAACG	C	7917.01	PASS	AC=2;AF=1.00;AN=2;DB;DP=112;FS=0.000;HRun=0;HaplotypeScore=879.0602;MQ=32.90;MQ0=0;QD=70.69	GT:AD:DP:GQ:PL	1/1:16,96:111:99:7917,310,0
17	41245577	rs28897679	T	C	4477.31	PASS	AC=2;AF=1.00;AN=2;BaseQRankSum=-1.462;DB;DP=141;Dels=0.00;FS=0.000;HRun=0;HaplotypeScore=8.9140;MQ=52.93;MQ0=0;MQRankSum=-0.946;QD=31.75;ReadPosRankSum=0.061	GT:AD:DP:GQ:PL	1/1:1,140:141:99:4441,383,0
17	41245655	.	T	TA	5756.20	PASS	AC=2;AF=1.00;AN=2;DP=137;FS=0.000;HRun=1;HaplotypeScore=1018.3399;MQ=46.23;MQ0=0;QD=42.02	GT:AD:DP:GQ:PL	1/1:18,118:137:99:5756,394,0
17	41245664	rs80357495	A	C	4188.53	PASS	AC=2;AF=1.00;AN=2;DB;DP=129;Dels=0.00;FS=0.000;HRun=1;HaplotypeScore=112.8339;MQ=45.90;MQ0=0;QD=32.47	GT:AD:DP:GQ:PL	1/1:0,129:129:99:4188,385,0
17	41245699	rs80358329	TAGA	T	5352.49	PASS	AC=2;AF=1.00;AN=2;DB;DP=116;FS=0.000;HRun=0;HaplotypeScore=957.1983;MQ=41.19;MQ0=0;QD=46.14	GT:AD:DP:GQ:PL	1/1:8,108:115:99:5352,325,0
17	41246165	rs56046357	A	T	4163.52	PASS	AC=2;AF=1.00;AN=2;DB;DP=130;Dels=0.00;FS=0.000;HRun=0;HaplotypeScore=3.5740;MQ=55.40;MQ0=0;QD=32.03	GT:AD:DP:GQ:PL	1/1:0,129:130:99:4129,370,0
17	41246531	rs80357618	CT	C	3613.89	PASS	AC=2;AF=1.00;AN=2;DB;DP=128;FS=0.000;HRun=7;HaplotypeScore=381.2373;MQ=57.85;MQ0=0;QD=28.23	GT:AD:DP:GQ:PL	1/1:9,119:128:99:3614,358,0
17	41247932	rs80357109	C	T	5039.12	PASS	AC=2;AF=1.00;AN=2;DB;DP=150;Dels=0.00;FS=0.000;HRun=1;HaplotypeScore=0.0000;MQ=55.80;MQ0=0;QD=33.59	GT:AD:DP:GQ:PL	1/1:0,149:150:99:5038,439,0
17	41249322	rs80358171	C	T	4870.01	PASS	AC=2;AF=1.00;AN=2;DB;DP=146;Dels=0.00;FS=0.000;HRun=0;HaplotypeScore=7.9539;MQ=56.63;MQ0=0;QD=33.36	GT:AD:DP:GQ:PL	1/1:1,145:146:99:4869,433,0
17	41252575	rs112341198	GTA	G	3281.39	PASS	AC=2;AF=1.00;AN=2;DB;DP=117;FS=0.000;HRun=0;HaplotypeScore=423.7143;MQ=58.95;MQ0=0;QD=28.05	GT:AD:DP:GQ:PL	1/1:26,91:117:99:3281,274,0
17	41252697	rs10445302	T	A	3710.61	PASS	AC=2;AF=1.00;AN=2;DB;DP=111;Dels=0.00;FS=0.000;HRun=2;HaplotypeScore=1.9494;MQ=56.19;MQ0=0;QD=33.43	GT:AD:DP:GQ:PL	1/1:0,110:111:99:3710,325,0
17	41256878	rs80358113	C	T	4177.20	PASS	AC=2;AF=1.00;AN=2;DB;DP=134;Dels=0.00;FS=0.000;HRun=0;HaplotypeScore=6.7479;MQ=57.01;MQ0=0;QD=31.17	GT:AD:DP:GQ:PL	1/1:0,132:134:99:4176,382,0
17	41267743	rs80356863	T	G	3852.69	PASS	AC=2;AF=1.00;AN=2;DB;DP=134;Dels=0.00;FS=0.000;HRun=0;HaplotypeScore=0.0000;MQ=53.63;MQ0=0;QD=28.75	GT:AD:DP:GQ:PL	1/1:0,134:134:99:3850,391,0
17	41267758	rs80357972	TCA	T	5605.51	PASS	AC=2;AF=1.00;AN=2;DB;DP=138;FS=0.000;HRun=0;HaplotypeScore=777.6640;MQ=54.22;MQ0=0;QD=40.62	GT:AD:DP:GQ:PL	1/1:6,132:138:99:5606,394,0
17	41276043	.	C	CGACA	8031.43	PASS	AC=2;AF=1.00;AN=2;DP=99;FS=0.000;HRun=0;HaplotypeScore=334.8604;MQ=47.79;MQ0=1;QD=81.13	GT:AD:DP:GQ:PL	1/1:9,83:98:99:8031,289,0
17	41280634	rs112034027	T	C	3758.89	PASS	AC=2;AF=1.00;AN=2;DB;DP=119;Dels=0.00;FS=0.000;HRun=1;HaplotypeScore=4.0320;MQ=55.13;MQ0=0;QD=31.59	GT:AD:DP:GQ:PL	1/1:0,119:119:99:3758,340,0
