# Supplementary material for: Considerations for clinical read alignment and mutational profiling using next-generation sequencing
Source: F1000Res. 2012 Sep 20;1:2. Originally published 2012 Jul 16. [Version 2] doi: 10.12688/f1000research.1-2.v2 (PMC3945748; doi:10.12688/f1000research.1-2.v2)
Supplement: Aligner-specific VCF files containing the mutations called for each set of reads in single and paired-end modes — VCF files describing the mutations detected in the sixty-seven groups of BRCA1 reads when testing each alignment program in paired-end and single-end mode. [file f1000research-1-402-s0002.tgz › BWA_Paired_End_Calls.75.vcf]

##fileformat=VCFv4.1
##FILTER=<ID=LowQual,Description="Low quality">
##FORMAT=<ID=AD,Number=.,Type=Integer,Description="Allelic depths for the ref and alt alleles in the order listed">
##FORMAT=<ID=DP,Number=1,Type=Integer,Description="Read Depth (only filtered reads used for calling)">
##FORMAT=<ID=GQ,Number=1,Type=Float,Description="Genotype Quality">
##FORMAT=<ID=GT,Number=1,Type=String,Description="Genotype">
##FORMAT=<ID=PL,Number=G,Type=Integer,Description="Normalized, Phred-scaled likelihoods for genotypes as defined in the VCF specification">
##INFO=<ID=AC,Number=A,Type=Integer,Description="Allele count in genotypes, for each ALT allele, in the same order as listed">
##INFO=<ID=AF,Number=A,Type=Float,Description="Allele Frequency, for each ALT allele, in the same order as listed">
##INFO=<ID=AN,Number=1,Type=Integer,Description="Total number of alleles in called genotypes">
##INFO=<ID=BaseQRankSum,Number=1,Type=Float,Description="Z-score from Wilcoxon rank sum test of Alt Vs. Ref base qualities">
##INFO=<ID=DB,Number=0,Type=Flag,Description="dbSNP Membership">
##INFO=<ID=DP,Number=1,Type=Integer,Description="Filtered Depth">
##INFO=<ID=DS,Number=0,Type=Flag,Description="Were any of the samples downsampled?">
##INFO=<ID=Dels,Number=1,Type=Float,Description="Fraction of Reads Containing Spanning Deletions">
##INFO=<ID=FS,Number=1,Type=Float,Description="Phred-scaled p-value using Fisher's exact test to detect strand bias">
##INFO=<ID=HRun,Number=1,Type=Integer,Description="Largest Contiguous Homopolymer Run of Variant Allele In Either Direction">
##INFO=<ID=HaplotypeScore,Number=1,Type=Float,Description="Consistency of the site with at most two segregating haplotypes">
##INFO=<ID=InbreedingCoeff,Number=1,Type=Float,Description="Inbreeding coefficient as estimated from the genotype likelihoods per-sample when compared against the Hardy-Weinberg expectation">
##INFO=<ID=MQ,Number=1,Type=Float,Description="RMS Mapping Quality">
##INFO=<ID=MQ0,Number=1,Type=Integer,Description="Total Mapping Quality Zero Reads">
##INFO=<ID=MQRankSum,Number=1,Type=Float,Description="Z-score From Wilcoxon rank sum test of Alt vs. Ref read mapping qualities">
##INFO=<ID=QD,Number=1,Type=Float,Description="Variant Confidence/Quality by Depth">
##INFO=<ID=ReadPosRankSum,Number=1,Type=Float,Description="Z-score from Wilcoxon rank sum test of Alt vs. Ref read position bias">
##UnifiedGenotyper="analysis_type=UnifiedGenotyper input_file=[../BWA_Default/brca1_75.recalib.bam] sample_metadata=[] read_buffer_size=null phone_home=STANDARD read_filter=[] intervals=null excludeIntervals=null reference_sequence=ref_chr17.hg19.fa rodBind=[] rodToIntervalTrackName=null BTI_merge_rule=UNION nonDeterministicRandomSeed=false downsampling_type=null downsample_to_fraction=null downsample_to_coverage=null baq=OFF baqGapOpenPenalty=40.0 performanceLog=null useOriginalQualities=false defaultBaseQualities=-1 validation_strictness=SILENT unsafe=null num_threads=4 interval_merging=ALL read_group_black_list=null processingTracker=null restartProcessingTracker=false processingTrackerStatusFile=null processingTrackerID=-1 allow_intervals_with_unindexed_bam=false disable_experimental_low_memory_sharding=false logging_level=ERROR log_to_file=null help=false genotype_likelihoods_model=BOTH p_nonref_model=EXACT heterozygosity=0.0010 pcr_error_rate=1.0E-4 genotyping_mode=DISCOVERY output_mode=EMIT_VARIANTS_ONLY standard_min_confidence_threshold_for_calling=30.0 standard_min_confidence_threshold_for_emitting=4.0 computeSLOD=false alleles=(RodBinding name= source=UNBOUND) assume_single_sample_reads=null abort_at_too_much_coverage=-1 min_base_quality_score=17 min_mapping_quality_score=20 max_deletion_fraction=0.05 min_indel_count_for_genotyping=5 indel_heterozygosity=1.25E-4 indelGapContinuationPenalty=10.0 indelGapOpenPenalty=45.0 indelHaplotypeSize=80 doContextDependentGapPenalties=true getGapPenaltiesFromData=false indel_recal_file=indel.recal_data.csv indelDebug=false dovit=false GSA_PRODUCTION_ONLY=false exactCalculation=LINEAR_EXPERIMENTAL ignoreSNPAlleles=false output_all_callable_bases=false genotype=false dbsnp=(RodBinding name=dbsnp source=dbsnp_132.hg19.vcf) out=org.broadinstitute.sting.gatk.io.stubs.VCFWriterStub NO_HEADER=org.broadinstitute.sting.gatk.io.stubs.VCFWriterStub sites_only=org.broadinstitute.sting.gatk.io.stubs.VCFWriterStub debug_file=null metrics_file=null annotation=[]"
##contig=<ID=17,length=81195210,assembly=hg19>
##reference=file:///CL_diags/ngs/OmixonPaper/brca1-test-suite/ref_chr17.hg19.fa
#CHROM	POS	ID	REF	ALT	QUAL	FILTER	INFO	FORMAT	DePristo
17	41197774	rs80357839	AC	A	4244.01	PASS	AC=2;AF=1.00;AN=2;DB;DP=123;FS=0.000;HRun=3;HaplotypeScore=371.8588;MQ=56.42;MQ0=0;QD=34.50	GT:AD:DP:GQ:PL	1/1:8,115:123:99:4244,346,0
17	41201202	rs80357694	TC	T	4352.50	PASS	AC=2;AF=1.00;AN=2;DB;DP=114;FS=0.000;HRun=2;HaplotypeScore=335.9531;MQ=56.95;MQ0=0;QD=38.18	GT:AD:DP:GQ:PL	1/1:2,112:114:99:4352,340,0
17	41202295	rs8176300	A	G	3909.76	PASS	AC=2;AF=1.00;AN=2;DB;DP=135;Dels=0.00;FS=0.000;HRun=0;HaplotypeScore=11.0332;MQ=55.36;MQ0=0;QD=28.96	GT:AD:DP:GQ:PL	1/1:0,135:135:99:3907,394,0
17	41202637	rs117309158	A	G	4440.62	PASS	AC=2;AF=1.00;AN=2;DB;DP=138;Dels=0.00;FS=0.000;HRun=0;HaplotypeScore=2.9696;MQ=56.11;MQ0=0;QD=32.18	GT:AD:DP:GQ:PL	1/1:0,137:138:99:4418,409,0
17	41211486	rs60735548	C	CACA	3729.93	PASS	AC=2;AF=1.00;AN=2;DB;DP=144;FS=0.000;HRun=0;HaplotypeScore=493.5110;MQ=57.46;MQ0=0;QD=25.90	GT:AD:DP:GQ:PL	1/1:83,57:144:99:3730,214,0
17	41215378	rs80357104	G	A	4437.78	PASS	AC=2;AF=1.00;AN=2;DB;DP=131;Dels=0.00;FS=0.000;HRun=1;HaplotypeScore=3.7858;MQ=56.71;MQ0=0;QD=33.88	GT:AD:DP:GQ:PL	1/1:0,131:131:99:4437,388,0
17	41219622	rs80358181	T	C	4233.20	PASS	AC=2;AF=1.00;AN=2;DB;DP=136;Dels=0.00;FS=0.000;HRun=0;HaplotypeScore=4.4268;MQ=56.30;MQ0=0;QD=31.13	GT:AD:DP:GQ:PL	1/1:0,135:136:99:4232,391,0
17	41228120	rs8176206	T	C	4291.01	PASS	AC=2;AF=1.00;AN=2;DB;DP=136;Dels=0.00;FS=0.000;HRun=0;HaplotypeScore=4.2400;MQ=55.61;MQ0=0;QD=31.55	GT:AD:DP:GQ:PL	1/1:0,136:136:99:4290,397,0
17	41228619	rs80357130	G	C	4420.72	PASS	AC=2;AF=1.00;AN=2;DB;DP=141;Dels=0.00;FS=0.000;HRun=0;HaplotypeScore=5.9778;MQ=55.81;MQ0=0;QD=31.35	GT:AD:DP:GQ:PL	1/1:0,141:141:99:4420,403,0
17	41229777	rs11384014	G	GT	4527.10	PASS	AC=2;AF=1.00;AN=2;DB;DP=118;FS=0.000;HRun=3;HaplotypeScore=284.7174;MQ=56.62;MQ0=0;QD=38.37	GT:AD:DP:GQ:PL	1/1:9,108:118:99:4527,331,0
17	41243517	rs55639854	T	C	3796.99	PASS	AC=2;AF=1.00;AN=2;DB;DP=120;Dels=0.00;FS=0.000;HRun=1;HaplotypeScore=1.6208;MQ=55.91;MQ0=0;QD=31.64	GT:AD:DP:GQ:PL	1/1:0,120:120:99:3796,346,0
17	41243704	rs80358338	CCTG	C	5785.98	PASS	AC=2;AF=1.00;AN=2;DB;DP=107;FS=0.000;HRun=0;HaplotypeScore=503.7856;MQ=49.70;MQ0=0;QD=54.07	GT:AD:DP:GQ:PL	1/1:3,104:106:99:5786,313,0
17	41243786	rs80357986	C	CAA	8414.49	PASS	AC=2;AF=1.00;AN=2;DB;DP=142;FS=0.000;HRun=0;HaplotypeScore=392.7216;MQ=55.54;MQ0=0;QD=59.26	GT:AD:DP:GQ:PL	1/1:4,137:142:99:8414,418,0
17	41244116	rs80356922	C	A	4752.26	PASS	AC=2;AF=1.00;AN=2;DB;DP=140;Dels=0.00;FS=0.000;HRun=0;HaplotypeScore=3.6986;MQ=56.83;MQ0=0;QD=33.94	GT:AD:DP:GQ:PL	1/1:0,140:140:99:4751,418,0
17	41244239	rs80357317	A	T	5349.90	PASS	AC=2;AF=1.00;AN=2;DB;DP=160;Dels=0.00;FS=0.000;HRun=2;HaplotypeScore=5.5112;MQ=57.23;MQ0=0;QD=33.44	GT:AD:DP:GQ:PL	1/1:0,160:160:99:5349,469,0
17	41244538	rs80357617	CAA	C	4985.20	PASS	AC=2;AF=1.00;AN=2;DB;DP=117;FS=0.000;HRun=3;HaplotypeScore=428.9250;MQ=58.47;MQ0=0;QD=42.61	GT:AD:DP:GQ:PL	1/1:4,113:116:99:4985,334,0
17	41245023	rs28897684	T	C	4364.93	PASS	AC=2;AF=1.00;AN=2;DB;DP=135;Dels=0.00;FS=0.000;HRun=3;HaplotypeScore=1.6006;MQ=57.07;MQ0=0;QD=32.33	GT:AD:DP:GQ:PL	1/1:1,134:135:99:4364,400,0
17	41245141	rs80357706	TCA	T	4809.22	PASS	AC=2;AF=1.00;AN=2;DB;DP=128;FS=0.000;HRun=0;HaplotypeScore=492.8927;MQ=57.79;MQ0=0;QD=37.57	GT:AD:DP:GQ:PL	1/1:12,115:128:99:4809,349,0
17	41245462	rs80357441	T	C	4155.84	PASS	AC=2;AF=1.00;AN=2;DB;DP=128;Dels=0.00;FS=0.000;HRun=0;HaplotypeScore=3.1781;MQ=56.90;MQ0=0;QD=32.47	GT:AD:DP:GQ:PL	1/1:0,128:128:99:4155,376,0
17	41245546	.	G	GT	6451.43	PASS	AC=2;AF=1.00;AN=2;DP=155;FS=0.000;HRun=2;HaplotypeScore=406.3972;MQ=55.01;MQ0=0;QD=41.62	GT:AD:DP:GQ:PL	1/1:5,150:154:99:6451,452,0
17	41245873	rs80357600	CT	C	4724.60	PASS	AC=2;AF=1.00;AN=2;DB;DP=139;FS=0.000;HRun=4;HaplotypeScore=391.5673;MQ=57.07;MQ0=0;QD=33.99	GT:AD:DP:GQ:PL	1/1:6,133:139:99:4725,397,0
17	41246250	rs80357794	GC	G	4826.58	PASS	AC=2;AF=1.00;AN=2;DB;DP=127;FS=0.000;HRun=2;HaplotypeScore=383.5375;MQ=58.20;MQ0=0;QD=38.00	GT:AD:DP:GQ:PL	1/1:1,126:127:99:4827,379,0
17	41246593	.	T	TAC	7066.52	PASS	AC=2;AF=1.00;AN=2;DP=128;FS=0.000;HRun=0;HaplotypeScore=331.6875;MQ=53.89;MQ0=0;QD=55.21	GT:AD:DP:GQ:PL	1/1:7,120:128:99:7067,373,0
17	41246697	.	T	TGTAATGA	13013.19	PASS	AC=2;AF=1.00;AN=2;DP=145;FS=0.000;HRun=0;HaplotypeScore=671.4863;MQ=34.84;MQ0=0;QD=89.75	GT:AD:DP:GQ:PL	1/1:49,90:142:99:13013,352,0
17	41249111	rs113655645	T	C	4944.60	PASS	AC=2;AF=1.00;AN=2;BaseQRankSum=-0.720;DB;DP=154;Dels=0.00;FS=0.000;HRun=1;HaplotypeScore=3.7764;MQ=56.97;MQ0=0;MQRankSum=1.170;QD=32.11;ReadPosRankSum=1.350	GT:AD:DP:GQ:PL	1/1:1,153:154:99:4909,411,0
17	41251885	rs41286288	G	A	4449.52	PASS	AC=2;AF=1.00;AN=2;DB;DP=134;Dels=0.00;FS=0.000;HRun=1;HaplotypeScore=2.6102;MQ=55.58;MQ0=0;QD=33.21	GT:AD:DP:GQ:PL	1/1:0,134:134:99:4449,388,0
17	41252697	rs10445302	T	A	3737.80	PASS	AC=2;AF=1.00;AN=2;DB;DP=110;Dels=0.00;FS=0.000;HRun=2;HaplotypeScore=2.8522;MQ=56.82;MQ0=0;QD=33.98	GT:AD:DP:GQ:PL	1/1:0,110:110:99:3737,328,0
17	41256976	rs80358119	G	C	3831.14	PASS	AC=2;AF=1.00;AN=2;DB;DP=118;Dels=0.00;FS=0.000;HRun=0;HaplotypeScore=3.6291;MQ=55.72;MQ0=0;QD=32.47	GT:AD:DP:GQ:PL	1/1:0,118:118:99:3830,352,0
17	41258148	rs55974475	A	G	4498.94	PASS	AC=2;AF=1.00;AN=2;DB;DP=142;Dels=0.00;FS=0.000;HRun=0;HaplotypeScore=2.6532;MQ=55.59;MQ0=0;QD=31.68	GT:AD:DP:GQ:PL	1/1:0,142:142:99:4498,415,0
17	41265776	rs8176109	A	G	4294.46	PASS	AC=2;AF=1.00;AN=2;DB;DP=137;Dels=0.00;FS=0.000;HRun=0;HaplotypeScore=10.0518;MQ=55.35;MQ0=0;QD=31.35	GT:AD:DP:GQ:PL	1/1:0,137:137:99:4293,397,0
17	41267742	rs80358043	C	G	4375.63	PASS	AC=2;AF=1.00;AN=2;DB;DP=135;Dels=0.00;FS=0.000;HRun=0;HaplotypeScore=1.6553;MQ=57.63;MQ0=0;QD=32.41	GT:AD:DP:GQ:PL	1/1:0,135:135:99:4375,397,0
17	41276348	rs8176077	T	C	3889.19	PASS	AC=2;AF=1.00;AN=2;DB;DP=137;Dels=0.00;FS=0.000;HRun=0;HaplotypeScore=4.5745;MQ=56.90;MQ0=0;QD=28.39	GT:AD:DP:GQ:PL	1/1:0,135:137:99:3853,388,0
17	41281078	rs79725272	A	G	4255.73	PASS	AC=2;AF=1.00;AN=2;DB;DP=134;Dels=0.00;FS=0.000;HRun=1;HaplotypeScore=0.8941;MQ=57.19;MQ0=0;QD=31.76	GT:AD:DP:GQ:PL	1/1:0,134:134:99:4255,391,0
