# Supplementary material for: Considerations for clinical read alignment and mutational profiling using next-generation sequencing
Source: F1000Res. 2012 Sep 20;1:2. Originally published 2012 Jul 16. [Version 2] doi: 10.12688/f1000research.1-2.v2 (PMC3945748; doi:10.12688/f1000research.1-2.v2)
Supplement: Aligner-specific VCF files containing the mutations called for each set of reads in single and paired-end modes — VCF files describing the mutations detected in the sixty-seven groups of BRCA1 reads when testing each alignment program in paired-end and single-end mode. [file f1000research-1-402-s0002.tgz › BWA_Paired_End_Calls.76.vcf]

##fileformat=VCFv4.1
##FILTER=<ID=LowQual,Description="Low quality">
##FORMAT=<ID=AD,Number=.,Type=Integer,Description="Allelic depths for the ref and alt alleles in the order listed">
##FORMAT=<ID=DP,Number=1,Type=Integer,Description="Read Depth (only filtered reads used for calling)">
##FORMAT=<ID=GQ,Number=1,Type=Float,Description="Genotype Quality">
##FORMAT=<ID=GT,Number=1,Type=String,Description="Genotype">
##FORMAT=<ID=PL,Number=G,Type=Integer,Description="Normalized, Phred-scaled likelihoods for genotypes as defined in the VCF specification">
##INFO=<ID=AC,Number=A,Type=Integer,Description="Allele count in genotypes, for each ALT allele, in the same order as listed">
##INFO=<ID=AF,Number=A,Type=Float,Description="Allele Frequency, for each ALT allele, in the same order as listed">
##INFO=<ID=AN,Number=1,Type=Integer,Description="Total number of alleles in called genotypes">
##INFO=<ID=BaseQRankSum,Number=1,Type=Float,Description="Z-score from Wilcoxon rank sum test of Alt Vs. Ref base qualities">
##INFO=<ID=DB,Number=0,Type=Flag,Description="dbSNP Membership">
##INFO=<ID=DP,Number=1,Type=Integer,Description="Filtered Depth">
##INFO=<ID=DS,Number=0,Type=Flag,Description="Were any of the samples downsampled?">
##INFO=<ID=Dels,Number=1,Type=Float,Description="Fraction of Reads Containing Spanning Deletions">
##INFO=<ID=FS,Number=1,Type=Float,Description="Phred-scaled p-value using Fisher's exact test to detect strand bias">
##INFO=<ID=HRun,Number=1,Type=Integer,Description="Largest Contiguous Homopolymer Run of Variant Allele In Either Direction">
##INFO=<ID=HaplotypeScore,Number=1,Type=Float,Description="Consistency of the site with at most two segregating haplotypes">
##INFO=<ID=InbreedingCoeff,Number=1,Type=Float,Description="Inbreeding coefficient as estimated from the genotype likelihoods per-sample when compared against the Hardy-Weinberg expectation">
##INFO=<ID=MQ,Number=1,Type=Float,Description="RMS Mapping Quality">
##INFO=<ID=MQ0,Number=1,Type=Integer,Description="Total Mapping Quality Zero Reads">
##INFO=<ID=MQRankSum,Number=1,Type=Float,Description="Z-score From Wilcoxon rank sum test of Alt vs. Ref read mapping qualities">
##INFO=<ID=QD,Number=1,Type=Float,Description="Variant Confidence/Quality by Depth">
##INFO=<ID=ReadPosRankSum,Number=1,Type=Float,Description="Z-score from Wilcoxon rank sum test of Alt vs. Ref read position bias">
##UnifiedGenotyper="analysis_type=UnifiedGenotyper input_file=[../BWA_Default/brca1_76.recalib.bam] sample_metadata=[] read_buffer_size=null phone_home=STANDARD read_filter=[] intervals=null excludeIntervals=null reference_sequence=ref_chr17.hg19.fa rodBind=[] rodToIntervalTrackName=null BTI_merge_rule=UNION nonDeterministicRandomSeed=false downsampling_type=null downsample_to_fraction=null downsample_to_coverage=null baq=OFF baqGapOpenPenalty=40.0 performanceLog=null useOriginalQualities=false defaultBaseQualities=-1 validation_strictness=SILENT unsafe=null num_threads=4 interval_merging=ALL read_group_black_list=null processingTracker=null restartProcessingTracker=false processingTrackerStatusFile=null processingTrackerID=-1 allow_intervals_with_unindexed_bam=false disable_experimental_low_memory_sharding=false logging_level=ERROR log_to_file=null help=false genotype_likelihoods_model=BOTH p_nonref_model=EXACT heterozygosity=0.0010 pcr_error_rate=1.0E-4 genotyping_mode=DISCOVERY output_mode=EMIT_VARIANTS_ONLY standard_min_confidence_threshold_for_calling=30.0 standard_min_confidence_threshold_for_emitting=4.0 computeSLOD=false alleles=(RodBinding name= source=UNBOUND) assume_single_sample_reads=null abort_at_too_much_coverage=-1 min_base_quality_score=17 min_mapping_quality_score=20 max_deletion_fraction=0.05 min_indel_count_for_genotyping=5 indel_heterozygosity=1.25E-4 indelGapContinuationPenalty=10.0 indelGapOpenPenalty=45.0 indelHaplotypeSize=80 doContextDependentGapPenalties=true getGapPenaltiesFromData=false indel_recal_file=indel.recal_data.csv indelDebug=false dovit=false GSA_PRODUCTION_ONLY=false exactCalculation=LINEAR_EXPERIMENTAL ignoreSNPAlleles=false output_all_callable_bases=false genotype=false dbsnp=(RodBinding name=dbsnp source=dbsnp_132.hg19.vcf) out=org.broadinstitute.sting.gatk.io.stubs.VCFWriterStub NO_HEADER=org.broadinstitute.sting.gatk.io.stubs.VCFWriterStub sites_only=org.broadinstitute.sting.gatk.io.stubs.VCFWriterStub debug_file=null metrics_file=null annotation=[]"
##contig=<ID=17,length=81195210,assembly=hg19>
##reference=file:///CL_diags/ngs/OmixonPaper/brca1-test-suite/ref_chr17.hg19.fa
#CHROM	POS	ID	REF	ALT	QUAL	FILTER	INFO	FORMAT	DePristo
17	41198239	rs71157698	C	CT	1729.55	PASS	AC=2;AF=1.00;AN=2;DB;DP=133;FS=0.000;HRun=25;HaplotypeScore=308.9521;MQ=58.59;MQ0=0;QD=13.00	GT:AD:DP:GQ:PL	1/1:42,91:132:99:1772,278,0
17	41199719	rs80357149	C	G	4067.10	PASS	AC=2;AF=1.00;AN=2;DB;DP=130;Dels=0.00;FS=0.000;HRun=0;HaplotypeScore=5.7947;MQ=56.23;MQ0=0;QD=31.29	GT:AD:DP:GQ:PL	1/1:0,128:130:99:4006,364,0
17	41201432	rs8176304	G	T	4067.85	PASS	AC=2;AF=1.00;AN=2;DB;DP=127;Dels=0.00;FS=0.000;HRun=0;HaplotypeScore=1.9962;MQ=56.68;MQ0=0;QD=32.03	GT:AD:DP:GQ:PL	1/1:0,125:127:99:4034,364,0
17	41203115	rs80357463	A	C	4382.20	PASS	AC=2;AF=1.00;AN=2;DB;DP=138;Dels=0.00;FS=0.000;HRun=0;HaplotypeScore=2.7944;MQ=55.17;MQ0=0;QD=31.76	GT:AD:DP:GQ:PL	1/1:0,138:138:99:4381,394,0
17	41203130	rs80356905	A	G	4346.18	PASS	AC=2;AF=1.00;AN=2;DB;DP=134;Dels=0.00;FS=0.000;HRun=1;HaplotypeScore=0.8667;MQ=54.83;MQ0=0;QD=32.43	GT:AD:DP:GQ:PL	1/1:0,134:134:99:4345,397,0
17	41204797	rs72046338	AACAC	A	2869.05	PASS	AC=2;AF=1.00;AN=2;DB;DP=124;FS=0.000;HRun=0;HaplotypeScore=607.1828;MQ=56.38;MQ0=0;QD=23.14	GT:AD:DP:GQ:PL	1/1:63,61:124:99:2911,190,0
17	41207462	rs62076408	C	A	4396.48	PASS	AC=2;AF=1.00;AN=2;DB;DP=137;Dels=0.00;FS=0.000;HRun=2;HaplotypeScore=5.2861;MQ=56.37;MQ0=0;QD=32.09	GT:AD:DP:GQ:PL	1/1:0,137:137:99:4395,397,0
17	41209079	rs76171189	TG	T	3998.53	PASS	AC=2;AF=1.00;AN=2;DB;DP=115;FS=0.000;HRun=3;HaplotypeScore=327.9105;MQ=57.65;MQ0=0;QD=34.77	GT:AD:DP:GQ:PL	1/1:6,109:114:99:3999,325,0
17	41219780	rs8176234	T	C	5067.18	PASS	AC=2;AF=1.00;AN=2;DB;DP=157;Dels=0.00;FS=0.000;HRun=2;HaplotypeScore=3.7004;MQ=55.56;MQ0=0;QD=32.28	GT:AD:DP:GQ:PL	1/1:0,155:157:99:5066,460,0
17	41220320	rs8176228	C	A	4032.78	PASS	AC=2;AF=1.00;AN=2;DB;DP=130;Dels=0.00;FS=0.000;HRun=0;HaplotypeScore=2.5752;MQ=56.31;MQ0=0;QD=31.02	GT:AD:DP:GQ:PL	1/1:0,129:130:99:4032,376,0
17	41230376	rs8176200	A	G	4363.09	PASS	AC=2;AF=1.00;AN=2;BaseQRankSum=-0.636;DB;DP=140;Dels=0.00;FS=0.000;HRun=0;HaplotypeScore=4.9585;MQ=55.53;MQ0=0;MQRankSum=1.109;QD=31.16;ReadPosRankSum=0.411	GT:AD:DP:GQ:PL	1/1:1,138:140:99:4329,370,0
17	41230537	rs8176198	A	T	4908.46	PASS	AC=2;AF=1.00;AN=2;DB;DP=147;Dels=0.00;FS=0.000;HRun=0;HaplotypeScore=6.4224;MQ=55.62;MQ0=0;QD=33.39	GT:AD:DP:GQ:PL	1/1:0,147:147:99:4907,433,0
17	41234304	rs3737559	C	T	4913.95	PASS	AC=2;AF=1.00;AN=2;BaseQRankSum=1.709;DB;DP=150;Dels=0.00;FS=0.000;HRun=0;HaplotypeScore=3.9609;MQ=56.04;MQ0=0;MQRankSum=-0.162;QD=32.76;ReadPosRankSum=0.878	GT:AD:DP:GQ:PL	1/1:1,149:150:99:4913,433,0
17	41234464	rs80356856	G	C	3744.28	PASS	AC=2;AF=1.00;AN=2;DB;DP=132;Dels=0.00;FS=0.000;HRun=0;HaplotypeScore=7.8165;MQ=56.37;MQ0=0;QD=28.37	GT:AD:DP:GQ:PL	1/1:0,132:132:99:3742,375,0
17	41242931	rs80358139	C	T	4982.84	PASS	AC=2;AF=1.00;AN=2;DB;DP=151;Dels=0.00;FS=0.000;HRun=0;HaplotypeScore=1.4972;MQ=54.71;MQ0=0;QD=33.00	GT:AD:DP:GQ:PL	1/1:0,151:151:99:4982,442,0
17	41243050	rs80358070	C	T	5612.18	PASS	AC=2;AF=1.00;AN=2;DB;DP=167;Dels=0.00;FS=0.000;HRun=2;HaplotypeScore=5.8381;MQ=54.27;MQ0=0;QD=33.61	GT:AD:DP:GQ:PL	1/1:0,166:167:99:5611,493,0
17	41243347	rs55790327	T	TTTAAC	8928.82	PASS	AC=2;AF=1.00;AN=2;DB;DP=127;FS=0.000;HRun=0;HaplotypeScore=477.1469;MQ=41.72;MQ0=0;QD=70.31	GT:AD:DP:GQ:PL	1/1:26,93:125:99:8929,322,0
17	41243555	rs70953658	C	G	4225.12	PASS	AC=2;AF=1.00;AN=2;DB;DP=149;Dels=0.00;FS=0.000;HRun=0;HaplotypeScore=3.3233;MQ=54.30;MQ0=0;QD=28.36	GT:AD:DP:GQ:PL	1/1:0,148:149:99:4222,433,0
17	41244157	rs80357900	CT	C	6172.31	PASS	AC=2;AF=1.00;AN=2;DB;DP=152;FS=0.000;HRun=1;HaplotypeScore=429.5956;MQ=59.02;MQ0=0;QD=40.61	GT:AD:DP:GQ:PL	1/1:1,151:151:99:6172,448,0
17	41244370	rs80357424	C	A	4889.62	PASS	AC=2;AF=1.00;AN=2;DB;DP=150;Dels=0.00;FS=0.000;HRun=1;HaplotypeScore=7.0940;MQ=56.98;MQ0=0;QD=32.60	GT:AD:DP:GQ:PL	1/1:0,148:150:99:4889,439,0
17	41244780	rs80357822	ACTGT	A	6173.75	PASS	AC=2;AF=1.00;AN=2;DB;DP=119;FS=0.000;HRun=0;HaplotypeScore=649.4392;MQ=50.76;MQ0=0;QD=51.88	GT:AD:DP:GQ:PL	1/1:7,112:118:99:6174,334,0
17	41245060	rs80357658	TA	T	4852.76	PASS	AC=2;AF=1.00;AN=2;DB;DP=136;FS=0.000;HRun=3;HaplotypeScore=397.2569;MQ=56.95;MQ0=0;QD=35.68	GT:AD:DP:GQ:PL	1/1:4,132:135:99:4853,394,0
17	41245171	rs80357913	TC	T	4724.66	PASS	AC=2;AF=1.00;AN=2;DB;DP=130;FS=0.000;HRun=3;HaplotypeScore=365.0826;MQ=58.35;MQ0=0;QD=36.34	GT:AD:DP:GQ:PL	1/1:1,129:129:99:4725,385,0
17	41246480	rs80357796	CT	C	5364.75	PASS	AC=2;AF=1.00;AN=2;DB;DP=130;FS=0.000;HRun=3;HaplotypeScore=363.7182;MQ=56.42;MQ0=0;QD=41.27	GT:AD:DP:GQ:PL	1/1:0,130:129:99:5365,388,0
17	41251811	rs34545365	C	T	4985.01	PASS	AC=2;AF=1.00;AN=2;DB;DP=152;Dels=0.00;FS=0.000;HRun=0;HaplotypeScore=7.2785;MQ=57.55;MQ0=0;QD=32.80	GT:AD:DP:GQ:PL	1/1:0,151:152:99:4984,436,0
17	41252682	rs66943650	TA	T	3221.02	PASS	AC=2;AF=1.00;AN=2;DB;DP=105;FS=0.000;HRun=1;HaplotypeScore=428.1181;MQ=49.37;MQ0=13;QD=30.68	GT:AD:DP:GQ:PL	1/1:11,94:80:99:3263,241,0
17	41252697	rs10445302	T	A	3138.62	PASS	AC=2;AF=1.00;AN=2;BaseQRankSum=1.282;DB;DP=111;Dels=0.00;FS=0.000;HRun=2;HaplotypeScore=3.4174;MQ=50.82;MQ0=10;MQRankSum=1.663;QD=28.28;ReadPosRankSum=0.381	GT:AD:DP:GQ:PL	1/1:8,102:111:99:3172,286,0
17	41256249	rs80357754	CCT	C	4698.53	PASS	AC=2;AF=1.00;AN=2;DB;DP=101;FS=0.000;HRun=0;HaplotypeScore=384.8664;MQ=57.81;MQ0=0;QD=46.52	GT:AD:DP:GQ:PL	1/1:1,100:101:99:4699,301,0
17	41258531	rs80357084	G	A	4823.44	PASS	AC=2;AF=1.00;AN=2;DB;DP=146;Dels=0.00;FS=0.000;HRun=2;HaplotypeScore=5.9646;MQ=56.09;MQ0=0;QD=33.04	GT:AD:DP:GQ:PL	1/1:0,146:146:99:4823,421,0
17	41264125	rs74588497	G	T	3908.57	PASS	AC=2;AF=1.00;AN=2;DB;DP=120;Dels=0.00;FS=0.000;HRun=13;HaplotypeScore=6.8503;MQ=57.42;MQ0=0;QD=32.57	GT:AD:DP:GQ:PL	1/1:0,120:120:99:3908,349,0
17	41275389	rs77134832	TTTG	T	4751.35	PASS	AC=2;AF=1.00;AN=2;BaseQRankSum=-1.548;DB;DP=132;FS=0.000;HRun=0;HaplotypeScore=598.7059;MQ=58.36;MQ0=0;MQRankSum=1.443;QD=36.00;ReadPosRankSum=0.446	GT:AD:DP:GQ:PL	1/1:1,131:132:99:4751,393,0
17	41280834	rs72242259	C	CT	2532.06	PASS	AC=2;AF=1.00;AN=2;DB;DP=140;FS=0.000;HRun=15;HaplotypeScore=347.3136;MQ=56.16;MQ0=0;QD=18.09	GT:AD:DP:GQ:PL	1/1:40,100:138:99:2574,315,0
17	41321023	rs111729545	C	G	3679.71	PASS	AC=2;AF=1.00;AN=2;DB;DP=116;Dels=0.00;FS=0.000;HRun=0;HaplotypeScore=3.1898;MQ=56.32;MQ0=0;QD=31.72	GT:AD:DP:GQ:PL	1/1:0,116:116:99:3679,337,0
