# Supplementary material for: Considerations for clinical read alignment and mutational profiling using next-generation sequencing
Source: F1000Res. 2012 Sep 20;1:2. Originally published 2012 Jul 16. [Version 2] doi: 10.12688/f1000research.1-2.v2 (PMC3945748; doi:10.12688/f1000research.1-2.v2)
Supplement: Aligner-specific VCF files containing the mutations called for each set of reads in single and paired-end modes — VCF files describing the mutations detected in the sixty-seven groups of BRCA1 reads when testing each alignment program in paired-end and single-end mode. [file f1000research-1-402-s0002.tgz › BWA_Paired_End_Calls.79.vcf]

##fileformat=VCFv4.1
##FILTER=<ID=LowQual,Description="Low quality">
##FORMAT=<ID=AD,Number=.,Type=Integer,Description="Allelic depths for the ref and alt alleles in the order listed">
##FORMAT=<ID=DP,Number=1,Type=Integer,Description="Read Depth (only filtered reads used for calling)">
##FORMAT=<ID=GQ,Number=1,Type=Float,Description="Genotype Quality">
##FORMAT=<ID=GT,Number=1,Type=String,Description="Genotype">
##FORMAT=<ID=PL,Number=G,Type=Integer,Description="Normalized, Phred-scaled likelihoods for genotypes as defined in the VCF specification">
##INFO=<ID=AC,Number=A,Type=Integer,Description="Allele count in genotypes, for each ALT allele, in the same order as listed">
##INFO=<ID=AF,Number=A,Type=Float,Description="Allele Frequency, for each ALT allele, in the same order as listed">
##INFO=<ID=AN,Number=1,Type=Integer,Description="Total number of alleles in called genotypes">
##INFO=<ID=BaseQRankSum,Number=1,Type=Float,Description="Z-score from Wilcoxon rank sum test of Alt Vs. Ref base qualities">
##INFO=<ID=DB,Number=0,Type=Flag,Description="dbSNP Membership">
##INFO=<ID=DP,Number=1,Type=Integer,Description="Filtered Depth">
##INFO=<ID=DS,Number=0,Type=Flag,Description="Were any of the samples downsampled?">
##INFO=<ID=Dels,Number=1,Type=Float,Description="Fraction of Reads Containing Spanning Deletions">
##INFO=<ID=FS,Number=1,Type=Float,Description="Phred-scaled p-value using Fisher's exact test to detect strand bias">
##INFO=<ID=HRun,Number=1,Type=Integer,Description="Largest Contiguous Homopolymer Run of Variant Allele In Either Direction">
##INFO=<ID=HaplotypeScore,Number=1,Type=Float,Description="Consistency of the site with at most two segregating haplotypes">
##INFO=<ID=InbreedingCoeff,Number=1,Type=Float,Description="Inbreeding coefficient as estimated from the genotype likelihoods per-sample when compared against the Hardy-Weinberg expectation">
##INFO=<ID=MQ,Number=1,Type=Float,Description="RMS Mapping Quality">
##INFO=<ID=MQ0,Number=1,Type=Integer,Description="Total Mapping Quality Zero Reads">
##INFO=<ID=MQRankSum,Number=1,Type=Float,Description="Z-score From Wilcoxon rank sum test of Alt vs. Ref read mapping qualities">
##INFO=<ID=QD,Number=1,Type=Float,Description="Variant Confidence/Quality by Depth">
##INFO=<ID=ReadPosRankSum,Number=1,Type=Float,Description="Z-score from Wilcoxon rank sum test of Alt vs. Ref read position bias">
##UnifiedGenotyper="analysis_type=UnifiedGenotyper input_file=[../BWA_Default/brca1_79.recalib.bam] sample_metadata=[] read_buffer_size=null phone_home=STANDARD read_filter=[] intervals=null excludeIntervals=null reference_sequence=ref_chr17.hg19.fa rodBind=[] rodToIntervalTrackName=null BTI_merge_rule=UNION nonDeterministicRandomSeed=false downsampling_type=null downsample_to_fraction=null downsample_to_coverage=null baq=OFF baqGapOpenPenalty=40.0 performanceLog=null useOriginalQualities=false defaultBaseQualities=-1 validation_strictness=SILENT unsafe=null num_threads=4 interval_merging=ALL read_group_black_list=null processingTracker=null restartProcessingTracker=false processingTrackerStatusFile=null processingTrackerID=-1 allow_intervals_with_unindexed_bam=false disable_experimental_low_memory_sharding=false logging_level=ERROR log_to_file=null help=false genotype_likelihoods_model=BOTH p_nonref_model=EXACT heterozygosity=0.0010 pcr_error_rate=1.0E-4 genotyping_mode=DISCOVERY output_mode=EMIT_VARIANTS_ONLY standard_min_confidence_threshold_for_calling=30.0 standard_min_confidence_threshold_for_emitting=4.0 computeSLOD=false alleles=(RodBinding name= source=UNBOUND) assume_single_sample_reads=null abort_at_too_much_coverage=-1 min_base_quality_score=17 min_mapping_quality_score=20 max_deletion_fraction=0.05 min_indel_count_for_genotyping=5 indel_heterozygosity=1.25E-4 indelGapContinuationPenalty=10.0 indelGapOpenPenalty=45.0 indelHaplotypeSize=80 doContextDependentGapPenalties=true getGapPenaltiesFromData=false indel_recal_file=indel.recal_data.csv indelDebug=false dovit=false GSA_PRODUCTION_ONLY=false exactCalculation=LINEAR_EXPERIMENTAL ignoreSNPAlleles=false output_all_callable_bases=false genotype=false dbsnp=(RodBinding name=dbsnp source=dbsnp_132.hg19.vcf) out=org.broadinstitute.sting.gatk.io.stubs.VCFWriterStub NO_HEADER=org.broadinstitute.sting.gatk.io.stubs.VCFWriterStub sites_only=org.broadinstitute.sting.gatk.io.stubs.VCFWriterStub debug_file=null metrics_file=null annotation=[]"
##contig=<ID=17,length=81195210,assembly=hg19>
##reference=file:///CL_diags/ngs/OmixonPaper/brca1-test-suite/ref_chr17.hg19.fa
#CHROM	POS	ID	REF	ALT	QUAL	FILTER	INFO	FORMAT	DePristo
17	41197708	rs116185952	T	G	4432.69	PASS	AC=2;AF=1.00;AN=2;DB;DP=136;Dels=0.00;FS=0.000;HRun=5;HaplotypeScore=6.5180;MQ=56.16;MQ0=0;QD=32.59	GT:AD:DP:GQ:PL	1/1:0,135:136:99:4432,400,0
17	41199686	rs80357946	GC	G	5627.64	PASS	AC=2;AF=1.00;AN=2;DB;DP=138;FS=0.000;HRun=1;HaplotypeScore=415.4698;MQ=57.67;MQ0=0;QD=40.78	GT:AD:DP:GQ:PL	1/1:0,138:138:99:5628,409,0
17	41211486	rs60735548	C	CACA	3404.49	PASS	AC=2;AF=1.00;AN=2;DB;DP=138;FS=0.000;HRun=0;HaplotypeScore=472.1605;MQ=56.88;MQ0=0;QD=24.67	GT:AD:DP:GQ:PL	1/1:82,54:138:99:3404,190,0
17	41216206	rs8176256	T	C	4177.92	PASS	AC=2;AF=1.00;AN=2;DB;DP=129;Dels=0.00;FS=0.000;HRun=2;HaplotypeScore=4.1569;MQ=56.40;MQ0=1;QD=32.39	GT:AD:DP:GQ:PL	1/1:1,128:129:99:4177,379,0
17	41218747	rs8176237	C	T	4391.87	PASS	AC=2;AF=1.00;AN=2;DB;DP=134;Dels=0.00;FS=0.000;HRun=2;HaplotypeScore=0.8321;MQ=57.33;MQ0=0;QD=32.78	GT:AD:DP:GQ:PL	1/1:0,134:134:99:4391,388,0
17	41219694	rs80357087	C	A	4475.38	PASS	AC=2;AF=1.00;AN=2;BaseQRankSum=1.555;DB;DP=139;Dels=0.00;FS=3.637;HRun=3;HaplotypeScore=8.2986;MQ=55.53;MQ0=0;MQRankSum=1.201;QD=32.20;ReadPosRankSum=-0.291	GT:AD:DP:GQ:PL	1/1:1,137:139:99:4448,376,0
17	41219907	rs71157702	T	TA	1514.21	PASS	AC=2;AF=1.00;AN=2;DB;DP=114;FS=0.000;HRun=22;HaplotypeScore=282.2398;MQ=56.44;MQ0=0;QD=13.28	GT:AD:DP:GQ:PL	1/1:37,77:112:99:1556,239,0
17	41223214	rs80357718	CAGAGA	C	6189.23	PASS	AC=2;AF=1.00;AN=2;DB;DP=110;FS=0.000;HRun=0;HaplotypeScore=682.2039;MQ=33.97;MQ0=0;QD=56.27	GT:AD:DP:GQ:PL	1/1:10,100:107:99:6189,298,0
17	41226413	rs70953659	T	C	3802.32	PASS	AC=2;AF=1.00;AN=2;DB;DP=134;Dels=0.00;FS=0.000;HRun=0;HaplotypeScore=5.4651;MQ=56.17;MQ0=0;QD=28.38	GT:AD:DP:GQ:PL	1/1:0,134:134:99:3800,382,0
17	41230105	rs71160004	CT	C	2195.13	PASS	AC=2;AF=1.00;AN=2;DB;DP=125;FS=0.000;HRun=14;HaplotypeScore=348.1570;MQ=57.25;MQ0=0;QD=17.56	GT:AD:DP:GQ:PL	1/1:15,110:123:99:2237,324,0
17	41234556	rs80356989	G	A	4152.46	PASS	AC=2;AF=1.00;AN=2;DB;DP=127;Dels=0.00;FS=0.000;HRun=0;HaplotypeScore=2.6655;MQ=56.19;MQ0=0;QD=32.70	GT:AD:DP:GQ:PL	1/1:0,127:127:99:4151,379,0
17	41236303	rs8176180	T	A	4724.59	PASS	AC=2;AF=1.00;AN=2;DB;DP=146;Dels=0.00;FS=0.000;HRun=0;HaplotypeScore=5.7384;MQ=56.04;MQ0=0;QD=32.36	GT:AD:DP:GQ:PL	1/1:0,146:146:99:4724,415,0
17	41243967	rs80357290	G	A	4279.45	PASS	AC=2;AF=1.00;AN=2;DB;DP=131;Dels=0.00;FS=0.000;HRun=0;HaplotypeScore=0.0000;MQ=52.63;MQ0=0;QD=32.67	GT:AD:DP:GQ:PL	1/1:0,131:131:99:4278,388,0
17	41244122	rs80356843	T	C	3862.58	PASS	AC=2;AF=1.00;AN=2;DB;DP=133;Dels=0.00;FS=0.000;HRun=0;HaplotypeScore=4.7149;MQ=49.38;MQ0=0;QD=29.04	GT:AD:DP:GQ:PL	1/1:0,133:133:99:3860,388,0
17	41244149	rs80357577	TAA	T	5993.39	PASS	AC=2;AF=1.00;AN=2;DB;DP=125;FS=0.000;HRun=2;HaplotypeScore=943.0869;MQ=43.49;MQ0=0;QD=47.95	GT:AD:DP:GQ:PL	1/1:4,121:123:99:5993,370,0
17	41244190	rs80357827	CA	C	5859.25	PASS	AC=2;AF=1.00;AN=2;DB;DP=144;FS=0.000;HRun=2;HaplotypeScore=839.4569;MQ=46.34;MQ0=0;QD=40.69	GT:AD:DP:GQ:PL	1/1:3,141:142:99:5859,427,0
17	41244495	.	T	TTCTCA	8691.33	PASS	AC=2;AF=1.00;AN=2;DP=118;FS=0.000;HRun=0;HaplotypeScore=469.0906;MQ=39.55;MQ0=0;QD=73.66	GT:AD:DP:GQ:PL	1/1:21,91:116:99:8691,316,0
17	41245101	rs80357108	T	C	3602.94	PASS	AC=2;AF=1.00;AN=2;DB;DP=126;Dels=0.00;FS=0.000;HRun=0;HaplotypeScore=5.4917;MQ=54.37;MQ0=0;QD=28.59	GT:AD:DP:GQ:PL	1/1:0,126:126:99:3601,366,0
17	41245233	rs80357467	A	G	4069.23	PASS	AC=2;AF=1.00;AN=2;BaseQRankSum=1.380;DB;DP=128;Dels=0.00;FS=3.226;HRun=0;HaplotypeScore=4.9789;MQ=55.25;MQ0=0;MQRankSum=-0.027;QD=31.79;ReadPosRankSum=-0.027	GT:AD:DP:GQ:PL	1/1:1,127:128:99:4038,342,0
17	41245280	rs80356884	C	G	3610.71	PASS	AC=2;AF=1.00;AN=2;DB;DP=127;Dels=0.00;FS=0.000;HRun=0;HaplotypeScore=3.9811;MQ=50.31;MQ0=0;QD=28.43	GT:AD:DP:GQ:PL	1/1:0,127:127:99:3608,366,0
17	41245311	.	T	TC	5813.75	PASS	AC=2;AF=1.00;AN=2;DP=138;FS=0.000;HRun=1;HaplotypeScore=933.4673;MQ=43.73;MQ0=0;QD=42.13	GT:AD:DP:GQ:PL	1/1:19,119:136:99:5814,400,0
17	41245341	rs80357860	TC	T	5284.35	PASS	AC=2;AF=1.00;AN=2;DB;DP=131;FS=0.000;HRun=1;HaplotypeScore=747.9526;MQ=44.83;MQ0=0;QD=40.34	GT:AD:DP:GQ:PL	1/1:3,128:130:99:5284,385,0
17	41245663	rs80357567	TACTG	T	5420.49	PASS	AC=2;AF=1.00;AN=2;DB;DP=106;FS=0.000;HRun=0;HaplotypeScore=731.4474;MQ=37.31;MQ0=0;QD=51.14	GT:AD:DP:GQ:PL	1/1:20,86:105:99:5420,292,0
17	41245666	.	TG	T	1346.85	PASS	AC=2;AF=1.00;AN=2;DP=101;FS=0.000;HRun=1;HaplotypeScore=946.4749;MQ=36.87;MQ0=0;QD=13.34	GT:AD:DP:GQ:PL	1/1:91,10:100:99:1389,269,0
17	41245710	rs80357652	CT	C	4081.49	PASS	AC=2;AF=1.00;AN=2;DB;DP=98;FS=0.000;HRun=1;HaplotypeScore=569.9519;MQ=43.76;MQ0=0;QD=41.65	GT:AD:DP:GQ:PL	1/1:0,98:98:99:4081,295,0
17	41245830	rs80357640	GATTCT	G	5718.12	PASS	AC=2;AF=1.00;AN=2;DB;DP=100;FS=0.000;HRun=0;HaplotypeScore=612.6950;MQ=33.86;MQ0=0;QD=57.18	GT:AD:DP:GQ:PL	1/1:7,93:98:99:5718,274,0
17	41246149	rs80357279	T	A	4418.43	PASS	AC=2;AF=1.00;AN=2;DB;DP=145;Dels=0.00;FS=0.000;HRun=0;HaplotypeScore=4.1309;MQ=55.38;MQ0=0;QD=30.47	GT:AD:DP:GQ:PL	1/1:1,144:145:99:4417,406,0
17	41246287	rs80357046	C	T	3556.04	PASS	AC=2;AF=1.00;AN=2;DB;DP=108;Dels=0.00;FS=0.000;HRun=2;HaplotypeScore=5.8071;MQ=57.61;MQ0=0;QD=32.93	GT:AD:DP:GQ:PL	1/1:0,108:108:99:3555,319,0
17	41246298	rs80357113	T	C	3313.43	PASS	AC=2;AF=1.00;AN=2;DB;DP=102;Dels=0.00;FS=0.000;HRun=0;HaplotypeScore=4.1428;MQ=56.99;MQ0=0;QD=32.48	GT:AD:DP:GQ:PL	1/1:0,102:102:99:3313,304,0
17	41252697	rs10445302	T	A	3593.25	PASS	AC=2;AF=1.00;AN=2;DB;DP=108;Dels=0.00;FS=0.000;HRun=2;HaplotypeScore=2.8139;MQ=55.58;MQ0=0;QD=33.27	GT:AD:DP:GQ:PL	1/1:1,107:108:99:3593,313,0
17	41258450	rs8176128	A	T	4527.69	PASS	AC=2;AF=1.00;AN=2;DB;DP=134;Dels=0.00;FS=0.000;HRun=1;HaplotypeScore=5.5431;MQ=55.69;MQ0=0;QD=33.79	GT:AD:DP:GQ:PL	1/1:0,133:134:99:4527,394,0
17	41267518	rs76381085	C	A	4272.39	PASS	AC=2;AF=1.00;AN=2;DB;DP=132;Dels=0.00;FS=0.000;HRun=15;HaplotypeScore=1.9958;MQ=56.56;MQ0=0;QD=32.37	GT:AD:DP:GQ:PL	1/1:3,129:132:99:4271,385,0
17	41267632	rs8176100	G	A	4612.64	PASS	AC=2;AF=1.00;AN=2;DB;DP=143;Dels=0.00;FS=0.000;HRun=0;HaplotypeScore=4.6748;MQ=57.03;MQ0=0;QD=32.26	GT:AD:DP:GQ:PL	1/1:0,142:143:99:4612,409,0
17	41267767	rs80356880	G	T	4678.82	PASS	AC=2;AF=1.00;AN=2;DB;DP=141;Dels=0.00;FS=0.000;HRun=3;HaplotypeScore=6.0733;MQ=58.01;MQ0=0;QD=33.18	GT:AD:DP:GQ:PL	1/1:0,141:141:99:4678,406,0
