# Supplementary material for: Considerations for clinical read alignment and mutational profiling using next-generation sequencing
Source: F1000Res. 2012 Sep 20;1:2. Originally published 2012 Jul 16. [Version 2] doi: 10.12688/f1000research.1-2.v2 (PMC3945748; doi:10.12688/f1000research.1-2.v2)
Supplement: Aligner-specific VCF files containing the mutations called for each set of reads in single and paired-end modes — VCF files describing the mutations detected in the sixty-seven groups of BRCA1 reads when testing each alignment program in paired-end and single-end mode. [file f1000research-1-402-s0002.tgz › BWA_Paired_End_Calls.77.vcf]

##fileformat=VCFv4.1
##FILTER=<ID=LowQual,Description="Low quality">
##FORMAT=<ID=AD,Number=.,Type=Integer,Description="Allelic depths for the ref and alt alleles in the order listed">
##FORMAT=<ID=DP,Number=1,Type=Integer,Description="Read Depth (only filtered reads used for calling)">
##FORMAT=<ID=GQ,Number=1,Type=Float,Description="Genotype Quality">
##FORMAT=<ID=GT,Number=1,Type=String,Description="Genotype">
##FORMAT=<ID=PL,Number=G,Type=Integer,Description="Normalized, Phred-scaled likelihoods for genotypes as defined in the VCF specification">
##INFO=<ID=AC,Number=A,Type=Integer,Description="Allele count in genotypes, for each ALT allele, in the same order as listed">
##INFO=<ID=AF,Number=A,Type=Float,Description="Allele Frequency, for each ALT allele, in the same order as listed">
##INFO=<ID=AN,Number=1,Type=Integer,Description="Total number of alleles in called genotypes">
##INFO=<ID=BaseQRankSum,Number=1,Type=Float,Description="Z-score from Wilcoxon rank sum test of Alt Vs. Ref base qualities">
##INFO=<ID=DB,Number=0,Type=Flag,Description="dbSNP Membership">
##INFO=<ID=DP,Number=1,Type=Integer,Description="Filtered Depth">
##INFO=<ID=DS,Number=0,Type=Flag,Description="Were any of the samples downsampled?">
##INFO=<ID=Dels,Number=1,Type=Float,Description="Fraction of Reads Containing Spanning Deletions">
##INFO=<ID=FS,Number=1,Type=Float,Description="Phred-scaled p-value using Fisher's exact test to detect strand bias">
##INFO=<ID=HRun,Number=1,Type=Integer,Description="Largest Contiguous Homopolymer Run of Variant Allele In Either Direction">
##INFO=<ID=HaplotypeScore,Number=1,Type=Float,Description="Consistency of the site with at most two segregating haplotypes">
##INFO=<ID=InbreedingCoeff,Number=1,Type=Float,Description="Inbreeding coefficient as estimated from the genotype likelihoods per-sample when compared against the Hardy-Weinberg expectation">
##INFO=<ID=MQ,Number=1,Type=Float,Description="RMS Mapping Quality">
##INFO=<ID=MQ0,Number=1,Type=Integer,Description="Total Mapping Quality Zero Reads">
##INFO=<ID=MQRankSum,Number=1,Type=Float,Description="Z-score From Wilcoxon rank sum test of Alt vs. Ref read mapping qualities">
##INFO=<ID=QD,Number=1,Type=Float,Description="Variant Confidence/Quality by Depth">
##INFO=<ID=ReadPosRankSum,Number=1,Type=Float,Description="Z-score from Wilcoxon rank sum test of Alt vs. Ref read position bias">
##UnifiedGenotyper="analysis_type=UnifiedGenotyper input_file=[../BWA_Default/brca1_77.recalib.bam] sample_metadata=[] read_buffer_size=null phone_home=STANDARD read_filter=[] intervals=null excludeIntervals=null reference_sequence=ref_chr17.hg19.fa rodBind=[] rodToIntervalTrackName=null BTI_merge_rule=UNION nonDeterministicRandomSeed=false downsampling_type=null downsample_to_fraction=null downsample_to_coverage=null baq=OFF baqGapOpenPenalty=40.0 performanceLog=null useOriginalQualities=false defaultBaseQualities=-1 validation_strictness=SILENT unsafe=null num_threads=4 interval_merging=ALL read_group_black_list=null processingTracker=null restartProcessingTracker=false processingTrackerStatusFile=null processingTrackerID=-1 allow_intervals_with_unindexed_bam=false disable_experimental_low_memory_sharding=false logging_level=ERROR log_to_file=null help=false genotype_likelihoods_model=BOTH p_nonref_model=EXACT heterozygosity=0.0010 pcr_error_rate=1.0E-4 genotyping_mode=DISCOVERY output_mode=EMIT_VARIANTS_ONLY standard_min_confidence_threshold_for_calling=30.0 standard_min_confidence_threshold_for_emitting=4.0 computeSLOD=false alleles=(RodBinding name= source=UNBOUND) assume_single_sample_reads=null abort_at_too_much_coverage=-1 min_base_quality_score=17 min_mapping_quality_score=20 max_deletion_fraction=0.05 min_indel_count_for_genotyping=5 indel_heterozygosity=1.25E-4 indelGapContinuationPenalty=10.0 indelGapOpenPenalty=45.0 indelHaplotypeSize=80 doContextDependentGapPenalties=true getGapPenaltiesFromData=false indel_recal_file=indel.recal_data.csv indelDebug=false dovit=false GSA_PRODUCTION_ONLY=false exactCalculation=LINEAR_EXPERIMENTAL ignoreSNPAlleles=false output_all_callable_bases=false genotype=false dbsnp=(RodBinding name=dbsnp source=dbsnp_132.hg19.vcf) out=org.broadinstitute.sting.gatk.io.stubs.VCFWriterStub NO_HEADER=org.broadinstitute.sting.gatk.io.stubs.VCFWriterStub sites_only=org.broadinstitute.sting.gatk.io.stubs.VCFWriterStub debug_file=null metrics_file=null annotation=[]"
##contig=<ID=17,length=81195210,assembly=hg19>
##reference=file:///CL_diags/ngs/OmixonPaper/brca1-test-suite/ref_chr17.hg19.fa
#CHROM	POS	ID	REF	ALT	QUAL	FILTER	INFO	FORMAT	DePristo
17	41201199	rs80357219	C	T	3700.94	PASS	AC=2;AF=1.00;AN=2;DB;DP=114;Dels=0.00;FS=0.000;HRun=0;HaplotypeScore=3.9315;MQ=55.60;MQ0=0;QD=32.46	GT:AD:DP:GQ:PL	1/1:0,114:114:99:3700,337,0
17	41210062	rs12451607	A	T	4721.05	PASS	AC=2;AF=1.00;AN=2;DB;DP=144;Dels=0.00;FS=0.000;HRun=3;HaplotypeScore=5.9433;MQ=56.68;MQ0=0;QD=32.79	GT:AD:DP:GQ:PL	1/1:0,143:144:99:4720,421,0
17	41215367	rs80357501	T	C	4467.76	PASS	AC=2;AF=1.00;AN=2;BaseQRankSum=1.681;DB;DP=136;Dels=0.00;FS=0.000;HRun=1;HaplotypeScore=4.1280;MQ=55.79;MQ0=0;MQRankSum=1.070;QD=32.85;ReadPosRankSum=1.426	GT:AD:DP:GQ:PL	1/1:1,135:136:99:4467,400,0
17	41222099	rs8176222	C	T	3771.98	PASS	AC=2;AF=1.00;AN=2;DB;DP=117;Dels=0.00;FS=0.000;HRun=0;HaplotypeScore=5.3017;MQ=55.42;MQ0=0;QD=32.24	GT:AD:DP:GQ:PL	1/1:0,115:117:99:3739,331,0
17	41223539	rs72130855	A	AAATGTTCACTGTAACAATGCTTGT	33576.88	PASS	AC=2;AF=1.00;AN=2;DB;DP=138;FS=0.000;HRun=0;HaplotypeScore=2108.3009;MQ=34.22;MQ0=0;QD=243.31	GT:AD:DP:GQ:PL	1/1:107,19:137:99:33577,403,0
17	41226499	rs80356885	C	T	4238.04	PASS	AC=2;AF=1.00;AN=2;DB;DP=134;Dels=0.00;FS=0.000;HRun=0;HaplotypeScore=7.8375;MQ=56.46;MQ0=0;QD=31.63	GT:AD:DP:GQ:PL	1/1:0,134:134:99:4237,385,0
17	41226923	rs35466763	G	GC	5618.80	PASS	AC=2;AF=1.00;AN=2;DB;DP=131;FS=0.000;HRun=1;HaplotypeScore=306.1956;MQ=56.31;MQ0=0;QD=42.89	GT:AD:DP:GQ:PL	1/1:4,127:131:99:5619,382,0
17	41229777	rs11384014	G	GT	4816.43	PASS	AC=2;AF=1.00;AN=2;DB;DP=121;FS=0.000;HRun=3;HaplotypeScore=299.5316;MQ=56.72;MQ0=0;QD=39.81	GT:AD:DP:GQ:PL	1/1:5,115:120:99:4816,349,0
17	41243575	rs80357987	TC	T	6318.35	PASS	AC=2;AF=1.00;AN=2;DB;DP=152;FS=0.000;HRun=2;HaplotypeScore=411.8221;MQ=57.66;MQ0=0;QD=41.57	GT:AD:DP:GQ:PL	1/1:1,151:152:99:6318,455,0
17	41243967	rs80357290	G	A	4361.41	PASS	AC=2;AF=1.00;AN=2;DB;DP=134;Dels=0.00;FS=0.000;HRun=0;HaplotypeScore=2.6295;MQ=56.90;MQ0=0;QD=32.55	GT:AD:DP:GQ:PL	1/1:1,132:134:99:4360,394,0
17	41244100	rs80357272	G	A	4521.97	PASS	AC=2;AF=1.00;AN=2;DB;DP=138;Dels=0.00;FS=0.000;HRun=0;HaplotypeScore=4.5778;MQ=56.60;MQ0=0;QD=32.77	GT:AD:DP:GQ:PL	1/1:0,138:138:99:4521,406,0
17	41244252	rs80357201	G	A	5309.18	PASS	AC=2;AF=1.00;AN=2;DB;DP=155;Dels=0.00;FS=0.000;HRun=1;HaplotypeScore=0.9967;MQ=56.61;MQ0=0;QD=34.25	GT:AD:DP:GQ:PL	1/1:0,155:155:99:5308,463,0
17	41244321	rs80357313	C	G	4902.13	PASS	AC=2;AF=1.00;AN=2;DB;DP=157;Dels=0.00;FS=0.000;HRun=0;HaplotypeScore=1.7323;MQ=56.47;MQ0=0;QD=31.22	GT:AD:DP:GQ:PL	1/1:0,157:157:99:4901,454,0
17	41244568	rs34725869	A	AT	4956.95	PASS	AC=2;AF=1.00;AN=2;DB;DP=119;FS=0.000;HRun=3;HaplotypeScore=278.7492;MQ=54.69;MQ0=0;QD=41.66	GT:AD:DP:GQ:PL	1/1:2,117:119:99:4957,355,0
17	41244712	.	T	TA	5619.48	PASS	AC=2;AF=1.00;AN=2;DP=126;FS=0.000;HRun=1;HaplotypeScore=283.2446;MQ=53.80;MQ0=0;QD=44.60	GT:AD:DP:GQ:PL	1/1:2,123:126:99:5619,379,0
17	41244825	rs80357731	TCTTC	T	6971.06	PASS	AC=2;AF=1.00;AN=2;DB;DP=137;FS=0.000;HRun=0;HaplotypeScore=757.9825;MQ=49.68;MQ0=0;QD=50.88	GT:AD:DP:GQ:PL	1/1:11,126:137:99:6971,382,0
17	41244951	rs80356911	C	T	4656.71	PASS	AC=2;AF=1.00;AN=2;DB;DP=142;Dels=0.00;FS=0.000;HRun=0;HaplotypeScore=5.3907;MQ=53.82;MQ0=0;QD=32.79	GT:AD:DP:GQ:PL	1/1:1,140:142:99:4656,415,0
17	41245161	rs80357364	G	A	4069.37	PASS	AC=2;AF=1.00;AN=2;DB;DP=126;Dels=0.00;FS=0.000;HRun=0;HaplotypeScore=3.3428;MQ=57.35;MQ0=0;QD=32.30	GT:AD:DP:GQ:PL	1/1:0,126:126:99:4068,373,0
17	41245341	rs80357860	TC	T	5855.67	PASS	AC=2;AF=1.00;AN=2;DB;DP=143;FS=0.000;HRun=1;HaplotypeScore=401.6197;MQ=57.32;MQ0=0;QD=40.95	GT:AD:DP:GQ:PL	1/1:1,142:143:99:5856,424,0
17	41245790	rs80357723	AG	A	4565.28	PASS	AC=2;AF=1.00;AN=2;DB;DP=120;FS=0.000;HRun=2;HaplotypeScore=707.7264;MQ=45.18;MQ0=0;QD=38.04	GT:AD:DP:GQ:PL	1/1:8,112:120:99:4565,355,0
17	41245830	rs80357640	GATTCT	G	6838.68	PASS	AC=2;AF=1.00;AN=2;DB;DP=115;FS=0.000;HRun=0;HaplotypeScore=931.8372;MQ=33.49;MQ0=0;QD=59.47	GT:AD:DP:GQ:PL	1/1:11,104:114:99:6839,325,0
17	41246085	.	G	GT	6996.27	PASS	AC=2;AF=1.00;AN=2;DP=160;FS=0.000;HRun=1;HaplotypeScore=372.1946;MQ=53.79;MQ0=0;QD=43.73	GT:AD:DP:GQ:PL	1/1:5,155:160:99:6996,470,0
17	41246529	rs80357774	AC	A	4876.51	PASS	AC=2;AF=1.00;AN=2;DB;DP=132;FS=0.000;HRun=2;HaplotypeScore=553.5755;MQ=58.95;MQ0=0;QD=36.94	GT:AD:DP:GQ:PL	1/1:3,129:132:99:4877,388,0
17	41246579	rs45586033	T	A	4046.51	PASS	AC=2;AF=1.00;AN=2;DB;DP=130;Dels=0.00;FS=0.000;HRun=0;HaplotypeScore=4.6882;MQ=57.08;MQ0=0;QD=31.13	GT:AD:DP:GQ:PL	1/1:0,130:130:99:4045,370,0
17	41252697	rs10445302	T	A	3821.11	PASS	AC=2;AF=1.00;AN=2;DB;DP=112;Dels=0.00;FS=0.000;HRun=2;HaplotypeScore=0.9933;MQ=56.23;MQ0=0;QD=34.12	GT:AD:DP:GQ:PL	1/1:0,112:112:99:3820,334,0
17	41253779	rs9898965	G	A	4740.19	PASS	AC=2;AF=1.00;AN=2;DB;DP=141;Dels=0.00;FS=0.000;HRun=2;HaplotypeScore=2.9540;MQ=55.95;MQ0=0;QD=33.62	GT:AD:DP:GQ:PL	1/1:1,140:141:99:4739,412,0
17	41258550	rs80356883	T	A	4886.40	PASS	AC=2;AF=1.00;AN=2;DB;DP=152;Dels=0.00;FS=0.000;HRun=4;HaplotypeScore=10.5552;MQ=54.78;MQ0=0;QD=32.15	GT:AD:DP:GQ:PL	1/1:0,152:152:99:4885,439,0
17	41267541	rs8176101	T	A	4464.33	PASS	AC=2;AF=1.00;AN=2;DB;DP=133;Dels=0.00;FS=0.000;HRun=1;HaplotypeScore=5.7507;MQ=56.55;MQ0=0;QD=33.57	GT:AD:DP:GQ:PL	1/1:0,133:133:99:4463,391,0
17	41267758	rs80357972	TCA	T	5526.49	PASS	AC=2;AF=1.00;AN=2;DB;DP=134;FS=0.000;HRun=0;HaplotypeScore=492.4382;MQ=58.45;MQ0=0;QD=41.24	GT:AD:DP:GQ:PL	1/1:6,128:134:99:5526,388,0
17	41269297	rs4793200	A	T	4751.76	PASS	AC=2;AF=1.00;AN=2;BaseQRankSum=1.519;DB;DP=146;Dels=0.00;FS=0.000;HRun=1;HaplotypeScore=11.1203;MQ=57.23;MQ0=0;MQRankSum=1.424;QD=32.55;ReadPosRankSum=-0.569	GT:AD:DP:GQ:PL	1/1:1,145:146:99:4720,400,0
17	41271306	rs111489251	G	A	4727.25	PASS	AC=2;AF=1.00;AN=2;DB;DP=142;Dels=0.01;FS=0.000;HRun=12;HaplotypeScore=3.6967;MQ=57.52;MQ0=0;QD=33.29	GT:AD:DP:GQ:PL	1/1:0,140:141:99:4727,406,0
17	41277833	rs8176073	T	C	4486.94	PASS	AC=2;AF=1.00;AN=2;DB;DP=144;Dels=0.00;FS=0.000;HRun=0;HaplotypeScore=2.9476;MQ=55.31;MQ0=0;QD=31.16	GT:AD:DP:GQ:PL	1/1:0,144:144:99:4486,412,0
17	41281078	rs79725272	A	G	4376.58	PASS	AC=2;AF=1.00;AN=2;DB;DP=138;Dels=0.00;FS=0.000;HRun=1;HaplotypeScore=1.8997;MQ=56.60;MQ0=0;QD=31.71	GT:AD:DP:GQ:PL	1/1:1,137:138:99:4376,397,0
