# Supplementary material for: Considerations for clinical read alignment and mutational profiling using next-generation sequencing
Source: F1000Res. 2012 Sep 20;1:2. Originally published 2012 Jul 16. [Version 2] doi: 10.12688/f1000research.1-2.v2 (PMC3945748; doi:10.12688/f1000research.1-2.v2)
Supplement: Aligner-specific VCF files containing the mutations called for each set of reads in single and paired-end modes — VCF files describing the mutations detected in the sixty-seven groups of BRCA1 reads when testing each alignment program in paired-end and single-end mode. [file f1000research-1-402-s0002.tgz › BWA_Paired_End_Calls.81.vcf]

##fileformat=VCFv4.1
##FILTER=<ID=LowQual,Description="Low quality">
##FORMAT=<ID=AD,Number=.,Type=Integer,Description="Allelic depths for the ref and alt alleles in the order listed">
##FORMAT=<ID=DP,Number=1,Type=Integer,Description="Read Depth (only filtered reads used for calling)">
##FORMAT=<ID=GQ,Number=1,Type=Float,Description="Genotype Quality">
##FORMAT=<ID=GT,Number=1,Type=String,Description="Genotype">
##FORMAT=<ID=PL,Number=G,Type=Integer,Description="Normalized, Phred-scaled likelihoods for genotypes as defined in the VCF specification">
##INFO=<ID=AC,Number=A,Type=Integer,Description="Allele count in genotypes, for each ALT allele, in the same order as listed">
##INFO=<ID=AF,Number=A,Type=Float,Description="Allele Frequency, for each ALT allele, in the same order as listed">
##INFO=<ID=AN,Number=1,Type=Integer,Description="Total number of alleles in called genotypes">
##INFO=<ID=BaseQRankSum,Number=1,Type=Float,Description="Z-score from Wilcoxon rank sum test of Alt Vs. Ref base qualities">
##INFO=<ID=DB,Number=0,Type=Flag,Description="dbSNP Membership">
##INFO=<ID=DP,Number=1,Type=Integer,Description="Filtered Depth">
##INFO=<ID=DS,Number=0,Type=Flag,Description="Were any of the samples downsampled?">
##INFO=<ID=Dels,Number=1,Type=Float,Description="Fraction of Reads Containing Spanning Deletions">
##INFO=<ID=FS,Number=1,Type=Float,Description="Phred-scaled p-value using Fisher's exact test to detect strand bias">
##INFO=<ID=HRun,Number=1,Type=Integer,Description="Largest Contiguous Homopolymer Run of Variant Allele In Either Direction">
##INFO=<ID=HaplotypeScore,Number=1,Type=Float,Description="Consistency of the site with at most two segregating haplotypes">
##INFO=<ID=InbreedingCoeff,Number=1,Type=Float,Description="Inbreeding coefficient as estimated from the genotype likelihoods per-sample when compared against the Hardy-Weinberg expectation">
##INFO=<ID=MQ,Number=1,Type=Float,Description="RMS Mapping Quality">
##INFO=<ID=MQ0,Number=1,Type=Integer,Description="Total Mapping Quality Zero Reads">
##INFO=<ID=MQRankSum,Number=1,Type=Float,Description="Z-score From Wilcoxon rank sum test of Alt vs. Ref read mapping qualities">
##INFO=<ID=QD,Number=1,Type=Float,Description="Variant Confidence/Quality by Depth">
##INFO=<ID=ReadPosRankSum,Number=1,Type=Float,Description="Z-score from Wilcoxon rank sum test of Alt vs. Ref read position bias">
##UnifiedGenotyper="analysis_type=UnifiedGenotyper input_file=[../BWA_Default/brca1_81.recalib.bam] sample_metadata=[] read_buffer_size=null phone_home=STANDARD read_filter=[] intervals=null excludeIntervals=null reference_sequence=ref_chr17.hg19.fa rodBind=[] rodToIntervalTrackName=null BTI_merge_rule=UNION nonDeterministicRandomSeed=false downsampling_type=null downsample_to_fraction=null downsample_to_coverage=null baq=OFF baqGapOpenPenalty=40.0 performanceLog=null useOriginalQualities=false defaultBaseQualities=-1 validation_strictness=SILENT unsafe=null num_threads=4 interval_merging=ALL read_group_black_list=null processingTracker=null restartProcessingTracker=false processingTrackerStatusFile=null processingTrackerID=-1 allow_intervals_with_unindexed_bam=false disable_experimental_low_memory_sharding=false logging_level=ERROR log_to_file=null help=false genotype_likelihoods_model=BOTH p_nonref_model=EXACT heterozygosity=0.0010 pcr_error_rate=1.0E-4 genotyping_mode=DISCOVERY output_mode=EMIT_VARIANTS_ONLY standard_min_confidence_threshold_for_calling=30.0 standard_min_confidence_threshold_for_emitting=4.0 computeSLOD=false alleles=(RodBinding name= source=UNBOUND) assume_single_sample_reads=null abort_at_too_much_coverage=-1 min_base_quality_score=17 min_mapping_quality_score=20 max_deletion_fraction=0.05 min_indel_count_for_genotyping=5 indel_heterozygosity=1.25E-4 indelGapContinuationPenalty=10.0 indelGapOpenPenalty=45.0 indelHaplotypeSize=80 doContextDependentGapPenalties=true getGapPenaltiesFromData=false indel_recal_file=indel.recal_data.csv indelDebug=false dovit=false GSA_PRODUCTION_ONLY=false exactCalculation=LINEAR_EXPERIMENTAL ignoreSNPAlleles=false output_all_callable_bases=false genotype=false dbsnp=(RodBinding name=dbsnp source=dbsnp_132.hg19.vcf) out=org.broadinstitute.sting.gatk.io.stubs.VCFWriterStub NO_HEADER=org.broadinstitute.sting.gatk.io.stubs.VCFWriterStub sites_only=org.broadinstitute.sting.gatk.io.stubs.VCFWriterStub debug_file=null metrics_file=null annotation=[]"
##contig=<ID=17,length=81195210,assembly=hg19>
##reference=file:///CL_diags/ngs/OmixonPaper/brca1-test-suite/ref_chr17.hg19.fa
#CHROM	POS	ID	REF	ALT	QUAL	FILTER	INFO	FORMAT	DePristo
17	41200626	rs111562683	C	T	5002.99	PASS	AC=2;AF=1.00;AN=2;DB;DP=152;Dels=0.00;FS=0.000;HRun=0;HaplotypeScore=7.2213;MQ=56.89;MQ0=0;QD=32.91	GT:AD:DP:GQ:PL	1/1:1,151:152:99:5002,439,0
17	41209069	rs80357732	CT	C	4079.45	PASS	AC=2;AF=1.00;AN=2;DB;DP=119;FS=0.000;HRun=3;HaplotypeScore=346.5985;MQ=58.17;MQ0=0;QD=34.28	GT:AD:DP:GQ:PL	1/1:8,111:119:99:4079,334,0
17	41212761	rs112704890	TG	T	5581.16	PASS	AC=2;AF=1.00;AN=2;DB;DP=137;FS=0.000;HRun=1;HaplotypeScore=414.1807;MQ=56.05;MQ0=0;QD=40.74	GT:AD:DP:GQ:PL	1/1:3,134:137:99:5581,406,0
17	41215379	rs80358346	ACTG	A	6462.47	PASS	AC=2;AF=1.00;AN=2;DB;DP=118;FS=0.000;HRun=0;HaplotypeScore=823.7545;MQ=49.25;MQ0=0;QD=54.77	GT:AD:DP:GQ:PL	1/1:0,118:117:99:6462,352,0
17	41215396	rs80358129	G	T	3705.33	PASS	AC=2;AF=1.00;AN=2;DB;DP=117;Dels=0.00;FS=0.000;HRun=0;HaplotypeScore=3.4311;MQ=49.52;MQ0=0;QD=31.67	GT:AD:DP:GQ:PL	1/1:0,117:117:99:3704,340,0
17	41215890	rs80358094	C	A	4232.04	PASS	AC=2;AF=1.00;AN=2;DB;DP=127;Dels=0.00;FS=0.000;HRun=1;HaplotypeScore=4.6008;MQ=57.26;MQ0=0;QD=33.32	GT:AD:DP:GQ:PL	1/1:0,127:127:99:4231,367,0
17	41218707	rs8176238	C	G	4195.24	PASS	AC=2;AF=1.00;AN=2;BaseQRankSum=-1.705;DB;DP=129;Dels=0.00;FS=3.645;HRun=1;HaplotypeScore=14.3672;MQ=56.85;MQ0=0;MQRankSum=1.571;QD=32.52;ReadPosRankSum=0.658	GT:AD:DP:GQ:PL	1/1:1,128:129:99:4161,346,0
17	41222099	rs8176222	C	T	3895.11	PASS	AC=2;AF=1.00;AN=2;DB;DP=122;Dels=0.00;FS=0.000;HRun=0;HaplotypeScore=5.7129;MQ=55.21;MQ0=0;QD=31.93	GT:AD:DP:GQ:PL	1/1:0,120:122:99:3865,343,0
17	41226366	rs80357431	A	T	4557.76	PASS	AC=2;AF=1.00;AN=2;DB;DP=140;Dels=0.00;FS=0.000;HRun=0;HaplotypeScore=6.1740;MQ=56.16;MQ0=0;QD=32.56	GT:AD:DP:GQ:PL	1/1:0,140:140:99:4557,403,0
17	41226937	rs8176208	A	ACCTTTCCTTTCTTTC	15470.47	PASS	AC=2;AF=1.00;AN=2;DB;DP=84;FS=0.000;HRun=0;HaplotypeScore=737.9376;MQ=37.39;MQ0=0;QD=184.17	GT:AD:DP:GQ:PL	1/1:32,38:83:99:15470,244,0
17	41234488	.	A	AG	4921.39	PASS	AC=2;AF=1.00;AN=2;DP=130;FS=0.000;HRun=3;HaplotypeScore=329.0150;MQ=57.06;MQ0=0;QD=37.86	GT:AD:DP:GQ:PL	1/1:10,119:129:99:4921,361,0
17	41236642	rs8176178	T	C	4472.78	PASS	AC=2;AF=1.00;AN=2;DB;DP=144;Dels=0.00;FS=0.000;HRun=0;HaplotypeScore=5.2229;MQ=55.64;MQ0=0;QD=31.06	GT:AD:DP:GQ:PL	1/1:1,143:144:99:4472,409,0
17	41241566	rs77725050	CTTT	C	3823.18	PASS	AC=2;AF=1.00;AN=2;DB;DP=138;FS=0.000;HRun=15;HaplotypeScore=624.5690;MQ=52.16;MQ0=0;QD=27.70	GT:AD:DP:GQ:PL	1/1:23,115:138:99:3823,344,0
17	41242975	rs80357538	TGTCA	T	7868.56	PASS	AC=2;AF=1.00;AN=2;DB;DP=129;FS=0.000;HRun=0;HaplotypeScore=696.0852;MQ=47.54;MQ0=0;QD=61.00	GT:AD:DP:GQ:PL	1/1:0,129:127:99:7869,382,0
17	41243581	rs80357979	GT	G	5518.83	PASS	AC=2;AF=1.00;AN=2;DB;DP=153;FS=0.000;HRun=3;HaplotypeScore=412.2878;MQ=58.07;MQ0=0;QD=36.07	GT:AD:DP:GQ:PL	1/1:4,149:153:99:5519,448,0
17	41244094	rs80357175	C	T	4837.87	PASS	AC=2;AF=1.00;AN=2;DB;DP=147;Dels=0.00;FS=0.000;HRun=1;HaplotypeScore=0.9933;MQ=56.82;MQ0=0;QD=32.91	GT:AD:DP:GQ:PL	1/1:0,147:147:99:4837,433,0
17	41244614	rs80357115	A	C	4130.02	PASS	AC=2;AF=1.00;AN=2;DB;DP=129;Dels=0.00;FS=0.000;HRun=0;HaplotypeScore=3.5656;MQ=55.67;MQ0=0;QD=32.02	GT:AD:DP:GQ:PL	1/1:1,128:129:99:4129,376,0
17	41244985	rs80357131	G	A	4906.67	PASS	AC=2;AF=1.00;AN=2;DB;DP=150;Dels=0.00;FS=0.000;HRun=1;HaplotypeScore=5.8858;MQ=56.36;MQ0=0;QD=32.71	GT:AD:DP:GQ:PL	1/1:1,148:150:99:4906,439,0
17	41245138	rs80356982	G	A	4166.68	PASS	AC=2;AF=1.00;AN=2;DB;DP=130;Dels=0.00;FS=0.000;HRun=1;HaplotypeScore=5.3977;MQ=57.10;MQ0=0;QD=32.05	GT:AD:DP:GQ:PL	1/1:0,130:130:99:4166,373,0
17	41245333	rs80357574	TA	T	5172.66	PASS	AC=2;AF=1.00;AN=2;DB;DP=139;FS=0.000;HRun=2;HaplotypeScore=389.7765;MQ=57.40;MQ0=0;QD=37.21	GT:AD:DP:GQ:PL	1/1:3,136:139:99:5173,403,0
17	41246446	rs80357139	C	A	4049.49	PASS	AC=2;AF=1.00;AN=2;DB;DP=127;Dels=0.00;FS=0.000;HRun=1;HaplotypeScore=0.0000;MQ=55.01;MQ0=0;QD=31.89	GT:AD:DP:GQ:PL	1/1:0,127:127:99:4049,364,0
17	41246483	rs41286292	C	T	4461.48	PASS	AC=2;AF=1.00;AN=2;DB;DP=134;Dels=0.00;FS=0.000;HRun=2;HaplotypeScore=7.4092;MQ=55.69;MQ0=0;QD=33.29	GT:AD:DP:GQ:PL	1/1:0,133:134:99:4461,400,0
17	41246709	rs80357199	G	C	4806.84	PASS	AC=2;AF=1.00;AN=2;DB;DP=149;Dels=0.00;FS=0.000;HRun=1;HaplotypeScore=5.6925;MQ=57.70;MQ0=0;QD=32.26	GT:AD:DP:GQ:PL	1/1:0,148:149:99:4806,430,0
17	41251306	rs78667772	A	G	4107.92	PASS	AC=2;AF=1.00;AN=2;DB;DP=127;Dels=0.00;FS=0.000;HRun=1;HaplotypeScore=0.0000;MQ=55.39;MQ0=1;QD=32.35	GT:AD:DP:GQ:PL	1/1:1,126:127:99:4107,370,0
17	41252697	rs10445302	T	A	3708.06	PASS	AC=2;AF=1.00;AN=2;DB;DP=110;Dels=0.00;FS=0.000;HRun=2;HaplotypeScore=2.9214;MQ=56.38;MQ0=0;QD=33.71	GT:AD:DP:GQ:PL	1/1:1,109:110:99:3707,325,0
17	41254965	rs36085989	C	CT	2653	PASS	AC=2;AF=1.00;AN=2;DB;DP=138;FS=0.000;HRun=14;HaplotypeScore=338.4948;MQ=57.50;MQ0=0;QD=19.22	GT:AD:DP:GQ:PL	1/1:38,99:138:99:2695,315,0
17	41258489	rs80357869	TC	T	5751.60	PASS	AC=2;AF=1.00;AN=2;DB;DP=140;FS=0.000;HRun=1;HaplotypeScore=406.1910;MQ=57.20;MQ0=0;QD=41.08	GT:AD:DP:GQ:PL	1/1:0,140:140:99:5752,421,0
17	41259100	rs66535723	G	GT	6790.37	PASS	AC=2;AF=1.00;AN=2;DB;DP=148;FS=0.000;HRun=20;HaplotypeScore=345.6724;MQ=58.81;MQ0=0;QD=45.88	GT:AD:DP:GQ:PL	1/1:2,146:148:99:6790,436,0
17	41260421	rs111870007	A	C	4307.11	PASS	AC=2;AF=1.00;AN=2;DB;DP=136;Dels=0.00;FS=0.000;HRun=0;HaplotypeScore=4.5427;MQ=57.58;MQ0=0;QD=31.67	GT:AD:DP:GQ:PL	1/1:0,136:136:99:4306,394,0
17	41263785	rs55979584	G	C	3714.13	PASS	AC=2;AF=1.00;AN=2;DB;DP=122;Dels=0.00;FS=0.000;HRun=2;HaplotypeScore=5.5628;MQ=55.66;MQ0=0;QD=30.44	GT:AD:DP:GQ:PL	1/1:0,120:122:99:3684,340,0
17	41267985	rs113046417	T	A	4959.68	PASS	AC=2;AF=1.00;AN=2;DB;DP=151;Dels=0.00;FS=0.000;HRun=1;HaplotypeScore=3.1702;MQ=56.41;MQ0=0;QD=32.85	GT:AD:DP:GQ:PL	1/1:0,151:151:99:4959,445,0
17	41268208	rs8176097	C	CT	4765.66	PASS	AC=2;AF=1.00;AN=2;DB;DP=154;FS=0.000;HRun=8;HaplotypeScore=351.4822;MQ=57.49;MQ0=0;QD=30.95	GT:AD:DP:GQ:PL	1/1:18,136:153:99:4766,418,0
17	41314429	rs1137399	A	G	3572.69	PASS	AC=2;AF=1.00;AN=2;DB;DP=125;Dels=0.00;FS=0.000;HRun=0;HaplotypeScore=2.0641;MQ=57.71;MQ0=0;QD=28.58	GT:AD:DP:GQ:PL	1/1:0,125:125:99:3571,361,0
