# Supplementary material for: Considerations for clinical read alignment and mutational profiling using next-generation sequencing
Source: F1000Res. 2012 Sep 20;1:2. Originally published 2012 Jul 16. [Version 2] doi: 10.12688/f1000research.1-2.v2 (PMC3945748; doi:10.12688/f1000research.1-2.v2)
Supplement: Aligner-specific VCF files containing the mutations called for each set of reads in single and paired-end modes — VCF files describing the mutations detected in the sixty-seven groups of BRCA1 reads when testing each alignment program in paired-end and single-end mode. [file f1000research-1-402-s0002.tgz › BWA_Paired_End_Calls.85.vcf]

##fileformat=VCFv4.1
##FILTER=<ID=LowQual,Description="Low quality">
##FORMAT=<ID=AD,Number=.,Type=Integer,Description="Allelic depths for the ref and alt alleles in the order listed">
##FORMAT=<ID=DP,Number=1,Type=Integer,Description="Read Depth (only filtered reads used for calling)">
##FORMAT=<ID=GQ,Number=1,Type=Float,Description="Genotype Quality">
##FORMAT=<ID=GT,Number=1,Type=String,Description="Genotype">
##FORMAT=<ID=PL,Number=G,Type=Integer,Description="Normalized, Phred-scaled likelihoods for genotypes as defined in the VCF specification">
##INFO=<ID=AC,Number=A,Type=Integer,Description="Allele count in genotypes, for each ALT allele, in the same order as listed">
##INFO=<ID=AF,Number=A,Type=Float,Description="Allele Frequency, for each ALT allele, in the same order as listed">
##INFO=<ID=AN,Number=1,Type=Integer,Description="Total number of alleles in called genotypes">
##INFO=<ID=BaseQRankSum,Number=1,Type=Float,Description="Z-score from Wilcoxon rank sum test of Alt Vs. Ref base qualities">
##INFO=<ID=DB,Number=0,Type=Flag,Description="dbSNP Membership">
##INFO=<ID=DP,Number=1,Type=Integer,Description="Filtered Depth">
##INFO=<ID=DS,Number=0,Type=Flag,Description="Were any of the samples downsampled?">
##INFO=<ID=Dels,Number=1,Type=Float,Description="Fraction of Reads Containing Spanning Deletions">
##INFO=<ID=FS,Number=1,Type=Float,Description="Phred-scaled p-value using Fisher's exact test to detect strand bias">
##INFO=<ID=HRun,Number=1,Type=Integer,Description="Largest Contiguous Homopolymer Run of Variant Allele In Either Direction">
##INFO=<ID=HaplotypeScore,Number=1,Type=Float,Description="Consistency of the site with at most two segregating haplotypes">
##INFO=<ID=InbreedingCoeff,Number=1,Type=Float,Description="Inbreeding coefficient as estimated from the genotype likelihoods per-sample when compared against the Hardy-Weinberg expectation">
##INFO=<ID=MQ,Number=1,Type=Float,Description="RMS Mapping Quality">
##INFO=<ID=MQ0,Number=1,Type=Integer,Description="Total Mapping Quality Zero Reads">
##INFO=<ID=MQRankSum,Number=1,Type=Float,Description="Z-score From Wilcoxon rank sum test of Alt vs. Ref read mapping qualities">
##INFO=<ID=QD,Number=1,Type=Float,Description="Variant Confidence/Quality by Depth">
##INFO=<ID=ReadPosRankSum,Number=1,Type=Float,Description="Z-score from Wilcoxon rank sum test of Alt vs. Ref read position bias">
##UnifiedGenotyper="analysis_type=UnifiedGenotyper input_file=[../BWA_Default/brca1_85.recalib.bam] sample_metadata=[] read_buffer_size=null phone_home=STANDARD read_filter=[] intervals=null excludeIntervals=null reference_sequence=ref_chr17.hg19.fa rodBind=[] rodToIntervalTrackName=null BTI_merge_rule=UNION nonDeterministicRandomSeed=false downsampling_type=null downsample_to_fraction=null downsample_to_coverage=null baq=OFF baqGapOpenPenalty=40.0 performanceLog=null useOriginalQualities=false defaultBaseQualities=-1 validation_strictness=SILENT unsafe=null num_threads=4 interval_merging=ALL read_group_black_list=null processingTracker=null restartProcessingTracker=false processingTrackerStatusFile=null processingTrackerID=-1 allow_intervals_with_unindexed_bam=false disable_experimental_low_memory_sharding=false logging_level=ERROR log_to_file=null help=false genotype_likelihoods_model=BOTH p_nonref_model=EXACT heterozygosity=0.0010 pcr_error_rate=1.0E-4 genotyping_mode=DISCOVERY output_mode=EMIT_VARIANTS_ONLY standard_min_confidence_threshold_for_calling=30.0 standard_min_confidence_threshold_for_emitting=4.0 computeSLOD=false alleles=(RodBinding name= source=UNBOUND) assume_single_sample_reads=null abort_at_too_much_coverage=-1 min_base_quality_score=17 min_mapping_quality_score=20 max_deletion_fraction=0.05 min_indel_count_for_genotyping=5 indel_heterozygosity=1.25E-4 indelGapContinuationPenalty=10.0 indelGapOpenPenalty=45.0 indelHaplotypeSize=80 doContextDependentGapPenalties=true getGapPenaltiesFromData=false indel_recal_file=indel.recal_data.csv indelDebug=false dovit=false GSA_PRODUCTION_ONLY=false exactCalculation=LINEAR_EXPERIMENTAL ignoreSNPAlleles=false output_all_callable_bases=false genotype=false dbsnp=(RodBinding name=dbsnp source=dbsnp_132.hg19.vcf) out=org.broadinstitute.sting.gatk.io.stubs.VCFWriterStub NO_HEADER=org.broadinstitute.sting.gatk.io.stubs.VCFWriterStub sites_only=org.broadinstitute.sting.gatk.io.stubs.VCFWriterStub debug_file=null metrics_file=null annotation=[]"
##contig=<ID=17,length=81195210,assembly=hg19>
##reference=file:///CL_diags/ngs/OmixonPaper/brca1-test-suite/ref_chr17.hg19.fa
#CHROM	POS	ID	REF	ALT	QUAL	FILTER	INFO	FORMAT	DePristo
17	41197836	rs80358176	C	T	4195.68	PASS	AC=2;AF=1.00;AN=2;DB;DP=135;Dels=0.00;FS=0.000;HRun=0;HaplotypeScore=6.1947;MQ=55.51;MQ0=0;QD=31.08	GT:AD:DP:GQ:PL	1/1:0,134:135:99:4195,385,0
17	41200537	rs4792972	T	C	4562.64	PASS	AC=2;AF=1.00;AN=2;DB;DP=145;Dels=0.01;FS=0.000;HRun=0;HaplotypeScore=9.3318;MQ=56.37;MQ0=0;QD=31.47	GT:AD:DP:GQ:PL	1/1:2,142:144:99:4561,418,0
17	41201133	rs80358073	C	A	3853.51	PASS	AC=2;AF=1.00;AN=2;DB;DP=119;Dels=0.00;FS=0.000;HRun=1;HaplotypeScore=1.9973;MQ=55.55;MQ0=0;QD=32.38	GT:AD:DP:GQ:PL	1/1:1,118:119:99:3853,346,0
17	41202023	rs8176301	G	T	4140.52	PASS	AC=2;AF=1.00;AN=2;BaseQRankSum=1.675;DB;DP=121;Dels=0.00;FS=0.000;HRun=2;HaplotypeScore=3.1853;MQ=57.08;MQ0=0;MQRankSum=0.415;QD=34.22;ReadPosRankSum=-1.417	GT:AD:DP:GQ:PL	1/1:1,120:121:99:4140,355,0
17	41203450	rs55771949	T	A	5701.37	PASS	AC=2;AF=1.00;AN=2;BaseQRankSum=1.712;DB;DP=174;Dels=0.00;FS=0.000;HRun=1;HaplotypeScore=11.1724;MQ=56.40;MQ0=0;MQRankSum=1.289;QD=32.77;ReadPosRankSum=1.249	GT:AD:DP:GQ:PL	1/1:2,172:174:99:5700,511,0
17	41215936	rs80357553	AT	A	4274.71	PASS	AC=2;AF=1.00;AN=2;DB;DP=125;FS=0.000;HRun=3;HaplotypeScore=372.2764;MQ=57.93;MQ0=0;QD=34.20	GT:AD:DP:GQ:PL	1/1:9,116:125:99:4275,349,0
17	41219634	rs80358344	TAAC	T	6166.29	PASS	AC=2;AF=1.00;AN=2;DB;DP=132;FS=0.000;HRun=0;HaplotypeScore=613.7406;MQ=49.79;MQ0=0;QD=46.71	GT:AD:DP:GQ:PL	1/1:3,129:131:99:6166,385,0
17	41221674	rs8176224	T	C	4215.63	PASS	AC=2;AF=1.00;AN=2;DB;DP=132;Dels=0.00;FS=0.000;HRun=0;HaplotypeScore=2.9641;MQ=56.19;MQ0=0;QD=31.94	GT:AD:DP:GQ:PL	1/1:0,131:132:99:4215,388,0
17	41226923	rs35466763	G	GC	5631.73	PASS	AC=2;AF=1.00;AN=2;DB;DP=139;FS=0.000;HRun=1;HaplotypeScore=314.7101;MQ=56.30;MQ0=0;QD=40.52	GT:AD:DP:GQ:PL	1/1:10,128:139:99:5632,388,0
17	41228042	rs56295923	G	A	4547.39	PASS	AC=2;AF=1.00;AN=2;BaseQRankSum=1.578;DB;DP=135;Dels=0.00;FS=0.000;HRun=0;HaplotypeScore=6.0908;MQ=55.73;MQ0=0;MQRankSum=1.091;QD=33.68;ReadPosRankSum=0.167	GT:AD:DP:GQ:PL	1/1:1,134:135:99:4517,367,0
17	41228600	rs80356997	G	T	4403.64	PASS	AC=2;AF=1.00;AN=2;DB;DP=139;Dels=0.00;FS=0.000;HRun=1;HaplotypeScore=7.6782;MQ=54.88;MQ0=0;QD=31.68	GT:AD:DP:GQ:PL	1/1:1,137:139:99:4370,400,0
17	41228617	rs80356932	G	A	4334.70	PASS	AC=2;AF=1.00;AN=2;DB;DP=139;Dels=0.00;FS=0.000;HRun=0;HaplotypeScore=4.0438;MQ=55.06;MQ0=0;QD=31.18	GT:AD:DP:GQ:PL	1/1:0,139:139:99:4333,400,0
17	41230998	rs8176195	C	T	4707.92	PASS	AC=2;AF=1.00;AN=2;DB;DP=154;Dels=0.00;FS=0.000;HRun=0;HaplotypeScore=4.7780;MQ=55.62;MQ0=0;QD=30.57	GT:AD:DP:GQ:PL	1/1:0,154:154:99:4707,421,0
17	41242960	rs80358076	C	A	4337.55	PASS	AC=2;AF=1.00;AN=2;DB;DP=131;Dels=0.00;FS=0.000;HRun=1;HaplotypeScore=5.2375;MQ=54.31;MQ0=0;QD=33.11	GT:AD:DP:GQ:PL	1/1:0,131:131:99:4337,391,0
17	41243028	rs80357804	TCA	T	5638.59	PASS	AC=2;AF=1.00;AN=2;DB;DP=137;FS=0.000;HRun=0;HaplotypeScore=950.4141;MQ=50.25;MQ0=0;QD=41.16	GT:AD:DP:GQ:PL	1/1:4,133:136:99:5639,400,0
17	41243031	rs55848034	C	T	4427.59	PASS	AC=2;AF=1.00;AN=2;BaseQRankSum=1.387;DB;DP=139;Dels=0.00;FS=0.000;HRun=0;HaplotypeScore=5.4177;MQ=50.40;MQ0=0;MQRankSum=0.204;QD=31.85;ReadPosRankSum=2.467	GT:AD:DP:GQ:PL	1/1:3,136:139:99:4328,311,0
17	41243494	rs80357202	C	T	3961.12	PASS	AC=2;AF=1.00;AN=2;DB;DP=121;Dels=0.00;FS=0.000;HRun=2;HaplotypeScore=5.3723;MQ=57.16;MQ0=0;QD=32.74	GT:AD:DP:GQ:PL	1/1:1,120:121:99:3960,346,0
17	41243776	rs80357579	CCT	C	5840.41	PASS	AC=2;AF=1.00;AN=2;DB;DP=143;FS=0.000;HRun=0;HaplotypeScore=659.4229;MQ=51.89;MQ0=0;QD=40.84	GT:AD:DP:GQ:PL	1/1:20,123:142:99:5840,406,0
17	41243840	rs80357666	ATT	A	5657.97	PASS	AC=2;AF=1.00;AN=2;DB;DP=122;FS=0.000;HRun=2;HaplotypeScore=592.4059;MQ=52.76;MQ0=0;QD=46.38	GT:AD:DP:GQ:PL	1/1:3,119:120:99:5658,358,0
17	41244258	rs80357686	CTT	C	6087.98	PASS	AC=2;AF=1.00;AN=2;DB;DP=137;FS=0.000;HRun=3;HaplotypeScore=756.1923;MQ=44.37;MQ0=0;QD=44.44	GT:AD:DP:GQ:PL	1/1:18,119:136:99:6088,403,0
17	41244290	.	T	TA	5107.04	PASS	AC=2;AF=1.00;AN=2;DP=131;FS=0.000;HRun=2;HaplotypeScore=693.4255;MQ=44.83;MQ0=0;QD=38.99	GT:AD:DP:GQ:PL	1/1:16,115:130:99:5107,361,0
17	41244614	rs80357115	A	C	4112.31	PASS	AC=2;AF=1.00;AN=2;DB;DP=128;Dels=0.00;FS=0.000;HRun=0;HaplotypeScore=4.3301;MQ=55.52;MQ0=0;QD=32.13	GT:AD:DP:GQ:PL	1/1:0,128:128:99:4111,373,0
17	41245209	rs80357515	TGA	T	5595.36	PASS	AC=2;AF=1.00;AN=2;DB;DP=126;FS=0.000;HRun=0;HaplotypeScore=725.5924;MQ=55.41;MQ0=0;QD=44.41	GT:AD:DP:GQ:PL	1/1:3,123:126:99:5595,370,0
17	41245233	rs80357467	A	G	3888.45	PASS	AC=2;AF=1.00;AN=2;DB;DP=122;Dels=0.00;FS=0.000;HRun=0;HaplotypeScore=5.4362;MQ=54.87;MQ0=0;QD=31.87	GT:AD:DP:GQ:PL	1/1:0,121:122:99:3852,346,0
17	41245670	rs8176154	T	C	4548.13	PASS	AC=2;AF=1.00;AN=2;DB;DP=138;Dels=0.00;FS=0.000;HRun=1;HaplotypeScore=3.3081;MQ=56.36;MQ0=0;QD=32.96	GT:AD:DP:GQ:PL	1/1:0,138:138:99:4547,409,0
17	41246306	.	G	GT	4397.17	PASS	AC=2;AF=1.00;AN=2;DP=101;FS=0.000;HRun=1;HaplotypeScore=236.1381;MQ=57.99;MQ0=0;QD=43.54	GT:AD:DP:GQ:PL	1/1:3,98:101:99:4397,298,0
17	41246426	rs80357612	TG	T	4374.06	PASS	AC=2;AF=1.00;AN=2;DB;DP=107;FS=0.000;HRun=1;HaplotypeScore=297.4469;MQ=57.38;MQ0=0;QD=40.88	GT:AD:DP:GQ:PL	1/1:1,106:107:99:4374,316,0
17	41246705	.	G	GCT	8178.80	PASS	AC=2;AF=1.00;AN=2;DP=158;FS=0.000;HRun=0;HaplotypeScore=401.2968;MQ=57.75;MQ0=0;QD=51.76	GT:AD:DP:GQ:PL	1/1:9,147:157:99:8179,448,0
17	41249315	rs80358052	T	C	4799.22	PASS	AC=2;AF=1.00;AN=2;DB;DP=151;Dels=0.00;FS=0.000;HRun=0;HaplotypeScore=6.7003;MQ=56.66;MQ0=0;QD=31.78	GT:AD:DP:GQ:PL	1/1:0,151:151:99:4798,442,0
17	41252697	rs10445302	T	A	3704.13	PASS	AC=2;AF=1.00;AN=2;DB;DP=111;Dels=0.00;FS=0.000;HRun=2;HaplotypeScore=2.9212;MQ=56.63;MQ0=0;QD=33.37	GT:AD:DP:GQ:PL	1/1:0,111:111:99:3703,325,0
17	41256248	rs80357312	T	G	3374.39	PASS	AC=2;AF=1.00;AN=2;DB;DP=105;Dels=0.00;FS=0.000;HRun=0;HaplotypeScore=0.9973;MQ=56.62;MQ0=0;QD=32.14	GT:AD:DP:GQ:PL	1/1:0,105:105:99:3374,310,0
17	41260100	rs35688186	A	C	4438.47	PASS	AC=2;AF=1.00;AN=2;DB;DP=137;Dels=0.00;FS=0.000;HRun=2;HaplotypeScore=2.4504;MQ=55.72;MQ0=0;QD=32.40	GT:AD:DP:GQ:PL	1/1:0,137:137:99:4437,403,0
17	41275389	rs77134832	TTTG	T	4751.07	PASS	AC=2;AF=1.00;AN=2;BaseQRankSum=-1.548;DB;DP=132;FS=0.000;HRun=0;HaplotypeScore=598.8106;MQ=58.36;MQ0=0;MQRankSum=1.260;QD=35.99;ReadPosRankSum=0.420	GT:AD:DP:GQ:PL	1/1:1,131:132:99:4751,393,0
