# Supplementary material for: Considerations for clinical read alignment and mutational profiling using next-generation sequencing
Source: F1000Res. 2012 Sep 20;1:2. Originally published 2012 Jul 16. [Version 2] doi: 10.12688/f1000research.1-2.v2 (PMC3945748; doi:10.12688/f1000research.1-2.v2)
Supplement: Aligner-specific VCF files containing the mutations called for each set of reads in single and paired-end modes — VCF files describing the mutations detected in the sixty-seven groups of BRCA1 reads when testing each alignment program in paired-end and single-end mode. [file f1000research-1-402-s0002.tgz › BWA_Paired_End_Calls.86.vcf]

##fileformat=VCFv4.1
##FILTER=<ID=LowQual,Description="Low quality">
##FORMAT=<ID=AD,Number=.,Type=Integer,Description="Allelic depths for the ref and alt alleles in the order listed">
##FORMAT=<ID=DP,Number=1,Type=Integer,Description="Read Depth (only filtered reads used for calling)">
##FORMAT=<ID=GQ,Number=1,Type=Float,Description="Genotype Quality">
##FORMAT=<ID=GT,Number=1,Type=String,Description="Genotype">
##FORMAT=<ID=PL,Number=G,Type=Integer,Description="Normalized, Phred-scaled likelihoods for genotypes as defined in the VCF specification">
##INFO=<ID=AC,Number=A,Type=Integer,Description="Allele count in genotypes, for each ALT allele, in the same order as listed">
##INFO=<ID=AF,Number=A,Type=Float,Description="Allele Frequency, for each ALT allele, in the same order as listed">
##INFO=<ID=AN,Number=1,Type=Integer,Description="Total number of alleles in called genotypes">
##INFO=<ID=BaseQRankSum,Number=1,Type=Float,Description="Z-score from Wilcoxon rank sum test of Alt Vs. Ref base qualities">
##INFO=<ID=DB,Number=0,Type=Flag,Description="dbSNP Membership">
##INFO=<ID=DP,Number=1,Type=Integer,Description="Filtered Depth">
##INFO=<ID=DS,Number=0,Type=Flag,Description="Were any of the samples downsampled?">
##INFO=<ID=Dels,Number=1,Type=Float,Description="Fraction of Reads Containing Spanning Deletions">
##INFO=<ID=FS,Number=1,Type=Float,Description="Phred-scaled p-value using Fisher's exact test to detect strand bias">
##INFO=<ID=HRun,Number=1,Type=Integer,Description="Largest Contiguous Homopolymer Run of Variant Allele In Either Direction">
##INFO=<ID=HaplotypeScore,Number=1,Type=Float,Description="Consistency of the site with at most two segregating haplotypes">
##INFO=<ID=InbreedingCoeff,Number=1,Type=Float,Description="Inbreeding coefficient as estimated from the genotype likelihoods per-sample when compared against the Hardy-Weinberg expectation">
##INFO=<ID=MQ,Number=1,Type=Float,Description="RMS Mapping Quality">
##INFO=<ID=MQ0,Number=1,Type=Integer,Description="Total Mapping Quality Zero Reads">
##INFO=<ID=MQRankSum,Number=1,Type=Float,Description="Z-score From Wilcoxon rank sum test of Alt vs. Ref read mapping qualities">
##INFO=<ID=QD,Number=1,Type=Float,Description="Variant Confidence/Quality by Depth">
##INFO=<ID=ReadPosRankSum,Number=1,Type=Float,Description="Z-score from Wilcoxon rank sum test of Alt vs. Ref read position bias">
##UnifiedGenotyper="analysis_type=UnifiedGenotyper input_file=[../BWA_Default/brca1_86.recalib.bam] sample_metadata=[] read_buffer_size=null phone_home=STANDARD read_filter=[] intervals=null excludeIntervals=null reference_sequence=ref_chr17.hg19.fa rodBind=[] rodToIntervalTrackName=null BTI_merge_rule=UNION nonDeterministicRandomSeed=false downsampling_type=null downsample_to_fraction=null downsample_to_coverage=null baq=OFF baqGapOpenPenalty=40.0 performanceLog=null useOriginalQualities=false defaultBaseQualities=-1 validation_strictness=SILENT unsafe=null num_threads=4 interval_merging=ALL read_group_black_list=null processingTracker=null restartProcessingTracker=false processingTrackerStatusFile=null processingTrackerID=-1 allow_intervals_with_unindexed_bam=false disable_experimental_low_memory_sharding=false logging_level=ERROR log_to_file=null help=false genotype_likelihoods_model=BOTH p_nonref_model=EXACT heterozygosity=0.0010 pcr_error_rate=1.0E-4 genotyping_mode=DISCOVERY output_mode=EMIT_VARIANTS_ONLY standard_min_confidence_threshold_for_calling=30.0 standard_min_confidence_threshold_for_emitting=4.0 computeSLOD=false alleles=(RodBinding name= source=UNBOUND) assume_single_sample_reads=null abort_at_too_much_coverage=-1 min_base_quality_score=17 min_mapping_quality_score=20 max_deletion_fraction=0.05 min_indel_count_for_genotyping=5 indel_heterozygosity=1.25E-4 indelGapContinuationPenalty=10.0 indelGapOpenPenalty=45.0 indelHaplotypeSize=80 doContextDependentGapPenalties=true getGapPenaltiesFromData=false indel_recal_file=indel.recal_data.csv indelDebug=false dovit=false GSA_PRODUCTION_ONLY=false exactCalculation=LINEAR_EXPERIMENTAL ignoreSNPAlleles=false output_all_callable_bases=false genotype=false dbsnp=(RodBinding name=dbsnp source=dbsnp_132.hg19.vcf) out=org.broadinstitute.sting.gatk.io.stubs.VCFWriterStub NO_HEADER=org.broadinstitute.sting.gatk.io.stubs.VCFWriterStub sites_only=org.broadinstitute.sting.gatk.io.stubs.VCFWriterStub debug_file=null metrics_file=null annotation=[]"
##contig=<ID=17,length=81195210,assembly=hg19>
##reference=file:///CL_diags/ngs/OmixonPaper/brca1-test-suite/ref_chr17.hg19.fa
#CHROM	POS	ID	REF	ALT	QUAL	FILTER	INFO	FORMAT	DePristo
17	41208467	rs8176286	A	G	3925.15	PASS	AC=2;AF=1.00;AN=2;DB;DP=122;Dels=0.00;FS=0.000;HRun=3;HaplotypeScore=0.9789;MQ=57.10;MQ0=0;QD=32.17	GT:AD:DP:GQ:PL	1/1:0,122:122:99:3924,361,0
17	41209079	rs76171189	T	TG	4570.29	PASS	AC=2;AF=1.00;AN=2;DB;DP=118;FS=0.000;HRun=3;HaplotypeScore=274.9824;MQ=58.27;MQ0=0;QD=38.73	GT:AD:DP:GQ:PL	1/1:6,111:117:99:4570,334,0
17	41215943	rs45519437	T	C	3424.74	PASS	AC=2;AF=1.00;AN=2;DB;DP=117;Dels=0.00;FS=0.000;HRun=0;HaplotypeScore=5.8532;MQ=57.43;MQ0=0;QD=29.27	GT:AD:DP:GQ:PL	1/1:0,117:117:99:3423,337,0
17	41218829	rs71157700	CT	C	1096.94	PASS	AC=2;AF=1.00;AN=2;DB;DP=122;FS=0.000;HRun=22;HaplotypeScore=353.2128;MQ=57.13;MQ0=0;QD=8.99	GT:AD:DP:GQ:PL	1/1:38,84:122:99:1139,238,0
17	41221674	rs8176224	T	C	4139.73	PASS	AC=2;AF=1.00;AN=2;DB;DP=129;Dels=0.00;FS=0.000;HRun=0;HaplotypeScore=4.7034;MQ=56.47;MQ0=0;QD=32.09	GT:AD:DP:GQ:PL	1/1:0,129:129:99:4139,382,0
17	41223049	rs80357465	T	C	3833.16	PASS	AC=2;AF=1.00;AN=2;DB;DP=118;Dels=0.00;FS=0.000;HRun=0;HaplotypeScore=1.9811;MQ=56.38;MQ0=0;QD=32.48	GT:AD:DP:GQ:PL	1/1:0,118:118:99:3832,352,0
17	41223414	rs34485008	TA	T	3230.05	PASS	AC=2;AF=1.00;AN=2;DB;DP=104;FS=0.000;HRun=5;HaplotypeScore=297.7812;MQ=56.85;MQ0=0;QD=31.06	GT:AD:DP:GQ:PL	1/1:8,96:104:99:3272,292,0
17	41228599	rs80359885	GGTATTCACTACTTTTCT	G	11205.25	PASS	AC=2;AF=1.00;AN=2;DB;DP=102;FS=0.000;HRun=0;HaplotypeScore=1664.4185;MQ=37.85;MQ0=0;QD=109.86	GT:AD:DP:GQ:PL	1/1:18,84:102:99:11205,253,0
17	41229352	rs68171917	C	CT	3289.77	PASS	AC=2;AF=1.00;AN=2;DB;DP=144;FS=0.000;HRun=13;HaplotypeScore=346.1977;MQ=57.94;MQ0=0;QD=22.85	GT:AD:DP:GQ:PL	1/1:27,117:144:99:3290,357,0
17	41234534	rs80357981	TC	T	5594.55	PASS	AC=2;AF=1.00;AN=2;DB;DP=134;FS=0.000;HRun=1;HaplotypeScore=378.5501;MQ=57.32;MQ0=0;QD=41.75	GT:AD:DP:GQ:PL	1/1:0,134:134:99:5595,403,0
17	41236642	rs8176178	T	C	4717.63	PASS	AC=2;AF=1.00;AN=2;DB;DP=146;Dels=0.00;FS=0.000;HRun=0;HaplotypeScore=2.9508;MQ=56.16;MQ0=0;QD=32.31	GT:AD:DP:GQ:PL	1/1:0,146:146:99:4716,436,0
17	41241390	rs8176161	C	A	4489.15	PASS	AC=2;AF=1.00;AN=2;DB;DP=141;Dels=0.00;FS=0.000;HRun=1;HaplotypeScore=1.3990;MQ=56.58;MQ0=0;QD=31.84	GT:AD:DP:GQ:PL	1/1:0,141:141:99:4488,406,0
17	41241569	rs8176158	T	C	4312.27	PASS	AC=2;AF=1.00;AN=2;DB;DP=136;Dels=0.00;FS=0.000;HRun=0;HaplotypeScore=3.9714;MQ=57.23;MQ0=0;QD=31.71	GT:AD:DP:GQ:PL	1/1:0,135:136:99:4311,397,0
17	41243769	.	A	AT	6946.48	PASS	AC=2;AF=1.00;AN=2;DP=155;FS=0.000;HRun=1;HaplotypeScore=352.4875;MQ=57.33;MQ0=0;QD=44.82	GT:AD:DP:GQ:PL	1/1:5,150:154:99:6946,442,0
17	41244657	rs80357890	CCA	C	5888.71	PASS	AC=2;AF=1.00;AN=2;DB;DP=122;FS=0.000;HRun=0;HaplotypeScore=457.4147;MQ=53.34;MQ0=0;QD=48.27	GT:AD:DP:GQ:PL	1/1:1,121:122:99:5889,364,0
17	41244865	rs80357891	GTTTC	G	7080.41	PASS	AC=2;AF=1.00;AN=2;DB;DP=136;FS=0.000;HRun=0;HaplotypeScore=760.4599;MQ=47.69;MQ0=0;QD=52.06	GT:AD:DP:GQ:PL	1/1:7,127:136:99:7080,388,0
17	41244986	.	A	AGC	7667.01	PASS	AC=2;AF=1.00;AN=2;DP=144;FS=0.000;HRun=0;HaplotypeScore=378.8970;MQ=54.36;MQ0=0;QD=53.24	GT:AD:DP:GQ:PL	1/1:6,136:142:99:7667,424,0
17	41245136	rs55746541	C	G	3957.37	PASS	AC=2;AF=1.00;AN=2;DB;DP=126;Dels=0.00;FS=0.000;HRun=0;HaplotypeScore=7.9717;MQ=54.65;MQ0=0;QD=31.41	GT:AD:DP:GQ:PL	1/1:0,125:126:99:3956,367,0
17	41245591	rs80357526	TTTTC	T	5469.62	PASS	AC=2;AF=1.00;AN=2;DB;DP=121;FS=0.000;HRun=0;HaplotypeScore=961.3147;MQ=38.63;MQ0=0;QD=45.20	GT:AD:DP:GQ:PL	1/1:11,110:120:99:5470,328,0
17	41245603	rs80356907	C	A	3810.91	PASS	AC=2;AF=1.00;AN=2;DB;DP=118;Dels=0.00;FS=0.000;HRun=0;HaplotypeScore=3.1667;MQ=38.59;MQ0=0;QD=32.30	GT:AD:DP:GQ:PL	1/1:0,118:118:99:3810,355,0
17	41245714	rs80357245	T	C	4342.82	PASS	AC=2;AF=1.00;AN=2;DB;DP=132;Dels=0.00;FS=0.000;HRun=2;HaplotypeScore=5.0469;MQ=53.52;MQ0=0;QD=32.90	GT:AD:DP:GQ:PL	1/1:0,132:132:99:4342,391,0
17	41245824	rs111539978	T	C	4140.70	PASS	AC=2;AF=1.00;AN=2;DB;DP=130;Dels=0.00;FS=0.000;HRun=1;HaplotypeScore=3.5564;MQ=53.25;MQ0=0;QD=31.85	GT:AD:DP:GQ:PL	1/1:0,129:130:99:4103,376,0
17	41245972	rs80356984	G	A	3719.82	PASS	AC=2;AF=1.00;AN=2;DB;DP=116;Dels=0.00;FS=0.000;HRun=2;HaplotypeScore=4.9125;MQ=56.53;MQ0=0;QD=32.07	GT:AD:DP:GQ:PL	1/1:0,116:116:99:3719,337,0
17	41246037	rs56272539	C	T	3959.63	PASS	AC=2;AF=1.00;AN=2;DB;DP=119;Dels=0.00;FS=0.000;HRun=0;HaplotypeScore=3.6637;MQ=55.57;MQ0=0;QD=33.27	GT:AD:DP:GQ:PL	1/1:0,119:119:99:3959,355,0
17	41246531	rs80357618	C	CT	4361.23	PASS	AC=2;AF=1.00;AN=2;DB;DP=131;FS=0.000;HRun=7;HaplotypeScore=442.7955;MQ=57.04;MQ0=0;QD=33.29	GT:AD:DP:GQ:PL	1/1:10,120:130:99:4361,367,0
17	41246579	rs45586033	T	A	3840.30	PASS	AC=2;AF=1.00;AN=2;DB;DP=120;Dels=0.00;FS=0.000;HRun=0;HaplotypeScore=6.0047;MQ=56.83;MQ0=0;QD=32.00	GT:AD:DP:GQ:PL	1/1:0,120:120:99:3839,352,0
17	41251448	rs35484932	T	TG	6431.78	PASS	AC=2;AF=1.00;AN=2;DB;DP=155;FS=0.000;HRun=2;HaplotypeScore=342.1212;MQ=57.12;MQ0=0;QD=41.50	GT:AD:DP:GQ:PL	1/1:2,152:154:99:6432,451,0
17	41252575	rs10445316	G	A	3897.76	PASS	AC=2;AF=1.00;AN=2;DB;DP=123;Dels=0.00;FS=0.000;HRun=0;HaplotypeScore=6.6337;MQ=55.74;MQ0=0;QD=31.69	GT:AD:DP:GQ:PL	1/1:0,123:123:99:3897,358,0
17	41252697	rs10445302	T	A	3717.22	PASS	AC=2;AF=1.00;AN=2;DB;DP=109;Dels=0.00;FS=0.000;HRun=2;HaplotypeScore=3.6293;MQ=55.21;MQ0=0;QD=34.10	GT:AD:DP:GQ:PL	1/1:0,109:109:99:3717,325,0
17	41256927	rs80357091	A	C	3743.98	PASS	AC=2;AF=1.00;AN=2;DB;DP=118;Dels=0.00;FS=0.000;HRun=0;HaplotypeScore=4.7739;MQ=57.41;MQ0=0;QD=31.73	GT:AD:DP:GQ:PL	1/1:0,118:118:99:3743,343,0
17	41257458	rs8176133	A	C	4573.60	PASS	AC=2;AF=1.00;AN=2;BaseQRankSum=1.708;DB;DP=143;Dels=0.00;FS=0.000;HRun=0;HaplotypeScore=4.0467;MQ=56.39;MQ0=0;MQRankSum=0.569;QD=31.98;ReadPosRankSum=1.005	GT:AD:DP:GQ:PL	1/1:1,142:143:99:4572,418,0
17	41258497	rs80357086	A	T	4442.71	PASS	AC=2;AF=1.00;AN=2;DB;DP=136;Dels=0.00;FS=0.000;HRun=1;HaplotypeScore=3.9635;MQ=55.76;MQ0=0;QD=32.67	GT:AD:DP:GQ:PL	1/1:0,135:136:99:4442,397,0
17	41267746	rs80357446	C	A	4450.48	PASS	AC=2;AF=1.00;AN=2;DB;DP=134;Dels=0.00;FS=0.000;HRun=4;HaplotypeScore=0.0000;MQ=57.47;MQ0=0;QD=33.21	GT:AD:DP:GQ:PL	1/1:0,134:134:99:4450,394,0
