# Supplementary material for: Considerations for clinical read alignment and mutational profiling using next-generation sequencing
Source: F1000Res. 2012 Sep 20;1:2. Originally published 2012 Jul 16. [Version 2] doi: 10.12688/f1000research.1-2.v2 (PMC3945748; doi:10.12688/f1000research.1-2.v2)
Supplement: Aligner-specific VCF files containing the mutations called for each set of reads in single and paired-end modes — VCF files describing the mutations detected in the sixty-seven groups of BRCA1 reads when testing each alignment program in paired-end and single-end mode. [file f1000research-1-402-s0002.tgz › BWA_Paired_End_Calls.92.vcf]

##fileformat=VCFv4.1
##FILTER=<ID=LowQual,Description="Low quality">
##FORMAT=<ID=AD,Number=.,Type=Integer,Description="Allelic depths for the ref and alt alleles in the order listed">
##FORMAT=<ID=DP,Number=1,Type=Integer,Description="Read Depth (only filtered reads used for calling)">
##FORMAT=<ID=GQ,Number=1,Type=Float,Description="Genotype Quality">
##FORMAT=<ID=GT,Number=1,Type=String,Description="Genotype">
##FORMAT=<ID=PL,Number=G,Type=Integer,Description="Normalized, Phred-scaled likelihoods for genotypes as defined in the VCF specification">
##INFO=<ID=AC,Number=A,Type=Integer,Description="Allele count in genotypes, for each ALT allele, in the same order as listed">
##INFO=<ID=AF,Number=A,Type=Float,Description="Allele Frequency, for each ALT allele, in the same order as listed">
##INFO=<ID=AN,Number=1,Type=Integer,Description="Total number of alleles in called genotypes">
##INFO=<ID=BaseQRankSum,Number=1,Type=Float,Description="Z-score from Wilcoxon rank sum test of Alt Vs. Ref base qualities">
##INFO=<ID=DB,Number=0,Type=Flag,Description="dbSNP Membership">
##INFO=<ID=DP,Number=1,Type=Integer,Description="Filtered Depth">
##INFO=<ID=DS,Number=0,Type=Flag,Description="Were any of the samples downsampled?">
##INFO=<ID=Dels,Number=1,Type=Float,Description="Fraction of Reads Containing Spanning Deletions">
##INFO=<ID=FS,Number=1,Type=Float,Description="Phred-scaled p-value using Fisher's exact test to detect strand bias">
##INFO=<ID=HRun,Number=1,Type=Integer,Description="Largest Contiguous Homopolymer Run of Variant Allele In Either Direction">
##INFO=<ID=HaplotypeScore,Number=1,Type=Float,Description="Consistency of the site with at most two segregating haplotypes">
##INFO=<ID=InbreedingCoeff,Number=1,Type=Float,Description="Inbreeding coefficient as estimated from the genotype likelihoods per-sample when compared against the Hardy-Weinberg expectation">
##INFO=<ID=MQ,Number=1,Type=Float,Description="RMS Mapping Quality">
##INFO=<ID=MQ0,Number=1,Type=Integer,Description="Total Mapping Quality Zero Reads">
##INFO=<ID=MQRankSum,Number=1,Type=Float,Description="Z-score From Wilcoxon rank sum test of Alt vs. Ref read mapping qualities">
##INFO=<ID=QD,Number=1,Type=Float,Description="Variant Confidence/Quality by Depth">
##INFO=<ID=ReadPosRankSum,Number=1,Type=Float,Description="Z-score from Wilcoxon rank sum test of Alt vs. Ref read position bias">
##UnifiedGenotyper="analysis_type=UnifiedGenotyper input_file=[../BWA_Default/brca1_92.recalib.bam] sample_metadata=[] read_buffer_size=null phone_home=STANDARD read_filter=[] intervals=null excludeIntervals=null reference_sequence=ref_chr17.hg19.fa rodBind=[] rodToIntervalTrackName=null BTI_merge_rule=UNION nonDeterministicRandomSeed=false downsampling_type=null downsample_to_fraction=null downsample_to_coverage=null baq=OFF baqGapOpenPenalty=40.0 performanceLog=null useOriginalQualities=false defaultBaseQualities=-1 validation_strictness=SILENT unsafe=null num_threads=4 interval_merging=ALL read_group_black_list=null processingTracker=null restartProcessingTracker=false processingTrackerStatusFile=null processingTrackerID=-1 allow_intervals_with_unindexed_bam=false disable_experimental_low_memory_sharding=false logging_level=ERROR log_to_file=null help=false genotype_likelihoods_model=BOTH p_nonref_model=EXACT heterozygosity=0.0010 pcr_error_rate=1.0E-4 genotyping_mode=DISCOVERY output_mode=EMIT_VARIANTS_ONLY standard_min_confidence_threshold_for_calling=30.0 standard_min_confidence_threshold_for_emitting=4.0 computeSLOD=false alleles=(RodBinding name= source=UNBOUND) assume_single_sample_reads=null abort_at_too_much_coverage=-1 min_base_quality_score=17 min_mapping_quality_score=20 max_deletion_fraction=0.05 min_indel_count_for_genotyping=5 indel_heterozygosity=1.25E-4 indelGapContinuationPenalty=10.0 indelGapOpenPenalty=45.0 indelHaplotypeSize=80 doContextDependentGapPenalties=true getGapPenaltiesFromData=false indel_recal_file=indel.recal_data.csv indelDebug=false dovit=false GSA_PRODUCTION_ONLY=false exactCalculation=LINEAR_EXPERIMENTAL ignoreSNPAlleles=false output_all_callable_bases=false genotype=false dbsnp=(RodBinding name=dbsnp source=dbsnp_132.hg19.vcf) out=org.broadinstitute.sting.gatk.io.stubs.VCFWriterStub NO_HEADER=org.broadinstitute.sting.gatk.io.stubs.VCFWriterStub sites_only=org.broadinstitute.sting.gatk.io.stubs.VCFWriterStub debug_file=null metrics_file=null annotation=[]"
##contig=<ID=17,length=81195210,assembly=hg19>
##reference=file:///CL_diags/ngs/OmixonPaper/brca1-test-suite/ref_chr17.hg19.fa
#CHROM	POS	ID	REF	ALT	QUAL	FILTER	INFO	FORMAT	DePristo
17	41196408	rs12516	G	A	3359.66	PASS	AC=2;AF=1.00;AN=2;DB;DP=107;Dels=0.00;FS=0.000;HRun=0;HaplotypeScore=1.5750;MQ=51.97;MQ0=0;QD=31.40	GT:AD:DP:GQ:PL	1/1:0,107:107:99:3359,307,0
17	41197859	rs80358151	A	T	4389.42	PASS	AC=2;AF=1.00;AN=2;BaseQRankSum=0.525;DB;DP=133;Dels=0.00;FS=0.000;HRun=2;HaplotypeScore=4.6871;MQ=55.85;MQ0=0;MQRankSum=1.155;QD=33.00;ReadPosRankSum=-1.365	GT:AD:DP:GQ:PL	1/1:2,131:133:99:4355,352,0
17	41198547	rs8176315	T	C	3924.56	PASS	AC=2;AF=1.00;AN=2;BaseQRankSum=-0.411;DB;DP=140;Dels=0.00;FS=3.391;HRun=1;HaplotypeScore=5.6912;MQ=57.62;MQ0=0;MQRankSum=1.109;QD=28.03;ReadPosRankSum=1.383	GT:AD:DP:GQ:PL	1/1:1,139:140:99:3890,352,0
17	41201202	rs80357694	TC	T	4305.06	PASS	AC=2;AF=1.00;AN=2;DB;DP=115;FS=0.000;HRun=2;HaplotypeScore=338.0955;MQ=56.96;MQ0=0;QD=37.44	GT:AD:DP:GQ:PL	1/1:2,113:115:99:4305,337,0
17	41201434	rs78467612	C	A	4278.80	PASS	AC=2;AF=1.00;AN=2;DB;DP=128;Dels=0.00;FS=0.000;HRun=1;HaplotypeScore=2.5555;MQ=56.71;MQ0=0;QD=33.43	GT:AD:DP:GQ:PL	1/1:0,126:128:99:4252,367,0
17	41203092	.	T	TG	5802.63	PASS	AC=2;AF=1.00;AN=2;DP=146;FS=0.000;HRun=2;HaplotypeScore=311.1619;MQ=54.10;MQ0=0;QD=39.74	GT:AD:DP:GQ:PL	1/1:6,139:143:99:5803,409,0
17	41204895	rs67331201	G	GT	2697.47	PASS	AC=2;AF=1.00;AN=2;DB;DP=137;FS=0.000;HRun=16;HaplotypeScore=324.9492;MQ=57.86;MQ0=0;QD=19.69	GT:AD:DP:GQ:PL	1/1:26,111:137:99:2740,344,0
17	41212359	rs113488132	G	A	3669.67	PASS	AC=2;AF=1.00;AN=2;DB;DP=109;Dels=0.00;FS=0.000;HRun=0;HaplotypeScore=2.7843;MQ=54.93;MQ0=0;QD=33.67	GT:AD:DP:GQ:PL	1/1:0,109:109:99:3669,325,0
17	41222723	rs3092987	T	C	4271.56	PASS	AC=2;AF=1.00;AN=2;DB;DP=134;Dels=0.00;FS=0.000;HRun=0;HaplotypeScore=0.7887;MQ=55.47;MQ0=0;QD=31.88	GT:AD:DP:GQ:PL	1/1:0,134:134:99:4271,388,0
17	41223266	rs80358088	T	C	3459.79	PASS	AC=2;AF=1.00;AN=2;BaseQRankSum=1.648;DB;DP=125;Dels=0.00;FS=0.000;HRun=0;HaplotypeScore=4.6123;MQ=56.98;MQ0=0;MQRankSum=-0.211;QD=27.68;ReadPosRankSum=-0.352	GT:AD:DP:GQ:PL	1/1:1,122:125:99:3457,357,0
17	41227083	rs117873685	C	A	3576.73	PASS	AC=2;AF=1.00;AN=2;DB;DP=109;Dels=0.00;FS=0.000;HRun=1;HaplotypeScore=6.4602;MQ=54.61;MQ0=0;QD=32.81	GT:AD:DP:GQ:PL	1/1:0,109:109:99:3576,313,0
17	41236411	rs8176179	G	A	3910.62	PASS	AC=2;AF=1.00;AN=2;BaseQRankSum=2.253;DB;DP=127;Dels=0.00;FS=7.053;HRun=1;HaplotypeScore=14.6976;MQ=52.88;MQ0=1;MQRankSum=1.997;QD=30.79;ReadPosRankSum=1.092	GT:AD:DP:GQ:PL	1/1:2,124:127:99:3853,295,0
17	41240810	rs8176164	A	G	3842.69	PASS	AC=2;AF=1.00;AN=2;BaseQRankSum=-1.732;DB;DP=134;Dels=0.00;FS=3.261;HRun=0;HaplotypeScore=6.6113;MQ=56.17;MQ0=0;MQRankSum=-1.496;QD=28.68;ReadPosRankSum=-0.367	GT:AD:DP:GQ:PL	1/1:1,132:134:99:3803,354,0
17	41241390	rs8176161	C	A	4937.68	PASS	AC=2;AF=1.00;AN=2;DB;DP=153;Dels=0.00;FS=0.000;HRun=1;HaplotypeScore=3.4074;MQ=56.50;MQ0=0;QD=32.27	GT:AD:DP:GQ:PL	1/1:0,153:153:99:4937,442,0
17	41243034	rs80357529	C	CAGAT	11564.11	PASS	AC=2;AF=1.00;AN=2;DB;DP=146;FS=0.000;HRun=0;HaplotypeScore=742.0722;MQ=38.00;MQ0=0;QD=79.21	GT:AD:DP:GQ:PL	1/1:15,119:143:99:11564,424,0
17	41243056	rs80358007	T	C	4252.49	PASS	AC=2;AF=1.00;AN=2;DB;DP=136;Dels=0.00;FS=0.000;HRun=0;HaplotypeScore=2.6788;MQ=42.05;MQ0=0;QD=31.27	GT:AD:DP:GQ:PL	1/1:0,136:136:99:4251,400,0
17	41243494	rs80357202	C	T	4043.19	PASS	AC=2;AF=1.00;AN=2;BaseQRankSum=1.704;DB;DP=123;Dels=0.00;FS=0.000;HRun=2;HaplotypeScore=4.4688;MQ=57.20;MQ0=0;MQRankSum=-1.535;QD=32.87;ReadPosRankSum=0.859	GT:AD:DP:GQ:PL	1/1:1,122:123:99:4042,355,0
17	41243786	rs80357986	C	CAA	8549	PASS	AC=2;AF=1.00;AN=2;DB;DP=147;FS=0.000;HRun=0;HaplotypeScore=372.3239;MQ=56.17;MQ0=0;QD=58.16	GT:AD:DP:GQ:PL	1/1:6,138:145:99:8549,427,0
17	41243961	.	G	GT	5528.64	PASS	AC=2;AF=1.00;AN=2;DP=132;FS=0.000;HRun=1;HaplotypeScore=278.5468;MQ=56.67;MQ0=0;QD=41.88	GT:AD:DP:GQ:PL	1/1:7,125:131:99:5529,376,0
17	41244067	rs80357781	CCTTT	C	7651.76	PASS	AC=2;AF=1.00;AN=2;DB;DP=128;FS=0.000;HRun=0;HaplotypeScore=699.4042;MQ=50.15;MQ0=0;QD=59.78	GT:AD:DP:GQ:PL	1/1:0,128:128:99:7652,385,0
17	41244292	rs80357625	A	AT	5991.22	PASS	AC=2;AF=1.00;AN=2;DB;DP=141;FS=0.000;HRun=1;HaplotypeScore=316.4155;MQ=53.16;MQ0=0;QD=42.49	GT:AD:DP:GQ:PL	1/1:6,134:141:99:5991,409,0
17	41244495	.	T	TTCTCA	8340.05	PASS	AC=2;AF=1.00;AN=2;DP=107;FS=0.000;HRun=0;HaplotypeScore=406.2192;MQ=36.75;MQ0=0;QD=77.94	GT:AD:DP:GQ:PL	1/1:16,88:106:99:8340,289,0
17	41244781	rs80357812	CT	C	5271.06	PASS	AC=2;AF=1.00;AN=2;DB;DP=128;FS=0.000;HRun=1;HaplotypeScore=380.0667;MQ=57.34;MQ0=0;QD=41.18	GT:AD:DP:GQ:PL	1/1:1,127:128:99:5271,382,0
17	41245280	rs80356884	C	G	3530.49	PASS	AC=2;AF=1.00;AN=2;DB;DP=122;Dels=0.00;FS=0.000;HRun=0;HaplotypeScore=3.1317;MQ=54.00;MQ0=0;QD=28.94	GT:AD:DP:GQ:PL	1/1:0,122:122:99:3528,357,0
17	41245346	rs80357539	TTTCTC	T	7377.77	PASS	AC=2;AF=1.00;AN=2;DB;DP=125;FS=0.000;HRun=0;HaplotypeScore=853.6433;MQ=36.76;MQ0=0;QD=59.02	GT:AD:DP:GQ:PL	1/1:4,121:124:99:7378,364,0
17	41245748	rs80357452	G	C	4076.57	PASS	AC=2;AF=1.00;AN=2;DB;DP=128;Dels=0.00;FS=0.000;HRun=0;HaplotypeScore=2.7831;MQ=55.95;MQ0=0;QD=31.85	GT:AD:DP:GQ:PL	1/1:1,127:128:99:4076,370,0
17	41246029	rs80357947	TC	T	4942.70	PASS	AC=2;AF=1.00;AN=2;DB;DP=131;FS=0.000;HRun=2;HaplotypeScore=374.6915;MQ=56.55;MQ0=0;QD=37.73	GT:AD:DP:GQ:PL	1/1:2,129:131:99:4943,388,0
17	41246121	rs55720177	T	A	4764.75	PASS	AC=2;AF=1.00;AN=2;DB;DP=144;Dels=0.01;FS=0.000;HRun=1;HaplotypeScore=7.1210;MQ=56.48;MQ0=0;QD=33.09	GT:AD:DP:GQ:PL	1/1:1,142:143:99:4764,415,0
17	41246186	rs80357969	ACT	A	4911.40	PASS	AC=2;AF=1.00;AN=2;DB;DP=123;FS=0.000;HRun=0;HaplotypeScore=543.0671;MQ=56.38;MQ0=0;QD=39.93	GT:AD:DP:GQ:PL	1/1:4,119:123:99:4911,358,0
17	41252697	rs10445302	T	A	3774.05	PASS	AC=2;AF=1.00;AN=2;DB;DP=110;Dels=0.00;FS=0.000;HRun=2;HaplotypeScore=3.7671;MQ=56.82;MQ0=0;QD=34.31	GT:AD:DP:GQ:PL	1/1:0,110:110:99:3773,328,0
17	41256927	rs80357091	A	C	3949.96	PASS	AC=2;AF=1.00;AN=2;DB;DP=125;Dels=0.00;FS=0.000;HRun=0;HaplotypeScore=6.8021;MQ=56.98;MQ0=0;QD=31.60	GT:AD:DP:GQ:PL	1/1:0,125:125:99:3949,364,0
17	41269058	rs75371343	G	A	4838.59	PASS	AC=2;AF=1.00;AN=2;DB;DP=149;Dels=0.00;FS=0.000;HRun=0;HaplotypeScore=2.3656;MQ=55.88;MQ0=0;QD=32.47	GT:AD:DP:GQ:PL	1/1:0,149:149:99:4837,436,0
17	41276030	rs80358003	T	A	3523.31	PASS	AC=2;AF=1.00;AN=2;DB;DP=107;Dels=0.00;FS=0.000;HRun=0;HaplotypeScore=0.7887;MQ=56.46;MQ0=0;QD=32.93	GT:AD:DP:GQ:PL	1/1:0,107:107:99:3523,313,0
