# Supplementary material for: Considerations for clinical read alignment and mutational profiling using next-generation sequencing
Source: F1000Res. 2012 Sep 20;1:2. Originally published 2012 Jul 16. [Version 2] doi: 10.12688/f1000research.1-2.v2 (PMC3945748; doi:10.12688/f1000research.1-2.v2)
Supplement: Aligner-specific VCF files containing the mutations called for each set of reads in single and paired-end modes — VCF files describing the mutations detected in the sixty-seven groups of BRCA1 reads when testing each alignment program in paired-end and single-end mode. [file f1000research-1-402-s0002.tgz › BWA_Paired_End_Calls.93.vcf]

##fileformat=VCFv4.1
##FILTER=<ID=LowQual,Description="Low quality">
##FORMAT=<ID=AD,Number=.,Type=Integer,Description="Allelic depths for the ref and alt alleles in the order listed">
##FORMAT=<ID=DP,Number=1,Type=Integer,Description="Read Depth (only filtered reads used for calling)">
##FORMAT=<ID=GQ,Number=1,Type=Float,Description="Genotype Quality">
##FORMAT=<ID=GT,Number=1,Type=String,Description="Genotype">
##FORMAT=<ID=PL,Number=G,Type=Integer,Description="Normalized, Phred-scaled likelihoods for genotypes as defined in the VCF specification">
##INFO=<ID=AC,Number=A,Type=Integer,Description="Allele count in genotypes, for each ALT allele, in the same order as listed">
##INFO=<ID=AF,Number=A,Type=Float,Description="Allele Frequency, for each ALT allele, in the same order as listed">
##INFO=<ID=AN,Number=1,Type=Integer,Description="Total number of alleles in called genotypes">
##INFO=<ID=BaseQRankSum,Number=1,Type=Float,Description="Z-score from Wilcoxon rank sum test of Alt Vs. Ref base qualities">
##INFO=<ID=DB,Number=0,Type=Flag,Description="dbSNP Membership">
##INFO=<ID=DP,Number=1,Type=Integer,Description="Filtered Depth">
##INFO=<ID=DS,Number=0,Type=Flag,Description="Were any of the samples downsampled?">
##INFO=<ID=Dels,Number=1,Type=Float,Description="Fraction of Reads Containing Spanning Deletions">
##INFO=<ID=FS,Number=1,Type=Float,Description="Phred-scaled p-value using Fisher's exact test to detect strand bias">
##INFO=<ID=HRun,Number=1,Type=Integer,Description="Largest Contiguous Homopolymer Run of Variant Allele In Either Direction">
##INFO=<ID=HaplotypeScore,Number=1,Type=Float,Description="Consistency of the site with at most two segregating haplotypes">
##INFO=<ID=InbreedingCoeff,Number=1,Type=Float,Description="Inbreeding coefficient as estimated from the genotype likelihoods per-sample when compared against the Hardy-Weinberg expectation">
##INFO=<ID=MQ,Number=1,Type=Float,Description="RMS Mapping Quality">
##INFO=<ID=MQ0,Number=1,Type=Integer,Description="Total Mapping Quality Zero Reads">
##INFO=<ID=MQRankSum,Number=1,Type=Float,Description="Z-score From Wilcoxon rank sum test of Alt vs. Ref read mapping qualities">
##INFO=<ID=QD,Number=1,Type=Float,Description="Variant Confidence/Quality by Depth">
##INFO=<ID=ReadPosRankSum,Number=1,Type=Float,Description="Z-score from Wilcoxon rank sum test of Alt vs. Ref read position bias">
##UnifiedGenotyper="analysis_type=UnifiedGenotyper input_file=[../BWA_Default/brca1_93.recalib.bam] sample_metadata=[] read_buffer_size=null phone_home=STANDARD read_filter=[] intervals=null excludeIntervals=null reference_sequence=ref_chr17.hg19.fa rodBind=[] rodToIntervalTrackName=null BTI_merge_rule=UNION nonDeterministicRandomSeed=false downsampling_type=null downsample_to_fraction=null downsample_to_coverage=null baq=OFF baqGapOpenPenalty=40.0 performanceLog=null useOriginalQualities=false defaultBaseQualities=-1 validation_strictness=SILENT unsafe=null num_threads=4 interval_merging=ALL read_group_black_list=null processingTracker=null restartProcessingTracker=false processingTrackerStatusFile=null processingTrackerID=-1 allow_intervals_with_unindexed_bam=false disable_experimental_low_memory_sharding=false logging_level=ERROR log_to_file=null help=false genotype_likelihoods_model=BOTH p_nonref_model=EXACT heterozygosity=0.0010 pcr_error_rate=1.0E-4 genotyping_mode=DISCOVERY output_mode=EMIT_VARIANTS_ONLY standard_min_confidence_threshold_for_calling=30.0 standard_min_confidence_threshold_for_emitting=4.0 computeSLOD=false alleles=(RodBinding name= source=UNBOUND) assume_single_sample_reads=null abort_at_too_much_coverage=-1 min_base_quality_score=17 min_mapping_quality_score=20 max_deletion_fraction=0.05 min_indel_count_for_genotyping=5 indel_heterozygosity=1.25E-4 indelGapContinuationPenalty=10.0 indelGapOpenPenalty=45.0 indelHaplotypeSize=80 doContextDependentGapPenalties=true getGapPenaltiesFromData=false indel_recal_file=indel.recal_data.csv indelDebug=false dovit=false GSA_PRODUCTION_ONLY=false exactCalculation=LINEAR_EXPERIMENTAL ignoreSNPAlleles=false output_all_callable_bases=false genotype=false dbsnp=(RodBinding name=dbsnp source=dbsnp_132.hg19.vcf) out=org.broadinstitute.sting.gatk.io.stubs.VCFWriterStub NO_HEADER=org.broadinstitute.sting.gatk.io.stubs.VCFWriterStub sites_only=org.broadinstitute.sting.gatk.io.stubs.VCFWriterStub debug_file=null metrics_file=null annotation=[]"
##contig=<ID=17,length=81195210,assembly=hg19>
##reference=file:///CL_diags/ngs/OmixonPaper/brca1-test-suite/ref_chr17.hg19.fa
#CHROM	POS	ID	REF	ALT	QUAL	FILTER	INFO	FORMAT	DePristo
17	41199002	rs8176313	C	T	4452.47	PASS	AC=2;AF=1.00;AN=2;DB;DP=142;Dels=0.00;FS=0.000;HRun=0;HaplotypeScore=3.3319;MQ=56.60;MQ0=0;QD=31.36	GT:AD:DP:GQ:PL	1/1:0,142:142:99:4451,412,0
17	41203325	rs8176297	T	A	4890.76	PASS	AC=2;AF=1.00;AN=2;DB;DP=145;Dels=0.00;FS=0.000;HRun=0;HaplotypeScore=4.5552;MQ=56.87;MQ0=0;QD=33.73	GT:AD:DP:GQ:PL	1/1:0,145:145:99:4890,421,0
17	41217111	rs8176246	C	T	4267.75	PASS	AC=2;AF=1.00;AN=2;DB;DP=130;Dels=0.00;FS=0.000;HRun=0;HaplotypeScore=1.7319;MQ=54.94;MQ0=2;QD=32.83	GT:AD:DP:GQ:PL	1/1:0,129:130:99:4267,379,0
17	41229365	rs116981880	T	G	4501.51	PASS	AC=2;AF=1.00;AN=2;DB;DP=137;Dels=0.00;FS=0.000;HRun=1;HaplotypeScore=7.0006;MQ=56.50;MQ0=0;QD=32.86	GT:AD:DP:GQ:PL	1/1:0,136:137:99:4501,403,0
17	41231805	rs74268073	T	TA	2776.69	PASS	AC=2;AF=1.00;AN=2;DB;DP=155;FS=0.000;HRun=16;HaplotypeScore=364.5927;MQ=57.01;MQ0=0;QD=17.91	GT:AD:DP:GQ:PL	1/1:38,117:155:99:2819,356,0
17	41234464	rs80356856	G	C	3638.62	PASS	AC=2;AF=1.00;AN=2;DB;DP=131;Dels=0.00;FS=0.000;HRun=0;HaplotypeScore=5.4359;MQ=56.19;MQ0=0;QD=27.78	GT:AD:DP:GQ:PL	1/1:0,131:131:99:3636,366,0
17	41234603	rs80358080	G	A	4008.20	PASS	AC=2;AF=1.00;AN=2;DB;DP=116;Dels=0.00;FS=0.000;HRun=1;HaplotypeScore=0.0000;MQ=55.93;MQ0=0;QD=34.55	GT:AD:DP:GQ:PL	1/1:0,116:116:99:4008,343,0
17	41243512	rs80357711	CT	C	4425.26	PASS	AC=2;AF=1.00;AN=2;DB;DP=120;FS=0.000;HRun=3;HaplotypeScore=330.0113;MQ=57.94;MQ0=0;QD=36.88	GT:AD:DP:GQ:PL	1/1:4,116:120:99:4425,343,0
17	41244232	rs45599040	G	A	5363.30	PASS	AC=2;AF=1.00;AN=2;DB;DP=162;Dels=0.00;FS=0.000;HRun=1;HaplotypeScore=5.0740;MQ=53.90;MQ0=0;QD=33.11	GT:AD:DP:GQ:PL	1/1:0,162:162:99:5362,478,0
17	41244447	.	T	TTTTCTCTAATGTTA	15127.56	PASS	AC=2;AF=1.00;AN=2;DP=142;FS=0.000;HRun=0;HaplotypeScore=1279.2618;MQ=38.55;MQ0=0;QD=106.53	GT:AD:DP:GQ:PL	1/1:87,47:140:99:15128,265,0
17	41244637	rs80357478	G	T	4109.65	PASS	AC=2;AF=1.00;AN=2;DB;DP=123;Dels=0.00;FS=0.000;HRun=3;HaplotypeScore=2.7269;MQ=50.23;MQ0=0;QD=33.41	GT:AD:DP:GQ:PL	1/1:0,123:123:99:4109,361,0
17	41244853	.	C	CT	5348.55	PASS	AC=2;AF=1.00;AN=2;DP=139;FS=0.000;HRun=4;HaplotypeScore=353.5361;MQ=56.15;MQ0=0;QD=38.48	GT:AD:DP:GQ:PL	1/1:9,129:139:99:5349,400,0
17	41245138	rs80357674	GACTC	G	4786.42	PASS	AC=2;AF=1.00;AN=2;DB;DP=96;FS=0.000;HRun=0;HaplotypeScore=604.1106;MQ=41.20;MQ0=0;QD=49.86	GT:AD:DP:GQ:PL	1/1:16,80:90:99:4786,259,0
17	41245192	.	G	GT	4880.53	PASS	AC=2;AF=1.00;AN=2;DP=116;FS=0.000;HRun=1;HaplotypeScore=532.4604;MQ=49.76;MQ0=0;QD=42.07	GT:AD:DP:GQ:PL	1/1:7,109:114:99:4881,331,0
17	41245346	rs80357539	TTTCTC	T	6505.88	PASS	AC=2;AF=1.00;AN=2;DB;DP=112;FS=0.000;HRun=0;HaplotypeScore=663.0348;MQ=35.56;MQ0=0;QD=58.09	GT:AD:DP:GQ:PL	1/1:22,90:108:99:6506,313,0
17	41245576	rs55932871	T	C	4358.76	PASS	AC=2;AF=1.00;AN=2;DB;DP=138;Dels=0.00;FS=0.000;HRun=0;HaplotypeScore=8.2467;MQ=50.40;MQ0=0;QD=31.59	GT:AD:DP:GQ:PL	1/1:0,138:138:99:4357,409,0
17	41246103	rs80357648	AT	A	5929.07	PASS	AC=2;AF=1.00;AN=2;DB;DP=156;FS=0.000;HRun=2;HaplotypeScore=447.5789;MQ=56.94;MQ0=0;QD=38.01	GT:AD:DP:GQ:PL	1/1:3,153:156:99:5929,460,0
17	41246282	.	A	AT	4543.42	PASS	AC=2;AF=1.00;AN=2;DP=106;FS=0.000;HRun=1;HaplotypeScore=252.0059;MQ=58.12;MQ0=0;QD=42.86	GT:AD:DP:GQ:PL	1/1:4,100:106:99:4543,313,0
17	41246826	rs80357351	G	A	4166.87	PASS	AC=2;AF=1.00;AN=2;DB;DP=129;Dels=0.00;FS=0.000;HRun=0;HaplotypeScore=4.1158;MQ=57.11;MQ0=0;QD=32.30	GT:AD:DP:GQ:PL	1/1:0,129:129:99:4166,367,0
17	41247959	rs80358017	T	C	5324.08	PASS	AC=2;AF=1.00;AN=2;DB;DP=164;Dels=0.00;FS=0.000;HRun=2;HaplotypeScore=3.9562;MQ=56.41;MQ0=0;QD=32.46	GT:AD:DP:GQ:PL	1/1:0,164:164:99:5323,478,0
17	41249363	rs8176144	TA	T	4052.77	PASS	AC=2;AF=1.00;AN=2;DB;DP=143;FS=0.000;HRun=7;HaplotypeScore=420.7046;MQ=58.38;MQ0=0;QD=28.34	GT:AD:DP:GQ:PL	1/1:10,133:143:99:4053,400,0
17	41251539	rs76215381	T	C	4222.42	PASS	AC=2;AF=1.00;AN=2;DB;DP=151;Dels=0.00;FS=0.000;HRun=0;HaplotypeScore=5.4852;MQ=55.87;MQ0=0;QD=27.96	GT:AD:DP:GQ:PL	1/1:0,151:151:99:4220,427,0
17	41252615	rs12948474	T	C	4079.10	PASS	AC=2;AF=1.00;AN=2;BaseQRankSum=-0.947;DB;DP=129;Dels=0.00;FS=0.000;HRun=0;HaplotypeScore=9.2871;MQ=55.56;MQ0=0;MQRankSum=0.568;QD=31.62;ReadPosRankSum=0.189	GT:AD:DP:GQ:PL	1/1:2,127:129:99:4044,348,0
17	41252697	rs10445302	T	A	3765.83	PASS	AC=2;AF=1.00;AN=2;DB;DP=112;Dels=0.00;FS=0.000;HRun=2;HaplotypeScore=2.7914;MQ=56.66;MQ0=0;QD=33.62	GT:AD:DP:GQ:PL	1/1:1,111:112:99:3765,331,0
17	41254965	rs36085989	C	CT	2848.02	PASS	AC=2;AF=1.00;AN=2;DB;DP=142;FS=0.000;HRun=14;HaplotypeScore=352.5571;MQ=58.12;MQ0=0;QD=20.06	GT:AD:DP:GQ:PL	1/1:35,107:142:99:2890,341,0
17	41256927	rs80357091	A	C	3965.53	PASS	AC=2;AF=1.00;AN=2;DB;DP=124;Dels=0.00;FS=0.000;HRun=0;HaplotypeScore=6.7100;MQ=57.04;MQ0=0;QD=31.98	GT:AD:DP:GQ:PL	1/1:0,123:124:99:3965,364,0
17	41256953	rs80357884	CT	C	4766.27	PASS	AC=2;AF=1.00;AN=2;DB;DP=116;FS=0.000;HRun=1;HaplotypeScore=537.6146;MQ=56.61;MQ0=0;QD=41.09	GT:AD:DP:GQ:PL	1/1:2,114:116:99:4766,343,0
17	41264124	rs74627056	T	G	3913.67	PASS	AC=2;AF=1.00;AN=2;DB;DP=120;Dels=0.00;FS=0.000;HRun=1;HaplotypeScore=6.9794;MQ=57.59;MQ0=0;QD=32.61	GT:AD:DP:GQ:PL	1/1:0,119:120:99:3883,349,0
17	41264861	rs1793984	C	G	4303.98	PASS	AC=2;AF=1.00;AN=2;DB;DP=138;Dels=0.00;FS=0.000;HRun=1;HaplotypeScore=3.1753;MQ=56.81;MQ0=0;QD=31.19	GT:AD:DP:GQ:PL	1/1:1,137:138:99:4303,388,0
17	41267632	rs8176100	G	A	4834.81	PASS	AC=2;AF=1.00;AN=2;DB;DP=145;Dels=0.00;FS=0.000;HRun=0;HaplotypeScore=5.5143;MQ=56.94;MQ0=0;QD=33.34	GT:AD:DP:GQ:PL	1/1:0,145:145:99:4834,427,0
17	41276081	.	T	TG	4873.59	PASS	AC=2;AF=1.00;AN=2;DP=109;FS=0.000;HRun=1;HaplotypeScore=283.1686;MQ=56.10;MQ0=0;QD=44.71	GT:AD:DP:GQ:PL	1/1:7,102:109:99:4874,310,0
17	41278725	rs799907	C	G	4308.89	PASS	AC=2;AF=1.00;AN=2;DB;DP=131;Dels=0.00;FS=0.000;HRun=2;HaplotypeScore=3.6951;MQ=56.68;MQ0=0;QD=32.89	GT:AD:DP:GQ:PL	1/1:0,131:131:99:4308,385,0
17	41319363	.	C	G	3018.20	PASS	AC=2;AF=1.00;AN=2;BaseQRankSum=1.521;DP=117;Dels=0.00;FS=0.000;HRun=0;HaplotypeScore=6.4991;MQ=56.14;MQ0=0;MQRankSum=1.341;QD=25.80;ReadPosRankSum=1.461	GT:AD:DP:GQ:PL	1/1:2,115:117:99:3051,318,0
17	45618867	.	C	T	5.06	LowQual	AC=1;AF=0.50;AN=2;DP=1;Dels=0.00;HRun=0;HaplotypeScore=0.0000;MQ=29.00;MQ0=0;QD=5.06	GT:AD:DP:GQ:PL	0/1:0,1:1:1.76:33,3,0
