# Supplementary material for: Considerations for clinical read alignment and mutational profiling using next-generation sequencing
Source: F1000Res. 2012 Sep 20;1:2. Originally published 2012 Jul 16. [Version 2] doi: 10.12688/f1000research.1-2.v2 (PMC3945748; doi:10.12688/f1000research.1-2.v2)
Supplement: Aligner-specific VCF files containing the mutations called for each set of reads in single and paired-end modes — VCF files describing the mutations detected in the sixty-seven groups of BRCA1 reads when testing each alignment program in paired-end and single-end mode. [file f1000research-1-402-s0002.tgz › BWA_Paired_End_Calls.94.vcf]

##fileformat=VCFv4.1
##FILTER=<ID=LowQual,Description="Low quality">
##FORMAT=<ID=AD,Number=.,Type=Integer,Description="Allelic depths for the ref and alt alleles in the order listed">
##FORMAT=<ID=DP,Number=1,Type=Integer,Description="Read Depth (only filtered reads used for calling)">
##FORMAT=<ID=GQ,Number=1,Type=Float,Description="Genotype Quality">
##FORMAT=<ID=GT,Number=1,Type=String,Description="Genotype">
##FORMAT=<ID=PL,Number=G,Type=Integer,Description="Normalized, Phred-scaled likelihoods for genotypes as defined in the VCF specification">
##INFO=<ID=AC,Number=A,Type=Integer,Description="Allele count in genotypes, for each ALT allele, in the same order as listed">
##INFO=<ID=AF,Number=A,Type=Float,Description="Allele Frequency, for each ALT allele, in the same order as listed">
##INFO=<ID=AN,Number=1,Type=Integer,Description="Total number of alleles in called genotypes">
##INFO=<ID=BaseQRankSum,Number=1,Type=Float,Description="Z-score from Wilcoxon rank sum test of Alt Vs. Ref base qualities">
##INFO=<ID=DB,Number=0,Type=Flag,Description="dbSNP Membership">
##INFO=<ID=DP,Number=1,Type=Integer,Description="Filtered Depth">
##INFO=<ID=DS,Number=0,Type=Flag,Description="Were any of the samples downsampled?">
##INFO=<ID=Dels,Number=1,Type=Float,Description="Fraction of Reads Containing Spanning Deletions">
##INFO=<ID=FS,Number=1,Type=Float,Description="Phred-scaled p-value using Fisher's exact test to detect strand bias">
##INFO=<ID=HRun,Number=1,Type=Integer,Description="Largest Contiguous Homopolymer Run of Variant Allele In Either Direction">
##INFO=<ID=HaplotypeScore,Number=1,Type=Float,Description="Consistency of the site with at most two segregating haplotypes">
##INFO=<ID=InbreedingCoeff,Number=1,Type=Float,Description="Inbreeding coefficient as estimated from the genotype likelihoods per-sample when compared against the Hardy-Weinberg expectation">
##INFO=<ID=MQ,Number=1,Type=Float,Description="RMS Mapping Quality">
##INFO=<ID=MQ0,Number=1,Type=Integer,Description="Total Mapping Quality Zero Reads">
##INFO=<ID=MQRankSum,Number=1,Type=Float,Description="Z-score From Wilcoxon rank sum test of Alt vs. Ref read mapping qualities">
##INFO=<ID=QD,Number=1,Type=Float,Description="Variant Confidence/Quality by Depth">
##INFO=<ID=ReadPosRankSum,Number=1,Type=Float,Description="Z-score from Wilcoxon rank sum test of Alt vs. Ref read position bias">
##UnifiedGenotyper="analysis_type=UnifiedGenotyper input_file=[../BWA_Default/brca1_94.recalib.bam] sample_metadata=[] read_buffer_size=null phone_home=STANDARD read_filter=[] intervals=null excludeIntervals=null reference_sequence=ref_chr17.hg19.fa rodBind=[] rodToIntervalTrackName=null BTI_merge_rule=UNION nonDeterministicRandomSeed=false downsampling_type=null downsample_to_fraction=null downsample_to_coverage=null baq=OFF baqGapOpenPenalty=40.0 performanceLog=null useOriginalQualities=false defaultBaseQualities=-1 validation_strictness=SILENT unsafe=null num_threads=4 interval_merging=ALL read_group_black_list=null processingTracker=null restartProcessingTracker=false processingTrackerStatusFile=null processingTrackerID=-1 allow_intervals_with_unindexed_bam=false disable_experimental_low_memory_sharding=false logging_level=ERROR log_to_file=null help=false genotype_likelihoods_model=BOTH p_nonref_model=EXACT heterozygosity=0.0010 pcr_error_rate=1.0E-4 genotyping_mode=DISCOVERY output_mode=EMIT_VARIANTS_ONLY standard_min_confidence_threshold_for_calling=30.0 standard_min_confidence_threshold_for_emitting=4.0 computeSLOD=false alleles=(RodBinding name= source=UNBOUND) assume_single_sample_reads=null abort_at_too_much_coverage=-1 min_base_quality_score=17 min_mapping_quality_score=20 max_deletion_fraction=0.05 min_indel_count_for_genotyping=5 indel_heterozygosity=1.25E-4 indelGapContinuationPenalty=10.0 indelGapOpenPenalty=45.0 indelHaplotypeSize=80 doContextDependentGapPenalties=true getGapPenaltiesFromData=false indel_recal_file=indel.recal_data.csv indelDebug=false dovit=false GSA_PRODUCTION_ONLY=false exactCalculation=LINEAR_EXPERIMENTAL ignoreSNPAlleles=false output_all_callable_bases=false genotype=false dbsnp=(RodBinding name=dbsnp source=dbsnp_132.hg19.vcf) out=org.broadinstitute.sting.gatk.io.stubs.VCFWriterStub NO_HEADER=org.broadinstitute.sting.gatk.io.stubs.VCFWriterStub sites_only=org.broadinstitute.sting.gatk.io.stubs.VCFWriterStub debug_file=null metrics_file=null annotation=[]"
##contig=<ID=17,length=81195210,assembly=hg19>
##reference=file:///CL_diags/ngs/OmixonPaper/brca1-test-suite/ref_chr17.hg19.fa
#CHROM	POS	ID	REF	ALT	QUAL	FILTER	INFO	FORMAT	DePristo
17	41203450	rs55771949	T	A	5775.75	PASS	AC=2;AF=1.00;AN=2;BaseQRankSum=1.712;DB;DP=176;Dels=0.00;FS=0.000;HRun=1;HaplotypeScore=10.0689;MQ=56.47;MQ0=0;MQRankSum=1.613;QD=32.82;ReadPosRankSum=-0.378	GT:AD:DP:GQ:PL	1/1:1,174:176:99:5746,514,0
17	41223202	rs80356909	A	G	3852.23	PASS	AC=2;AF=1.00;AN=2;DB;DP=123;Dels=0.00;FS=0.000;HRun=1;HaplotypeScore=7.7797;MQ=55.85;MQ0=0;QD=31.32	GT:AD:DP:GQ:PL	1/1:0,123:123:99:3851,355,0
17	41223266	rs34941199	T	TG	4925.46	PASS	AC=2;AF=1.00;AN=2;DB;DP=128;FS=0.000;HRun=3;HaplotypeScore=387.2002;MQ=57.20;MQ0=0;QD=38.48	GT:AD:DP:GQ:PL	1/1:8,120:126:99:4925,358,0
17	41225781	rs8176216	A	T	4496.64	PASS	AC=2;AF=1.00;AN=2;BaseQRankSum=1.706;DB;DP=132;Dels=0.00;FS=0.000;HRun=1;HaplotypeScore=3.9530;MQ=57.51;MQ0=0;MQRankSum=1.365;QD=34.07;ReadPosRankSum=-0.709	GT:AD:DP:GQ:PL	1/1:1,131:132:99:4496,391,0
17	41234439	rs80357825	GTTCTGGAT	G	7579.99	PASS	AC=2;AF=1.00;AN=2;DB;DP=103;FS=0.000;HRun=0;HaplotypeScore=907.7078;MQ=34.03;MQ0=1;QD=73.59	GT:AD:DP:GQ:PL	1/1:11,92:100:99:7580,274,0
17	41242077	rs78286195	A	G	4657.68	PASS	AC=2;AF=1.00;AN=2;DB;DP=140;Dels=0.00;FS=0.000;HRun=1;HaplotypeScore=2.8284;MQ=56.13;MQ0=0;QD=33.27	GT:AD:DP:GQ:PL	1/1:0,140:140:99:4657,418,0
17	41243788	rs80357963	TAGAC	T	6577.54	PASS	AC=2;AF=1.00;AN=2;DB;DP=135;FS=0.000;HRun=0;HaplotypeScore=716.0532;MQ=50.24;MQ0=0;QD=48.72	GT:AD:DP:GQ:PL	1/1:13,122:133:99:6578,370,0
17	41243887	rs80357310	C	A	4636.02	PASS	AC=2;AF=1.00;AN=2;DB;DP=142;Dels=0.00;FS=0.000;HRun=1;HaplotypeScore=5.3188;MQ=56.63;MQ0=0;QD=32.65	GT:AD:DP:GQ:PL	1/1:0,140:142:99:4599,412,0
17	41244016	rs80357621	TA	T	4869.34	PASS	AC=2;AF=1.00;AN=2;DB;DP=151;FS=0.000;HRun=5;HaplotypeScore=419.1773;MQ=54.20;MQ0=0;QD=32.25	GT:AD:DP:GQ:PL	1/1:7,144:151:99:4869,433,0
17	41244111	rs80357247	C	G	4444.95	PASS	AC=2;AF=1.00;AN=2;DB;DP=138;Dels=0.00;FS=0.000;HRun=0;HaplotypeScore=3.8432;MQ=53.66;MQ0=0;QD=32.21	GT:AD:DP:GQ:PL	1/1:0,138:138:99:4444,406,0
17	41244254	rs80357992	AAG	A	6039.23	PASS	AC=2;AF=1.00;AN=2;DB;DP=135;FS=0.000;HRun=0;HaplotypeScore=704.4218;MQ=46.58;MQ0=0;QD=44.74	GT:AD:DP:GQ:PL	1/1:13,122:135:99:6039,397,0
17	41244292	rs80357625	A	AT	5599.80	PASS	AC=2;AF=1.00;AN=2;DB;DP=128;FS=0.000;HRun=1;HaplotypeScore=606.5652;MQ=46.58;MQ0=0;QD=43.75	GT:AD:DP:GQ:PL	1/1:10,118:128:99:5600,379,0
17	41244953	rs80357756	CT	C	4642.47	PASS	AC=2;AF=1.00;AN=2;DB;DP=129;FS=0.000;HRun=3;HaplotypeScore=375.7203;MQ=54.37;MQ0=0;QD=35.99	GT:AD:DP:GQ:PL	1/1:2,127:129:99:4642,379,0
17	41245190	rs80357820	CAGTAACG	C	8103.40	PASS	AC=2;AF=1.00;AN=2;DB;DP=113;FS=0.000;HRun=0;HaplotypeScore=896.1622;MQ=35.53;MQ0=0;QD=71.71	GT:AD:DP:GQ:PL	1/1:8,104:111:99:8103,313,0
17	41245748	rs80357452	G	C	3921.41	PASS	AC=2;AF=1.00;AN=2;DB;DP=122;Dels=0.00;FS=0.000;HRun=0;HaplotypeScore=4.9442;MQ=55.90;MQ0=0;QD=32.14	GT:AD:DP:GQ:PL	1/1:0,121:122:99:3921,355,0
17	41246157	rs80357770	GT	G	4386.76	PASS	AC=2;AF=1.00;AN=2;DB;DP=133;FS=0.000;HRun=4;HaplotypeScore=380.0196;MQ=56.94;MQ0=0;QD=32.98	GT:AD:DP:GQ:PL	1/1:9,124:133:99:4387,373,0
17	41250677	rs72540131	C	CT	6475.68	PASS	AC=2;AF=1.00;AN=2;DB;DP=139;FS=0.000;HRun=0;HaplotypeScore=300.5245;MQ=58.76;MQ0=0;QD=46.59	GT:AD:DP:GQ:PL	1/1:3,136:139:99:6476,412,0
17	41251861	rs62625285	C	T	4518.18	PASS	AC=2;AF=1.00;AN=2;DB;DP=139;Dels=0.00;FS=0.000;HRun=0;HaplotypeScore=4.6840;MQ=56.65;MQ0=0;QD=32.50	GT:AD:DP:GQ:PL	1/1:0,139:139:99:4517,406,0
17	41252687	rs12941007	A	G	3378.78	PASS	AC=2;AF=1.00;AN=2;DB;DP=108;Dels=0.00;FS=0.000;HRun=0;HaplotypeScore=3.7224;MQ=55.07;MQ0=0;QD=31.29	GT:AD:DP:GQ:PL	1/1:0,108:108:99:3378,316,0
17	41252697	rs10445302	T	A	3668.65	PASS	AC=2;AF=1.00;AN=2;DB;DP=111;Dels=0.00;FS=0.000;HRun=2;HaplotypeScore=1.9399;MQ=56.10;MQ0=0;QD=33.05	GT:AD:DP:GQ:PL	1/1:0,109:111:99:3668,322,0
17	41255102	rs67060599	A	G	4454.45	PASS	AC=2;AF=1.00;AN=2;DB;DP=140;Dels=0.00;FS=0.000;HRun=0;HaplotypeScore=4.8546;MQ=55.81;MQ0=0;QD=31.82	GT:AD:DP:GQ:PL	1/1:0,140:140:99:4453,409,0
17	41256155	rs55971303	G	T	4393.22	PASS	AC=2;AF=1.00;AN=2;DB;DP=131;Dels=0.00;FS=0.000;HRun=0;HaplotypeScore=9.4093;MQ=56.49;MQ0=0;QD=33.54	GT:AD:DP:GQ:PL	1/1:0,131:131:99:4392,388,0
17	41256880	rs80358149	C	T	4350.03	PASS	AC=2;AF=1.00;AN=2;DB;DP=134;Dels=0.01;FS=0.000;HRun=2;HaplotypeScore=4.6152;MQ=57.01;MQ0=0;QD=32.46	GT:AD:DP:GQ:PL	1/1:0,133:133:99:4349,388,0
17	41256894	rs80357409	C	G	3597.69	PASS	AC=2;AF=1.00;AN=2;DB;DP=123;Dels=0.00;FS=0.000;HRun=0;HaplotypeScore=0.0000;MQ=57.32;MQ0=0;QD=29.25	GT:AD:DP:GQ:PL	1/1:0,123:123:99:3595,366,0
17	41258474	rs80357382	T	C	4205.72	PASS	AC=2;AF=1.00;AN=2;DB;DP=127;Dels=0.00;FS=0.000;HRun=2;HaplotypeScore=4.1810;MQ=56.03;MQ0=0;QD=33.12	GT:AD:DP:GQ:PL	1/1:0,127:127:99:4205,379,0
17	41258486	rs80357102	C	A	4303.98	PASS	AC=2;AF=1.00;AN=2;BaseQRankSum=1.706;DB;DP=133;Dels=0.00;FS=0.000;HRun=1;HaplotypeScore=5.5772;MQ=55.47;MQ0=0;MQRankSum=1.573;QD=32.36;ReadPosRankSum=-0.119	GT:AD:DP:GQ:PL	1/1:2,131:133:99:4303,388,0
17	41260789	rs71361503	T	TG	5437.84	PASS	AC=2;AF=1.00;AN=2;DB;DP=137;FS=0.000;HRun=3;HaplotypeScore=315.8556;MQ=58.10;MQ0=0;QD=39.69	GT:AD:DP:GQ:PL	1/1:5,132:137:99:5438,397,0
17	41263566	rs8176117	T	C	3963.05	PASS	AC=2;AF=1.00;AN=2;DB;DP=139;Dels=0.00;FS=0.000;HRun=0;HaplotypeScore=2.7302;MQ=57.29;MQ0=0;QD=28.51	GT:AD:DP:GQ:PL	1/1:0,139:139:99:3960,402,0
17	41270229	rs8176092	T	G	4022.44	PASS	AC=2;AF=1.00;AN=2;DB;DP=143;Dels=0.00;FS=0.000;HRun=1;HaplotypeScore=5.7885;MQ=49.85;MQ0=5;QD=28.13	GT:AD:DP:GQ:PL	1/1:3,140:143:99:4020,394,0
17	41276047	.	C	CT	4175.83	PASS	AC=2;AF=1.00;AN=2;DP=97;FS=0.000;HRun=1;HaplotypeScore=731.6342;MQ=44.48;MQ0=0;QD=43.05	GT:AD:DP:GQ:PL	1/1:9,87:97:99:4176,289,0
17	41276085	rs80359887	TCTTCAACGC	T	6990.45	PASS	AC=2;AF=1.00;AN=2;DB;DP=76;FS=0.000;HRun=0;HaplotypeScore=944.4435;MQ=35.29;MQ0=0;QD=91.98	GT:AD:DP:GQ:PL	1/1:6,70:76:99:6990,229,0
17	41278916	rs799908	A	G	4263.71	PASS	AC=2;AF=1.00;AN=2;DB;DP=147;Dels=0.00;FS=0.000;HRun=2;HaplotypeScore=0.9987;MQ=57.01;MQ0=0;QD=29.00	GT:AD:DP:GQ:PL	1/1:0,147:147:99:4261,418,0
17	41317892	rs7216846	A	T	4517.81	PASS	AC=2;AF=1.00;AN=2;DB;DP=137;Dels=0.00;FS=0.000;HRun=4;HaplotypeScore=3.9606;MQ=56.79;MQ0=0;QD=32.98	GT:AD:DP:GQ:PL	1/1:0,137:137:99:4517,397,0
