# Supplementary material for: Considerations for clinical read alignment and mutational profiling using next-generation sequencing
Source: F1000Res. 2012 Sep 20;1:2. Originally published 2012 Jul 16. [Version 2] doi: 10.12688/f1000research.1-2.v2 (PMC3945748; doi:10.12688/f1000research.1-2.v2)
Supplement: Aligner-specific VCF files containing the mutations called for each set of reads in single and paired-end modes — VCF files describing the mutations detected in the sixty-seven groups of BRCA1 reads when testing each alignment program in paired-end and single-end mode. [file f1000research-1-402-s0002.tgz › BWA_Paired_End_Calls.95.vcf]

##fileformat=VCFv4.1
##FILTER=<ID=LowQual,Description="Low quality">
##FORMAT=<ID=AD,Number=.,Type=Integer,Description="Allelic depths for the ref and alt alleles in the order listed">
##FORMAT=<ID=DP,Number=1,Type=Integer,Description="Read Depth (only filtered reads used for calling)">
##FORMAT=<ID=GQ,Number=1,Type=Float,Description="Genotype Quality">
##FORMAT=<ID=GT,Number=1,Type=String,Description="Genotype">
##FORMAT=<ID=PL,Number=G,Type=Integer,Description="Normalized, Phred-scaled likelihoods for genotypes as defined in the VCF specification">
##INFO=<ID=AC,Number=A,Type=Integer,Description="Allele count in genotypes, for each ALT allele, in the same order as listed">
##INFO=<ID=AF,Number=A,Type=Float,Description="Allele Frequency, for each ALT allele, in the same order as listed">
##INFO=<ID=AN,Number=1,Type=Integer,Description="Total number of alleles in called genotypes">
##INFO=<ID=BaseQRankSum,Number=1,Type=Float,Description="Z-score from Wilcoxon rank sum test of Alt Vs. Ref base qualities">
##INFO=<ID=DB,Number=0,Type=Flag,Description="dbSNP Membership">
##INFO=<ID=DP,Number=1,Type=Integer,Description="Filtered Depth">
##INFO=<ID=DS,Number=0,Type=Flag,Description="Were any of the samples downsampled?">
##INFO=<ID=Dels,Number=1,Type=Float,Description="Fraction of Reads Containing Spanning Deletions">
##INFO=<ID=FS,Number=1,Type=Float,Description="Phred-scaled p-value using Fisher's exact test to detect strand bias">
##INFO=<ID=HRun,Number=1,Type=Integer,Description="Largest Contiguous Homopolymer Run of Variant Allele In Either Direction">
##INFO=<ID=HaplotypeScore,Number=1,Type=Float,Description="Consistency of the site with at most two segregating haplotypes">
##INFO=<ID=InbreedingCoeff,Number=1,Type=Float,Description="Inbreeding coefficient as estimated from the genotype likelihoods per-sample when compared against the Hardy-Weinberg expectation">
##INFO=<ID=MQ,Number=1,Type=Float,Description="RMS Mapping Quality">
##INFO=<ID=MQ0,Number=1,Type=Integer,Description="Total Mapping Quality Zero Reads">
##INFO=<ID=MQRankSum,Number=1,Type=Float,Description="Z-score From Wilcoxon rank sum test of Alt vs. Ref read mapping qualities">
##INFO=<ID=QD,Number=1,Type=Float,Description="Variant Confidence/Quality by Depth">
##INFO=<ID=ReadPosRankSum,Number=1,Type=Float,Description="Z-score from Wilcoxon rank sum test of Alt vs. Ref read position bias">
##UnifiedGenotyper="analysis_type=UnifiedGenotyper input_file=[../BWA_Default/brca1_95.recalib.bam] sample_metadata=[] read_buffer_size=null phone_home=STANDARD read_filter=[] intervals=null excludeIntervals=null reference_sequence=ref_chr17.hg19.fa rodBind=[] rodToIntervalTrackName=null BTI_merge_rule=UNION nonDeterministicRandomSeed=false downsampling_type=null downsample_to_fraction=null downsample_to_coverage=null baq=OFF baqGapOpenPenalty=40.0 performanceLog=null useOriginalQualities=false defaultBaseQualities=-1 validation_strictness=SILENT unsafe=null num_threads=4 interval_merging=ALL read_group_black_list=null processingTracker=null restartProcessingTracker=false processingTrackerStatusFile=null processingTrackerID=-1 allow_intervals_with_unindexed_bam=false disable_experimental_low_memory_sharding=false logging_level=ERROR log_to_file=null help=false genotype_likelihoods_model=BOTH p_nonref_model=EXACT heterozygosity=0.0010 pcr_error_rate=1.0E-4 genotyping_mode=DISCOVERY output_mode=EMIT_VARIANTS_ONLY standard_min_confidence_threshold_for_calling=30.0 standard_min_confidence_threshold_for_emitting=4.0 computeSLOD=false alleles=(RodBinding name= source=UNBOUND) assume_single_sample_reads=null abort_at_too_much_coverage=-1 min_base_quality_score=17 min_mapping_quality_score=20 max_deletion_fraction=0.05 min_indel_count_for_genotyping=5 indel_heterozygosity=1.25E-4 indelGapContinuationPenalty=10.0 indelGapOpenPenalty=45.0 indelHaplotypeSize=80 doContextDependentGapPenalties=true getGapPenaltiesFromData=false indel_recal_file=indel.recal_data.csv indelDebug=false dovit=false GSA_PRODUCTION_ONLY=false exactCalculation=LINEAR_EXPERIMENTAL ignoreSNPAlleles=false output_all_callable_bases=false genotype=false dbsnp=(RodBinding name=dbsnp source=dbsnp_132.hg19.vcf) out=org.broadinstitute.sting.gatk.io.stubs.VCFWriterStub NO_HEADER=org.broadinstitute.sting.gatk.io.stubs.VCFWriterStub sites_only=org.broadinstitute.sting.gatk.io.stubs.VCFWriterStub debug_file=null metrics_file=null annotation=[]"
##contig=<ID=17,length=81195210,assembly=hg19>
##reference=file:///CL_diags/ngs/OmixonPaper/brca1-test-suite/ref_chr17.hg19.fa
#CHROM	POS	ID	REF	ALT	QUAL	FILTER	INFO	FORMAT	DePristo
17	41197829	rs8176316	G	T	4187.43	PASS	AC=2;AF=1.00;AN=2;DB;DP=131;Dels=0.00;FS=0.000;HRun=0;HaplotypeScore=5.0517;MQ=54.75;MQ0=0;QD=31.97	GT:AD:DP:GQ:PL	1/1:0,131:131:99:4186,385,0
17	41201202	rs80357694	TC	T	4333.35	PASS	AC=2;AF=1.00;AN=2;DB;DP=115;FS=0.000;HRun=2;HaplotypeScore=338.7233;MQ=56.90;MQ0=0;QD=37.68	GT:AD:DP:GQ:PL	1/1:1,114:115:99:4333,340,0
17	41208690	rs62076409	G	A	4624.88	PASS	AC=2;AF=1.00;AN=2;DB;DP=146;Dels=0.00;FS=0.000;HRun=0;HaplotypeScore=4.4198;MQ=57.09;MQ0=0;QD=31.68	GT:AD:DP:GQ:PL	1/1:0,144:146:99:4624,418,0
17	41211524	rs72439753	C	CCAACAA	11539.54	PASS	AC=2;AF=1.00;AN=2;DB;DP=128;FS=0.000;HRun=0;HaplotypeScore=535.0816;MQ=48.01;MQ0=0;QD=90.15	GT:AD:DP:GQ:PL	1/1:2,116:128:99:11540,382,0
17	41213506	rs79826053	C	A	4470.99	PASS	AC=2;AF=1.00;AN=2;DB;DP=130;Dels=0.00;FS=0.000;HRun=2;HaplotypeScore=1.8499;MQ=56.76;MQ0=0;QD=34.39	GT:AD:DP:GQ:PL	1/1:0,130:130:99:4470,385,0
17	41215920	rs28897696	G	A	4698.74	PASS	AC=2;AF=1.00;AN=2;DB;DP=143;Dels=0.00;FS=0.000;HRun=0;HaplotypeScore=4.2344;MQ=57.23;MQ0=0;QD=32.86	GT:AD:DP:GQ:PL	1/1:0,143:143:99:4698,415,0
17	41218829	rs71157700	CT	C	1117.18	PASS	AC=2;AF=1.00;AN=2;DB;DP=123;FS=0.000;HRun=22;HaplotypeScore=356.3343;MQ=57.23;MQ0=0;QD=9.08	GT:AD:DP:GQ:PL	1/1:38,85:123:99:1159,243,0
17	41219907	rs71157702	T	TA	1445.07	PASS	AC=2;AF=1.00;AN=2;DB;DP=115;FS=0.000;HRun=22;HaplotypeScore=283.3998;MQ=56.17;MQ0=0;QD=12.57	GT:AD:DP:GQ:PL	1/1:39,76:112:99:1487,230,0
17	41223121	rs80357352	G	A	4723.80	PASS	AC=2;AF=1.00;AN=2;DB;DP=145;Dels=0.00;FS=0.000;HRun=0;HaplotypeScore=2.1623;MQ=56.71;MQ0=0;QD=32.58	GT:AD:DP:GQ:PL	1/1:1,144:145:99:4722,430,0
17	41226489	rs80357137	T	A	4718.10	PASS	AC=2;AF=1.00;AN=2;DB;DP=138;Dels=0.00;FS=0.000;HRun=0;HaplotypeScore=4.5381;MQ=55.71;MQ0=0;QD=34.19	GT:AD:DP:GQ:PL	1/1:0,138:138:99:4717,409,0
17	41229365	rs116981880	T	G	4068.21	PASS	AC=2;AF=1.00;AN=2;DB;DP=129;Dels=0.00;FS=0.000;HRun=1;HaplotypeScore=4.1610;MQ=56.09;MQ0=0;QD=31.54	GT:AD:DP:GQ:PL	1/1:0,127:129:99:4067,367,0
17	41230990	rs8176196	A	G	4853.69	PASS	AC=2;AF=1.00;AN=2;DB;DP=157;Dels=0.00;FS=0.000;HRun=2;HaplotypeScore=5.3418;MQ=53.31;MQ0=0;QD=30.92	GT:AD:DP:GQ:PL	1/1:0,157:157:99:4852,433,0
17	41238137	rs72054909	A	AACACACAC	15330.80	PASS	AC=2;AF=1.00;AN=2;DB;DP=159;FS=0.000;HRun=0;HaplotypeScore=682.7845;MQ=38.69;MQ0=6;QD=96.42	GT:AD:DP:GQ:PL	1/1:10,133:147:99:15331,436,0
17	41241503	rs8176160	T	C	4393.26	PASS	AC=2;AF=1.00;AN=2;DB;DP=139;Dels=0.00;FS=0.000;HRun=0;HaplotypeScore=8.4184;MQ=56.45;MQ0=0;QD=31.61	GT:AD:DP:GQ:PL	1/1:1,138:139:99:4392,409,0
17	41243051	rs80358019	T	C	5381.18	PASS	AC=2;AF=1.00;AN=2;DB;DP=166;Dels=0.00;FS=0.000;HRun=2;HaplotypeScore=2.8897;MQ=56.05;MQ0=0;QD=32.42	GT:AD:DP:GQ:PL	1/1:0,166:166:99:5380,493,0
17	41243462	rs80357737	AT	A	5153.21	PASS	AC=2;AF=1.00;AN=2;DB;DP=126;FS=0.000;HRun=1;HaplotypeScore=336.1184;MQ=57.97;MQ0=0;QD=40.90	GT:AD:DP:GQ:PL	1/1:0,126:125:99:5153,373,0
17	41243788	rs80357963	TAGAC	T	6470.64	PASS	AC=2;AF=1.00;AN=2;DB;DP=137;FS=0.000;HRun=0;HaplotypeScore=724.1739;MQ=50.16;MQ0=0;QD=47.23	GT:AD:DP:GQ:PL	1/1:15,122:134:99:6471,358,0
17	41244209	rs80357421	A	C	5133.84	PASS	AC=2;AF=1.00;AN=2;DB;DP=161;Dels=0.00;FS=0.000;HRun=1;HaplotypeScore=5.4844;MQ=57.70;MQ0=0;QD=31.89	GT:AD:DP:GQ:PL	1/1:2,159:161:99:5133,466,0
17	41245635	rs80357933	TC	T	5773.22	PASS	AC=2;AF=1.00;AN=2;DB;DP=141;FS=0.000;HRun=1;HaplotypeScore=410.3769;MQ=55.32;MQ0=0;QD=40.94	GT:AD:DP:GQ:PL	1/1:1,140:141:99:5773,415,0
17	41246037	rs80357908	CG	C	5436.41	PASS	AC=2;AF=1.00;AN=2;DB;DP=130;FS=0.000;HRun=1;HaplotypeScore=370.3146;MQ=56.69;MQ0=0;QD=41.82	GT:AD:DP:GQ:PL	1/1:0,130:130:99:5436,391,0
17	41246593	.	T	TAC	6480.67	PASS	AC=2;AF=1.00;AN=2;DP=116;FS=0.000;HRun=0;HaplotypeScore=617.5197;MQ=43.99;MQ0=0;QD=55.87	GT:AD:DP:GQ:PL	1/1:14,101:116:99:6481,346,0
17	41246624	rs80357644	GC	G	4677.01	PASS	AC=2;AF=1.00;AN=2;DB;DP=115;FS=0.000;HRun=1;HaplotypeScore=636.5314;MQ=44.41;MQ0=0;QD=40.67	GT:AD:DP:GQ:PL	1/1:8,106:114:99:4677,343,0
17	41247959	rs80358017	T	C	5320.49	PASS	AC=2;AF=1.00;AN=2;DB;DP=164;Dels=0.00;FS=0.000;HRun=2;HaplotypeScore=3.9315;MQ=56.41;MQ0=0;QD=32.44	GT:AD:DP:GQ:PL	1/1:0,164:164:99:5319,478,0
17	41249308	rs1799736	TA	T	4493.37	PASS	AC=2;AF=1.00;AN=2;DB;DP=151;FS=0.000;HRun=6;HaplotypeScore=439.8694;MQ=58.97;MQ0=0;QD=29.76	GT:AD:DP:GQ:PL	1/1:8,143:151:99:4493,424,0
17	41252697	rs10445302	T	A	3775.20	PASS	AC=2;AF=1.00;AN=2;DB;DP=112;Dels=0.00;FS=0.000;HRun=2;HaplotypeScore=2.7724;MQ=56.66;MQ0=0;QD=33.71	GT:AD:DP:GQ:PL	1/1:1,111:112:99:3774,331,0
17	41253779	rs9898965	G	A	4887.90	PASS	AC=2;AF=1.00;AN=2;DB;DP=146;Dels=0.00;FS=0.000;HRun=2;HaplotypeScore=3.9335;MQ=56.26;MQ0=0;QD=33.48	GT:AD:DP:GQ:PL	1/1:0,146:146:99:4887,421,0
17	41255859	rs8176137	C	T	4160.44	PASS	AC=2;AF=1.00;AN=2;BaseQRankSum=-0.685;DB;DP=130;Dels=0.00;FS=0.000;HRun=1;HaplotypeScore=5.6392;MQ=56.28;MQ0=0;MQRankSum=-0.738;QD=32.00;ReadPosRankSum=-0.577	GT:AD:DP:GQ:PL	1/1:1,129:130:99:4125,345,0
17	41261343	rs117190188	G	T	3921.80	PASS	AC=2;AF=1.00;AN=2;DB;DP=116;Dels=0.00;FS=0.000;HRun=2;HaplotypeScore=3.4850;MQ=56.61;MQ0=0;QD=33.81	GT:AD:DP:GQ:PL	1/1:0,115:116:99:3895,334,0
17	41264146	rs11657823	G	A	4015.10	PASS	AC=2;AF=1.00;AN=2;DB;DP=123;Dels=0.00;FS=0.000;HRun=0;HaplotypeScore=2.9866;MQ=57.30;MQ0=0;QD=32.64	GT:AD:DP:GQ:PL	1/1:0,123:123:99:4014,352,0
17	41266407	rs72037866	C	CTT	4123.75	PASS	AC=2;AF=1.00;AN=2;DB;DP=157;FS=0.000;HRun=16;HaplotypeScore=418.8949;MQ=56.52;MQ0=0;QD=26.27	GT:AD:DP:GQ:PL	1/1:42,114:154:99:4124,346,0
17	41267747	rs80357327	A	T	4518.48	PASS	AC=2;AF=1.00;AN=2;DB;DP=138;Dels=0.00;FS=0.000;HRun=0;HaplotypeScore=6.8672;MQ=58.14;MQ0=0;QD=32.74	GT:AD:DP:GQ:PL	1/1:0,138:138:99:4517,403,0
17	41267810	rs80358006	G	A	4708.16	PASS	AC=2;AF=1.00;AN=2;DB;DP=142;Dels=0.00;FS=0.000;HRun=0;HaplotypeScore=2.8623;MQ=55.98;MQ0=0;QD=33.16	GT:AD:DP:GQ:PL	1/1:1,141:142:99:4707,415,0
17	41271294	rs75222562	A	G	4972.78	PASS	AC=2;AF=1.00;AN=2;BaseQRankSum=0.039;DB;DP=156;Dels=0.00;FS=0.000;HRun=1;HaplotypeScore=1.9945;MQ=56.82;MQ0=0;MQRankSum=0.670;QD=31.88;ReadPosRankSum=-1.363	GT:AD:DP:GQ:PL	1/1:2,154:156:99:4905,387,0
