# Supplementary material for: Considerations for clinical read alignment and mutational profiling using next-generation sequencing
Source: F1000Res. 2012 Sep 20;1:2. Originally published 2012 Jul 16. [Version 2] doi: 10.12688/f1000research.1-2.v2 (PMC3945748; doi:10.12688/f1000research.1-2.v2)
Supplement: Aligner-specific VCF files containing the mutations called for each set of reads in single and paired-end modes — VCF files describing the mutations detected in the sixty-seven groups of BRCA1 reads when testing each alignment program in paired-end and single-end mode. [file f1000research-1-402-s0002.tgz › BWA_Paired_End_Calls.96.vcf]

##fileformat=VCFv4.1
##FILTER=<ID=LowQual,Description="Low quality">
##FORMAT=<ID=AD,Number=.,Type=Integer,Description="Allelic depths for the ref and alt alleles in the order listed">
##FORMAT=<ID=DP,Number=1,Type=Integer,Description="Read Depth (only filtered reads used for calling)">
##FORMAT=<ID=GQ,Number=1,Type=Float,Description="Genotype Quality">
##FORMAT=<ID=GT,Number=1,Type=String,Description="Genotype">
##FORMAT=<ID=PL,Number=G,Type=Integer,Description="Normalized, Phred-scaled likelihoods for genotypes as defined in the VCF specification">
##INFO=<ID=AC,Number=A,Type=Integer,Description="Allele count in genotypes, for each ALT allele, in the same order as listed">
##INFO=<ID=AF,Number=A,Type=Float,Description="Allele Frequency, for each ALT allele, in the same order as listed">
##INFO=<ID=AN,Number=1,Type=Integer,Description="Total number of alleles in called genotypes">
##INFO=<ID=BaseQRankSum,Number=1,Type=Float,Description="Z-score from Wilcoxon rank sum test of Alt Vs. Ref base qualities">
##INFO=<ID=DB,Number=0,Type=Flag,Description="dbSNP Membership">
##INFO=<ID=DP,Number=1,Type=Integer,Description="Filtered Depth">
##INFO=<ID=DS,Number=0,Type=Flag,Description="Were any of the samples downsampled?">
##INFO=<ID=Dels,Number=1,Type=Float,Description="Fraction of Reads Containing Spanning Deletions">
##INFO=<ID=FS,Number=1,Type=Float,Description="Phred-scaled p-value using Fisher's exact test to detect strand bias">
##INFO=<ID=HRun,Number=1,Type=Integer,Description="Largest Contiguous Homopolymer Run of Variant Allele In Either Direction">
##INFO=<ID=HaplotypeScore,Number=1,Type=Float,Description="Consistency of the site with at most two segregating haplotypes">
##INFO=<ID=InbreedingCoeff,Number=1,Type=Float,Description="Inbreeding coefficient as estimated from the genotype likelihoods per-sample when compared against the Hardy-Weinberg expectation">
##INFO=<ID=MQ,Number=1,Type=Float,Description="RMS Mapping Quality">
##INFO=<ID=MQ0,Number=1,Type=Integer,Description="Total Mapping Quality Zero Reads">
##INFO=<ID=MQRankSum,Number=1,Type=Float,Description="Z-score From Wilcoxon rank sum test of Alt vs. Ref read mapping qualities">
##INFO=<ID=QD,Number=1,Type=Float,Description="Variant Confidence/Quality by Depth">
##INFO=<ID=ReadPosRankSum,Number=1,Type=Float,Description="Z-score from Wilcoxon rank sum test of Alt vs. Ref read position bias">
##UnifiedGenotyper="analysis_type=UnifiedGenotyper input_file=[../BWA_Default/brca1_96.recalib.bam] sample_metadata=[] read_buffer_size=null phone_home=STANDARD read_filter=[] intervals=null excludeIntervals=null reference_sequence=ref_chr17.hg19.fa rodBind=[] rodToIntervalTrackName=null BTI_merge_rule=UNION nonDeterministicRandomSeed=false downsampling_type=null downsample_to_fraction=null downsample_to_coverage=null baq=OFF baqGapOpenPenalty=40.0 performanceLog=null useOriginalQualities=false defaultBaseQualities=-1 validation_strictness=SILENT unsafe=null num_threads=4 interval_merging=ALL read_group_black_list=null processingTracker=null restartProcessingTracker=false processingTrackerStatusFile=null processingTrackerID=-1 allow_intervals_with_unindexed_bam=false disable_experimental_low_memory_sharding=false logging_level=ERROR log_to_file=null help=false genotype_likelihoods_model=BOTH p_nonref_model=EXACT heterozygosity=0.0010 pcr_error_rate=1.0E-4 genotyping_mode=DISCOVERY output_mode=EMIT_VARIANTS_ONLY standard_min_confidence_threshold_for_calling=30.0 standard_min_confidence_threshold_for_emitting=4.0 computeSLOD=false alleles=(RodBinding name= source=UNBOUND) assume_single_sample_reads=null abort_at_too_much_coverage=-1 min_base_quality_score=17 min_mapping_quality_score=20 max_deletion_fraction=0.05 min_indel_count_for_genotyping=5 indel_heterozygosity=1.25E-4 indelGapContinuationPenalty=10.0 indelGapOpenPenalty=45.0 indelHaplotypeSize=80 doContextDependentGapPenalties=true getGapPenaltiesFromData=false indel_recal_file=indel.recal_data.csv indelDebug=false dovit=false GSA_PRODUCTION_ONLY=false exactCalculation=LINEAR_EXPERIMENTAL ignoreSNPAlleles=false output_all_callable_bases=false genotype=false dbsnp=(RodBinding name=dbsnp source=dbsnp_132.hg19.vcf) out=org.broadinstitute.sting.gatk.io.stubs.VCFWriterStub NO_HEADER=org.broadinstitute.sting.gatk.io.stubs.VCFWriterStub sites_only=org.broadinstitute.sting.gatk.io.stubs.VCFWriterStub debug_file=null metrics_file=null annotation=[]"
##contig=<ID=17,length=81195210,assembly=hg19>
##reference=file:///CL_diags/ngs/OmixonPaper/brca1-test-suite/ref_chr17.hg19.fa
#CHROM	POS	ID	REF	ALT	QUAL	FILTER	INFO	FORMAT	DePristo
17	41197756	rs80357323	A	C	3555.25	PASS	AC=2;AF=1.00;AN=2;DB;DP=121;Dels=0.00;FS=0.000;HRun=0;HaplotypeScore=6.3921;MQ=56.64;MQ0=0;QD=29.38	GT:AD:DP:GQ:PL	1/1:0,121:121:99:3553,355,0
17	41201185	rs80357065	A	T	3678.79	PASS	AC=2;AF=1.00;AN=2;BaseQRankSum=-1.639;DB;DP=113;Dels=0.00;FS=3.299;HRun=0;HaplotypeScore=5.4878;MQ=55.52;MQ0=0;MQRankSum=-0.031;QD=32.56;ReadPosRankSum=0.402	GT:AD:DP:GQ:PL	1/1:2,111:113:99:3641,294,0
17	41201435	rs75604863	A	T	4122.06	PASS	AC=2;AF=1.00;AN=2;DB;DP=127;Dels=0.00;FS=0.000;HRun=0;HaplotypeScore=0.9979;MQ=56.68;MQ0=0;QD=32.46	GT:AD:DP:GQ:PL	1/1:0,127:127:99:4121,364,0
17	41203130	rs80356905	A	G	4233.80	PASS	AC=2;AF=1.00;AN=2;BaseQRankSum=1.655;DB;DP=135;Dels=0.00;FS=0.000;HRun=1;HaplotypeScore=2.5740;MQ=55.24;MQ0=0;MQRankSum=1.373;QD=31.36;ReadPosRankSum=-1.501	GT:AD:DP:GQ:PL	1/1:1,134:135:99:4233,385,0
17	41210396	rs8176279	A	C	3774.95	PASS	AC=2;AF=1.00;AN=2;DB;DP=118;Dels=0.00;FS=0.000;HRun=0;HaplotypeScore=0.9983;MQ=55.72;MQ0=0;QD=31.99	GT:AD:DP:GQ:PL	1/1:0,118:118:99:3774,346,0
17	41211487	rs12947330	A	T	4590.74	PASS	AC=2;AF=1.00;AN=2;DB;DP=136;Dels=0.00;FS=0.000;HRun=0;HaplotypeScore=4.6154;MQ=56.44;MQ0=0;QD=33.76	GT:AD:DP:GQ:PL	1/1:0,135:136:99:4557,400,0
17	41219693	rs80357938	GC	G	5464.74	PASS	AC=2;AF=1.00;AN=2;DB;DP=135;FS=0.000;HRun=1;HaplotypeScore=416.0291;MQ=56.35;MQ0=0;QD=40.48	GT:AD:DP:GQ:PL	1/1:1,134:135:99:5465,400,0
17	41225774	rs72101068	T	TTA	6944.58	PASS	AC=2;AF=1.00;AN=2;DB;DP=121;FS=0.000;HRun=0;HaplotypeScore=304.6543;MQ=59.00;MQ0=0;QD=57.39	GT:AD:DP:GQ:PL	1/1:5,113:121:99:6945,352,0
17	41242962	rs80356972	T	C	3951.46	PASS	AC=2;AF=1.00;AN=2;DB;DP=136;Dels=0.00;FS=0.000;HRun=2;HaplotypeScore=5.2097;MQ=55.43;MQ0=0;QD=29.05	GT:AD:DP:GQ:PL	1/1:1,134:136:99:3949,388,0
17	41243763	rs80357269	G	A	5054.72	PASS	AC=2;AF=1.00;AN=2;DB;DP=151;Dels=0.00;FS=0.000;HRun=1;HaplotypeScore=7.4062;MQ=56.14;MQ0=0;QD=33.47	GT:AD:DP:GQ:PL	1/1:0,151:151:99:5054,451,0
17	41243840	rs80357666	ATT	A	5833.82	PASS	AC=2;AF=1.00;AN=2;BaseQRankSum=-0.866;DB;DP=128;FS=0.000;HRun=2;HaplotypeScore=533.9656;MQ=56.37;MQ0=0;MQRankSum=1.341;QD=45.58;ReadPosRankSum=1.481	GT:AD:DP:GQ:PL	1/1:3,125:127:99:5834,348,0
17	41244213	rs80357903	TCTTG	T	7958.31	PASS	AC=2;AF=1.00;AN=2;DB;DP=145;FS=0.000;HRun=0;HaplotypeScore=790.1860;MQ=48.55;MQ0=0;QD=54.88	GT:AD:DP:GQ:PL	1/1:4,141:145:99:7958,427,0
17	41244542	rs80357846	GT	G	4085.41	PASS	AC=2;AF=1.00;AN=2;DB;DP=121;FS=0.000;HRun=4;HaplotypeScore=374.1131;MQ=56.95;MQ0=0;QD=33.76	GT:AD:DP:GQ:PL	1/1:18,103:120:99:4085,346,0
17	41244626	rs80357611	TAA	T	4968.52	PASS	AC=2;AF=1.00;AN=2;DB;DP=124;FS=0.000;HRun=4;HaplotypeScore=502.4588;MQ=55.97;MQ0=0;QD=40.07	GT:AD:DP:GQ:PL	1/1:11,113:123:99:4969,343,0
17	41244871	rs80357170	T	G	4270.12	PASS	AC=2;AF=1.00;AN=2;DB;DP=136;Dels=0.00;FS=0.000;HRun=0;HaplotypeScore=6.6226;MQ=56.12;MQ0=0;QD=31.40	GT:AD:DP:GQ:PL	1/1:0,136:136:99:4269,394,0
17	41245003	rs80356951	C	A	4602.42	PASS	AC=2;AF=1.00;AN=2;BaseQRankSum=0.617;DB;DP=146;Dels=0.00;FS=3.041;HRun=0;HaplotypeScore=5.5380;MQ=56.66;MQ0=0;MQRankSum=1.424;QD=31.52;ReadPosRankSum=0.308	GT:AD:DP:GQ:PL	1/1:1,145:146:99:4570,396,0
17	41245141	rs80357706	TCA	T	4832.12	PASS	AC=2;AF=1.00;AN=2;DB;DP=128;FS=0.000;HRun=0;HaplotypeScore=493.8895;MQ=57.96;MQ0=0;QD=37.75	GT:AD:DP:GQ:PL	1/1:10,118:128:99:4832,358,0
17	41245465	rs28897681	C	A	4331.19	PASS	AC=2;AF=1.00;AN=2;DB;DP=131;Dels=0.00;FS=0.000;HRun=0;HaplotypeScore=6.2361;MQ=55.82;MQ0=0;QD=33.06	GT:AD:DP:GQ:PL	1/1:0,131:131:99:4330,385,0
17	41245721	rs80357952	ATTCT	A	6105.99	PASS	AC=2;AF=1.00;AN=2;DB;DP=115;FS=0.000;HRun=0;HaplotypeScore=636.8023;MQ=50.59;MQ0=0;QD=53.10	GT:AD:DP:GQ:PL	1/1:7,108:115:99:6106,325,0
17	41245927	rs80356904	G	A	3873.72	PASS	AC=2;AF=1.00;AN=2;BaseQRankSum=-1.533;DB;DP=124;Dels=0.00;FS=3.046;HRun=0;HaplotypeScore=3.7291;MQ=54.77;MQ0=0;MQRankSum=-0.596;QD=31.24;ReadPosRankSum=-0.994	GT:AD:DP:GQ:PL	1/1:3,121:124:99:3838,327,0
17	41246037	rs80357908	CG	C	5043.32	PASS	AC=2;AF=1.00;AN=2;DB;DP=121;FS=0.000;HRun=1;HaplotypeScore=346.3857;MQ=56.86;MQ0=0;QD=41.68	GT:AD:DP:GQ:PL	1/1:0,121:121:99:5043,364,0
17	41246215	rs80356915	C	A	4221.28	PASS	AC=2;AF=1.00;AN=2;DB;DP=129;Dels=0.00;FS=0.000;HRun=1;HaplotypeScore=5.7239;MQ=56.09;MQ0=0;QD=32.72	GT:AD:DP:GQ:PL	1/1:0,129:129:99:4220,379,0
17	41250047	rs35771473	C	CT	2387.64	PASS	AC=2;AF=1.00;AN=2;DB;DP=139;FS=0.000;HRun=16;HaplotypeScore=313.0675;MQ=57.61;MQ0=0;QD=17.18	GT:AD:DP:GQ:PL	1/1:41,97:139:99:2430,308,0
17	41252671	rs66792711	T	TAAC	6022.07	PASS	AC=2;AF=1.00;AN=2;DB;DP=127;FS=0.000;HRun=0;HaplotypeScore=530.2672;MQ=50.67;MQ0=5;QD=47.42	GT:AD:DP:GQ:PL	1/1:24,102:108:99:6022,286,0
17	41252697	rs10445302	T	A	3468.78	PASS	AC=2;AF=1.00;AN=2;DB;DP=104;Dels=0.00;FS=0.000;HRun=2;HaplotypeScore=0.8941;MQ=53.35;MQ0=0;QD=33.35	GT:AD:DP:GQ:PL	1/1:1,103:104:99:3468,304,0
17	41256098	rs45489593	G	A	3503.88	PASS	AC=2;AF=1.00;AN=2;DB;DP=109;Dels=0.00;FS=0.000;HRun=10;HaplotypeScore=1.9958;MQ=58.11;MQ0=0;QD=32.15	GT:AD:DP:GQ:PL	1/1:1,108:109:99:3503,304,0
17	41256210	rs80357448	T	C	3291.30	PASS	AC=2;AF=1.00;AN=2;DB;DP=102;Dels=0.00;FS=0.000;HRun=0;HaplotypeScore=3.4799;MQ=57.33;MQ0=0;QD=32.27	GT:AD:DP:GQ:PL	1/1:0,102:102:99:3291,301,0
17	41256262	rs80357950	AT	A	3711.16	PASS	AC=2;AF=1.00;AN=2;DB;DP=98;FS=0.000;HRun=2;HaplotypeScore=379.7574;MQ=56.87;MQ0=0;QD=37.87	GT:AD:DP:GQ:PL	1/1:1,97:98:99:3711,292,0
17	41256880	rs80358149	C	T	4482.36	PASS	AC=2;AF=1.00;AN=2;DB;DP=137;Dels=0.00;FS=0.000;HRun=2;HaplotypeScore=5.6110;MQ=57.08;MQ0=0;QD=32.72	GT:AD:DP:GQ:PL	1/1:0,137:137:99:4481,397,0
17	41259752	rs35981190	A	T	4035.92	PASS	AC=2;AF=1.00;AN=2;DB;DP=123;Dels=0.00;FS=0.000;HRun=0;HaplotypeScore=5.0998;MQ=57.13;MQ0=0;QD=32.81	GT:AD:DP:GQ:PL	1/1:0,123:123:99:4035,361,0
17	41261058	rs58891786	T	TCTATCTATCTACCTAC	19614.56	PASS	AC=2;AF=1.00;AN=2;DB;DP=161;FS=0.000;HRun=0;HaplotypeScore=1449.2483;MQ=44.98;MQ0=0;QD=121.83	GT:AD:DP:GQ:PL	1/1:61,65:160:99:19615,337,0
17	41270355	rs9895855	T	C	3953.63	PASS	AC=2;AF=1.00;AN=2;DB;DP=125;Dels=0.00;FS=0.000;HRun=0;HaplotypeScore=3.9400;MQ=54.19;MQ0=0;QD=31.63	GT:AD:DP:GQ:PL	1/1:0,125:125:99:3953,364,0
17	41270463	rs8176088	G	A	5327.07	PASS	AC=2;AF=1.00;AN=2;DB;DP=157;Dels=0.00;FS=0.000;HRun=0;HaplotypeScore=5.4857;MQ=56.61;MQ0=0;QD=33.93	GT:AD:DP:GQ:PL	1/1:0,157:157:99:5326,457,0
