# Supplementary material for: Considerations for clinical read alignment and mutational profiling using next-generation sequencing
Source: F1000Res. 2012 Sep 20;1:2. Originally published 2012 Jul 16. [Version 2] doi: 10.12688/f1000research.1-2.v2 (PMC3945748; doi:10.12688/f1000research.1-2.v2)
Supplement: Aligner-specific VCF files containing the mutations called for each set of reads in single and paired-end modes — VCF files describing the mutations detected in the sixty-seven groups of BRCA1 reads when testing each alignment program in paired-end and single-end mode. [file f1000research-1-402-s0002.tgz › BWA_Paired_End_Calls.97.vcf]

##fileformat=VCFv4.1
##FILTER=<ID=LowQual,Description="Low quality">
##FORMAT=<ID=AD,Number=.,Type=Integer,Description="Allelic depths for the ref and alt alleles in the order listed">
##FORMAT=<ID=DP,Number=1,Type=Integer,Description="Read Depth (only filtered reads used for calling)">
##FORMAT=<ID=GQ,Number=1,Type=Float,Description="Genotype Quality">
##FORMAT=<ID=GT,Number=1,Type=String,Description="Genotype">
##FORMAT=<ID=PL,Number=G,Type=Integer,Description="Normalized, Phred-scaled likelihoods for genotypes as defined in the VCF specification">
##INFO=<ID=AC,Number=A,Type=Integer,Description="Allele count in genotypes, for each ALT allele, in the same order as listed">
##INFO=<ID=AF,Number=A,Type=Float,Description="Allele Frequency, for each ALT allele, in the same order as listed">
##INFO=<ID=AN,Number=1,Type=Integer,Description="Total number of alleles in called genotypes">
##INFO=<ID=BaseQRankSum,Number=1,Type=Float,Description="Z-score from Wilcoxon rank sum test of Alt Vs. Ref base qualities">
##INFO=<ID=DB,Number=0,Type=Flag,Description="dbSNP Membership">
##INFO=<ID=DP,Number=1,Type=Integer,Description="Filtered Depth">
##INFO=<ID=DS,Number=0,Type=Flag,Description="Were any of the samples downsampled?">
##INFO=<ID=Dels,Number=1,Type=Float,Description="Fraction of Reads Containing Spanning Deletions">
##INFO=<ID=FS,Number=1,Type=Float,Description="Phred-scaled p-value using Fisher's exact test to detect strand bias">
##INFO=<ID=HRun,Number=1,Type=Integer,Description="Largest Contiguous Homopolymer Run of Variant Allele In Either Direction">
##INFO=<ID=HaplotypeScore,Number=1,Type=Float,Description="Consistency of the site with at most two segregating haplotypes">
##INFO=<ID=InbreedingCoeff,Number=1,Type=Float,Description="Inbreeding coefficient as estimated from the genotype likelihoods per-sample when compared against the Hardy-Weinberg expectation">
##INFO=<ID=MQ,Number=1,Type=Float,Description="RMS Mapping Quality">
##INFO=<ID=MQ0,Number=1,Type=Integer,Description="Total Mapping Quality Zero Reads">
##INFO=<ID=MQRankSum,Number=1,Type=Float,Description="Z-score From Wilcoxon rank sum test of Alt vs. Ref read mapping qualities">
##INFO=<ID=QD,Number=1,Type=Float,Description="Variant Confidence/Quality by Depth">
##INFO=<ID=ReadPosRankSum,Number=1,Type=Float,Description="Z-score from Wilcoxon rank sum test of Alt vs. Ref read position bias">
##UnifiedGenotyper="analysis_type=UnifiedGenotyper input_file=[../BWA_Default/brca1_97.recalib.bam] sample_metadata=[] read_buffer_size=null phone_home=STANDARD read_filter=[] intervals=null excludeIntervals=null reference_sequence=ref_chr17.hg19.fa rodBind=[] rodToIntervalTrackName=null BTI_merge_rule=UNION nonDeterministicRandomSeed=false downsampling_type=null downsample_to_fraction=null downsample_to_coverage=null baq=OFF baqGapOpenPenalty=40.0 performanceLog=null useOriginalQualities=false defaultBaseQualities=-1 validation_strictness=SILENT unsafe=null num_threads=4 interval_merging=ALL read_group_black_list=null processingTracker=null restartProcessingTracker=false processingTrackerStatusFile=null processingTrackerID=-1 allow_intervals_with_unindexed_bam=false disable_experimental_low_memory_sharding=false logging_level=ERROR log_to_file=null help=false genotype_likelihoods_model=BOTH p_nonref_model=EXACT heterozygosity=0.0010 pcr_error_rate=1.0E-4 genotyping_mode=DISCOVERY output_mode=EMIT_VARIANTS_ONLY standard_min_confidence_threshold_for_calling=30.0 standard_min_confidence_threshold_for_emitting=4.0 computeSLOD=false alleles=(RodBinding name= source=UNBOUND) assume_single_sample_reads=null abort_at_too_much_coverage=-1 min_base_quality_score=17 min_mapping_quality_score=20 max_deletion_fraction=0.05 min_indel_count_for_genotyping=5 indel_heterozygosity=1.25E-4 indelGapContinuationPenalty=10.0 indelGapOpenPenalty=45.0 indelHaplotypeSize=80 doContextDependentGapPenalties=true getGapPenaltiesFromData=false indel_recal_file=indel.recal_data.csv indelDebug=false dovit=false GSA_PRODUCTION_ONLY=false exactCalculation=LINEAR_EXPERIMENTAL ignoreSNPAlleles=false output_all_callable_bases=false genotype=false dbsnp=(RodBinding name=dbsnp source=dbsnp_132.hg19.vcf) out=org.broadinstitute.sting.gatk.io.stubs.VCFWriterStub NO_HEADER=org.broadinstitute.sting.gatk.io.stubs.VCFWriterStub sites_only=org.broadinstitute.sting.gatk.io.stubs.VCFWriterStub debug_file=null metrics_file=null annotation=[]"
##contig=<ID=17,length=81195210,assembly=hg19>
##reference=file:///CL_diags/ngs/OmixonPaper/brca1-test-suite/ref_chr17.hg19.fa
#CHROM	POS	ID	REF	ALT	QUAL	FILTER	INFO	FORMAT	DePristo
17	41204900	rs117151230	T	G	4450.94	PASS	AC=2;AF=1.00;AN=2;DB;DP=141;Dels=0.00;FS=0.000;HRun=0;HaplotypeScore=1.7552;MQ=57.16;MQ0=0;QD=31.57	GT:AD:DP:GQ:PL	1/1:0,141:141:99:4450,406,0
17	41223039	.	C	CT	4508.80	PASS	AC=2;AF=1.00;AN=2;DP=116;FS=0.000;HRun=3;HaplotypeScore=274.1942;MQ=57.22;MQ0=0;QD=38.87	GT:AD:DP:GQ:PL	1/1:9,107:116:99:4509,325,0
17	41223271	rs80358067	G	C	4012.78	PASS	AC=2;AF=1.00;AN=2;DB;DP=125;Dels=0.00;FS=0.000;HRun=0;HaplotypeScore=3.8810;MQ=56.51;MQ0=0;QD=32.10	GT:AD:DP:GQ:PL	1/1:1,124:125:99:4012,367,0
17	41226675	rs2236762	A	T	4336.66	PASS	AC=2;AF=1.00;AN=2;DB;DP=130;Dels=0.00;FS=0.000;HRun=0;HaplotypeScore=5.5615;MQ=55.78;MQ0=0;QD=33.36	GT:AD:DP:GQ:PL	1/1:1,129:130:99:4336,382,0
17	41228617	rs80356932	G	A	4378.79	PASS	AC=2;AF=1.00;AN=2;DB;DP=140;Dels=0.00;FS=0.000;HRun=0;HaplotypeScore=6.6172;MQ=55.60;MQ0=0;QD=31.28	GT:AD:DP:GQ:PL	1/1:0,140:140:99:4378,403,0
17	41234567	rs80356916	A	G	3857.59	PASS	AC=2;AF=1.00;AN=2;DB;DP=135;Dels=0.00;FS=0.000;HRun=2;HaplotypeScore=6.1625;MQ=56.09;MQ0=0;QD=28.57	GT:AD:DP:GQ:PL	1/1:1,134:135:99:3855,390,0
17	41234574	rs80357365	G	A	4134.04	PASS	AC=2;AF=1.00;AN=2;DB;DP=129;Dels=0.00;FS=0.000;HRun=0;HaplotypeScore=5.6958;MQ=56.09;MQ0=0;QD=32.05	GT:AD:DP:GQ:PL	1/1:0,129:129:99:4133,385,0
17	41236066	rs79460193	G	T	4362.52	PASS	AC=2;AF=1.00;AN=2;BaseQRankSum=2.043;DB;DP=134;Dels=0.00;FS=0.000;HRun=17;HaplotypeScore=5.5676;MQ=55.43;MQ0=0;MQRankSum=0.046;QD=32.56;ReadPosRankSum=0.379	GT:AD:DP:GQ:PL	1/1:2,131:134:99:4293,360,0
17	41239628	rs8176168	A	G	3584.08	PASS	AC=2;AF=1.00;AN=2;DB;DP=124;Dels=0.00;FS=0.000;HRun=0;HaplotypeScore=0.9789;MQ=56.96;MQ0=0;QD=28.90	GT:AD:DP:GQ:PL	1/1:1,123:124:99:3582,363,0
17	41243059	rs80358057	C	T	4993.11	PASS	AC=2;AF=1.00;AN=2;DB;DP=158;Dels=0.00;FS=0.000;HRun=0;HaplotypeScore=4.4809;MQ=55.84;MQ0=0;QD=31.60	GT:AD:DP:GQ:PL	1/1:0,158:158:99:4991,463,0
17	41243615	rs80357504	GT	G	5127.41	PASS	AC=2;AF=1.00;AN=2;DB;DP=143;FS=0.000;HRun=3;HaplotypeScore=405.2112;MQ=58.20;MQ0=0;QD=35.86	GT:AD:DP:GQ:PL	1/1:4,139:143:99:5127,418,0
17	41243727	.	A	AC	6051.31	PASS	AC=2;AF=1.00;AN=2;DP=150;FS=0.000;HRun=2;HaplotypeScore=344.3651;MQ=57.07;MQ0=0;QD=40.34	GT:AD:DP:GQ:PL	1/1:8,142:150:99:6051,427,0
17	41243921	rs80357571	TA	T	5528.70	PASS	AC=2;AF=1.00;AN=2;DB;DP=145;FS=0.000;HRun=2;HaplotypeScore=408.3237;MQ=56.03;MQ0=0;QD=38.13	GT:AD:DP:GQ:PL	1/1:2,143:145:99:5529,430,0
17	41244217	rs80357525	G	GT	7340.69	PASS	AC=2;AF=1.00;AN=2;DB;DP=155;FS=0.000;HRun=2;HaplotypeScore=350.8966;MQ=57.79;MQ0=0;QD=47.36	GT:AD:DP:GQ:PL	1/1:2,153:155:99:7341,464,0
17	41244548	rs80357991	CT	C	5086.08	PASS	AC=2;AF=1.00;AN=2;DB;DP=125;FS=0.000;HRun=1;HaplotypeScore=363.9043;MQ=56.46;MQ0=0;QD=40.69	GT:AD:DP:GQ:PL	1/1:1,124:124:99:5086,373,0
17	41244822	rs80357127	T	A	4307.88	PASS	AC=2;AF=1.00;AN=2;DB;DP=131;Dels=0.00;FS=0.000;HRun=1;HaplotypeScore=7.0292;MQ=45.51;MQ0=0;QD=32.88	GT:AD:DP:GQ:PL	1/1:0,131:131:99:4307,391,0
17	41244865	rs80357891	GTTTC	G	6546.63	PASS	AC=2;AF=1.00;AN=2;DB;DP=128;FS=0.000;HRun=0;HaplotypeScore=910.1945;MQ=40.14;MQ0=0;QD=51.15	GT:AD:DP:GQ:PL	1/1:10,118:128:99:6547,356,0
17	41244986	.	A	AGC	7862.27	PASS	AC=2;AF=1.00;AN=2;DP=149;FS=0.000;HRun=0;HaplotypeScore=412.3244;MQ=53.17;MQ0=0;QD=52.77	GT:AD:DP:GQ:PL	1/1:4,141:149:99:7862,439,0
17	41245104	rs80357598	AT	A	4563.18	PASS	AC=2;AF=1.00;AN=2;DB;DP=121;FS=0.000;HRun=2;HaplotypeScore=369.6501;MQ=51.40;MQ0=0;QD=37.71	GT:AD:DP:GQ:PL	1/1:6,115:121:99:4563,355,0
17	41245346	rs80357539	TTTCTC	T	7160.99	PASS	AC=2;AF=1.00;AN=2;DB;DP=123;FS=0.000;HRun=0;HaplotypeScore=813.7302;MQ=38.27;MQ0=0;QD=58.22	GT:AD:DP:GQ:PL	1/1:6,117:123:99:7161,355,0
17	41245428	rs80357192	C	T	4009.89	PASS	AC=2;AF=1.00;AN=2;DB;DP=123;Dels=0.00;FS=0.000;HRun=0;HaplotypeScore=1.9941;MQ=52.98;MQ0=0;QD=32.60	GT:AD:DP:GQ:PL	1/1:0,123:123:99:4009,367,0
17	41245621	rs80357105	T	C	4469.80	PASS	AC=2;AF=1.00;AN=2;DB;DP=139;Dels=0.00;FS=0.000;HRun=1;HaplotypeScore=4.0770;MQ=53.42;MQ0=0;QD=32.16	GT:AD:DP:GQ:PL	1/1:0,139:139:99:4469,406,0
17	41246152	rs80356964	G	A	4522.44	PASS	AC=2;AF=1.00;AN=2;DB;DP=136;Dels=0.00;FS=0.000;HRun=1;HaplotypeScore=7.3390;MQ=55.43;MQ0=0;QD=33.25	GT:AD:DP:GQ:PL	1/1:0,136:136:99:4522,391,0
17	41246781	rs11658785	C	A	4315.80	PASS	AC=2;AF=1.00;AN=2;DB;DP=131;Dels=0.00;FS=0.000;HRun=0;HaplotypeScore=3.2054;MQ=56.79;MQ0=0;QD=32.95	GT:AD:DP:GQ:PL	1/1:0,131:131:99:4315,379,0
17	41247620	rs78583225	C	A	4511.80	PASS	AC=2;AF=1.00;AN=2;DB;DP=134;Dels=0.01;FS=0.000;HRun=11;HaplotypeScore=1.9648;MQ=55.73;MQ0=0;QD=33.67	GT:AD:DP:GQ:PL	1/1:0,133:133:99:4511,394,0
17	41247722	rs8176149	A	T	3965.19	PASS	AC=2;AF=1.00;AN=2;DB;DP=123;Dels=0.00;FS=0.000;HRun=0;HaplotypeScore=5.4387;MQ=56.69;MQ0=0;QD=32.24	GT:AD:DP:GQ:PL	1/1:0,123:123:99:3964,361,0
17	41247864	rs80357745	CT	C	4087.67	PASS	AC=2;AF=1.00;AN=2;DB;DP=133;FS=0.000;HRun=6;HaplotypeScore=383.5349;MQ=55.13;MQ0=0;QD=30.73	GT:AD:DP:GQ:PL	1/1:6,127:133:99:4088,385,0
17	41251844	.	C	CA	6532.37	PASS	AC=2;AF=1.00;AN=2;DP=151;FS=0.000;HRun=1;HaplotypeScore=351.3027;MQ=57.65;MQ0=0;QD=43.26	GT:AD:DP:GQ:PL	1/1:6,145:151:99:6532,439,0
17	41252697	rs10445302	T	A	3668.91	PASS	AC=2;AF=1.00;AN=2;DB;DP=109;Dels=0.00;FS=0.000;HRun=2;HaplotypeScore=1.9512;MQ=55.89;MQ0=0;QD=33.66	GT:AD:DP:GQ:PL	1/1:0,108:109:99:3641,319,0
17	41259049	rs8176126	C	T	4762.57	PASS	AC=2;AF=1.00;AN=2;DB;DP=145;Dels=0.00;FS=0.000;HRun=0;HaplotypeScore=0.9983;MQ=55.21;MQ0=0;QD=32.85	GT:AD:DP:GQ:PL	1/1:0,145:145:99:4762,421,0
17	41271306	rs111489251	G	A	5294.49	PASS	AC=2;AF=1.00;AN=2;DB;DP=157;Dels=0.00;FS=0.000;HRun=12;HaplotypeScore=2.9924;MQ=57.30;MQ0=0;QD=33.72	GT:AD:DP:GQ:PL	1/1:0,157:157:99:5294,454,0
17	41276187	rs8176078	GACA	G	6044.42	PASS	AC=2;AF=1.00;AN=2;DB;DP=125;FS=0.000;HRun=0;HaplotypeScore=578.4456;MQ=52.34;MQ0=0;QD=48.36	GT:AD:DP:GQ:PL	1/1:6,119:125:99:6044,358,0
17	41280422	rs1709430	G	A	3610.82	PASS	AC=2;AF=1.00;AN=2;DB;DP=110;Dels=0.00;FS=0.000;HRun=2;HaplotypeScore=5.4742;MQ=55.02;MQ0=0;QD=32.83	GT:AD:DP:GQ:PL	1/1:1,109:110:99:3610,313,0
